# Supplementary material for: A metabolomics study in citrus provides insight into bioactive phenylpropanoid metabolism
Source: Hortic Res. 2023 Dec 19;11(1):uhad267. doi: 10.1093/hr/uhad267 (PMC10831325; doi:10.1093/hr/uhad267)
Supplement: Web_Material_uhad267 [file web_material_uhad267.zip › Table S1.xlsx]

## Sheet: Suppl. Table 1
Table S1 A list of the 189 citrus varieties included in the study.
ID	Name	Sample Collection Site	Variety Group	Used in mGWAS
2011-AJH	Anjianghongxinyou	Hunan	Pummelo	Yes
2011-BS-01		Baise, Guangxi	Pummelo	Yes
2011-BS-02		Baise, Guangxi	Pummelo	Yes
2011-BS-03		Baise, Guangxi	Pummelo	Yes
2011-CQ-01	Longanyou	Guang'an, Sichuan	Pummelo	Yes
2011-ES-01		Enshi, Hubei	Pummelo	Yes
2011-FD-01	Fengduhongxinyou	Fengdu, Chongqing	Pummelo	Yes
2011-FD-02	Fengduhongxinyou	Fengdu, Chongqing	Pummelo	Yes
2011-GL-01	Sour pomelo	Guilin, Guangxi	Pummelo	Yes
2011-GZ-02	Xijie No. 80	Ganzhou, Jiangxi	Pummelo	Yes
2011-GZ-03	Lianjiayou	Ganzhou, Jiangxi	Pummelo	Yes
2011-GZ-04	Caijiayou	Ganzhou, Jiangxi	Pummelo	Yes
2011-HC-01	Hongtuyou	Hechi, Guangxi	Pummelo	Yes
2011-HH-01	Jiashiliuyou	Huaihua, Hunan	Pummelo	Yes
2011-HH-02	Hongxinyou	Huaihua, Hunan	Pummelo	Yes
2011-HH-03	Shiliuyou	Huaihua, Hunan	Pummelo	Yes
2011-HH-04	Bingtangyou	Huaihua, Hunan	Pummelo	Yes
2011-HH-05	Annong No. 1	Huaihua, Hunan	Pummelo	Yes
2011-HH-08	Anjiangxiangyou	Huaihua, Hunan	Pummelo	Yes
2011-HN-02		Hunan	Pummelo	Yes
2011-JA-02		Ji'an, Jiangxi	Pummelo	Yes
2011-JA-03	Hongyou	Ji'an, Jiangxi	Pummelo	Yes
2011-JA-04	Taoximiyou	Ji'an, Jiangxi	Pummelo	Yes
2011-JA-05	Jinlanyou	Ji'an, Jiangxi	Pummelo	Yes
2011-JA-06	Jinshayou	Ji'an, Jiangxi	Pummelo	Yes
2011-JA-07		Ji'an, Jiangxi	Pummelo	Yes
2011-JA-08		Ji'an, Jiangxi	Pummelo	Yes
2011-JA-09	Bayueyou	Ji'an, Jiangxi	Pummelo	Yes
2011-LZ-02	Rongshuizhenbanyou	Liuzhou, Guangxi	Pummelo	Yes
2011-LZ-03	Rongshuinuomiyou	Liuzhou, Guangxi	Pummelo	Yes
2011-LZ-04	Rongshui sour pummelo	Liuzhou, Guangxi	Pummelo	Yes
2011-LZ-05	Rongshuizaomiyou	Liuzhou, Guangxi	Pummelo	Yes
2011-MZ-02	Meihuazaoyou	Meizhou, Guangzhou	Pummelo	Yes
2011-NC-01	Fengchenghongrangyou	Nanchang, Jiangxi	Pummelo	Yes
2011-NC-02	Jinshayou No. 6	Nanchang, Jiangxi	Pummelo	Yes
2011-NC-04	Putaoyou	Nanchang, Jiangxi	Pummelo	Yes
2011-NC-05	Sanjiangyou	Nanchang, Jiangxi	Pummelo	Yes
2011-NC-06	Maojihongyou	Nanchang, Jiangxi	Pummelo	Yes
2011-NC-07	Jinshayou No. 4	Nanchang, Jiangxi	Pummelo	Yes
2011-NC-09	Jinshayou No. 2	Nanchang, Jiangxi	Pummelo	Yes
2011-NC-10	Jinshayou No. 1	Nanchang, Jiangxi	Pummelo	Yes
2011-NC-11	Jiangbayou	Nanchang, Jiangxi	Pummelo	Yes
2011-NC-12	Shizitouyou	Nanchang, Jiangxi	Pummelo	Yes
2011-NC-13	Caijiayou	Nanchang, Jiangxi	Pummelo	Yes
2011-NC-14	Seedless shatianyou	Nanchang, Jiangxi	Pummelo	Yes
2011-NC-15	Rarely seeded shatianyou	Nanchang, Jiangxi	Pummelo	Yes
2011-RL-01		Ruili, Yunnan	Pummelo	Yes
2011-RL-02		Ruili, Yunnan	Pummelo	Yes
2011-RL-03		Ruili, Yunnan	Pummelo	Yes
2011-RL-04		Ruili, Yunnan	Pummelo	Yes
2011-RL-05		Ruili, Yunnan	Pummelo	Yes
2011-RL-06		Ruili, Yunnan	Pummelo	Yes
2011-RL-08		Ruili, Yunnan	Pummelo	Yes
2011-XSBN-01		Xishuangbanna, Yunnan	Pummelo	Yes
2011-YC-01	Miyou	Unknown	Pummelo	Yes
2011-YC-02	Shatianyou	Unknown	Pummelo	Yes
2011-ZGS-07	Gaopuyou	Beibei, Chongqing	Pummelo	Yes
2011-ZGS-3		Beibei, Chongqing	Pummelo	Yes
2011-ZGS-5	Zuoshiyou	Beibei, Chongqing	Pummelo	Yes
2011-ZGS-6		Beibei, Chongqing	Pummelo	Yes
2011-ZGS-9	Huayingshanxiangyou	Beibei, Chongqing	Pummelo	Yes
2011-ZJ-07	Sijiyou	Lishui, Zhejiang	Pummelo	Yes
2011-ZJ-08	Qingtianhongyou	Lishui, Zhejiang	Pummelo	Yes
2011-ZZ-01	Longyou	Zhangzhou, Fujian	Pummelo	Yes
2012-ZGS-14		Beibei, Chongqing	Pummelo	Yes
2012-ZGS-15		Beibei, Chongqing	Pummelo	Yes
2012-ZGS-17		Beibei, Chongqing	Pummelo	Yes
2012-ZGS-18		Beibei, Chongqing	Pummelo	Yes
2012-ZGS-27		Beibei, Chongqing	Pummelo	Yes
2012-ZGS-28	Qiyou	Beibei, Chongqing	Pummelo	Yes
2012-ZGS-31	Wendanyou	Beibei, Chongqing	Pummelo	Yes
A38		Hubei	Pummelo	Yes
A43		Hubei	Pummelo	Yes
Aa-01		Zhangzhou, Fujian	Pummelo	Yes
Aa-02		Zhangzhou, Fujian	Pummelo	Yes
CD-001	Yingshanbingtangyou	Chengdu, Sichuan	Pummelo	Yes
CQ-01	Pingshanyou	Chongqing	Pummelo	Yes
CQ-010	Wubuyou	Chongqing	Pummelo	Yes
CQ-011	Yuwanyou	Chongqing	Pummelo	Yes
CQ-014	Liangpingyou	Chongqing	Pummelo	Yes
CQ-015	Anjiangxiangyou	Chongqing	Pummelo	Yes
CQ-016	Mengwenzaoyou	Chongqing	Pummelo	Yes
CQ-03	Sijipaoyou	Chongqing	Pummelo	Yes
CQ-09	Liangpingyou	Chongqing	Pummelo	Yes
FJ-01	Fengjie sweet pummelo	Fengjie, Chongqing	Pummelo	Yes
FJ-02	Fengjiekuiyou	Fengjie, Chongqing	Pummelo	Yes
FJ-03	Fengjie sweet pummelo	Fengjie, Chongqing	Pummelo	Yes
FJ-05	Fujian No. 1	Fujian	Pummelo	Yes
FJ-06	Fujian No. 2	Fujian	Pummelo	Yes
GA-01	Baishiyou	Guang'an, Sichuan	Pummelo	Yes
GA-02	Longanyou	Guang'an, Sichuan	Pummelo	Yes
GL-02	Sour pomelo	Guilin, Guangxi	Pummelo	Yes
GN-01	Longhuizaoshuyou	Gannan, Jiangxi	Pummelo	Yes
GN-02	Zhaipoyou	Gannan, Jiangxi	Pummelo	Yes
GN-03	Jiangbayou	Gannan, Jiangxi	Pummelo	Yes
HB-02	Xingshannanyangbaiyou	Hubei	Pummelo	Yes
HB-03	Jianshituyou	Hubei	Pummelo	Yes
HB-04	Ganxihongrouyou	Hubei	Pummelo	Yes
HN-04	Shimennongjiayou	Hubei	Pummelo	Yes
HN-05	Huanonghongxinyou	Hubei	Pummelo	Yes
HN-06	Chandler	Hubei	Pummelo	Yes
HuN-01	Chongyangyou	Hunan	Pummelo	Yes
LN-001	Yangeyou	Guangdong	Pummelo	Yes
LZ-002	Zhenlongyou	Luzhou, Sichuan	Pummelo	Yes
LZ-003	Huguoyou	Luzhou, Sichuan	Pummelo	Yes
MZ-02	Sour pomelo	Meizhou, Guangdong	Pummelo	Yes
MZ-04	Baiyayou	Meizhou, Guangdong	Pummelo	Yes
MZ-06	Shuijingyou	Meizhou, Guangdong	Pummelo	Yes
QZ-02		Quzhou, Zhejiang	Pummelo	Yes
QZ-03		Quzhou, Zhejiang	Pummelo	Yes
QZ-04		Quzhou, Zhejiang	Pummelo	Yes
QZ-05		Quzhou, Zhejiang	Pummelo	Yes
QZ-06		Quzhou, Zhejiang	Pummelo	Yes
RL-001		Ruili, Yunnan	Pummelo	Yes
RL-003		Ruili, Yunnan	Pummelo	Yes
RL-004		Ruili, Yunnan	Pummelo	Yes
RL-005		Ruili, Yunnan	Pummelo	Yes
RL-006		Ruili, Yunnan	Pummelo	Yes
RL-007		Ruili, Yunnan	Pummelo	Yes
RL-008		Ruili, Yunnan	Pummelo	Yes
RL-009		Ruili, Yunnan	Pummelo	Yes
RL-010		Ruili, Yunnan	Pummelo	Yes
RL-012		Ruili, Yunnan	Pummelo	Yes
RL-013		Ruili, Yunnan	Pummelo	Yes
RL-014		Ruili, Yunnan	Pummelo	Yes
RL-015		Ruili, Yunnan	Pummelo	Yes
RL-016		Ruili, Yunnan	Pummelo	Yes
RL-017		Ruili, Yunnan	Pummelo	Yes
RL-018		Ruili, Yunnan	Pummelo	Yes
RL-019		Ruili, Yunnan	Pummelo	Yes
RL-020		Ruili, Yunnan	Pummelo	Yes
RL-021		Ruili, Yunnan	Pummelo	Yes
RL-022		Ruili, Yunnan	Pummelo	Yes
RL-024		Ruili, Yunnan	Pummelo	Yes
RL-025		Ruili, Yunnan	Pummelo	Yes
RL-026		Ruili, Yunnan	Pummelo	Yes
RL-027		Ruili, Yunnan	Pummelo	Yes
SC-001	Shunchanghongxinyou	Fujian	Pummelo	Yes
SC-002	Nuomiyou	Fujian	Pummelo	Yes
SR-01	Tuyou	Shangrao, Jiangxi	Pummelo	Yes
SR-02		Shangrao, Jiangxi	Pummelo	Yes
SX-01	Longduzaoxiangyou	Shanxi	Pummelo	Yes
xx-03	Bendisuanhongyou No. 2	Unknown	Pummelo	Yes
xx-04	Bendisuanbaiyou	Unknown	Pummelo	Yes
xx-05	Longduzaoxiangyou	Unknown	Pummelo	Yes
YD-01	Yuyangyou	Yichang, Hubei	Pummelo	Yes
YiC-03		Yichang, Hubei	Pummelo	Yes
YiC-04		Yichang, Hubei	Pummelo	Yes
YiC-06	Dangyang No. 2	Yichang, Hubei	Pummelo	Yes
YX-01	Jiuduyou	Sanming, Fujian	Pummelo	Yes
ZGS-01		Beibei, Chongqing	Pummelo	Yes
ZJ-01	Yuhuanyou	Zhejiang	Pummelo	Yes
ZJ-02	Sijiyou	Zhejiang	Pummelo	Yes
ZQ-001	Wenlangmiyou	Zhaoqing, Guangdong	Pummelo	Yes
250			Mandarin	No
256			Mandarin	No
271			Papeda	No
285			Atalantia	No
291			Mandarin	No
292			Mandarin	No
293			Mandarin	No
310			Citron	No
312			Atalantia	No
Ca0301	Bendizao	Beibei, Chongqing	Mandarin	No
Ca0302	Clementine	Beibei, Chongqing	Mandarin	No
Ca0303	Yongshunmiju	Beibei, Chongqing	Mandarin	No
Ca0304	Jinguangju	Beibei, Chongqing	Mandarin	No
Ca0305	Kishu Mikan	Beibei, Chongqing	Mandarin	No
Ca0307	Mihime	Beibei, Chongqing	Mandarin	No
Ca0308	Setoka	Beibei, Chongqing	Mandarin	No
Ca0309	Xiangchi No.43	Beibei, Chongqing	Mandarin	No
Ca0310	Saga mandarin	Beibei, Chongqing	Mandarin	No
Ca0312	Hamlin Sweet Orange	Beibei, Chongqing	Orange	No
Ca0360	Itaborai	Wuhan, Hubei	Orange	No
Ca0361	Zaojin	Wuhan, Hubei	Orange	No
Ca0362	Hong anliu Sweet Orange	Wuhan, Hubei	Orange	No
Ca0363	Eryue Hong	Wuhan, Hubei	Orange	No
Ca0364	Hamlin Sweet Orange	Wuhan, Hubei	Orange	No
Ca0365	Bud Blood Orange	Wuhan, Hubei	Orange	No
Ca0366	Tongshui 72-1	Wuhan, Hubei	Orange	No
Ca0367	Jincheng	Wuhan, Hubei	Orange	No
Ca0368	Paper-Rind 4X	Wuhan, Hubei	Orange	No
Ca0369	Meishan Wuhe	Wuhan, Hubei	Orange	No
Ca0370	Huagan No.2 Ponkan	Wuhan, Hubei	Orange	No
Ca0371	Oota Ponkan	Wuhan, Hubei	Orange	No
Ca0372	E-gan No.1 Ponkan	Wuhan, Hubei	Orange	No
Ca0373	Jiangxi seedless Ponkan	Wuhan, Hubei	Orange	No
Ca0376	Chongyi wild mandarin	Ganzhou, Jiangxi	Mandarin	No
Ca0377	Eureka Lemon	Wuhan, Hubei	Lemon	No
