# Supplementary material for: A metabolomics study in citrus provides insight into bioactive phenylpropanoid metabolism
Source: Hortic Res. 2023 Dec 19;11(1):uhad267. doi: 10.1093/hr/uhad267 (PMC10831325; doi:10.1093/hr/uhad267)
Supplement: Web_Material_uhad267 [file web_material_uhad267.zip › Table S10.xlsx]

## Sheet: Suppl. Table 10
Table S10 The list of all loci detected using mGWAS.
Metabolic trait	Compounds	Class	Lead SNP	Chromsome	Position (bp)	P-value	Method
cmn0165	12OH-JA-Ile	Phytohormone	chr1:273798	chr1	273798	6.67111e-11	both
cmp0265	Unknown	Unknown	chr1:327289	chr1	327289	3.56235e-10	both
cmp0573	Kaempferol-3-O-rhamnosylhexoside-7-O-rhamnoside	Flavonoid	chr1:381615	chr1	381615	4.68902e-11	EMMAX
cmp0439	Esculin	Coumarin	chr1:459668	chr1	459668	7.68841e-09	both
cmp0965	Chrysoeriol 7-O-hexoside	Flavonoid	chr1:532773	chr1	532773	8.19064e-10	both
cmp0441	Scutellarein 5,6,7,4'-tetramethyl ether	Flavonoid	chr1:578472	chr1	578472	1.29456e-08	EMMAX
cmp0235	Unknown	Unknown	chr1:667260	chr1	667260	2.00278e-15	both
cmp0573	Kaempferol-3-O-rhamnosylhexoside-7-O-rhamnoside	Flavonoid	chr1:669547	chr1	669547	1.28103e-11	both
cmp0859	Unknown	Unknown	chr1:685420	chr1	685420	2.15954e-08	both
cmp0874	Unknown	Unknown	chr1:718573	chr1	718573	1.43939e-08	EMMAX
cmp0172	Unknown	Unknown	chr1:732563	chr1	732563	4.67803e-10	FaST-LMM
cmp0720	Unknown	Unknown	chr1:806430	chr1	806430	1.03784e-08	EMMAX
cmp0970	Selgin O-malonylhexoside	Flavonoid	chr1:820061	chr1	820061	3.18129e-08	EMMAX
cmp0117	Unknown	Unknown	chr1:832037	chr1	832037	1.42363e-08	EMMAX
cmp0235	Unknown	Unknown	chr1:862031	chr1	862031	1.9966e-10	FaST-LMM
cmp0313	Unknown	Unknown	chr1:895255	chr1	895255	1.19582e-08	both
cmn0621	Kaempferol-7-O-neohesperidoside	Flavonoid	chr1:904414	chr1	904414	3.78341e-11	both
cmp0575	Brutieridin	Flavonoid	chr1:1034368	chr1	1034368	3.99064e-09	both
cmp0403	Unknown	Unknown	chr1:1322056	chr1	1322056	3.46293e-08	EMMAX
cmp0902	Limocitrin O-hexoside	Flavonoid	chr1:1344639	chr1	1344639	9.61526e-09	EMMAX
cmp0929	Hesperetin	Flavonoid	chr1:1437150	chr1	1437150	3.31602e-08	EMMAX
cmp0729	Unknown	Unknown	chr1:1466859	chr1	1466859	6.70972e-09	both
cmp0334	Unknown	Unknown	chr1:1564861	chr1	1564861	1.71923e-09	FaST-LMM
cmp0086	Unknown	Unknown	chr1:1592224	chr1	1592224	3.04328e-08	EMMAX
cmp0140	Unknown	Unknown	chr1:1594355	chr1	1594355	2.24875e-09	EMMAX
cmp0235	Unknown	Unknown	chr1:1609241	chr1	1609241	2.05973e-09	both
cmp0573	Kaempferol-3-O-rhamnosylhexoside-7-O-rhamnoside	Flavonoid	chr1:1742935	chr1	1742935	1.89531e-11	EMMAX
cmp0275	Unknown	Unknown	chr1:1806711	chr1	1806711	1.09313e-08	EMMAX
cmp0570	Unknown	Unknown	chr1:1916621	chr1	1916621	1.5997e-11	both
cmp0595	hesperetin O-di-hexoside	Flavonoid	chr1:1966946	chr1	1966946	9.39186e-10	FaST-LMM
cmn0621	Kaempferol-7-O-neohesperidoside	Flavonoid	chr1:2007411	chr1	2007411	2.19879e-09	both
cmp0543	Didymin	Flavonoid	chr1:2096295	chr1	2096295	1.21966e-10	both
cmp0336	Unknown	Unknown	chr1:2104436	chr1	2104436	8.17802e-09	FaST-LMM
cmp0140	Unknown	Unknown	chr1:2136901	chr1	2136901	1.16278e-08	both
cmp0378	L-Tyramine	Amino acid	chr1:2208970	chr1	2208970	1.78758e-09	FaST-LMM
cmp0140	Unknown	Unknown	chr1:2390139	chr1	2390139	2.9683e-08	EMMAX
cmp0195	Unknown	Unknown	chr1:2482418	chr1	2482418	1.48817e-10	EMMAX
cmp0902	Limocitrin O-hexoside	Flavonoid	chr1:2608562	chr1	2608562	3.60098e-09	EMMAX
cmp0403	Unknown	Unknown	chr1:2664475	chr1	2664475	4.47762e-10	EMMAX
cmp0285	Unknown	Unknown	chr1:2754769	chr1	2754769	5.83085e-11	both
cmp0317	Unknown	Unknown	chr1:2789850	chr1	2789850	3.13794e-09	both
cmp0558	Unknown	Unknown	chr1:2991482	chr1	2991482	8.38833e-11	both
cmp0462	Unknown	Unknown	chr1:3097896	chr1	3097896	4.15133e-08	both
cmn0165	12OH-JA-Ile	Phytohormone	chr1:3115126	chr1	3115126	2.99006e-09	EMMAX
cmp0238	Unknown	Unknown	chr1:3123170	chr1	3123170	2.76261e-11	both
cmp0822	Citraptene	Coumarin	chr1:3263610	chr1	3263610	8.59319e-09	EMMAX
cmp0235	Unknown	Unknown	chr1:3283069	chr1	3283069	3.47412e-09	FaST-LMM
cmp0867	C-hexosyl-tricetin O-pentoside	Flavonoid	chr1:3410559	chr1	3410559	1.93103e-10	EMMAX
cmp0287	Unknown	Unknown	chr1:3423527	chr1	3423527	7.82462e-10	FaST-LMM
cmp0867	C-hexosyl-tricetin O-pentoside	Flavonoid	chr1:3439819	chr1	3439819	6.15179e-10	FaST-LMM
cmp0865	Unknown	Unknown	chr1:3443420	chr1	3443420	1.08979e-10	FaST-LMM
cmp0172	Unknown	Unknown	chr1:3474368	chr1	3474368	8.34352e-10	FaST-LMM
cmp0573	Kaempferol-3-O-rhamnosylhexoside-7-O-rhamnoside	Flavonoid	chr1:3499141	chr1	3499141	1.0709e-08	EMMAX
cmp0906	Luteolin 7-O-glucoside	Flavonoid	chr1:3563749	chr1	3563749	5.65565e-09	EMMAX
cmp0465	Unknown	Unknown	chr1:3572577	chr1	3572577	2.97138e-11	EMMAX
cmp0843	Unknown	Unknown	chr1:3599919	chr1	3599919	1.5551e-08	FaST-LMM
cmp0974	Limocitrin O-hexoside	Flavonoid	chr1:3602652	chr1	3602652	5.77734e-09	EMMAX
cmp0235	Unknown	Unknown	chr1:3731257	chr1	3731257	2.90578e-08	FaST-LMM
cmp0615	Unknown	Unknown	chr1:3762379	chr1	3762379	3.87618e-09	EMMAX
cmp0278	Unknown	Unknown	chr1:3777744	chr1	3777744	3.81782e-08	EMMAX
cmp0497	Delphinidin-3-glucoside	Anthocyanin	chr1:3828426	chr1	3828426	8.23656e-09	FaST-LMM
cmp0524	Unknown	Unknown	chr1:3872221	chr1	3872221	2.27555e-09	EMMAX
cmp0570	Unknown	Unknown	chr1:3911207	chr1	3911207	5.86921e-10	EMMAX
cmp0524	Unknown	Unknown	chr1:3942833	chr1	3942833	1.43549e-08	FaST-LMM
cmp0394	Bergapten	Coumarin	chr1:4053962	chr1	4053962	1.76921e-09	both
cmn0019	Coniferyl aldehyde	Others	chr1:4056697	chr1	4056697	3.4854e-09	EMMAX
cmp0265	Unknown	Unknown	chr1:4100365	chr1	4100365	1.01589e-09	both
cmp0041	Unknown	Unknown	chr1:4155888	chr1	4155888	2.22352e-09	EMMAX
cmp0959	C-pentosyl-luteolin O-hexoside	Flavonoid	chr1:4407657	chr1	4407657	3.76608e-08	both
cmp0999	4-Coumaric acid	Polyphenol	chr1:4428806	chr1	4428806	2.71417e-08	FaST-LMM
cmp0868	Glutathione oxidized	Amino acid derivative	chr1:4561951	chr1	4561951	2.83274e-08	FaST-LMM
cmp0533	Unknown	Unknown	chr1:4655426	chr1	4655426	1.67021e-08	FaST-LMM
cmp0215	Unknown	Unknown	chr1:4718360	chr1	4718360	8.10504e-09	EMMAX
cmp0347	Unknown	Unknown	chr1:4743403	chr1	4743403	9.75201e-10	FaST-LMM
cmp0894	Feruloyl putrescine derivative	Polyamine	chr1:4810941	chr1	4810941	1.47739e-09	EMMAX
cmp0007	Unknown	Unknown	chr1:4949580	chr1	4949580	2.38952e-09	EMMAX
cmp0895	Feruloyl putrescine O-hexoside	Polyamine	chr1:5077624	chr1	5077624	4.12536e-08	FaST-LMM
cmp0513	Unknown	Unknown	chr1:5166407	chr1	5166407	3.69969e-08	EMMAX
cmp0513	Unknown	Unknown	chr1:5276424	chr1	5276424	5.25546e-09	both
cmp0980	Succinyladenosine	Nucleic acid derivative	chr1:5697487	chr1	5697487	5.12101e-09	both
cmp0394	Bergapten	Coumarin	chr1:5802182	chr1	5802182	1.45227e-08	both
cmp0560	Unknown	Unknown	chr1:5840085	chr1	5840085	1.60302e-09	both
cmp0303	Unknown	Unknown	chr1:5987879	chr1	5987879	1.58526e-09	EMMAX
cmp0439	Esculin	Coumarin	chr1:6117237	chr1	6117237	4.75959e-09	FaST-LMM
cmp0105	Unknown	Unknown	chr1:6139447	chr1	6139447	3.4113e-08	EMMAX
cmp0207	Unknown	Unknown	chr1:6148767	chr1	6148767	7.359e-10	both
cmp0720	Unknown	Unknown	chr1:6172207	chr1	6172207	4.51365e-12	both
cmp0543	Didymin	Flavonoid	chr1:6484143	chr1	6484143	1.30864e-08	both
cmn0621	Kaempferol-7-O-neohesperidoside	Flavonoid	chr1:6582142	chr1	6582142	1.61282e-08	EMMAX
cmp0873	C-hexosyl-chrysin O-feruloylhexoside	Flavonoid	chr1:6669396	chr1	6669396	3.86844e-08	EMMAX
cmp0789	Chrysoeriol O-malonylhexoside	Flavonoid	chr1:6994110	chr1	6994110	2.79403e-08	EMMAX
cmp0140	Unknown	Unknown	chr1:7022772	chr1	7022772	3.9491e-08	both
cmp0082	Unknown	Unknown	chr1:7023137	chr1	7023137	3.89773e-08	EMMAX
cmn0206	3-O-Feruloylquinic acid	Polyphenol	chr1:7079860	chr1	7079860	1.73023e-08	FaST-LMM
cmn0621	Kaempferol-7-O-neohesperidoside	Flavonoid	chr1:7254491	chr1	7254491	1.14564e-09	EMMAX
cmp0371	Unknown	Unknown	chr1:7390946	chr1	7390946	1.14103e-09	FaST-LMM
cmn0626	Kaempferol 3-O-β-rutinoside	Flavonoid	chr1:8025984	chr1	8025984	3.67391e-08	FaST-LMM
cmp0823	N6-Benzyladenine	Nucleic acid derivative	chr1:8072637	chr1	8072637	3.76926e-08	FaST-LMM
cmp0364	Unknown	Unknown	chr1:8186532	chr1	8186532	1.7354e-09	both
cmp0235	Unknown	Unknown	chr1:8271234	chr1	8271234	1.61548e-10	FaST-LMM
cmp0007	Unknown	Unknown	chr1:8492751	chr1	8492751	1.43717e-11	EMMAX
cmp0140	Unknown	Unknown	chr1:8494176	chr1	8494176	4.30174e-11	FaST-LMM
cmp0726	Unknown	Unknown	chr1:8596118	chr1	8596118	1.07817e-08	EMMAX
cmp0548	Delphinidin-3-O-(6''-O-alpha-rhamnopyranosyl-beta-glucopyranoside)	Anthocyanin	chr1:8687944	chr1	8687944	3.39064e-10	both
cmp0842	Phellodenol H	Coumarin	chr1:8703157	chr1	8703157	3.50268e-11	EMMAX
cmp0735	1-Decanoyl-2-hydroxy-sn-glycero-3-phosphocholine	Others	chr1:8933721	chr1	8933721	2.27788e-09	EMMAX
cmp0140	Unknown	Unknown	chr1:9152892	chr1	9152892	3.84577e-13	both
cmp0521	Unknown	Unknown	chr1:9188480	chr1	9188480	6.6401e-10	FaST-LMM
cmp0036	Unknown	Unknown	chr1:9206310	chr1	9206310	1.67229e-08	EMMAX
cmp0140	Unknown	Unknown	chr1:9439395	chr1	9439395	3.64366e-08	EMMAX
cmp0371	Unknown	Unknown	chr1:9631523	chr1	9631523	2.09493e-08	both
cmp0970	Selgin O-malonylhexoside	Flavonoid	chr1:9893256	chr1	9893256	5.03361e-09	EMMAX
cmp0836	N-Sinapoylagmatine	Polyamine	chr1:9898953	chr1	9898953	2.24049e-08	both
cmp0394	Bergapten	Coumarin	chr1:9938940	chr1	9938940	3.20191e-11	EMMAX
cmp0924	Selgin O-hexoside	Flavonoid	chr1:9960104	chr1	9960104	5.55314e-11	FaST-LMM
cmp0529	Unknown	Unknown	chr1:10002312	chr1	10002312	3.67936e-11	EMMAX
cmp0371	Unknown	Unknown	chr1:10022695	chr1	10022695	3.91747e-11	both
cmp0092	Unknown	Unknown	chr1:10034275	chr1	10034275	1.01947e-09	EMMAX
cmp0394	Bergapten	Coumarin	chr1:10038731	chr1	10038731	2.63072e-10	FaST-LMM
cmp0140	Unknown	Unknown	chr1:10219673	chr1	10219673	8.27823e-11	both
cmp0766	Unknown	Unknown	chr1:10598471	chr1	10598471	3.10948e-08	FaST-LMM
cmp0114	Unknown	Unknown	chr1:10604273	chr1	10604273	2.75785e-09	EMMAX
cmp0864	Eriodictyol O-malonylhexoside	Flavonoid	chr1:10630776	chr1	10630776	2.15176e-08	EMMAX
cmp0767	Unknown	Unknown	chr1:10633742	chr1	10633742	1.53738e-10	FaST-LMM
cmp0767	Unknown	Unknown	chr1:10633766	chr1	10633766	7.94895e-12	EMMAX
cmp0313	Unknown	Unknown	chr1:10697741	chr1	10697741	2.52341e-08	EMMAX
cmp0172	Unknown	Unknown	chr1:10791894	chr1	10791894	3.45646e-08	FaST-LMM
cmp0783	Unknown	Unknown	chr1:10913140	chr1	10913140	2.34371e-11	both
cmp0975	Quercetin O-malonylhexoside	Flavonoid	chr1:10991981	chr1	10991981	6.73574e-09	both
cmp0902	Limocitrin O-hexoside	Flavonoid	chr1:11074035	chr1	11074035	2.00874e-08	FaST-LMM
cmp0277	Unknown	Unknown	chr1:11150908	chr1	11150908	2.65303e-08	EMMAX
cmp0879	Alanine	Amino acid	chr1:11243233	chr1	11243233	7.90851e-09	EMMAX
cmp0043	Unknown	Unknown	chr1:11260071	chr1	11260071	1.66089e-08	FaST-LMM
cmp0169	Unknown	Unknown	chr1:11356095	chr1	11356095	9.73871e-09	EMMAX
cmp0117	Unknown	Unknown	chr1:11387820	chr1	11387820	5.58411e-13	both
cmp0581	Unknown	Unknown	chr1:11404950	chr1	11404950	6.2852e-09	both
cmp0415	Unknown	Unknown	chr1:11594848	chr1	11594848	7.95391e-09	EMMAX
cmp0556	Tricin O-rhamnosyl-O-hexoside	Flavonoid	chr1:11805597	chr1	11805597	2.0267e-09	both
cmp0498	Unknown	Unknown	chr1:11807364	chr1	11807364	2.8525e-08	EMMAX
cmp0757	Unknown	Unknown	chr1:11989971	chr1	11989971	3.4075e-08	FaST-LMM
cmp0685	Unknown	Unknown	chr1:12014056	chr1	12014056	2.71089e-08	EMMAX
cmp0397	Unknown	Unknown	chr1:12120399	chr1	12120399	2.5319e-08	FaST-LMM
cmp0430	Unknown	Unknown	chr1:12227774	chr1	12227774	3.96752e-08	EMMAX
cmp0331	Phellopterin	Coumarin	chr1:12393340	chr1	12393340	7.89994e-09	EMMAX
cmp0859	Unknown	Unknown	chr1:12468315	chr1	12468315	1.23262e-09	FaST-LMM
cmp0331	Phellopterin	Coumarin	chr1:12479841	chr1	12479841	1.95366e-08	both
cmp0491	Unknown	Unknown	chr1:12892596	chr1	12892596	1.50249e-08	both
cmn0018	Aconitic acid	Polyphenol	chr1:12929441	chr1	12929441	1.51226e-08	both
cmp0874	Unknown	Unknown	chr1:12939084	chr1	12939084	2.9551e-09	both
cmp0783	Unknown	Unknown	chr1:12944014	chr1	12944014	5.26819e-09	EMMAX
cmp0842	Phellodenol H	Coumarin	chr1:12955173	chr1	12955173	3.91693e-08	EMMAX
cmp0859	Unknown	Unknown	chr1:12978136	chr1	12978136	5.15407e-09	EMMAX
cmp0853	Unknown	Unknown	chr1:13131766	chr1	13131766	1.75048e-09	FaST-LMM
cmp0859	Unknown	Unknown	chr1:13170005	chr1	13170005	7.21874e-09	FaST-LMM
cmp0439	Esculin	Coumarin	chr1:13183841	chr1	13183841	2.41991e-09	EMMAX
cmp0720	Unknown	Unknown	chr1:13197944	chr1	13197944	7.27366e-11	both
cmp0550	Rutin	Flavonoid	chr1:13235276	chr1	13235276	4.01669e-08	FaST-LMM
cmp0543	Didymin	Flavonoid	chr1:13281037	chr1	13281037	2.10573e-08	both
cmp0374	Unknown	Unknown	chr1:13404123	chr1	13404123	2.94627e-08	EMMAX
cmp0076	Unknown	Unknown	chr1:13451405	chr1	13451405	2.99342e-09	both
cmp0332	Unknown	Unknown	chr1:13514764	chr1	13514764	5.75556e-12	EMMAX
cmp0007	Unknown	Unknown	chr1:13783258	chr1	13783258	2.15095e-10	EMMAX
cmp0906	Luteolin 7-O-glucoside	Flavonoid	chr1:14078091	chr1	14078091	3.55424e-10	FaST-LMM
cmp0355	Unknown	Unknown	chr1:14204469	chr1	14204469	1.26839e-08	EMMAX
cmp0533	Unknown	Unknown	chr1:14209997	chr1	14209997	9.92109e-09	FaST-LMM
cmp0081	Unknown	Unknown	chr1:14409633	chr1	14409633	2.42829e-09	both
cmp0278	Unknown	Unknown	chr1:14424432	chr1	14424432	3.31873e-08	EMMAX
cmp0848	Unknown	Unknown	chr1:14452302	chr1	14452302	8.23874e-11	both
cmp0840	Cocamidopropyl betaine	Others	chr1:14459479	chr1	14459479	4.95843e-10	FaST-LMM
cmn0621	Kaempferol-7-O-neohesperidoside	Flavonoid	chr1:14572117	chr1	14572117	1.81065e-10	both
cmp0966	Kaempferol 3-O-glucoside-2‘-O-rhamnoside	Flavonoid	chr1:14732549	chr1	14732549	5.57551e-12	both
cmp0331	Phellopterin	Coumarin	chr1:14763188	chr1	14763188	2.3711e-11	EMMAX
cmp0859	Unknown	Unknown	chr1:14982827	chr1	14982827	2.69897e-13	both
cmp0867	C-hexosyl-tricetin O-pentoside	Flavonoid	chr1:15153741	chr1	15153741	4.60143e-10	both
cmp0331	Phellopterin	Coumarin	chr1:15595684	chr1	15595684	1.03278e-09	both
cmn0165	12OH-JA-Ile	Phytohormone	chr1:15792779	chr1	15792779	3.32005e-08	both
cmp0439	Esculin	Coumarin	chr1:15795883	chr1	15795883	2.75985e-09	both
cmn0165	12OH-JA-Ile	Phytohormone	chr1:15847293	chr1	15847293	1.16881e-08	both
cmp0840	Cocamidopropyl betaine	Others	chr1:15895820	chr1	15895820	2.06205e-08	FaST-LMM
cmp0685	Unknown	Unknown	chr1:15934098	chr1	15934098	4.88407e-09	EMMAX
cmp0573	Kaempferol-3-O-rhamnosylhexoside-7-O-rhamnoside	Flavonoid	chr1:15962562	chr1	15962562	1.07249e-08	EMMAX
cmp0140	Unknown	Unknown	chr1:16022171	chr1	16022171	4.67611e-13	both
cmp0708	Unknown	Phytohormone	chr1:16153300	chr1	16153300	6.33722e-09	both
cmp0459	Hexamethoxyflavone	Flavonoid	chr1:16332855	chr1	16332855	1.78445e-12	EMMAX
cmp0102	Unknown	Unknown	chr1:16399205	chr1	16399205	4.76063e-09	FaST-LMM
cmp0906	Luteolin 7-O-glucoside	Flavonoid	chr1:16502774	chr1	16502774	1.9493e-08	both
cmp0140	Unknown	Unknown	chr1:16562785	chr1	16562785	8.47365e-10	both
cmp0498	Unknown	Unknown	chr1:16592103	chr1	16592103	9.94366e-09	both
cmp0313	Unknown	Unknown	chr1:16721835	chr1	16721835	1.22112e-14	both
cmp0826	Unknown	Unknown	chr1:16776629	chr1	16776629	6.00611e-09	FaST-LMM
cmp0783	Unknown	Unknown	chr1:17319631	chr1	17319631	4.32726e-09	EMMAX
cmp0439	Esculin	Coumarin	chr1:17333133	chr1	17333133	2.29925e-10	EMMAX
cmp0439	Esculin	Coumarin	chr1:17354867	chr1	17354867	5.29819e-10	FaST-LMM
cmp0204	Unknown	Unknown	chr1:17585374	chr1	17585374	5.71601e-10	FaST-LMM
cmp0134	Vitexin 2''-O-beta-L-rhamnoside	Flavonoid	chr1:17627955	chr1	17627955	1.46295e-10	EMMAX
cmp0556	Tricin O-rhamnosyl-O-hexoside	Flavonoid	chr1:17662160	chr1	17662160	4.00666e-10	EMMAX
cmp0371	Unknown	Unknown	chr1:17671601	chr1	17671601	3.25874e-09	FaST-LMM
cmp0859	Unknown	Unknown	chr1:17692101	chr1	17692101	1.05088e-09	FaST-LMM
cmp0859	Unknown	Unknown	chr1:17717782	chr1	17717782	2.10757e-09	EMMAX
cmp0828	N-Sinapoylputrescine	Polyamine	chr1:17725637	chr1	17725637	3.28398e-08	FaST-LMM
cmp0441	Scutellarein 5,6,7,4'-tetramethyl ether	Flavonoid	chr1:17734125	chr1	17734125	3.41423e-09	EMMAX
cmp0720	Unknown	Unknown	chr1:17764497	chr1	17764497	1.61768e-09	both
cmp0371	Unknown	Unknown	chr1:17903106	chr1	17903106	5.23925e-11	both
cmp0041	Unknown	Unknown	chr1:17925803	chr1	17925803	4.107e-09	EMMAX
cmp0810	C-Pentosyl-apigenin O-caffeoylhexoside	Flavonoid	chr1:18080760	chr1	18080760	1.71621e-11	FaST-LMM
cmp0206	Unknown	Unknown	chr1:18083172	chr1	18083172	4.022e-10	EMMAX
cmp0606	Unknown	Unknown	chr1:18153464	chr1	18153464	6.07987e-13	both
cmp0140	Unknown	Unknown	chr1:18273947	chr1	18273947	1.2746e-10	EMMAX
cmp0095	Unknown	Unknown	chr1:18311176	chr1	18311176	1.80999e-08	EMMAX
cmp0711	MAG (18:3) isomer1	Lipid	chr1:18363738	chr1	18363738	4.05166e-08	FaST-LMM
cmp0170	Unknown	Unknown	chr1:18523137	chr1	18523137	1.9374e-08	both
cmp0439	Esculin	Coumarin	chr1:18599811	chr1	18599811	1.61587e-09	EMMAX
cmp0331	Phellopterin	Coumarin	chr1:18633321	chr1	18633321	3.04866e-09	EMMAX
cmp0843	Unknown	Unknown	chr1:19010505	chr1	19010505	3.5828e-08	both
cmp0439	Esculin	Coumarin	chr1:19065584	chr1	19065584	4.5697e-11	FaST-LMM
cmp0439	Esculin	Coumarin	chr1:19073065	chr1	19073065	2.26944e-11	EMMAX
cmp0720	Unknown	Unknown	chr1:19106753	chr1	19106753	4.71785e-09	FaST-LMM
cmp0996	Ferulic acid O-hexoside	Polyphenol	chr1:19130607	chr1	19130607	9.46527e-09	EMMAX
cmp0848	Unknown	Unknown	chr1:19401104	chr1	19401104	1.59225e-10	both
cmp0162	Unknown	Unknown	chr1:19460766	chr1	19460766	8.13471e-09	EMMAX
cmp0823	N6-Benzyladenine	Nucleic acid derivative	chr1:19469577	chr1	19469577	9.98082e-09	EMMAX
cmn0238	Sinapic acid-O-glucoside	Polyphenol	chr1:19469595	chr1	19469595	3.1976e-08	FaST-LMM
cmp0214	Unknown	Unknown	chr1:19502006	chr1	19502006	7.11813e-09	EMMAX
cmp0267	6',7'-Dihydroxy-bergamottin	Coumarin	chr1:19516786	chr1	19516786	1.87357e-08	FaST-LMM
cmp0439	Esculin	Coumarin	chr1:19522098	chr1	19522098	3.41477e-11	EMMAX
cmp0533	Unknown	Unknown	chr1:19615646	chr1	19615646	1.0736e-08	FaST-LMM
cmp0385	Unknown	Unknown	chr1:19633543	chr1	19633543	1.29e-09	both
cmp0606	Unknown	Unknown	chr1:19673309	chr1	19673309	8.97602e-09	both
cmn0004	Benzoic Acid	Polyphenol	chr1:19677917	chr1	19677917	6.86011e-10	both
cmp0848	Unknown	Unknown	chr1:19687608	chr1	19687608	6.28838e-11	both
cmp0231	Unknown	Unknown	chr1:20002716	chr1	20002716	1.56335e-08	FaST-LMM
cmp0336	Unknown	Unknown	chr1:20223845	chr1	20223845	6.32704e-09	EMMAX
cmp0385	Unknown	Unknown	chr1:20484631	chr1	20484631	2.72649e-11	FaST-LMM
cmp0371	Unknown	Unknown	chr1:20639353	chr1	20639353	1.13873e-10	both
cmp0317	Unknown	Unknown	chr1:20697187	chr1	20697187	3.27084e-08	EMMAX
cmp0124	Unknown	Unknown	chr1:20769152	chr1	20769152	2.33394e-11	EMMAX
cmp0331	Phellopterin	Coumarin	chr1:20843015	chr1	20843015	4.21541e-10	EMMAX
cmp0447	Unknown	Unknown	chr1:20891582	chr1	20891582	9.22612e-10	EMMAX
cmp0105	Unknown	Unknown	chr1:21023805	chr1	21023805	8.77619e-10	FaST-LMM
cmp0902	Limocitrin O-hexoside	Flavonoid	chr1:21199597	chr1	21199597	6.10098e-09	EMMAX
cmp0879	Alanine	Amino acid	chr1:21333335	chr1	21333335	5.60914e-09	EMMAX
cmp0087	Unknown	Unknown	chr1:21432448	chr1	21432448	7.09781e-12	both
cmp0653	5-Methoxy-N, N-dimethyltryptamine	Others	chr1:21794135	chr1	21794135	1.15462e-09	both
cmp0232	Unknown	Unknown	chr1:21865622	chr1	21865622	1.44917e-08	FaST-LMM
cmp0994	Caffeoyl shikimic acid	Polyphenol	chr1:21931112	chr1	21931112	2.47533e-08	FaST-LMM
cmp0581	Unknown	Unknown	chr1:22049953	chr1	22049953	9.49028e-09	EMMAX
cmp0994	Caffeoyl shikimic acid	Polyphenol	chr1:22193342	chr1	22193342	4.16051e-13	both
cmp0617	Unknown	Unknown	chr1:22407663	chr1	22407663	1.89657e-08	FaST-LMM
cmp0270	Unknown	Unknown	chr1:22429231	chr1	22429231	2.00992e-08	EMMAX
cmp0171	Unknown	Unknown	chr1:22429575	chr1	22429575	4.99242e-10	both
cmp0658	Unknown	Unknown	chr1:22496619	chr1	22496619	2.69766e-10	EMMAX
cmp0836	N-Sinapoylagmatine	Polyamine	chr1:22497141	chr1	22497141	4.96691e-11	both
cmp0129	Unknown	Unknown	chr1:22770231	chr1	22770231	4.22417e-10	both
cmp0836	N-Sinapoylagmatine	Polyamine	chr1:23057764	chr1	23057764	1.28755e-09	EMMAX
cmp0415	Unknown	Unknown	chr1:23309929	chr1	23309929	1.73834e-09	both
cmp0903	LPC(1-acyl 16:1)	Lipid	chr1:23541786	chr1	23541786	9.34141e-09	EMMAX
cmp0385	Unknown	Unknown	chr1:24321665	chr1	24321665	6.0042e-11	FaST-LMM
cmp0879	Alanine	Amino acid	chr1:24345036	chr1	24345036	9.25374e-11	EMMAX
cmn0156	GA7	Phytohormone	chr1:24738636	chr1	24738636	2.60091e-08	both
cmp0282	Unknown	Unknown	chr1:25012929	chr1	25012929	1.82246e-10	FaST-LMM
cmp0023	Unknown	Unknown	chr1:25261200	chr1	25261200	1.80627e-11	both
cmp0234	Unknown	Unknown	chr1:25312976	chr1	25312976	1.93161e-11	EMMAX
cmp0656	Unknown	Unknown	chr1:25411394	chr1	25411394	9.9435e-09	both
cmp0870	Unknown	Unknown	chr1:25453920	chr1	25453920	2.86357e-09	both
cmp0593	Unknown	Unknown	chr1:25860310	chr1	25860310	5.44079e-09	both
cmp0331	Phellopterin	Coumarin	chr1:26065343	chr1	26065343	2.89148e-10	FaST-LMM
cmp0558	Unknown	Unknown	chr1:26162315	chr1	26162315	6.68335e-09	both
cmp0334	Unknown	Unknown	chr1:26269907	chr1	26269907	1.7996e-08	EMMAX
cmp0725	Unknown	Unknown	chr1:26571171	chr1	26571171	2.2517e-09	FaST-LMM
cmp0986	N-p-Coumaroylagmatine	Polyamine	chr1:27128044	chr1	27128044	9.85693e-10	EMMAX
cmp0994	Caffeoyl shikimic acid	Polyphenol	chr1:27162716	chr1	27162716	5.66766e-09	FaST-LMM
cmp0902	Limocitrin O-hexoside	Flavonoid	chr1:27194745	chr1	27194745	1.5563e-09	FaST-LMM
cmp0968	Tricetin O-malonylhexoside	Flavonoid	chr1:27250803	chr1	27250803	9.76589e-10	EMMAX
cmp0385	Unknown	Unknown	chr1:27700855	chr1	27700855	2.27671e-08	EMMAX
cmn0621	Kaempferol-7-O-neohesperidoside	Flavonoid	chr1:27715975	chr1	27715975	6.99434e-12	both
cmp0238	Unknown	Unknown	chr1:27792546	chr1	27792546	2.66241e-09	EMMAX
cmp0140	Unknown	Unknown	chr1:27865227	chr1	27865227	9.64709e-13	FaST-LMM
cmp0721	Unknown	Unknown	chr1:28090942	chr1	28090942	2.14234e-08	EMMAX
cmn0621	Kaempferol-7-O-neohesperidoside	Flavonoid	chr1:28182544	chr1	28182544	6.85001e-10	FaST-LMM
cmn0621	Kaempferol-7-O-neohesperidoside	Flavonoid	chr1:28182556	chr1	28182556	7.03983e-11	EMMAX
cmp0902	Limocitrin O-hexoside	Flavonoid	chr1:28284142	chr1	28284142	1.28881e-10	both
cmp0906	Luteolin 7-O-glucoside	Flavonoid	chr1:28400816	chr1	28400816	2.38707e-08	FaST-LMM
cmp0007	Unknown	Unknown	chr1:28484057	chr1	28484057	2.59308e-11	EMMAX
cmp0789	Chrysoeriol O-malonylhexoside	Flavonoid	chr1:28586021	chr1	28586021	1.06031e-11	both
cmn0165	12OH-JA-Ile	Phytohormone	chr1:28701591	chr1	28701591	1.76991e-09	EMMAX
cmp0593	Unknown	Unknown	chr1:28745361	chr1	28745361	4.28452e-09	FaST-LMM
cmp0994	Caffeoyl shikimic acid	Polyphenol	chr1:28755896	chr1	28755896	2.28499e-08	FaST-LMM
cmp0317	Unknown	Unknown	chr1:28756851	chr1	28756851	5.24479e-14	EMMAX
cmp0275	Unknown	Unknown	chr1:28763140	chr1	28763140	2.86266e-11	FaST-LMM
cmp0162	Unknown	Unknown	chr1:28889421	chr1	28889421	1.70297e-09	both
cmp0658	Unknown	Unknown	chr1:28986734	chr1	28986734	7.20348e-11	FaST-LMM
cmp0581	Unknown	Unknown	chr1:29160537	chr1	29160537	1.19708e-08	both
cmn0621	Kaempferol-7-O-neohesperidoside	Flavonoid	chr1:29477639	chr1	29477639	2.25353e-09	EMMAX
cmp0044	Unknown	Unknown	chr1:29743731	chr1	29743731	7.9216e-09	both
cmp0496	Diosmetin-6-C-glucoside	Flavonoid	chr1:29936506	chr1	29936506	1.7007e-08	EMMAX
cmp0593	Unknown	Unknown	chr1:30165973	chr1	30165973	5.9625e-11	EMMAX
cmp0847	Adenosine O-ribose	Nucleic acid derivative	chr1:30193977	chr1	30193977	2.09807e-10	FaST-LMM
cmp0595	hesperetin O-di-hexoside	Flavonoid	chr1:30265187	chr1	30265187	4.76045e-10	FaST-LMM
cmp0117	Unknown	Unknown	chr1:30287182	chr1	30287182	1.10341e-09	both
cmp0573	Kaempferol-3-O-rhamnosylhexoside-7-O-rhamnoside	Flavonoid	chr1:30354249	chr1	30354249	3.65171e-10	EMMAX
cmp0123	Unknown	Unknown	chr1:30507776	chr1	30507776	4.21883e-10	both
cmp0985	N-Caffeoylputrescine	Polyamine	chr1:30536487	chr1	30536487	3.89582e-09	both
cmp0169	Unknown	Unknown	chr1:30537760	chr1	30537760	8.12282e-09	FaST-LMM
cmp0169	Unknown	Unknown	chr1:30537763	chr1	30537763	3.33025e-10	EMMAX
cmp0371	Unknown	Unknown	chr1:30572804	chr1	30572804	2.75015e-08	FaST-LMM
cmp0140	Unknown	Unknown	chr1:30694348	chr1	30694348	2.80233e-08	EMMAX
cmp0170	Unknown	Unknown	chr1:30826751	chr1	30826751	4.04856e-08	FaST-LMM
cmp0446	Unknown	Unknown	chr1:31075695	chr1	31075695	2.09727e-20	both
cmp0215	Unknown	Unknown	chr1:31219418	chr1	31219418	3.41777e-08	EMMAX
cmp0962	Hesperetin 5-O-glucoside	Flavonoid	chr1:31229058	chr1	31229058	1.58116e-08	EMMAX
cmp0332	Unknown	Unknown	chr1:31252004	chr1	31252004	9.08822e-09	EMMAX
cmp0317	Unknown	Unknown	chr1:31273473	chr1	31273473	5.18929e-15	both
cmp0595	hesperetin O-di-hexoside	Flavonoid	chr1:31504135	chr1	31504135	5.04956e-10	both
cmp0903	LPC(1-acyl 16:1)	Lipid	chr1:31621314	chr1	31621314	4.04153e-13	both
cmp0985	N-Caffeoylputrescine	Polyamine	chr1:31621714	chr1	31621714	3.85388e-09	EMMAX
cmp0631	Acetylcholine	Vitamin	chr1:31629132	chr1	31629132	4.93104e-09	FaST-LMM
cmp0972	Quercetin 5-O-hexoside	Flavonoid	chr1:31725607	chr1	31725607	2.91185e-08	both
cmp0966	Kaempferol 3-O-glucoside-2‘-O-rhamnoside	Flavonoid	chr1:32034544	chr1	32034544	3.87878e-10	both
cmp0192	Unknown	Unknown	chr10:306845	chr10	306845	1.75179e-09	EMMAX
cmp0007	Unknown	Unknown	chr10:351171	chr10	351171	7.83092e-12	EMMAX
cmp0385	Unknown	Unknown	chr10:356538	chr10	356538	4.50293e-11	FaST-LMM
cmp0783	Unknown	Unknown	chr10:425074	chr10	425074	4.31429e-09	FaST-LMM
cmp0371	Unknown	Unknown	chr10:442956	chr10	442956	1.89407e-08	EMMAX
cmp0207	Unknown	Unknown	chr10:646825	chr10	646825	2.62227e-12	both
cmp0385	Unknown	Unknown	chr10:690627	chr10	690627	2.28239e-09	EMMAX
cmp0465	Unknown	Unknown	chr10:764082	chr10	764082	1.56111e-10	EMMAX
cmp0972	Quercetin 5-O-hexoside	Flavonoid	chr10:784512	chr10	784512	5.7095e-09	FaST-LMM
cmp0034	Unknown	Unknown	chr10:902048	chr10	902048	5.78421e-10	both
cmp0877	6-Prenylnaringenin	Flavonoid	chr10:948442	chr10	948442	3.27544e-11	EMMAX
cmp0836	N-Sinapoylagmatine	Polyamine	chr10:989260	chr10	989260	4.12128e-10	FaST-LMM
cmp0120	Unknown	Unknown	chr10:1099013	chr10	1099013	5.16296e-09	both
cmp0930	Tryptamine	Amino acid	chr10:1703981	chr10	1703981	1.39318e-10	FaST-LMM
cmp0595	hesperetin O-di-hexoside	Flavonoid	chr10:1764669	chr10	1764669	4.23597e-09	both
cmp0877	6-Prenylnaringenin	Flavonoid	chr10:2108207	chr10	2108207	1.41281e-10	EMMAX
cmp0685	Unknown	Unknown	chr10:3253621	chr10	3253621	3.54078e-09	FaST-LMM
cmp0190	Unknown	Unknown	chr10:3273530	chr10	3273530	3.83556e-08	EMMAX
cmp0235	Unknown	Unknown	chr10:3361772	chr10	3361772	1.01515e-09	both
cmp0692	Unknown	Unknown	chr10:3476522	chr10	3476522	4.44031e-09	EMMAX
cmp0524	Unknown	Unknown	chr10:3651636	chr10	3651636	3.24763e-12	both
cmp0688	Unknown	Unknown	chr10:4117312	chr10	4117312	1.56947e-10	both
cmp0573	Kaempferol-3-O-rhamnosylhexoside-7-O-rhamnoside	Flavonoid	chr10:4307223	chr10	4307223	1.00705e-08	both
cmp0930	Tryptamine	Amino acid	chr10:4729927	chr10	4729927	2.01015e-10	EMMAX
cmp0392	Unknown	Unknown	chr10:4949978	chr10	4949978	3.35612e-08	FaST-LMM
cmp0392	Unknown	Unknown	chr10:5032730	chr10	5032730	2.82728e-08	EMMAX
cmp0573	Kaempferol-3-O-rhamnosylhexoside-7-O-rhamnoside	Flavonoid	chr10:5047005	chr10	5047005	3.25497e-08	FaST-LMM
cmp0524	Unknown	Unknown	chr10:5074221	chr10	5074221	4.1255e-10	FaST-LMM
cmp0573	Kaempferol-3-O-rhamnosylhexoside-7-O-rhamnoside	Flavonoid	chr10:5085524	chr10	5085524	1.72277e-09	EMMAX
cmp0688	Unknown	Unknown	chr10:5123547	chr10	5123547	2.16224e-08	EMMAX
cmp0426	Unknown	Unknown	chr10:5579319	chr10	5579319	1.46762e-14	both
cmn0019	Coniferyl aldehyde	Others	chr10:5863649	chr10	5863649	2.94233e-08	both
cmp0317	Unknown	Unknown	chr10:5926983	chr10	5926983	3.23661e-12	FaST-LMM
cmp0993	Chlorogenic acid	Polyphenol	chr10:6179830	chr10	6179830	1.26e-12	both
cmp0235	Unknown	Unknown	chr10:6187035	chr10	6187035	5.43804e-09	FaST-LMM
cmp0911	N2, N2-Dimethyguanosine	Nucleic acid	chr10:6200249	chr10	6200249	9.6349e-17	both
cmp0543	Didymin	Flavonoid	chr10:6256111	chr10	6256111	3.70176e-12	EMMAX
cmp0035	Unknown	Unknown	chr10:6257878	chr10	6257878	3.51052e-11	both
cmp0726	Unknown	Unknown	chr10:6376859	chr10	6376859	5.03812e-09	EMMAX
cmp0132	Unknown	Unknown	chr10:7860864	chr10	7860864	3.50743e-11	both
cmp0389	Serotonin	Amino acid derivative	chr10:8081457	chr10	8081457	1.21434e-08	EMMAX
cmp0615	Unknown	Unknown	chr10:8154733	chr10	8154733	1.76792e-11	both
cmp0007	Unknown	Unknown	chr10:8472723	chr10	8472723	2.35573e-08	EMMAX
cmp0725	Unknown	Unknown	chr10:8506102	chr10	8506102	6.38737e-11	both
cmp0025	Nicotinic acid-hexoside	Vitamin	chr10:8608181	chr10	8608181	2.33158e-08	both
cmp0114	Unknown	Unknown	chr10:8687524	chr10	8687524	6.10172e-10	EMMAX
cmp0556	Tricin O-rhamnosyl-O-hexoside	Flavonoid	chr10:8804057	chr10	8804057	1.66046e-08	FaST-LMM
cmp0570	Unknown	Unknown	chr10:8804062	chr10	8804062	3.72277e-09	EMMAX
cmp0439	Esculin	Coumarin	chr10:8979872	chr10	8979872	5.80275e-10	FaST-LMM
cmp0543	Didymin	Flavonoid	chr10:9077202	chr10	9077202	1.38463e-09	both
cmp0233	Unknown	Unknown	chr10:9158378	chr10	9158378	3.15891e-10	EMMAX
cmp0829	Tricetin	Flavonoid	chr10:9575342	chr10	9575342	1.27426e-08	EMMAX
cmp0993	Chlorogenic acid	Polyphenol	chr10:9578034	chr10	9578034	1.7476e-08	FaST-LMM
cmp0573	Kaempferol-3-O-rhamnosylhexoside-7-O-rhamnoside	Flavonoid	chr10:9580571	chr10	9580571	2.22741e-08	both
cmp0280	Unknown	Unknown	chr10:9584431	chr10	9584431	4.7448e-09	FaST-LMM
cmp0993	Chlorogenic acid	Polyphenol	chr10:9586244	chr10	9586244	2.2955e-08	EMMAX
cmp0371	Unknown	Unknown	chr10:9612781	chr10	9612781	2.29161e-11	both
cmp0965	Chrysoeriol 7-O-hexoside	Flavonoid	chr10:9628081	chr10	9628081	9.24238e-13	both
cmp0573	Kaempferol-3-O-rhamnosylhexoside-7-O-rhamnoside	Flavonoid	chr10:10412006	chr10	10412006	4.69778e-09	FaST-LMM
cmp0275	Unknown	Unknown	chr10:10792095	chr10	10792095	9.55036e-09	EMMAX
cmp0275	Unknown	Unknown	chr10:10793456	chr10	10793456	6.28189e-09	FaST-LMM
cmp0607	Unknown	Unknown	chr10:10890371	chr10	10890371	3.17601e-08	both
cmp0397	Unknown	Unknown	chr10:10898490	chr10	10898490	7.00517e-09	both
cmp0272	Unknown	Unknown	chr10:11026174	chr10	11026174	8.55663e-26	both
cmp0868	Glutathione oxidized	Amino acid derivative	chr10:11028646	chr10	11028646	2.52092e-09	EMMAX
cmp0047	Unknown	Unknown	chr10:11035916	chr10	11035916	8.26429e-09	both
cmp0848	Unknown	Unknown	chr10:11043556	chr10	11043556	2.50597e-08	EMMAX
cmp0840	Cocamidopropyl betaine	Others	chr10:11079483	chr10	11079483	1.1703e-08	EMMAX
cmp0087	Unknown	Unknown	chr10:11079915	chr10	11079915	1.18424e-08	FaST-LMM
cmp0446	Unknown	Unknown	chr10:11113479	chr10	11113479	1.66043e-10	both
cmp0906	Luteolin 7-O-glucoside	Flavonoid	chr10:11157073	chr10	11157073	1.14065e-09	both
cmp0007	Unknown	Unknown	chr10:12673156	chr10	12673156	8.3675e-13	EMMAX
cmp0572	Unknown	Unknown	chr10:12724255	chr10	12724255	1.07451e-08	FaST-LMM
cmp0929	Hesperetin	Flavonoid	chr10:12907480	chr10	12907480	5.56395e-10	both
cmp0995	Sinapoyl O-hexoside	Polyphenol	chr10:12910529	chr10	12910529	9.42392e-10	FaST-LMM
cmp0823	N6-Benzyladenine	Nucleic acid derivative	chr10:12930058	chr10	12930058	4.54531e-10	EMMAX
cmp0154	Unknown	Unknown	chr10:13211819	chr10	13211819	1.66127e-12	FaST-LMM
cmp0573	Kaempferol-3-O-rhamnosylhexoside-7-O-rhamnoside	Flavonoid	chr10:13773446	chr10	13773446	1.82342e-12	both
cmp0129	Unknown	Unknown	chr10:13844363	chr10	13844363	1.81593e-08	FaST-LMM
cmp0022	Unknown	Unknown	chr10:14228490	chr10	14228490	3.01429e-08	EMMAX
cmp0235	Unknown	Unknown	chr10:14287223	chr10	14287223	2.22757e-08	EMMAX
cmp0007	Unknown	Unknown	chr10:14408654	chr10	14408654	2.37306e-08	EMMAX
cmp0864	Eriodictyol O-malonylhexoside	Flavonoid	chr10:14440937	chr10	14440937	2.01116e-10	EMMAX
cmn0238	Sinapic acid-O-glucoside	Polyphenol	chr10:14454485	chr10	14454485	1.35829e-08	EMMAX
cmp0974	Limocitrin O-hexoside	Flavonoid	chr10:14700219	chr10	14700219	1.41593e-12	both
cmp0272	Unknown	Unknown	chr10:14904473	chr10	14904473	5.51085e-10	both
cmp0573	Kaempferol-3-O-rhamnosylhexoside-7-O-rhamnoside	Flavonoid	chr10:14993350	chr10	14993350	3.53662e-12	FaST-LMM
cmp0141	Unknown	Unknown	chr10:15053890	chr10	15053890	3.43947e-09	FaST-LMM
cmp0911	N2, N2-Dimethyguanosine	Nucleic acid	chr10:15196046	chr10	15196046	9.31223e-09	both
cmp0842	Phellodenol H	Coumarin	chr10:15435234	chr10	15435234	2.18609e-10	FaST-LMM
cmp0007	Unknown	Unknown	chr10:15450825	chr10	15450825	6.02361e-13	EMMAX
cmp0842	Phellodenol H	Coumarin	chr10:15781219	chr10	15781219	9.26506e-12	EMMAX
cmp0840	Cocamidopropyl betaine	Others	chr10:16647314	chr10	16647314	2.65189e-10	both
cmp0593	Unknown	Unknown	chr10:16722002	chr10	16722002	9.68433e-13	both
cmp0282	Unknown	Unknown	chr10:18160261	chr10	18160261	4.13929e-08	FaST-LMM
cmn0238	Sinapic acid-O-glucoside	Polyphenol	chr10:18510711	chr10	18510711	1.92942e-10	both
cmp0007	Unknown	Unknown	chr10:18581007	chr10	18581007	3.52683e-10	EMMAX
cmp0929	Hesperetin	Flavonoid	chr10:18711285	chr10	18711285	9.24037e-09	both
cmp0902	Limocitrin O-hexoside	Flavonoid	chr10:21668877	chr10	21668877	5.2175e-11	both
cmp0007	Unknown	Unknown	chr10:25756207	chr10	25756207	6.07937e-10	EMMAX
cmp0874	Unknown	Unknown	chr10:25760701	chr10	25760701	1.23345e-09	both
cmp0859	Unknown	Unknown	chr10:26101797	chr10	26101797	4.93225e-10	both
cmp0480	Unknown	Unknown	chr10:28309988	chr10	28309988	2.3986e-08	EMMAX
cmp0439	Esculin	Coumarin	chr10:32961706	chr10	32961706	1.46596e-10	FaST-LMM
cmp0606	Unknown	Unknown	chr10:32961709	chr10	32961709	5.01296e-11	EMMAX
cmp0007	Unknown	Unknown	chr2:7882	chr2	7882	7.04998e-09	EMMAX
cmp0124	Unknown	Unknown	chr2:559456	chr2	559456	1.73572e-09	both
cmp0247	Unknown	Unknown	chr2:645571	chr2	645571	6.75673e-09	both
cmp0711	MAG (18:3) isomer1	Lipid	chr2:671192	chr2	671192	3.20564e-08	FaST-LMM
cmp0543	Didymin	Flavonoid	chr2:686546	chr2	686546	8.74144e-09	both
cmp0867	C-hexosyl-tricetin O-pentoside	Flavonoid	chr2:958492	chr2	958492	1.2212e-10	both
cmp0968	Tricetin O-malonylhexoside	Flavonoid	chr2:1162966	chr2	1162966	2.36694e-10	both
cmp0140	Unknown	Unknown	chr2:1166090	chr2	1166090	6.45383e-10	both
cmp0865	Unknown	Unknown	chr2:1338620	chr2	1338620	3.35445e-09	both
cmp0906	Luteolin 7-O-glucoside	Flavonoid	chr2:1366501	chr2	1366501	5.55278e-09	FaST-LMM
cmp0977	Luteolin	Flavonoid	chr2:1373236	chr2	1373236	1.35343e-09	EMMAX
cmp0640	Glucosamine	Others	chr2:1374611	chr2	1374611	4.07084e-08	both
cmp0513	Unknown	Unknown	chr2:1382026	chr2	1382026	2.76383e-11	both
cmp0292	Unknown	Unknown	chr2:1426033	chr2	1426033	1.58326e-09	both
cmp0321	Unknown	Unknown	chr2:1494954	chr2	1494954	1.05995e-09	EMMAX
cmp0899	Homoproline	Amino acid	chr2:1497953	chr2	1497953	3.56568e-09	FaST-LMM
cmp0793	Unknown	Unknown	chr2:1552260	chr2	1552260	3.67232e-08	EMMAX
cmp0533	Unknown	Unknown	chr2:1888051	chr2	1888051	7.75313e-12	both
cmp0136	Unknown	Unknown	chr2:1889525	chr2	1889525	8.40632e-10	both
cmp0985	N-Caffeoylputrescine	Polyamine	chr2:1996855	chr2	1996855	2.29857e-08	both
cmp0050	Unknown	Unknown	chr2:2081872	chr2	2081872	3.39936e-08	EMMAX
cmp0726	Unknown	Unknown	chr2:2215805	chr2	2215805	4.14849e-08	EMMAX
cmp0581	Unknown	Unknown	chr2:2656865	chr2	2656865	5.87596e-11	both
cmp0378	L-Tyramine	Amino acid	chr2:2670982	chr2	2670982	6.73487e-09	both
cmp0597	Unknown	Unknown	chr2:3009687	chr2	3009687	1.17343e-11	both
cmp0929	Hesperetin	Flavonoid	chr2:3014091	chr2	3014091	1.51149e-09	EMMAX
cmp0531	Unknown	Unknown	chr2:3019868	chr2	3019868	4.17552e-09	FaST-LMM
cmp0531	Unknown	Unknown	chr2:3114779	chr2	3114779	2.2432e-10	EMMAX
cmp0496	Diosmetin-6-C-glucoside	Flavonoid	chr2:3118562	chr2	3118562	2.77444e-08	FaST-LMM
cmp0607	Unknown	Unknown	chr2:3182089	chr2	3182089	3.16266e-08	EMMAX
cmp0685	Unknown	Unknown	chr2:3202827	chr2	3202827	3.95968e-10	EMMAX
cmp0514	Unknown	Unknown	chr2:3282486	chr2	3282486	3.30491e-10	FaST-LMM
cmp0360	Unknown	Unknown	chr2:3337715	chr2	3337715	3.44893e-08	EMMAX
cmp0899	Homoproline	Amino acid	chr2:3382194	chr2	3382194	6.31983e-13	both
cmp0544	Poncirin	Flavonoid	chr2:3436297	chr2	3436297	2.43869e-10	EMMAX
cmp0524	Unknown	Unknown	chr2:3479279	chr2	3479279	6.99175e-09	EMMAX
cmp0966	Kaempferol 3-O-glucoside-2‘-O-rhamnoside	Flavonoid	chr2:3509262	chr2	3509262	9.11764e-10	FaST-LMM
cmp0829	Tricetin	Flavonoid	chr2:3552668	chr2	3552668	2.91576e-10	EMMAX
cmp0238	Unknown	Unknown	chr2:3625940	chr2	3625940	2.72502e-09	FaST-LMM
cmp0169	Unknown	Unknown	chr2:3644105	chr2	3644105	3.23549e-08	EMMAX
cmp0570	Unknown	Unknown	chr2:3650770	chr2	3650770	9.9368e-09	FaST-LMM
cmp0275	Unknown	Unknown	chr2:3712165	chr2	3712165	9.4826e-13	both
cmp0879	Alanine	Amino acid	chr2:4039116	chr2	4039116	3.44303e-08	EMMAX
cmp0437	Dihydroxy-5-geranyloxy-7-methoxycoumarin	Coumarin	chr2:4082233	chr2	4082233	7.36946e-10	FaST-LMM
cmp0882	beta-Homoisoleucine	Amino acid	chr2:4126272	chr2	4126272	4.10472e-08	FaST-LMM
cmn0206	3-O-Feruloylquinic acid	Polyphenol	chr2:4232315	chr2	4232315	1.48335e-08	both
cmp0718	iP9G	Nucleic acid derivative	chr2:4505921	chr2	4505921	3.03808e-08	FaST-LMM
cmp0828	N-Sinapoylputrescine	Polyamine	chr2:4654168	chr2	4654168	2.18605e-09	both
cmp0034	Unknown	Unknown	chr2:4679667	chr2	4679667	1.86566e-08	FaST-LMM
cmp0110	Unknown	Unknown	chr2:4708786	chr2	4708786	1.20978e-08	EMMAX
cmp0738	Unknown	Unknown	chr2:4758578	chr2	4758578	3.9809e-08	FaST-LMM
cmp0420	N-Caffeoylagmatine	Polyamine	chr2:4935893	chr2	4935893	4.89777e-09	EMMAX
cmp0556	Tricin O-rhamnosyl-O-hexoside	Flavonoid	chr2:5061123	chr2	5061123	3.05969e-11	both
cmp0136	Unknown	Unknown	chr2:5123167	chr2	5123167	1.21014e-09	FaST-LMM
cmp0828	N-Sinapoylputrescine	Polyamine	chr2:5207933	chr2	5207933	1.32552e-08	both
cmp0524	Unknown	Unknown	chr2:5219224	chr2	5219224	3.61099e-10	EMMAX
cmp0907	Luteolin O-malonylhexoside	Flavonoid	chr2:5242157	chr2	5242157	9.38716e-09	FaST-LMM
cmp0685	Unknown	Unknown	chr2:5364485	chr2	5364485	2.64135e-09	EMMAX
cmp0169	Unknown	Unknown	chr2:5484015	chr2	5484015	2.17386e-08	both
cmp0631	Acetylcholine	Vitamin	chr2:5710797	chr2	5710797	1.32474e-08	FaST-LMM
cmp0769	Unknown	Unknown	chr2:5712018	chr2	5712018	1.47209e-08	both
cmp0906	Luteolin 7-O-glucoside	Flavonoid	chr2:5809087	chr2	5809087	1.69336e-12	FaST-LMM
cmp0867	C-hexosyl-tricetin O-pentoside	Flavonoid	chr2:5830725	chr2	5830725	1.83434e-10	FaST-LMM
cmp0371	Unknown	Unknown	chr2:5834230	chr2	5834230	1.3576e-08	EMMAX
cmp0238	Unknown	Unknown	chr2:5912942	chr2	5912942	1.49852e-11	EMMAX
cmp0200	Unknown	Unknown	chr2:5947927	chr2	5947927	1.04842e-08	FaST-LMM
cmp0076	Unknown	Unknown	chr2:6014563	chr2	6014563	1.91247e-09	FaST-LMM
cmp0906	Luteolin 7-O-glucoside	Flavonoid	chr2:6031513	chr2	6031513	8.73444e-10	FaST-LMM
cmp0859	Unknown	Unknown	chr2:6065052	chr2	6065052	3.6175e-08	FaST-LMM
cmp0235	Unknown	Unknown	chr2:6097338	chr2	6097338	6.32681e-09	both
cmp0065	Unknown	Unknown	chr2:6189903	chr2	6189903	1.67116e-08	EMMAX
cmp0238	Unknown	Unknown	chr2:6265980	chr2	6265980	3.42815e-13	both
cmp0906	Luteolin 7-O-glucoside	Flavonoid	chr2:6438631	chr2	6438631	2.56495e-08	both
cmp0550	Rutin	Flavonoid	chr2:6614523	chr2	6614523	4.83169e-11	EMMAX
cmp0144	Unknown	Unknown	chr2:6630276	chr2	6630276	9.35679e-11	EMMAX
cmp0446	Unknown	Unknown	chr2:6685646	chr2	6685646	1.86127e-19	both
cmp0378	L-Tyramine	Amino acid	chr2:6887752	chr2	6887752	3.0603e-08	EMMAX
cmp0688	Unknown	Unknown	chr2:6912719	chr2	6912719	6.68556e-09	FaST-LMM
cmp0163	Unknown	Unknown	chr2:6967792	chr2	6967792	3.49332e-09	EMMAX
cmp0843	Unknown	Unknown	chr2:7180598	chr2	7180598	1.91297e-08	both
cmp0977	Luteolin	Flavonoid	chr2:7206495	chr2	7206495	1.27124e-11	EMMAX
cmp0371	Unknown	Unknown	chr2:7208603	chr2	7208603	1.58523e-10	FaST-LMM
cmp0371	Unknown	Unknown	chr2:7208604	chr2	7208604	1.03753e-10	EMMAX
cmp0539	Poncirin	Flavonoid	chr2:7224349	chr2	7224349	4.42293e-12	FaST-LMM
cmp0336	Unknown	Unknown	chr2:7316726	chr2	7316726	2.07402e-08	EMMAX
cmp0738	Unknown	Unknown	chr2:7328481	chr2	7328481	8.84945e-09	both
cmp0573	Kaempferol-3-O-rhamnosylhexoside-7-O-rhamnoside	Flavonoid	chr2:7376230	chr2	7376230	1.73909e-09	FaST-LMM
cmp0553	Kaempferol hexose glucuronide	Flavonoid	chr2:7624305	chr2	7624305	3.53215e-08	EMMAX
cmp0313	Unknown	Unknown	chr2:7764166	chr2	7764166	2.75388e-09	FaST-LMM
cmp0911	N2, N2-Dimethyguanosine	Nucleic acid	chr2:7817801	chr2	7817801	1.04781e-10	EMMAX
cmp0272	Unknown	Unknown	chr2:7905805	chr2	7905805	1.95148e-08	EMMAX
cmp0144	Unknown	Unknown	chr2:8008447	chr2	8008447	9.8908e-10	EMMAX
cmp0313	Unknown	Unknown	chr2:8081673	chr2	8081673	2.97408e-09	FaST-LMM
cmp0859	Unknown	Unknown	chr2:8195229	chr2	8195229	1.3381e-08	FaST-LMM
cmp0891	Chrysoeriol 6-C-hexoside	Flavonoid	chr2:8197987	chr2	8197987	3.55941e-08	EMMAX
cmp0729	Unknown	Unknown	chr2:8274597	chr2	8274597	9.39061e-09	EMMAX
cmp0524	Unknown	Unknown	chr2:8276007	chr2	8276007	3.81118e-09	EMMAX
cmp0539	Poncirin	Flavonoid	chr2:8311449	chr2	8311449	2.40061e-08	both
cmp0593	Unknown	Unknown	chr2:8349856	chr2	8349856	2.60376e-09	both
cmp0352	LysoPE 18:1	Lipid	chr2:8391567	chr2	8391567	1.27559e-08	FaST-LMM
cmp0277	Unknown	Unknown	chr2:8472486	chr2	8472486	2.13039e-10	both
cmp0847	Adenosine O-ribose	Nucleic acid derivative	chr2:8545488	chr2	8545488	4.02426e-09	EMMAX
cmp0615	Unknown	Unknown	chr2:8568031	chr2	8568031	5.85203e-09	EMMAX
cmp0259	Unknown	Unknown	chr2:8583661	chr2	8583661	5.38628e-10	FaST-LMM
cmp0966	Kaempferol 3-O-glucoside-2‘-O-rhamnoside	Flavonoid	chr2:8594471	chr2	8594471	1.27279e-11	both
cmp0615	Unknown	Unknown	chr2:8761169	chr2	8761169	7.2377e-13	both
cmp0859	Unknown	Unknown	chr2:8782651	chr2	8782651	2.64521e-08	EMMAX
cmp0131	Unknown	Unknown	chr2:8829962	chr2	8829962	3.94537e-10	both
cmp0215	Unknown	Unknown	chr2:8853686	chr2	8853686	1.55799e-08	EMMAX
cmp0334	Unknown	Unknown	chr2:8896317	chr2	8896317	2.20839e-09	FaST-LMM
cmp0394	Bergapten	Coumarin	chr2:9194780	chr2	9194780	1.36727e-08	EMMAX
cmp0204	Unknown	Unknown	chr2:9329339	chr2	9329339	1.99468e-08	FaST-LMM
cmp0235	Unknown	Unknown	chr2:9448489	chr2	9448489	2.65661e-08	both
cmp0902	Limocitrin O-hexoside	Flavonoid	chr2:9463141	chr2	9463141	2.09332e-11	both
cmp0906	Luteolin 7-O-glucoside	Flavonoid	chr2:9467308	chr2	9467308	4.11604e-08	EMMAX
cmp0123	Unknown	Unknown	chr2:9718975	chr2	9718975	2.37752e-09	both
cmp0238	Unknown	Unknown	chr2:9785447	chr2	9785447	3.8503e-10	both
cmp0210	Unknown	Unknown	chr2:9851607	chr2	9851607	3.9748e-08	EMMAX
cmp0559	Tricin 5-O-hexosyl-O-hexoside	Flavonoid	chr2:9858785	chr2	9858785	1.42147e-11	both
cmp0972	Quercetin 5-O-hexoside	Flavonoid	chr2:9962826	chr2	9962826	1.33123e-08	EMMAX
cmp0394	Bergapten	Coumarin	chr2:10027084	chr2	10027084	5.84131e-09	EMMAX
cmp0867	C-hexosyl-tricetin O-pentoside	Flavonoid	chr2:10170169	chr2	10170169	1.9448e-09	both
cmp0911	N2, N2-Dimethyguanosine	Nucleic acid	chr2:10200992	chr2	10200992	2.07716e-11	both
cmp0241	Unknown	Unknown	chr2:10331097	chr2	10331097	4.29852e-09	both
cmp0091	Unknown	Unknown	chr2:10351200	chr2	10351200	2.22753e-08	EMMAX
cmp0877	6-Prenylnaringenin	Flavonoid	chr2:10434571	chr2	10434571	3.4216e-09	EMMAX
cmp0280	Unknown	Unknown	chr2:10468778	chr2	10468778	3.80485e-08	both
cmp0255	Unknown	Unknown	chr2:10512751	chr2	10512751	1.6735e-10	FaST-LMM
cmp0241	Unknown	Unknown	chr2:10526561	chr2	10526561	3.86743e-10	FaST-LMM
cmp0215	Unknown	Unknown	chr2:10599364	chr2	10599364	1.68509e-10	FaST-LMM
cmp0215	Unknown	Unknown	chr2:10602944	chr2	10602944	7.45614e-12	EMMAX
cmp0899	Homoproline	Amino acid	chr2:10607028	chr2	10607028	1.10554e-08	EMMAX
cmn0025	4-Hydroxy-3-methoxycinnamic acid	Polyphenol	chr2:10788573	chr2	10788573	4.15755e-08	EMMAX
cmp0840	Cocamidopropyl betaine	Others	chr2:10867644	chr2	10867644	1.36934e-09	EMMAX
cmp0140	Unknown	Unknown	chr2:10896134	chr2	10896134	2.80167e-08	EMMAX
cmp0902	Limocitrin O-hexoside	Flavonoid	chr2:10961731	chr2	10961731	3.28703e-10	both
cmp0028	Unknown	Unknown	chr2:11488744	chr2	11488744	1.50668e-09	FaST-LMM
cmp0778	Unknown	Unknown	chr2:11578282	chr2	11578282	2.79695e-08	EMMAX
cmp0275	Unknown	Unknown	chr2:11599240	chr2	11599240	1.20789e-08	FaST-LMM
cmp0785	Unknown	Unknown	chr2:11751485	chr2	11751485	6.82302e-10	EMMAX
cmp0543	Didymin	Flavonoid	chr2:12048211	chr2	12048211	9.62603e-10	EMMAX
cmp0234	Unknown	Unknown	chr2:12470434	chr2	12470434	5.19899e-10	both
cmp0906	Luteolin 7-O-glucoside	Flavonoid	chr2:12667502	chr2	12667502	2.55877e-11	FaST-LMM
cmp0840	Cocamidopropyl betaine	Others	chr2:13238499	chr2	13238499	5.34508e-09	EMMAX
cmp0573	Kaempferol-3-O-rhamnosylhexoside-7-O-rhamnoside	Flavonoid	chr2:13239697	chr2	13239697	2.53894e-10	both
cmp0543	Didymin	Flavonoid	chr2:13276394	chr2	13276394	1.71697e-11	EMMAX
cmp0783	Unknown	Unknown	chr2:13426167	chr2	13426167	2.08707e-08	FaST-LMM
cmp0902	Limocitrin O-hexoside	Flavonoid	chr2:13595790	chr2	13595790	4.76802e-11	EMMAX
cmp0123	Unknown	Unknown	chr2:13736006	chr2	13736006	4.13652e-08	EMMAX
cmp0238	Unknown	Unknown	chr2:13757491	chr2	13757491	2.82429e-10	FaST-LMM
cmp0685	Unknown	Unknown	chr2:13972009	chr2	13972009	3.25084e-08	FaST-LMM
cmp0692	Unknown	Unknown	chr2:14020800	chr2	14020800	7.37479e-09	EMMAX
cmp0573	Kaempferol-3-O-rhamnosylhexoside-7-O-rhamnoside	Flavonoid	chr2:14352609	chr2	14352609	2.14378e-10	FaST-LMM
cmp0840	Cocamidopropyl betaine	Others	chr2:14427205	chr2	14427205	3.17184e-09	EMMAX
cmp0755	Unknown	Unknown	chr2:14440882	chr2	14440882	4.21912e-09	FaST-LMM
cmp0215	Unknown	Unknown	chr2:14482973	chr2	14482973	8.24657e-11	EMMAX
cmp0132	Unknown	Unknown	chr2:14512723	chr2	14512723	2.05286e-08	FaST-LMM
cmp0235	Unknown	Unknown	chr2:14631903	chr2	14631903	1.18571e-08	EMMAX
cmp0867	C-hexosyl-tricetin O-pentoside	Flavonoid	chr2:14682622	chr2	14682622	3.40791e-11	both
cmp0543	Didymin	Flavonoid	chr2:15097206	chr2	15097206	4.85229e-09	FaST-LMM
cmp0378	L-Tyramine	Amino acid	chr2:15355003	chr2	15355003	3.49995e-10	FaST-LMM
cmp0378	L-Tyramine	Amino acid	chr2:15378103	chr2	15378103	8.63164e-11	EMMAX
cmp0235	Unknown	Unknown	chr2:15632898	chr2	15632898	5.2268e-11	both
cmp0215	Unknown	Unknown	chr2:15756556	chr2	15756556	1.35114e-11	EMMAX
cmp0378	L-Tyramine	Amino acid	chr2:15824502	chr2	15824502	1.91383e-10	both
cmp0238	Unknown	Unknown	chr2:15825896	chr2	15825896	2.30261e-10	both
cmn0621	Kaempferol-7-O-neohesperidoside	Flavonoid	chr2:15857389	chr2	15857389	6.70939e-10	EMMAX
cmp0448	Unknown	Unknown	chr2:15923698	chr2	15923698	3.25902e-08	FaST-LMM
cmp0685	Unknown	Unknown	chr2:15970229	chr2	15970229	1.4422e-08	FaST-LMM
cmp0543	Didymin	Flavonoid	chr2:15985966	chr2	15985966	7.3902e-11	FaST-LMM
cmp0238	Unknown	Unknown	chr2:16059040	chr2	16059040	2.24842e-11	both
cmp0034	Unknown	Unknown	chr2:16190180	chr2	16190180	6.55359e-10	both
cmp0870	Unknown	Unknown	chr2:16272685	chr2	16272685	7.78763e-10	both
cmp0159	Unknown	Unknown	chr2:16314371	chr2	16314371	1.69955e-08	EMMAX
cmp0665	Nicotinate ribonucleoside	Others	chr2:16355180	chr2	16355180	2.88864e-08	FaST-LMM
cmp0985	N-Caffeoylputrescine	Polyamine	chr2:16625137	chr2	16625137	1.9493e-09	both
cmp0275	Unknown	Unknown	chr2:16658824	chr2	16658824	9.90582e-09	FaST-LMM
cmp0131	Unknown	Unknown	chr2:16702118	chr2	16702118	9.09132e-10	both
cmp0929	Hesperetin	Flavonoid	chr2:16731783	chr2	16731783	1.48372e-11	FaST-LMM
cmp0524	Unknown	Unknown	chr2:17430135	chr2	17430135	2.29694e-08	both
cmp0378	L-Tyramine	Amino acid	chr2:18074976	chr2	18074976	2.68691e-09	both
cmp0685	Unknown	Unknown	chr2:18155750	chr2	18155750	1.34646e-09	FaST-LMM
cmp0556	Tricin O-rhamnosyl-O-hexoside	Flavonoid	chr2:18280028	chr2	18280028	2.66198e-09	both
cmp0235	Unknown	Unknown	chr2:18333101	chr2	18333101	3.12848e-14	both
cmp0028	Unknown	Unknown	chr2:18382890	chr2	18382890	2.13941e-08	FaST-LMM
cmp0817	D(-)-Threose	Saccharide	chr2:18852214	chr2	18852214	3.16309e-08	EMMAX
cmp0533	Unknown	Unknown	chr2:19009193	chr2	19009193	1.35614e-11	both
cmp0238	Unknown	Unknown	chr2:19061354	chr2	19061354	3.05128e-10	both
cmp0385	Unknown	Unknown	chr2:19142973	chr2	19142973	8.40737e-09	both
cmp0864	Eriodictyol O-malonylhexoside	Flavonoid	chr2:19214772	chr2	19214772	1.37937e-08	EMMAX
cmp0415	Unknown	Unknown	chr2:19244827	chr2	19244827	2.62874e-12	both
cmp0524	Unknown	Unknown	chr2:19354791	chr2	19354791	3.23613e-10	both
cmp0215	Unknown	Unknown	chr2:19483223	chr2	19483223	2.93703e-10	both
cmp0235	Unknown	Unknown	chr2:19562599	chr2	19562599	2.29811e-12	both
cmp0570	Unknown	Unknown	chr2:19625821	chr2	19625821	2.42872e-08	EMMAX
cmp0780	Unknown	Unknown	chr2:19844169	chr2	19844169	1.37618e-09	FaST-LMM
cmp0685	Unknown	Unknown	chr2:19926728	chr2	19926728	2.03502e-09	FaST-LMM
cmp0385	Unknown	Unknown	chr2:19992282	chr2	19992282	1.27939e-08	EMMAX
cmp0524	Unknown	Unknown	chr2:20025346	chr2	20025346	2.67858e-08	EMMAX
cmp0575	Brutieridin	Flavonoid	chr2:20585391	chr2	20585391	4.81652e-17	both
cmp0272	Unknown	Unknown	chr2:20714847	chr2	20714847	3.59137e-09	both
cmp0718	iP9G	Nucleic acid derivative	chr2:20989744	chr2	20989744	2.21905e-08	both
cmp0628	Agmatine	Polyamine	chr2:21663441	chr2	21663441	3.91356e-08	FaST-LMM
cmp0496	Diosmetin-6-C-glucoside	Flavonoid	chr2:22334309	chr2	22334309	4.14421e-10	both
cmp0573	Kaempferol-3-O-rhamnosylhexoside-7-O-rhamnoside	Flavonoid	chr2:22341239	chr2	22341239	1.23964e-08	both
cmp0573	Kaempferol-3-O-rhamnosylhexoside-7-O-rhamnoside	Flavonoid	chr2:22849710	chr2	22849710	2.31143e-09	both
cmp0091	Unknown	Unknown	chr2:23003007	chr2	23003007	2.07319e-08	both
cmp0569	Melitidin	Flavonoid	chr2:23018791	chr2	23018791	7.11196e-16	both
cmp0881	Asparagine	Amino acid	chr2:23152459	chr2	23152459	7.7371e-09	EMMAX
cmp0385	Unknown	Unknown	chr2:23428467	chr2	23428467	2.2343e-08	FaST-LMM
cmp0195	Unknown	Unknown	chr2:23446110	chr2	23446110	4.05979e-09	EMMAX
cmp0533	Unknown	Unknown	chr2:23595069	chr2	23595069	2.05456e-08	FaST-LMM
cmp0378	L-Tyramine	Amino acid	chr2:23607412	chr2	23607412	5.05767e-09	EMMAX
cmp0300	Unknown	Unknown	chr2:23666015	chr2	23666015	1.62673e-08	FaST-LMM
cmp0154	Unknown	Unknown	chr2:23814510	chr2	23814510	5.33628e-10	both
cmp0238	Unknown	Unknown	chr2:23959902	chr2	23959902	2.63676e-08	EMMAX
cmp0238	Unknown	Unknown	chr2:24049468	chr2	24049468	4.65453e-10	both
cmp0581	Unknown	Unknown	chr2:24475689	chr2	24475689	5.18009e-12	both
cmp0140	Unknown	Unknown	chr2:24696026	chr2	24696026	3.41033e-14	both
cmp0235	Unknown	Unknown	chr2:24862075	chr2	24862075	1.00703e-11	FaST-LMM
cmp0340	Unknown	Unknown	chr2:25087861	chr2	25087861	7.13936e-09	FaST-LMM
cmp0215	Unknown	Unknown	chr2:25162654	chr2	25162654	2.65526e-09	both
cmp0497	Delphinidin-3-glucoside	Anthocyanin	chr2:25228786	chr2	25228786	2.74776e-11	both
cmp0347	Unknown	Unknown	chr2:25332330	chr2	25332330	9.61145e-10	FaST-LMM
cmp0539	Poncirin	Flavonoid	chr2:25374005	chr2	25374005	2.42605e-10	both
cmp0884	Betaine	Alkaloid	chr2:25405158	chr2	25405158	1.06444e-10	EMMAX
cmp0195	Unknown	Unknown	chr2:25459096	chr2	25459096	4.10747e-10	EMMAX
cmp0596	Unknown	Unknown	chr2:25640212	chr2	25640212	9.20358e-09	both
cmp0993	Chlorogenic acid	Polyphenol	chr2:25680535	chr2	25680535	6.95661e-09	both
cmn0156	GA7	Phytohormone	chr2:25723694	chr2	25723694	1.17869e-08	EMMAX
cmp0087	Unknown	Unknown	chr2:25915899	chr2	25915899	1.26913e-10	both
cmp0685	Unknown	Unknown	chr2:26372332	chr2	26372332	2.13982e-10	FaST-LMM
cmp0238	Unknown	Unknown	chr2:26447938	chr2	26447938	8.76608e-13	both
cmp0543	Didymin	Flavonoid	chr2:26458896	chr2	26458896	1.64941e-08	both
cmp0573	Kaempferol-3-O-rhamnosylhexoside-7-O-rhamnoside	Flavonoid	chr2:26483051	chr2	26483051	4.01182e-08	EMMAX
cmp0962	Hesperetin 5-O-glucoside	Flavonoid	chr2:26528821	chr2	26528821	4.13421e-09	EMMAX
cmp0867	C-hexosyl-tricetin O-pentoside	Flavonoid	chr2:26586821	chr2	26586821	2.81009e-08	both
cmp0067	Unknown	Unknown	chr2:26591077	chr2	26591077	2.14524e-10	EMMAX
cmp0275	Unknown	Unknown	chr2:26608266	chr2	26608266	4.22864e-11	FaST-LMM
cmp0041	Unknown	Unknown	chr2:26793818	chr2	26793818	3.31426e-13	EMMAX
cmp0975	Quercetin O-malonylhexoside	Flavonoid	chr2:26842194	chr2	26842194	1.14944e-08	both
cmp0867	C-hexosyl-tricetin O-pentoside	Flavonoid	chr2:27008170	chr2	27008170	9.93032e-10	both
cmp0650	Sattabacin	Others	chr2:27124251	chr2	27124251	2.74726e-11	FaST-LMM
cmp0140	Unknown	Unknown	chr2:27170086	chr2	27170086	6.1945e-13	both
cmp0881	Asparagine	Amino acid	chr2:27316599	chr2	27316599	1.04637e-10	EMMAX
cmp0305	Unknown	Unknown	chr2:27515974	chr2	27515974	3.15652e-08	EMMAX
cmp0352	LysoPE 18:1	Lipid	chr2:27532722	chr2	27532722	2.81852e-10	FaST-LMM
cmp0593	Unknown	Unknown	chr2:27608606	chr2	27608606	1.29868e-11	EMMAX
cmp0573	Kaempferol-3-O-rhamnosylhexoside-7-O-rhamnoside	Flavonoid	chr2:27616937	chr2	27616937	2.34144e-08	EMMAX
cmp0303	Unknown	Unknown	chr2:27638153	chr2	27638153	1.57915e-08	FaST-LMM
cmp0172	Unknown	Unknown	chr2:27822074	chr2	27822074	4.67842e-14	FaST-LMM
cmp0129	Unknown	Unknown	chr2:28097672	chr2	28097672	7.82834e-10	EMMAX
cmp0352	LysoPE 18:1	Lipid	chr2:28294354	chr2	28294354	2.64641e-10	FaST-LMM
cmp0195	Unknown	Unknown	chr2:28345210	chr2	28345210	3.40551e-11	FaST-LMM
cmp0131	Unknown	Unknown	chr2:28435221	chr2	28435221	4.15427e-09	EMMAX
cmp0929	Hesperetin	Flavonoid	chr2:28484021	chr2	28484021	1.53714e-09	FaST-LMM
cmp0502	Unknown	Unknown	chr2:28510460	chr2	28510460	5.06506e-09	EMMAX
cmn0088	Linoleic acid	Lipid	chr2:28544046	chr2	28544046	2.21729e-08	EMMAX
cmp0029	Unknown	Unknown	chr2:28603921	chr2	28603921	1.86768e-08	FaST-LMM
cmp0677	Feruloylcholine	Vitamin	chr2:28679280	chr2	28679280	2.56111e-08	EMMAX
cmp0348	Unknown	Unknown	chr2:28840802	chr2	28840802	2.558e-09	FaST-LMM
cmp0491	Unknown	Unknown	chr2:29224429	chr2	29224429	2.95649e-08	both
cmp0032	Unknown	Unknown	chr2:29379915	chr2	29379915	1.8926e-08	EMMAX
cmp0109	Unknown	Unknown	chr2:29450455	chr2	29450455	1.40763e-08	FaST-LMM
cmp0131	Unknown	Unknown	chr2:29484856	chr2	29484856	3.56103e-08	EMMAX
cmp0211	Unknown	Unknown	chr2:29694406	chr2	29694406	3.77135e-12	both
cmp0134	Vitexin 2''-O-beta-L-rhamnoside	Flavonoid	chr2:29730357	chr2	29730357	3.51477e-10	EMMAX
cmp0817	D(-)-Threose	Saccharide	chr2:29906985	chr2	29906985	2.34696e-09	both
cmp0225	Methylapigenin C-rhamnoside	Flavonoid	chr2:29907878	chr2	29907878	2.08342e-09	both
cmn0088	Linoleic acid	Lipid	chr2:29956928	chr2	29956928	1.25445e-08	EMMAX
cmp0474	Unknown	Unknown	chr2:30065363	chr2	30065363	2.36986e-08	EMMAX
cmp0870	Unknown	Unknown	chr2:30156256	chr2	30156256	3.84601e-09	FaST-LMM
cmp0593	Unknown	Unknown	chr2:30202396	chr2	30202396	1.32044e-09	both
cmp0490	Unknown	Unknown	chr2:30258031	chr2	30258031	1.92489e-09	FaST-LMM
cmp0442	Tetramethyl-O-isocutellarein	Flavonoid	chr2:30495422	chr2	30495422	2.11722e-08	both
cmp0130	Unknown	Unknown	chr2:30656949	chr2	30656949	4.43006e-09	FaST-LMM
cmn0173	Coniferin	Others	chr2:30695921	chr2	30695921	2.82093e-08	EMMAX
cmp0735	1-Decanoyl-2-hydroxy-sn-glycero-3-phosphocholine	Others	chr2:30696275	chr2	30696275	1.77556e-08	EMMAX
cmp0543	Didymin	Flavonoid	chr2:30718831	chr2	30718831	4.17818e-09	EMMAX
cmp0140	Unknown	Unknown	chr2:31073399	chr2	31073399	1.52246e-12	both
cmp0930	Tryptamine	Amino acid	chr2:31109495	chr2	31109495	5.95362e-12	FaST-LMM
cmp0271	Unknown	Unknown	chr2:31109943	chr2	31109943	3.42206e-08	EMMAX
cmp0780	Unknown	Unknown	chr2:31127501	chr2	31127501	1.26687e-08	FaST-LMM
cmp0906	Luteolin 7-O-glucoside	Flavonoid	chr2:31407465	chr2	31407465	4.32338e-09	both
cmp0554	Isorhamnetin 3-O-neohesperidoside	Flavonoid	chr2:31446552	chr2	31446552	1.60475e-09	EMMAX
cmp0615	Unknown	Unknown	chr2:31504468	chr2	31504468	3.28603e-12	EMMAX
cmp0593	Unknown	Unknown	chr2:31782111	chr2	31782111	1.64759e-10	both
cmp0975	Quercetin O-malonylhexoside	Flavonoid	chr2:32000691	chr2	32000691	1.26465e-08	FaST-LMM
cmp0543	Didymin	Flavonoid	chr2:32117024	chr2	32117024	2.91052e-08	both
cmp0911	N2, N2-Dimethyguanosine	Nucleic acid	chr2:32270980	chr2	32270980	3.12625e-08	both
cmp0146	Unknown	Unknown	chr2:32412458	chr2	32412458	3.15223e-08	both
cmp0034	Unknown	Unknown	chr2:32504895	chr2	32504895	1.21025e-08	FaST-LMM
cmp0086	Unknown	Unknown	chr2:32538675	chr2	32538675	2.11831e-08	both
cmn0019	Coniferyl aldehyde	Others	chr2:32578427	chr2	32578427	3.59862e-08	EMMAX
cmp0255	Unknown	Unknown	chr2:32583155	chr2	32583155	2.88506e-09	both
cmp0140	Unknown	Unknown	chr2:32997046	chr2	32997046	2.67308e-10	FaST-LMM
cmp0995	Sinapoyl O-hexoside	Polyphenol	chr2:33238335	chr2	33238335	3.35403e-09	EMMAX
cmp0874	Unknown	Unknown	chr2:33404542	chr2	33404542	4.56037e-09	FaST-LMM
cmp0491	Unknown	Unknown	chr2:34056047	chr2	34056047	3.18341e-11	both
cmp0995	Sinapoyl O-hexoside	Polyphenol	chr2:34415617	chr2	34415617	1.85837e-11	EMMAX
cmn0239	1-O-b-D-glucopyranosyl sinapate	Polyphenol	chr2:34904562	chr2	34904562	4.08512e-11	FaST-LMM
cmp0556	Tricin O-rhamnosyl-O-hexoside	Flavonoid	chr2:35162235	chr2	35162235	3.42138e-08	FaST-LMM
cmp0593	Unknown	Unknown	chr2:35241326	chr2	35241326	9.25654e-11	FaST-LMM
cmp0085	Unknown	Unknown	chr2:35330104	chr2	35330104	6.89634e-11	both
cmp0980	Succinyladenosine	Nucleic acid derivative	chr2:35424208	chr2	35424208	8.60632e-09	EMMAX
cmp0096	Apigenin-O-hexosylhexoside-O-rhamnoside	Flavonoid	chr2:35470459	chr2	35470459	2.19465e-09	EMMAX
cmp0524	Unknown	Unknown	chr2:35519014	chr2	35519014	1.23592e-11	both
cmp0394	Bergapten	Coumarin	chr2:35528370	chr2	35528370	3.18174e-11	both
cmp0023	Unknown	Unknown	chr2:35572310	chr2	35572310	7.31023e-09	FaST-LMM
cmp0458	Unknown	Unknown	chr2:35827895	chr2	35827895	3.23586e-08	both
cmp0361	Unknown	Unknown	chr2:36027493	chr2	36027493	2.78267e-08	EMMAX
cmp0357	Unknown	Unknown	chr2:36197504	chr2	36197504	3.1139e-15	both
cmp0371	Unknown	Unknown	chr2:36214048	chr2	36214048	7.05326e-16	both
cmp0096	Apigenin-O-hexosylhexoside-O-rhamnoside	Flavonoid	chr2:36240587	chr2	36240587	7.15698e-11	both
cmp0385	Unknown	Unknown	chr2:36243335	chr2	36243335	8.38204e-12	both
cmp0439	Esculin	Coumarin	chr2:36507785	chr2	36507785	1.12797e-08	EMMAX
cmp0140	Unknown	Unknown	chr2:36763764	chr2	36763764	8.17637e-09	both
cmn0210	Sinapaldehyde glucoside	Others	chr2:36888336	chr2	36888336	7.82392e-09	EMMAX
cmp0617	Unknown	Unknown	chr2:37099193	chr2	37099193	2.55739e-08	EMMAX
cmp0650	Sattabacin	Others	chr2:37110590	chr2	37110590	7.14062e-13	FaST-LMM
cmp0231	Unknown	Unknown	chr2:37191845	chr2	37191845	3.10849e-09	EMMAX
cmp0754	Unknown	Unknown	chr2:37244915	chr2	37244915	3.40475e-08	both
cmp0235	Unknown	Unknown	chr2:37322267	chr2	37322267	1.46186e-10	FaST-LMM
cmp0472	Unknown	Unknown	chr2:37326410	chr2	37326410	9.82589e-12	both
cmp0371	Unknown	Unknown	chr2:37403811	chr2	37403811	1.5341e-09	FaST-LMM
cmp0575	Brutieridin	Flavonoid	chr2:37489925	chr2	37489925	2.23918e-12	both
cmp0215	Unknown	Unknown	chr2:37670492	chr2	37670492	2.55454e-08	EMMAX
cmp0394	Bergapten	Coumarin	chr2:37679308	chr2	37679308	2.44769e-13	EMMAX
cmp0329	Unknown	Unknown	chr2:37731073	chr2	37731073	1.62907e-08	EMMAX
cmp0096	Apigenin-O-hexosylhexoside-O-rhamnoside	Flavonoid	chr2:37777491	chr2	37777491	1.78201e-08	EMMAX
cmp0255	Unknown	Unknown	chr2:37978734	chr2	37978734	4.3828e-09	both
cmp0573	Kaempferol-3-O-rhamnosylhexoside-7-O-rhamnoside	Flavonoid	chr2:38295136	chr2	38295136	3.44009e-09	EMMAX
cmp0544	Poncirin	Flavonoid	chr2:38326081	chr2	38326081	1.30742e-08	EMMAX
cmp0282	Unknown	Unknown	chr2:38473673	chr2	38473673	6.52131e-11	both
cmp0332	Unknown	Unknown	chr2:38492531	chr2	38492531	2.18227e-10	both
cmp0235	Unknown	Unknown	chr2:38618419	chr2	38618419	9.4165e-10	FaST-LMM
cmp0331	Phellopterin	Coumarin	chr2:38647291	chr2	38647291	1.71553e-08	both
cmp0556	Tricin O-rhamnosyl-O-hexoside	Flavonoid	chr2:38774065	chr2	38774065	2.10595e-10	both
cmp0235	Unknown	Unknown	chr2:39043927	chr2	39043927	4.47387e-11	FaST-LMM
cmp0336	Unknown	Unknown	chr2:39199252	chr2	39199252	1.35421e-08	both
cmp0539	Poncirin	Flavonoid	chr2:39506973	chr2	39506973	2.65945e-08	EMMAX
cmp0565	Unknown	Unknown	chr2:39527294	chr2	39527294	2.77011e-08	EMMAX
cmp0789	Chrysoeriol O-malonylhexoside	Flavonoid	chr2:39670784	chr2	39670784	1.31692e-08	both
cmp0769	Unknown	Unknown	chr2:39940947	chr2	39940947	9.3073e-09	EMMAX
cmp0347	Unknown	Unknown	chr2:39972060	chr2	39972060	2.00339e-11	both
cmp0430	Unknown	Unknown	chr2:40411220	chr2	40411220	1.53663e-09	both
cmp0054	Unknown	Unknown	chr2:40452343	chr2	40452343	1.17631e-08	EMMAX
cmp0769	Unknown	Unknown	chr2:40550308	chr2	40550308	1.44838e-09	FaST-LMM
cmp0233	Unknown	Unknown	chr2:41440004	chr2	41440004	1.12477e-08	both
cmp0381	Coumarin	Coumarin	chr2:41588325	chr2	41588325	1.53346e-08	EMMAX
cmp0873	C-hexosyl-chrysin O-feruloylhexoside	Flavonoid	chr2:41700410	chr2	41700410	4.23573e-09	EMMAX
cmp0439	Esculin	Coumarin	chr2:41960802	chr2	41960802	1.25398e-10	EMMAX
cmp0560	Unknown	Unknown	chr2:42008291	chr2	42008291	2.49752e-08	EMMAX
cmp0336	Unknown	Unknown	chr2:42096272	chr2	42096272	7.15976e-11	FaST-LMM
cmp0235	Unknown	Unknown	chr2:42151457	chr2	42151457	2.4083e-11	both
cmp0307	Unknown	Unknown	chr2:42292645	chr2	42292645	2.71099e-08	EMMAX
cmp0234	Unknown	Unknown	chr2:42296828	chr2	42296828	7.96323e-12	both
cmp0023	Unknown	Unknown	chr2:42344966	chr2	42344966	8.84692e-09	both
cmp0295	Unknown	Unknown	chr2:42398127	chr2	42398127	1.53516e-09	both
cmp0050	Unknown	Unknown	chr2:42445737	chr2	42445737	9.80283e-10	EMMAX
cmp0235	Unknown	Unknown	chr2:42629356	chr2	42629356	5.44183e-11	both
cmn0210	Sinapaldehyde glucoside	Others	chr2:42675070	chr2	42675070	1.39763e-09	EMMAX
cmp0190	Unknown	Unknown	chr2:42711033	chr2	42711033	2.20001e-09	EMMAX
cmp0725	Unknown	Unknown	chr2:42764283	chr2	42764283	1.21576e-08	FaST-LMM
cmp0558	Unknown	Unknown	chr2:42960190	chr2	42960190	2.199e-08	EMMAX
cmp0908	Luteolin O-rahmnosyl-O-rutinoside	Flavonoid	chr2:42967827	chr2	42967827	1.48178e-10	both
cmp0566	Unknown	Unknown	chr2:43131565	chr2	43131565	9.69656e-09	FaST-LMM
cmp0628	Agmatine	Polyamine	chr2:43138788	chr2	43138788	2.56926e-08	FaST-LMM
cmp0902	Limocitrin O-hexoside	Flavonoid	chr2:43384755	chr2	43384755	7.15373e-09	EMMAX
cmp0208	Unknown	Unknown	chr2:43551768	chr2	43551768	5.65491e-11	both
cmp0974	Limocitrin O-hexoside	Flavonoid	chr2:43619564	chr2	43619564	1.37239e-11	both
cmp0575	Brutieridin	Flavonoid	chr2:43626015	chr2	43626015	3.91191e-08	FaST-LMM
cmp0565	Unknown	Unknown	chr2:43628901	chr2	43628901	3.52318e-11	both
cmp0539	Poncirin	Flavonoid	chr2:43647564	chr2	43647564	3.30094e-08	FaST-LMM
cmp0275	Unknown	Unknown	chr2:43695374	chr2	43695374	7.81871e-09	EMMAX
cmp0929	Hesperetin	Flavonoid	chr2:43699499	chr2	43699499	1.92851e-09	FaST-LMM
cmp0729	Unknown	Unknown	chr2:43828570	chr2	43828570	8.16689e-09	both
cmp0437	Dihydroxy-5-geranyloxy-7-methoxycoumarin	Coumarin	chr2:44691267	chr2	44691267	1.57043e-08	FaST-LMM
cmp0879	Alanine	Amino acid	chr2:44728616	chr2	44728616	8.58277e-10	EMMAX
cmp0735	1-Decanoyl-2-hydroxy-sn-glycero-3-phosphocholine	Others	chr2:45125803	chr2	45125803	3.58017e-08	FaST-LMM
cmp0220	Unknown	Unknown	chr2:45289257	chr2	45289257	1.22956e-11	both
cmp0025	Nicotinic acid-hexoside	Vitamin	chr2:45365464	chr2	45365464	3.65016e-08	EMMAX
cmp0843	Unknown	Unknown	chr2:45381578	chr2	45381578	1.04149e-09	both
cmp0371	Unknown	Unknown	chr2:45425086	chr2	45425086	4.68987e-10	both
cmp0303	Unknown	Unknown	chr2:45570047	chr2	45570047	1.58013e-08	FaST-LMM
cmp0840	Cocamidopropyl betaine	Others	chr2:45612290	chr2	45612290	1.65907e-08	both
cmp0140	Unknown	Unknown	chr2:45643447	chr2	45643447	1.15013e-08	EMMAX
cmp0906	Luteolin 7-O-glucoside	Flavonoid	chr2:45727719	chr2	45727719	6.26961e-09	both
cmp0828	N-Sinapoylputrescine	Polyamine	chr2:45855223	chr2	45855223	2.80977e-09	FaST-LMM
cmp0908	Luteolin O-rahmnosyl-O-rutinoside	Flavonoid	chr2:45856329	chr2	45856329	1.77689e-08	both
cmp0718	iP9G	Nucleic acid derivative	chr2:45894985	chr2	45894985	4.65491e-14	both
cmp0738	Unknown	Unknown	chr2:45916416	chr2	45916416	2.47996e-10	EMMAX
cmp0738	Unknown	Unknown	chr2:45998837	chr2	45998837	7.41582e-11	FaST-LMM
cmp0867	C-hexosyl-tricetin O-pentoside	Flavonoid	chr2:46117152	chr2	46117152	2.41303e-08	EMMAX
cmp0593	Unknown	Unknown	chr2:46359906	chr2	46359906	3.12314e-12	both
cmp0718	iP9G	Nucleic acid derivative	chr2:46480584	chr2	46480584	3.90092e-08	FaST-LMM
cmp0140	Unknown	Unknown	chr2:46636282	chr2	46636282	9.74584e-10	both
cmp0843	Unknown	Unknown	chr2:46731333	chr2	46731333	3.76585e-11	both
cmp0357	Unknown	Unknown	chr2:46835278	chr2	46835278	1.89106e-08	EMMAX
cmp0045	Unknown	Unknown	chr2:47020909	chr2	47020909	5.14443e-09	FaST-LMM
cmp0436	(-)-Norepinephrine N-hexoside	Others	chr2:47107793	chr2	47107793	3.8578e-11	EMMAX
cmp0458	Unknown	Unknown	chr2:47119407	chr2	47119407	6.51731e-10	both
cmp0840	Cocamidopropyl betaine	Others	chr2:47187897	chr2	47187897	1.1861e-09	EMMAX
cmp0543	Didymin	Flavonoid	chr2:47511462	chr2	47511462	2.99859e-08	both
cmp0735	1-Decanoyl-2-hydroxy-sn-glycero-3-phosphocholine	Others	chr2:47760789	chr2	47760789	3.03025e-11	both
cmp0521	Unknown	Unknown	chr2:47932747	chr2	47932747	1.63334e-08	FaST-LMM
cmp0255	Unknown	Unknown	chr2:47959252	chr2	47959252	9.43538e-18	both
cmp0553	Kaempferol hexose glucuronide	Flavonoid	chr2:48055495	chr2	48055495	3.31525e-08	both
cmp0930	Tryptamine	Amino acid	chr2:48110987	chr2	48110987	1.32706e-10	both
cmp0195	Unknown	Unknown	chr2:48118319	chr2	48118319	1.49816e-08	both
cmp0718	iP9G	Nucleic acid derivative	chr2:48125728	chr2	48125728	1.51694e-10	EMMAX
cmp0140	Unknown	Unknown	chr2:48342463	chr2	48342463	2.21518e-11	EMMAX
cmp0685	Unknown	Unknown	chr2:48380282	chr2	48380282	1.07887e-08	EMMAX
cmp0911	N2, N2-Dimethyguanosine	Nucleic acid	chr2:48398278	chr2	48398278	1.13566e-08	FaST-LMM
cmp0640	Glucosamine	Others	chr2:48486728	chr2	48486728	7.12693e-09	both
cmp0606	Unknown	Unknown	chr2:48734396	chr2	48734396	1.48389e-10	both
cmp0275	Unknown	Unknown	chr2:48836996	chr2	48836996	3.97945e-12	FaST-LMM
cmp0238	Unknown	Unknown	chr2:49001705	chr2	49001705	2.82132e-10	EMMAX
cmp0543	Didymin	Flavonoid	chr2:49006037	chr2	49006037	5.63992e-11	FaST-LMM
cmp0446	Unknown	Unknown	chr2:49127805	chr2	49127805	1.99491e-08	both
cmp0859	Unknown	Unknown	chr2:49178553	chr2	49178553	1.35245e-11	both
cmp0593	Unknown	Unknown	chr2:49339944	chr2	49339944	8.57781e-09	EMMAX
cmp0924	Selgin O-hexoside	Flavonoid	chr2:49353795	chr2	49353795	4.66554e-11	EMMAX
cmp0575	Brutieridin	Flavonoid	chr2:49405876	chr2	49405876	2.41967e-10	FaST-LMM
cmp0125	Unknown	Unknown	chr2:49578463	chr2	49578463	1.71188e-08	EMMAX
cmp0540	Kaempferol-O-rhamnoside-C-glucoside	Flavonoid	chr2:49710368	chr2	49710368	1.99394e-08	EMMAX
cmp0238	Unknown	Unknown	chr2:49821046	chr2	49821046	1.11308e-10	both
cmp0437	Dihydroxy-5-geranyloxy-7-methoxycoumarin	Coumarin	chr2:49862077	chr2	49862077	2.20916e-09	both
cmp0975	Quercetin O-malonylhexoside	Flavonoid	chr2:49915759	chr2	49915759	1.12955e-10	FaST-LMM
cmp0034	Unknown	Unknown	chr2:50036810	chr2	50036810	1.41994e-08	FaST-LMM
cmp0347	Unknown	Unknown	chr2:50084344	chr2	50084344	4.68893e-12	both
cmp0840	Cocamidopropyl betaine	Others	chr2:50097111	chr2	50097111	5.99272e-11	EMMAX
cmp0117	Unknown	Unknown	chr2:50143193	chr2	50143193	3.72656e-08	both
cmp0573	Kaempferol-3-O-rhamnosylhexoside-7-O-rhamnoside	Flavonoid	chr2:50234521	chr2	50234521	1.48119e-10	EMMAX
cmp0570	Unknown	Unknown	chr2:50302479	chr2	50302479	1.61481e-09	EMMAX
cmp0769	Unknown	Unknown	chr2:50465671	chr2	50465671	3.73024e-09	FaST-LMM
cmp0843	Unknown	Unknown	chr2:50474485	chr2	50474485	2.19087e-08	both
cmp0906	Luteolin 7-O-glucoside	Flavonoid	chr2:50507065	chr2	50507065	2.62436e-10	both
cmp0593	Unknown	Unknown	chr2:50538533	chr2	50538533	9.77898e-10	FaST-LMM
cmp0369	Bergamottin	Coumarin	chr2:50608675	chr2	50608675	4.78115e-09	FaST-LMM
cmp0896	Gamma-glutamyl Glutamine	Amino acid derivative	chr2:50660293	chr2	50660293	1.95283e-08	EMMAX
cmp0930	Tryptamine	Amino acid	chr2:50684207	chr2	50684207	9.5259e-13	both
cmp0169	Unknown	Unknown	chr2:50685942	chr2	50685942	7.73522e-11	EMMAX
cmp0149	Unknown	Unknown	chr2:50706796	chr2	50706796	2.00287e-08	EMMAX
cmp0140	Unknown	Unknown	chr2:50820719	chr2	50820719	3.78862e-09	both
cmp0512	Unknown	Unknown	chr2:50969908	chr2	50969908	7.13261e-10	FaST-LMM
cmp0275	Unknown	Unknown	chr2:51032524	chr2	51032524	1.23627e-08	EMMAX
cmp0397	Unknown	Unknown	chr2:51206851	chr2	51206851	2.74894e-09	EMMAX
cmp0140	Unknown	Unknown	chr2:51296571	chr2	51296571	2.15035e-08	EMMAX
cmp0337	Cnidilin	Coumarin	chr2:51322290	chr2	51322290	1.39598e-10	EMMAX
cmp0573	Kaempferol-3-O-rhamnosylhexoside-7-O-rhamnoside	Flavonoid	chr2:51323915	chr2	51323915	4.37753e-09	EMMAX
cmp0306	Unknown	Unknown	chr2:51408239	chr2	51408239	4.12962e-08	EMMAX
cmp0533	Unknown	Unknown	chr2:51441512	chr2	51441512	5.56898e-10	FaST-LMM
cmp0352	LysoPE 18:1	Lipid	chr2:51500214	chr2	51500214	2.46799e-08	both
cmp0275	Unknown	Unknown	chr2:51526922	chr2	51526922	8.97624e-09	both
cmp0234	Unknown	Unknown	chr2:51531330	chr2	51531330	3.7979e-08	EMMAX
cmp0232	Unknown	Unknown	chr2:51546112	chr2	51546112	1.92214e-08	FaST-LMM
cmp0331	Phellopterin	Coumarin	chr2:51649219	chr2	51649219	4.14461e-08	FaST-LMM
cmp0226	Unknown	Unknown	chr2:51900222	chr2	51900222	2.55888e-11	both
cmp0436	(-)-Norepinephrine N-hexoside	Others	chr2:52117043	chr2	52117043	2.38165e-10	FaST-LMM
cmp0977	Luteolin	Flavonoid	chr2:52138391	chr2	52138391	1.91729e-13	both
cmp0110	Unknown	Unknown	chr2:52244613	chr2	52244613	1.71566e-08	both
cmp0841	Unknown	Unknown	chr2:52399601	chr2	52399601	1.48046e-09	EMMAX
cmp0394	Bergapten	Coumarin	chr2:52511723	chr2	52511723	1.11151e-10	both
cmp0543	Didymin	Flavonoid	chr2:52628106	chr2	52628106	2.75971e-10	both
cmp0868	Glutathione oxidized	Amino acid derivative	chr2:52673638	chr2	52673638	5.56497e-09	EMMAX
cmp0023	Unknown	Unknown	chr2:52793681	chr2	52793681	1.83505e-08	both
cmp0972	Quercetin 5-O-hexoside	Flavonoid	chr2:52817696	chr2	52817696	3.73923e-08	EMMAX
cmp0556	Tricin O-rhamnosyl-O-hexoside	Flavonoid	chr2:52879335	chr2	52879335	1.04184e-09	both
cmp0543	Didymin	Flavonoid	chr2:52892191	chr2	52892191	4.0225e-10	both
cmp0272	Unknown	Unknown	chr2:52903079	chr2	52903079	6.66879e-10	both
cmp0222	Unknown	Unknown	chr3:62518	chr3	62518	5.20074e-09	both
cmp0840	Cocamidopropyl betaine	Others	chr3:863627	chr3	863627	8.28307e-09	both
cmp0277	Unknown	Unknown	chr3:898046	chr3	898046	9.4947e-09	both
cmp0140	Unknown	Unknown	chr3:1262992	chr3	1262992	8.39294e-10	EMMAX
cmp0131	Unknown	Unknown	chr3:1290563	chr3	1290563	3.88435e-08	FaST-LMM
cmp0543	Didymin	Flavonoid	chr3:1465202	chr3	1465202	2.34653e-09	both
cmp0575	Brutieridin	Flavonoid	chr3:1482310	chr3	1482310	1.23161e-10	both
cmp0491	Unknown	Unknown	chr3:1487187	chr3	1487187	8.26984e-10	EMMAX
cmp0975	Quercetin O-malonylhexoside	Flavonoid	chr3:1545984	chr3	1545984	4.30021e-09	both
cmp0539	Poncirin	Flavonoid	chr3:1549098	chr3	1549098	2.68521e-09	FaST-LMM
cmp0272	Unknown	Unknown	chr3:1558657	chr3	1558657	1.67077e-11	both
cmp0238	Unknown	Unknown	chr3:1598678	chr3	1598678	6.00177e-09	both
cmp0144	Unknown	Unknown	chr3:1856347	chr3	1856347	7.61788e-09	FaST-LMM
cmp0476	3,3',4',5,6,7,8-Heptamethoxyflavone	Flavonoid	chr3:2260625	chr3	2260625	7.00885e-10	EMMAX
cmp0378	L-Tyramine	Amino acid	chr3:2264336	chr3	2264336	1.45652e-08	FaST-LMM
cmp0092	Unknown	Unknown	chr3:2350381	chr3	2350381	1.4684e-15	both
cmp0238	Unknown	Unknown	chr3:2368325	chr3	2368325	2.66223e-19	both
cmp0131	Unknown	Unknown	chr3:2439048	chr3	2439048	2.63543e-10	both
cmp0334	Unknown	Unknown	chr3:2816405	chr3	2816405	1.68789e-08	both
cmp0274	Unknown	Unknown	chr3:2832161	chr3	2832161	3.11533e-08	both
cmp0313	Unknown	Unknown	chr3:2880553	chr3	2880553	1.75411e-13	both
cmp0977	Luteolin	Flavonoid	chr3:2925178	chr3	2925178	3.67082e-09	both
cmp0977	Luteolin	Flavonoid	chr3:2935760	chr3	2935760	8.80208e-09	FaST-LMM
cmp0539	Poncirin	Flavonoid	chr3:2941989	chr3	2941989	1.53127e-09	EMMAX
cmp0543	Didymin	Flavonoid	chr3:2970224	chr3	2970224	1.85816e-09	both
cmp0911	N2, N2-Dimethyguanosine	Nucleic acid	chr3:3017366	chr3	3017366	3.03339e-09	EMMAX
cmp0169	Unknown	Unknown	chr3:3075982	chr3	3075982	1.83925e-08	FaST-LMM
cmp0513	Unknown	Unknown	chr3:3083577	chr3	3083577	2.64428e-09	EMMAX
cmp0054	Unknown	Unknown	chr3:3093550	chr3	3093550	3.13186e-10	EMMAX
cmp0054	Unknown	Unknown	chr3:3114883	chr3	3114883	2.36777e-09	FaST-LMM
cmp0047	Unknown	Unknown	chr3:3194319	chr3	3194319	2.01778e-10	both
cmp0848	Unknown	Unknown	chr3:3595748	chr3	3595748	1.57875e-08	EMMAX
cmp0977	Luteolin	Flavonoid	chr3:3970560	chr3	3970560	9.28639e-09	FaST-LMM
cmp0070	Unknown	Unknown	chr3:4190160	chr3	4190160	1.55231e-08	EMMAX
cmp0276	Unknown	Unknown	chr3:4330493	chr3	4330493	9.19448e-09	EMMAX
cmn0621	Kaempferol-7-O-neohesperidoside	Flavonoid	chr3:4565104	chr3	4565104	1.3433e-11	both
cmp0107	Unknown	Unknown	chr3:4719314	chr3	4719314	4.33762e-10	FaST-LMM
cmp0117	Unknown	Unknown	chr3:4750589	chr3	4750589	1.09355e-09	FaST-LMM
cmp0235	Unknown	Unknown	chr3:4903017	chr3	4903017	2.63811e-10	FaST-LMM
cmp0307	Unknown	Unknown	chr3:4952174	chr3	4952174	3.50015e-10	EMMAX
cmp0970	Selgin O-malonylhexoside	Flavonoid	chr3:4992456	chr3	4992456	1.20611e-10	EMMAX
cmp0930	Tryptamine	Amino acid	chr3:5185132	chr3	5185132	3.65061e-08	EMMAX
cmp0859	Unknown	Unknown	chr3:5398645	chr3	5398645	2.32758e-09	FaST-LMM
cmp0902	Limocitrin O-hexoside	Flavonoid	chr3:5546612	chr3	5546612	7.96169e-12	FaST-LMM
cmp0615	Unknown	Unknown	chr3:5599160	chr3	5599160	1.79176e-11	both
cmn0621	Kaempferol-7-O-neohesperidoside	Flavonoid	chr3:5651684	chr3	5651684	2.9613e-11	EMMAX
cmp0524	Unknown	Unknown	chr3:6018010	chr3	6018010	2.31589e-11	EMMAX
cmp0728	2'-Deoxycytidine-5'-diphosphate	Nucleic acid derivative	chr3:6051767	chr3	6051767	6.65278e-11	FaST-LMM
cmp0454	(-)-Riboflavin	Vitamin	chr3:6080709	chr3	6080709	3.45236e-08	FaST-LMM
cmp0134	Vitexin 2''-O-beta-L-rhamnoside	Flavonoid	chr3:6150431	chr3	6150431	1.02972e-10	EMMAX
cmp0906	Luteolin 7-O-glucoside	Flavonoid	chr3:6633379	chr3	6633379	4.32492e-12	both
cmp0543	Didymin	Flavonoid	chr3:6720787	chr3	6720787	3.64209e-08	both
cmp0628	Agmatine	Polyamine	chr3:6783384	chr3	6783384	3.00716e-08	both
cmp0272	Unknown	Unknown	chr3:6964094	chr3	6964094	2.8759e-09	both
cmp0117	Unknown	Unknown	chr3:7276954	chr3	7276954	6.48545e-11	FaST-LMM
cmp0543	Didymin	Flavonoid	chr3:7284249	chr3	7284249	8.21992e-09	FaST-LMM
cmp0396	6-Fluoro-DL-tryptophan	Amino acid derivative	chr3:7652575	chr3	7652575	8.49717e-09	EMMAX
cmp1000	Diosgenin	Terpenoid	chr3:7660141	chr3	7660141	2.95147e-08	EMMAX
cmp0884	Betaine	Alkaloid	chr3:8106900	chr3	8106900	1.44036e-08	EMMAX
cmp0769	Unknown	Unknown	chr3:8107998	chr3	8107998	6.35391e-10	EMMAX
cmp0397	Unknown	Unknown	chr3:8134312	chr3	8134312	9.14341e-09	both
cmp0446	Unknown	Unknown	chr3:8249391	chr3	8249391	1.5361e-22	both
cmp0627	Nicotinic acid	Vitamin	chr3:8291115	chr3	8291115	1.69568e-08	EMMAX
cmp0524	Unknown	Unknown	chr3:9139319	chr3	9139319	3.68266e-08	FaST-LMM
cmp0524	Unknown	Unknown	chr3:9155228	chr3	9155228	1.70198e-08	EMMAX
cmp0539	Poncirin	Flavonoid	chr3:9197743	chr3	9197743	2.81783e-08	FaST-LMM
cmp0429	Unknown	Unknown	chr3:9282146	chr3	9282146	2.91569e-09	both
cmp0908	Luteolin O-rahmnosyl-O-rutinoside	Flavonoid	chr3:9522857	chr3	9522857	7.10296e-10	EMMAX
cmp0524	Unknown	Unknown	chr3:9568901	chr3	9568901	1.02063e-09	EMMAX
cmp0877	6-Prenylnaringenin	Flavonoid	chr3:10055662	chr3	10055662	1.89166e-11	EMMAX
cmp0867	C-hexosyl-tricetin O-pentoside	Flavonoid	chr3:10061765	chr3	10061765	1.15685e-08	FaST-LMM
cmp0906	Luteolin 7-O-glucoside	Flavonoid	chr3:10156074	chr3	10156074	1.38289e-14	both
cmp0828	N-Sinapoylputrescine	Polyamine	chr3:10344930	chr3	10344930	3.46632e-09	FaST-LMM
cmp0277	Unknown	Unknown	chr3:10718719	chr3	10718719	9.30492e-10	both
cmp0977	Luteolin	Flavonoid	chr3:10731947	chr3	10731947	4.83204e-14	both
cmp0911	N2, N2-Dimethyguanosine	Nucleic acid	chr3:10953835	chr3	10953835	1.03177e-14	both
cmp0241	Unknown	Unknown	chr3:11065603	chr3	11065603	7.63046e-09	both
cmp0977	Luteolin	Flavonoid	chr3:11074819	chr3	11074819	9.43109e-15	both
cmp0573	Kaempferol-3-O-rhamnosylhexoside-7-O-rhamnoside	Flavonoid	chr3:11277058	chr3	11277058	6.56755e-10	both
cmp0780	Unknown	Unknown	chr3:11279600	chr3	11279600	8.26084e-09	EMMAX
cmp0275	Unknown	Unknown	chr3:11509289	chr3	11509289	2.03061e-10	both
cmp0977	Luteolin	Flavonoid	chr3:11753585	chr3	11753585	8.93313e-13	EMMAX
cmp0543	Didymin	Flavonoid	chr3:11982545	chr3	11982545	3.19343e-11	both
cmp0975	Quercetin O-malonylhexoside	Flavonoid	chr3:12100115	chr3	12100115	4.67841e-11	FaST-LMM
cmp0848	Unknown	Unknown	chr3:12110838	chr3	12110838	1.33398e-08	EMMAX
cmp0543	Didymin	Flavonoid	chr3:12194167	chr3	12194167	3.93607e-12	FaST-LMM
cmp0385	Unknown	Unknown	chr3:12492176	chr3	12492176	1.71609e-09	FaST-LMM
cmp0007	Unknown	Unknown	chr3:12567225	chr3	12567225	5.73573e-11	EMMAX
cmp0930	Tryptamine	Amino acid	chr3:12658921	chr3	12658921	3.41356e-10	EMMAX
cmp0378	L-Tyramine	Amino acid	chr3:12671905	chr3	12671905	3.91506e-12	both
cmp0902	Limocitrin O-hexoside	Flavonoid	chr3:13345825	chr3	13345825	5.87141e-12	both
cmp0136	Unknown	Unknown	chr3:13467470	chr3	13467470	7.22797e-10	both
cmp0007	Unknown	Unknown	chr3:13514809	chr3	13514809	9.59537e-10	FaST-LMM
cmp0116	Unknown	Unknown	chr3:13783929	chr3	13783929	7.16028e-13	EMMAX
cmp0956	Selgin 5-O-hexoside	Flavonoid	chr3:13818297	chr3	13818297	2.06377e-11	FaST-LMM
cmp0508	Unknown	Unknown	chr3:13846253	chr3	13846253	1.30914e-10	both
cmp0102	Unknown	Unknown	chr3:13877711	chr3	13877711	3.28828e-09	both
cmp0906	Luteolin 7-O-glucoside	Flavonoid	chr3:14033115	chr3	14033115	1.16232e-09	both
cmp0238	Unknown	Unknown	chr3:14051009	chr3	14051009	4.20933e-09	EMMAX
cmp0238	Unknown	Unknown	chr3:14494027	chr3	14494027	2.24659e-08	both
cmp0169	Unknown	Unknown	chr3:15026078	chr3	15026078	5.3392e-09	EMMAX
cmp0859	Unknown	Unknown	chr3:15063533	chr3	15063533	3.38139e-10	FaST-LMM
cmn0165	12OH-JA-Ile	Phytohormone	chr3:15073309	chr3	15073309	1.22814e-09	FaST-LMM
cmp0317	Unknown	Unknown	chr3:15178831	chr3	15178831	5.8389e-09	both
cmp0140	Unknown	Unknown	chr3:15202036	chr3	15202036	3.13009e-09	FaST-LMM
cmp0450	Isosinensetin	Flavonoid	chr3:15260167	chr3	15260167	2.31536e-09	EMMAX
cmp0902	Limocitrin O-hexoside	Flavonoid	chr3:15368582	chr3	15368582	7.65168e-09	EMMAX
cmp0966	Kaempferol 3-O-glucoside-2‘-O-rhamnoside	Flavonoid	chr3:15530377	chr3	15530377	6.23913e-11	both
cmp0965	Chrysoeriol 7-O-hexoside	Flavonoid	chr3:15787040	chr3	15787040	2.69409e-08	both
cmp0613	Unknown	Unknown	chr3:16088412	chr3	16088412	1.7567e-12	both
cmp0977	Luteolin	Flavonoid	chr3:16117099	chr3	16117099	2.89724e-12	both
cmp0908	Luteolin O-rahmnosyl-O-rutinoside	Flavonoid	chr3:16874099	chr3	16874099	1.54204e-08	EMMAX
cmp0140	Unknown	Unknown	chr3:16908128	chr3	16908128	6.66138e-11	both
cmp0131	Unknown	Unknown	chr3:17115689	chr3	17115689	1.94501e-09	EMMAX
cmp0906	Luteolin 7-O-glucoside	Flavonoid	chr3:17350387	chr3	17350387	9.94258e-10	FaST-LMM
cmp0983	N-(9H-Purin-6-ylcarbamoyl)threonine	Nucleic acid derivative	chr3:17985106	chr3	17985106	8.55932e-09	EMMAX
cmp0394	Bergapten	Coumarin	chr3:18248915	chr3	18248915	6.44731e-09	both
cmp0007	Unknown	Unknown	chr3:18633689	chr3	18633689	6.08215e-10	EMMAX
cmp0911	N2, N2-Dimethyguanosine	Nucleic acid	chr3:18920937	chr3	18920937	4.34035e-09	EMMAX
cmp0420	N-Caffeoylagmatine	Polyamine	chr3:18964954	chr3	18964954	7.08593e-09	EMMAX
cmp0140	Unknown	Unknown	chr3:18982195	chr3	18982195	2.28769e-08	both
cmp0524	Unknown	Unknown	chr3:19164176	chr3	19164176	1.71025e-08	FaST-LMM
cmp0279	Unknown	Unknown	chr3:19212776	chr3	19212776	6.773e-09	FaST-LMM
cmp0325	7-Prenyloxycoumarin	Coumarin	chr3:19254321	chr3	19254321	6.8311e-09	EMMAX
cmp0140	Unknown	Unknown	chr3:19259960	chr3	19259960	3.96644e-18	both
cmp0877	6-Prenylnaringenin	Flavonoid	chr3:19269647	chr3	19269647	3.83856e-08	EMMAX
cmp0867	C-hexosyl-tricetin O-pentoside	Flavonoid	chr3:19278198	chr3	19278198	1.36657e-08	both
cmp0034	Unknown	Unknown	chr3:19481359	chr3	19481359	8.16267e-09	both
cmp0480	Unknown	Unknown	chr3:19486892	chr3	19486892	9.70983e-09	EMMAX
cmp0197	Unknown	Unknown	chr3:19500611	chr3	19500611	2.32568e-08	FaST-LMM
cmp0867	C-hexosyl-tricetin O-pentoside	Flavonoid	chr3:19637511	chr3	19637511	1.97147e-09	EMMAX
cmp0007	Unknown	Unknown	chr3:19745216	chr3	19745216	1.11126e-08	EMMAX
cmp0906	Luteolin 7-O-glucoside	Flavonoid	chr3:19748946	chr3	19748946	1.61981e-10	both
cmp0184	Unknown	Unknown	chr3:19874036	chr3	19874036	7.47271e-09	FaST-LMM
cmp0280	Unknown	Unknown	chr3:20016286	chr3	20016286	2.83876e-08	EMMAX
cmp0970	Selgin O-malonylhexoside	Flavonoid	chr3:20198710	chr3	20198710	3.32692e-08	EMMAX
cmp0140	Unknown	Unknown	chr3:20278300	chr3	20278300	4.47699e-12	EMMAX
cmp0096	Apigenin-O-hexosylhexoside-O-rhamnoside	Flavonoid	chr3:20424842	chr3	20424842	1.44453e-11	FaST-LMM
cmp0975	Quercetin O-malonylhexoside	Flavonoid	chr3:20980972	chr3	20980972	3.84204e-08	both
cmp0420	N-Caffeoylagmatine	Polyamine	chr3:21116972	chr3	21116972	2.1231e-08	EMMAX
cmp0593	Unknown	Unknown	chr3:21328772	chr3	21328772	2.65246e-10	both
cmp0906	Luteolin 7-O-glucoside	Flavonoid	chr3:21380810	chr3	21380810	2.06276e-08	EMMAX
cmp0150	Unknown	Unknown	chr3:21458760	chr3	21458760	1.74694e-08	both
cmp0348	Unknown	Unknown	chr3:21683461	chr3	21683461	9.31627e-09	both
cmp0096	Apigenin-O-hexosylhexoside-O-rhamnoside	Flavonoid	chr3:21798784	chr3	21798784	1.51254e-08	both
cmp0313	Unknown	Unknown	chr3:21890538	chr3	21890538	1.31948e-10	both
cmp0272	Unknown	Unknown	chr3:21909918	chr3	21909918	1.98975e-12	both
cmp0235	Unknown	Unknown	chr3:21911458	chr3	21911458	7.43806e-09	both
cmp0235	Unknown	Unknown	chr3:21981247	chr3	21981247	1.58354e-08	both
cmp0560	Unknown	Unknown	chr3:22050092	chr3	22050092	2.2126e-08	EMMAX
cmp0146	Unknown	Unknown	chr3:22105314	chr3	22105314	1.13253e-10	EMMAX
cmp0235	Unknown	Unknown	chr3:22107677	chr3	22107677	5.62208e-09	both
cmp0593	Unknown	Unknown	chr3:22287689	chr3	22287689	4.10248e-09	FaST-LMM
cmp0313	Unknown	Unknown	chr3:22347978	chr3	22347978	2.17669e-08	EMMAX
cmp0565	Unknown	Unknown	chr3:22493410	chr3	22493410	6.43141e-10	EMMAX
cmp0313	Unknown	Unknown	chr3:22519773	chr3	22519773	1.22981e-09	EMMAX
cmp0692	Unknown	Unknown	chr3:22873142	chr3	22873142	3.31488e-10	both
cmp0484	Unknown	Unknown	chr3:22938792	chr3	22938792	3.01386e-08	FaST-LMM
cmp0873	C-hexosyl-chrysin O-feruloylhexoside	Flavonoid	chr3:23072103	chr3	23072103	1.21179e-09	FaST-LMM
cmp0117	Unknown	Unknown	chr3:23134647	chr3	23134647	2.22274e-08	FaST-LMM
cmp0394	Bergapten	Coumarin	chr3:23151088	chr3	23151088	1.3515e-10	EMMAX
cmp0415	Unknown	Unknown	chr3:23247083	chr3	23247083	3.67127e-08	EMMAX
cmp0092	Unknown	Unknown	chr3:23260146	chr3	23260146	7.59639e-09	EMMAX
cmn0156	GA7	Phytohormone	chr3:23373352	chr3	23373352	2.20341e-10	FaST-LMM
cmp0332	Unknown	Unknown	chr3:23375498	chr3	23375498	8.7405e-09	EMMAX
cmp0878	9-Hydroxy-(10E,12Z,15Z)-octadecatrienoic acid	Lipid	chr3:23389972	chr3	23389972	1.2965e-08	EMMAX
cmp0731	Unknown	Unknown	chr3:23410828	chr3	23410828	6.38712e-09	FaST-LMM
cmp0446	Unknown	Unknown	chr3:23438362	chr3	23438362	2.45496e-18	both
cmp0524	Unknown	Unknown	chr3:23481496	chr3	23481496	8.7643e-10	EMMAX
cmp0836	N-Sinapoylagmatine	Polyamine	chr3:23691604	chr3	23691604	2.5207e-09	both
cmp0570	Unknown	Unknown	chr3:23882221	chr3	23882221	6.32266e-10	both
cmp0911	N2, N2-Dimethyguanosine	Nucleic acid	chr3:24007733	chr3	24007733	3.31676e-08	EMMAX
cmp0915	N-Hydroxy-L-tryptophan	Amino acid derivative	chr3:24104284	chr3	24104284	1.37411e-08	EMMAX
cmp0870	Unknown	Unknown	chr3:24149524	chr3	24149524	3.73596e-09	both
cmp0130	Unknown	Unknown	chr3:24224709	chr3	24224709	2.42539e-08	both
cmp0848	Unknown	Unknown	chr3:24346540	chr3	24346540	5.04718e-13	both
cmp0274	Unknown	Unknown	chr3:24497580	chr3	24497580	1.35459e-08	both
cmp0117	Unknown	Unknown	chr3:24567094	chr3	24567094	6.34829e-13	both
cmp0859	Unknown	Unknown	chr3:24658082	chr3	24658082	6.02717e-09	both
cmp0876	4beta-Hydroxy-11-O-(2'-pyrolylcarboxy)epilupinine	Alkaloid	chr3:24712168	chr3	24712168	3.29794e-10	both
cmp0556	Tricin O-rhamnosyl-O-hexoside	Flavonoid	chr3:24713755	chr3	24713755	1.03254e-09	both
cmp0397	Unknown	Unknown	chr3:24800948	chr3	24800948	3.23331e-09	both
cmp0169	Unknown	Unknown	chr3:25095347	chr3	25095347	6.07815e-09	both
cmp0262	Unknown	Unknown	chr3:25123431	chr3	25123431	2.02451e-08	EMMAX
cmp0560	Unknown	Unknown	chr3:25306851	chr3	25306851	1.51578e-08	EMMAX
cmp0123	Unknown	Unknown	chr3:25360744	chr3	25360744	5.06916e-10	EMMAX
cmp0123	Unknown	Unknown	chr3:25368386	chr3	25368386	1.0488e-10	FaST-LMM
cmp0810	C-Pentosyl-apigenin O-caffeoylhexoside	Flavonoid	chr3:25631571	chr3	25631571	1.05849e-09	EMMAX
cmp0902	Limocitrin O-hexoside	Flavonoid	chr3:25653499	chr3	25653499	2.85746e-08	both
cmp0385	Unknown	Unknown	chr3:25703731	chr3	25703731	5.55805e-14	both
cmp0143	Unknown	Unknown	chr3:25804204	chr3	25804204	8.89473e-09	FaST-LMM
cmp0332	Unknown	Unknown	chr3:25962509	chr3	25962509	4.87451e-10	both
cmn0165	12OH-JA-Ile	Phytohormone	chr3:26203623	chr3	26203623	8.21342e-09	EMMAX
cmp0894	Feruloyl putrescine derivative	Polyamine	chr3:26208633	chr3	26208633	1.09372e-08	both
cmp0768	Unknown	Unknown	chr3:26223429	chr3	26223429	1.54669e-08	both
cmp0446	Unknown	Unknown	chr3:26235274	chr3	26235274	1.78062e-18	both
cmp0843	Unknown	Unknown	chr3:26323872	chr3	26323872	1.48233e-10	both
cmn0019	Coniferyl aldehyde	Others	chr3:26414835	chr3	26414835	1.8067e-08	FaST-LMM
cmp0464	Unknown	Unknown	chr3:26598531	chr3	26598531	9.95792e-09	FaST-LMM
cmp0207	Unknown	Unknown	chr3:26860196	chr3	26860196	3.79287e-08	both
cmp0539	Poncirin	Flavonoid	chr3:26860554	chr3	26860554	4.56812e-11	FaST-LMM
cmp0422	Unknown	Unknown	chr3:27008670	chr3	27008670	1.74878e-08	FaST-LMM
cmp0792	Unknown	Unknown	chr3:27044618	chr3	27044618	2.47115e-09	both
cmp0767	Unknown	Unknown	chr3:27081975	chr3	27081975	2.12679e-08	FaST-LMM
cmp0365	Cnidilin	Coumarin	chr3:27187206	chr3	27187206	5.83222e-09	both
cmp0282	Unknown	Unknown	chr3:27208179	chr3	27208179	3.33605e-12	EMMAX
cmp0977	Luteolin	Flavonoid	chr3:27236452	chr3	27236452	3.20431e-12	EMMAX
cmp0864	Eriodictyol O-malonylhexoside	Flavonoid	chr3:27415271	chr3	27415271	2.21287e-11	FaST-LMM
cmn0165	12OH-JA-Ile	Phytohormone	chr3:27440749	chr3	27440749	1.25693e-09	both
cmp0685	Unknown	Unknown	chr3:27736366	chr3	27736366	1.52205e-12	both
cmp0631	Acetylcholine	Vitamin	chr3:27826473	chr3	27826473	4.46197e-10	both
cmp0446	Unknown	Unknown	chr3:27877526	chr3	27877526	3.98718e-08	EMMAX
cmn0019	Coniferyl aldehyde	Others	chr3:27958060	chr3	27958060	2.55459e-13	EMMAX
cmp0144	Unknown	Unknown	chr3:28447360	chr3	28447360	4.27138e-10	FaST-LMM
cmp0361	Unknown	Unknown	chr3:28488180	chr3	28488180	2.34804e-09	EMMAX
cmp0151	Unknown	Unknown	chr3:28543637	chr3	28543637	6.2486e-11	both
cmn0621	Kaempferol-7-O-neohesperidoside	Flavonoid	chr3:28577710	chr3	28577710	2.44913e-10	both
cmp0131	Unknown	Unknown	chr3:28653517	chr3	28653517	2.67221e-08	EMMAX
cmn0165	12OH-JA-Ile	Phytohormone	chr3:28744394	chr3	28744394	4.54402e-09	EMMAX
cmp0687	1-Methylguanosine	Nucleic acid derivative	chr3:28796332	chr3	28796332	3.73203e-09	FaST-LMM
cmp0906	Luteolin 7-O-glucoside	Flavonoid	chr3:28875892	chr3	28875892	2.84301e-08	EMMAX
cmp0908	Luteolin O-rahmnosyl-O-rutinoside	Flavonoid	chr3:28921036	chr3	28921036	8.66244e-09	FaST-LMM
cmp0908	Luteolin O-rahmnosyl-O-rutinoside	Flavonoid	chr3:28924028	chr3	28924028	5.42101e-10	EMMAX
cmp0394	Bergapten	Coumarin	chr3:28933578	chr3	28933578	2.07806e-09	both
cmp0233	Unknown	Unknown	chr3:28936368	chr3	28936368	2.52656e-08	EMMAX
cmp0812	Unknown	Unknown	chr3:29028888	chr3	29028888	1.76747e-09	both
cmp0442	Tetramethyl-O-isocutellarein	Flavonoid	chr3:29142968	chr3	29142968	2.75356e-08	FaST-LMM
cmp0169	Unknown	Unknown	chr3:29188658	chr3	29188658	9.95923e-09	EMMAX
cmp0961	C-pentosyl-chrysoeriol O-feruloylhexoside	Flavonoid	chr3:29345633	chr3	29345633	6.75695e-09	FaST-LMM
cmp0175	Unknown	Unknown	chr3:29420330	chr3	29420330	6.48754e-09	both
cmp0371	Unknown	Unknown	chr3:29568484	chr3	29568484	2.84576e-08	both
cmp0378	L-Tyramine	Amino acid	chr3:29586639	chr3	29586639	9.31919e-12	both
cmp0309	Unknown	Unknown	chr3:29755214	chr3	29755214	3.9917e-11	EMMAX
cmp0906	Luteolin 7-O-glucoside	Flavonoid	chr3:29816258	chr3	29816258	8.19836e-13	both
cmp0313	Unknown	Unknown	chr3:29844318	chr3	29844318	3.39009e-08	both
cmp0332	Unknown	Unknown	chr3:30047400	chr3	30047400	1.78411e-08	EMMAX
cmp0235	Unknown	Unknown	chr3:30211873	chr3	30211873	1.66383e-12	EMMAX
cmp0573	Kaempferol-3-O-rhamnosylhexoside-7-O-rhamnoside	Flavonoid	chr3:30220343	chr3	30220343	4.26425e-15	FaST-LMM
cmp0255	Unknown	Unknown	chr3:30240833	chr3	30240833	5.65154e-09	EMMAX
cmp0864	Eriodictyol O-malonylhexoside	Flavonoid	chr3:30304323	chr3	30304323	2.80099e-09	both
cmp0556	Tricin O-rhamnosyl-O-hexoside	Flavonoid	chr3:30473374	chr3	30473374	2.10688e-08	FaST-LMM
cmp0275	Unknown	Unknown	chr4:554063	chr4	554063	1.84217e-08	EMMAX
cmp0067	Unknown	Unknown	chr4:557125	chr4	557125	1.73367e-10	EMMAX
cmp0556	Tricin O-rhamnosyl-O-hexoside	Flavonoid	chr4:795865	chr4	795865	7.47146e-10	both
cmp0367	Unknown	Unknown	chr4:813813	chr4	813813	1.00511e-09	FaST-LMM
cmp0394	Bergapten	Coumarin	chr4:822998	chr4	822998	4.05564e-08	EMMAX
cmp0437	Dihydroxy-5-geranyloxy-7-methoxycoumarin	Coumarin	chr4:935999	chr4	935999	5.31036e-09	both
cmp0997	Benzamidine	Polyphenol	chr4:1034617	chr4	1034617	1.60664e-08	both
cmp0975	Quercetin O-malonylhexoside	Flavonoid	chr4:1066354	chr4	1066354	2.285e-08	EMMAX
cmp0494	Unknown	Unknown	chr4:1094776	chr4	1094776	9.99644e-10	FaST-LMM
cmp0573	Kaempferol-3-O-rhamnosylhexoside-7-O-rhamnoside	Flavonoid	chr4:1100890	chr4	1100890	6.8733e-10	both
cmp0628	Agmatine	Polyamine	chr4:1176747	chr4	1176747	3.05796e-12	both
cmp0911	N2, N2-Dimethyguanosine	Nucleic acid	chr4:1344536	chr4	1344536	8.89292e-11	both
cmp0840	Cocamidopropyl betaine	Others	chr4:1418749	chr4	1418749	1.18839e-10	both
cmp0507	Unknown	Unknown	chr4:1576988	chr4	1576988	7.24351e-09	EMMAX
cmp0446	Unknown	Unknown	chr4:1618386	chr4	1618386	2.11851e-11	both
cmp0581	Unknown	Unknown	chr4:1694900	chr4	1694900	7.15678e-09	EMMAX
cmp0171	Unknown	Unknown	chr4:1724321	chr4	1724321	2.06061e-09	both
cmp0232	Unknown	Unknown	chr4:1781594	chr4	1781594	3.45563e-08	EMMAX
cmp0225	Methylapigenin C-rhamnoside	Flavonoid	chr4:2124640	chr4	2124640	7.37908e-09	EMMAX
cmp0378	L-Tyramine	Amino acid	chr4:2342746	chr4	2342746	1.29348e-09	both
cmp0169	Unknown	Unknown	chr4:2350866	chr4	2350866	5.5731e-10	both
cmp0454	(-)-Riboflavin	Vitamin	chr4:2358108	chr4	2358108	4.06521e-08	EMMAX
cmp0601	Unknown	Unknown	chr4:2390170	chr4	2390170	1.16071e-08	EMMAX
cmp0334	Unknown	Unknown	chr4:2394581	chr4	2394581	2.52122e-08	FaST-LMM
cmp0929	Hesperetin	Flavonoid	chr4:2485470	chr4	2485470	3.5786e-10	both
cmp0805	Unknown	Unknown	chr4:2574322	chr4	2574322	1.0332e-09	FaST-LMM
cmp0805	Unknown	Unknown	chr4:2574399	chr4	2574399	2.50586e-10	EMMAX
cmp0615	Unknown	Unknown	chr4:2660414	chr4	2660414	3.33987e-10	both
cmp0352	LysoPE 18:1	Lipid	chr4:2800947	chr4	2800947	1.10997e-08	both
cmp0082	Unknown	Unknown	chr4:3174212	chr4	3174212	1.74736e-08	both
cmp0650	Sattabacin	Others	chr4:3213158	chr4	3213158	4.76137e-09	FaST-LMM
cmp0140	Unknown	Unknown	chr4:3229083	chr4	3229083	1.16271e-12	both
cmp0902	Limocitrin O-hexoside	Flavonoid	chr4:3264529	chr4	3264529	1.05268e-11	both
cmp0371	Unknown	Unknown	chr4:3333453	chr4	3333453	2.32134e-08	both
cmp0140	Unknown	Unknown	chr4:3602814	chr4	3602814	4.05005e-08	EMMAX
cmp0985	N-Caffeoylputrescine	Polyamine	chr4:3641971	chr4	3641971	4.1085e-08	FaST-LMM
cmp0864	Eriodictyol O-malonylhexoside	Flavonoid	chr4:3660986	chr4	3660986	1.58712e-09	EMMAX
cmp0902	Limocitrin O-hexoside	Flavonoid	chr4:3702660	chr4	3702660	1.92894e-08	EMMAX
cmp0451	Unknown	Unknown	chr4:3733701	chr4	3733701	8.71209e-12	EMMAX
cmp0195	Unknown	Unknown	chr4:3859350	chr4	3859350	1.2218e-10	FaST-LMM
cmp0951	LPC(1-acyl 16:2)	Lipid	chr4:3878083	chr4	3878083	2.85161e-09	both
cmp0631	Acetylcholine	Vitamin	chr4:3958612	chr4	3958612	4.11578e-08	both
cmp0852	Unknown	Unknown	chr4:3966135	chr4	3966135	2.27994e-08	EMMAX
cmn0019	Coniferyl aldehyde	Others	chr4:4172117	chr4	4172117	3.34679e-08	FaST-LMM
cmp0720	Unknown	Unknown	chr4:4216765	chr4	4216765	5.12206e-09	FaST-LMM
cmp0272	Unknown	Unknown	chr4:4443348	chr4	4443348	1.36242e-14	both
cmn0621	Kaempferol-7-O-neohesperidoside	Flavonoid	chr4:4476798	chr4	4476798	1.39565e-09	both
cmp0070	Unknown	Unknown	chr4:4537154	chr4	4537154	2.87697e-10	EMMAX
cmp0371	Unknown	Unknown	chr4:4616706	chr4	4616706	2.51511e-08	both
cmp0245	Unknown	Unknown	chr4:4686549	chr4	4686549	6.36528e-09	FaST-LMM
cmp0276	Unknown	Unknown	chr4:4982412	chr4	4982412	8.00399e-28	both
cmp0977	Luteolin	Flavonoid	chr4:5032471	chr4	5032471	6.93602e-10	EMMAX
cmp0626	Homoserine	Amino acid	chr4:5094005	chr4	5094005	2.86683e-08	EMMAX
cmp0494	Unknown	Unknown	chr4:5095016	chr4	5095016	2.72065e-10	FaST-LMM
cmp0446	Unknown	Unknown	chr4:5237829	chr4	5237829	2.43503e-31	both
cmp0939	L-Serine	Amino acid	chr4:5462451	chr4	5462451	1.15264e-08	FaST-LMM
cmp0994	Caffeoyl shikimic acid	Polyphenol	chr4:5489557	chr4	5489557	1.96422e-09	EMMAX
cmp0688	Unknown	Unknown	chr4:5581306	chr4	5581306	2.24914e-08	EMMAX
cmp0007	Unknown	Unknown	chr4:5637670	chr4	5637670	2.72853e-08	EMMAX
cmp0484	Unknown	Unknown	chr4:5724781	chr4	5724781	9.1805e-09	EMMAX
cmp0153	Unknown	Unknown	chr4:5905697	chr4	5905697	3.63353e-08	EMMAX
cmp0553	Kaempferol hexose glucuronide	Flavonoid	chr4:5982524	chr4	5982524	1.12025e-09	EMMAX
cmp0334	Unknown	Unknown	chr4:6001175	chr4	6001175	7.45595e-10	FaST-LMM
cmp0753	Unknown	Unknown	chr4:6407303	chr4	6407303	4.56178e-09	both
cmp0446	Unknown	Unknown	chr4:6897354	chr4	6897354	2.0004e-08	both
cmp0859	Unknown	Unknown	chr4:7170455	chr4	7170455	1.96224e-14	both
cmp0936	Xanthine	Nucleic acid	chr4:7370037	chr4	7370037	1.59344e-08	EMMAX
cmp0140	Unknown	Unknown	chr4:7404923	chr4	7404923	1.48591e-09	both
cmp0279	Unknown	Unknown	chr4:7430457	chr4	7430457	4.25699e-09	FaST-LMM
cmp0326	Unknown	Unknown	chr4:7553757	chr4	7553757	2.98222e-09	EMMAX
cmp0833	Unknown	Unknown	chr4:7600249	chr4	7600249	1.66398e-08	FaST-LMM
cmp0013	Unknown	Unknown	chr4:7626996	chr4	7626996	8.97155e-09	both
cmp0888	C-hexosyl-chrysoeriol O-hexoside	Flavonoid	chr4:7729040	chr4	7729040	9.82376e-09	EMMAX
cmp0595	hesperetin O-di-hexoside	Flavonoid	chr4:7784923	chr4	7784923	1.21223e-12	both
cmp0275	Unknown	Unknown	chr4:7925452	chr4	7925452	8.69591e-09	EMMAX
cmp0524	Unknown	Unknown	chr4:8093597	chr4	8093597	1.52641e-08	both
cmp0140	Unknown	Unknown	chr4:8103679	chr4	8103679	3.36666e-09	both
cmp0794	N',N",N"'-p-coumaroyl-cinnamoyl-caffeoyl spermidine	Polyamine	chr4:8384958	chr4	8384958	6.28178e-09	FaST-LMM
cmp0034	Unknown	Unknown	chr4:8539860	chr4	8539860	4.1998e-11	FaST-LMM
cmp0034	Unknown	Unknown	chr4:8573832	chr4	8573832	3.36496e-11	EMMAX
cmp0255	Unknown	Unknown	chr4:8735464	chr4	8735464	1.45098e-11	both
cmp0556	Tricin O-rhamnosyl-O-hexoside	Flavonoid	chr4:8737150	chr4	8737150	3.51835e-08	both
cmp0906	Luteolin 7-O-glucoside	Flavonoid	chr4:8751940	chr4	8751940	1.45207e-10	both
cmp0415	Unknown	Unknown	chr4:8815349	chr4	8815349	4.99062e-09	EMMAX
cmp0197	Unknown	Unknown	chr4:8905241	chr4	8905241	9.64783e-09	both
cmp0573	Kaempferol-3-O-rhamnosylhexoside-7-O-rhamnoside	Flavonoid	chr4:9087324	chr4	9087324	1.15401e-08	EMMAX
cmp0593	Unknown	Unknown	chr4:9179458	chr4	9179458	1.03748e-09	both
cmp0994	Caffeoyl shikimic acid	Polyphenol	chr4:10111048	chr4	10111048	4.28524e-10	both
cmp0763	Unknown	Unknown	chr4:10208726	chr4	10208726	8.88255e-09	FaST-LMM
cmp0326	Unknown	Unknown	chr4:10238033	chr4	10238033	1.04848e-09	EMMAX
cmp0840	Cocamidopropyl betaine	Others	chr4:10556587	chr4	10556587	1.55479e-08	FaST-LMM
cmn0004	Benzoic Acid	Polyphenol	chr4:10715550	chr4	10715550	6.62789e-09	both
cmp0828	N-Sinapoylputrescine	Polyamine	chr4:10745546	chr4	10745546	2.2421e-09	both
cmp0170	Unknown	Unknown	chr4:11006565	chr4	11006565	1.41047e-08	EMMAX
cmp0906	Luteolin 7-O-glucoside	Flavonoid	chr4:11357171	chr4	11357171	7.36077e-10	both
cmp0280	Unknown	Unknown	chr4:11385332	chr4	11385332	6.30209e-09	FaST-LMM
cmn0621	Kaempferol-7-O-neohesperidoside	Flavonoid	chr4:11479322	chr4	11479322	1.06195e-08	both
cmp0543	Didymin	Flavonoid	chr4:11553562	chr4	11553562	6.5419e-10	both
cmn0088	Linoleic acid	Lipid	chr4:11589442	chr4	11589442	4.81631e-10	both
cmp0125	Unknown	Unknown	chr4:11593839	chr4	11593839	2.01249e-08	FaST-LMM
cmn0088	Linoleic acid	Lipid	chr4:11690668	chr4	11690668	2.39142e-08	EMMAX
cmp0828	N-Sinapoylputrescine	Polyamine	chr4:11741996	chr4	11741996	9.01842e-09	EMMAX
cmp0364	Unknown	Unknown	chr4:11745311	chr4	11745311	8.23451e-10	FaST-LMM
cmp0843	Unknown	Unknown	chr4:11830344	chr4	11830344	2.03954e-08	EMMAX
cmp0738	Unknown	Unknown	chr4:12026406	chr4	12026406	9.80089e-09	both
cmp0119	Unknown	Unknown	chr4:12126024	chr4	12126024	3.70147e-08	EMMAX
cmp0122	Unknown	Unknown	chr4:12632337	chr4	12632337	3.27083e-10	both
cmp0513	Unknown	Unknown	chr4:12807421	chr4	12807421	2.0604e-08	FaST-LMM
cmp0911	N2, N2-Dimethyguanosine	Nucleic acid	chr4:12903102	chr4	12903102	5.17935e-10	both
cmp0102	Unknown	Unknown	chr4:12919969	chr4	12919969	1.29882e-08	EMMAX
cmp0985	N-Caffeoylputrescine	Polyamine	chr4:13058934	chr4	13058934	2.60686e-08	FaST-LMM
cmp0326	Unknown	Unknown	chr4:13292964	chr4	13292964	1.22947e-09	EMMAX
cmp0902	Limocitrin O-hexoside	Flavonoid	chr4:13487680	chr4	13487680	5.72998e-10	FaST-LMM
cmp0539	Poncirin	Flavonoid	chr4:13605281	chr4	13605281	4.16372e-11	both
cmp0897	Guanosine	Nucleic acid	chr4:14017589	chr4	14017589	1.50294e-08	FaST-LMM
cmp0911	N2, N2-Dimethyguanosine	Nucleic acid	chr4:14142980	chr4	14142980	2.32823e-11	both
cmp0573	Kaempferol-3-O-rhamnosylhexoside-7-O-rhamnoside	Flavonoid	chr4:14200334	chr4	14200334	9.51348e-09	both
cmp0437	Dihydroxy-5-geranyloxy-7-methoxycoumarin	Coumarin	chr4:14213439	chr4	14213439	2.70899e-12	both
cmp0492	Unknown	Unknown	chr4:14786533	chr4	14786533	1.01442e-09	both
cmp0560	Unknown	Unknown	chr4:15397563	chr4	15397563	1.11153e-08	both
cmp0828	N-Sinapoylputrescine	Polyamine	chr4:16050443	chr4	16050443	7.6862e-09	both
cmp0140	Unknown	Unknown	chr4:16424460	chr4	16424460	2.30336e-09	both
cmp0203	Unknown	Unknown	chr4:16509863	chr4	16509863	1.47296e-08	EMMAX
cmp0966	Kaempferol 3-O-glucoside-2‘-O-rhamnoside	Flavonoid	chr4:16510136	chr4	16510136	8.86223e-11	FaST-LMM
cmp0911	N2, N2-Dimethyguanosine	Nucleic acid	chr4:16800323	chr4	16800323	1.10122e-09	EMMAX
cmp0977	Luteolin	Flavonoid	chr4:16904275	chr4	16904275	1.01745e-08	EMMAX
cmp0750	Chrysoeriol 5-O-hexoside	Flavonoid	chr4:16925122	chr4	16925122	3.24759e-09	EMMAX
cmp0136	Unknown	Unknown	chr4:16937034	chr4	16937034	3.97515e-11	both
cmp0848	Unknown	Unknown	chr4:16939259	chr4	16939259	1.17533e-08	both
cmp0615	Unknown	Unknown	chr4:16985019	chr4	16985019	7.87862e-14	both
cmp0975	Quercetin O-malonylhexoside	Flavonoid	chr4:17071083	chr4	17071083	2.68469e-09	FaST-LMM
cmp0559	Tricin 5-O-hexosyl-O-hexoside	Flavonoid	chr4:17134113	chr4	17134113	9.88998e-10	both
cmp0394	Bergapten	Coumarin	chr4:17208216	chr4	17208216	2.65463e-12	EMMAX
cmn0008	D-(+)-Malic acid	Polyphenol	chr4:17239500	chr4	17239500	7.60111e-10	FaST-LMM
cmp0170	Unknown	Unknown	chr4:17255412	chr4	17255412	1.72447e-10	EMMAX
cmp0615	Unknown	Unknown	chr4:17259402	chr4	17259402	1.765e-08	FaST-LMM
cmp0374	Unknown	Unknown	chr4:17271200	chr4	17271200	3.88862e-08	EMMAX
cmp0870	Unknown	Unknown	chr4:17329583	chr4	17329583	2.35594e-08	both
cmn0005	Glutaric acid	Polyphenol	chr4:17487357	chr4	17487357	4.41235e-09	both
cmp0371	Unknown	Unknown	chr4:17556153	chr4	17556153	1.54571e-09	EMMAX
cmp0543	Didymin	Flavonoid	chr4:17628042	chr4	17628042	6.06758e-09	both
cmp0930	Tryptamine	Amino acid	chr4:17772868	chr4	17772868	9.04937e-09	FaST-LMM
cmp0364	Unknown	Unknown	chr4:18268547	chr4	18268547	6.02905e-10	FaST-LMM
cmp0437	Dihydroxy-5-geranyloxy-7-methoxycoumarin	Coumarin	chr4:18324251	chr4	18324251	3.52188e-12	FaST-LMM
cmp0628	Agmatine	Polyamine	chr4:18425471	chr4	18425471	3.63496e-08	both
cmp0977	Luteolin	Flavonoid	chr4:18462875	chr4	18462875	6.82282e-09	EMMAX
cmp0778	Unknown	Unknown	chr4:18549777	chr4	18549777	3.61193e-08	FaST-LMM
cmp0306	Unknown	Unknown	chr4:18570266	chr4	18570266	2.12328e-10	EMMAX
cmp0966	Kaempferol 3-O-glucoside-2‘-O-rhamnoside	Flavonoid	chr4:18689677	chr4	18689677	6.99239e-11	EMMAX
cmp0867	C-hexosyl-tricetin O-pentoside	Flavonoid	chr4:18855918	chr4	18855918	2.00128e-10	both
cmp0783	Unknown	Unknown	chr4:18865362	chr4	18865362	1.19296e-09	FaST-LMM
cmp0170	Unknown	Unknown	chr4:19035138	chr4	19035138	2.7752e-11	EMMAX
cmp0618	Unknown	Unknown	chr4:19074564	chr4	19074564	2.68056e-10	EMMAX
cmp0140	Unknown	Unknown	chr4:19117441	chr4	19117441	2.5176e-08	EMMAX
cmp0842	Phellodenol H	Coumarin	chr4:19177899	chr4	19177899	2.87765e-09	FaST-LMM
cmp0867	C-hexosyl-tricetin O-pentoside	Flavonoid	chr4:19195935	chr4	19195935	2.42312e-09	FaST-LMM
cmp0867	C-hexosyl-tricetin O-pentoside	Flavonoid	chr4:19278469	chr4	19278469	3.96481e-08	EMMAX
cmp0867	C-hexosyl-tricetin O-pentoside	Flavonoid	chr4:19307427	chr4	19307427	1.28716e-08	FaST-LMM
cmp0394	Bergapten	Coumarin	chr4:19322453	chr4	19322453	6.35744e-11	EMMAX
cmp0859	Unknown	Unknown	chr4:19325629	chr4	19325629	1.57403e-10	FaST-LMM
cmp0238	Unknown	Unknown	chr4:19359941	chr4	19359941	7.42546e-11	both
cmp0508	Unknown	Unknown	chr4:19536017	chr4	19536017	9.8262e-10	EMMAX
cmp0234	Unknown	Unknown	chr4:19542399	chr4	19542399	1.98164e-09	FaST-LMM
cmp0108	Unknown	Unknown	chr4:19975974	chr4	19975974	4.64597e-14	FaST-LMM
cmp0108	Unknown	Unknown	chr4:20009593	chr4	20009593	4.87804e-15	EMMAX
cmp0511	Unknown	Unknown	chr4:20046653	chr4	20046653	2.64008e-09	both
cmp0553	Kaempferol hexose glucuronide	Flavonoid	chr4:20249056	chr4	20249056	1.47758e-10	both
cmp0295	Unknown	Unknown	chr4:20325420	chr4	20325420	1.38856e-08	EMMAX
cmp0285	Unknown	Unknown	chr4:20419674	chr4	20419674	5.21591e-10	both
cmp0573	Kaempferol-3-O-rhamnosylhexoside-7-O-rhamnoside	Flavonoid	chr4:20521048	chr4	20521048	4.09808e-08	both
cmp0131	Unknown	Unknown	chr4:21511451	chr4	21511451	9.46288e-10	both
cmp0334	Unknown	Unknown	chr4:21580482	chr4	21580482	2.64971e-08	both
cmp0556	Tricin O-rhamnosyl-O-hexoside	Flavonoid	chr4:21646958	chr4	21646958	1.01939e-10	both
cmp0929	Hesperetin	Flavonoid	chr4:21694602	chr4	21694602	1.09892e-09	EMMAX
cmp0573	Kaempferol-3-O-rhamnosylhexoside-7-O-rhamnoside	Flavonoid	chr4:22435265	chr4	22435265	4.89767e-11	both
cmp0279	Unknown	Unknown	chr4:22761094	chr4	22761094	2.1927e-09	both
cmp0965	Chrysoeriol 7-O-hexoside	Flavonoid	chr4:23112427	chr4	23112427	6.25471e-13	both
cmp0985	N-Caffeoylputrescine	Polyamine	chr4:23141520	chr4	23141520	5.38359e-11	both
cmp0323	Methyl-6',7'-dihydroxy-bergamottin	Coumarin	chr4:23283999	chr4	23283999	1.88938e-09	both
cmp0483	Luteolin C-hexoside derivative	Flavonoid	chr4:23518842	chr4	23518842	2.31429e-09	both
cmp0985	N-Caffeoylputrescine	Polyamine	chr4:23523853	chr4	23523853	2.63218e-08	EMMAX
cmp0593	Unknown	Unknown	chr4:23565075	chr4	23565075	3.62479e-13	both
cmp0238	Unknown	Unknown	chr4:23637438	chr4	23637438	2.02302e-08	both
cmp0533	Unknown	Unknown	chr4:23741580	chr4	23741580	1.66682e-08	both
cmp0454	(-)-Riboflavin	Vitamin	chr4:23820343	chr4	23820343	3.14101e-08	FaST-LMM
cmp0951	LPC(1-acyl 16:2)	Lipid	chr4:23849024	chr4	23849024	3.99855e-08	EMMAX
cmp0452	2-Amino-1,3,4-docosanetriol	Lipid	chr4:23981810	chr4	23981810	1.47793e-08	both
cmp0606	Unknown	Unknown	chr4:24069214	chr4	24069214	1.13808e-08	both
cmp0543	Didymin	Flavonoid	chr4:24107146	chr4	24107146	3.29571e-10	both
cmp0231	Unknown	Unknown	chr4:24131140	chr4	24131140	3.04291e-09	both
cmp0093	Unknown	Unknown	chr4:24284739	chr4	24284739	2.7242e-09	both
cmp0553	Kaempferol hexose glucuronide	Flavonoid	chr4:24383191	chr4	24383191	4.79496e-09	EMMAX
cmp0930	Tryptamine	Amino acid	chr4:24588349	chr4	24588349	2.55862e-10	EMMAX
cmp0908	Luteolin O-rahmnosyl-O-rutinoside	Flavonoid	chr4:24677185	chr4	24677185	4.56719e-12	EMMAX
cmp0280	Unknown	Unknown	chr4:24685884	chr4	24685884	1.38789e-08	both
cmp0593	Unknown	Unknown	chr4:24716326	chr4	24716326	2.8595e-10	FaST-LMM
cmp0911	N2, N2-Dimethyguanosine	Nucleic acid	chr4:24721751	chr4	24721751	7.35494e-09	FaST-LMM
cmp0163	Unknown	Unknown	chr4:24760297	chr4	24760297	2.68812e-08	FaST-LMM
cmp0437	Dihydroxy-5-geranyloxy-7-methoxycoumarin	Coumarin	chr4:24780245	chr4	24780245	2.38699e-09	EMMAX
cmp0096	Apigenin-O-hexosylhexoside-O-rhamnoside	Flavonoid	chr4:24841136	chr4	24841136	2.26313e-08	both
cmp0385	Unknown	Unknown	chr4:24876005	chr4	24876005	1.43996e-09	FaST-LMM
cmp0977	Luteolin	Flavonoid	chr4:24962998	chr4	24962998	1.71441e-08	EMMAX
cmp0929	Hesperetin	Flavonoid	chr4:25022736	chr4	25022736	2.02604e-08	FaST-LMM
cmn0025	4-Hydroxy-3-methoxycinnamic acid	Polyphenol	chr4:25038695	chr4	25038695	2.12785e-12	both
cmp0275	Unknown	Unknown	chr4:25125718	chr4	25125718	2.88425e-09	EMMAX
cmp0093	Unknown	Unknown	chr4:25374341	chr4	25374341	2.14967e-09	both
cmp0871	Unknown	Unknown	chr4:25532635	chr4	25532635	2.68369e-08	FaST-LMM
cmp0140	Unknown	Unknown	chr4:25572989	chr4	25572989	5.15886e-11	both
cmp0970	Selgin O-malonylhexoside	Flavonoid	chr4:25734042	chr4	25734042	2.20018e-12	both
cmp0371	Unknown	Unknown	chr4:25742721	chr4	25742721	5.29516e-09	both
cmp0720	Unknown	Unknown	chr4:25823454	chr4	25823454	4.93401e-09	both
cmp0867	C-hexosyl-tricetin O-pentoside	Flavonoid	chr4:25907609	chr4	25907609	1.57924e-08	EMMAX
cmp0195	Unknown	Unknown	chr4:26029591	chr4	26029591	1.07075e-08	EMMAX
cmp0911	N2, N2-Dimethyguanosine	Nucleic acid	chr4:26106159	chr4	26106159	3.52443e-10	both
cmp0570	Unknown	Unknown	chr4:26147174	chr4	26147174	7.27641e-09	FaST-LMM
cmp0917	O-methylQuercetin O-hexoside	Flavonoid	chr4:26162621	chr4	26162621	6.55439e-10	both
cmp0359	Unknown	Unknown	chr4:26438960	chr4	26438960	4.35973e-10	EMMAX
cmp0859	Unknown	Unknown	chr4:26511166	chr4	26511166	2.25329e-09	both
cmp0989	N-p-Coumaroylputrescine	Polyamine	chr4:26574530	chr4	26574530	6.41978e-09	FaST-LMM
cmp0986	N-p-Coumaroylagmatine	Polyamine	chr4:26605993	chr4	26605993	7.58997e-10	EMMAX
cmp0335	Osthol	Coumarin	chr4:26788219	chr4	26788219	3.90186e-09	EMMAX
cmp0685	Unknown	Unknown	chr4:26847090	chr4	26847090	7.93682e-10	both
cmp0317	Unknown	Unknown	chr4:26895903	chr4	26895903	1.57327e-08	FaST-LMM
cmp0442	Tetramethyl-O-isocutellarein	Flavonoid	chr4:26939769	chr4	26939769	2.34075e-08	both
cmp0119	Unknown	Unknown	chr4:26984747	chr4	26984747	3.13007e-08	both
cmp0397	Unknown	Unknown	chr4:27082334	chr4	27082334	1.99688e-08	EMMAX
cmp0524	Unknown	Unknown	chr4:27106422	chr4	27106422	2.62017e-10	EMMAX
cmn0206	3-O-Feruloylquinic acid	Polyphenol	chr4:27112133	chr4	27112133	6.20033e-09	FaST-LMM
cmp0836	N-Sinapoylagmatine	Polyamine	chr4:27290521	chr4	27290521	1.0743e-13	both
cmp0437	Dihydroxy-5-geranyloxy-7-methoxycoumarin	Coumarin	chr4:27364625	chr4	27364625	1.36538e-09	both
cmp0134	Vitexin 2''-O-beta-L-rhamnoside	Flavonoid	chr4:27441910	chr4	27441910	1.35288e-11	both
cmp0146	Unknown	Unknown	chr4:27554585	chr4	27554585	2.05732e-12	FaST-LMM
cmp0556	Tricin O-rhamnosyl-O-hexoside	Flavonoid	chr4:27623037	chr4	27623037	3.85707e-10	both
cmp0385	Unknown	Unknown	chr4:27809901	chr4	27809901	7.87534e-09	both
cmp0313	Unknown	Unknown	chr4:28392382	chr4	28392382	3.56329e-11	EMMAX
cmp0234	Unknown	Unknown	chr4:28439869	chr4	28439869	6.75891e-09	EMMAX
cmn0018	Aconitic acid	Polyphenol	chr4:28448519	chr4	28448519	1.44172e-08	FaST-LMM
cmp0836	N-Sinapoylagmatine	Polyamine	chr4:28552079	chr4	28552079	1.98393e-08	EMMAX
cmp0446	Unknown	Unknown	chr4:28569602	chr4	28569602	2.42946e-17	FaST-LMM
cmp0446	Unknown	Unknown	chr4:28569604	chr4	28569604	1.46868e-19	EMMAX
cmp0543	Didymin	Flavonoid	chr4:28719705	chr4	28719705	2.21666e-13	both
cmp0304	Unknown	Unknown	chr4:28811241	chr4	28811241	1.91628e-09	both
cmp0718	iP9G	Nucleic acid derivative	chr4:28857749	chr4	28857749	3.97186e-09	EMMAX
cmp0906	Luteolin 7-O-glucoside	Flavonoid	chr4:28920965	chr4	28920965	1.60545e-11	both
cmp0902	Limocitrin O-hexoside	Flavonoid	chr4:29061877	chr4	29061877	2.77747e-09	FaST-LMM
cmp0543	Didymin	Flavonoid	chr4:29063919	chr4	29063919	3.28193e-12	both
cmp0977	Luteolin	Flavonoid	chr4:29101617	chr4	29101617	3.3261e-08	both
cmp0539	Poncirin	Flavonoid	chr4:29101733	chr4	29101733	1.02255e-11	both
cmp0497	Delphinidin-3-glucoside	Anthocyanin	chr4:29135325	chr4	29135325	1.68839e-08	EMMAX
cmp0317	Unknown	Unknown	chr4:29161051	chr4	29161051	4.24546e-12	both
cmp0524	Unknown	Unknown	chr4:29233799	chr4	29233799	3.35702e-09	EMMAX
cmp0313	Unknown	Unknown	chr4:29247080	chr4	29247080	4.64866e-10	both
cmp0575	Brutieridin	Flavonoid	chr5:129283	chr5	129283	6.41515e-13	both
cmp0917	O-methylQuercetin O-hexoside	Flavonoid	chr5:194350	chr5	194350	4.99814e-09	both
cmn0206	3-O-Feruloylquinic acid	Polyphenol	chr5:265014	chr5	265014	1.75498e-08	EMMAX
cmp0334	Unknown	Unknown	chr5:322025	chr5	322025	1.52023e-08	EMMAX
cmp0859	Unknown	Unknown	chr5:328201	chr5	328201	3.82106e-08	EMMAX
cmp0593	Unknown	Unknown	chr5:347770	chr5	347770	2.97998e-11	both
cmp0367	Unknown	Unknown	chr5:437650	chr5	437650	4.25619e-09	EMMAX
cmp0906	Luteolin 7-O-glucoside	Flavonoid	chr5:510700	chr5	510700	8.77214e-09	EMMAX
cmp0606	Unknown	Unknown	chr5:531831	chr5	531831	3.52557e-10	both
cmn0156	GA7	Phytohormone	chr5:538270	chr5	538270	6.93405e-11	both
cmp0507	Unknown	Unknown	chr5:567724	chr5	567724	6.71892e-10	FaST-LMM
cmp0784	Unknown	Unknown	chr5:599194	chr5	599194	4.26354e-10	FaST-LMM
cmp0784	Unknown	Unknown	chr5:615684	chr5	615684	2.11582e-11	EMMAX
cmp0906	Luteolin 7-O-glucoside	Flavonoid	chr5:657993	chr5	657993	3.13183e-08	EMMAX
cmp0685	Unknown	Unknown	chr5:702692	chr5	702692	1.24264e-08	EMMAX
cmp0971	Naringenin	Flavonoid	chr5:746553	chr5	746553	1.77446e-10	EMMAX
cmp0780	Unknown	Unknown	chr5:839821	chr5	839821	2.78404e-08	FaST-LMM
cmp0543	Didymin	Flavonoid	chr5:927621	chr5	927621	9.89824e-13	both
cmp0300	Unknown	Unknown	chr5:1012216	chr5	1012216	3.9116e-09	both
cmp0879	Alanine	Amino acid	chr5:1106917	chr5	1106917	2.41333e-08	EMMAX
cmp0292	Unknown	Unknown	chr5:1244433	chr5	1244433	3.40821e-10	both
cmp0498	Unknown	Unknown	chr5:1279922	chr5	1279922	1.97958e-08	EMMAX
cmp0347	Unknown	Unknown	chr5:1302830	chr5	1302830	3.63756e-10	FaST-LMM
cmp0394	Bergapten	Coumarin	chr5:1333931	chr5	1333931	3.22625e-10	both
cmp0234	Unknown	Unknown	chr5:1390745	chr5	1390745	7.79883e-12	EMMAX
cmp0098	Unknown	Unknown	chr5:1404485	chr5	1404485	7.4518e-09	EMMAX
cmp0371	Unknown	Unknown	chr5:1522643	chr5	1522643	1.94664e-09	FaST-LMM
cmp0917	O-methylQuercetin O-hexoside	Flavonoid	chr5:1652263	chr5	1652263	8.43523e-09	both
cmp0032	Unknown	Unknown	chr5:1655951	chr5	1655951	7.82905e-11	both
cmp0920	Petunidin 3-O-rutinoside	Anthocyanin	chr5:1770263	chr5	1770263	4.45497e-10	EMMAX
cmp0774	Apigenin O-malonylhexoside	Flavonoid	chr5:1848374	chr5	1848374	7.0381e-10	both
cmp0911	N2, N2-Dimethyguanosine	Nucleic acid	chr5:1894681	chr5	1894681	3.41151e-08	EMMAX
cmp0454	(-)-Riboflavin	Vitamin	chr5:2049122	chr5	2049122	1.8514e-10	FaST-LMM
cmp0550	Rutin	Flavonoid	chr5:2051693	chr5	2051693	2.66908e-08	both
cmp0235	Unknown	Unknown	chr5:2174878	chr5	2174878	3.15087e-09	FaST-LMM
cmp0025	Nicotinic acid-hexoside	Vitamin	chr5:2182082	chr5	2182082	6.69641e-10	EMMAX
cmp0326	Unknown	Unknown	chr5:2361872	chr5	2361872	2.17835e-11	FaST-LMM
cmp0235	Unknown	Unknown	chr5:2402865	chr5	2402865	1.1702e-11	both
cmp0966	Kaempferol 3-O-glucoside-2‘-O-rhamnoside	Flavonoid	chr5:2615577	chr5	2615577	1.96037e-08	both
cmp0966	Kaempferol 3-O-glucoside-2‘-O-rhamnoside	Flavonoid	chr5:2706767	chr5	2706767	2.68482e-09	both
cmp0573	Kaempferol-3-O-rhamnosylhexoside-7-O-rhamnoside	Flavonoid	chr5:2709055	chr5	2709055	8.03556e-09	both
cmp0606	Unknown	Unknown	chr5:2804680	chr5	2804680	6.0275e-14	both
cmp0867	C-hexosyl-tricetin O-pentoside	Flavonoid	chr5:2814173	chr5	2814173	2.42587e-08	EMMAX
cmn0029	Sebacic acid	Polyphenol	chr5:2824256	chr5	2824256	1.91744e-08	FaST-LMM
cmp0596	Unknown	Unknown	chr5:2855044	chr5	2855044	6.43856e-09	both
cmp0195	Unknown	Unknown	chr5:3003500	chr5	3003500	1.71492e-10	EMMAX
cmp0930	Tryptamine	Amino acid	chr5:3174457	chr5	3174457	4.72148e-11	FaST-LMM
cmp0140	Unknown	Unknown	chr5:3184242	chr5	3184242	1.60408e-10	both
cmp0347	Unknown	Unknown	chr5:3210318	chr5	3210318	3.1047e-09	EMMAX
cmn0206	3-O-Feruloylquinic acid	Polyphenol	chr5:3421601	chr5	3421601	1.53535e-08	EMMAX
cmp0859	Unknown	Unknown	chr5:3496942	chr5	3496942	8.77982e-10	FaST-LMM
cmn0206	3-O-Feruloylquinic acid	Polyphenol	chr5:3639491	chr5	3639491	1.20633e-09	both
cmp0173	Unknown	Unknown	chr5:3686678	chr5	3686678	2.96325e-09	both
cmp0843	Unknown	Unknown	chr5:3830143	chr5	3830143	1.95901e-10	EMMAX
cmp0911	N2, N2-Dimethyguanosine	Nucleic acid	chr5:3840778	chr5	3840778	2.72281e-10	both
cmp0911	N2, N2-Dimethyguanosine	Nucleic acid	chr5:3858331	chr5	3858331	2.24846e-08	EMMAX
cmp0444	Unknown	Unknown	chr5:3892564	chr5	3892564	5.03425e-09	EMMAX
cmp0990	Caffeic acid	Polyphenol	chr5:3952807	chr5	3952807	1.09486e-08	both
cmp0985	N-Caffeoylputrescine	Polyamine	chr5:3977257	chr5	3977257	2.27675e-09	both
cmn0621	Kaempferol-7-O-neohesperidoside	Flavonoid	chr5:4156251	chr5	4156251	5.13875e-12	EMMAX
cmn0165	12OH-JA-Ile	Phytohormone	chr5:4472815	chr5	4472815	1.93395e-08	both
cmp0007	Unknown	Unknown	chr5:4553162	chr5	4553162	3.54397e-09	FaST-LMM
cmp0879	Alanine	Amino acid	chr5:4586143	chr5	4586143	1.98576e-08	EMMAX
cmp0936	Xanthine	Nucleic acid	chr5:4727011	chr5	4727011	3.48952e-08	both
cmp0182	Unknown	Unknown	chr5:4858309	chr5	4858309	1.32463e-08	both
cmn0165	12OH-JA-Ile	Phytohormone	chr5:5029998	chr5	5029998	4.04348e-10	both
cmp0140	Unknown	Unknown	chr5:5078587	chr5	5078587	3.65322e-09	EMMAX
cmp0276	Unknown	Unknown	chr5:5197654	chr5	5197654	8.23959e-09	both
cmp0187	Unknown	Unknown	chr5:5269589	chr5	5269589	2.91221e-08	FaST-LMM
cmp0067	Unknown	Unknown	chr5:5276280	chr5	5276280	1.81223e-09	EMMAX
cmp0531	Unknown	Unknown	chr5:5297431	chr5	5297431	3.47287e-09	FaST-LMM
cmp0968	Tricetin O-malonylhexoside	Flavonoid	chr5:5393884	chr5	5393884	2.81599e-08	both
cmp0056	Unknown	Unknown	chr5:5444001	chr5	5444001	7.29239e-09	EMMAX
cmp0275	Unknown	Unknown	chr5:5449785	chr5	5449785	1.57642e-09	EMMAX
cmp0565	Unknown	Unknown	chr5:5614479	chr5	5614479	6.65798e-09	EMMAX
cmp0908	Luteolin O-rahmnosyl-O-rutinoside	Flavonoid	chr5:5658436	chr5	5658436	3.33023e-08	FaST-LMM
cmp0742	Apigenin 7-O-glucoside	Flavonoid	chr5:5748477	chr5	5748477	3.21891e-08	EMMAX
cmp0190	Unknown	Unknown	chr5:5799411	chr5	5799411	4.0166e-09	FaST-LMM
cmp0361	Unknown	Unknown	chr5:5835411	chr5	5835411	1.18519e-08	FaST-LMM
cmp0573	Kaempferol-3-O-rhamnosylhexoside-7-O-rhamnoside	Flavonoid	chr5:5854635	chr5	5854635	1.11753e-11	EMMAX
cmp0100	Unknown	Unknown	chr5:5904017	chr5	5904017	3.59946e-08	both
cmp0255	Unknown	Unknown	chr5:5932905	chr5	5932905	2.77964e-08	both
cmp0594	Isovitexin	Flavonoid	chr5:5939560	chr5	5939560	1.00964e-08	both
cmp0755	Unknown	Unknown	chr5:5975382	chr5	5975382	2.02527e-10	FaST-LMM
cmp0859	Unknown	Unknown	chr5:6052060	chr5	6052060	2.47728e-09	both
cmp0235	Unknown	Unknown	chr5:6177440	chr5	6177440	3.9549e-09	both
cmp0707	Adenosine 3'-monophosphate	Nucleic acid derivative	chr5:6251385	chr5	6251385	1.28151e-08	FaST-LMM
cmp0859	Unknown	Unknown	chr5:6379585	chr5	6379585	4.15993e-08	both
cmp0084	Unknown	Unknown	chr5:6525985	chr5	6525985	2.99513e-09	both
cmp0233	Unknown	Unknown	chr5:6529232	chr5	6529232	5.50454e-09	FaST-LMM
cmp0233	Unknown	Unknown	chr5:6529260	chr5	6529260	1.51912e-08	EMMAX
cmn0206	3-O-Feruloylquinic acid	Polyphenol	chr5:6545968	chr5	6545968	1.28709e-10	both
cmp0233	Unknown	Unknown	chr5:6687007	chr5	6687007	2.93938e-08	FaST-LMM
cmn0206	3-O-Feruloylquinic acid	Polyphenol	chr5:6729912	chr5	6729912	5.59527e-09	both
cmp0939	L-Serine	Amino acid	chr5:6761251	chr5	6761251	4.47173e-10	EMMAX
cmp0588	Unknown	Unknown	chr5:7058370	chr5	7058370	1.60941e-09	both
cmp0573	Kaempferol-3-O-rhamnosylhexoside-7-O-rhamnoside	Flavonoid	chr5:7083479	chr5	7083479	6.9866e-09	both
cmp0203	Unknown	Unknown	chr5:7093898	chr5	7093898	1.84865e-08	EMMAX
cmp0968	Tricetin O-malonylhexoside	Flavonoid	chr5:7227512	chr5	7227512	1.07744e-09	both
cmp0843	Unknown	Unknown	chr5:7632335	chr5	7632335	1.74579e-10	both
cmp0565	Unknown	Unknown	chr5:7899173	chr5	7899173	5.11215e-10	FaST-LMM
cmp0896	Gamma-glutamyl Glutamine	Amino acid derivative	chr5:7920121	chr5	7920121	2.11199e-11	EMMAX
cmp0081	Unknown	Unknown	chr5:7979334	chr5	7979334	6.99654e-09	EMMAX
cmp0870	Unknown	Unknown	chr5:8031315	chr5	8031315	2.87854e-08	FaST-LMM
cmp0906	Luteolin 7-O-glucoside	Flavonoid	chr5:8129126	chr5	8129126	9.73833e-12	both
cmp0573	Kaempferol-3-O-rhamnosylhexoside-7-O-rhamnoside	Flavonoid	chr5:8222486	chr5	8222486	1.78899e-08	EMMAX
cmp0828	N-Sinapoylputrescine	Polyamine	chr5:8582831	chr5	8582831	3.07786e-09	FaST-LMM
cmp0332	Unknown	Unknown	chr5:8593927	chr5	8593927	1.86929e-09	both
cmp0986	N-p-Coumaroylagmatine	Polyamine	chr5:8708281	chr5	8708281	1.13016e-09	FaST-LMM
cmp0986	N-p-Coumaroylagmatine	Polyamine	chr5:8882829	chr5	8882829	5.45271e-10	EMMAX
cmp0426	Unknown	Unknown	chr5:9017733	chr5	9017733	5.07701e-12	FaST-LMM
cmp0426	Unknown	Unknown	chr5:9019607	chr5	9019607	9.9291e-14	EMMAX
cmn0165	12OH-JA-Ile	Phytohormone	chr5:9325748	chr5	9325748	4.54351e-09	EMMAX
cmp0640	Glucosamine	Others	chr5:9429362	chr5	9429362	3.24154e-08	both
cmp0082	Unknown	Unknown	chr5:9441513	chr5	9441513	5.39489e-09	both
cmp0651	Lycoperodine	Others	chr5:9528416	chr5	9528416	1.29766e-08	EMMAX
cmp0543	Didymin	Flavonoid	chr5:9553425	chr5	9553425	1.05538e-09	both
cmp0524	Unknown	Unknown	chr5:9607170	chr5	9607170	4.43769e-09	EMMAX
cmp0720	Unknown	Unknown	chr5:9690201	chr5	9690201	3.16914e-08	both
cmp0371	Unknown	Unknown	chr5:9856628	chr5	9856628	5.32575e-15	both
cmp0220	Unknown	Unknown	chr5:9871815	chr5	9871815	1.64868e-09	both
cmp0357	Unknown	Unknown	chr5:9885321	chr5	9885321	1.40211e-12	both
cmp0096	Apigenin-O-hexosylhexoside-O-rhamnoside	Flavonoid	chr5:10031036	chr5	10031036	1.1558e-08	both
cmp0843	Unknown	Unknown	chr5:10201402	chr5	10201402	1.45677e-11	both
cmp0597	Unknown	Unknown	chr5:10329650	chr5	10329650	1.94134e-09	both
cmp0606	Unknown	Unknown	chr5:10388617	chr5	10388617	6.39318e-10	EMMAX
cmp0272	Unknown	Unknown	chr5:10391661	chr5	10391661	6.03732e-09	both
cmp0446	Unknown	Unknown	chr5:10415337	chr5	10415337	3.15776e-08	EMMAX
cmp0280	Unknown	Unknown	chr5:10497492	chr5	10497492	6.86035e-09	EMMAX
cmp0859	Unknown	Unknown	chr5:10602676	chr5	10602676	4.28352e-16	both
cmp0902	Limocitrin O-hexoside	Flavonoid	chr5:10886560	chr5	10886560	2.28725e-09	FaST-LMM
cmp0888	C-hexosyl-chrysoeriol O-hexoside	Flavonoid	chr5:10990753	chr5	10990753	2.82104e-08	EMMAX
cmp0631	Acetylcholine	Vitamin	chr5:11091976	chr5	11091976	1.60551e-08	both
cmp0874	Unknown	Unknown	chr5:11537331	chr5	11537331	1.42121e-09	EMMAX
cmp0997	Benzamidine	Polyphenol	chr5:11669791	chr5	11669791	4.34628e-12	both
cmp0275	Unknown	Unknown	chr5:11777689	chr5	11777689	5.11221e-09	FaST-LMM
cmn0019	Coniferyl aldehyde	Others	chr5:12123026	chr5	12123026	3.92041e-08	FaST-LMM
cmp0873	C-hexosyl-chrysin O-feruloylhexoside	Flavonoid	chr5:12156629	chr5	12156629	1.24542e-08	EMMAX
cmp0303	Unknown	Unknown	chr5:12337855	chr5	12337855	3.87158e-09	FaST-LMM
cmp0532	Unknown	Unknown	chr5:12407490	chr5	12407490	9.82346e-11	FaST-LMM
cmp0877	6-Prenylnaringenin	Flavonoid	chr5:12508079	chr5	12508079	2.21515e-11	EMMAX
cmp0238	Unknown	Unknown	chr5:13371058	chr5	13371058	3.22151e-11	both
cmp0465	Unknown	Unknown	chr5:13448290	chr5	13448290	2.41255e-09	both
cmp0877	6-Prenylnaringenin	Flavonoid	chr5:13509583	chr5	13509583	9.9197e-12	EMMAX
cmp0415	Unknown	Unknown	chr5:13640324	chr5	13640324	7.81484e-09	EMMAX
cmp0303	Unknown	Unknown	chr5:13700218	chr5	13700218	2.9989e-09	both
cmp0007	Unknown	Unknown	chr5:13759681	chr5	13759681	8.00067e-11	EMMAX
cmp0437	Dihydroxy-5-geranyloxy-7-methoxycoumarin	Coumarin	chr5:13903739	chr5	13903739	1.30633e-13	FaST-LMM
cmp0437	Dihydroxy-5-geranyloxy-7-methoxycoumarin	Coumarin	chr5:13970438	chr5	13970438	2.06562e-10	EMMAX
cmp0437	Dihydroxy-5-geranyloxy-7-methoxycoumarin	Coumarin	chr5:13970561	chr5	13970561	1.68644e-09	FaST-LMM
cmp0902	Limocitrin O-hexoside	Flavonoid	chr5:14051704	chr5	14051704	4.54614e-09	both
cmp0255	Unknown	Unknown	chr5:14437442	chr5	14437442	4.85561e-10	both
cmp0983	N-(9H-Purin-6-ylcarbamoyl)threonine	Nucleic acid derivative	chr5:14462101	chr5	14462101	1.23608e-08	both
cmp0136	Unknown	Unknown	chr5:14544910	chr5	14544910	3.98938e-09	both
cmp0836	N-Sinapoylagmatine	Polyamine	chr5:14579574	chr5	14579574	3.02411e-14	both
cmp0593	Unknown	Unknown	chr5:14645249	chr5	14645249	3.20491e-10	both
cmn0156	GA7	Phytohormone	chr5:14937975	chr5	14937975	6.7574e-12	EMMAX
cmp0521	Unknown	Unknown	chr5:14952346	chr5	14952346	1.762e-08	both
cmp0879	Alanine	Amino acid	chr5:15299181	chr5	15299181	1.25711e-08	EMMAX
cmp0136	Unknown	Unknown	chr5:15568386	chr5	15568386	2.11848e-08	EMMAX
cmp0836	N-Sinapoylagmatine	Polyamine	chr5:15660683	chr5	15660683	1.23217e-09	EMMAX
cmn0156	GA7	Phytohormone	chr5:15723463	chr5	15723463	1.18934e-12	FaST-LMM
cmp0096	Apigenin-O-hexosylhexoside-O-rhamnoside	Flavonoid	chr5:15994741	chr5	15994741	2.94571e-09	both
cmp1000	Diosgenin	Terpenoid	chr5:16036923	chr5	16036923	1.95812e-08	FaST-LMM
cmp0134	Vitexin 2''-O-beta-L-rhamnoside	Flavonoid	chr5:16078356	chr5	16078356	3.37547e-09	both
cmp0081	Unknown	Unknown	chr5:16090071	chr5	16090071	2.76147e-08	EMMAX
cmn0156	GA7	Phytohormone	chr5:16208052	chr5	16208052	1.47074e-08	EMMAX
cmp0836	N-Sinapoylagmatine	Polyamine	chr5:16365310	chr5	16365310	3.08342e-08	both
cmp0160	Unknown	Unknown	chr5:16599625	chr5	16599625	6.15892e-11	both
cmp0902	Limocitrin O-hexoside	Flavonoid	chr5:16980775	chr5	16980775	5.95424e-09	both
cmp0235	Unknown	Unknown	chr5:17086039	chr5	17086039	2.79248e-08	both
cmp0965	Chrysoeriol 7-O-hexoside	Flavonoid	chr5:17108447	chr5	17108447	6.4034e-09	both
cmp0977	Luteolin	Flavonoid	chr5:17186031	chr5	17186031	2.20927e-10	EMMAX
cmp0285	Unknown	Unknown	chr5:17191071	chr5	17191071	1.25308e-09	FaST-LMM
cmp0172	Unknown	Unknown	chr5:17233210	chr5	17233210	1.93947e-08	both
cmp0507	Unknown	Unknown	chr5:17234077	chr5	17234077	2.21475e-08	FaST-LMM
cmp0365	Cnidilin	Coumarin	chr5:17271061	chr5	17271061	3.93912e-09	both
cmp0648	Unknown	Unknown	chr5:17288637	chr5	17288637	1.0705e-08	EMMAX
cmp0268	Unknown	Unknown	chr5:17440380	chr5	17440380	3.05489e-08	both
cmp0822	Citraptene	Coumarin	chr5:17502354	chr5	17502354	1.79608e-08	both
cmp0902	Limocitrin O-hexoside	Flavonoid	chr5:17558996	chr5	17558996	4.83493e-11	FaST-LMM
cmn0004	Benzoic Acid	Polyphenol	chr5:17567301	chr5	17567301	1.40323e-08	both
cmp0082	Unknown	Unknown	chr5:17574063	chr5	17574063	1.4635e-08	both
cmp0085	Unknown	Unknown	chr5:17610224	chr5	17610224	4.12793e-09	FaST-LMM
cmp0307	Unknown	Unknown	chr5:17761703	chr5	17761703	4.87079e-09	EMMAX
cmp0524	Unknown	Unknown	chr5:17858001	chr5	17858001	3.59796e-08	FaST-LMM
cmn0156	GA7	Phytohormone	chr5:18065862	chr5	18065862	2.6573e-08	EMMAX
cmp0692	Unknown	Unknown	chr5:18210448	chr5	18210448	3.36049e-08	EMMAX
cmp0906	Luteolin 7-O-glucoside	Flavonoid	chr5:18301600	chr5	18301600	5.13675e-12	both
cmn0156	GA7	Phytohormone	chr5:18319400	chr5	18319400	2.20565e-14	FaST-LMM
cmn0156	GA7	Phytohormone	chr5:18525950	chr5	18525950	4.82871e-16	EMMAX
cmp0929	Hesperetin	Flavonoid	chr5:18884958	chr5	18884958	2.16192e-08	FaST-LMM
cmp0836	N-Sinapoylagmatine	Polyamine	chr5:18985313	chr5	18985313	2.77429e-10	both
cmp0873	C-hexosyl-chrysin O-feruloylhexoside	Flavonoid	chr5:19121480	chr5	19121480	4.80191e-09	both
cmp0575	Brutieridin	Flavonoid	chr5:19218147	chr5	19218147	2.98948e-09	FaST-LMM
cmp0906	Luteolin 7-O-glucoside	Flavonoid	chr5:19526454	chr5	19526454	1.38066e-08	FaST-LMM
cmp0906	Luteolin 7-O-glucoside	Flavonoid	chr5:19545942	chr5	19545942	8.15469e-10	EMMAX
cmp0385	Unknown	Unknown	chr5:19670366	chr5	19670366	1.81186e-10	both
cmp0093	Unknown	Unknown	chr5:19686530	chr5	19686530	1.1719e-08	EMMAX
cmp0085	Unknown	Unknown	chr5:19945140	chr5	19945140	3.9477e-08	FaST-LMM
cmp0879	Alanine	Amino acid	chr5:19948763	chr5	19948763	3.96332e-09	EMMAX
cmp0543	Didymin	Flavonoid	chr5:20135254	chr5	20135254	3.71072e-09	EMMAX
cmp0140	Unknown	Unknown	chr5:20303359	chr5	20303359	2.70728e-10	both
cmp0836	N-Sinapoylagmatine	Polyamine	chr5:20582546	chr5	20582546	1.38577e-12	both
cmp0412	Unknown	Unknown	chr5:20801885	chr5	20801885	4.56334e-10	FaST-LMM
cmp0521	Unknown	Unknown	chr5:20806917	chr5	20806917	1.80128e-09	EMMAX
cmp0494	Unknown	Unknown	chr5:21032906	chr5	21032906	1.48167e-08	FaST-LMM
cmp0332	Unknown	Unknown	chr5:21429421	chr5	21429421	1.38612e-15	both
cmp0836	N-Sinapoylagmatine	Polyamine	chr5:21636156	chr5	21636156	4.01654e-10	both
cmp0879	Alanine	Amino acid	chr5:21915938	chr5	21915938	2.43254e-10	EMMAX
cmp0154	Unknown	Unknown	chr5:22109553	chr5	22109553	4.66712e-10	FaST-LMM
cmp0906	Luteolin 7-O-glucoside	Flavonoid	chr5:22428402	chr5	22428402	3.40505e-08	both
cmp0385	Unknown	Unknown	chr5:22617862	chr5	22617862	7.75986e-12	both
cmp0134	Vitexin 2''-O-beta-L-rhamnoside	Flavonoid	chr5:23171339	chr5	23171339	3.27704e-13	EMMAX
cmp0712	MAG (18:3) isomer3	Lipid	chr5:23178140	chr5	23178140	1.86411e-08	FaST-LMM
cmp0136	Unknown	Unknown	chr5:23421792	chr5	23421792	3.77315e-09	FaST-LMM
cmp0836	N-Sinapoylagmatine	Polyamine	chr5:23449494	chr5	23449494	2.23779e-13	both
cmp0331	Phellopterin	Coumarin	chr5:23475320	chr5	23475320	1.27013e-10	FaST-LMM
cmp0573	Kaempferol-3-O-rhamnosylhexoside-7-O-rhamnoside	Flavonoid	chr5:23594428	chr5	23594428	2.39468e-10	FaST-LMM
cmp0332	Unknown	Unknown	chr5:23653892	chr5	23653892	1.88146e-10	EMMAX
cmp0566	Unknown	Unknown	chr5:23717339	chr5	23717339	3.7463e-09	EMMAX
cmn0206	3-O-Feruloylquinic acid	Polyphenol	chr5:23887251	chr5	23887251	9.31818e-11	both
cmp0287	Unknown	Unknown	chr5:24125456	chr5	24125456	1.58572e-08	both
cmp0669	Unknown	Unknown	chr5:24896428	chr5	24896428	4.28685e-09	FaST-LMM
cmp0543	Didymin	Flavonoid	chr5:24928910	chr5	24928910	3.41605e-10	both
cmp0272	Unknown	Unknown	chr5:25187763	chr5	25187763	9.46896e-11	EMMAX
cmp0836	N-Sinapoylagmatine	Polyamine	chr5:25394843	chr5	25394843	1.67323e-09	FaST-LMM
cmp0845	Unknown	Unknown	chr5:25421182	chr5	25421182	4.6886e-09	both
cmp0836	N-Sinapoylagmatine	Polyamine	chr5:25492653	chr5	25492653	1.97118e-11	EMMAX
cmp0911	N2, N2-Dimethyguanosine	Nucleic acid	chr5:26191080	chr5	26191080	2.42798e-08	both
cmp0117	Unknown	Unknown	chr5:26643633	chr5	26643633	6.52579e-11	both
cmp0091	Unknown	Unknown	chr5:26755081	chr5	26755081	5.58441e-09	EMMAX
cmp0279	Unknown	Unknown	chr5:26772742	chr5	26772742	6.6453e-10	both
cmp0096	Apigenin-O-hexosylhexoside-O-rhamnoside	Flavonoid	chr5:26799283	chr5	26799283	8.53762e-10	EMMAX
cmp0336	Unknown	Unknown	chr5:26837750	chr5	26837750	9.64738e-09	FaST-LMM
cmp0385	Unknown	Unknown	chr5:26912820	chr5	26912820	2.2e-09	both
cmn0165	12OH-JA-Ile	Phytohormone	chr5:26986189	chr5	26986189	5.47378e-11	both
cmp0108	Unknown	Unknown	chr5:27438929	chr5	27438929	4.99984e-13	both
cmp0593	Unknown	Unknown	chr5:27536600	chr5	27536600	2.81382e-10	FaST-LMM
cmp0593	Unknown	Unknown	chr5:27547437	chr5	27547437	3.33629e-10	EMMAX
cmp0817	D(-)-Threose	Saccharide	chr5:27580775	chr5	27580775	1.33941e-08	EMMAX
cmp0466	Unknown	Unknown	chr5:27717751	chr5	27717751	2.2973e-08	FaST-LMM
cmp0861	Unknown	Unknown	chr5:27718114	chr5	27718114	9.13892e-09	EMMAX
cmp0050	Unknown	Unknown	chr5:27747156	chr5	27747156	5.01896e-10	EMMAX
cmp0265	Unknown	Unknown	chr5:27768340	chr5	27768340	9.50084e-09	FaST-LMM
cmp0911	N2, N2-Dimethyguanosine	Nucleic acid	chr5:27968386	chr5	27968386	2.96362e-08	both
cmp0859	Unknown	Unknown	chr5:28154248	chr5	28154248	3.19302e-08	both
cmp0035	Unknown	Unknown	chr5:28227493	chr5	28227493	6.42543e-10	EMMAX
cmp0828	N-Sinapoylputrescine	Polyamine	chr5:28310903	chr5	28310903	1.02106e-10	FaST-LMM
cmp0337	Cnidilin	Coumarin	chr5:28313148	chr5	28313148	4.17571e-12	both
cmp0726	Unknown	Unknown	chr5:28378537	chr5	28378537	3.20888e-10	both
cmp0035	Unknown	Unknown	chr5:28393623	chr5	28393623	3.87289e-10	FaST-LMM
cmp0553	Kaempferol hexose glucuronide	Flavonoid	chr5:28396177	chr5	28396177	3.92759e-12	EMMAX
cmp0496	Diosmetin-6-C-glucoside	Flavonoid	chr5:29564517	chr5	29564517	5.22368e-11	EMMAX
cmp0123	Unknown	Unknown	chr5:29635491	chr5	29635491	7.56629e-09	EMMAX
cmn0156	GA7	Phytohormone	chr5:29800459	chr5	29800459	1.78512e-08	FaST-LMM
cmp0873	C-hexosyl-chrysin O-feruloylhexoside	Flavonoid	chr5:29901242	chr5	29901242	4.12444e-08	EMMAX
cmp0096	Apigenin-O-hexosylhexoside-O-rhamnoside	Flavonoid	chr5:30038567	chr5	30038567	2.0323e-10	FaST-LMM
cmp0317	Unknown	Unknown	chr5:30400237	chr5	30400237	5.72839e-09	both
cmp0108	Unknown	Unknown	chr5:30538515	chr5	30538515	6.92344e-15	EMMAX
cmp0108	Unknown	Unknown	chr5:30540434	chr5	30540434	4.13677e-14	FaST-LMM
cmp0303	Unknown	Unknown	chr5:30627707	chr5	30627707	1.34517e-09	both
cmp0593	Unknown	Unknown	chr5:30640669	chr5	30640669	7.45369e-15	both
cmp0879	Alanine	Amino acid	chr5:30729259	chr5	30729259	4.11158e-10	EMMAX
cmp0277	Unknown	Unknown	chr5:30845627	chr5	30845627	2.1919e-08	both
cmp0524	Unknown	Unknown	chr5:31664582	chr5	31664582	9.65165e-09	FaST-LMM
cmp0842	Phellodenol H	Coumarin	chr5:31723897	chr5	31723897	1.02283e-11	both
cmp0617	Unknown	Unknown	chr5:31834938	chr5	31834938	5.21255e-10	FaST-LMM
cmp0007	Unknown	Unknown	chr5:31867250	chr5	31867250	5.95303e-14	EMMAX
cmp0962	Hesperetin 5-O-glucoside	Flavonoid	chr5:32270962	chr5	32270962	8.24332e-11	EMMAX
cmp0087	Unknown	Unknown	chr5:32304137	chr5	32304137	2.84093e-08	EMMAX
cmp0848	Unknown	Unknown	chr5:32629531	chr5	32629531	2.64726e-08	FaST-LMM
cmp0848	Unknown	Unknown	chr5:32629535	chr5	32629535	3.27578e-08	EMMAX
cmp0439	Esculin	Coumarin	chr5:32727334	chr5	32727334	3.46368e-12	both
cmp0556	Tricin O-rhamnosyl-O-hexoside	Flavonoid	chr5:32803822	chr5	32803822	3.14689e-08	both
cmp0560	Unknown	Unknown	chr5:33142331	chr5	33142331	2.13967e-09	both
cmp0735	1-Decanoyl-2-hydroxy-sn-glycero-3-phosphocholine	Others	chr5:33374752	chr5	33374752	1.52455e-08	both
cmp0597	Unknown	Unknown	chr5:33493257	chr5	33493257	5.05373e-10	FaST-LMM
cmp0783	Unknown	Unknown	chr5:33593142	chr5	33593142	3.50273e-10	EMMAX
cmp0778	Unknown	Unknown	chr5:33608535	chr5	33608535	4.0648e-08	FaST-LMM
cmp0439	Esculin	Coumarin	chr5:33759924	chr5	33759924	1.07289e-09	both
cmp0685	Unknown	Unknown	chr5:34345414	chr5	34345414	1.65984e-08	EMMAX
cmp0717	Trehalose	Saccharide	chr5:34350682	chr5	34350682	2.6936e-08	both
cmp0442	Tetramethyl-O-isocutellarein	Flavonoid	chr5:34396841	chr5	34396841	5.76791e-09	both
cmp0573	Kaempferol-3-O-rhamnosylhexoside-7-O-rhamnoside	Flavonoid	chr5:34462566	chr5	34462566	3.35671e-09	both
cmp0533	Unknown	Unknown	chr5:34565986	chr5	34565986	3.24182e-08	EMMAX
cmp0448	Unknown	Unknown	chr5:34755913	chr5	34755913	2.86254e-08	both
cmp0496	Diosmetin-6-C-glucoside	Flavonoid	chr5:34758451	chr5	34758451	2.48516e-09	EMMAX
cmp0879	Alanine	Amino acid	chr5:34787037	chr5	34787037	1.12371e-09	EMMAX
cmp0920	Petunidin 3-O-rutinoside	Anthocyanin	chr5:35001390	chr5	35001390	8.97355e-12	both
cmp0873	C-hexosyl-chrysin O-feruloylhexoside	Flavonoid	chr5:35104595	chr5	35104595	3.59912e-09	both
cmp0482	Unknown	Unknown	chr5:35143063	chr5	35143063	7.85269e-09	both
cmp0275	Unknown	Unknown	chr5:35215324	chr5	35215324	6.33363e-09	both
cmp0885	Biflorin	Polyphenol	chr5:35419504	chr5	35419504	1.69395e-09	both
cmp0331	Phellopterin	Coumarin	chr5:35461156	chr5	35461156	2.16099e-08	EMMAX
cmp0888	C-hexosyl-chrysoeriol O-hexoside	Flavonoid	chr5:35487384	chr5	35487384	1.00188e-08	FaST-LMM
cmp0661	Unknown	Unknown	chr5:35536374	chr5	35536374	6.34016e-10	FaST-LMM
cmp0566	Unknown	Unknown	chr5:35590781	chr5	35590781	3.47945e-10	EMMAX
cmp0975	Quercetin O-malonylhexoside	Flavonoid	chr5:35691657	chr5	35691657	2.64835e-08	both
cmp0130	Unknown	Unknown	chr5:35695457	chr5	35695457	3.10376e-10	both
cmp0980	Succinyladenosine	Nucleic acid derivative	chr5:35962336	chr5	35962336	7.1812e-11	EMMAX
cmn0156	GA7	Phytohormone	chr5:36166814	chr5	36166814	7.43863e-12	FaST-LMM
cmp0593	Unknown	Unknown	chr5:36300122	chr5	36300122	1.14531e-08	EMMAX
cmp0378	L-Tyramine	Amino acid	chr5:36320953	chr5	36320953	2.1113e-08	both
cmp0840	Cocamidopropyl betaine	Others	chr5:36361644	chr5	36361644	2.81209e-08	FaST-LMM
cmp0543	Didymin	Flavonoid	chr5:36364346	chr5	36364346	2.15099e-10	both
cmp0539	Poncirin	Flavonoid	chr5:36366342	chr5	36366342	1.47239e-13	both
cmp0060	Unknown	Unknown	chr5:36404100	chr5	36404100	3.93637e-08	both
cmp0110	Unknown	Unknown	chr5:36413190	chr5	36413190	4.01826e-08	both
cmp0533	Unknown	Unknown	chr5:36524419	chr5	36524419	6.25486e-10	both
cmp0628	Agmatine	Polyamine	chr5:36664201	chr5	36664201	8.08747e-09	EMMAX
cmp0002	Unknown	Unknown	chr5:36850340	chr5	36850340	2.24534e-09	FaST-LMM
cmp0929	Hesperetin	Flavonoid	chr5:36882133	chr5	36882133	9.21211e-09	EMMAX
cmp0233	Unknown	Unknown	chr5:37176697	chr5	37176697	8.45427e-09	EMMAX
cmp0628	Agmatine	Polyamine	chr5:37272003	chr5	37272003	6.49088e-09	FaST-LMM
cmp0903	LPC(1-acyl 16:1)	Lipid	chr5:37333343	chr5	37333343	5.53691e-09	FaST-LMM
cmp0879	Alanine	Amino acid	chr5:37531037	chr5	37531037	3.26651e-08	EMMAX
cmp0593	Unknown	Unknown	chr5:37649658	chr5	37649658	3.29762e-08	EMMAX
cmn0165	12OH-JA-Ile	Phytohormone	chr5:37657351	chr5	37657351	3.82842e-08	both
cmp0084	Unknown	Unknown	chr5:37827012	chr5	37827012	2.2251e-09	both
cmp0550	Rutin	Flavonoid	chr5:38063671	chr5	38063671	1.94562e-08	EMMAX
cmp0275	Unknown	Unknown	chr5:38144500	chr5	38144500	4.58523e-13	both
cmp0718	iP9G	Nucleic acid derivative	chr5:38146940	chr5	38146940	6.84855e-09	FaST-LMM
cmn0626	Kaempferol 3-O-β-rutinoside	Flavonoid	chr5:38147195	chr5	38147195	3.95558e-08	EMMAX
cmp0593	Unknown	Unknown	chr5:38174835	chr5	38174835	6.82931e-09	EMMAX
cmp0007	Unknown	Unknown	chr5:38491755	chr5	38491755	3.61695e-10	both
cmp0282	Unknown	Unknown	chr5:38557152	chr5	38557152	7.99498e-10	both
cmp0292	Unknown	Unknown	chr5:39018587	chr5	39018587	2.19157e-09	both
cmp0439	Esculin	Coumarin	chr5:39178847	chr5	39178847	3.15074e-08	EMMAX
cmp0593	Unknown	Unknown	chr5:39499509	chr5	39499509	2.76794e-10	EMMAX
cmp0965	Chrysoeriol 7-O-hexoside	Flavonoid	chr5:39652144	chr5	39652144	2.79849e-08	FaST-LMM
cmp0096	Apigenin-O-hexosylhexoside-O-rhamnoside	Flavonoid	chr5:39781668	chr5	39781668	6.78435e-09	EMMAX
cmp0533	Unknown	Unknown	chr5:39963644	chr5	39963644	1.4984e-09	FaST-LMM
cmp0593	Unknown	Unknown	chr5:39976188	chr5	39976188	5.63572e-10	both
cmp0234	Unknown	Unknown	chr5:40013541	chr5	40013541	1.36943e-08	both
cmp0201	Unknown	Unknown	chr5:40210883	chr5	40210883	2.95383e-09	EMMAX
cmp0783	Unknown	Unknown	chr5:40237865	chr5	40237865	2.36574e-08	FaST-LMM
cmp0085	Unknown	Unknown	chr5:40367636	chr5	40367636	3.51379e-08	both
cmp0848	Unknown	Unknown	chr5:40437644	chr5	40437644	1.1299e-08	FaST-LMM
cmp0396	6-Fluoro-DL-tryptophan	Amino acid derivative	chr5:40534043	chr5	40534043	8.28685e-09	both
cmp0911	N2, N2-Dimethyguanosine	Nucleic acid	chr5:40599734	chr5	40599734	3.78749e-11	EMMAX
cmp0836	N-Sinapoylagmatine	Polyamine	chr5:40736803	chr5	40736803	2.82356e-10	EMMAX
cmp0911	N2, N2-Dimethyguanosine	Nucleic acid	chr5:40740985	chr5	40740985	4.3303e-11	FaST-LMM
cmp0440	Unknown	Unknown	chr5:40768687	chr5	40768687	2.55457e-09	FaST-LMM
cmp0596	Unknown	Unknown	chr5:41064241	chr5	41064241	1.92809e-08	EMMAX
cmp0901	Limocitrin O-hexoside	Flavonoid	chr5:41276407	chr5	41276407	3.80879e-08	EMMAX
cmp0096	Apigenin-O-hexosylhexoside-O-rhamnoside	Flavonoid	chr5:41306185	chr5	41306185	1.1303e-10	both
cmp0140	Unknown	Unknown	chr5:41521388	chr5	41521388	2.93686e-08	EMMAX
cmp0396	6-Fluoro-DL-tryptophan	Amino acid derivative	chr5:41560654	chr5	41560654	1.78159e-08	EMMAX
cmp0902	Limocitrin O-hexoside	Flavonoid	chr5:41668023	chr5	41668023	3.01545e-11	both
cmp0149	Unknown	Unknown	chr5:42005159	chr5	42005159	9.34504e-10	EMMAX
cmp0874	Unknown	Unknown	chr5:42060774	chr5	42060774	7.34888e-10	FaST-LMM
cmp0334	Unknown	Unknown	chr5:42123042	chr5	42123042	2.59555e-08	EMMAX
cmp0098	Unknown	Unknown	chr5:42152621	chr5	42152621	2.03858e-09	both
cmp0735	1-Decanoyl-2-hydroxy-sn-glycero-3-phosphocholine	Others	chr5:42171534	chr5	42171534	1.60995e-09	EMMAX
cmp0201	Unknown	Unknown	chr5:42283100	chr5	42283100	3.56962e-08	FaST-LMM
cmp0337	Cnidilin	Coumarin	chr5:42762838	chr5	42762838	2.59056e-09	both
cmp0285	Unknown	Unknown	chr5:42799452	chr5	42799452	2.71209e-09	both
cmp0303	Unknown	Unknown	chr5:42906709	chr5	42906709	2.07813e-12	both
cmp0911	N2, N2-Dimethyguanosine	Nucleic acid	chr5:43029097	chr5	43029097	1.98555e-09	EMMAX
cmp0840	Cocamidopropyl betaine	Others	chr5:43038868	chr5	43038868	3.4332e-09	both
cmp0524	Unknown	Unknown	chr5:43237874	chr5	43237874	2.51133e-09	both
cmp0896	Gamma-glutamyl Glutamine	Amino acid derivative	chr5:43348964	chr5	43348964	1.01564e-08	EMMAX
cmp0906	Luteolin 7-O-glucoside	Flavonoid	chr5:43405584	chr5	43405584	1.76305e-09	both
cmp0117	Unknown	Unknown	chr5:43552094	chr5	43552094	1.05787e-08	FaST-LMM
cmp0378	L-Tyramine	Amino acid	chr5:43576225	chr5	43576225	3.913e-08	FaST-LMM
cmp0452	2-Amino-1,3,4-docosanetriol	Lipid	chr5:43655467	chr5	43655467	2.4888e-08	EMMAX
cmp0474	Unknown	Unknown	chr5:43832635	chr5	43832635	1.26229e-09	FaST-LMM
cmp0985	N-Caffeoylputrescine	Polyamine	chr5:43886965	chr5	43886965	7.10346e-11	both
cmp0491	Unknown	Unknown	chr5:43937729	chr5	43937729	2.06408e-10	EMMAX
cmp0867	C-hexosyl-tricetin O-pentoside	Flavonoid	chr5:43942974	chr5	43942974	3.09121e-08	both
cmp0117	Unknown	Unknown	chr5:44274428	chr5	44274428	7.17376e-12	FaST-LMM
cmn0206	3-O-Feruloylquinic acid	Polyphenol	chr5:44352864	chr5	44352864	1.80864e-08	both
cmp0334	Unknown	Unknown	chr5:44356067	chr5	44356067	2.38474e-10	EMMAX
cmp0140	Unknown	Unknown	chr5:44537132	chr5	44537132	2.94649e-08	EMMAX
cmp0859	Unknown	Unknown	chr5:44669173	chr5	44669173	1.89046e-09	both
cmp0394	Bergapten	Coumarin	chr5:44673683	chr5	44673683	1.30921e-09	EMMAX
cmp0713	Unknown	Unknown	chr5:44740502	chr5	44740502	3.39089e-08	EMMAX
cmp0493	Unknown	Unknown	chr5:44774389	chr5	44774389	4.80269e-09	EMMAX
cmp0201	Unknown	Unknown	chr5:45141143	chr5	45141143	5.1e-09	EMMAX
cmn0167	Sinapoyl malate	Polyphenol	chr5:45359274	chr5	45359274	1.73665e-09	FaST-LMM
cmp0906	Luteolin 7-O-glucoside	Flavonoid	chr5:45390614	chr5	45390614	3.98336e-11	both
cmp0843	Unknown	Unknown	chr5:45390802	chr5	45390802	4.13567e-09	both
cmp0307	Unknown	Unknown	chr5:45528943	chr5	45528943	3.31459e-08	both
cmp0543	Didymin	Flavonoid	chr5:45658888	chr5	45658888	2.02207e-11	both
cmp0386	Unknown	Unknown	chr5:45706295	chr5	45706295	1.25671e-10	both
cmp0384	7-Hydroxycoumarin	Coumarin	chr5:45768484	chr5	45768484	1.52765e-08	both
cmp0418	Unknown	Unknown	chr5:45851842	chr5	45851842	2.70166e-08	both
cmp0348	Unknown	Unknown	chr5:45983403	chr5	45983403	1.703e-09	FaST-LMM
cmp0116	Unknown	Unknown	chr5:46128331	chr5	46128331	4.14928e-08	EMMAX
cmp0874	Unknown	Unknown	chr5:46262587	chr5	46262587	2.65157e-10	EMMAX
cmp0162	Unknown	Unknown	chr5:46316396	chr5	46316396	3.1659e-08	both
cmp0789	Chrysoeriol O-malonylhexoside	Flavonoid	chr5:46489118	chr5	46489118	7.74061e-10	both
cmp0817	D(-)-Threose	Saccharide	chr5:46625275	chr5	46625275	1.30026e-11	FaST-LMM
cmp0146	Unknown	Unknown	chr5:46630409	chr5	46630409	2.08397e-09	FaST-LMM
cmp0095	Unknown	Unknown	chr5:47252878	chr5	47252878	4.09682e-08	FaST-LMM
cmp0817	D(-)-Threose	Saccharide	chr5:47351837	chr5	47351837	1.89301e-10	EMMAX
cmp0817	D(-)-Threose	Saccharide	chr5:47398989	chr5	47398989	3.43051e-08	FaST-LMM
cmp0371	Unknown	Unknown	chr5:47453539	chr5	47453539	2.85256e-08	FaST-LMM
cmp0595	hesperetin O-di-hexoside	Flavonoid	chr5:47516498	chr5	47516498	2.29018e-11	both
cmp0235	Unknown	Unknown	chr5:47518855	chr5	47518855	3.08813e-08	EMMAX
cmp0311	Oxypeucedanin	Coumarin	chr5:47567142	chr5	47567142	1.81657e-10	both
cmp0774	Apigenin O-malonylhexoside	Flavonoid	chr5:47651921	chr5	47651921	4.94712e-09	EMMAX
cmp0774	Apigenin O-malonylhexoside	Flavonoid	chr5:47651927	chr5	47651927	1.4341e-08	FaST-LMM
cmp0906	Luteolin 7-O-glucoside	Flavonoid	chr5:47901929	chr5	47901929	1.66669e-08	both
cmp0871	Unknown	Unknown	chr5:47920753	chr5	47920753	1.36811e-10	both
cmp0378	L-Tyramine	Amino acid	chr5:47964262	chr5	47964262	1.03684e-09	both
cmp0007	Unknown	Unknown	chr5:48032722	chr5	48032722	3.82685e-08	EMMAX
cmp0139	Unknown	Unknown	chr5:48038544	chr5	48038544	7.79984e-11	EMMAX
cmp0896	Gamma-glutamyl Glutamine	Amino acid derivative	chr5:48076681	chr5	48076681	2.50673e-08	EMMAX
cmp0117	Unknown	Unknown	chr5:48213535	chr5	48213535	2.9828e-10	EMMAX
cmp0034	Unknown	Unknown	chr5:48263438	chr5	48263438	5.18531e-11	both
cmp0371	Unknown	Unknown	chr5:48447137	chr5	48447137	1.28801e-08	EMMAX
cmp0867	C-hexosyl-tricetin O-pentoside	Flavonoid	chr5:48529961	chr5	48529961	9.41109e-09	FaST-LMM
cmp0317	Unknown	Unknown	chr5:48671104	chr5	48671104	4.12079e-08	EMMAX
cmp0034	Unknown	Unknown	chr5:48708021	chr5	48708021	7.12231e-10	FaST-LMM
cmp0543	Didymin	Flavonoid	chr5:48775255	chr5	48775255	2.7522e-11	FaST-LMM
cmp0841	Unknown	Unknown	chr5:48796476	chr5	48796476	1.26161e-09	EMMAX
cmp0336	Unknown	Unknown	chr5:48877287	chr5	48877287	3.70296e-08	FaST-LMM
cmp0543	Didymin	Flavonoid	chr5:48943123	chr5	48943123	2.39724e-08	EMMAX
cmn0011	trans-Cinnamic acid	Polyphenol	chr5:49016760	chr5	49016760	5.79479e-09	both
cmp0871	Unknown	Unknown	chr5:49056980	chr5	49056980	2.70215e-08	EMMAX
cmp0774	Apigenin O-malonylhexoside	Flavonoid	chr5:49102157	chr5	49102157	3.93728e-09	EMMAX
cmp0279	Unknown	Unknown	chr5:49122590	chr5	49122590	3.39888e-09	EMMAX
cmp0117	Unknown	Unknown	chr5:49143035	chr5	49143035	1.95229e-10	FaST-LMM
cmp0543	Didymin	Flavonoid	chr5:49212993	chr5	49212993	9.19249e-10	EMMAX
cmp0371	Unknown	Unknown	chr5:49279338	chr5	49279338	2.60683e-08	FaST-LMM
cmp0439	Esculin	Coumarin	chr5:49308956	chr5	49308956	2.1074e-08	EMMAX
cmp0439	Esculin	Coumarin	chr5:49330243	chr5	49330243	9.42847e-09	FaST-LMM
cmp0169	Unknown	Unknown	chr6:280093	chr6	280093	2.20061e-08	EMMAX
cmp0930	Tryptamine	Amino acid	chr6:420831	chr6	420831	2.47953e-15	both
cmp0275	Unknown	Unknown	chr6:456476	chr6	456476	8.84196e-10	EMMAX
cmp0570	Unknown	Unknown	chr6:481295	chr6	481295	4.14499e-08	FaST-LMM
cmp0491	Unknown	Unknown	chr6:536499	chr6	536499	2.94399e-08	EMMAX
cmp0439	Esculin	Coumarin	chr6:657952	chr6	657952	1.16426e-10	both
cmp0865	Unknown	Unknown	chr6:928811	chr6	928811	5.28353e-13	EMMAX
cmp0865	Unknown	Unknown	chr6:932895	chr6	932895	1.43213e-12	FaST-LMM
cmp0504	LysoPC 15:0	Lipid	chr6:1033462	chr6	1033462	1.20588e-09	FaST-LMM
cmp0707	Adenosine 3'-monophosphate	Nucleic acid derivative	chr6:1210650	chr6	1210650	3.61268e-08	EMMAX
cmp0906	Luteolin 7-O-glucoside	Flavonoid	chr6:1254364	chr6	1254364	1.40173e-10	both
cmp0783	Unknown	Unknown	chr6:1491266	chr6	1491266	6.58908e-09	FaST-LMM
cmp0836	N-Sinapoylagmatine	Polyamine	chr6:1493155	chr6	1493155	1.91443e-08	EMMAX
cmp0864	Eriodictyol O-malonylhexoside	Flavonoid	chr6:1499050	chr6	1499050	5.60834e-09	FaST-LMM
cmp0132	Unknown	Unknown	chr6:1545784	chr6	1545784	2.00651e-10	FaST-LMM
cmp0124	Unknown	Unknown	chr6:2028476	chr6	2028476	1.38673e-09	EMMAX
cmp0672	Unknown	Unknown	chr6:2142024	chr6	2142024	5.06643e-10	EMMAX
cmp0020	Unknown	Unknown	chr6:2421063	chr6	2421063	3.21375e-08	FaST-LMM
cmp0504	LysoPC 15:0	Lipid	chr6:2549699	chr6	2549699	4.24286e-10	both
cmp0439	Esculin	Coumarin	chr6:2604946	chr6	2604946	1.03266e-09	both
cmp0906	Luteolin 7-O-glucoside	Flavonoid	chr6:3267784	chr6	3267784	5.16486e-09	both
cmp0774	Apigenin O-malonylhexoside	Flavonoid	chr6:3357430	chr6	3357430	3.55614e-10	FaST-LMM
cmn0156	GA7	Phytohormone	chr6:3394586	chr6	3394586	3.68472e-09	both
cmp0117	Unknown	Unknown	chr6:3428579	chr6	3428579	1.89799e-11	EMMAX
cmp0593	Unknown	Unknown	chr6:3718372	chr6	3718372	1.5402e-08	both
cmp0371	Unknown	Unknown	chr6:3818362	chr6	3818362	1.98707e-08	EMMAX
cmp0385	Unknown	Unknown	chr6:3823866	chr6	3823866	3.79153e-08	EMMAX
cmp0303	Unknown	Unknown	chr6:4065500	chr6	4065500	2.53645e-15	both
cmp0539	Poncirin	Flavonoid	chr6:4105762	chr6	4105762	3.81079e-11	both
cmp0970	Selgin O-malonylhexoside	Flavonoid	chr6:4152739	chr6	4152739	3.15936e-10	both
cmp0902	Limocitrin O-hexoside	Flavonoid	chr6:4350599	chr6	4350599	2.77545e-08	both
cmp0068	Unknown	Unknown	chr6:4747207	chr6	4747207	8.19736e-09	EMMAX
cmp0817	D(-)-Threose	Saccharide	chr6:5121469	chr6	5121469	7.71436e-10	both
cmp0102	Unknown	Unknown	chr6:5268776	chr6	5268776	4.06849e-08	EMMAX
cmp0906	Luteolin 7-O-glucoside	Flavonoid	chr6:5441983	chr6	5441983	1.632e-10	both
cmp0543	Didymin	Flavonoid	chr6:5448881	chr6	5448881	3.03981e-10	both
cmp0285	Unknown	Unknown	chr6:5619871	chr6	5619871	4.57507e-10	both
cmp0880	Arginine	Amino acid	chr6:5707192	chr6	5707192	3.78588e-08	FaST-LMM
cmp0896	Gamma-glutamyl Glutamine	Amino acid derivative	chr6:5734783	chr6	5734783	1.36553e-08	EMMAX
cmp0707	Adenosine 3'-monophosphate	Nucleic acid derivative	chr6:5899822	chr6	5899822	1.98804e-08	FaST-LMM
cmp0575	Brutieridin	Flavonoid	chr6:5970295	chr6	5970295	2.4747e-08	FaST-LMM
cmp0439	Esculin	Coumarin	chr6:6058174	chr6	6058174	1.2053e-08	both
cmp0524	Unknown	Unknown	chr6:6227459	chr6	6227459	6.52137e-10	both
cmp0485	Kaempferol -C-glucoside	Flavonoid	chr6:6373866	chr6	6373866	6.66382e-09	both
cmp0584	Unknown	Unknown	chr6:6518567	chr6	6518567	9.60042e-09	both
cmp0317	Unknown	Unknown	chr6:6618208	chr6	6618208	4.19762e-09	EMMAX
cmp0899	Homoproline	Amino acid	chr6:6723744	chr6	6723744	1.90857e-08	EMMAX
cmp0497	Delphinidin-3-glucoside	Anthocyanin	chr6:7025883	chr6	7025883	9.48955e-11	both
cmp0906	Luteolin 7-O-glucoside	Flavonoid	chr6:7090675	chr6	7090675	3.63523e-09	FaST-LMM
cmp0172	Unknown	Unknown	chr6:7094162	chr6	7094162	6.91851e-10	both
cmp0817	D(-)-Threose	Saccharide	chr6:7266452	chr6	7266452	3.0454e-10	both
cmp0965	Chrysoeriol 7-O-hexoside	Flavonoid	chr6:7461669	chr6	7461669	2.25351e-08	FaST-LMM
cmp0156	Unknown	Unknown	chr6:7616088	chr6	7616088	3.31262e-08	EMMAX
cmn0621	Kaempferol-7-O-neohesperidoside	Flavonoid	chr6:7723151	chr6	7723151	2.12448e-10	EMMAX
cmp0132	Unknown	Unknown	chr6:7943406	chr6	7943406	4.76644e-10	both
cmp0867	C-hexosyl-tricetin O-pentoside	Flavonoid	chr6:8017631	chr6	8017631	2.74027e-10	both
cmp0973	Tangeretin	Flavonoid	chr6:8036355	chr6	8036355	5.77622e-09	FaST-LMM
cmp0556	Tricin O-rhamnosyl-O-hexoside	Flavonoid	chr6:8143623	chr6	8143623	3.26764e-09	EMMAX
cmp0439	Esculin	Coumarin	chr6:8175606	chr6	8175606	6.69062e-10	EMMAX
cmp0762	Unknown	Unknown	chr6:8184211	chr6	8184211	7.42877e-10	FaST-LMM
cmp0906	Luteolin 7-O-glucoside	Flavonoid	chr6:8519758	chr6	8519758	2.25313e-10	both
cmp0345	Unknown	Unknown	chr6:8555241	chr6	8555241	2.1566e-08	EMMAX
cmp0439	Esculin	Coumarin	chr6:8568698	chr6	8568698	2.12545e-12	both
cmp0570	Unknown	Unknown	chr6:8576376	chr6	8576376	1.90148e-10	FaST-LMM
cmp0439	Esculin	Coumarin	chr6:8576440	chr6	8576440	4.58511e-09	FaST-LMM
cmn0621	Kaempferol-7-O-neohesperidoside	Flavonoid	chr6:8582535	chr6	8582535	3.62614e-11	EMMAX
cmp0437	Dihydroxy-5-geranyloxy-7-methoxycoumarin	Coumarin	chr6:8717544	chr6	8717544	1.28295e-08	EMMAX
cmp0276	Unknown	Unknown	chr6:8722617	chr6	8722617	3.1774e-08	both
cmp0817	D(-)-Threose	Saccharide	chr6:8786276	chr6	8786276	1.27881e-12	FaST-LMM
cmn0165	12OH-JA-Ile	Phytohormone	chr6:8946687	chr6	8946687	5.88509e-11	both
cmp0882	beta-Homoisoleucine	Amino acid	chr6:9177980	chr6	9177980	1.09343e-10	both
cmp0966	Kaempferol 3-O-glucoside-2‘-O-rhamnoside	Flavonoid	chr6:9320685	chr6	9320685	1.07006e-08	FaST-LMM
cmp0227	8-Methyl-2-oxo-4-phenyl-2H-chromen-7-yl 4-(hexyloxy)benzoate	Polyphenol	chr6:9566182	chr6	9566182	1.6046e-08	EMMAX
cmp0136	Unknown	Unknown	chr6:9610766	chr6	9610766	2.82058e-10	EMMAX
cmp0906	Luteolin 7-O-glucoside	Flavonoid	chr6:9754825	chr6	9754825	4.59787e-11	both
cmp0832	O-Feruloyl coumarin	Coumarin	chr6:9905585	chr6	9905585	2.78947e-08	FaST-LMM
cmp0832	O-Feruloyl coumarin	Coumarin	chr6:9905599	chr6	9905599	2.30106e-08	EMMAX
cmn0114	5'-Deoxy-5'-Methylthioadenosine	Nucleic acid derivative	chr6:9909893	chr6	9909893	1.6382e-08	both
cmp0977	Luteolin	Flavonoid	chr6:9963077	chr6	9963077	2.88605e-08	EMMAX
cmp0439	Esculin	Coumarin	chr6:10030945	chr6	10030945	1.63993e-10	both
cmp0172	Unknown	Unknown	chr6:10241904	chr6	10241904	2.57125e-09	both
cmp0123	Unknown	Unknown	chr6:10293924	chr6	10293924	9.82521e-11	both
cmp0606	Unknown	Unknown	chr6:10417727	chr6	10417727	5.39406e-09	both
cmp0238	Unknown	Unknown	chr6:10473262	chr6	10473262	9.45707e-11	both
cmp0738	Unknown	Unknown	chr6:10483861	chr6	10483861	6.6112e-09	both
cmp0347	Unknown	Unknown	chr6:10524665	chr6	10524665	6.71406e-09	both
cmp0117	Unknown	Unknown	chr6:10894556	chr6	10894556	5.81748e-10	FaST-LMM
cmp0129	Unknown	Unknown	chr6:11027182	chr6	11027182	6.95811e-19	both
cmp0487	IAA-Asp-N-Glc	Phytohormone	chr6:11105361	chr6	11105361	3.05635e-12	both
cmp0036	Unknown	Unknown	chr6:11111973	chr6	11111973	3.93012e-08	both
cmp0792	Unknown	Unknown	chr6:11184871	chr6	11184871	1.60212e-08	FaST-LMM
cmp0237	Unknown	Unknown	chr6:11248433	chr6	11248433	5.48187e-09	EMMAX
cmp0105	Unknown	Unknown	chr6:11470229	chr6	11470229	5.08889e-09	EMMAX
cmp0575	Brutieridin	Flavonoid	chr6:11482009	chr6	11482009	1.68624e-09	EMMAX
cmp0894	Feruloyl putrescine derivative	Polyamine	chr6:11519597	chr6	11519597	4.72929e-10	both
cmp0627	Nicotinic acid	Vitamin	chr6:11623210	chr6	11623210	9.74858e-09	FaST-LMM
cmp0335	Osthol	Coumarin	chr6:11653610	chr6	11653610	3.71029e-10	both
cmp0394	Bergapten	Coumarin	chr6:11816847	chr6	11816847	2.23686e-08	EMMAX
cmp0147	Unknown	Unknown	chr6:11833893	chr6	11833893	6.00827e-09	FaST-LMM
cmp0911	N2, N2-Dimethyguanosine	Nucleic acid	chr6:12107244	chr6	12107244	4.41936e-10	both
cmp0895	Feruloyl putrescine O-hexoside	Polyamine	chr6:12114627	chr6	12114627	3.88991e-10	EMMAX
cmp0859	Unknown	Unknown	chr6:12181196	chr6	12181196	2.05227e-09	both
cmp0986	N-p-Coumaroylagmatine	Polyamine	chr6:12297215	chr6	12297215	1.2243e-09	both
cmp0840	Cocamidopropyl betaine	Others	chr6:12366416	chr6	12366416	2.3282e-09	both
cmp0610	Isorhamnetin O-hexoside	Flavonoid	chr6:12435705	chr6	12435705	1.58131e-08	EMMAX
cmp0961	C-pentosyl-chrysoeriol O-feruloylhexoside	Flavonoid	chr6:12876188	chr6	12876188	3.97291e-08	FaST-LMM
cmp0140	Unknown	Unknown	chr6:12920477	chr6	12920477	1.18365e-09	EMMAX
cmp0199	Heraclenol	Coumarin	chr6:12939575	chr6	12939575	3.68096e-08	EMMAX
cmp0378	L-Tyramine	Amino acid	chr6:12952983	chr6	12952983	1.90424e-09	EMMAX
cmp0437	Dihydroxy-5-geranyloxy-7-methoxycoumarin	Coumarin	chr6:13045833	chr6	13045833	2.59113e-10	both
cmp0385	Unknown	Unknown	chr6:13281767	chr6	13281767	3.52878e-09	FaST-LMM
cmp0906	Luteolin 7-O-glucoside	Flavonoid	chr6:13282370	chr6	13282370	1.28703e-09	both
cmp0140	Unknown	Unknown	chr6:13312577	chr6	13312577	3.99973e-09	EMMAX
cmp0491	Unknown	Unknown	chr6:13327226	chr6	13327226	2.72503e-08	FaST-LMM
cmp0867	C-hexosyl-tricetin O-pentoside	Flavonoid	chr6:13551637	chr6	13551637	3.63923e-08	FaST-LMM
cmp0543	Didymin	Flavonoid	chr6:13606577	chr6	13606577	4.62706e-11	FaST-LMM
cmp0543	Didymin	Flavonoid	chr6:13704762	chr6	13704762	1.52403e-11	EMMAX
cmp0394	Bergapten	Coumarin	chr6:14333166	chr6	14333166	3.13268e-10	both
cmp0939	L-Serine	Amino acid	chr6:14549652	chr6	14549652	8.73916e-10	EMMAX
cmp0631	Acetylcholine	Vitamin	chr6:14570350	chr6	14570350	2.61455e-09	FaST-LMM
cmp0140	Unknown	Unknown	chr6:14681928	chr6	14681928	7.68342e-10	EMMAX
cmp0840	Cocamidopropyl betaine	Others	chr6:14688089	chr6	14688089	9.62494e-09	EMMAX
cmp0640	Glucosamine	Others	chr6:14765836	chr6	14765836	4.45164e-09	EMMAX
cmp0292	Unknown	Unknown	chr6:14840896	chr6	14840896	4.03825e-08	both
cmp0961	C-pentosyl-chrysoeriol O-feruloylhexoside	Flavonoid	chr6:14883364	chr6	14883364	1.2368e-08	both
cmp0129	Unknown	Unknown	chr6:14928889	chr6	14928889	3.45401e-08	FaST-LMM
cmp0359	Unknown	Unknown	chr6:14979577	chr6	14979577	1.54681e-08	EMMAX
cmp0992	Ferulic acid	Polyphenol	chr6:15036260	chr6	15036260	2.09597e-10	FaST-LMM
cmp0939	L-Serine	Amino acid	chr6:15183258	chr6	15183258	1.45938e-08	EMMAX
cmp0255	Unknown	Unknown	chr6:15231717	chr6	15231717	1.68987e-08	FaST-LMM
cmp0394	Bergapten	Coumarin	chr6:15379906	chr6	15379906	1.6311e-08	EMMAX
cmp0911	N2, N2-Dimethyguanosine	Nucleic acid	chr6:15395670	chr6	15395670	7.09105e-09	EMMAX
cmp0121	Unknown	Unknown	chr6:15410483	chr6	15410483	5.36161e-09	both
cmn0626	Kaempferol 3-O-β-rutinoside	Flavonoid	chr6:15618418	chr6	15618418	6.28259e-09	EMMAX
cmp0208	Unknown	Unknown	chr6:15706436	chr6	15706436	1.45879e-08	both
cmp0147	Unknown	Unknown	chr6:15720204	chr6	15720204	3.30437e-08	FaST-LMM
cmp0140	Unknown	Unknown	chr6:15724275	chr6	15724275	2.09512e-08	both
cmp0290	Unknown	Unknown	chr6:15935516	chr6	15935516	4.5211e-09	EMMAX
cmp0908	Luteolin O-rahmnosyl-O-rutinoside	Flavonoid	chr6:16611506	chr6	16611506	5.8422e-10	both
cmp0364	Unknown	Unknown	chr6:16790892	chr6	16790892	1.04837e-08	EMMAX
cmp0439	Esculin	Coumarin	chr6:16800207	chr6	16800207	3.06529e-09	both
cmp0609	Chrysoeriol 8-C-hexoside	Flavonoid	chr6:16809727	chr6	16809727	1.47806e-08	EMMAX
cmn0025	4-Hydroxy-3-methoxycinnamic acid	Polyphenol	chr6:16855562	chr6	16855562	6.11797e-09	FaST-LMM
cmp0365	Cnidilin	Coumarin	chr6:16958334	chr6	16958334	4.80079e-10	both
cmp0501	Unknown	Unknown	chr6:17024747	chr6	17024747	1.40935e-08	both
cmp0843	Unknown	Unknown	chr6:17170562	chr6	17170562	3.56411e-10	both
cmp0879	Alanine	Amino acid	chr6:17324732	chr6	17324732	8.78552e-09	EMMAX
cmn0626	Kaempferol 3-O-β-rutinoside	Flavonoid	chr6:17335840	chr6	17335840	8.28185e-10	both
cmp0439	Esculin	Coumarin	chr6:17460793	chr6	17460793	5.48957e-09	both
cmn0274	3-Hydroxy-glabrol	Flavonoid	chr6:17534896	chr6	17534896	5.24958e-09	FaST-LMM
cmp0041	Unknown	Unknown	chr6:17586511	chr6	17586511	3.51627e-08	EMMAX
cmp0977	Luteolin	Flavonoid	chr6:17754088	chr6	17754088	1.12243e-11	both
cmp0524	Unknown	Unknown	chr6:17807218	chr6	17807218	1.03278e-08	EMMAX
cmn0165	12OH-JA-Ile	Phytohormone	chr6:17900991	chr6	17900991	8.05461e-10	EMMAX
cmp0201	Unknown	Unknown	chr6:18123022	chr6	18123022	3.37688e-08	FaST-LMM
cmp0130	Unknown	Unknown	chr6:18157040	chr6	18157040	1.06281e-09	FaST-LMM
cmp0105	Unknown	Unknown	chr6:18158396	chr6	18158396	4.89747e-09	EMMAX
cmp0725	Unknown	Unknown	chr6:18223891	chr6	18223891	2.44337e-08	EMMAX
cmp0329	Unknown	Unknown	chr6:18364944	chr6	18364944	1.65871e-08	both
cmp0082	Unknown	Unknown	chr6:18452824	chr6	18452824	1.8425e-11	both
cmp0352	LysoPE 18:1	Lipid	chr6:18508997	chr6	18508997	1.71936e-10	FaST-LMM
cmp0524	Unknown	Unknown	chr6:18607032	chr6	18607032	2.35684e-08	FaST-LMM
cmp0789	Chrysoeriol O-malonylhexoside	Flavonoid	chr6:18779383	chr6	18779383	5.68478e-12	both
cmp0686	Unknown	Unknown	chr6:18908244	chr6	18908244	3.8324e-10	EMMAX
cmp0424	Unknown	Unknown	chr6:19052484	chr6	19052484	3.93049e-09	both
cmp0774	Apigenin O-malonylhexoside	Flavonoid	chr6:19218315	chr6	19218315	4.29008e-10	both
cmp0285	Unknown	Unknown	chr6:19220137	chr6	19220137	6.48414e-09	EMMAX
cmp0067	Unknown	Unknown	chr6:19284349	chr6	19284349	2.3347e-10	both
cmn0165	12OH-JA-Ile	Phytohormone	chr6:19373079	chr6	19373079	3.08451e-08	EMMAX
cmp0525	Unknown	Unknown	chr6:19476696	chr6	19476696	1.85022e-08	FaST-LMM
cmp0439	Esculin	Coumarin	chr6:19489871	chr6	19489871	1.35505e-10	both
cmp0165	Unknown	Unknown	chr6:19825868	chr6	19825868	1.67897e-08	both
cmp0628	Agmatine	Polyamine	chr6:19826926	chr6	19826926	6.47365e-09	FaST-LMM
cmp0362	Unknown	Unknown	chr6:19934616	chr6	19934616	1.13498e-08	EMMAX
cmp0921	Phellodensin F	Flavonoid	chr6:19995046	chr6	19995046	2.86163e-08	both
cmp0179	Unknown	Unknown	chr6:20005001	chr6	20005001	2.59993e-08	EMMAX
cmp0610	Isorhamnetin O-hexoside	Flavonoid	chr6:20233830	chr6	20233830	3.44037e-09	EMMAX
cmp0235	Unknown	Unknown	chr6:20290787	chr6	20290787	1.53992e-10	both
cmp0573	Kaempferol-3-O-rhamnosylhexoside-7-O-rhamnoside	Flavonoid	chr6:20374773	chr6	20374773	3.19925e-12	both
cmp0975	Quercetin O-malonylhexoside	Flavonoid	chr6:20461915	chr6	20461915	3.64594e-10	both
cmp0031	Unknown	Unknown	chr6:20776287	chr6	20776287	2.66989e-08	EMMAX
cmp0879	Alanine	Amino acid	chr6:20787845	chr6	20787845	1.47109e-08	EMMAX
[truncated: 763 more rows]
