# Supplementary material for: A metabolomics study in citrus provides insight into bioactive phenylpropanoid metabolism
Source: Hortic Res. 2023 Dec 19;11(1):uhad267. doi: 10.1093/hr/uhad267 (PMC10831325; doi:10.1093/hr/uhad267)
Supplement: Web_Material_uhad267 [file web_material_uhad267.zip › Table S11.xlsx]

## Sheet: Suppl. Table 11
Table S11 The full list of significant associations from mGWAS.
Metabolic trait	Compounds	Class	Lead SNP	Chromsome	Position (bp)	Position (Mb)	Method	locus	Distance	locus	Distance	locus	Distance	locus	Distance	locus	Distance	locus	Distance	locus	Distance	locus	Distance	locus	Distance	locus	Distance	locus	Distance	locus	Distance	locus	Distance	locus	Distance	locus	Distance	locus	Distance	locus	Distance	locus	Distance	locus	Distance	locus	Distance	locus	Distance
cmp0394	Bergapten	Coumarin	chr1:35117	chr1	35117	0Mb	EMMAX	Cg1g000010	-34kb	Cg1g000020	-33kb	Cg1g000030	-32kb	Cg1g000040	-32kb	Cg1g000050	-31kb	Cg1g000060	-31kb	Cg1g000070	-30kb	Cg1g000080	-29kb	Cg1g000090	-28kb	Cg1g000100	-28kb	Cg1g000110	-28kb	Cg1g000120	-27kb	Cg1g000130	-26kb	Cg1g000140	-26kb	Cg1g000150	-25kb	Cg1g000160	-16kb	Cg1g000170	-14kb	Cg1g000180	-13kb	Cg1g000190	-12kb	Cg1g000200	-11kb	Cg1g000210	-11kb
cmp0105	Unknown	Unknown	chr1:61491	chr1	61491	0Mb	EMMAX	Cg1g000010	-60kb	Cg1g000020	-60kb	Cg1g000030	-59kb	Cg1g000040	-58kb	Cg1g000050	-57kb	Cg1g000060	-57kb	Cg1g000070	-56kb	Cg1g000080	-55kb	Cg1g000090	-55kb	Cg1g000100	-54kb	Cg1g000110	-54kb	Cg1g000120	-53kb	Cg1g000130	-53kb	Cg1g000140	-52kb	Cg1g000150	-52kb	Cg1g000160	-42kb	Cg1g000170	-40kb	Cg1g000180	-39kb	Cg1g000190	-38kb	Cg1g000200	-38kb	Cg1g000210	-37kb
cmp0859	Unknown	Unknown	chr1:61491	chr1	61491	0Mb	both	Cg1g000010	-60kb	Cg1g000020	-60kb	Cg1g000030	-59kb	Cg1g000040	-58kb	Cg1g000050	-57kb	Cg1g000060	-57kb	Cg1g000070	-56kb	Cg1g000080	-55kb	Cg1g000090	-55kb	Cg1g000100	-54kb	Cg1g000110	-54kb	Cg1g000120	-53kb	Cg1g000130	-53kb	Cg1g000140	-52kb	Cg1g000150	-52kb	Cg1g000160	-42kb	Cg1g000170	-40kb	Cg1g000180	-39kb	Cg1g000190	-38kb	Cg1g000200	-38kb	Cg1g000210	-37kb
cmn0165	12OH-JA-Ile	Phytohormone	chr1:89971	chr1	89971	0Mb	EMMAX	Cg1g000010	-89kb	Cg1g000020	-88kb	Cg1g000030	-87kb	Cg1g000040	-86kb	Cg1g000050	-86kb	Cg1g000060	-86kb	Cg1g000070	-85kb	Cg1g000080	-84kb	Cg1g000090	-83kb	Cg1g000100	-83kb	Cg1g000110	-82kb	Cg1g000120	-82kb	Cg1g000130	-81kb	Cg1g000140	-81kb	Cg1g000150	-80kb	Cg1g000160	-71kb	Cg1g000170	-68kb	Cg1g000180	-67kb	Cg1g000190	-67kb	Cg1g000200	-66kb	Cg1g000210	-66kb
cmn0165	12OH-JA-Ile	Phytohormone	chr1:123039	chr1	123039	0Mb	both	Cg1g000200	99kb	Cg1g000210	-99kb	Cg1g000220	-98kb	Cg1g000230	-98kb	Cg1g000240	-95kb	Cg1g000250	-94kb	Cg1g000260	-93kb	Cg1g000270	-92kb	Cg1g000280	-92kb	Cg1g000290	-91kb	Cg1g000300	-90kb	Cg1g000310	-90kb	Cg1g000320	-87kb	Cg1g000330	-82kb	Cg1g000340	-74kb	Cg1g000350	-60kb	Cg1g000360	-58kb	Cg1g000370	-44kb	Cg1g000380	-37kb	Cg1g000390	-33kb	Cg1g000400	-21kb
cmn0165	12OH-JA-Ile	Phytohormone	chr1:145664	chr1	145664	0Mb	EMMAX	Cg1g000340	96kb	Cg1g000350	-83kb	Cg1g000360	-81kb	Cg1g000370	-67kb	Cg1g000380	-60kb	Cg1g000390	-56kb	Cg1g000400	-44kb	Cg1g000410	-36kb	Cg1g000420	-32kb	Cg1g000430	-23kb	Cg1g000440	-15kb	Cg1g000450	-9kb	Cg1g000460	-6kb	Cg1g000470	-1kb	Cg1g000480	0kb	Cg1g000490	18kb	Cg1g000500	21kb	Cg1g000510	31kb	Cg1g000520	35kb	Cg1g000530	41kb	Cg1g000540	47kb
cmn0165	12OH-JA-Ile	Phytohormone	chr1:146023	chr1	146023	0Mb	EMMAX	Cg1g000340	97kb	Cg1g000350	-83kb	Cg1g000360	-81kb	Cg1g000370	-67kb	Cg1g000380	-60kb	Cg1g000390	-56kb	Cg1g000400	-44kb	Cg1g000410	-36kb	Cg1g000420	-32kb	Cg1g000430	-23kb	Cg1g000440	-15kb	Cg1g000450	-10kb	Cg1g000460	-6kb	Cg1g000470	-1kb	Cg1g000480	0kb	Cg1g000490	18kb	Cg1g000500	21kb	Cg1g000510	31kb	Cg1g000520	35kb	Cg1g000530	41kb	Cg1g000540	47kb
cmn0165	12OH-JA-Ile	Phytohormone	chr1:148194	chr1	148194	0Mb	EMMAX	Cg1g000340	99kb	Cg1g000350	-85kb	Cg1g000360	-83kb	Cg1g000370	-69kb	Cg1g000380	-63kb	Cg1g000390	-58kb	Cg1g000400	-46kb	Cg1g000410	-38kb	Cg1g000420	-34kb	Cg1g000430	-26kb	Cg1g000440	-17kb	Cg1g000450	-12kb	Cg1g000460	-8kb	Cg1g000470	-3kb	Cg1g000480	-1kb	Cg1g000490	15kb	Cg1g000500	19kb	Cg1g000510	28kb	Cg1g000520	33kb	Cg1g000530	38kb	Cg1g000540	45kb
cmn0165	12OH-JA-Ile	Phytohormone	chr1:148250	chr1	148250	0Mb	EMMAX	Cg1g000340	99kb	Cg1g000350	-85kb	Cg1g000360	-83kb	Cg1g000370	-69kb	Cg1g000380	-63kb	Cg1g000390	-58kb	Cg1g000400	-47kb	Cg1g000410	-38kb	Cg1g000420	-34kb	Cg1g000430	-26kb	Cg1g000440	-17kb	Cg1g000450	-12kb	Cg1g000460	-9kb	Cg1g000470	-3kb	Cg1g000480	-1kb	Cg1g000490	15kb	Cg1g000500	19kb	Cg1g000510	28kb	Cg1g000520	33kb	Cg1g000530	38kb	Cg1g000540	45kb
cmn0165	12OH-JA-Ile	Phytohormone	chr1:149022	chr1	149022	0Mb	EMMAX	Cg1g000350	-86kb	Cg1g000360	-84kb	Cg1g000370	-70kb	Cg1g000380	-63kb	Cg1g000390	-59kb	Cg1g000400	-47kb	Cg1g000410	-39kb	Cg1g000420	-35kb	Cg1g000430	-26kb	Cg1g000440	-18kb	Cg1g000450	-13kb	Cg1g000460	-9kb	Cg1g000470	-4kb	Cg1g000480	2kb	Cg1g000490	15kb	Cg1g000500	18kb	Cg1g000510	28kb	Cg1g000520	32kb	Cg1g000530	38kb	Cg1g000540	44kb	Cg1g000550	47kb
cmn0165	12OH-JA-Ile	Phytohormone	chr1:149324	chr1	149324	0Mb	EMMAX	Cg1g000350	-86kb	Cg1g000360	-84kb	Cg1g000370	-71kb	Cg1g000380	-64kb	Cg1g000390	-59kb	Cg1g000400	-48kb	Cg1g000410	-40kb	Cg1g000420	-36kb	Cg1g000430	-27kb	Cg1g000440	-18kb	Cg1g000450	-13kb	Cg1g000460	-10kb	Cg1g000470	-4kb	Cg1g000480	2kb	Cg1g000490	14kb	Cg1g000500	18kb	Cg1g000510	27kb	Cg1g000520	32kb	Cg1g000530	37kb	Cg1g000540	43kb	Cg1g000550	47kb
cmn0165	12OH-JA-Ile	Phytohormone	chr1:149342	chr1	149342	0Mb	EMMAX	Cg1g000350	-86kb	Cg1g000360	-85kb	Cg1g000370	-71kb	Cg1g000380	-64kb	Cg1g000390	-59kb	Cg1g000400	-48kb	Cg1g000410	-40kb	Cg1g000420	-36kb	Cg1g000430	-27kb	Cg1g000440	-18kb	Cg1g000450	-13kb	Cg1g000460	-10kb	Cg1g000470	-4kb	Cg1g000480	2kb	Cg1g000490	14kb	Cg1g000500	18kb	Cg1g000510	27kb	Cg1g000520	32kb	Cg1g000530	37kb	Cg1g000540	43kb	Cg1g000550	47kb
cmp0007	Unknown	Unknown	chr1:243871	chr1	243871	0Mb	EMMAX	Cg1g000470	99kb	Cg1g000480	-92kb	Cg1g000490	-77kb	Cg1g000500	-67kb	Cg1g000510	-62kb	Cg1g000520	-58kb	Cg1g000530	-51kb	Cg1g000540	-47kb	Cg1g000550	-46kb	Cg1g000560	-42kb	Cg1g000570	-39kb	Cg1g000580	-30kb	Cg1g000590	-24kb	Cg1g000600	-21kb	Cg1g000610	-11kb	Cg1g000620	-2kb	Cg1g000630	0kb	Cg1g000640	9kb	Cg1g000650	16kb	Cg1g000660	20kb	Cg1g000670	26kb
cmp0007	Unknown	Unknown	chr1:244557	chr1	244557	0Mb	EMMAX	Cg1g000480	-93kb	Cg1g000490	-77kb	Cg1g000500	-68kb	Cg1g000510	-63kb	Cg1g000520	-58kb	Cg1g000530	-51kb	Cg1g000540	-48kb	Cg1g000550	-47kb	Cg1g000560	-42kb	Cg1g000570	-40kb	Cg1g000580	-31kb	Cg1g000590	-25kb	Cg1g000600	-21kb	Cg1g000610	-12kb	Cg1g000620	-3kb	Cg1g000630	0kb	Cg1g000640	8kb	Cg1g000650	15kb	Cg1g000660	20kb	Cg1g000670	25kb	Cg1g000680	30kb
cmn0165	12OH-JA-Ile	Phytohormone	chr1:273798	chr1	273798	0Mb	both	Cg1g000500	97kb	Cg1g000510	-92kb	Cg1g000520	-88kb	Cg1g000530	-81kb	Cg1g000540	-77kb	Cg1g000550	-76kb	Cg1g000560	-72kb	Cg1g000570	-69kb	Cg1g000580	-60kb	Cg1g000590	-54kb	Cg1g000600	-51kb	Cg1g000610	-41kb	Cg1g000620	-32kb	Cg1g000630	-24kb	Cg1g000640	-12kb	Cg1g000650	-10kb	Cg1g000660	-7kb	Cg1g000670	0kb	Cg1g000680	1kb	Cg1g000690	5kb	Cg1g000700	9kb
cmn0165	12OH-JA-Ile	Phytohormone	chr1:305717	chr1	305717	0Mb	both	Cg1g000580	92kb	Cg1g000590	-86kb	Cg1g000600	-83kb	Cg1g000610	-73kb	Cg1g000620	-64kb	Cg1g000630	-56kb	Cg1g000640	-44kb	Cg1g000650	-42kb	Cg1g000660	-39kb	Cg1g000670	-31kb	Cg1g000680	-27kb	Cg1g000690	-23kb	Cg1g000700	-20kb	Cg1g000710	-19kb	Cg1g000720	-12kb	Cg1g000730	-10kb	Cg1g000740	-5kb	Cg1g000750	-1kb	Cg1g000760	6kb	Cg1g000770	12kb	Cg1g000780	16kb
cmn0165	12OH-JA-Ile	Phytohormone	chr1:317112	chr1	317112	0Mb	EMMAX	Cg1g000590	98kb	Cg1g000600	-94kb	Cg1g000610	-85kb	Cg1g000620	-75kb	Cg1g000630	-67kb	Cg1g000640	-55kb	Cg1g000650	-53kb	Cg1g000660	-50kb	Cg1g000670	-42kb	Cg1g000680	-38kb	Cg1g000690	-34kb	Cg1g000700	-32kb	Cg1g000710	-30kb	Cg1g000720	-23kb	Cg1g000730	-21kb	Cg1g000740	-17kb	Cg1g000750	-6kb	Cg1g000760	0kb	Cg1g000770	1kb	Cg1g000780	5kb	Cg1g000790	20kb
cmn0165	12OH-JA-Ile	Phytohormone	chr1:325294	chr1	325294	0Mb	EMMAX	Cg1g000610	93kb	Cg1g000620	-83kb	Cg1g000630	-76kb	Cg1g000640	-63kb	Cg1g000650	-61kb	Cg1g000660	-58kb	Cg1g000670	-50kb	Cg1g000680	-46kb	Cg1g000690	-42kb	Cg1g000700	-40kb	Cg1g000710	-38kb	Cg1g000720	-32kb	Cg1g000730	-30kb	Cg1g000740	-25kb	Cg1g000750	-14kb	Cg1g000760	-7kb	Cg1g000770	-3kb	Cg1g000780	-1kb	Cg1g000790	12kb	Cg1g000800	24kb	Cg1g000810	34kb
cmp0265	Unknown	Unknown	chr1:327289	chr1	327289	0Mb	both	Cg1g000610	95kb	Cg1g000620	-85kb	Cg1g000630	-78kb	Cg1g000640	-65kb	Cg1g000650	-63kb	Cg1g000660	-60kb	Cg1g000670	-52kb	Cg1g000680	-48kb	Cg1g000690	-44kb	Cg1g000700	-42kb	Cg1g000710	-40kb	Cg1g000720	-34kb	Cg1g000730	-32kb	Cg1g000740	-27kb	Cg1g000750	-16kb	Cg1g000760	-9kb	Cg1g000770	-5kb	Cg1g000780	-3kb	Cg1g000790	10kb	Cg1g000800	22kb	Cg1g000810	32kb
cmp0284	Unknown	Unknown	chr1:327289	chr1	327289	0Mb	both	Cg1g000610	95kb	Cg1g000620	-85kb	Cg1g000630	-78kb	Cg1g000640	-65kb	Cg1g000650	-63kb	Cg1g000660	-60kb	Cg1g000670	-52kb	Cg1g000680	-48kb	Cg1g000690	-44kb	Cg1g000700	-42kb	Cg1g000710	-40kb	Cg1g000720	-34kb	Cg1g000730	-32kb	Cg1g000740	-27kb	Cg1g000750	-16kb	Cg1g000760	-9kb	Cg1g000770	-5kb	Cg1g000780	-3kb	Cg1g000790	10kb	Cg1g000800	22kb	Cg1g000810	32kb
cmn0165	12OH-JA-Ile	Phytohormone	chr1:329080	chr1	329080	0Mb	EMMAX	Cg1g000610	97kb	Cg1g000620	-87kb	Cg1g000630	-79kb	Cg1g000640	-67kb	Cg1g000650	-65kb	Cg1g000660	-62kb	Cg1g000670	-54kb	Cg1g000680	-50kb	Cg1g000690	-46kb	Cg1g000700	-44kb	Cg1g000710	-42kb	Cg1g000720	-35kb	Cg1g000730	-33kb	Cg1g000740	-29kb	Cg1g000750	-18kb	Cg1g000760	-11kb	Cg1g000770	-7kb	Cg1g000780	-5kb	Cg1g000790	8kb	Cg1g000800	20kb	Cg1g000810	30kb
cmn0165	12OH-JA-Ile	Phytohormone	chr1:329415	chr1	329415	0Mb	both	Cg1g000610	97kb	Cg1g000620	-88kb	Cg1g000630	-80kb	Cg1g000640	-68kb	Cg1g000650	-66kb	Cg1g000660	-62kb	Cg1g000670	-54kb	Cg1g000680	-50kb	Cg1g000690	-46kb	Cg1g000700	-44kb	Cg1g000710	-42kb	Cg1g000720	-36kb	Cg1g000730	-34kb	Cg1g000740	-29kb	Cg1g000750	-18kb	Cg1g000760	-11kb	Cg1g000770	-7kb	Cg1g000780	-5kb	Cg1g000790	8kb	Cg1g000800	19kb	Cg1g000810	30kb
cmn0165	12OH-JA-Ile	Phytohormone	chr1:331441	chr1	331441	0Mb	EMMAX	Cg1g000610	99kb	Cg1g000620	-90kb	Cg1g000630	-82kb	Cg1g000640	-70kb	Cg1g000650	-68kb	Cg1g000660	-64kb	Cg1g000670	-56kb	Cg1g000680	-52kb	Cg1g000690	-48kb	Cg1g000700	-46kb	Cg1g000710	-44kb	Cg1g000720	-38kb	Cg1g000730	-36kb	Cg1g000740	-31kb	Cg1g000750	-20kb	Cg1g000760	-13kb	Cg1g000770	-9kb	Cg1g000780	-7kb	Cg1g000790	6kb	Cg1g000800	17kb	Cg1g000810	28kb
cmp0364	Unknown	Unknown	chr1:333185	chr1	333185	0Mb	EMMAX	Cg1g000620	-91kb	Cg1g000630	-83kb	Cg1g000640	-71kb	Cg1g000650	-69kb	Cg1g000660	-66kb	Cg1g000670	-58kb	Cg1g000680	-54kb	Cg1g000690	-50kb	Cg1g000700	-48kb	Cg1g000710	-46kb	Cg1g000720	-39kb	Cg1g000730	-37kb	Cg1g000740	-33kb	Cg1g000750	-22kb	Cg1g000760	-15kb	Cg1g000770	-11kb	Cg1g000780	-9kb	Cg1g000790	4kb	Cg1g000800	16kb	Cg1g000810	26kb	Cg1g000820	28kb
cmp0371	Unknown	Unknown	chr1:333185	chr1	333185	0Mb	FaST-LMM	Cg1g000620	-91kb	Cg1g000630	-83kb	Cg1g000640	-71kb	Cg1g000650	-69kb	Cg1g000660	-66kb	Cg1g000670	-58kb	Cg1g000680	-54kb	Cg1g000690	-50kb	Cg1g000700	-48kb	Cg1g000710	-46kb	Cg1g000720	-39kb	Cg1g000730	-37kb	Cg1g000740	-33kb	Cg1g000750	-22kb	Cg1g000760	-15kb	Cg1g000770	-11kb	Cg1g000780	-9kb	Cg1g000790	4kb	Cg1g000800	16kb	Cg1g000810	26kb	Cg1g000820	28kb
cmn0165	12OH-JA-Ile	Phytohormone	chr1:361141	chr1	361141	0Mb	EMMAX	Cg1g000640	99kb	Cg1g000650	97kb	Cg1g000660	-94kb	Cg1g000670	-86kb	Cg1g000680	-82kb	Cg1g000690	-78kb	Cg1g000700	-76kb	Cg1g000710	-74kb	Cg1g000720	-67kb	Cg1g000730	-65kb	Cg1g000740	-61kb	Cg1g000750	-50kb	Cg1g000760	-43kb	Cg1g000770	-39kb	Cg1g000780	-37kb	Cg1g000790	-18kb	Cg1g000800	-10kb	Cg1g000810	-1kb	Cg1g000820	0kb	Cg1g000830	7kb	Cg1g000840	14kb
cmp0617	Unknown	Unknown	chr1:366651	chr1	366651	0Mb	EMMAX	Cg1g000660	99kb	Cg1g000670	-92kb	Cg1g000680	-88kb	Cg1g000690	-83kb	Cg1g000700	-81kb	Cg1g000710	-79kb	Cg1g000720	-73kb	Cg1g000730	-71kb	Cg1g000740	-66kb	Cg1g000750	-55kb	Cg1g000760	-48kb	Cg1g000770	-45kb	Cg1g000780	-42kb	Cg1g000790	-23kb	Cg1g000800	-16kb	Cg1g000810	-3kb	Cg1g000820	-2kb	Cg1g000830	2kb	Cg1g000840	8kb	Cg1g000850	21kb	Cg1g000860	40kb
cmp0962	Hesperetin 5-O-glucoside	Flavonoid	chr1:366651	chr1	366651	0Mb	EMMAX	Cg1g000660	99kb	Cg1g000670	-92kb	Cg1g000680	-88kb	Cg1g000690	-83kb	Cg1g000700	-81kb	Cg1g000710	-79kb	Cg1g000720	-73kb	Cg1g000730	-71kb	Cg1g000740	-66kb	Cg1g000750	-55kb	Cg1g000760	-48kb	Cg1g000770	-45kb	Cg1g000780	-42kb	Cg1g000790	-23kb	Cg1g000800	-16kb	Cg1g000810	-3kb	Cg1g000820	-2kb	Cg1g000830	2kb	Cg1g000840	8kb	Cg1g000850	21kb	Cg1g000860	40kb
cmn0165	12OH-JA-Ile	Phytohormone	chr1:378673	chr1	378673	0Mb	EMMAX	Cg1g000690	-95kb	Cg1g000700	-93kb	Cg1g000710	-91kb	Cg1g000720	-85kb	Cg1g000730	-83kb	Cg1g000740	-78kb	Cg1g000750	-67kb	Cg1g000760	-60kb	Cg1g000770	-57kb	Cg1g000780	-54kb	Cg1g000790	-35kb	Cg1g000800	-28kb	Cg1g000810	-15kb	Cg1g000820	-14kb	Cg1g000830	-5kb	Cg1g000840	0kb	Cg1g000850	9kb	Cg1g000860	28kb	Cg1g000870	32kb	Cg1g000880	45kb	Cg1g000890	46kb
cmn0165	12OH-JA-Ile	Phytohormone	chr1:378706	chr1	378706	0Mb	EMMAX	Cg1g000690	-96kb	Cg1g000700	-93kb	Cg1g000710	-92kb	Cg1g000720	-85kb	Cg1g000730	-83kb	Cg1g000740	-78kb	Cg1g000750	-67kb	Cg1g000760	-60kb	Cg1g000770	-57kb	Cg1g000780	-54kb	Cg1g000790	-35kb	Cg1g000800	-28kb	Cg1g000810	-15kb	Cg1g000820	-14kb	Cg1g000830	-5kb	Cg1g000840	0kb	Cg1g000850	9kb	Cg1g000860	28kb	Cg1g000870	32kb	Cg1g000880	45kb	Cg1g000890	46kb
cmp0573	Kaempferol-3-O-rhamnosylhexoside-7-O-rhamnoside	Flavonoid	chr1:381615	chr1	381615	0Mb	both	Cg1g000690	98kb	Cg1g000700	-96kb	Cg1g000710	-94kb	Cg1g000720	-88kb	Cg1g000730	-86kb	Cg1g000740	-81kb	Cg1g000750	-70kb	Cg1g000760	-63kb	Cg1g000770	-60kb	Cg1g000780	-57kb	Cg1g000790	-38kb	Cg1g000800	-31kb	Cg1g000810	-18kb	Cg1g000820	-17kb	Cg1g000830	-8kb	Cg1g000840	-3kb	Cg1g000850	6kb	Cg1g000860	25kb	Cg1g000870	29kb	Cg1g000880	42kb	Cg1g000890	43kb
cmp0966	Kaempferol 3-O-glucoside-2‘-O-rhamnoside	Flavonoid	chr1:381615	chr1	381615	0Mb	EMMAX	Cg1g000690	98kb	Cg1g000700	-96kb	Cg1g000710	-94kb	Cg1g000720	-88kb	Cg1g000730	-86kb	Cg1g000740	-81kb	Cg1g000750	-70kb	Cg1g000760	-63kb	Cg1g000770	-60kb	Cg1g000780	-57kb	Cg1g000790	-38kb	Cg1g000800	-31kb	Cg1g000810	-18kb	Cg1g000820	-17kb	Cg1g000830	-8kb	Cg1g000840	-3kb	Cg1g000850	6kb	Cg1g000860	25kb	Cg1g000870	29kb	Cg1g000880	42kb	Cg1g000890	43kb
cmn0165	12OH-JA-Ile	Phytohormone	chr1:394114	chr1	394114	0Mb	EMMAX	Cg1g000730	-98kb	Cg1g000740	-94kb	Cg1g000750	-83kb	Cg1g000760	-76kb	Cg1g000770	-72kb	Cg1g000780	-70kb	Cg1g000790	-51kb	Cg1g000800	-43kb	Cg1g000810	-30kb	Cg1g000820	-29kb	Cg1g000830	-20kb	Cg1g000840	-15kb	Cg1g000850	-6kb	Cg1g000860	13kb	Cg1g000870	17kb	Cg1g000880	29kb	Cg1g000890	30kb	Cg1g000900	33kb	Cg1g000910	38kb	Cg1g000920	45kb	Cg1g000930	54kb
cmp0573	Kaempferol-3-O-rhamnosylhexoside-7-O-rhamnoside	Flavonoid	chr1:418881	chr1	418881	0Mb	EMMAX	Cg1g000770	97kb	Cg1g000780	-95kb	Cg1g000790	-76kb	Cg1g000800	-68kb	Cg1g000810	-55kb	Cg1g000820	-54kb	Cg1g000830	-45kb	Cg1g000840	-40kb	Cg1g000850	-11kb	Cg1g000860	-8kb	Cg1g000870	-6kb	Cg1g000880	5kb	Cg1g000890	6kb	Cg1g000900	9kb	Cg1g000910	13kb	Cg1g000920	20kb	Cg1g000930	29kb	Cg1g000940	36kb	Cg1g000950	54kb	Cg1g000960	60kb	Cg1g000970	62kb
cmp0124	Unknown	Unknown	chr1:424849	chr1	424849	0Mb	EMMAX	Cg1g000790	-82kb	Cg1g000800	-74kb	Cg1g000810	-61kb	Cg1g000820	-60kb	Cg1g000830	-51kb	Cg1g000840	-46kb	Cg1g000850	-17kb	Cg1g000860	-14kb	Cg1g000870	-12kb	Cg1g000880	0kb	Cg1g000890	0kb	Cg1g000900	3kb	Cg1g000910	7kb	Cg1g000920	14kb	Cg1g000930	23kb	Cg1g000940	30kb	Cg1g000950	48kb	Cg1g000960	54kb	Cg1g000970	56kb	Cg1g000980	66kb	Cg1g000990	69kb
cmp0394	Bergapten	Coumarin	chr1:442746	chr1	442746	0Mb	both	Cg1g000800	-92kb	Cg1g000810	-79kb	Cg1g000820	-78kb	Cg1g000830	-69kb	Cg1g000840	-64kb	Cg1g000850	-35kb	Cg1g000860	-32kb	Cg1g000870	-30kb	Cg1g000880	-18kb	Cg1g000890	-16kb	Cg1g000900	-13kb	Cg1g000910	-7kb	Cg1g000920	2kb	Cg1g000930	5kb	Cg1g000940	12kb	Cg1g000950	30kb	Cg1g000960	36kb	Cg1g000970	38kb	Cg1g000980	48kb	Cg1g000990	51kb	Cg1g001000	55kb
cmp0224	Unknown	Unknown	chr1:446388	chr1	446388	0Mb	EMMAX	Cg1g000800	-95kb	Cg1g000810	-83kb	Cg1g000820	-82kb	Cg1g000830	-72kb	Cg1g000840	-68kb	Cg1g000850	-39kb	Cg1g000860	-36kb	Cg1g000870	-34kb	Cg1g000880	-22kb	Cg1g000890	-20kb	Cg1g000900	-17kb	Cg1g000910	-11kb	Cg1g000920	-1kb	Cg1g000930	2kb	Cg1g000940	9kb	Cg1g000950	27kb	Cg1g000960	32kb	Cg1g000970	34kb	Cg1g000980	45kb	Cg1g000990	47kb	Cg1g001000	51kb
cmp0273	Unknown	Unknown	chr1:446388	chr1	446388	0Mb	both	Cg1g000800	-95kb	Cg1g000810	-83kb	Cg1g000820	-82kb	Cg1g000830	-72kb	Cg1g000840	-68kb	Cg1g000850	-39kb	Cg1g000860	-36kb	Cg1g000870	-34kb	Cg1g000880	-22kb	Cg1g000890	-20kb	Cg1g000900	-17kb	Cg1g000910	-11kb	Cg1g000920	-1kb	Cg1g000930	2kb	Cg1g000940	9kb	Cg1g000950	27kb	Cg1g000960	32kb	Cg1g000970	34kb	Cg1g000980	45kb	Cg1g000990	47kb	Cg1g001000	51kb
cmp0439	Esculin	Coumarin	chr1:459668	chr1	459668	0Mb	both	Cg1g000810	-96kb	Cg1g000820	-95kb	Cg1g000830	-86kb	Cg1g000840	-81kb	Cg1g000850	-52kb	Cg1g000860	-49kb	Cg1g000870	-47kb	Cg1g000880	-35kb	Cg1g000890	-33kb	Cg1g000900	-30kb	Cg1g000910	-24kb	Cg1g000920	-14kb	Cg1g000930	-8kb	Cg1g000940	-2kb	Cg1g000950	13kb	Cg1g000960	19kb	Cg1g000970	21kb	Cg1g000980	31kb	Cg1g000990	34kb	Cg1g001000	38kb	Cg1g001010	41kb
cmp0843	Unknown	Unknown	chr1:459668	chr1	459668	0Mb	both	Cg1g000810	-96kb	Cg1g000820	-95kb	Cg1g000830	-86kb	Cg1g000840	-81kb	Cg1g000850	-52kb	Cg1g000860	-49kb	Cg1g000870	-47kb	Cg1g000880	-35kb	Cg1g000890	-33kb	Cg1g000900	-30kb	Cg1g000910	-24kb	Cg1g000920	-14kb	Cg1g000930	-8kb	Cg1g000940	-2kb	Cg1g000950	13kb	Cg1g000960	19kb	Cg1g000970	21kb	Cg1g000980	31kb	Cg1g000990	34kb	Cg1g001000	38kb	Cg1g001010	41kb
cmn0621	Kaempferol-7-O-neohesperidoside	Flavonoid	chr1:519235	chr1	519235	0Mb	both	Cg1g000880	-94kb	Cg1g000890	-93kb	Cg1g000900	-90kb	Cg1g000910	-83kb	Cg1g000920	-73kb	Cg1g000930	-67kb	Cg1g000940	-62kb	Cg1g000950	-44kb	Cg1g000960	-38kb	Cg1g000970	-33kb	Cg1g000980	-26kb	Cg1g000990	-21kb	Cg1g001000	-19kb	Cg1g001010	-17kb	Cg1g001020	-10kb	Cg1g001030	2kb	Cg1g001040	4kb	Cg1g001050	7kb	Cg1g001060	12kb	Cg1g001070	17kb	Cg1g001080	26kb
cmp0238	Unknown	Unknown	chr1:519235	chr1	519235	0Mb	both	Cg1g000880	-94kb	Cg1g000890	-93kb	Cg1g000900	-90kb	Cg1g000910	-83kb	Cg1g000920	-73kb	Cg1g000930	-67kb	Cg1g000940	-62kb	Cg1g000950	-44kb	Cg1g000960	-38kb	Cg1g000970	-33kb	Cg1g000980	-26kb	Cg1g000990	-21kb	Cg1g001000	-19kb	Cg1g001010	-17kb	Cg1g001020	-10kb	Cg1g001030	2kb	Cg1g001040	4kb	Cg1g001050	7kb	Cg1g001060	12kb	Cg1g001070	17kb	Cg1g001080	26kb
cmp0539	Poncirin	Flavonoid	chr1:519235	chr1	519235	0Mb	both	Cg1g000880	-94kb	Cg1g000890	-93kb	Cg1g000900	-90kb	Cg1g000910	-83kb	Cg1g000920	-73kb	Cg1g000930	-67kb	Cg1g000940	-62kb	Cg1g000950	-44kb	Cg1g000960	-38kb	Cg1g000970	-33kb	Cg1g000980	-26kb	Cg1g000990	-21kb	Cg1g001000	-19kb	Cg1g001010	-17kb	Cg1g001020	-10kb	Cg1g001030	2kb	Cg1g001040	4kb	Cg1g001050	7kb	Cg1g001060	12kb	Cg1g001070	17kb	Cg1g001080	26kb
cmp0543	Didymin	Flavonoid	chr1:519235	chr1	519235	0Mb	both	Cg1g000880	-94kb	Cg1g000890	-93kb	Cg1g000900	-90kb	Cg1g000910	-83kb	Cg1g000920	-73kb	Cg1g000930	-67kb	Cg1g000940	-62kb	Cg1g000950	-44kb	Cg1g000960	-38kb	Cg1g000970	-33kb	Cg1g000980	-26kb	Cg1g000990	-21kb	Cg1g001000	-19kb	Cg1g001010	-17kb	Cg1g001020	-10kb	Cg1g001030	2kb	Cg1g001040	4kb	Cg1g001050	7kb	Cg1g001060	12kb	Cg1g001070	17kb	Cg1g001080	26kb
cmp0544	Poncirin	Flavonoid	chr1:519235	chr1	519235	0Mb	both	Cg1g000880	-94kb	Cg1g000890	-93kb	Cg1g000900	-90kb	Cg1g000910	-83kb	Cg1g000920	-73kb	Cg1g000930	-67kb	Cg1g000940	-62kb	Cg1g000950	-44kb	Cg1g000960	-38kb	Cg1g000970	-33kb	Cg1g000980	-26kb	Cg1g000990	-21kb	Cg1g001000	-19kb	Cg1g001010	-17kb	Cg1g001020	-10kb	Cg1g001030	2kb	Cg1g001040	4kb	Cg1g001050	7kb	Cg1g001060	12kb	Cg1g001070	17kb	Cg1g001080	26kb
cmp0615	Unknown	Unknown	chr1:519235	chr1	519235	0Mb	both	Cg1g000880	-94kb	Cg1g000890	-93kb	Cg1g000900	-90kb	Cg1g000910	-83kb	Cg1g000920	-73kb	Cg1g000930	-67kb	Cg1g000940	-62kb	Cg1g000950	-44kb	Cg1g000960	-38kb	Cg1g000970	-33kb	Cg1g000980	-26kb	Cg1g000990	-21kb	Cg1g001000	-19kb	Cg1g001010	-17kb	Cg1g001020	-10kb	Cg1g001030	2kb	Cg1g001040	4kb	Cg1g001050	7kb	Cg1g001060	12kb	Cg1g001070	17kb	Cg1g001080	26kb
cmp0906	Luteolin 7-O-glucoside	Flavonoid	chr1:519235	chr1	519235	0Mb	both	Cg1g000880	-94kb	Cg1g000890	-93kb	Cg1g000900	-90kb	Cg1g000910	-83kb	Cg1g000920	-73kb	Cg1g000930	-67kb	Cg1g000940	-62kb	Cg1g000950	-44kb	Cg1g000960	-38kb	Cg1g000970	-33kb	Cg1g000980	-26kb	Cg1g000990	-21kb	Cg1g001000	-19kb	Cg1g001010	-17kb	Cg1g001020	-10kb	Cg1g001030	2kb	Cg1g001040	4kb	Cg1g001050	7kb	Cg1g001060	12kb	Cg1g001070	17kb	Cg1g001080	26kb
cmp0977	Luteolin	Flavonoid	chr1:519235	chr1	519235	0Mb	both	Cg1g000880	-94kb	Cg1g000890	-93kb	Cg1g000900	-90kb	Cg1g000910	-83kb	Cg1g000920	-73kb	Cg1g000930	-67kb	Cg1g000940	-62kb	Cg1g000950	-44kb	Cg1g000960	-38kb	Cg1g000970	-33kb	Cg1g000980	-26kb	Cg1g000990	-21kb	Cg1g001000	-19kb	Cg1g001010	-17kb	Cg1g001020	-10kb	Cg1g001030	2kb	Cg1g001040	4kb	Cg1g001050	7kb	Cg1g001060	12kb	Cg1g001070	17kb	Cg1g001080	26kb
cmp0870	Unknown	Unknown	chr1:532773	chr1	532773	0Mb	both	Cg1g000910	97kb	Cg1g000920	-87kb	Cg1g000930	-81kb	Cg1g000940	-75kb	Cg1g000950	-58kb	Cg1g000960	-51kb	Cg1g000970	-46kb	Cg1g000980	-39kb	Cg1g000990	-35kb	Cg1g001000	-32kb	Cg1g001010	-31kb	Cg1g001020	-24kb	Cg1g001030	-9kb	Cg1g001040	-5kb	Cg1g001050	-2kb	Cg1g001060	0kb	Cg1g001070	3kb	Cg1g001080	13kb	Cg1g001090	15kb	Cg1g001100	16kb	Cg1g001110	29kb
cmp0965	Chrysoeriol 7-O-hexoside	Flavonoid	chr1:532773	chr1	532773	0Mb	both	Cg1g000910	97kb	Cg1g000920	-87kb	Cg1g000930	-81kb	Cg1g000940	-75kb	Cg1g000950	-58kb	Cg1g000960	-51kb	Cg1g000970	-46kb	Cg1g000980	-39kb	Cg1g000990	-35kb	Cg1g001000	-32kb	Cg1g001010	-31kb	Cg1g001020	-24kb	Cg1g001030	-9kb	Cg1g001040	-5kb	Cg1g001050	-2kb	Cg1g001060	0kb	Cg1g001070	3kb	Cg1g001080	13kb	Cg1g001090	15kb	Cg1g001100	16kb	Cg1g001110	29kb
cmp0573	Kaempferol-3-O-rhamnosylhexoside-7-O-rhamnoside	Flavonoid	chr1:544281	chr1	544281	0Mb	both	Cg1g000920	98kb	Cg1g000930	-92kb	Cg1g000940	-87kb	Cg1g000950	-69kb	Cg1g000960	-63kb	Cg1g000970	-58kb	Cg1g000980	-51kb	Cg1g000990	-46kb	Cg1g001000	-44kb	Cg1g001010	-42kb	Cg1g001020	-35kb	Cg1g001030	-20kb	Cg1g001040	-17kb	Cg1g001050	-13kb	Cg1g001060	-8kb	Cg1g001070	0kb	Cg1g001080	1kb	Cg1g001090	4kb	Cg1g001100	5kb	Cg1g001110	17kb	Cg1g001120	20kb
cmp0867	C-hexosyl-tricetin O-pentoside	Flavonoid	chr1:544281	chr1	544281	0Mb	both	Cg1g000920	98kb	Cg1g000930	-92kb	Cg1g000940	-87kb	Cg1g000950	-69kb	Cg1g000960	-63kb	Cg1g000970	-58kb	Cg1g000980	-51kb	Cg1g000990	-46kb	Cg1g001000	-44kb	Cg1g001010	-42kb	Cg1g001020	-35kb	Cg1g001030	-20kb	Cg1g001040	-17kb	Cg1g001050	-13kb	Cg1g001060	-8kb	Cg1g001070	0kb	Cg1g001080	1kb	Cg1g001090	4kb	Cg1g001100	5kb	Cg1g001110	17kb	Cg1g001120	20kb
cmp0966	Kaempferol 3-O-glucoside-2‘-O-rhamnoside	Flavonoid	chr1:544281	chr1	544281	0Mb	EMMAX	Cg1g000920	98kb	Cg1g000930	-92kb	Cg1g000940	-87kb	Cg1g000950	-69kb	Cg1g000960	-63kb	Cg1g000970	-58kb	Cg1g000980	-51kb	Cg1g000990	-46kb	Cg1g001000	-44kb	Cg1g001010	-42kb	Cg1g001020	-35kb	Cg1g001030	-20kb	Cg1g001040	-17kb	Cg1g001050	-13kb	Cg1g001060	-8kb	Cg1g001070	0kb	Cg1g001080	1kb	Cg1g001090	4kb	Cg1g001100	5kb	Cg1g001110	17kb	Cg1g001120	20kb
cmp0394	Bergapten	Coumarin	chr1:560533	chr1	560533	0Mb	both	Cg1g000950	-86kb	Cg1g000960	-79kb	Cg1g000970	-74kb	Cg1g000980	-67kb	Cg1g000990	-62kb	Cg1g001000	-60kb	Cg1g001010	-58kb	Cg1g001020	-52kb	Cg1g001030	-37kb	Cg1g001040	-33kb	Cg1g001050	-29kb	Cg1g001060	-24kb	Cg1g001070	-17kb	Cg1g001080	-13kb	Cg1g001090	-11kb	Cg1g001100	-1kb	Cg1g001110	1kb	Cg1g001120	4kb	Cg1g001130	6kb	Cg1g001140	10kb	Cg1g001150	24kb
cmp0371	Unknown	Unknown	chr1:561178	chr1	561178	0Mb	both	Cg1g000950	-86kb	Cg1g000960	-80kb	Cg1g000970	-75kb	Cg1g000980	-68kb	Cg1g000990	-63kb	Cg1g001000	-61kb	Cg1g001010	-59kb	Cg1g001020	-52kb	Cg1g001030	-37kb	Cg1g001040	-34kb	Cg1g001050	-30kb	Cg1g001060	-25kb	Cg1g001070	-17kb	Cg1g001080	-14kb	Cg1g001090	-11kb	Cg1g001100	-2kb	Cg1g001110	0kb	Cg1g001120	3kb	Cg1g001130	6kb	Cg1g001140	10kb	Cg1g001150	23kb
cmp0394	Bergapten	Coumarin	chr1:574474	chr1	574474	0Mb	both	Cg1g000960	-93kb	Cg1g000970	-88kb	Cg1g000980	-81kb	Cg1g000990	-76kb	Cg1g001000	-74kb	Cg1g001010	-72kb	Cg1g001020	-66kb	Cg1g001030	-50kb	Cg1g001040	-47kb	Cg1g001050	-43kb	Cg1g001060	-38kb	Cg1g001070	-31kb	Cg1g001080	-27kb	Cg1g001090	-25kb	Cg1g001100	-15kb	Cg1g001110	-11kb	Cg1g001120	-8kb	Cg1g001130	-3kb	Cg1g001140	2kb	Cg1g001150	10kb	Cg1g001160	16kb
cmp0441	Scutellarein 5,6,7,4'-tetramethyl ether	Flavonoid	chr1:578472	chr1	578472	0Mb	EMMAX	Cg1g000960	-97kb	Cg1g000970	-92kb	Cg1g000980	-85kb	Cg1g000990	-80kb	Cg1g001000	-78kb	Cg1g001010	-76kb	Cg1g001020	-70kb	Cg1g001030	-54kb	Cg1g001040	-51kb	Cg1g001050	-47kb	Cg1g001060	-42kb	Cg1g001070	-35kb	Cg1g001080	-31kb	Cg1g001090	-29kb	Cg1g001100	-19kb	Cg1g001110	-15kb	Cg1g001120	-12kb	Cg1g001130	-7kb	Cg1g001140	-1kb	Cg1g001150	6kb	Cg1g001160	12kb
cmp0371	Unknown	Unknown	chr1:580547	chr1	580547	0Mb	FaST-LMM	Cg1g000960	99kb	Cg1g000970	-94kb	Cg1g000980	-87kb	Cg1g000990	-82kb	Cg1g001000	-80kb	Cg1g001010	-78kb	Cg1g001020	-72kb	Cg1g001030	-57kb	Cg1g001040	-53kb	Cg1g001050	-49kb	Cg1g001060	-44kb	Cg1g001070	-37kb	Cg1g001080	-33kb	Cg1g001090	-31kb	Cg1g001100	-21kb	Cg1g001110	-17kb	Cg1g001120	-14kb	Cg1g001130	-9kb	Cg1g001140	-3kb	Cg1g001150	4kb	Cg1g001160	10kb
cmn0621	Kaempferol-7-O-neohesperidoside	Flavonoid	chr1:606857	chr1	606857	0Mb	EMMAX	Cg1g001020	98kb	Cg1g001030	-83kb	Cg1g001040	-79kb	Cg1g001050	-76kb	Cg1g001060	-71kb	Cg1g001070	-63kb	Cg1g001080	-60kb	Cg1g001090	-57kb	Cg1g001100	-48kb	Cg1g001110	-44kb	Cg1g001120	-40kb	Cg1g001130	-36kb	Cg1g001140	-29kb	Cg1g001150	-20kb	Cg1g001160	-13kb	Cg1g001170	-9kb	Cg1g001180	0kb	Cg1g001190	5kb	Cg1g001200	10kb	Cg1g001210	12kb	Cg1g001220	18kb
cmp0539	Poncirin	Flavonoid	chr1:606857	chr1	606857	0Mb	EMMAX	Cg1g001020	98kb	Cg1g001030	-83kb	Cg1g001040	-79kb	Cg1g001050	-76kb	Cg1g001060	-71kb	Cg1g001070	-63kb	Cg1g001080	-60kb	Cg1g001090	-57kb	Cg1g001100	-48kb	Cg1g001110	-44kb	Cg1g001120	-40kb	Cg1g001130	-36kb	Cg1g001140	-29kb	Cg1g001150	-20kb	Cg1g001160	-13kb	Cg1g001170	-9kb	Cg1g001180	0kb	Cg1g001190	5kb	Cg1g001200	10kb	Cg1g001210	12kb	Cg1g001220	18kb
cmp0543	Didymin	Flavonoid	chr1:606857	chr1	606857	0Mb	EMMAX	Cg1g001020	98kb	Cg1g001030	-83kb	Cg1g001040	-79kb	Cg1g001050	-76kb	Cg1g001060	-71kb	Cg1g001070	-63kb	Cg1g001080	-60kb	Cg1g001090	-57kb	Cg1g001100	-48kb	Cg1g001110	-44kb	Cg1g001120	-40kb	Cg1g001130	-36kb	Cg1g001140	-29kb	Cg1g001150	-20kb	Cg1g001160	-13kb	Cg1g001170	-9kb	Cg1g001180	0kb	Cg1g001190	5kb	Cg1g001200	10kb	Cg1g001210	12kb	Cg1g001220	18kb
cmp0906	Luteolin 7-O-glucoside	Flavonoid	chr1:606857	chr1	606857	0Mb	EMMAX	Cg1g001020	98kb	Cg1g001030	-83kb	Cg1g001040	-79kb	Cg1g001050	-76kb	Cg1g001060	-71kb	Cg1g001070	-63kb	Cg1g001080	-60kb	Cg1g001090	-57kb	Cg1g001100	-48kb	Cg1g001110	-44kb	Cg1g001120	-40kb	Cg1g001130	-36kb	Cg1g001140	-29kb	Cg1g001150	-20kb	Cg1g001160	-13kb	Cg1g001170	-9kb	Cg1g001180	0kb	Cg1g001190	5kb	Cg1g001200	10kb	Cg1g001210	12kb	Cg1g001220	18kb
cmp0235	Unknown	Unknown	chr1:624655	chr1	624655	0Mb	FaST-LMM	Cg1g001040	97kb	Cg1g001050	-94kb	Cg1g001060	-88kb	Cg1g001070	-81kb	Cg1g001080	-77kb	Cg1g001090	-75kb	Cg1g001100	-66kb	Cg1g001110	-62kb	Cg1g001120	-58kb	Cg1g001130	-54kb	Cg1g001140	-47kb	Cg1g001150	-38kb	Cg1g001160	-30kb	Cg1g001170	-27kb	Cg1g001180	-17kb	Cg1g001190	-9kb	Cg1g001200	-5kb	Cg1g001210	-1kb	Cg1g001220	0kb	Cg1g001230	5kb	Cg1g001240	13kb
cmp0235	Unknown	Unknown	chr1:624725	chr1	624725	0Mb	FaST-LMM	Cg1g001040	97kb	Cg1g001050	-94kb	Cg1g001060	-89kb	Cg1g001070	-81kb	Cg1g001080	-78kb	Cg1g001090	-75kb	Cg1g001100	-66kb	Cg1g001110	-62kb	Cg1g001120	-58kb	Cg1g001130	-54kb	Cg1g001140	-47kb	Cg1g001150	-38kb	Cg1g001160	-30kb	Cg1g001170	-27kb	Cg1g001180	-18kb	Cg1g001190	-9kb	Cg1g001200	-5kb	Cg1g001210	-1kb	Cg1g001220	0kb	Cg1g001230	5kb	Cg1g001240	13kb
cmp0235	Unknown	Unknown	chr1:624774	chr1	624774	0Mb	FaST-LMM	Cg1g001040	97kb	Cg1g001050	-94kb	Cg1g001060	-89kb	Cg1g001070	-81kb	Cg1g001080	-78kb	Cg1g001090	-75kb	Cg1g001100	-66kb	Cg1g001110	-62kb	Cg1g001120	-58kb	Cg1g001130	-54kb	Cg1g001140	-47kb	Cg1g001150	-38kb	Cg1g001160	-31kb	Cg1g001170	-27kb	Cg1g001180	-18kb	Cg1g001190	-9kb	Cg1g001200	-5kb	Cg1g001210	-1kb	Cg1g001220	0kb	Cg1g001230	5kb	Cg1g001240	13kb
cmp0235	Unknown	Unknown	chr1:624789	chr1	624789	0Mb	FaST-LMM	Cg1g001040	97kb	Cg1g001050	-94kb	Cg1g001060	-89kb	Cg1g001070	-81kb	Cg1g001080	-78kb	Cg1g001090	-75kb	Cg1g001100	-66kb	Cg1g001110	-62kb	Cg1g001120	-58kb	Cg1g001130	-54kb	Cg1g001140	-47kb	Cg1g001150	-38kb	Cg1g001160	-31kb	Cg1g001170	-27kb	Cg1g001180	-18kb	Cg1g001190	-9kb	Cg1g001200	-5kb	Cg1g001210	-2kb	Cg1g001220	0kb	Cg1g001230	5kb	Cg1g001240	13kb
cmp0051	Unknown	Unknown	chr1:624999	chr1	624999	0Mb	EMMAX	Cg1g001040	98kb	Cg1g001050	-94kb	Cg1g001060	-89kb	Cg1g001070	-81kb	Cg1g001080	-78kb	Cg1g001090	-75kb	Cg1g001100	-66kb	Cg1g001110	-62kb	Cg1g001120	-58kb	Cg1g001130	-54kb	Cg1g001140	-47kb	Cg1g001150	-38kb	Cg1g001160	-31kb	Cg1g001170	-27kb	Cg1g001180	-18kb	Cg1g001190	-9kb	Cg1g001200	-5kb	Cg1g001210	-2kb	Cg1g001220	0kb	Cg1g001230	5kb	Cg1g001240	13kb
cmp0876	4beta-Hydroxy-11-O-(2'-pyrolylcarboxy)epilupinine	Alkaloid	chr1:624999	chr1	624999	0Mb	EMMAX	Cg1g001040	98kb	Cg1g001050	-94kb	Cg1g001060	-89kb	Cg1g001070	-81kb	Cg1g001080	-78kb	Cg1g001090	-75kb	Cg1g001100	-66kb	Cg1g001110	-62kb	Cg1g001120	-58kb	Cg1g001130	-54kb	Cg1g001140	-47kb	Cg1g001150	-38kb	Cg1g001160	-31kb	Cg1g001170	-27kb	Cg1g001180	-18kb	Cg1g001190	-9kb	Cg1g001200	-5kb	Cg1g001210	-2kb	Cg1g001220	0kb	Cg1g001230	5kb	Cg1g001240	13kb
cmp0235	Unknown	Unknown	chr1:628428	chr1	628428	0Mb	FaST-LMM	Cg1g001050	97kb	Cg1g001060	-92kb	Cg1g001070	-85kb	Cg1g001080	-81kb	Cg1g001090	-79kb	Cg1g001100	-69kb	Cg1g001110	-65kb	Cg1g001120	-62kb	Cg1g001130	-57kb	Cg1g001140	-51kb	Cg1g001150	-41kb	Cg1g001160	-34kb	Cg1g001170	-31kb	Cg1g001180	-21kb	Cg1g001190	-13kb	Cg1g001200	-9kb	Cg1g001210	-5kb	Cg1g001220	1kb	Cg1g001230	2kb	Cg1g001240	10kb	Cg1g001250	11kb
cmp0235	Unknown	Unknown	chr1:667260	chr1	667260	0Mb	both	Cg1g001130	-96kb	Cg1g001140	-89kb	Cg1g001150	-80kb	Cg1g001160	-73kb	Cg1g001170	-69kb	Cg1g001180	-60kb	Cg1g001190	-51kb	Cg1g001200	-47kb	Cg1g001210	-44kb	Cg1g001220	-37kb	Cg1g001230	-32kb	Cg1g001240	-27kb	Cg1g001250	-25kb	Cg1g001260	-8kb	Cg1g001270	0kb	Cg1g001280	0kb	Cg1g001290	5kb	Cg1g001300	10kb	Cg1g001310	14kb	Cg1g001320	15kb	Cg1g001330	21kb
cmp0235	Unknown	Unknown	chr1:667354	chr1	667354	0Mb	FaST-LMM	Cg1g001130	-96kb	Cg1g001140	-90kb	Cg1g001150	-80kb	Cg1g001160	-73kb	Cg1g001170	-70kb	Cg1g001180	-60kb	Cg1g001190	-51kb	Cg1g001200	-48kb	Cg1g001210	-44kb	Cg1g001220	-37kb	Cg1g001230	-32kb	Cg1g001240	-27kb	Cg1g001250	-25kb	Cg1g001260	-8kb	Cg1g001270	0kb	Cg1g001280	0kb	Cg1g001290	5kb	Cg1g001300	10kb	Cg1g001310	13kb	Cg1g001320	15kb	Cg1g001330	21kb
cmp0573	Kaempferol-3-O-rhamnosylhexoside-7-O-rhamnoside	Flavonoid	chr1:667566	chr1	667566	0Mb	both	Cg1g001130	97kb	Cg1g001140	-90kb	Cg1g001150	-80kb	Cg1g001160	-73kb	Cg1g001170	-70kb	Cg1g001180	-60kb	Cg1g001190	-52kb	Cg1g001200	-48kb	Cg1g001210	-44kb	Cg1g001220	-37kb	Cg1g001230	-32kb	Cg1g001240	-27kb	Cg1g001250	-25kb	Cg1g001260	-8kb	Cg1g001270	-1kb	Cg1g001280	0kb	Cg1g001290	5kb	Cg1g001300	10kb	Cg1g001310	13kb	Cg1g001320	15kb	Cg1g001330	21kb
cmp0867	C-hexosyl-tricetin O-pentoside	Flavonoid	chr1:667566	chr1	667566	0Mb	EMMAX	Cg1g001130	97kb	Cg1g001140	-90kb	Cg1g001150	-80kb	Cg1g001160	-73kb	Cg1g001170	-70kb	Cg1g001180	-60kb	Cg1g001190	-52kb	Cg1g001200	-48kb	Cg1g001210	-44kb	Cg1g001220	-37kb	Cg1g001230	-32kb	Cg1g001240	-27kb	Cg1g001250	-25kb	Cg1g001260	-8kb	Cg1g001270	-1kb	Cg1g001280	0kb	Cg1g001290	5kb	Cg1g001300	10kb	Cg1g001310	13kb	Cg1g001320	15kb	Cg1g001330	21kb
cmp0573	Kaempferol-3-O-rhamnosylhexoside-7-O-rhamnoside	Flavonoid	chr1:669547	chr1	669547	0Mb	both	Cg1g001130	98kb	Cg1g001140	-92kb	Cg1g001150	-82kb	Cg1g001160	-75kb	Cg1g001170	-72kb	Cg1g001180	-62kb	Cg1g001190	-54kb	Cg1g001200	-50kb	Cg1g001210	-46kb	Cg1g001220	-39kb	Cg1g001230	-34kb	Cg1g001240	-29kb	Cg1g001250	-27kb	Cg1g001260	-10kb	Cg1g001270	-3kb	Cg1g001280	-2kb	Cg1g001290	3kb	Cg1g001300	8kb	Cg1g001310	11kb	Cg1g001320	13kb	Cg1g001330	19kb
cmp0867	C-hexosyl-tricetin O-pentoside	Flavonoid	chr1:669547	chr1	669547	0Mb	both	Cg1g001130	98kb	Cg1g001140	-92kb	Cg1g001150	-82kb	Cg1g001160	-75kb	Cg1g001170	-72kb	Cg1g001180	-62kb	Cg1g001190	-54kb	Cg1g001200	-50kb	Cg1g001210	-46kb	Cg1g001220	-39kb	Cg1g001230	-34kb	Cg1g001240	-29kb	Cg1g001250	-27kb	Cg1g001260	-10kb	Cg1g001270	-3kb	Cg1g001280	-2kb	Cg1g001290	3kb	Cg1g001300	8kb	Cg1g001310	11kb	Cg1g001320	13kb	Cg1g001330	19kb
cmp0908	Luteolin O-rahmnosyl-O-rutinoside	Flavonoid	chr1:669547	chr1	669547	0Mb	both	Cg1g001130	98kb	Cg1g001140	-92kb	Cg1g001150	-82kb	Cg1g001160	-75kb	Cg1g001170	-72kb	Cg1g001180	-62kb	Cg1g001190	-54kb	Cg1g001200	-50kb	Cg1g001210	-46kb	Cg1g001220	-39kb	Cg1g001230	-34kb	Cg1g001240	-29kb	Cg1g001250	-27kb	Cg1g001260	-10kb	Cg1g001270	-3kb	Cg1g001280	-2kb	Cg1g001290	3kb	Cg1g001300	8kb	Cg1g001310	11kb	Cg1g001320	13kb	Cg1g001330	19kb
cmp0966	Kaempferol 3-O-glucoside-2‘-O-rhamnoside	Flavonoid	chr1:669547	chr1	669547	0Mb	both	Cg1g001130	98kb	Cg1g001140	-92kb	Cg1g001150	-82kb	Cg1g001160	-75kb	Cg1g001170	-72kb	Cg1g001180	-62kb	Cg1g001190	-54kb	Cg1g001200	-50kb	Cg1g001210	-46kb	Cg1g001220	-39kb	Cg1g001230	-34kb	Cg1g001240	-29kb	Cg1g001250	-27kb	Cg1g001260	-10kb	Cg1g001270	-3kb	Cg1g001280	-2kb	Cg1g001290	3kb	Cg1g001300	8kb	Cg1g001310	11kb	Cg1g001320	13kb	Cg1g001330	19kb
cmp0573	Kaempferol-3-O-rhamnosylhexoside-7-O-rhamnoside	Flavonoid	chr1:669552	chr1	669552	0Mb	both	Cg1g001130	99kb	Cg1g001140	-92kb	Cg1g001150	-82kb	Cg1g001160	-75kb	Cg1g001170	-72kb	Cg1g001180	-62kb	Cg1g001190	-54kb	Cg1g001200	-50kb	Cg1g001210	-46kb	Cg1g001220	-39kb	Cg1g001230	-34kb	Cg1g001240	-29kb	Cg1g001250	-27kb	Cg1g001260	-10kb	Cg1g001270	-3kb	Cg1g001280	-2kb	Cg1g001290	3kb	Cg1g001300	8kb	Cg1g001310	11kb	Cg1g001320	13kb	Cg1g001330	19kb
cmp0867	C-hexosyl-tricetin O-pentoside	Flavonoid	chr1:669552	chr1	669552	0Mb	both	Cg1g001130	99kb	Cg1g001140	-92kb	Cg1g001150	-82kb	Cg1g001160	-75kb	Cg1g001170	-72kb	Cg1g001180	-62kb	Cg1g001190	-54kb	Cg1g001200	-50kb	Cg1g001210	-46kb	Cg1g001220	-39kb	Cg1g001230	-34kb	Cg1g001240	-29kb	Cg1g001250	-27kb	Cg1g001260	-10kb	Cg1g001270	-3kb	Cg1g001280	-2kb	Cg1g001290	3kb	Cg1g001300	8kb	Cg1g001310	11kb	Cg1g001320	13kb	Cg1g001330	19kb
cmp0908	Luteolin O-rahmnosyl-O-rutinoside	Flavonoid	chr1:669552	chr1	669552	0Mb	both	Cg1g001130	99kb	Cg1g001140	-92kb	Cg1g001150	-82kb	Cg1g001160	-75kb	Cg1g001170	-72kb	Cg1g001180	-62kb	Cg1g001190	-54kb	Cg1g001200	-50kb	Cg1g001210	-46kb	Cg1g001220	-39kb	Cg1g001230	-34kb	Cg1g001240	-29kb	Cg1g001250	-27kb	Cg1g001260	-10kb	Cg1g001270	-3kb	Cg1g001280	-2kb	Cg1g001290	3kb	Cg1g001300	8kb	Cg1g001310	11kb	Cg1g001320	13kb	Cg1g001330	19kb
cmp0966	Kaempferol 3-O-glucoside-2‘-O-rhamnoside	Flavonoid	chr1:669552	chr1	669552	0Mb	both	Cg1g001130	99kb	Cg1g001140	-92kb	Cg1g001150	-82kb	Cg1g001160	-75kb	Cg1g001170	-72kb	Cg1g001180	-62kb	Cg1g001190	-54kb	Cg1g001200	-50kb	Cg1g001210	-46kb	Cg1g001220	-39kb	Cg1g001230	-34kb	Cg1g001240	-29kb	Cg1g001250	-27kb	Cg1g001260	-10kb	Cg1g001270	-3kb	Cg1g001280	-2kb	Cg1g001290	3kb	Cg1g001300	8kb	Cg1g001310	11kb	Cg1g001320	13kb	Cg1g001330	19kb
cmp0235	Unknown	Unknown	chr1:675871	chr1	675871	0Mb	FaST-LMM	Cg1g001140	98kb	Cg1g001150	-89kb	Cg1g001160	-82kb	Cg1g001170	-78kb	Cg1g001180	-69kb	Cg1g001190	-60kb	Cg1g001200	-56kb	Cg1g001210	-53kb	Cg1g001220	-45kb	Cg1g001230	-41kb	Cg1g001240	-36kb	Cg1g001250	-33kb	Cg1g001260	-16kb	Cg1g001270	-9kb	Cg1g001280	-8kb	Cg1g001290	-1kb	Cg1g001300	2kb	Cg1g001310	5kb	Cg1g001320	7kb	Cg1g001330	13kb	Cg1g001340	30kb
cmp0573	Kaempferol-3-O-rhamnosylhexoside-7-O-rhamnoside	Flavonoid	chr1:677624	chr1	677624	0Mb	both	Cg1g001150	-90kb	Cg1g001160	-83kb	Cg1g001170	-80kb	Cg1g001180	-70kb	Cg1g001190	-62kb	Cg1g001200	-58kb	Cg1g001210	-54kb	Cg1g001220	-47kb	Cg1g001230	-42kb	Cg1g001240	-37kb	Cg1g001250	-35kb	Cg1g001260	-18kb	Cg1g001270	-11kb	Cg1g001280	-10kb	Cg1g001290	-2kb	Cg1g001300	0kb	Cg1g001310	3kb	Cg1g001320	5kb	Cg1g001330	11kb	Cg1g001340	28kb	Cg1g001350	35kb
cmp0867	C-hexosyl-tricetin O-pentoside	Flavonoid	chr1:677624	chr1	677624	0Mb	both	Cg1g001150	-90kb	Cg1g001160	-83kb	Cg1g001170	-80kb	Cg1g001180	-70kb	Cg1g001190	-62kb	Cg1g001200	-58kb	Cg1g001210	-54kb	Cg1g001220	-47kb	Cg1g001230	-42kb	Cg1g001240	-37kb	Cg1g001250	-35kb	Cg1g001260	-18kb	Cg1g001270	-11kb	Cg1g001280	-10kb	Cg1g001290	-2kb	Cg1g001300	0kb	Cg1g001310	3kb	Cg1g001320	5kb	Cg1g001330	11kb	Cg1g001340	28kb	Cg1g001350	35kb
cmp0966	Kaempferol 3-O-glucoside-2‘-O-rhamnoside	Flavonoid	chr1:677624	chr1	677624	0Mb	EMMAX	Cg1g001150	-90kb	Cg1g001160	-83kb	Cg1g001170	-80kb	Cg1g001180	-70kb	Cg1g001190	-62kb	Cg1g001200	-58kb	Cg1g001210	-54kb	Cg1g001220	-47kb	Cg1g001230	-42kb	Cg1g001240	-37kb	Cg1g001250	-35kb	Cg1g001260	-18kb	Cg1g001270	-11kb	Cg1g001280	-10kb	Cg1g001290	-2kb	Cg1g001300	0kb	Cg1g001310	3kb	Cg1g001320	5kb	Cg1g001330	11kb	Cg1g001340	28kb	Cg1g001350	35kb
cmp0573	Kaempferol-3-O-rhamnosylhexoside-7-O-rhamnoside	Flavonoid	chr1:678837	chr1	678837	0Mb	both	Cg1g001150	-92kb	Cg1g001160	-85kb	Cg1g001170	-81kb	Cg1g001180	-72kb	Cg1g001190	-63kb	Cg1g001200	-59kb	Cg1g001210	-56kb	Cg1g001220	-48kb	Cg1g001230	-44kb	Cg1g001240	-39kb	Cg1g001250	-36kb	Cg1g001260	-19kb	Cg1g001270	-12kb	Cg1g001280	-11kb	Cg1g001290	-4kb	Cg1g001300	0kb	Cg1g001310	2kb	Cg1g001320	4kb	Cg1g001330	10kb	Cg1g001340	27kb	Cg1g001350	34kb
cmp0606	Unknown	Unknown	chr1:678837	chr1	678837	0Mb	both	Cg1g001150	-92kb	Cg1g001160	-85kb	Cg1g001170	-81kb	Cg1g001180	-72kb	Cg1g001190	-63kb	Cg1g001200	-59kb	Cg1g001210	-56kb	Cg1g001220	-48kb	Cg1g001230	-44kb	Cg1g001240	-39kb	Cg1g001250	-36kb	Cg1g001260	-19kb	Cg1g001270	-12kb	Cg1g001280	-11kb	Cg1g001290	-4kb	Cg1g001300	0kb	Cg1g001310	2kb	Cg1g001320	4kb	Cg1g001330	10kb	Cg1g001340	27kb	Cg1g001350	34kb
cmp0867	C-hexosyl-tricetin O-pentoside	Flavonoid	chr1:678837	chr1	678837	0Mb	both	Cg1g001150	-92kb	Cg1g001160	-85kb	Cg1g001170	-81kb	Cg1g001180	-72kb	Cg1g001190	-63kb	Cg1g001200	-59kb	Cg1g001210	-56kb	Cg1g001220	-48kb	Cg1g001230	-44kb	Cg1g001240	-39kb	Cg1g001250	-36kb	Cg1g001260	-19kb	Cg1g001270	-12kb	Cg1g001280	-11kb	Cg1g001290	-4kb	Cg1g001300	0kb	Cg1g001310	2kb	Cg1g001320	4kb	Cg1g001330	10kb	Cg1g001340	27kb	Cg1g001350	34kb
cmp0384	7-Hydroxycoumarin	Coumarin	chr1:681224	chr1	681224	0Mb	EMMAX	Cg1g001150	-94kb	Cg1g001160	-87kb	Cg1g001170	-83kb	Cg1g001180	-74kb	Cg1g001190	-65kb	Cg1g001200	-61kb	Cg1g001210	-58kb	Cg1g001220	-50kb	Cg1g001230	-46kb	Cg1g001240	-41kb	Cg1g001250	-39kb	Cg1g001260	-21kb	Cg1g001270	-14kb	Cg1g001280	-14kb	Cg1g001290	-6kb	Cg1g001300	0kb	Cg1g001310	0kb	Cg1g001320	1kb	Cg1g001330	8kb	Cg1g001340	24kb	Cg1g001350	31kb
cmp0275	Unknown	Unknown	chr1:683918	chr1	683918	0Mb	EMMAX	Cg1g001150	-97kb	Cg1g001160	-90kb	Cg1g001170	-86kb	Cg1g001180	-77kb	Cg1g001190	-68kb	Cg1g001200	-64kb	Cg1g001210	-61kb	Cg1g001220	-53kb	Cg1g001230	-49kb	Cg1g001240	-44kb	Cg1g001250	-42kb	Cg1g001260	-24kb	Cg1g001270	-17kb	Cg1g001280	-16kb	Cg1g001290	-9kb	Cg1g001300	-3kb	Cg1g001310	-2kb	Cg1g001320	0kb	Cg1g001330	5kb	Cg1g001340	22kb	Cg1g001350	29kb
cmp0317	Unknown	Unknown	chr1:684816	chr1	684816	0Mb	EMMAX	Cg1g001150	98kb	Cg1g001160	-91kb	Cg1g001170	-87kb	Cg1g001180	-78kb	Cg1g001190	-69kb	Cg1g001200	-65kb	Cg1g001210	-62kb	Cg1g001220	-54kb	Cg1g001230	-50kb	Cg1g001240	-45kb	Cg1g001250	-42kb	Cg1g001260	-25kb	Cg1g001270	-18kb	Cg1g001280	-17kb	Cg1g001290	-10kb	Cg1g001300	-4kb	Cg1g001310	-3kb	Cg1g001320	0kb	Cg1g001330	4kb	Cg1g001340	21kb	Cg1g001350	28kb
cmp0085	Unknown	Unknown	chr1:685420	chr1	685420	0Mb	both	Cg1g001150	98kb	Cg1g001160	-91kb	Cg1g001170	-88kb	Cg1g001180	-78kb	Cg1g001190	-70kb	Cg1g001200	-66kb	Cg1g001210	-62kb	Cg1g001220	-55kb	Cg1g001230	-50kb	Cg1g001240	-45kb	Cg1g001250	-43kb	Cg1g001260	-26kb	Cg1g001270	-18kb	Cg1g001280	-18kb	Cg1g001290	-10kb	Cg1g001300	-5kb	Cg1g001310	-3kb	Cg1g001320	0kb	Cg1g001330	3kb	Cg1g001340	20kb	Cg1g001350	27kb
cmp0859	Unknown	Unknown	chr1:685420	chr1	685420	0Mb	both	Cg1g001150	98kb	Cg1g001160	-91kb	Cg1g001170	-88kb	Cg1g001180	-78kb	Cg1g001190	-70kb	Cg1g001200	-66kb	Cg1g001210	-62kb	Cg1g001220	-55kb	Cg1g001230	-50kb	Cg1g001240	-45kb	Cg1g001250	-43kb	Cg1g001260	-26kb	Cg1g001270	-18kb	Cg1g001280	-18kb	Cg1g001290	-10kb	Cg1g001300	-5kb	Cg1g001310	-3kb	Cg1g001320	0kb	Cg1g001330	3kb	Cg1g001340	20kb	Cg1g001350	27kb
cmp0081	Unknown	Unknown	chr1:693081	chr1	693081	0Mb	FaST-LMM	Cg1g001160	99kb	Cg1g001170	-95kb	Cg1g001180	-86kb	Cg1g001190	-77kb	Cg1g001200	-73kb	Cg1g001210	-70kb	Cg1g001220	-62kb	Cg1g001230	-58kb	Cg1g001240	-53kb	Cg1g001250	-51kb	Cg1g001260	-33kb	Cg1g001270	-26kb	Cg1g001280	-26kb	Cg1g001290	-18kb	Cg1g001300	-12kb	Cg1g001310	-11kb	Cg1g001320	-8kb	Cg1g001330	1kb	Cg1g001340	13kb	Cg1g001350	19kb	Cg1g001360	22kb
cmp0131	Unknown	Unknown	chr1:693081	chr1	693081	0Mb	FaST-LMM	Cg1g001160	99kb	Cg1g001170	-95kb	Cg1g001180	-86kb	Cg1g001190	-77kb	Cg1g001200	-73kb	Cg1g001210	-70kb	Cg1g001220	-62kb	Cg1g001230	-58kb	Cg1g001240	-53kb	Cg1g001250	-51kb	Cg1g001260	-33kb	Cg1g001270	-26kb	Cg1g001280	-26kb	Cg1g001290	-18kb	Cg1g001300	-12kb	Cg1g001310	-11kb	Cg1g001320	-8kb	Cg1g001330	1kb	Cg1g001340	13kb	Cg1g001350	19kb	Cg1g001360	22kb
cmp0874	Unknown	Unknown	chr1:718573	chr1	718573	0Mb	EMMAX	Cg1g001200	99kb	Cg1g001210	-95kb	Cg1g001220	-88kb	Cg1g001230	-83kb	Cg1g001240	-78kb	Cg1g001250	-76kb	Cg1g001260	-59kb	Cg1g001270	-52kb	Cg1g001280	-51kb	Cg1g001290	-43kb	Cg1g001300	-38kb	Cg1g001310	-36kb	Cg1g001320	-33kb	Cg1g001330	-23kb	Cg1g001340	-8kb	Cg1g001350	-4kb	Cg1g001360	0kb	Cg1g001370	1kb	Cg1g001380	9kb	Cg1g001390	12kb	Cg1g001400	17kb
cmp0371	Unknown	Unknown	chr1:725723	chr1	725723	0Mb	both	Cg1g001220	95kb	Cg1g001230	-90kb	Cg1g001240	-86kb	Cg1g001250	-83kb	Cg1g001260	-66kb	Cg1g001270	-59kb	Cg1g001280	-58kb	Cg1g001290	-51kb	Cg1g001300	-45kb	Cg1g001310	-43kb	Cg1g001320	-41kb	Cg1g001330	-31kb	Cg1g001340	-15kb	Cg1g001350	-11kb	Cg1g001360	-6kb	Cg1g001370	2kb	Cg1g001380	2kb	Cg1g001390	5kb	Cg1g001400	9kb	Cg1g001410	15kb	Cg1g001420	19kb
cmp0371	Unknown	Unknown	chr1:730176	chr1	730176	0Mb	FaST-LMM	Cg1g001220	99kb	Cg1g001230	-95kb	Cg1g001240	-90kb	Cg1g001250	-88kb	Cg1g001260	-70kb	Cg1g001270	-63kb	Cg1g001280	-63kb	Cg1g001290	-55kb	Cg1g001300	-49kb	Cg1g001310	-48kb	Cg1g001320	-45kb	Cg1g001330	-35kb	Cg1g001340	-20kb	Cg1g001350	-16kb	Cg1g001360	-10kb	Cg1g001370	-2kb	Cg1g001380	0kb	Cg1g001390	0kb	Cg1g001400	5kb	Cg1g001410	10kb	Cg1g001420	14kb
cmp0172	Unknown	Unknown	chr1:732563	chr1	732563	0Mb	both	Cg1g001230	97kb	Cg1g001240	-92kb	Cg1g001250	-90kb	Cg1g001260	-73kb	Cg1g001270	-66kb	Cg1g001280	-65kb	Cg1g001290	-57kb	Cg1g001300	-52kb	Cg1g001310	-50kb	Cg1g001320	-47kb	Cg1g001330	-37kb	Cg1g001340	-22kb	Cg1g001350	-18kb	Cg1g001360	-13kb	Cg1g001370	-4kb	Cg1g001380	-2kb	Cg1g001390	-1kb	Cg1g001400	3kb	Cg1g001410	8kb	Cg1g001420	12kb	Cg1g001430	18kb
cmp0172	Unknown	Unknown	chr1:733448	chr1	733448	0Mb	FaST-LMM	Cg1g001230	98kb	Cg1g001240	-93kb	Cg1g001250	-91kb	Cg1g001260	-74kb	Cg1g001270	-66kb	Cg1g001280	-66kb	Cg1g001290	-58kb	Cg1g001300	-53kb	Cg1g001310	-51kb	Cg1g001320	-48kb	Cg1g001330	-38kb	Cg1g001340	-23kb	Cg1g001350	-19kb	Cg1g001360	-13kb	Cg1g001370	-5kb	Cg1g001380	-3kb	Cg1g001390	0kb	Cg1g001400	2kb	Cg1g001410	7kb	Cg1g001420	11kb	Cg1g001430	18kb
cmp0140	Unknown	Unknown	chr1:738148	chr1	738148	0Mb	both	Cg1g001240	-98kb	Cg1g001250	-96kb	Cg1g001260	-78kb	Cg1g001270	-71kb	Cg1g001280	-71kb	Cg1g001290	-63kb	Cg1g001300	-57kb	Cg1g001310	-56kb	Cg1g001320	-53kb	Cg1g001330	-43kb	Cg1g001340	-28kb	Cg1g001350	-24kb	Cg1g001360	-18kb	Cg1g001370	-10kb	Cg1g001380	-8kb	Cg1g001390	-3kb	Cg1g001400	2kb	Cg1g001410	2kb	Cg1g001420	7kb	Cg1g001430	13kb	Cg1g001440	14kb
cmp0836	N-Sinapoylagmatine	Polyamine	chr1:777380	chr1	777380	0Mb	EMMAX	Cg1g001300	-97kb	Cg1g001310	-95kb	Cg1g001320	-92kb	Cg1g001330	-82kb	Cg1g001340	-67kb	Cg1g001350	-63kb	Cg1g001360	-57kb	Cg1g001370	-49kb	Cg1g001380	-47kb	Cg1g001390	-42kb	Cg1g001400	-37kb	Cg1g001410	-32kb	Cg1g001420	-27kb	Cg1g001430	-25kb	Cg1g001440	-20kb	Cg1g001450	-14kb	Cg1g001460	-11kb	Cg1g001470	-7kb	Cg1g001480	15kb	Cg1g001490	15kb	Cg1g001500	18kb
cmp0906	Luteolin 7-O-glucoside	Flavonoid	chr1:777380	chr1	777380	0Mb	EMMAX	Cg1g001300	-97kb	Cg1g001310	-95kb	Cg1g001320	-92kb	Cg1g001330	-82kb	Cg1g001340	-67kb	Cg1g001350	-63kb	Cg1g001360	-57kb	Cg1g001370	-49kb	Cg1g001380	-47kb	Cg1g001390	-42kb	Cg1g001400	-37kb	Cg1g001410	-32kb	Cg1g001420	-27kb	Cg1g001430	-25kb	Cg1g001440	-20kb	Cg1g001450	-14kb	Cg1g001460	-11kb	Cg1g001470	-7kb	Cg1g001480	15kb	Cg1g001490	15kb	Cg1g001500	18kb
cmp0242	Unknown	Unknown	chr1:800936	chr1	800936	0Mb	EMMAX	Cg1g001340	-91kb	Cg1g001350	-86kb	Cg1g001360	-81kb	Cg1g001370	-73kb	Cg1g001380	-71kb	Cg1g001390	-66kb	Cg1g001400	-60kb	Cg1g001410	-56kb	Cg1g001420	-50kb	Cg1g001430	-48kb	Cg1g001440	-44kb	Cg1g001450	-37kb	Cg1g001460	-35kb	Cg1g001470	-31kb	Cg1g001480	-5kb	Cg1g001490	-7kb	Cg1g001500	-3kb	Cg1g001510	0kb	Cg1g001520	4kb	Cg1g001530	10kb	Cg1g001540	15kb
cmp0720	Unknown	Unknown	chr1:806430	chr1	806430	0Mb	EMMAX	Cg1g001340	96kb	Cg1g001350	-92kb	Cg1g001360	-86kb	Cg1g001370	-78kb	Cg1g001380	-76kb	Cg1g001390	-72kb	Cg1g001400	-66kb	Cg1g001410	-61kb	Cg1g001420	-56kb	Cg1g001430	-54kb	Cg1g001440	-49kb	Cg1g001450	-43kb	Cg1g001460	-40kb	Cg1g001470	-36kb	Cg1g001480	-11kb	Cg1g001490	-12kb	Cg1g001500	-8kb	Cg1g001510	-5kb	Cg1g001520	0kb	Cg1g001530	4kb	Cg1g001540	10kb
cmp0970	Selgin O-malonylhexoside	Flavonoid	chr1:820061	chr1	820061	0Mb	EMMAX	Cg1g001370	-92kb	Cg1g001380	-90kb	Cg1g001390	-85kb	Cg1g001400	-79kb	Cg1g001410	-75kb	Cg1g001420	-69kb	Cg1g001430	-67kb	Cg1g001440	-63kb	Cg1g001450	-57kb	Cg1g001460	-54kb	Cg1g001470	-50kb	Cg1g001480	-24kb	Cg1g001490	-26kb	Cg1g001500	-22kb	Cg1g001510	-18kb	Cg1g001520	-12kb	Cg1g001530	-8kb	Cg1g001540	3kb	Cg1g001550	11kb	Cg1g001560	17kb	Cg1g001570	33kb
cmp0258	Unknown	Unknown	chr1:827871	chr1	827871	0Mb	FaST-LMM	Cg1g001380	-98kb	Cg1g001390	-93kb	Cg1g001400	-87kb	Cg1g001410	-83kb	Cg1g001420	-77kb	Cg1g001430	-75kb	Cg1g001440	-71kb	Cg1g001450	-64kb	Cg1g001460	-62kb	Cg1g001470	-58kb	Cg1g001480	-32kb	Cg1g001490	-34kb	Cg1g001500	-30kb	Cg1g001510	-26kb	Cg1g001520	-20kb	Cg1g001530	-16kb	Cg1g001540	-4kb	Cg1g001550	3kb	Cg1g001560	10kb	Cg1g001570	25kb	Cg1g001580	29kb
cmp0259	Unknown	Unknown	chr1:827871	chr1	827871	0Mb	FaST-LMM	Cg1g001380	-98kb	Cg1g001390	-93kb	Cg1g001400	-87kb	Cg1g001410	-83kb	Cg1g001420	-77kb	Cg1g001430	-75kb	Cg1g001440	-71kb	Cg1g001450	-64kb	Cg1g001460	-62kb	Cg1g001470	-58kb	Cg1g001480	-32kb	Cg1g001490	-34kb	Cg1g001500	-30kb	Cg1g001510	-26kb	Cg1g001520	-20kb	Cg1g001530	-16kb	Cg1g001540	-4kb	Cg1g001550	3kb	Cg1g001560	10kb	Cg1g001570	25kb	Cg1g001580	29kb
cmp0367	Unknown	Unknown	chr1:827871	chr1	827871	0Mb	EMMAX	Cg1g001380	-98kb	Cg1g001390	-93kb	Cg1g001400	-87kb	Cg1g001410	-83kb	Cg1g001420	-77kb	Cg1g001430	-75kb	Cg1g001440	-71kb	Cg1g001450	-64kb	Cg1g001460	-62kb	Cg1g001470	-58kb	Cg1g001480	-32kb	Cg1g001490	-34kb	Cg1g001500	-30kb	Cg1g001510	-26kb	Cg1g001520	-20kb	Cg1g001530	-16kb	Cg1g001540	-4kb	Cg1g001550	3kb	Cg1g001560	10kb	Cg1g001570	25kb	Cg1g001580	29kb
cmp0911	N2, N2-Dimethyguanosine	Nucleic acid	chr1:828470	chr1	828470	0Mb	EMMAX	Cg1g001380	-98kb	Cg1g001390	-94kb	Cg1g001400	-88kb	Cg1g001410	-84kb	Cg1g001420	-78kb	Cg1g001430	-76kb	Cg1g001440	-71kb	Cg1g001450	-65kb	Cg1g001460	-62kb	Cg1g001470	-58kb	Cg1g001480	-33kb	Cg1g001490	-34kb	Cg1g001500	-30kb	Cg1g001510	-27kb	Cg1g001520	-21kb	Cg1g001530	-16kb	Cg1g001540	-5kb	Cg1g001550	2kb	Cg1g001560	9kb	Cg1g001570	25kb	Cg1g001580	29kb
cmp0258	Unknown	Unknown	chr1:828913	chr1	828913	0Mb	FaST-LMM	Cg1g001380	99kb	Cg1g001390	-94kb	Cg1g001400	-88kb	Cg1g001410	-84kb	Cg1g001420	-78kb	Cg1g001430	-76kb	Cg1g001440	-72kb	Cg1g001450	-65kb	Cg1g001460	-63kb	Cg1g001470	-59kb	Cg1g001480	-33kb	Cg1g001490	-35kb	Cg1g001500	-31kb	Cg1g001510	-27kb	Cg1g001520	-21kb	Cg1g001530	-17kb	Cg1g001540	-5kb	Cg1g001550	2kb	Cg1g001560	9kb	Cg1g001570	24kb	Cg1g001580	28kb
cmp0259	Unknown	Unknown	chr1:828913	chr1	828913	0Mb	FaST-LMM	Cg1g001380	99kb	Cg1g001390	-94kb	Cg1g001400	-88kb	Cg1g001410	-84kb	Cg1g001420	-78kb	Cg1g001430	-76kb	Cg1g001440	-72kb	Cg1g001450	-65kb	Cg1g001460	-63kb	Cg1g001470	-59kb	Cg1g001480	-33kb	Cg1g001490	-35kb	Cg1g001500	-31kb	Cg1g001510	-27kb	Cg1g001520	-21kb	Cg1g001530	-17kb	Cg1g001540	-5kb	Cg1g001550	2kb	Cg1g001560	9kb	Cg1g001570	24kb	Cg1g001580	28kb
cmp0235	Unknown	Unknown	chr1:831486	chr1	831486	0Mb	FaST-LMM	Cg1g001390	97kb	Cg1g001400	-91kb	Cg1g001410	-87kb	Cg1g001420	-81kb	Cg1g001430	-79kb	Cg1g001440	-74kb	Cg1g001450	-68kb	Cg1g001460	-65kb	Cg1g001470	-61kb	Cg1g001480	-36kb	Cg1g001490	-37kb	Cg1g001500	-33kb	Cg1g001510	-30kb	Cg1g001520	-24kb	Cg1g001530	-19kb	Cg1g001540	-8kb	Cg1g001550	0kb	Cg1g001560	6kb	Cg1g001570	22kb	Cg1g001580	26kb	Cg1g001590	32kb
cmp0117	Unknown	Unknown	chr1:832037	chr1	832037	0Mb	EMMAX	Cg1g001390	97kb	Cg1g001400	-91kb	Cg1g001410	-87kb	Cg1g001420	-81kb	Cg1g001430	-79kb	Cg1g001440	-75kb	Cg1g001450	-68kb	Cg1g001460	-66kb	Cg1g001470	-62kb	Cg1g001480	-36kb	Cg1g001490	-38kb	Cg1g001500	-34kb	Cg1g001510	-30kb	Cg1g001520	-24kb	Cg1g001530	-20kb	Cg1g001540	-8kb	Cg1g001550	0kb	Cg1g001560	6kb	Cg1g001570	21kb	Cg1g001580	25kb	Cg1g001590	32kb
cmp0235	Unknown	Unknown	chr1:862031	chr1	862031	0Mb	both	Cg1g001450	98kb	Cg1g001460	-96kb	Cg1g001470	-92kb	Cg1g001480	-66kb	Cg1g001490	-68kb	Cg1g001500	-64kb	Cg1g001510	-60kb	Cg1g001520	-54kb	Cg1g001530	-50kb	Cg1g001540	-38kb	Cg1g001550	-25kb	Cg1g001560	-9kb	Cg1g001570	-5kb	Cg1g001580	2kb	Cg1g001590	2kb	Cg1g001600	6kb	Cg1g001610	12kb	Cg1g001620	16kb	Cg1g001630	20kb	Cg1g001640	26kb	Cg1g001650	34kb
cmp0313	Unknown	Unknown	chr1:870162	chr1	870162	0Mb	FaST-LMM	Cg1g001480	-74kb	Cg1g001490	-76kb	Cg1g001500	-72kb	Cg1g001510	-68kb	Cg1g001520	-63kb	Cg1g001530	-58kb	Cg1g001540	-47kb	Cg1g001550	-33kb	Cg1g001560	-17kb	Cg1g001570	-13kb	Cg1g001580	-5kb	Cg1g001590	-1kb	Cg1g001600	-1kb	Cg1g001610	4kb	Cg1g001620	8kb	Cg1g001630	11kb	Cg1g001640	18kb	Cg1g001650	25kb	Cg1g001660	33kb	Cg1g001670	36kb	Cg1g001680	42kb
cmp0311	Oxypeucedanin	Coumarin	chr1:895255	chr1	895255	0Mb	EMMAX	Cg1g001480	99kb	Cg1g001500	-97kb	Cg1g001510	-93kb	Cg1g001520	-88kb	Cg1g001530	-83kb	Cg1g001540	-72kb	Cg1g001550	-58kb	Cg1g001560	-43kb	Cg1g001570	-38kb	Cg1g001580	-31kb	Cg1g001590	-26kb	Cg1g001600	-22kb	Cg1g001610	-19kb	Cg1g001620	-13kb	Cg1g001630	-10kb	Cg1g001640	-3kb	Cg1g001650	0kb	Cg1g001660	8kb	Cg1g001670	11kb	Cg1g001680	17kb	Cg1g001690	24kb
cmp0313	Unknown	Unknown	chr1:895255	chr1	895255	0Mb	both	Cg1g001480	99kb	Cg1g001500	-97kb	Cg1g001510	-93kb	Cg1g001520	-88kb	Cg1g001530	-83kb	Cg1g001540	-72kb	Cg1g001550	-58kb	Cg1g001560	-43kb	Cg1g001570	-38kb	Cg1g001580	-31kb	Cg1g001590	-26kb	Cg1g001600	-22kb	Cg1g001610	-19kb	Cg1g001620	-13kb	Cg1g001630	-10kb	Cg1g001640	-3kb	Cg1g001650	0kb	Cg1g001660	8kb	Cg1g001670	11kb	Cg1g001680	17kb	Cg1g001690	24kb
cmn0621	Kaempferol-7-O-neohesperidoside	Flavonoid	chr1:904414	chr1	904414	0Mb	both	Cg1g001520	-97kb	Cg1g001530	-92kb	Cg1g001540	-81kb	Cg1g001550	-67kb	Cg1g001560	-52kb	Cg1g001570	-47kb	Cg1g001580	-40kb	Cg1g001590	-35kb	Cg1g001600	-31kb	Cg1g001610	-28kb	Cg1g001620	-22kb	Cg1g001630	-19kb	Cg1g001640	-12kb	Cg1g001650	-4kb	Cg1g001660	0kb	Cg1g001670	2kb	Cg1g001680	7kb	Cg1g001690	15kb	Cg1g001700	22kb	Cg1g001710	26kb	Cg1g001720	44kb
cmp0238	Unknown	Unknown	chr1:904414	chr1	904414	0Mb	both	Cg1g001520	-97kb	Cg1g001530	-92kb	Cg1g001540	-81kb	Cg1g001550	-67kb	Cg1g001560	-52kb	Cg1g001570	-47kb	Cg1g001580	-40kb	Cg1g001590	-35kb	Cg1g001600	-31kb	Cg1g001610	-28kb	Cg1g001620	-22kb	Cg1g001630	-19kb	Cg1g001640	-12kb	Cg1g001650	-4kb	Cg1g001660	0kb	Cg1g001670	2kb	Cg1g001680	7kb	Cg1g001690	15kb	Cg1g001700	22kb	Cg1g001710	26kb	Cg1g001720	44kb
cmp0539	Poncirin	Flavonoid	chr1:904414	chr1	904414	0Mb	both	Cg1g001520	-97kb	Cg1g001530	-92kb	Cg1g001540	-81kb	Cg1g001550	-67kb	Cg1g001560	-52kb	Cg1g001570	-47kb	Cg1g001580	-40kb	Cg1g001590	-35kb	Cg1g001600	-31kb	Cg1g001610	-28kb	Cg1g001620	-22kb	Cg1g001630	-19kb	Cg1g001640	-12kb	Cg1g001650	-4kb	Cg1g001660	0kb	Cg1g001670	2kb	Cg1g001680	7kb	Cg1g001690	15kb	Cg1g001700	22kb	Cg1g001710	26kb	Cg1g001720	44kb
cmp0543	Didymin	Flavonoid	chr1:904414	chr1	904414	0Mb	both	Cg1g001520	-97kb	Cg1g001530	-92kb	Cg1g001540	-81kb	Cg1g001550	-67kb	Cg1g001560	-52kb	Cg1g001570	-47kb	Cg1g001580	-40kb	Cg1g001590	-35kb	Cg1g001600	-31kb	Cg1g001610	-28kb	Cg1g001620	-22kb	Cg1g001630	-19kb	Cg1g001640	-12kb	Cg1g001650	-4kb	Cg1g001660	0kb	Cg1g001670	2kb	Cg1g001680	7kb	Cg1g001690	15kb	Cg1g001700	22kb	Cg1g001710	26kb	Cg1g001720	44kb
cmp0544	Poncirin	Flavonoid	chr1:904414	chr1	904414	0Mb	both	Cg1g001520	-97kb	Cg1g001530	-92kb	Cg1g001540	-81kb	Cg1g001550	-67kb	Cg1g001560	-52kb	Cg1g001570	-47kb	Cg1g001580	-40kb	Cg1g001590	-35kb	Cg1g001600	-31kb	Cg1g001610	-28kb	Cg1g001620	-22kb	Cg1g001630	-19kb	Cg1g001640	-12kb	Cg1g001650	-4kb	Cg1g001660	0kb	Cg1g001670	2kb	Cg1g001680	7kb	Cg1g001690	15kb	Cg1g001700	22kb	Cg1g001710	26kb	Cg1g001720	44kb
cmp0615	Unknown	Unknown	chr1:904414	chr1	904414	0Mb	both	Cg1g001520	-97kb	Cg1g001530	-92kb	Cg1g001540	-81kb	Cg1g001550	-67kb	Cg1g001560	-52kb	Cg1g001570	-47kb	Cg1g001580	-40kb	Cg1g001590	-35kb	Cg1g001600	-31kb	Cg1g001610	-28kb	Cg1g001620	-22kb	Cg1g001630	-19kb	Cg1g001640	-12kb	Cg1g001650	-4kb	Cg1g001660	0kb	Cg1g001670	2kb	Cg1g001680	7kb	Cg1g001690	15kb	Cg1g001700	22kb	Cg1g001710	26kb	Cg1g001720	44kb
cmp0906	Luteolin 7-O-glucoside	Flavonoid	chr1:904414	chr1	904414	0Mb	both	Cg1g001520	-97kb	Cg1g001530	-92kb	Cg1g001540	-81kb	Cg1g001550	-67kb	Cg1g001560	-52kb	Cg1g001570	-47kb	Cg1g001580	-40kb	Cg1g001590	-35kb	Cg1g001600	-31kb	Cg1g001610	-28kb	Cg1g001620	-22kb	Cg1g001630	-19kb	Cg1g001640	-12kb	Cg1g001650	-4kb	Cg1g001660	0kb	Cg1g001670	2kb	Cg1g001680	7kb	Cg1g001690	15kb	Cg1g001700	22kb	Cg1g001710	26kb	Cg1g001720	44kb
cmp0977	Luteolin	Flavonoid	chr1:904414	chr1	904414	0Mb	both	Cg1g001520	-97kb	Cg1g001530	-92kb	Cg1g001540	-81kb	Cg1g001550	-67kb	Cg1g001560	-52kb	Cg1g001570	-47kb	Cg1g001580	-40kb	Cg1g001590	-35kb	Cg1g001600	-31kb	Cg1g001610	-28kb	Cg1g001620	-22kb	Cg1g001630	-19kb	Cg1g001640	-12kb	Cg1g001650	-4kb	Cg1g001660	0kb	Cg1g001670	2kb	Cg1g001680	7kb	Cg1g001690	15kb	Cg1g001700	22kb	Cg1g001710	26kb	Cg1g001720	44kb
cmn0621	Kaempferol-7-O-neohesperidoside	Flavonoid	chr1:907128	chr1	907128	0Mb	EMMAX	Cg1g001530	-95kb	Cg1g001540	-83kb	Cg1g001550	-70kb	Cg1g001560	-54kb	Cg1g001570	-50kb	Cg1g001580	-42kb	Cg1g001590	-38kb	Cg1g001600	-34kb	Cg1g001610	-31kb	Cg1g001620	-25kb	Cg1g001630	-22kb	Cg1g001640	-15kb	Cg1g001650	-7kb	Cg1g001660	-1kb	Cg1g001670	0kb	Cg1g001680	5kb	Cg1g001690	12kb	Cg1g001700	19kb	Cg1g001710	23kb	Cg1g001720	41kb	Cg1g001730	50kb
cmp0238	Unknown	Unknown	chr1:907128	chr1	907128	0Mb	both	Cg1g001530	-95kb	Cg1g001540	-83kb	Cg1g001550	-70kb	Cg1g001560	-54kb	Cg1g001570	-50kb	Cg1g001580	-42kb	Cg1g001590	-38kb	Cg1g001600	-34kb	Cg1g001610	-31kb	Cg1g001620	-25kb	Cg1g001630	-22kb	Cg1g001640	-15kb	Cg1g001650	-7kb	Cg1g001660	-1kb	Cg1g001670	0kb	Cg1g001680	5kb	Cg1g001690	12kb	Cg1g001700	19kb	Cg1g001710	23kb	Cg1g001720	41kb	Cg1g001730	50kb
cmp0539	Poncirin	Flavonoid	chr1:907128	chr1	907128	0Mb	EMMAX	Cg1g001530	-95kb	Cg1g001540	-83kb	Cg1g001550	-70kb	Cg1g001560	-54kb	Cg1g001570	-50kb	Cg1g001580	-42kb	Cg1g001590	-38kb	Cg1g001600	-34kb	Cg1g001610	-31kb	Cg1g001620	-25kb	Cg1g001630	-22kb	Cg1g001640	-15kb	Cg1g001650	-7kb	Cg1g001660	-1kb	Cg1g001670	0kb	Cg1g001680	5kb	Cg1g001690	12kb	Cg1g001700	19kb	Cg1g001710	23kb	Cg1g001720	41kb	Cg1g001730	50kb
cmp0543	Didymin	Flavonoid	chr1:907128	chr1	907128	0Mb	EMMAX	Cg1g001530	-95kb	Cg1g001540	-83kb	Cg1g001550	-70kb	Cg1g001560	-54kb	Cg1g001570	-50kb	Cg1g001580	-42kb	Cg1g001590	-38kb	Cg1g001600	-34kb	Cg1g001610	-31kb	Cg1g001620	-25kb	Cg1g001630	-22kb	Cg1g001640	-15kb	Cg1g001650	-7kb	Cg1g001660	-1kb	Cg1g001670	0kb	Cg1g001680	5kb	Cg1g001690	12kb	Cg1g001700	19kb	Cg1g001710	23kb	Cg1g001720	41kb	Cg1g001730	50kb
cmp0544	Poncirin	Flavonoid	chr1:907128	chr1	907128	0Mb	both	Cg1g001530	-95kb	Cg1g001540	-83kb	Cg1g001550	-70kb	Cg1g001560	-54kb	Cg1g001570	-50kb	Cg1g001580	-42kb	Cg1g001590	-38kb	Cg1g001600	-34kb	Cg1g001610	-31kb	Cg1g001620	-25kb	Cg1g001630	-22kb	Cg1g001640	-15kb	Cg1g001650	-7kb	Cg1g001660	-1kb	Cg1g001670	0kb	Cg1g001680	5kb	Cg1g001690	12kb	Cg1g001700	19kb	Cg1g001710	23kb	Cg1g001720	41kb	Cg1g001730	50kb
cmp0615	Unknown	Unknown	chr1:907128	chr1	907128	0Mb	both	Cg1g001530	-95kb	Cg1g001540	-83kb	Cg1g001550	-70kb	Cg1g001560	-54kb	Cg1g001570	-50kb	Cg1g001580	-42kb	Cg1g001590	-38kb	Cg1g001600	-34kb	Cg1g001610	-31kb	Cg1g001620	-25kb	Cg1g001630	-22kb	Cg1g001640	-15kb	Cg1g001650	-7kb	Cg1g001660	-1kb	Cg1g001670	0kb	Cg1g001680	5kb	Cg1g001690	12kb	Cg1g001700	19kb	Cg1g001710	23kb	Cg1g001720	41kb	Cg1g001730	50kb
cmp0906	Luteolin 7-O-glucoside	Flavonoid	chr1:907128	chr1	907128	0Mb	EMMAX	Cg1g001530	-95kb	Cg1g001540	-83kb	Cg1g001550	-70kb	Cg1g001560	-54kb	Cg1g001570	-50kb	Cg1g001580	-42kb	Cg1g001590	-38kb	Cg1g001600	-34kb	Cg1g001610	-31kb	Cg1g001620	-25kb	Cg1g001630	-22kb	Cg1g001640	-15kb	Cg1g001650	-7kb	Cg1g001660	-1kb	Cg1g001670	0kb	Cg1g001680	5kb	Cg1g001690	12kb	Cg1g001700	19kb	Cg1g001710	23kb	Cg1g001720	41kb	Cg1g001730	50kb
cmp0977	Luteolin	Flavonoid	chr1:907128	chr1	907128	0Mb	both	Cg1g001530	-95kb	Cg1g001540	-83kb	Cg1g001550	-70kb	Cg1g001560	-54kb	Cg1g001570	-50kb	Cg1g001580	-42kb	Cg1g001590	-38kb	Cg1g001600	-34kb	Cg1g001610	-31kb	Cg1g001620	-25kb	Cg1g001630	-22kb	Cg1g001640	-15kb	Cg1g001650	-7kb	Cg1g001660	-1kb	Cg1g001670	0kb	Cg1g001680	5kb	Cg1g001690	12kb	Cg1g001700	19kb	Cg1g001710	23kb	Cg1g001720	41kb	Cg1g001730	50kb
cmp0575	Brutieridin	Flavonoid	chr1:1034368	chr1	1034368	1Mb	both	Cg1g001720	-85kb	Cg1g001730	-73kb	Cg1g001740	-68kb	Cg1g001750	-64kb	Cg1g001760	-52kb	Cg1g001770	-50kb	Cg1g001780	-1kb	Cg1g001790	1kb	Cg1g001800	5kb	Cg1g001810	13kb	Cg1g001820	15kb	Cg1g001830	17kb	Cg1g001840	20kb	Cg1g001850	31kb	Cg1g001860	39kb	Cg1g001870	47kb	Cg1g001880	57kb	Cg1g001890	59kb	Cg1g001900	67kb
cmp0556	Tricin O-rhamnosyl-O-hexoside	Flavonoid	chr1:1065039	chr1	1065039	1Mb	both	Cg1g001740	-98kb	Cg1g001750	-94kb	Cg1g001760	-83kb	Cg1g001770	-81kb	Cg1g001780	-31kb	Cg1g001790	-27kb	Cg1g001800	-23kb	Cg1g001810	-15kb	Cg1g001820	-14kb	Cg1g001830	-11kb	Cg1g001840	-9kb	Cg1g001850	0kb	Cg1g001860	8kb	Cg1g001870	17kb	Cg1g001880	27kb	Cg1g001890	29kb	Cg1g001900	37kb	Cg1g001910	80kb	Cg1g001920	84kb
cmp0313	Unknown	Unknown	chr1:1065397	chr1	1065397	1Mb	EMMAX	Cg1g001740	-99kb	Cg1g001750	-95kb	Cg1g001760	-83kb	Cg1g001770	-81kb	Cg1g001780	-32kb	Cg1g001790	-28kb	Cg1g001800	-24kb	Cg1g001810	-16kb	Cg1g001820	-15kb	Cg1g001830	-11kb	Cg1g001840	-9kb	Cg1g001850	0kb	Cg1g001860	8kb	Cg1g001870	16kb	Cg1g001880	26kb	Cg1g001890	28kb	Cg1g001900	36kb	Cg1g001910	80kb	Cg1g001920	83kb
cmp0581	Unknown	Unknown	chr1:1067047	chr1	1067047	1Mb	EMMAX	Cg1g001750	-96kb	Cg1g001760	-85kb	Cg1g001770	-83kb	Cg1g001780	-33kb	Cg1g001790	-29kb	Cg1g001800	-25kb	Cg1g001810	-17kb	Cg1g001820	-16kb	Cg1g001830	-13kb	Cg1g001840	-11kb	Cg1g001850	-1kb	Cg1g001860	6kb	Cg1g001870	15kb	Cg1g001880	25kb	Cg1g001890	27kb	Cg1g001900	35kb	Cg1g001910	78kb	Cg1g001920	82kb	Cg1g001930	99kb	Cg1g001940	99kb
cmn0621	Kaempferol-7-O-neohesperidoside	Flavonoid	chr1:1278872	chr1	1278872	1Mb	both	Cg1g001960	-90kb	Cg1g001970	-75kb	Cg1g001980	-45kb	Cg1g001990	-41kb	Cg1g002000	-24kb	Cg1g002010	-18kb	Cg1g002020	-15kb	Cg1g002030	-11kb	Cg1g002040	0kb	Cg1g002050	21kb	Cg1g002060	27kb	Cg1g002070	38kb	Cg1g002080	48kb	Cg1g002090	49kb	Cg1g002100	53kb	Cg1g002110	58kb	Cg1g002120	58kb	Cg1g002130	65kb	Cg1g002140	69kb	Cg1g002150	88kb	Cg1g002160	91kb
cmp0238	Unknown	Unknown	chr1:1278872	chr1	1278872	1Mb	EMMAX	Cg1g001960	-90kb	Cg1g001970	-75kb	Cg1g001980	-45kb	Cg1g001990	-41kb	Cg1g002000	-24kb	Cg1g002010	-18kb	Cg1g002020	-15kb	Cg1g002030	-11kb	Cg1g002040	0kb	Cg1g002050	21kb	Cg1g002060	27kb	Cg1g002070	38kb	Cg1g002080	48kb	Cg1g002090	49kb	Cg1g002100	53kb	Cg1g002110	58kb	Cg1g002120	58kb	Cg1g002130	65kb	Cg1g002140	69kb	Cg1g002150	88kb	Cg1g002160	91kb
cmp0539	Poncirin	Flavonoid	chr1:1278872	chr1	1278872	1Mb	both	Cg1g001960	-90kb	Cg1g001970	-75kb	Cg1g001980	-45kb	Cg1g001990	-41kb	Cg1g002000	-24kb	Cg1g002010	-18kb	Cg1g002020	-15kb	Cg1g002030	-11kb	Cg1g002040	0kb	Cg1g002050	21kb	Cg1g002060	27kb	Cg1g002070	38kb	Cg1g002080	48kb	Cg1g002090	49kb	Cg1g002100	53kb	Cg1g002110	58kb	Cg1g002120	58kb	Cg1g002130	65kb	Cg1g002140	69kb	Cg1g002150	88kb	Cg1g002160	91kb
cmp0543	Didymin	Flavonoid	chr1:1278872	chr1	1278872	1Mb	both	Cg1g001960	-90kb	Cg1g001970	-75kb	Cg1g001980	-45kb	Cg1g001990	-41kb	Cg1g002000	-24kb	Cg1g002010	-18kb	Cg1g002020	-15kb	Cg1g002030	-11kb	Cg1g002040	0kb	Cg1g002050	21kb	Cg1g002060	27kb	Cg1g002070	38kb	Cg1g002080	48kb	Cg1g002090	49kb	Cg1g002100	53kb	Cg1g002110	58kb	Cg1g002120	58kb	Cg1g002130	65kb	Cg1g002140	69kb	Cg1g002150	88kb	Cg1g002160	91kb
cmp0544	Poncirin	Flavonoid	chr1:1278872	chr1	1278872	1Mb	both	Cg1g001960	-90kb	Cg1g001970	-75kb	Cg1g001980	-45kb	Cg1g001990	-41kb	Cg1g002000	-24kb	Cg1g002010	-18kb	Cg1g002020	-15kb	Cg1g002030	-11kb	Cg1g002040	0kb	Cg1g002050	21kb	Cg1g002060	27kb	Cg1g002070	38kb	Cg1g002080	48kb	Cg1g002090	49kb	Cg1g002100	53kb	Cg1g002110	58kb	Cg1g002120	58kb	Cg1g002130	65kb	Cg1g002140	69kb	Cg1g002150	88kb	Cg1g002160	91kb
cmp0575	Brutieridin	Flavonoid	chr1:1278872	chr1	1278872	1Mb	EMMAX	Cg1g001960	-90kb	Cg1g001970	-75kb	Cg1g001980	-45kb	Cg1g001990	-41kb	Cg1g002000	-24kb	Cg1g002010	-18kb	Cg1g002020	-15kb	Cg1g002030	-11kb	Cg1g002040	0kb	Cg1g002050	21kb	Cg1g002060	27kb	Cg1g002070	38kb	Cg1g002080	48kb	Cg1g002090	49kb	Cg1g002100	53kb	Cg1g002110	58kb	Cg1g002120	58kb	Cg1g002130	65kb	Cg1g002140	69kb	Cg1g002150	88kb	Cg1g002160	91kb
cmp0615	Unknown	Unknown	chr1:1278872	chr1	1278872	1Mb	both	Cg1g001960	-90kb	Cg1g001970	-75kb	Cg1g001980	-45kb	Cg1g001990	-41kb	Cg1g002000	-24kb	Cg1g002010	-18kb	Cg1g002020	-15kb	Cg1g002030	-11kb	Cg1g002040	0kb	Cg1g002050	21kb	Cg1g002060	27kb	Cg1g002070	38kb	Cg1g002080	48kb	Cg1g002090	49kb	Cg1g002100	53kb	Cg1g002110	58kb	Cg1g002120	58kb	Cg1g002130	65kb	Cg1g002140	69kb	Cg1g002150	88kb	Cg1g002160	91kb
cmp0906	Luteolin 7-O-glucoside	Flavonoid	chr1:1278872	chr1	1278872	1Mb	both	Cg1g001960	-90kb	Cg1g001970	-75kb	Cg1g001980	-45kb	Cg1g001990	-41kb	Cg1g002000	-24kb	Cg1g002010	-18kb	Cg1g002020	-15kb	Cg1g002030	-11kb	Cg1g002040	0kb	Cg1g002050	21kb	Cg1g002060	27kb	Cg1g002070	38kb	Cg1g002080	48kb	Cg1g002090	49kb	Cg1g002100	53kb	Cg1g002110	58kb	Cg1g002120	58kb	Cg1g002130	65kb	Cg1g002140	69kb	Cg1g002150	88kb	Cg1g002160	91kb
cmp0977	Luteolin	Flavonoid	chr1:1278872	chr1	1278872	1Mb	EMMAX	Cg1g001960	-90kb	Cg1g001970	-75kb	Cg1g001980	-45kb	Cg1g001990	-41kb	Cg1g002000	-24kb	Cg1g002010	-18kb	Cg1g002020	-15kb	Cg1g002030	-11kb	Cg1g002040	0kb	Cg1g002050	21kb	Cg1g002060	27kb	Cg1g002070	38kb	Cg1g002080	48kb	Cg1g002090	49kb	Cg1g002100	53kb	Cg1g002110	58kb	Cg1g002120	58kb	Cg1g002130	65kb	Cg1g002140	69kb	Cg1g002150	88kb	Cg1g002160	91kb
cmn0621	Kaempferol-7-O-neohesperidoside	Flavonoid	chr1:1308505	chr1	1308505	1Mb	both	Cg1g001980	-74kb	Cg1g001990	-70kb	Cg1g002000	-54kb	Cg1g002010	-48kb	Cg1g002020	-45kb	Cg1g002030	-41kb	Cg1g002040	-7kb	Cg1g002050	-6kb	Cg1g002060	0kb	Cg1g002070	8kb	Cg1g002080	18kb	Cg1g002090	19kb	Cg1g002100	24kb	Cg1g002110	28kb	Cg1g002120	28kb	Cg1g002130	36kb	Cg1g002140	40kb	Cg1g002150	58kb	Cg1g002160	62kb	Cg1g002170	65kb	Cg1g002180	68kb
cmp0238	Unknown	Unknown	chr1:1308505	chr1	1308505	1Mb	both	Cg1g001980	-74kb	Cg1g001990	-70kb	Cg1g002000	-54kb	Cg1g002010	-48kb	Cg1g002020	-45kb	Cg1g002030	-41kb	Cg1g002040	-7kb	Cg1g002050	-6kb	Cg1g002060	0kb	Cg1g002070	8kb	Cg1g002080	18kb	Cg1g002090	19kb	Cg1g002100	24kb	Cg1g002110	28kb	Cg1g002120	28kb	Cg1g002130	36kb	Cg1g002140	40kb	Cg1g002150	58kb	Cg1g002160	62kb	Cg1g002170	65kb	Cg1g002180	68kb
cmp0539	Poncirin	Flavonoid	chr1:1308505	chr1	1308505	1Mb	both	Cg1g001980	-74kb	Cg1g001990	-70kb	Cg1g002000	-54kb	Cg1g002010	-48kb	Cg1g002020	-45kb	Cg1g002030	-41kb	Cg1g002040	-7kb	Cg1g002050	-6kb	Cg1g002060	0kb	Cg1g002070	8kb	Cg1g002080	18kb	Cg1g002090	19kb	Cg1g002100	24kb	Cg1g002110	28kb	Cg1g002120	28kb	Cg1g002130	36kb	Cg1g002140	40kb	Cg1g002150	58kb	Cg1g002160	62kb	Cg1g002170	65kb	Cg1g002180	68kb
cmp0543	Didymin	Flavonoid	chr1:1308505	chr1	1308505	1Mb	both	Cg1g001980	-74kb	Cg1g001990	-70kb	Cg1g002000	-54kb	Cg1g002010	-48kb	Cg1g002020	-45kb	Cg1g002030	-41kb	Cg1g002040	-7kb	Cg1g002050	-6kb	Cg1g002060	0kb	Cg1g002070	8kb	Cg1g002080	18kb	Cg1g002090	19kb	Cg1g002100	24kb	Cg1g002110	28kb	Cg1g002120	28kb	Cg1g002130	36kb	Cg1g002140	40kb	Cg1g002150	58kb	Cg1g002160	62kb	Cg1g002170	65kb	Cg1g002180	68kb
cmp0544	Poncirin	Flavonoid	chr1:1308505	chr1	1308505	1Mb	both	Cg1g001980	-74kb	Cg1g001990	-70kb	Cg1g002000	-54kb	Cg1g002010	-48kb	Cg1g002020	-45kb	Cg1g002030	-41kb	Cg1g002040	-7kb	Cg1g002050	-6kb	Cg1g002060	0kb	Cg1g002070	8kb	Cg1g002080	18kb	Cg1g002090	19kb	Cg1g002100	24kb	Cg1g002110	28kb	Cg1g002120	28kb	Cg1g002130	36kb	Cg1g002140	40kb	Cg1g002150	58kb	Cg1g002160	62kb	Cg1g002170	65kb	Cg1g002180	68kb
cmp0615	Unknown	Unknown	chr1:1308505	chr1	1308505	1Mb	both	Cg1g001980	-74kb	Cg1g001990	-70kb	Cg1g002000	-54kb	Cg1g002010	-48kb	Cg1g002020	-45kb	Cg1g002030	-41kb	Cg1g002040	-7kb	Cg1g002050	-6kb	Cg1g002060	0kb	Cg1g002070	8kb	Cg1g002080	18kb	Cg1g002090	19kb	Cg1g002100	24kb	Cg1g002110	28kb	Cg1g002120	28kb	Cg1g002130	36kb	Cg1g002140	40kb	Cg1g002150	58kb	Cg1g002160	62kb	Cg1g002170	65kb	Cg1g002180	68kb
cmp0906	Luteolin 7-O-glucoside	Flavonoid	chr1:1308505	chr1	1308505	1Mb	both	Cg1g001980	-74kb	Cg1g001990	-70kb	Cg1g002000	-54kb	Cg1g002010	-48kb	Cg1g002020	-45kb	Cg1g002030	-41kb	Cg1g002040	-7kb	Cg1g002050	-6kb	Cg1g002060	0kb	Cg1g002070	8kb	Cg1g002080	18kb	Cg1g002090	19kb	Cg1g002100	24kb	Cg1g002110	28kb	Cg1g002120	28kb	Cg1g002130	36kb	Cg1g002140	40kb	Cg1g002150	58kb	Cg1g002160	62kb	Cg1g002170	65kb	Cg1g002180	68kb
cmp0977	Luteolin	Flavonoid	chr1:1308505	chr1	1308505	1Mb	both	Cg1g001980	-74kb	Cg1g001990	-70kb	Cg1g002000	-54kb	Cg1g002010	-48kb	Cg1g002020	-45kb	Cg1g002030	-41kb	Cg1g002040	-7kb	Cg1g002050	-6kb	Cg1g002060	0kb	Cg1g002070	8kb	Cg1g002080	18kb	Cg1g002090	19kb	Cg1g002100	24kb	Cg1g002110	28kb	Cg1g002120	28kb	Cg1g002130	36kb	Cg1g002140	40kb	Cg1g002150	58kb	Cg1g002160	62kb	Cg1g002170	65kb	Cg1g002180	68kb
cmn0621	Kaempferol-7-O-neohesperidoside	Flavonoid	chr1:1308965	chr1	1308965	1Mb	both	Cg1g001980	-75kb	Cg1g001990	-71kb	Cg1g002000	-54kb	Cg1g002010	-48kb	Cg1g002020	-45kb	Cg1g002030	-41kb	Cg1g002040	-8kb	Cg1g002050	-6kb	Cg1g002060	0kb	Cg1g002070	8kb	Cg1g002080	18kb	Cg1g002090	19kb	Cg1g002100	23kb	Cg1g002110	28kb	Cg1g002120	28kb	Cg1g002130	35kb	Cg1g002140	39kb	Cg1g002150	58kb	Cg1g002160	61kb	Cg1g002170	65kb	Cg1g002180	68kb
cmp0238	Unknown	Unknown	chr1:1308965	chr1	1308965	1Mb	both	Cg1g001980	-75kb	Cg1g001990	-71kb	Cg1g002000	-54kb	Cg1g002010	-48kb	Cg1g002020	-45kb	Cg1g002030	-41kb	Cg1g002040	-8kb	Cg1g002050	-6kb	Cg1g002060	0kb	Cg1g002070	8kb	Cg1g002080	18kb	Cg1g002090	19kb	Cg1g002100	23kb	Cg1g002110	28kb	Cg1g002120	28kb	Cg1g002130	35kb	Cg1g002140	39kb	Cg1g002150	58kb	Cg1g002160	61kb	Cg1g002170	65kb	Cg1g002180	68kb
cmp0539	Poncirin	Flavonoid	chr1:1308965	chr1	1308965	1Mb	both	Cg1g001980	-75kb	Cg1g001990	-71kb	Cg1g002000	-54kb	Cg1g002010	-48kb	Cg1g002020	-45kb	Cg1g002030	-41kb	Cg1g002040	-8kb	Cg1g002050	-6kb	Cg1g002060	0kb	Cg1g002070	8kb	Cg1g002080	18kb	Cg1g002090	19kb	Cg1g002100	23kb	Cg1g002110	28kb	Cg1g002120	28kb	Cg1g002130	35kb	Cg1g002140	39kb	Cg1g002150	58kb	Cg1g002160	61kb	Cg1g002170	65kb	Cg1g002180	68kb
cmp0543	Didymin	Flavonoid	chr1:1308965	chr1	1308965	1Mb	both	Cg1g001980	-75kb	Cg1g001990	-71kb	Cg1g002000	-54kb	Cg1g002010	-48kb	Cg1g002020	-45kb	Cg1g002030	-41kb	Cg1g002040	-8kb	Cg1g002050	-6kb	Cg1g002060	0kb	Cg1g002070	8kb	Cg1g002080	18kb	Cg1g002090	19kb	Cg1g002100	23kb	Cg1g002110	28kb	Cg1g002120	28kb	Cg1g002130	35kb	Cg1g002140	39kb	Cg1g002150	58kb	Cg1g002160	61kb	Cg1g002170	65kb	Cg1g002180	68kb
cmp0544	Poncirin	Flavonoid	chr1:1308965	chr1	1308965	1Mb	both	Cg1g001980	-75kb	Cg1g001990	-71kb	Cg1g002000	-54kb	Cg1g002010	-48kb	Cg1g002020	-45kb	Cg1g002030	-41kb	Cg1g002040	-8kb	Cg1g002050	-6kb	Cg1g002060	0kb	Cg1g002070	8kb	Cg1g002080	18kb	Cg1g002090	19kb	Cg1g002100	23kb	Cg1g002110	28kb	Cg1g002120	28kb	Cg1g002130	35kb	Cg1g002140	39kb	Cg1g002150	58kb	Cg1g002160	61kb	Cg1g002170	65kb	Cg1g002180	68kb
cmp0615	Unknown	Unknown	chr1:1308965	chr1	1308965	1Mb	both	Cg1g001980	-75kb	Cg1g001990	-71kb	Cg1g002000	-54kb	Cg1g002010	-48kb	Cg1g002020	-45kb	Cg1g002030	-41kb	Cg1g002040	-8kb	Cg1g002050	-6kb	Cg1g002060	0kb	Cg1g002070	8kb	Cg1g002080	18kb	Cg1g002090	19kb	Cg1g002100	23kb	Cg1g002110	28kb	Cg1g002120	28kb	Cg1g002130	35kb	Cg1g002140	39kb	Cg1g002150	58kb	Cg1g002160	61kb	Cg1g002170	65kb	Cg1g002180	68kb
cmp0906	Luteolin 7-O-glucoside	Flavonoid	chr1:1308965	chr1	1308965	1Mb	both	Cg1g001980	-75kb	Cg1g001990	-71kb	Cg1g002000	-54kb	Cg1g002010	-48kb	Cg1g002020	-45kb	Cg1g002030	-41kb	Cg1g002040	-8kb	Cg1g002050	-6kb	Cg1g002060	0kb	Cg1g002070	8kb	Cg1g002080	18kb	Cg1g002090	19kb	Cg1g002100	23kb	Cg1g002110	28kb	Cg1g002120	28kb	Cg1g002130	35kb	Cg1g002140	39kb	Cg1g002150	58kb	Cg1g002160	61kb	Cg1g002170	65kb	Cg1g002180	68kb
cmp0977	Luteolin	Flavonoid	chr1:1308965	chr1	1308965	1Mb	both	Cg1g001980	-75kb	Cg1g001990	-71kb	Cg1g002000	-54kb	Cg1g002010	-48kb	Cg1g002020	-45kb	Cg1g002030	-41kb	Cg1g002040	-8kb	Cg1g002050	-6kb	Cg1g002060	0kb	Cg1g002070	8kb	Cg1g002080	18kb	Cg1g002090	19kb	Cg1g002100	23kb	Cg1g002110	28kb	Cg1g002120	28kb	Cg1g002130	35kb	Cg1g002140	39kb	Cg1g002150	58kb	Cg1g002160	61kb	Cg1g002170	65kb	Cg1g002180	68kb
cmp0403	Unknown	Unknown	chr1:1322056	chr1	1322056	1Mb	EMMAX	Cg1g001980	-88kb	Cg1g001990	-84kb	Cg1g002000	-67kb	Cg1g002010	-61kb	Cg1g002020	-58kb	Cg1g002030	-54kb	Cg1g002040	-21kb	Cg1g002050	-19kb	Cg1g002060	-12kb	Cg1g002070	-3kb	Cg1g002080	5kb	Cg1g002090	6kb	Cg1g002100	10kb	Cg1g002110	15kb	Cg1g002120	15kb	Cg1g002130	22kb	Cg1g002140	26kb	Cg1g002150	45kb	Cg1g002160	48kb	Cg1g002170	52kb	Cg1g002180	54kb
cmn0621	Kaempferol-7-O-neohesperidoside	Flavonoid	chr1:1332708	chr1	1332708	1Mb	both	Cg1g001980	99kb	Cg1g001990	-95kb	Cg1g002000	-78kb	Cg1g002010	-72kb	Cg1g002020	-69kb	Cg1g002030	-65kb	Cg1g002040	-32kb	Cg1g002050	-30kb	Cg1g002060	-23kb	Cg1g002070	-14kb	Cg1g002080	-4kb	Cg1g002090	-4kb	Cg1g002100	0kb	Cg1g002110	4kb	Cg1g002120	4kb	Cg1g002130	11kb	Cg1g002140	15kb	Cg1g002150	34kb	Cg1g002160	37kb	Cg1g002170	41kb	Cg1g002180	44kb
cmp0238	Unknown	Unknown	chr1:1332708	chr1	1332708	1Mb	both	Cg1g001980	99kb	Cg1g001990	-95kb	Cg1g002000	-78kb	Cg1g002010	-72kb	Cg1g002020	-69kb	Cg1g002030	-65kb	Cg1g002040	-32kb	Cg1g002050	-30kb	Cg1g002060	-23kb	Cg1g002070	-14kb	Cg1g002080	-4kb	Cg1g002090	-4kb	Cg1g002100	0kb	Cg1g002110	4kb	Cg1g002120	4kb	Cg1g002130	11kb	Cg1g002140	15kb	Cg1g002150	34kb	Cg1g002160	37kb	Cg1g002170	41kb	Cg1g002180	44kb
cmp0539	Poncirin	Flavonoid	chr1:1332708	chr1	1332708	1Mb	both	Cg1g001980	99kb	Cg1g001990	-95kb	Cg1g002000	-78kb	Cg1g002010	-72kb	Cg1g002020	-69kb	Cg1g002030	-65kb	Cg1g002040	-32kb	Cg1g002050	-30kb	Cg1g002060	-23kb	Cg1g002070	-14kb	Cg1g002080	-4kb	Cg1g002090	-4kb	Cg1g002100	0kb	Cg1g002110	4kb	Cg1g002120	4kb	Cg1g002130	11kb	Cg1g002140	15kb	Cg1g002150	34kb	Cg1g002160	37kb	Cg1g002170	41kb	Cg1g002180	44kb
cmp0543	Didymin	Flavonoid	chr1:1332708	chr1	1332708	1Mb	both	Cg1g001980	99kb	Cg1g001990	-95kb	Cg1g002000	-78kb	Cg1g002010	-72kb	Cg1g002020	-69kb	Cg1g002030	-65kb	Cg1g002040	-32kb	Cg1g002050	-30kb	Cg1g002060	-23kb	Cg1g002070	-14kb	Cg1g002080	-4kb	Cg1g002090	-4kb	Cg1g002100	0kb	Cg1g002110	4kb	Cg1g002120	4kb	Cg1g002130	11kb	Cg1g002140	15kb	Cg1g002150	34kb	Cg1g002160	37kb	Cg1g002170	41kb	Cg1g002180	44kb
cmp0544	Poncirin	Flavonoid	chr1:1332708	chr1	1332708	1Mb	both	Cg1g001980	99kb	Cg1g001990	-95kb	Cg1g002000	-78kb	Cg1g002010	-72kb	Cg1g002020	-69kb	Cg1g002030	-65kb	Cg1g002040	-32kb	Cg1g002050	-30kb	Cg1g002060	-23kb	Cg1g002070	-14kb	Cg1g002080	-4kb	Cg1g002090	-4kb	Cg1g002100	0kb	Cg1g002110	4kb	Cg1g002120	4kb	Cg1g002130	11kb	Cg1g002140	15kb	Cg1g002150	34kb	Cg1g002160	37kb	Cg1g002170	41kb	Cg1g002180	44kb
cmp0615	Unknown	Unknown	chr1:1332708	chr1	1332708	1Mb	both	Cg1g001980	99kb	Cg1g001990	-95kb	Cg1g002000	-78kb	Cg1g002010	-72kb	Cg1g002020	-69kb	Cg1g002030	-65kb	Cg1g002040	-32kb	Cg1g002050	-30kb	Cg1g002060	-23kb	Cg1g002070	-14kb	Cg1g002080	-4kb	Cg1g002090	-4kb	Cg1g002100	0kb	Cg1g002110	4kb	Cg1g002120	4kb	Cg1g002130	11kb	Cg1g002140	15kb	Cg1g002150	34kb	Cg1g002160	37kb	Cg1g002170	41kb	Cg1g002180	44kb
cmp0906	Luteolin 7-O-glucoside	Flavonoid	chr1:1332708	chr1	1332708	1Mb	both	Cg1g001980	99kb	Cg1g001990	-95kb	Cg1g002000	-78kb	Cg1g002010	-72kb	Cg1g002020	-69kb	Cg1g002030	-65kb	Cg1g002040	-32kb	Cg1g002050	-30kb	Cg1g002060	-23kb	Cg1g002070	-14kb	Cg1g002080	-4kb	Cg1g002090	-4kb	Cg1g002100	0kb	Cg1g002110	4kb	Cg1g002120	4kb	Cg1g002130	11kb	Cg1g002140	15kb	Cg1g002150	34kb	Cg1g002160	37kb	Cg1g002170	41kb	Cg1g002180	44kb
cmp0977	Luteolin	Flavonoid	chr1:1332708	chr1	1332708	1Mb	both	Cg1g001980	99kb	Cg1g001990	-95kb	Cg1g002000	-78kb	Cg1g002010	-72kb	Cg1g002020	-69kb	Cg1g002030	-65kb	Cg1g002040	-32kb	Cg1g002050	-30kb	Cg1g002060	-23kb	Cg1g002070	-14kb	Cg1g002080	-4kb	Cg1g002090	-4kb	Cg1g002100	0kb	Cg1g002110	4kb	Cg1g002120	4kb	Cg1g002130	11kb	Cg1g002140	15kb	Cg1g002150	34kb	Cg1g002160	37kb	Cg1g002170	41kb	Cg1g002180	44kb
cmp0556	Tricin O-rhamnosyl-O-hexoside	Flavonoid	chr1:1341727	chr1	1341727	1Mb	FaST-LMM	Cg1g002000	-87kb	Cg1g002010	-81kb	Cg1g002020	-78kb	Cg1g002030	-74kb	Cg1g002040	-41kb	Cg1g002050	-39kb	Cg1g002060	-32kb	Cg1g002070	-23kb	Cg1g002080	-13kb	Cg1g002090	-13kb	Cg1g002100	-5kb	Cg1g002110	-3kb	Cg1g002120	0kb	Cg1g002130	2kb	Cg1g002140	6kb	Cg1g002150	25kb	Cg1g002160	28kb	Cg1g002170	32kb	Cg1g002180	35kb	Cg1g002190	39kb	Cg1g002200	50kb
cmp0325	7-Prenyloxycoumarin	Coumarin	chr1:1344389	chr1	1344389	1Mb	EMMAX	Cg1g002000	-90kb	Cg1g002010	-83kb	Cg1g002020	-80kb	Cg1g002030	-76kb	Cg1g002040	-43kb	Cg1g002050	-42kb	Cg1g002060	-35kb	Cg1g002070	-25kb	Cg1g002080	-16kb	Cg1g002090	-15kb	Cg1g002100	-7kb	Cg1g002110	-6kb	Cg1g002120	-1kb	Cg1g002130	0kb	Cg1g002140	4kb	Cg1g002150	22kb	Cg1g002160	26kb	Cg1g002170	29kb	Cg1g002180	32kb	Cg1g002190	37kb	Cg1g002200	48kb
cmp0902	Limocitrin O-hexoside	Flavonoid	chr1:1344639	chr1	1344639	1Mb	EMMAX	Cg1g002000	-90kb	Cg1g002010	-84kb	Cg1g002020	-81kb	Cg1g002030	-77kb	Cg1g002040	-43kb	Cg1g002050	-42kb	Cg1g002060	-35kb	Cg1g002070	-26kb	Cg1g002080	-16kb	Cg1g002090	-16kb	Cg1g002100	-8kb	Cg1g002110	-6kb	Cg1g002120	-2kb	Cg1g002130	0kb	Cg1g002140	3kb	Cg1g002150	22kb	Cg1g002160	25kb	Cg1g002170	29kb	Cg1g002180	32kb	Cg1g002190	36kb	Cg1g002200	47kb
cmp0117	Unknown	Unknown	chr1:1344669	chr1	1344669	1Mb	both	Cg1g002000	-90kb	Cg1g002010	-84kb	Cg1g002020	-81kb	Cg1g002030	-77kb	Cg1g002040	-44kb	Cg1g002050	-42kb	Cg1g002060	-35kb	Cg1g002070	-26kb	Cg1g002080	-16kb	Cg1g002090	-16kb	Cg1g002100	-8kb	Cg1g002110	-6kb	Cg1g002120	-2kb	Cg1g002130	0kb	Cg1g002140	3kb	Cg1g002150	22kb	Cg1g002160	25kb	Cg1g002170	29kb	Cg1g002180	32kb	Cg1g002190	36kb	Cg1g002200	47kb
cmp0817	D(-)-Threose	Saccharide	chr1:1431828	chr1	1431828	1Mb	FaST-LMM	Cg1g002100	-95kb	Cg1g002110	-93kb	Cg1g002120	-89kb	Cg1g002130	-84kb	Cg1g002140	-81kb	Cg1g002150	-62kb	Cg1g002160	-58kb	Cg1g002170	-55kb	Cg1g002180	-53kb	Cg1g002190	-49kb	Cg1g002200	-38kb	Cg1g002210	-34kb	Cg1g002220	-31kb	Cg1g002230	-23kb	Cg1g002240	-20kb	Cg1g002250	-6kb	Cg1g002260	2kb	Cg1g002270	18kb	Cg1g002280	23kb	Cg1g002290	24kb	Cg1g002300	32kb
cmp0570	Unknown	Unknown	chr1:1436856	chr1	1436856	1Mb	EMMAX	Cg1g002110	-98kb	Cg1g002120	-94kb	Cg1g002130	-89kb	Cg1g002140	-86kb	Cg1g002150	-67kb	Cg1g002160	-63kb	Cg1g002170	-60kb	Cg1g002180	-58kb	Cg1g002190	-54kb	Cg1g002200	-43kb	Cg1g002210	-39kb	Cg1g002220	-36kb	Cg1g002230	-28kb	Cg1g002240	-25kb	Cg1g002250	-11kb	Cg1g002260	1kb	Cg1g002270	13kb	Cg1g002280	18kb	Cg1g002290	19kb	Cg1g002300	27kb	Cg1g002310	33kb
cmp0929	Hesperetin	Flavonoid	chr1:1437150	chr1	1437150	1Mb	EMMAX	Cg1g002110	-99kb	Cg1g002120	-94kb	Cg1g002130	-89kb	Cg1g002140	-86kb	Cg1g002150	-68kb	Cg1g002160	-63kb	Cg1g002170	-60kb	Cg1g002180	-58kb	Cg1g002190	-54kb	Cg1g002200	-43kb	Cg1g002210	-39kb	Cg1g002220	-36kb	Cg1g002230	-28kb	Cg1g002240	-26kb	Cg1g002250	-11kb	Cg1g002260	1kb	Cg1g002270	13kb	Cg1g002280	18kb	Cg1g002290	19kb	Cg1g002300	26kb	Cg1g002310	32kb
cmp0570	Unknown	Unknown	chr1:1448886	chr1	1448886	1Mb	EMMAX	Cg1g002140	98kb	Cg1g002150	-79kb	Cg1g002160	-75kb	Cg1g002170	-72kb	Cg1g002180	-70kb	Cg1g002190	-66kb	Cg1g002200	-55kb	Cg1g002210	-51kb	Cg1g002220	-48kb	Cg1g002230	-40kb	Cg1g002240	-37kb	Cg1g002250	-23kb	Cg1g002260	-10kb	Cg1g002270	1kb	Cg1g002280	6kb	Cg1g002290	7kb	Cg1g002300	15kb	Cg1g002310	21kb	Cg1g002320	26kb	Cg1g002330	28kb	Cg1g002340	29kb
cmp0729	Unknown	Unknown	chr1:1466859	chr1	1466859	1Mb	both	Cg1g002150	-97kb	Cg1g002160	-93kb	Cg1g002170	-90kb	Cg1g002180	-88kb	Cg1g002190	-84kb	Cg1g002200	-73kb	Cg1g002210	-69kb	Cg1g002220	-66kb	Cg1g002230	-58kb	Cg1g002240	-55kb	Cg1g002250	-41kb	Cg1g002260	-28kb	Cg1g002270	-13kb	Cg1g002280	-10kb	Cg1g002290	-8kb	Cg1g002300	0kb	Cg1g002310	3kb	Cg1g002320	8kb	Cg1g002330	10kb	Cg1g002340	11kb	Cg1g002350	11kb
cmp0656	Unknown	Unknown	chr1:1510103	chr1	1510103	1Mb	both	Cg1g002240	99kb	Cg1g002250	-84kb	Cg1g002260	-71kb	Cg1g002270	-56kb	Cg1g002280	-53kb	Cg1g002290	-52kb	Cg1g002300	-42kb	Cg1g002310	-34kb	Cg1g002320	-33kb	Cg1g002330	-32kb	Cg1g002340	-31kb	Cg1g002350	-31kb	Cg1g002360	-30kb	Cg1g002370	-29kb	Cg1g002380	-29kb	Cg1g002390	-28kb	Cg1g002400	-28kb	Cg1g002410	-26kb	Cg1g002420	-25kb	Cg1g002430	-24kb	Cg1g002440	-24kb
cmp0100	Unknown	Unknown	chr1:1536807	chr1	1536807	1Mb	FaST-LMM	Cg1g002260	98kb	Cg1g002270	-83kb	Cg1g002280	-80kb	Cg1g002290	-78kb	Cg1g002300	-69kb	Cg1g002310	-61kb	Cg1g002320	-60kb	Cg1g002330	-59kb	Cg1g002340	-58kb	Cg1g002350	-58kb	Cg1g002360	-57kb	Cg1g002370	-56kb	Cg1g002380	-55kb	Cg1g002390	-55kb	Cg1g002400	-54kb	Cg1g002410	-52kb	Cg1g002420	-51kb	Cg1g002430	-51kb	Cg1g002440	-50kb	Cg1g002450	-48kb	Cg1g002460	-48kb
cmp0235	Unknown	Unknown	chr1:1561610	chr1	1561610	1Mb	both	Cg1g002300	-94kb	Cg1g002310	-85kb	Cg1g002320	-85kb	Cg1g002330	-83kb	Cg1g002340	-83kb	Cg1g002350	-82kb	Cg1g002360	-82kb	Cg1g002370	-81kb	Cg1g002380	-80kb	Cg1g002390	-80kb	Cg1g002400	-79kb	Cg1g002410	-77kb	Cg1g002420	-76kb	Cg1g002430	-76kb	Cg1g002440	-75kb	Cg1g002450	-73kb	Cg1g002460	-73kb	Cg1g002470	-72kb	Cg1g002480	-72kb	Cg1g002490	-71kb	Cg1g002500	-70kb
cmp0334	Unknown	Unknown	chr1:1564861	chr1	1564861	1Mb	both	Cg1g002300	97kb	Cg1g002310	-89kb	Cg1g002320	-88kb	Cg1g002330	-87kb	Cg1g002340	-86kb	Cg1g002350	-86kb	Cg1g002360	-85kb	Cg1g002370	-84kb	Cg1g002380	-83kb	Cg1g002390	-83kb	Cg1g002400	-82kb	Cg1g002410	-80kb	Cg1g002420	-80kb	Cg1g002430	-79kb	Cg1g002440	-78kb	Cg1g002450	-77kb	Cg1g002460	-76kb	Cg1g002470	-75kb	Cg1g002480	-75kb	Cg1g002490	-75kb	Cg1g002500	-73kb
cmp0728	2'-Deoxycytidine-5'-diphosphate	Nucleic acid derivative	chr1:1576899	chr1	1576899	1Mb	both	Cg1g002330	-99kb	Cg1g002340	-98kb	Cg1g002350	-98kb	Cg1g002360	-97kb	Cg1g002370	-96kb	Cg1g002380	-96kb	Cg1g002390	-95kb	Cg1g002400	-94kb	Cg1g002410	-93kb	Cg1g002420	-92kb	Cg1g002430	-91kb	Cg1g002440	-90kb	Cg1g002450	-89kb	Cg1g002460	-88kb	Cg1g002470	-87kb	Cg1g002480	-87kb	Cg1g002490	-87kb	Cg1g002500	-85kb	Cg1g002510	-85kb	Cg1g002520	-83kb	Cg1g002530	-83kb
cmp0086	Unknown	Unknown	chr1:1592224	chr1	1592224	1Mb	EMMAX	Cg1g002520	-99kb	Cg1g002530	-98kb	Cg1g002540	-97kb	Cg1g002550	-95kb	Cg1g002560	-94kb	Cg1g002570	-92kb	Cg1g002580	-88kb	Cg1g002590	-80kb	Cg1g002600	-71kb	Cg1g002610	-68kb	Cg1g002620	-61kb	Cg1g002630	-58kb	Cg1g002640	-48kb	Cg1g002650	-43kb	Cg1g002660	-30kb	Cg1g002670	-21kb	Cg1g002680	-7kb	Cg1g002690	-4kb	Cg1g002700	0kb	Cg1g002710	4kb	Cg1g002720	10kb
cmp0140	Unknown	Unknown	chr1:1594355	chr1	1594355	1Mb	EMMAX	Cg1g002540	99kb	Cg1g002550	-97kb	Cg1g002560	-96kb	Cg1g002570	-94kb	Cg1g002580	-90kb	Cg1g002590	-82kb	Cg1g002600	-73kb	Cg1g002610	-70kb	Cg1g002620	-63kb	Cg1g002630	-60kb	Cg1g002640	-50kb	Cg1g002650	-45kb	Cg1g002660	-33kb	Cg1g002670	-23kb	Cg1g002680	-9kb	Cg1g002690	-6kb	Cg1g002700	-2kb	Cg1g002710	2kb	Cg1g002720	8kb	Cg1g002730	17kb	Cg1g002740	19kb
cmp0140	Unknown	Unknown	chr1:1594651	chr1	1594651	1Mb	EMMAX	Cg1g002540	99kb	Cg1g002550	-97kb	Cg1g002560	-97kb	Cg1g002570	-94kb	Cg1g002580	-90kb	Cg1g002590	-83kb	Cg1g002600	-73kb	Cg1g002610	-70kb	Cg1g002620	-64kb	Cg1g002630	-61kb	Cg1g002640	-50kb	Cg1g002650	-45kb	Cg1g002660	-33kb	Cg1g002670	-24kb	Cg1g002680	-9kb	Cg1g002690	-6kb	Cg1g002700	-2kb	Cg1g002710	2kb	Cg1g002720	8kb	Cg1g002730	17kb	Cg1g002740	19kb
cmp0965	Chrysoeriol 7-O-hexoside	Flavonoid	chr1:1595014	chr1	1595014	1Mb	EMMAX	Cg1g002550	-97kb	Cg1g002560	-97kb	Cg1g002570	-95kb	Cg1g002580	-91kb	Cg1g002590	-83kb	Cg1g002600	-74kb	Cg1g002610	-70kb	Cg1g002620	-64kb	Cg1g002630	-61kb	Cg1g002640	-51kb	Cg1g002650	-46kb	Cg1g002660	-33kb	Cg1g002670	-24kb	Cg1g002680	-9kb	Cg1g002690	-7kb	Cg1g002700	-2kb	Cg1g002710	1kb	Cg1g002720	7kb	Cg1g002730	16kb	Cg1g002740	19kb	Cg1g002750	31kb
cmp0235	Unknown	Unknown	chr1:1609241	chr1	1609241	1Mb	both	Cg1g002590	-97kb	Cg1g002600	-88kb	Cg1g002610	-85kb	Cg1g002620	-78kb	Cg1g002630	-75kb	Cg1g002640	-65kb	Cg1g002650	-60kb	Cg1g002660	-47kb	Cg1g002670	-38kb	Cg1g002680	-24kb	Cg1g002690	-21kb	Cg1g002700	-17kb	Cg1g002710	-10kb	Cg1g002720	0kb	Cg1g002730	2kb	Cg1g002740	4kb	Cg1g002750	17kb	Cg1g002760	15kb	Cg1g002770	27kb	Cg1g002780	28kb	Cg1g002790	42kb
cmp0235	Unknown	Unknown	chr1:1628934	chr1	1628934	1Mb	FaST-LMM	Cg1g002620	98kb	Cg1g002630	-95kb	Cg1g002640	-85kb	Cg1g002650	-79kb	Cg1g002660	-67kb	Cg1g002670	-58kb	Cg1g002680	-43kb	Cg1g002690	-41kb	Cg1g002700	-36kb	Cg1g002710	-30kb	Cg1g002720	-18kb	Cg1g002730	-15kb	Cg1g002740	-4kb	Cg1g002750	-2kb	Cg1g002760	0kb	Cg1g002770	7kb	Cg1g002780	9kb	Cg1g002790	22kb	Cg1g002800	30kb	Cg1g002810	48kb	Cg1g002820	57kb
cmn0621	Kaempferol-7-O-neohesperidoside	Flavonoid	chr1:1634751	chr1	1634751	1Mb	both	Cg1g002640	-90kb	Cg1g002650	-85kb	Cg1g002660	-73kb	Cg1g002670	-64kb	Cg1g002680	-49kb	Cg1g002690	-47kb	Cg1g002700	-42kb	Cg1g002710	-36kb	Cg1g002720	-24kb	Cg1g002730	-21kb	Cg1g002740	-10kb	Cg1g002750	-7kb	Cg1g002760	-5kb	Cg1g002770	1kb	Cg1g002780	3kb	Cg1g002790	16kb	Cg1g002800	24kb	Cg1g002810	42kb	Cg1g002820	51kb	Cg1g002830	53kb	Cg1g002840	62kb
cmp0539	Poncirin	Flavonoid	chr1:1634751	chr1	1634751	1Mb	both	Cg1g002640	-90kb	Cg1g002650	-85kb	Cg1g002660	-73kb	Cg1g002670	-64kb	Cg1g002680	-49kb	Cg1g002690	-47kb	Cg1g002700	-42kb	Cg1g002710	-36kb	Cg1g002720	-24kb	Cg1g002730	-21kb	Cg1g002740	-10kb	Cg1g002750	-7kb	Cg1g002760	-5kb	Cg1g002770	1kb	Cg1g002780	3kb	Cg1g002790	16kb	Cg1g002800	24kb	Cg1g002810	42kb	Cg1g002820	51kb	Cg1g002830	53kb	Cg1g002840	62kb
cmp0543	Didymin	Flavonoid	chr1:1634751	chr1	1634751	1Mb	both	Cg1g002640	-90kb	Cg1g002650	-85kb	Cg1g002660	-73kb	Cg1g002670	-64kb	Cg1g002680	-49kb	Cg1g002690	-47kb	Cg1g002700	-42kb	Cg1g002710	-36kb	Cg1g002720	-24kb	Cg1g002730	-21kb	Cg1g002740	-10kb	Cg1g002750	-7kb	Cg1g002760	-5kb	Cg1g002770	1kb	Cg1g002780	3kb	Cg1g002790	16kb	Cg1g002800	24kb	Cg1g002810	42kb	Cg1g002820	51kb	Cg1g002830	53kb	Cg1g002840	62kb
cmp0544	Poncirin	Flavonoid	chr1:1634751	chr1	1634751	1Mb	both	Cg1g002640	-90kb	Cg1g002650	-85kb	Cg1g002660	-73kb	Cg1g002670	-64kb	Cg1g002680	-49kb	Cg1g002690	-47kb	Cg1g002700	-42kb	Cg1g002710	-36kb	Cg1g002720	-24kb	Cg1g002730	-21kb	Cg1g002740	-10kb	Cg1g002750	-7kb	Cg1g002760	-5kb	Cg1g002770	1kb	Cg1g002780	3kb	Cg1g002790	16kb	Cg1g002800	24kb	Cg1g002810	42kb	Cg1g002820	51kb	Cg1g002830	53kb	Cg1g002840	62kb
cmp0615	Unknown	Unknown	chr1:1634751	chr1	1634751	1Mb	FaST-LMM	Cg1g002640	-90kb	Cg1g002650	-85kb	Cg1g002660	-73kb	Cg1g002670	-64kb	Cg1g002680	-49kb	Cg1g002690	-47kb	Cg1g002700	-42kb	Cg1g002710	-36kb	Cg1g002720	-24kb	Cg1g002730	-21kb	Cg1g002740	-10kb	Cg1g002750	-7kb	Cg1g002760	-5kb	Cg1g002770	1kb	Cg1g002780	3kb	Cg1g002790	16kb	Cg1g002800	24kb	Cg1g002810	42kb	Cg1g002820	51kb	Cg1g002830	53kb	Cg1g002840	62kb
cmp0906	Luteolin 7-O-glucoside	Flavonoid	chr1:1634751	chr1	1634751	1Mb	both	Cg1g002640	-90kb	Cg1g002650	-85kb	Cg1g002660	-73kb	Cg1g002670	-64kb	Cg1g002680	-49kb	Cg1g002690	-47kb	Cg1g002700	-42kb	Cg1g002710	-36kb	Cg1g002720	-24kb	Cg1g002730	-21kb	Cg1g002740	-10kb	Cg1g002750	-7kb	Cg1g002760	-5kb	Cg1g002770	1kb	Cg1g002780	3kb	Cg1g002790	16kb	Cg1g002800	24kb	Cg1g002810	42kb	Cg1g002820	51kb	Cg1g002830	53kb	Cg1g002840	62kb
cmp0123	Unknown	Unknown	chr1:1641623	chr1	1641623	1Mb	FaST-LMM	Cg1g002640	97kb	Cg1g002650	-92kb	Cg1g002660	-80kb	Cg1g002670	-71kb	Cg1g002680	-56kb	Cg1g002690	-53kb	Cg1g002700	-49kb	Cg1g002710	-43kb	Cg1g002720	-31kb	Cg1g002730	-28kb	Cg1g002740	-17kb	Cg1g002750	-14kb	Cg1g002760	-12kb	Cg1g002770	-4kb	Cg1g002780	0kb	Cg1g002790	10kb	Cg1g002800	17kb	Cg1g002810	35kb	Cg1g002820	44kb	Cg1g002830	46kb	Cg1g002840	56kb
cmn0156	GA7	Phytohormone	chr1:1694807	chr1	1694807	1Mb	both	Cg1g002710	-96kb	Cg1g002720	-84kb	Cg1g002730	-81kb	Cg1g002740	-70kb	Cg1g002750	-67kb	Cg1g002760	-65kb	Cg1g002770	-57kb	Cg1g002780	-52kb	Cg1g002790	-39kb	Cg1g002800	-32kb	Cg1g002810	-12kb	Cg1g002820	-7kb	Cg1g002830	2kb	Cg1g002840	2kb	Cg1g002850	8kb	Cg1g002860	18kb	Cg1g002870	30kb	Cg1g002880	41kb	Cg1g002890	56kb	Cg1g002900	69kb	Cg1g002910	75kb
cmp0334	Unknown	Unknown	chr1:1740238	chr1	1740238	1Mb	FaST-LMM	Cg1g002780	97kb	Cg1g002790	-84kb	Cg1g002800	-77kb	Cg1g002810	-57kb	Cg1g002820	-52kb	Cg1g002830	-43kb	Cg1g002840	-39kb	Cg1g002850	-32kb	Cg1g002860	-23kb	Cg1g002870	-14kb	Cg1g002880	-3kb	Cg1g002890	11kb	Cg1g002900	24kb	Cg1g002910	30kb	Cg1g002920	52kb	Cg1g002930	60kb	Cg1g002940	69kb	Cg1g002950	75kb	Cg1g002960	80kb	Cg1g002970	81kb	Cg1g002980	82kb
cmp0512	Unknown	Unknown	chr1:1741301	chr1	1741301	1Mb	EMMAX	Cg1g002780	99kb	Cg1g002790	-85kb	Cg1g002800	-78kb	Cg1g002810	-58kb	Cg1g002820	-53kb	Cg1g002830	-44kb	Cg1g002840	-40kb	Cg1g002850	-33kb	Cg1g002860	-24kb	Cg1g002870	-15kb	Cg1g002880	-5kb	Cg1g002890	10kb	Cg1g002900	23kb	Cg1g002910	29kb	Cg1g002920	51kb	Cg1g002930	59kb	Cg1g002940	68kb	Cg1g002950	74kb	Cg1g002960	78kb	Cg1g002970	80kb	Cg1g002980	81kb
cmp0573	Kaempferol-3-O-rhamnosylhexoside-7-O-rhamnoside	Flavonoid	chr1:1742935	chr1	1742935	1Mb	both	Cg1g002790	-87kb	Cg1g002800	-80kb	Cg1g002810	-60kb	Cg1g002820	-55kb	Cg1g002830	-45kb	Cg1g002840	-42kb	Cg1g002850	-34kb	Cg1g002860	-25kb	Cg1g002870	-16kb	Cg1g002880	-6kb	Cg1g002890	8kb	Cg1g002900	21kb	Cg1g002910	27kb	Cg1g002920	49kb	Cg1g002930	58kb	Cg1g002940	66kb	Cg1g002950	72kb	Cg1g002960	77kb	Cg1g002970	79kb	Cg1g002980	80kb	Cg1g002990	86kb
cmp0966	Kaempferol 3-O-glucoside-2‘-O-rhamnoside	Flavonoid	chr1:1742935	chr1	1742935	1Mb	both	Cg1g002790	-87kb	Cg1g002800	-80kb	Cg1g002810	-60kb	Cg1g002820	-55kb	Cg1g002830	-45kb	Cg1g002840	-42kb	Cg1g002850	-34kb	Cg1g002860	-25kb	Cg1g002870	-16kb	Cg1g002880	-6kb	Cg1g002890	8kb	Cg1g002900	21kb	Cg1g002910	27kb	Cg1g002920	49kb	Cg1g002930	58kb	Cg1g002940	66kb	Cg1g002950	72kb	Cg1g002960	77kb	Cg1g002970	79kb	Cg1g002980	80kb	Cg1g002990	86kb
cmp0315	Unknown	Unknown	chr1:1756587	chr1	1756587	1Mb	EMMAX	Cg1g002800	-93kb	Cg1g002810	-74kb	Cg1g002820	-69kb	Cg1g002830	-59kb	Cg1g002840	-56kb	Cg1g002850	-48kb	Cg1g002860	-39kb	Cg1g002870	-30kb	Cg1g002880	-20kb	Cg1g002890	0kb	Cg1g002900	7kb	Cg1g002910	13kb	Cg1g002920	35kb	Cg1g002930	44kb	Cg1g002940	52kb	Cg1g002950	58kb	Cg1g002960	63kb	Cg1g002970	65kb	Cg1g002980	66kb	Cg1g002990	72kb	Cg1g003000	81kb
cmp0476	3,3',4',5,6,7,8-Heptamethoxyflavone	Flavonoid	chr1:1756587	chr1	1756587	1Mb	EMMAX	Cg1g002800	-93kb	Cg1g002810	-74kb	Cg1g002820	-69kb	Cg1g002830	-59kb	Cg1g002840	-56kb	Cg1g002850	-48kb	Cg1g002860	-39kb	Cg1g002870	-30kb	Cg1g002880	-20kb	Cg1g002890	0kb	Cg1g002900	7kb	Cg1g002910	13kb	Cg1g002920	35kb	Cg1g002930	44kb	Cg1g002940	52kb	Cg1g002950	58kb	Cg1g002960	63kb	Cg1g002970	65kb	Cg1g002980	66kb	Cg1g002990	72kb	Cg1g003000	81kb
cmp0334	Unknown	Unknown	chr1:1758550	chr1	1758550	1Mb	FaST-LMM	Cg1g002800	-95kb	Cg1g002810	-75kb	Cg1g002820	-71kb	Cg1g002830	-61kb	Cg1g002840	-58kb	Cg1g002850	-50kb	Cg1g002860	-41kb	Cg1g002870	-32kb	Cg1g002880	-22kb	Cg1g002890	-1kb	Cg1g002900	6kb	Cg1g002910	11kb	Cg1g002920	33kb	Cg1g002930	42kb	Cg1g002940	50kb	Cg1g002950	56kb	Cg1g002960	61kb	Cg1g002970	63kb	Cg1g002980	64kb	Cg1g002990	70kb	Cg1g003000	79kb
cmp0331	Phellopterin	Coumarin	chr1:1768797	chr1	1768797	1Mb	EMMAX	Cg1g002810	-86kb	Cg1g002820	-81kb	Cg1g002830	-71kb	Cg1g002840	-68kb	Cg1g002850	-60kb	Cg1g002860	-51kb	Cg1g002870	-42kb	Cg1g002880	-32kb	Cg1g002890	-11kb	Cg1g002900	0kb	Cg1g002910	1kb	Cg1g002920	23kb	Cg1g002930	32kb	Cg1g002940	40kb	Cg1g002950	46kb	Cg1g002960	51kb	Cg1g002970	53kb	Cg1g002980	54kb	Cg1g002990	60kb	Cg1g003000	69kb	Cg1g003010	78kb
cmp0331	Phellopterin	Coumarin	chr1:1768798	chr1	1768798	1Mb	EMMAX	Cg1g002810	-86kb	Cg1g002820	-81kb	Cg1g002830	-71kb	Cg1g002840	-68kb	Cg1g002850	-60kb	Cg1g002860	-51kb	Cg1g002870	-42kb	Cg1g002880	-32kb	Cg1g002890	-11kb	Cg1g002900	0kb	Cg1g002910	1kb	Cg1g002920	23kb	Cg1g002930	32kb	Cg1g002940	40kb	Cg1g002950	46kb	Cg1g002960	51kb	Cg1g002970	53kb	Cg1g002980	54kb	Cg1g002990	60kb	Cg1g003000	69kb	Cg1g003010	78kb
cmp0867	C-hexosyl-tricetin O-pentoside	Flavonoid	chr1:1793901	chr1	1793901	1Mb	both	Cg1g002830	96kb	Cg1g002840	-93kb	Cg1g002850	-85kb	Cg1g002860	-76kb	Cg1g002870	-67kb	Cg1g002880	-57kb	Cg1g002890	-36kb	Cg1g002900	-25kb	Cg1g002910	-9kb	Cg1g002920	0kb	Cg1g002930	7kb	Cg1g002940	15kb	Cg1g002950	21kb	Cg1g002960	26kb	Cg1g002970	28kb	Cg1g002980	29kb	Cg1g002990	35kb	Cg1g003000	44kb	Cg1g003010	53kb	Cg1g003020	58kb	Cg1g003030	64kb
cmn0621	Kaempferol-7-O-neohesperidoside	Flavonoid	chr1:1798261	chr1	1798261	1Mb	both	Cg1g002840	97kb	Cg1g002850	-90kb	Cg1g002860	-81kb	Cg1g002870	-72kb	Cg1g002880	-61kb	Cg1g002890	-40kb	Cg1g002900	-29kb	Cg1g002910	-14kb	Cg1g002920	-3kb	Cg1g002930	2kb	Cg1g002940	11kb	Cg1g002950	17kb	Cg1g002960	22kb	Cg1g002970	23kb	Cg1g002980	24kb	Cg1g002990	30kb	Cg1g003000	39kb	Cg1g003010	48kb	Cg1g003020	54kb	Cg1g003030	59kb	Cg1g003040	64kb
cmp0238	Unknown	Unknown	chr1:1798261	chr1	1798261	1Mb	both	Cg1g002840	97kb	Cg1g002850	-90kb	Cg1g002860	-81kb	Cg1g002870	-72kb	Cg1g002880	-61kb	Cg1g002890	-40kb	Cg1g002900	-29kb	Cg1g002910	-14kb	Cg1g002920	-3kb	Cg1g002930	2kb	Cg1g002940	11kb	Cg1g002950	17kb	Cg1g002960	22kb	Cg1g002970	23kb	Cg1g002980	24kb	Cg1g002990	30kb	Cg1g003000	39kb	Cg1g003010	48kb	Cg1g003020	54kb	Cg1g003030	59kb	Cg1g003040	64kb
cmp0539	Poncirin	Flavonoid	chr1:1798261	chr1	1798261	1Mb	both	Cg1g002840	97kb	Cg1g002850	-90kb	Cg1g002860	-81kb	Cg1g002870	-72kb	Cg1g002880	-61kb	Cg1g002890	-40kb	Cg1g002900	-29kb	Cg1g002910	-14kb	Cg1g002920	-3kb	Cg1g002930	2kb	Cg1g002940	11kb	Cg1g002950	17kb	Cg1g002960	22kb	Cg1g002970	23kb	Cg1g002980	24kb	Cg1g002990	30kb	Cg1g003000	39kb	Cg1g003010	48kb	Cg1g003020	54kb	Cg1g003030	59kb	Cg1g003040	64kb
cmp0543	Didymin	Flavonoid	chr1:1798261	chr1	1798261	1Mb	both	Cg1g002840	97kb	Cg1g002850	-90kb	Cg1g002860	-81kb	Cg1g002870	-72kb	Cg1g002880	-61kb	Cg1g002890	-40kb	Cg1g002900	-29kb	Cg1g002910	-14kb	Cg1g002920	-3kb	Cg1g002930	2kb	Cg1g002940	11kb	Cg1g002950	17kb	Cg1g002960	22kb	Cg1g002970	23kb	Cg1g002980	24kb	Cg1g002990	30kb	Cg1g003000	39kb	Cg1g003010	48kb	Cg1g003020	54kb	Cg1g003030	59kb	Cg1g003040	64kb
cmp0544	Poncirin	Flavonoid	chr1:1798261	chr1	1798261	1Mb	both	Cg1g002840	97kb	Cg1g002850	-90kb	Cg1g002860	-81kb	Cg1g002870	-72kb	Cg1g002880	-61kb	Cg1g002890	-40kb	Cg1g002900	-29kb	Cg1g002910	-14kb	Cg1g002920	-3kb	Cg1g002930	2kb	Cg1g002940	11kb	Cg1g002950	17kb	Cg1g002960	22kb	Cg1g002970	23kb	Cg1g002980	24kb	Cg1g002990	30kb	Cg1g003000	39kb	Cg1g003010	48kb	Cg1g003020	54kb	Cg1g003030	59kb	Cg1g003040	64kb
cmp0615	Unknown	Unknown	chr1:1798261	chr1	1798261	1Mb	both	Cg1g002840	97kb	Cg1g002850	-90kb	Cg1g002860	-81kb	Cg1g002870	-72kb	Cg1g002880	-61kb	Cg1g002890	-40kb	Cg1g002900	-29kb	Cg1g002910	-14kb	Cg1g002920	-3kb	Cg1g002930	2kb	Cg1g002940	11kb	Cg1g002950	17kb	Cg1g002960	22kb	Cg1g002970	23kb	Cg1g002980	24kb	Cg1g002990	30kb	Cg1g003000	39kb	Cg1g003010	48kb	Cg1g003020	54kb	Cg1g003030	59kb	Cg1g003040	64kb
cmp0906	Luteolin 7-O-glucoside	Flavonoid	chr1:1798261	chr1	1798261	1Mb	both	Cg1g002840	97kb	Cg1g002850	-90kb	Cg1g002860	-81kb	Cg1g002870	-72kb	Cg1g002880	-61kb	Cg1g002890	-40kb	Cg1g002900	-29kb	Cg1g002910	-14kb	Cg1g002920	-3kb	Cg1g002930	2kb	Cg1g002940	11kb	Cg1g002950	17kb	Cg1g002960	22kb	Cg1g002970	23kb	Cg1g002980	24kb	Cg1g002990	30kb	Cg1g003000	39kb	Cg1g003010	48kb	Cg1g003020	54kb	Cg1g003030	59kb	Cg1g003040	64kb
cmp0977	Luteolin	Flavonoid	chr1:1798261	chr1	1798261	1Mb	both	Cg1g002840	97kb	Cg1g002850	-90kb	Cg1g002860	-81kb	Cg1g002870	-72kb	Cg1g002880	-61kb	Cg1g002890	-40kb	Cg1g002900	-29kb	Cg1g002910	-14kb	Cg1g002920	-3kb	Cg1g002930	2kb	Cg1g002940	11kb	Cg1g002950	17kb	Cg1g002960	22kb	Cg1g002970	23kb	Cg1g002980	24kb	Cg1g002990	30kb	Cg1g003000	39kb	Cg1g003010	48kb	Cg1g003020	54kb	Cg1g003030	59kb	Cg1g003040	64kb
cmp0656	Unknown	Unknown	chr1:1804016	chr1	1804016	1Mb	both	Cg1g002850	95kb	Cg1g002860	-86kb	Cg1g002870	-77kb	Cg1g002880	-67kb	Cg1g002890	-46kb	Cg1g002900	-35kb	Cg1g002910	-20kb	Cg1g002920	-9kb	Cg1g002930	1kb	Cg1g002940	5kb	Cg1g002950	11kb	Cg1g002960	16kb	Cg1g002970	17kb	Cg1g002980	19kb	Cg1g002990	25kb	Cg1g003000	34kb	Cg1g003010	43kb	Cg1g003020	48kb	Cg1g003030	54kb	Cg1g003040	59kb	Cg1g003050	64kb
cmp0275	Unknown	Unknown	chr1:1806711	chr1	1806711	1Mb	EMMAX	Cg1g002850	98kb	Cg1g002860	-89kb	Cg1g002870	-80kb	Cg1g002880	-70kb	Cg1g002890	-49kb	Cg1g002900	-37kb	Cg1g002910	-22kb	Cg1g002920	-12kb	Cg1g002930	0kb	Cg1g002940	2kb	Cg1g002950	8kb	Cg1g002960	13kb	Cg1g002970	15kb	Cg1g002980	16kb	Cg1g002990	22kb	Cg1g003000	31kb	Cg1g003010	40kb	Cg1g003020	45kb	Cg1g003030	51kb	Cg1g003040	56kb	Cg1g003050	62kb
cmp0860	Unknown	Unknown	chr1:1806846	chr1	1806846	1Mb	FaST-LMM	Cg1g002850	98kb	Cg1g002860	-89kb	Cg1g002870	-80kb	Cg1g002880	-70kb	Cg1g002890	-49kb	Cg1g002900	-37kb	Cg1g002910	-22kb	Cg1g002920	-12kb	Cg1g002930	-1kb	Cg1g002940	2kb	Cg1g002950	8kb	Cg1g002960	13kb	Cg1g002970	15kb	Cg1g002980	16kb	Cg1g002990	22kb	Cg1g003000	31kb	Cg1g003010	40kb	Cg1g003020	45kb	Cg1g003030	51kb	Cg1g003040	56kb	Cg1g003050	62kb
cmp0865	Unknown	Unknown	chr1:1806846	chr1	1806846	1Mb	EMMAX	Cg1g002850	98kb	Cg1g002860	-89kb	Cg1g002870	-80kb	Cg1g002880	-70kb	Cg1g002890	-49kb	Cg1g002900	-37kb	Cg1g002910	-22kb	Cg1g002920	-12kb	Cg1g002930	-1kb	Cg1g002940	2kb	Cg1g002950	8kb	Cg1g002960	13kb	Cg1g002970	15kb	Cg1g002980	16kb	Cg1g002990	22kb	Cg1g003000	31kb	Cg1g003010	40kb	Cg1g003020	45kb	Cg1g003030	51kb	Cg1g003040	56kb	Cg1g003050	62kb
cmp0921	Phellodensin F	Flavonoid	chr1:1806846	chr1	1806846	1Mb	both	Cg1g002850	98kb	Cg1g002860	-89kb	Cg1g002870	-80kb	Cg1g002880	-70kb	Cg1g002890	-49kb	Cg1g002900	-37kb	Cg1g002910	-22kb	Cg1g002920	-12kb	Cg1g002930	-1kb	Cg1g002940	2kb	Cg1g002950	8kb	Cg1g002960	13kb	Cg1g002970	15kb	Cg1g002980	16kb	Cg1g002990	22kb	Cg1g003000	31kb	Cg1g003010	40kb	Cg1g003020	45kb	Cg1g003030	51kb	Cg1g003040	56kb	Cg1g003050	62kb
cmp0334	Unknown	Unknown	chr1:1822542	chr1	1822542	1Mb	both	Cg1g002870	-96kb	Cg1g002880	-86kb	Cg1g002890	-64kb	Cg1g002900	-53kb	Cg1g002910	-38kb	Cg1g002920	-28kb	Cg1g002930	-16kb	Cg1g002940	-9kb	Cg1g002950	-4kb	Cg1g002960	-1kb	Cg1g002970	0kb	Cg1g002980	0kb	Cg1g002990	6kb	Cg1g003000	15kb	Cg1g003010	24kb	Cg1g003020	30kb	Cg1g003030	35kb	Cg1g003040	40kb	Cg1g003050	46kb	Cg1g003060	57kb	Cg1g003070	62kb
cmp0334	Unknown	Unknown	chr1:1833051	chr1	1833051	1Mb	FaST-LMM	Cg1g002880	-96kb	Cg1g002890	-75kb	Cg1g002900	-64kb	Cg1g002910	-49kb	Cg1g002920	-38kb	Cg1g002930	-27kb	Cg1g002940	-20kb	Cg1g002950	-14kb	Cg1g002960	-12kb	Cg1g002970	-10kb	Cg1g002980	-8kb	Cg1g002990	0kb	Cg1g003000	5kb	Cg1g003010	14kb	Cg1g003020	19kb	Cg1g003030	25kb	Cg1g003040	29kb	Cg1g003050	35kb	Cg1g003060	46kb	Cg1g003070	51kb	Cg1g003080	64kb
cmp0718	iP9G	Nucleic acid derivative	chr1:1834815	chr1	1834815	1Mb	both	Cg1g002880	-98kb	Cg1g002890	-77kb	Cg1g002900	-65kb	Cg1g002910	-50kb	Cg1g002920	-40kb	Cg1g002930	-29kb	Cg1g002940	-21kb	Cg1g002950	-16kb	Cg1g002960	-14kb	Cg1g002970	-12kb	Cg1g002980	-9kb	Cg1g002990	0kb	Cg1g003000	3kb	Cg1g003010	12kb	Cg1g003020	17kb	Cg1g003030	23kb	Cg1g003040	28kb	Cg1g003050	34kb	Cg1g003060	45kb	Cg1g003070	49kb	Cg1g003080	62kb
cmp0640	Glucosamine	Others	chr1:1852729	chr1	1852729	1Mb	both	Cg1g002890	95kb	Cg1g002900	-83kb	Cg1g002910	-68kb	Cg1g002920	-58kb	Cg1g002930	-46kb	Cg1g002940	-39kb	Cg1g002950	-34kb	Cg1g002960	-32kb	Cg1g002970	-29kb	Cg1g002980	-27kb	Cg1g002990	-18kb	Cg1g003000	-11kb	Cg1g003010	-4kb	Cg1g003020	0kb	Cg1g003030	5kb	Cg1g003040	10kb	Cg1g003050	16kb	Cg1g003060	27kb	Cg1g003070	31kb	Cg1g003080	44kb	Cg1g003090	47kb
cmp0334	Unknown	Unknown	chr1:1865370	chr1	1865370	1Mb	both	Cg1g002900	96kb	Cg1g002910	-81kb	Cg1g002920	-71kb	Cg1g002930	-59kb	Cg1g002940	-52kb	Cg1g002950	-47kb	Cg1g002960	-44kb	Cg1g002970	-42kb	Cg1g002980	-40kb	Cg1g002990	-31kb	Cg1g003000	-24kb	Cg1g003010	-17kb	Cg1g003020	-8kb	Cg1g003030	-7kb	Cg1g003040	0kb	Cg1g003050	3kb	Cg1g003060	14kb	Cg1g003070	19kb	Cg1g003080	32kb	Cg1g003090	35kb	Cg1g003100	45kb
cmp0439	Esculin	Coumarin	chr1:1879541	chr1	1879541	1Mb	EMMAX	Cg1g002910	95kb	Cg1g002920	-85kb	Cg1g002930	-73kb	Cg1g002940	-66kb	Cg1g002950	-61kb	Cg1g002960	-58kb	Cg1g002970	-56kb	Cg1g002980	-54kb	Cg1g002990	-45kb	Cg1g003000	-38kb	Cg1g003010	-31kb	Cg1g003020	-22kb	Cg1g003030	-21kb	Cg1g003040	-13kb	Cg1g003050	-6kb	Cg1g003060	0kb	Cg1g003070	5kb	Cg1g003080	18kb	Cg1g003090	20kb	Cg1g003100	31kb	Cg1g003110	37kb
cmp0588	Unknown	Unknown	chr1:1905230	chr1	1905230	1Mb	both	Cg1g002930	99kb	Cg1g002940	-92kb	Cg1g002950	-87kb	Cg1g002960	-84kb	Cg1g002970	-82kb	Cg1g002980	-80kb	Cg1g002990	-71kb	Cg1g003000	-64kb	Cg1g003010	-57kb	Cg1g003020	-48kb	Cg1g003030	-46kb	Cg1g003040	-39kb	Cg1g003050	-31kb	Cg1g003060	-21kb	Cg1g003070	-17kb	Cg1g003080	-7kb	Cg1g003090	-2kb	Cg1g003100	5kb	Cg1g003110	11kb	Cg1g003120	15kb	Cg1g003130	31kb
cmp0476	3,3',4',5,6,7,8-Heptamethoxyflavone	Flavonoid	chr1:1910213	chr1	1910213	1Mb	EMMAX	Cg1g002940	97kb	Cg1g002950	-92kb	Cg1g002960	-89kb	Cg1g002970	-87kb	Cg1g002980	-85kb	Cg1g002990	-76kb	Cg1g003000	-69kb	Cg1g003010	-62kb	Cg1g003020	-53kb	Cg1g003030	-51kb	Cg1g003040	-44kb	Cg1g003050	-36kb	Cg1g003060	-26kb	Cg1g003070	-22kb	Cg1g003080	-12kb	Cg1g003090	-7kb	Cg1g003100	0kb	Cg1g003110	6kb	Cg1g003120	10kb	Cg1g003130	26kb	Cg1g003140	30kb
cmp0067	Unknown	Unknown	chr1:1916621	chr1	1916621	1Mb	EMMAX	Cg1g002950	98kb	Cg1g002960	-96kb	Cg1g002970	-93kb	Cg1g002980	-91kb	Cg1g002990	-82kb	Cg1g003000	-75kb	Cg1g003010	-68kb	Cg1g003020	-59kb	Cg1g003030	-58kb	Cg1g003040	-51kb	Cg1g003050	-43kb	Cg1g003060	-32kb	Cg1g003070	-28kb	Cg1g003080	-18kb	Cg1g003090	-13kb	Cg1g003100	-1kb	Cg1g003110	0kb	Cg1g003120	3kb	Cg1g003130	20kb	Cg1g003140	24kb	Cg1g003150	27kb
cmp0315	Unknown	Unknown	chr1:1916621	chr1	1916621	1Mb	EMMAX	Cg1g002950	98kb	Cg1g002960	-96kb	Cg1g002970	-93kb	Cg1g002980	-91kb	Cg1g002990	-82kb	Cg1g003000	-75kb	Cg1g003010	-68kb	Cg1g003020	-59kb	Cg1g003030	-58kb	Cg1g003040	-51kb	Cg1g003050	-43kb	Cg1g003060	-32kb	Cg1g003070	-28kb	Cg1g003080	-18kb	Cg1g003090	-13kb	Cg1g003100	-1kb	Cg1g003110	0kb	Cg1g003120	3kb	Cg1g003130	20kb	Cg1g003140	24kb	Cg1g003150	27kb
cmp0476	3,3',4',5,6,7,8-Heptamethoxyflavone	Flavonoid	chr1:1916621	chr1	1916621	1Mb	EMMAX	Cg1g002950	98kb	Cg1g002960	-96kb	Cg1g002970	-93kb	Cg1g002980	-91kb	Cg1g002990	-82kb	Cg1g003000	-75kb	Cg1g003010	-68kb	Cg1g003020	-59kb	Cg1g003030	-58kb	Cg1g003040	-51kb	Cg1g003050	-43kb	Cg1g003060	-32kb	Cg1g003070	-28kb	Cg1g003080	-18kb	Cg1g003090	-13kb	Cg1g003100	-1kb	Cg1g003110	0kb	Cg1g003120	3kb	Cg1g003130	20kb	Cg1g003140	24kb	Cg1g003150	27kb
cmp0570	Unknown	Unknown	chr1:1916621	chr1	1916621	1Mb	both	Cg1g002950	98kb	Cg1g002960	-96kb	Cg1g002970	-93kb	Cg1g002980	-91kb	Cg1g002990	-82kb	Cg1g003000	-75kb	Cg1g003010	-68kb	Cg1g003020	-59kb	Cg1g003030	-58kb	Cg1g003040	-51kb	Cg1g003050	-43kb	Cg1g003060	-32kb	Cg1g003070	-28kb	Cg1g003080	-18kb	Cg1g003090	-13kb	Cg1g003100	-1kb	Cg1g003110	0kb	Cg1g003120	3kb	Cg1g003130	20kb	Cg1g003140	24kb	Cg1g003150	27kb
cmp0570	Unknown	Unknown	chr1:1916903	chr1	1916903	1Mb	both	Cg1g002950	98kb	Cg1g002960	-96kb	Cg1g002970	-94kb	Cg1g002980	-91kb	Cg1g002990	-82kb	Cg1g003000	-75kb	Cg1g003010	-68kb	Cg1g003020	-60kb	Cg1g003030	-58kb	Cg1g003040	-51kb	Cg1g003050	-43kb	Cg1g003060	-32kb	Cg1g003070	-28kb	Cg1g003080	-19kb	Cg1g003090	-14kb	Cg1g003100	-1kb	Cg1g003110	0kb	Cg1g003120	3kb	Cg1g003130	20kb	Cg1g003140	24kb	Cg1g003150	27kb
cmp0902	Limocitrin O-hexoside	Flavonoid	chr1:1936486	chr1	1936486	1Mb	EMMAX	Cg1g003000	-95kb	Cg1g003010	-88kb	Cg1g003020	-79kb	Cg1g003030	-78kb	Cg1g003040	-70kb	Cg1g003050	-62kb	Cg1g003060	-52kb	Cg1g003070	-48kb	Cg1g003080	-38kb	Cg1g003090	-33kb	Cg1g003100	-21kb	Cg1g003110	-17kb	Cg1g003120	-14kb	Cg1g003130	0kb	Cg1g003140	4kb	Cg1g003150	7kb	Cg1g003160	14kb	Cg1g003170	35kb	Cg1g003180	51kb	Cg1g003190	54kb	Cg1g003200	61kb
cmp0117	Unknown	Unknown	chr1:1946918	chr1	1946918	1Mb	both	Cg1g003010	-98kb	Cg1g003020	-90kb	Cg1g003030	-88kb	Cg1g003040	-81kb	Cg1g003050	-73kb	Cg1g003060	-62kb	Cg1g003070	-58kb	Cg1g003080	-49kb	Cg1g003090	-44kb	Cg1g003100	-31kb	Cg1g003110	-27kb	Cg1g003120	-24kb	Cg1g003130	-7kb	Cg1g003140	-4kb	Cg1g003150	-1kb	Cg1g003160	4kb	Cg1g003170	24kb	Cg1g003180	41kb	Cg1g003190	44kb	Cg1g003200	51kb	Cg1g003210	54kb
cmp0595	hesperetin O-di-hexoside	Flavonoid	chr1:1966946	chr1	1966946	1Mb	both	Cg1g003050	-93kb	Cg1g003060	-82kb	Cg1g003070	-78kb	Cg1g003080	-69kb	Cg1g003090	-64kb	Cg1g003100	-51kb	Cg1g003110	-47kb	Cg1g003120	-44kb	Cg1g003130	-27kb	Cg1g003140	-24kb	Cg1g003150	-21kb	Cg1g003160	2kb	Cg1g003170	4kb	Cg1g003180	21kb	Cg1g003190	24kb	Cg1g003200	31kb	Cg1g003210	34kb	Cg1g003220	45kb	Cg1g003230	50kb	Cg1g003240	58kb	Cg1g003250	64kb
cmn0621	Kaempferol-7-O-neohesperidoside	Flavonoid	chr1:2007411	chr1	2007411	2Mb	both	Cg1g003100	-92kb	Cg1g003110	-87kb	Cg1g003120	-85kb	Cg1g003130	-68kb	Cg1g003140	-65kb	Cg1g003150	-61kb	Cg1g003160	-38kb	Cg1g003170	-34kb	Cg1g003180	-17kb	Cg1g003190	-11kb	Cg1g003200	-6kb	Cg1g003210	4kb	Cg1g003220	5kb	Cg1g003230	10kb	Cg1g003240	18kb	Cg1g003250	23kb	Cg1g003260	30kb	Cg1g003270	34kb	Cg1g003280	41kb	Cg1g003290	44kb	Cg1g003300	58kb
cmp0238	Unknown	Unknown	chr1:2007411	chr1	2007411	2Mb	both	Cg1g003100	-92kb	Cg1g003110	-87kb	Cg1g003120	-85kb	Cg1g003130	-68kb	Cg1g003140	-65kb	Cg1g003150	-61kb	Cg1g003160	-38kb	Cg1g003170	-34kb	Cg1g003180	-17kb	Cg1g003190	-11kb	Cg1g003200	-6kb	Cg1g003210	4kb	Cg1g003220	5kb	Cg1g003230	10kb	Cg1g003240	18kb	Cg1g003250	23kb	Cg1g003260	30kb	Cg1g003270	34kb	Cg1g003280	41kb	Cg1g003290	44kb	Cg1g003300	58kb
cmp0539	Poncirin	Flavonoid	chr1:2007411	chr1	2007411	2Mb	both	Cg1g003100	-92kb	Cg1g003110	-87kb	Cg1g003120	-85kb	Cg1g003130	-68kb	Cg1g003140	-65kb	Cg1g003150	-61kb	Cg1g003160	-38kb	Cg1g003170	-34kb	Cg1g003180	-17kb	Cg1g003190	-11kb	Cg1g003200	-6kb	Cg1g003210	4kb	Cg1g003220	5kb	Cg1g003230	10kb	Cg1g003240	18kb	Cg1g003250	23kb	Cg1g003260	30kb	Cg1g003270	34kb	Cg1g003280	41kb	Cg1g003290	44kb	Cg1g003300	58kb
cmp0543	Didymin	Flavonoid	chr1:2007411	chr1	2007411	2Mb	both	Cg1g003100	-92kb	Cg1g003110	-87kb	Cg1g003120	-85kb	Cg1g003130	-68kb	Cg1g003140	-65kb	Cg1g003150	-61kb	Cg1g003160	-38kb	Cg1g003170	-34kb	Cg1g003180	-17kb	Cg1g003190	-11kb	Cg1g003200	-6kb	Cg1g003210	4kb	Cg1g003220	5kb	Cg1g003230	10kb	Cg1g003240	18kb	Cg1g003250	23kb	Cg1g003260	30kb	Cg1g003270	34kb	Cg1g003280	41kb	Cg1g003290	44kb	Cg1g003300	58kb
cmp0544	Poncirin	Flavonoid	chr1:2007411	chr1	2007411	2Mb	both	Cg1g003100	-92kb	Cg1g003110	-87kb	Cg1g003120	-85kb	Cg1g003130	-68kb	Cg1g003140	-65kb	Cg1g003150	-61kb	Cg1g003160	-38kb	Cg1g003170	-34kb	Cg1g003180	-17kb	Cg1g003190	-11kb	Cg1g003200	-6kb	Cg1g003210	4kb	Cg1g003220	5kb	Cg1g003230	10kb	Cg1g003240	18kb	Cg1g003250	23kb	Cg1g003260	30kb	Cg1g003270	34kb	Cg1g003280	41kb	Cg1g003290	44kb	Cg1g003300	58kb
cmp0615	Unknown	Unknown	chr1:2007411	chr1	2007411	2Mb	both	Cg1g003100	-92kb	Cg1g003110	-87kb	Cg1g003120	-85kb	Cg1g003130	-68kb	Cg1g003140	-65kb	Cg1g003150	-61kb	Cg1g003160	-38kb	Cg1g003170	-34kb	Cg1g003180	-17kb	Cg1g003190	-11kb	Cg1g003200	-6kb	Cg1g003210	4kb	Cg1g003220	5kb	Cg1g003230	10kb	Cg1g003240	18kb	Cg1g003250	23kb	Cg1g003260	30kb	Cg1g003270	34kb	Cg1g003280	41kb	Cg1g003290	44kb	Cg1g003300	58kb
cmp0906	Luteolin 7-O-glucoside	Flavonoid	chr1:2007411	chr1	2007411	2Mb	both	Cg1g003100	-92kb	Cg1g003110	-87kb	Cg1g003120	-85kb	Cg1g003130	-68kb	Cg1g003140	-65kb	Cg1g003150	-61kb	Cg1g003160	-38kb	Cg1g003170	-34kb	Cg1g003180	-17kb	Cg1g003190	-11kb	Cg1g003200	-6kb	Cg1g003210	4kb	Cg1g003220	5kb	Cg1g003230	10kb	Cg1g003240	18kb	Cg1g003250	23kb	Cg1g003260	30kb	Cg1g003270	34kb	Cg1g003280	41kb	Cg1g003290	44kb	Cg1g003300	58kb
cmp0977	Luteolin	Flavonoid	chr1:2007411	chr1	2007411	2Mb	both	Cg1g003100	-92kb	Cg1g003110	-87kb	Cg1g003120	-85kb	Cg1g003130	-68kb	Cg1g003140	-65kb	Cg1g003150	-61kb	Cg1g003160	-38kb	Cg1g003170	-34kb	Cg1g003180	-17kb	Cg1g003190	-11kb	Cg1g003200	-6kb	Cg1g003210	4kb	Cg1g003220	5kb	Cg1g003230	10kb	Cg1g003240	18kb	Cg1g003250	23kb	Cg1g003260	30kb	Cg1g003270	34kb	Cg1g003280	41kb	Cg1g003290	44kb	Cg1g003300	58kb
cmn0621	Kaempferol-7-O-neohesperidoside	Flavonoid	chr1:2043885	chr1	2043885	2Mb	both	Cg1g003150	-98kb	Cg1g003160	-74kb	Cg1g003170	-71kb	Cg1g003180	-54kb	Cg1g003190	-47kb	Cg1g003200	-43kb	Cg1g003210	-32kb	Cg1g003220	-29kb	Cg1g003230	-23kb	Cg1g003240	-13kb	Cg1g003250	-6kb	Cg1g003260	-4kb	Cg1g003270	-2kb	Cg1g003280	4kb	Cg1g003290	8kb	Cg1g003300	21kb	Cg1g003310	26kb	Cg1g003320	53kb	Cg1g003330	55kb	Cg1g003340	64kb	Cg1g003350	72kb
cmp0238	Unknown	Unknown	chr1:2043885	chr1	2043885	2Mb	both	Cg1g003150	-98kb	Cg1g003160	-74kb	Cg1g003170	-71kb	Cg1g003180	-54kb	Cg1g003190	-47kb	Cg1g003200	-43kb	Cg1g003210	-32kb	Cg1g003220	-29kb	Cg1g003230	-23kb	Cg1g003240	-13kb	Cg1g003250	-6kb	Cg1g003260	-4kb	Cg1g003270	-2kb	Cg1g003280	4kb	Cg1g003290	8kb	Cg1g003300	21kb	Cg1g003310	26kb	Cg1g003320	53kb	Cg1g003330	55kb	Cg1g003340	64kb	Cg1g003350	72kb
cmp0539	Poncirin	Flavonoid	chr1:2043885	chr1	2043885	2Mb	both	Cg1g003150	-98kb	Cg1g003160	-74kb	Cg1g003170	-71kb	Cg1g003180	-54kb	Cg1g003190	-47kb	Cg1g003200	-43kb	Cg1g003210	-32kb	Cg1g003220	-29kb	Cg1g003230	-23kb	Cg1g003240	-13kb	Cg1g003250	-6kb	Cg1g003260	-4kb	Cg1g003270	-2kb	Cg1g003280	4kb	Cg1g003290	8kb	Cg1g003300	21kb	Cg1g003310	26kb	Cg1g003320	53kb	Cg1g003330	55kb	Cg1g003340	64kb	Cg1g003350	72kb
cmp0543	Didymin	Flavonoid	chr1:2043885	chr1	2043885	2Mb	both	Cg1g003150	-98kb	Cg1g003160	-74kb	Cg1g003170	-71kb	Cg1g003180	-54kb	Cg1g003190	-47kb	Cg1g003200	-43kb	Cg1g003210	-32kb	Cg1g003220	-29kb	Cg1g003230	-23kb	Cg1g003240	-13kb	Cg1g003250	-6kb	Cg1g003260	-4kb	Cg1g003270	-2kb	Cg1g003280	4kb	Cg1g003290	8kb	Cg1g003300	21kb	Cg1g003310	26kb	Cg1g003320	53kb	Cg1g003330	55kb	Cg1g003340	64kb	Cg1g003350	72kb
cmp0544	Poncirin	Flavonoid	chr1:2043885	chr1	2043885	2Mb	both	Cg1g003150	-98kb	Cg1g003160	-74kb	Cg1g003170	-71kb	Cg1g003180	-54kb	Cg1g003190	-47kb	Cg1g003200	-43kb	Cg1g003210	-32kb	Cg1g003220	-29kb	Cg1g003230	-23kb	Cg1g003240	-13kb	Cg1g003250	-6kb	Cg1g003260	-4kb	Cg1g003270	-2kb	Cg1g003280	4kb	Cg1g003290	8kb	Cg1g003300	21kb	Cg1g003310	26kb	Cg1g003320	53kb	Cg1g003330	55kb	Cg1g003340	64kb	Cg1g003350	72kb
cmp0615	Unknown	Unknown	chr1:2043885	chr1	2043885	2Mb	both	Cg1g003150	-98kb	Cg1g003160	-74kb	Cg1g003170	-71kb	Cg1g003180	-54kb	Cg1g003190	-47kb	Cg1g003200	-43kb	Cg1g003210	-32kb	Cg1g003220	-29kb	Cg1g003230	-23kb	Cg1g003240	-13kb	Cg1g003250	-6kb	Cg1g003260	-4kb	Cg1g003270	-2kb	Cg1g003280	4kb	Cg1g003290	8kb	Cg1g003300	21kb	Cg1g003310	26kb	Cg1g003320	53kb	Cg1g003330	55kb	Cg1g003340	64kb	Cg1g003350	72kb
cmp0906	Luteolin 7-O-glucoside	Flavonoid	chr1:2043885	chr1	2043885	2Mb	both	Cg1g003150	-98kb	Cg1g003160	-74kb	Cg1g003170	-71kb	Cg1g003180	-54kb	Cg1g003190	-47kb	Cg1g003200	-43kb	Cg1g003210	-32kb	Cg1g003220	-29kb	Cg1g003230	-23kb	Cg1g003240	-13kb	Cg1g003250	-6kb	Cg1g003260	-4kb	Cg1g003270	-2kb	Cg1g003280	4kb	Cg1g003290	8kb	Cg1g003300	21kb	Cg1g003310	26kb	Cg1g003320	53kb	Cg1g003330	55kb	Cg1g003340	64kb	Cg1g003350	72kb
cmp0977	Luteolin	Flavonoid	chr1:2043885	chr1	2043885	2Mb	both	Cg1g003150	-98kb	Cg1g003160	-74kb	Cg1g003170	-71kb	Cg1g003180	-54kb	Cg1g003190	-47kb	Cg1g003200	-43kb	Cg1g003210	-32kb	Cg1g003220	-29kb	Cg1g003230	-23kb	Cg1g003240	-13kb	Cg1g003250	-6kb	Cg1g003260	-4kb	Cg1g003270	-2kb	Cg1g003280	4kb	Cg1g003290	8kb	Cg1g003300	21kb	Cg1g003310	26kb	Cg1g003320	53kb	Cg1g003330	55kb	Cg1g003340	64kb	Cg1g003350	72kb
cmp0584	Unknown	Unknown	chr1:2066127	chr1	2066127	2Mb	FaST-LMM	Cg1g003160	96kb	Cg1g003170	-93kb	Cg1g003180	-76kb	Cg1g003190	-69kb	Cg1g003200	-65kb	Cg1g003210	-54kb	Cg1g003220	-51kb	Cg1g003230	-45kb	Cg1g003240	-36kb	Cg1g003250	-28kb	Cg1g003260	-26kb	Cg1g003270	-18kb	Cg1g003280	-13kb	Cg1g003290	-6kb	Cg1g003300	0kb	Cg1g003310	4kb	Cg1g003320	31kb	Cg1g003330	32kb	Cg1g003340	42kb	Cg1g003350	49kb	Cg1g003360	52kb
cmp0771	Unknown	Unknown	chr1:2086335	chr1	2086335	2Mb	both	Cg1g003180	-96kb	Cg1g003190	-90kb	Cg1g003200	-85kb	Cg1g003210	-74kb	Cg1g003220	-71kb	Cg1g003230	-65kb	Cg1g003240	-56kb	Cg1g003250	-48kb	Cg1g003260	-46kb	Cg1g003270	-39kb	Cg1g003280	-33kb	Cg1g003290	-27kb	Cg1g003300	-19kb	Cg1g003310	10kb	Cg1g003320	11kb	Cg1g003330	12kb	Cg1g003340	22kb	Cg1g003350	29kb	Cg1g003360	31kb	Cg1g003370	33kb	Cg1g003380	38kb
cmn0621	Kaempferol-7-O-neohesperidoside	Flavonoid	chr1:2096295	chr1	2096295	2Mb	both	Cg1g003200	-95kb	Cg1g003210	-84kb	Cg1g003220	-81kb	Cg1g003230	-75kb	Cg1g003240	-66kb	Cg1g003250	-58kb	Cg1g003260	-56kb	Cg1g003270	-49kb	Cg1g003280	-43kb	Cg1g003290	-37kb	Cg1g003300	-29kb	Cg1g003310	0kb	Cg1g003320	1kb	Cg1g003330	2kb	Cg1g003340	12kb	Cg1g003350	19kb	Cg1g003360	21kb	Cg1g003370	24kb	Cg1g003380	28kb	Cg1g003390	31kb	Cg1g003400	37kb
cmp0238	Unknown	Unknown	chr1:2096295	chr1	2096295	2Mb	both	Cg1g003200	-95kb	Cg1g003210	-84kb	Cg1g003220	-81kb	Cg1g003230	-75kb	Cg1g003240	-66kb	Cg1g003250	-58kb	Cg1g003260	-56kb	Cg1g003270	-49kb	Cg1g003280	-43kb	Cg1g003290	-37kb	Cg1g003300	-29kb	Cg1g003310	0kb	Cg1g003320	1kb	Cg1g003330	2kb	Cg1g003340	12kb	Cg1g003350	19kb	Cg1g003360	21kb	Cg1g003370	24kb	Cg1g003380	28kb	Cg1g003390	31kb	Cg1g003400	37kb
cmp0539	Poncirin	Flavonoid	chr1:2096295	chr1	2096295	2Mb	both	Cg1g003200	-95kb	Cg1g003210	-84kb	Cg1g003220	-81kb	Cg1g003230	-75kb	Cg1g003240	-66kb	Cg1g003250	-58kb	Cg1g003260	-56kb	Cg1g003270	-49kb	Cg1g003280	-43kb	Cg1g003290	-37kb	Cg1g003300	-29kb	Cg1g003310	0kb	Cg1g003320	1kb	Cg1g003330	2kb	Cg1g003340	12kb	Cg1g003350	19kb	Cg1g003360	21kb	Cg1g003370	24kb	Cg1g003380	28kb	Cg1g003390	31kb	Cg1g003400	37kb
cmp0543	Didymin	Flavonoid	chr1:2096295	chr1	2096295	2Mb	both	Cg1g003200	-95kb	Cg1g003210	-84kb	Cg1g003220	-81kb	Cg1g003230	-75kb	Cg1g003240	-66kb	Cg1g003250	-58kb	Cg1g003260	-56kb	Cg1g003270	-49kb	Cg1g003280	-43kb	Cg1g003290	-37kb	Cg1g003300	-29kb	Cg1g003310	0kb	Cg1g003320	1kb	Cg1g003330	2kb	Cg1g003340	12kb	Cg1g003350	19kb	Cg1g003360	21kb	Cg1g003370	24kb	Cg1g003380	28kb	Cg1g003390	31kb	Cg1g003400	37kb
cmp0544	Poncirin	Flavonoid	chr1:2096295	chr1	2096295	2Mb	both	Cg1g003200	-95kb	Cg1g003210	-84kb	Cg1g003220	-81kb	Cg1g003230	-75kb	Cg1g003240	-66kb	Cg1g003250	-58kb	Cg1g003260	-56kb	Cg1g003270	-49kb	Cg1g003280	-43kb	Cg1g003290	-37kb	Cg1g003300	-29kb	Cg1g003310	0kb	Cg1g003320	1kb	Cg1g003330	2kb	Cg1g003340	12kb	Cg1g003350	19kb	Cg1g003360	21kb	Cg1g003370	24kb	Cg1g003380	28kb	Cg1g003390	31kb	Cg1g003400	37kb
cmp0615	Unknown	Unknown	chr1:2096295	chr1	2096295	2Mb	both	Cg1g003200	-95kb	Cg1g003210	-84kb	Cg1g003220	-81kb	Cg1g003230	-75kb	Cg1g003240	-66kb	Cg1g003250	-58kb	Cg1g003260	-56kb	Cg1g003270	-49kb	Cg1g003280	-43kb	Cg1g003290	-37kb	Cg1g003300	-29kb	Cg1g003310	0kb	Cg1g003320	1kb	Cg1g003330	2kb	Cg1g003340	12kb	Cg1g003350	19kb	Cg1g003360	21kb	Cg1g003370	24kb	Cg1g003380	28kb	Cg1g003390	31kb	Cg1g003400	37kb
cmp0906	Luteolin 7-O-glucoside	Flavonoid	chr1:2096295	chr1	2096295	2Mb	both	Cg1g003200	-95kb	Cg1g003210	-84kb	Cg1g003220	-81kb	Cg1g003230	-75kb	Cg1g003240	-66kb	Cg1g003250	-58kb	Cg1g003260	-56kb	Cg1g003270	-49kb	Cg1g003280	-43kb	Cg1g003290	-37kb	Cg1g003300	-29kb	Cg1g003310	0kb	Cg1g003320	1kb	Cg1g003330	2kb	Cg1g003340	12kb	Cg1g003350	19kb	Cg1g003360	21kb	Cg1g003370	24kb	Cg1g003380	28kb	Cg1g003390	31kb	Cg1g003400	37kb
cmp0977	Luteolin	Flavonoid	chr1:2096295	chr1	2096295	2Mb	both	Cg1g003200	-95kb	Cg1g003210	-84kb	Cg1g003220	-81kb	Cg1g003230	-75kb	Cg1g003240	-66kb	Cg1g003250	-58kb	Cg1g003260	-56kb	Cg1g003270	-49kb	Cg1g003280	-43kb	Cg1g003290	-37kb	Cg1g003300	-29kb	Cg1g003310	0kb	Cg1g003320	1kb	Cg1g003330	2kb	Cg1g003340	12kb	Cg1g003350	19kb	Cg1g003360	21kb	Cg1g003370	24kb	Cg1g003380	28kb	Cg1g003390	31kb	Cg1g003400	37kb
cmp0573	Kaempferol-3-O-rhamnosylhexoside-7-O-rhamnoside	Flavonoid	chr1:2097169	chr1	2097169	2Mb	both	Cg1g003200	-96kb	Cg1g003210	-85kb	Cg1g003220	-82kb	Cg1g003230	-76kb	Cg1g003240	-67kb	Cg1g003250	-59kb	Cg1g003260	-57kb	Cg1g003270	-49kb	Cg1g003280	-44kb	Cg1g003290	-37kb	Cg1g003300	-30kb	Cg1g003310	0kb	Cg1g003320	0kb	Cg1g003330	1kb	Cg1g003340	11kb	Cg1g003350	18kb	Cg1g003360	21kb	Cg1g003370	23kb	Cg1g003380	27kb	Cg1g003390	30kb	Cg1g003400	37kb
cmp0966	Kaempferol 3-O-glucoside-2‘-O-rhamnoside	Flavonoid	chr1:2097169	chr1	2097169	2Mb	both	Cg1g003200	-96kb	Cg1g003210	-85kb	Cg1g003220	-82kb	Cg1g003230	-76kb	Cg1g003240	-67kb	Cg1g003250	-59kb	Cg1g003260	-57kb	Cg1g003270	-49kb	Cg1g003280	-44kb	Cg1g003290	-37kb	Cg1g003300	-30kb	Cg1g003310	0kb	Cg1g003320	0kb	Cg1g003330	1kb	Cg1g003340	11kb	Cg1g003350	18kb	Cg1g003360	21kb	Cg1g003370	23kb	Cg1g003380	27kb	Cg1g003390	30kb	Cg1g003400	37kb
cmn0626	Kaempferol 3-O-β-rutinoside	Flavonoid	chr1:2097254	chr1	2097254	2Mb	both	Cg1g003200	-96kb	Cg1g003210	-85kb	Cg1g003220	-82kb	Cg1g003230	-76kb	Cg1g003240	-67kb	Cg1g003250	-59kb	Cg1g003260	-57kb	Cg1g003270	-50kb	Cg1g003280	-44kb	Cg1g003290	-38kb	Cg1g003300	-30kb	Cg1g003310	0kb	Cg1g003320	0kb	Cg1g003330	1kb	Cg1g003340	11kb	Cg1g003350	18kb	Cg1g003360	21kb	Cg1g003370	23kb	Cg1g003380	27kb	Cg1g003390	30kb	Cg1g003400	36kb
cmp0497	Delphinidin-3-glucoside	Anthocyanin	chr1:2097254	chr1	2097254	2Mb	EMMAX	Cg1g003200	-96kb	Cg1g003210	-85kb	Cg1g003220	-82kb	Cg1g003230	-76kb	Cg1g003240	-67kb	Cg1g003250	-59kb	Cg1g003260	-57kb	Cg1g003270	-50kb	Cg1g003280	-44kb	Cg1g003290	-38kb	Cg1g003300	-30kb	Cg1g003310	0kb	Cg1g003320	0kb	Cg1g003330	1kb	Cg1g003340	11kb	Cg1g003350	18kb	Cg1g003360	21kb	Cg1g003370	23kb	Cg1g003380	27kb	Cg1g003390	30kb	Cg1g003400	36kb
cmp0573	Kaempferol-3-O-rhamnosylhexoside-7-O-rhamnoside	Flavonoid	chr1:2097254	chr1	2097254	2Mb	both	Cg1g003200	-96kb	Cg1g003210	-85kb	Cg1g003220	-82kb	Cg1g003230	-76kb	Cg1g003240	-67kb	Cg1g003250	-59kb	Cg1g003260	-57kb	Cg1g003270	-50kb	Cg1g003280	-44kb	Cg1g003290	-38kb	Cg1g003300	-30kb	Cg1g003310	0kb	Cg1g003320	0kb	Cg1g003330	1kb	Cg1g003340	11kb	Cg1g003350	18kb	Cg1g003360	21kb	Cg1g003370	23kb	Cg1g003380	27kb	Cg1g003390	30kb	Cg1g003400	36kb
cmp0867	C-hexosyl-tricetin O-pentoside	Flavonoid	chr1:2097254	chr1	2097254	2Mb	both	Cg1g003200	-96kb	Cg1g003210	-85kb	Cg1g003220	-82kb	Cg1g003230	-76kb	Cg1g003240	-67kb	Cg1g003250	-59kb	Cg1g003260	-57kb	Cg1g003270	-50kb	Cg1g003280	-44kb	Cg1g003290	-38kb	Cg1g003300	-30kb	Cg1g003310	0kb	Cg1g003320	0kb	Cg1g003330	1kb	Cg1g003340	11kb	Cg1g003350	18kb	Cg1g003360	21kb	Cg1g003370	23kb	Cg1g003380	27kb	Cg1g003390	30kb	Cg1g003400	36kb
cmp0966	Kaempferol 3-O-glucoside-2‘-O-rhamnoside	Flavonoid	chr1:2097254	chr1	2097254	2Mb	both	Cg1g003200	-96kb	Cg1g003210	-85kb	Cg1g003220	-82kb	Cg1g003230	-76kb	Cg1g003240	-67kb	Cg1g003250	-59kb	Cg1g003260	-57kb	Cg1g003270	-50kb	Cg1g003280	-44kb	Cg1g003290	-38kb	Cg1g003300	-30kb	Cg1g003310	0kb	Cg1g003320	0kb	Cg1g003330	1kb	Cg1g003340	11kb	Cg1g003350	18kb	Cg1g003360	21kb	Cg1g003370	23kb	Cg1g003380	27kb	Cg1g003390	30kb	Cg1g003400	36kb
cmp0067	Unknown	Unknown	chr1:2103521	chr1	2103521	2Mb	EMMAX	Cg1g003210	91kb	Cg1g003220	-89kb	Cg1g003230	-82kb	Cg1g003240	-73kb	Cg1g003250	-66kb	Cg1g003260	-63kb	Cg1g003270	-56kb	Cg1g003280	-50kb	Cg1g003290	-44kb	Cg1g003300	-36kb	Cg1g003310	-6kb	Cg1g003320	-5kb	Cg1g003330	-2kb	Cg1g003340	4kb	Cg1g003350	12kb	Cg1g003360	14kb	Cg1g003370	16kb	Cg1g003380	21kb	Cg1g003390	24kb	Cg1g003400	30kb	Cg1g003410	35kb
cmp0336	Unknown	Unknown	chr1:2104436	chr1	2104436	2Mb	both	Cg1g003210	92kb	Cg1g003220	-90kb	Cg1g003230	-83kb	Cg1g003240	-74kb	Cg1g003250	-67kb	Cg1g003260	-64kb	Cg1g003270	-57kb	Cg1g003280	-51kb	Cg1g003290	-45kb	Cg1g003300	-37kb	Cg1g003310	-7kb	Cg1g003320	-6kb	Cg1g003330	-3kb	Cg1g003340	4kb	Cg1g003350	11kb	Cg1g003360	13kb	Cg1g003370	15kb	Cg1g003380	20kb	Cg1g003390	23kb	Cg1g003400	29kb	Cg1g003410	34kb
cmp0117	Unknown	Unknown	chr1:2117739	chr1	2117739	2Mb	EMMAX	Cg1g003230	97kb	Cg1g003240	-87kb	Cg1g003250	-80kb	Cg1g003260	-77kb	Cg1g003270	-70kb	Cg1g003280	-64kb	Cg1g003290	-58kb	Cg1g003300	-50kb	Cg1g003310	-20kb	Cg1g003320	-19kb	Cg1g003330	-17kb	Cg1g003340	-4kb	Cg1g003350	0kb	Cg1g003360	0kb	Cg1g003370	2kb	Cg1g003380	6kb	Cg1g003390	10kb	Cg1g003400	16kb	Cg1g003410	21kb	Cg1g003420	24kb	Cg1g003430	36kb
cmp0575	Brutieridin	Flavonoid	chr1:2135995	chr1	2135995	2Mb	both	Cg1g003250	98kb	Cg1g003260	-96kb	Cg1g003270	-88kb	Cg1g003280	-82kb	Cg1g003290	-76kb	Cg1g003300	-69kb	Cg1g003310	-39kb	Cg1g003320	-37kb	Cg1g003330	-35kb	Cg1g003340	-22kb	Cg1g003350	-18kb	Cg1g003360	-16kb	Cg1g003370	-12kb	Cg1g003380	-10kb	Cg1g003390	-5kb	Cg1g003400	0kb	Cg1g003410	2kb	Cg1g003420	6kb	Cg1g003430	18kb	Cg1g003440	25kb	Cg1g003450	28kb
cmp0140	Unknown	Unknown	chr1:2136901	chr1	2136901	2Mb	both	Cg1g003250	99kb	Cg1g003260	-97kb	Cg1g003270	-89kb	Cg1g003280	-83kb	Cg1g003290	-77kb	Cg1g003300	-69kb	Cg1g003310	-40kb	Cg1g003320	-38kb	Cg1g003330	-36kb	Cg1g003340	-23kb	Cg1g003350	-19kb	Cg1g003360	-17kb	Cg1g003370	-13kb	Cg1g003380	-11kb	Cg1g003390	-5kb	Cg1g003400	0kb	Cg1g003410	1kb	Cg1g003420	5kb	Cg1g003430	17kb	Cg1g003440	24kb	Cg1g003450	27kb
cmn0621	Kaempferol-7-O-neohesperidoside	Flavonoid	chr1:2141596	chr1	2141596	2Mb	both	Cg1g003270	94kb	Cg1g003280	-88kb	Cg1g003290	-82kb	Cg1g003300	-74kb	Cg1g003310	-44kb	Cg1g003320	-43kb	Cg1g003330	-40kb	Cg1g003340	-28kb	Cg1g003350	-23kb	Cg1g003360	-22kb	Cg1g003370	-17kb	Cg1g003380	-15kb	Cg1g003390	-10kb	Cg1g003400	-4kb	Cg1g003410	0kb	Cg1g003420	0kb	Cg1g003430	12kb	Cg1g003440	19kb	Cg1g003450	22kb	Cg1g003460	51kb	Cg1g003470	65kb
cmp0238	Unknown	Unknown	chr1:2141596	chr1	2141596	2Mb	both	Cg1g003270	94kb	Cg1g003280	-88kb	Cg1g003290	-82kb	Cg1g003300	-74kb	Cg1g003310	-44kb	Cg1g003320	-43kb	Cg1g003330	-40kb	Cg1g003340	-28kb	Cg1g003350	-23kb	Cg1g003360	-22kb	Cg1g003370	-17kb	Cg1g003380	-15kb	Cg1g003390	-10kb	Cg1g003400	-4kb	Cg1g003410	0kb	Cg1g003420	0kb	Cg1g003430	12kb	Cg1g003440	19kb	Cg1g003450	22kb	Cg1g003460	51kb	Cg1g003470	65kb
cmp0539	Poncirin	Flavonoid	chr1:2141596	chr1	2141596	2Mb	both	Cg1g003270	94kb	Cg1g003280	-88kb	Cg1g003290	-82kb	Cg1g003300	-74kb	Cg1g003310	-44kb	Cg1g003320	-43kb	Cg1g003330	-40kb	Cg1g003340	-28kb	Cg1g003350	-23kb	Cg1g003360	-22kb	Cg1g003370	-17kb	Cg1g003380	-15kb	Cg1g003390	-10kb	Cg1g003400	-4kb	Cg1g003410	0kb	Cg1g003420	0kb	Cg1g003430	12kb	Cg1g003440	19kb	Cg1g003450	22kb	Cg1g003460	51kb	Cg1g003470	65kb
cmp0543	Didymin	Flavonoid	chr1:2141596	chr1	2141596	2Mb	both	Cg1g003270	94kb	Cg1g003280	-88kb	Cg1g003290	-82kb	Cg1g003300	-74kb	Cg1g003310	-44kb	Cg1g003320	-43kb	Cg1g003330	-40kb	Cg1g003340	-28kb	Cg1g003350	-23kb	Cg1g003360	-22kb	Cg1g003370	-17kb	Cg1g003380	-15kb	Cg1g003390	-10kb	Cg1g003400	-4kb	Cg1g003410	0kb	Cg1g003420	0kb	Cg1g003430	12kb	Cg1g003440	19kb	Cg1g003450	22kb	Cg1g003460	51kb	Cg1g003470	65kb
cmp0544	Poncirin	Flavonoid	chr1:2141596	chr1	2141596	2Mb	both	Cg1g003270	94kb	Cg1g003280	-88kb	Cg1g003290	-82kb	Cg1g003300	-74kb	Cg1g003310	-44kb	Cg1g003320	-43kb	Cg1g003330	-40kb	Cg1g003340	-28kb	Cg1g003350	-23kb	Cg1g003360	-22kb	Cg1g003370	-17kb	Cg1g003380	-15kb	Cg1g003390	-10kb	Cg1g003400	-4kb	Cg1g003410	0kb	Cg1g003420	0kb	Cg1g003430	12kb	Cg1g003440	19kb	Cg1g003450	22kb	Cg1g003460	51kb	Cg1g003470	65kb
cmp0615	Unknown	Unknown	chr1:2141596	chr1	2141596	2Mb	both	Cg1g003270	94kb	Cg1g003280	-88kb	Cg1g003290	-82kb	Cg1g003300	-74kb	Cg1g003310	-44kb	Cg1g003320	-43kb	Cg1g003330	-40kb	Cg1g003340	-28kb	Cg1g003350	-23kb	Cg1g003360	-22kb	Cg1g003370	-17kb	Cg1g003380	-15kb	Cg1g003390	-10kb	Cg1g003400	-4kb	Cg1g003410	0kb	Cg1g003420	0kb	Cg1g003430	12kb	Cg1g003440	19kb	Cg1g003450	22kb	Cg1g003460	51kb	Cg1g003470	65kb
cmp0906	Luteolin 7-O-glucoside	Flavonoid	chr1:2141596	chr1	2141596	2Mb	both	Cg1g003270	94kb	Cg1g003280	-88kb	Cg1g003290	-82kb	Cg1g003300	-74kb	Cg1g003310	-44kb	Cg1g003320	-43kb	Cg1g003330	-40kb	Cg1g003340	-28kb	Cg1g003350	-23kb	Cg1g003360	-22kb	Cg1g003370	-17kb	Cg1g003380	-15kb	Cg1g003390	-10kb	Cg1g003400	-4kb	Cg1g003410	0kb	Cg1g003420	0kb	Cg1g003430	12kb	Cg1g003440	19kb	Cg1g003450	22kb	Cg1g003460	51kb	Cg1g003470	65kb
cmp0977	Luteolin	Flavonoid	chr1:2141596	chr1	2141596	2Mb	both	Cg1g003270	94kb	Cg1g003280	-88kb	Cg1g003290	-82kb	Cg1g003300	-74kb	Cg1g003310	-44kb	Cg1g003320	-43kb	Cg1g003330	-40kb	Cg1g003340	-28kb	Cg1g003350	-23kb	Cg1g003360	-22kb	Cg1g003370	-17kb	Cg1g003380	-15kb	Cg1g003390	-10kb	Cg1g003400	-4kb	Cg1g003410	0kb	Cg1g003420	0kb	Cg1g003430	12kb	Cg1g003440	19kb	Cg1g003450	22kb	Cg1g003460	51kb	Cg1g003470	65kb
cmn0621	Kaempferol-7-O-neohesperidoside	Flavonoid	chr1:2182364	chr1	2182364	2Mb	both	Cg1g003310	85kb	Cg1g003320	-84kb	Cg1g003330	-81kb	Cg1g003340	-69kb	Cg1g003350	-64kb	Cg1g003360	-63kb	Cg1g003370	-58kb	Cg1g003380	-56kb	Cg1g003390	-51kb	Cg1g003400	-45kb	Cg1g003410	-41kb	Cg1g003420	-38kb	Cg1g003430	-26kb	Cg1g003440	-18kb	Cg1g003450	-11kb	Cg1g003460	10kb	Cg1g003470	24kb	Cg1g003480	35kb	Cg1g003490	48kb	Cg1g003500	53kb	Cg1g003510	60kb
cmp0238	Unknown	Unknown	chr1:2182364	chr1	2182364	2Mb	both	Cg1g003310	85kb	Cg1g003320	-84kb	Cg1g003330	-81kb	Cg1g003340	-69kb	Cg1g003350	-64kb	Cg1g003360	-63kb	Cg1g003370	-58kb	Cg1g003380	-56kb	Cg1g003390	-51kb	Cg1g003400	-45kb	Cg1g003410	-41kb	Cg1g003420	-38kb	Cg1g003430	-26kb	Cg1g003440	-18kb	Cg1g003450	-11kb	Cg1g003460	10kb	Cg1g003470	24kb	Cg1g003480	35kb	Cg1g003490	48kb	Cg1g003500	53kb	Cg1g003510	60kb
cmp0539	Poncirin	Flavonoid	chr1:2182364	chr1	2182364	2Mb	both	Cg1g003310	85kb	Cg1g003320	-84kb	Cg1g003330	-81kb	Cg1g003340	-69kb	Cg1g003350	-64kb	Cg1g003360	-63kb	Cg1g003370	-58kb	Cg1g003380	-56kb	Cg1g003390	-51kb	Cg1g003400	-45kb	Cg1g003410	-41kb	Cg1g003420	-38kb	Cg1g003430	-26kb	Cg1g003440	-18kb	Cg1g003450	-11kb	Cg1g003460	10kb	Cg1g003470	24kb	Cg1g003480	35kb	Cg1g003490	48kb	Cg1g003500	53kb	Cg1g003510	60kb
cmp0543	Didymin	Flavonoid	chr1:2182364	chr1	2182364	2Mb	both	Cg1g003310	85kb	Cg1g003320	-84kb	Cg1g003330	-81kb	Cg1g003340	-69kb	Cg1g003350	-64kb	Cg1g003360	-63kb	Cg1g003370	-58kb	Cg1g003380	-56kb	Cg1g003390	-51kb	Cg1g003400	-45kb	Cg1g003410	-41kb	Cg1g003420	-38kb	Cg1g003430	-26kb	Cg1g003440	-18kb	Cg1g003450	-11kb	Cg1g003460	10kb	Cg1g003470	24kb	Cg1g003480	35kb	Cg1g003490	48kb	Cg1g003500	53kb	Cg1g003510	60kb
cmp0544	Poncirin	Flavonoid	chr1:2182364	chr1	2182364	2Mb	both	Cg1g003310	85kb	Cg1g003320	-84kb	Cg1g003330	-81kb	Cg1g003340	-69kb	Cg1g003350	-64kb	Cg1g003360	-63kb	Cg1g003370	-58kb	Cg1g003380	-56kb	Cg1g003390	-51kb	Cg1g003400	-45kb	Cg1g003410	-41kb	Cg1g003420	-38kb	Cg1g003430	-26kb	Cg1g003440	-18kb	Cg1g003450	-11kb	Cg1g003460	10kb	Cg1g003470	24kb	Cg1g003480	35kb	Cg1g003490	48kb	Cg1g003500	53kb	Cg1g003510	60kb
cmp0615	Unknown	Unknown	chr1:2182364	chr1	2182364	2Mb	both	Cg1g003310	85kb	Cg1g003320	-84kb	Cg1g003330	-81kb	Cg1g003340	-69kb	Cg1g003350	-64kb	Cg1g003360	-63kb	Cg1g003370	-58kb	Cg1g003380	-56kb	Cg1g003390	-51kb	Cg1g003400	-45kb	Cg1g003410	-41kb	Cg1g003420	-38kb	Cg1g003430	-26kb	Cg1g003440	-18kb	Cg1g003450	-11kb	Cg1g003460	10kb	Cg1g003470	24kb	Cg1g003480	35kb	Cg1g003490	48kb	Cg1g003500	53kb	Cg1g003510	60kb
cmp0906	Luteolin 7-O-glucoside	Flavonoid	chr1:2182364	chr1	2182364	2Mb	both	Cg1g003310	85kb	Cg1g003320	-84kb	Cg1g003330	-81kb	Cg1g003340	-69kb	Cg1g003350	-64kb	Cg1g003360	-63kb	Cg1g003370	-58kb	Cg1g003380	-56kb	Cg1g003390	-51kb	Cg1g003400	-45kb	Cg1g003410	-41kb	Cg1g003420	-38kb	Cg1g003430	-26kb	Cg1g003440	-18kb	Cg1g003450	-11kb	Cg1g003460	10kb	Cg1g003470	24kb	Cg1g003480	35kb	Cg1g003490	48kb	Cg1g003500	53kb	Cg1g003510	60kb
cmp0977	Luteolin	Flavonoid	chr1:2182364	chr1	2182364	2Mb	both	Cg1g003310	85kb	Cg1g003320	-84kb	Cg1g003330	-81kb	Cg1g003340	-69kb	Cg1g003350	-64kb	Cg1g003360	-63kb	Cg1g003370	-58kb	Cg1g003380	-56kb	Cg1g003390	-51kb	Cg1g003400	-45kb	Cg1g003410	-41kb	Cg1g003420	-38kb	Cg1g003430	-26kb	Cg1g003440	-18kb	Cg1g003450	-11kb	Cg1g003460	10kb	Cg1g003470	24kb	Cg1g003480	35kb	Cg1g003490	48kb	Cg1g003500	53kb	Cg1g003510	60kb
cmp0575	Brutieridin	Flavonoid	chr1:2200431	chr1	2200431	2Mb	both	Cg1g003330	99kb	Cg1g003340	-87kb	Cg1g003350	-82kb	Cg1g003360	-81kb	Cg1g003370	-76kb	Cg1g003380	-74kb	Cg1g003390	-69kb	Cg1g003400	-63kb	Cg1g003410	-59kb	Cg1g003420	-56kb	Cg1g003430	-45kb	Cg1g003440	-36kb	Cg1g003450	-30kb	Cg1g003460	0kb	Cg1g003470	6kb	Cg1g003480	17kb	Cg1g003490	30kb	Cg1g003500	35kb	Cg1g003510	42kb	Cg1g003520	47kb	Cg1g003530	49kb
cmp0378	L-Tyramine	Amino acid	chr1:2208970	chr1	2208970	2Mb	both	Cg1g003340	95kb	Cg1g003350	-91kb	Cg1g003360	-89kb	Cg1g003370	-85kb	Cg1g003380	-83kb	Cg1g003390	-78kb	Cg1g003400	-72kb	Cg1g003410	-67kb	Cg1g003420	-65kb	Cg1g003430	-53kb	Cg1g003440	-44kb	Cg1g003450	-38kb	Cg1g003460	-9kb	Cg1g003470	-2kb	Cg1g003480	8kb	Cg1g003490	21kb	Cg1g003500	26kb	Cg1g003510	34kb	Cg1g003520	38kb	Cg1g003530	40kb	Cg1g003540	43kb
cmp0385	Unknown	Unknown	chr1:2208970	chr1	2208970	2Mb	both	Cg1g003340	95kb	Cg1g003350	-91kb	Cg1g003360	-89kb	Cg1g003370	-85kb	Cg1g003380	-83kb	Cg1g003390	-78kb	Cg1g003400	-72kb	Cg1g003410	-67kb	Cg1g003420	-65kb	Cg1g003430	-53kb	Cg1g003440	-44kb	Cg1g003450	-38kb	Cg1g003460	-9kb	Cg1g003470	-2kb	Cg1g003480	8kb	Cg1g003490	21kb	Cg1g003500	26kb	Cg1g003510	34kb	Cg1g003520	38kb	Cg1g003530	40kb	Cg1g003540	43kb
cmp0930	Tryptamine	Amino acid	chr1:2208970	chr1	2208970	2Mb	both	Cg1g003340	95kb	Cg1g003350	-91kb	Cg1g003360	-89kb	Cg1g003370	-85kb	Cg1g003380	-83kb	Cg1g003390	-78kb	Cg1g003400	-72kb	Cg1g003410	-67kb	Cg1g003420	-65kb	Cg1g003430	-53kb	Cg1g003440	-44kb	Cg1g003450	-38kb	Cg1g003460	-9kb	Cg1g003470	-2kb	Cg1g003480	8kb	Cg1g003490	21kb	Cg1g003500	26kb	Cg1g003510	34kb	Cg1g003520	38kb	Cg1g003530	40kb	Cg1g003540	43kb
cmp0378	L-Tyramine	Amino acid	chr1:2252322	chr1	2252322	2Mb	EMMAX	Cg1g003430	-96kb	Cg1g003440	-88kb	Cg1g003450	-81kb	Cg1g003460	-52kb	Cg1g003470	-40kb	Cg1g003480	-24kb	Cg1g003490	-21kb	Cg1g003500	-9kb	Cg1g003510	-6kb	Cg1g003520	-2kb	Cg1g003530	0kb	Cg1g003540	0kb	Cg1g003550	3kb	Cg1g003560	11kb	Cg1g003570	18kb	Cg1g003580	27kb	Cg1g003590	38kb	Cg1g003600	46kb	Cg1g003610	57kb	Cg1g003620	63kb	Cg1g003630	76kb
cmp0705	Unknown	Unknown	chr1:2262909	chr1	2262909	2Mb	both	Cg1g003440	98kb	Cg1g003450	-92kb	Cg1g003460	-63kb	Cg1g003470	-50kb	Cg1g003480	-34kb	Cg1g003490	-31kb	Cg1g003500	-20kb	Cg1g003510	-17kb	Cg1g003520	-13kb	Cg1g003530	-11kb	Cg1g003540	-8kb	Cg1g003550	-5kb	Cg1g003560	0kb	Cg1g003570	8kb	Cg1g003580	16kb	Cg1g003590	28kb	Cg1g003600	35kb	Cg1g003610	46kb	Cg1g003620	53kb	Cg1g003630	65kb	Cg1g003640	69kb
cmp0570	Unknown	Unknown	chr1:2270337	chr1	2270337	2Mb	both	Cg1g003450	99kb	Cg1g003460	-70kb	Cg1g003470	-58kb	Cg1g003480	-42kb	Cg1g003490	-39kb	Cg1g003500	-27kb	Cg1g003510	-25kb	Cg1g003520	-20kb	Cg1g003530	-18kb	Cg1g003540	-15kb	Cg1g003550	-13kb	Cg1g003560	-4kb	Cg1g003570	0kb	Cg1g003580	9kb	Cg1g003590	20kb	Cg1g003600	27kb	Cg1g003610	39kb	Cg1g003620	45kb	Cg1g003630	58kb	Cg1g003640	62kb	Cg1g003650	67kb
cmp0304	Unknown	Unknown	chr1:2312455	chr1	2312455	2Mb	both	Cg1g003480	-84kb	Cg1g003490	-81kb	Cg1g003500	-69kb	Cg1g003510	-67kb	Cg1g003520	-62kb	Cg1g003530	-60kb	Cg1g003540	-57kb	Cg1g003550	-55kb	Cg1g003560	-46kb	Cg1g003570	-40kb	Cg1g003580	-29kb	Cg1g003590	-19kb	Cg1g003600	-10kb	Cg1g003610	0kb	Cg1g003620	3kb	Cg1g003630	16kb	Cg1g003640	19kb	Cg1g003650	25kb	Cg1g003660	28kb	Cg1g003670	33kb	Cg1g003680	33kb
cmp0307	Unknown	Unknown	chr1:2324679	chr1	2324679	2Mb	both	Cg1g003480	96kb	Cg1g003490	-93kb	Cg1g003500	-82kb	Cg1g003510	-79kb	Cg1g003520	-75kb	Cg1g003530	-73kb	Cg1g003540	-70kb	Cg1g003550	-67kb	Cg1g003560	-58kb	Cg1g003570	-52kb	Cg1g003580	-41kb	Cg1g003590	-31kb	Cg1g003600	-22kb	Cg1g003610	-13kb	Cg1g003620	-5kb	Cg1g003630	4kb	Cg1g003640	7kb	Cg1g003650	12kb	Cg1g003660	16kb	Cg1g003670	21kb	Cg1g003680	21kb
cmp0324	Unknown	Unknown	chr1:2324679	chr1	2324679	2Mb	EMMAX	Cg1g003480	96kb	Cg1g003490	-93kb	Cg1g003500	-82kb	Cg1g003510	-79kb	Cg1g003520	-75kb	Cg1g003530	-73kb	Cg1g003540	-70kb	Cg1g003550	-67kb	Cg1g003560	-58kb	Cg1g003570	-52kb	Cg1g003580	-41kb	Cg1g003590	-31kb	Cg1g003600	-22kb	Cg1g003610	-13kb	Cg1g003620	-5kb	Cg1g003630	4kb	Cg1g003640	7kb	Cg1g003650	12kb	Cg1g003660	16kb	Cg1g003670	21kb	Cg1g003680	21kb
cmp0439	Esculin	Coumarin	chr1:2352759	chr1	2352759	2Mb	EMMAX	Cg1g003540	98kb	Cg1g003550	-95kb	Cg1g003560	-86kb	Cg1g003570	-80kb	Cg1g003580	-69kb	Cg1g003590	-60kb	Cg1g003600	-50kb	Cg1g003610	-41kb	Cg1g003620	-33kb	Cg1g003630	-21kb	Cg1g003640	-17kb	Cg1g003650	-13kb	Cg1g003660	-10kb	Cg1g003670	-2kb	Cg1g003680	0kb	Cg1g003690	9kb	Cg1g003700	18kb	Cg1g003710	28kb	Cg1g003720	33kb	Cg1g003730	40kb	Cg1g003740	53kb
cmp0174	Unknown	Unknown	chr1:2382238	chr1	2382238	2Mb	FaST-LMM	Cg1g003580	99kb	Cg1g003590	-89kb	Cg1g003600	-80kb	Cg1g003610	-70kb	Cg1g003620	-62kb	Cg1g003630	-50kb	Cg1g003640	-46kb	Cg1g003650	-42kb	Cg1g003660	-39kb	Cg1g003670	-31kb	Cg1g003680	-29kb	Cg1g003690	-17kb	Cg1g003700	-9kb	Cg1g003710	0kb	Cg1g003720	4kb	Cg1g003730	10kb	Cg1g003740	24kb	Cg1g003750	24kb	Cg1g003760	25kb	Cg1g003770	26kb	Cg1g003780	27kb
cmp0140	Unknown	Unknown	chr1:2390139	chr1	2390139	2Mb	EMMAX	Cg1g003590	-97kb	Cg1g003600	-88kb	Cg1g003610	-78kb	Cg1g003620	-70kb	Cg1g003630	-58kb	Cg1g003640	-54kb	Cg1g003650	-50kb	Cg1g003660	-47kb	Cg1g003670	-39kb	Cg1g003680	-37kb	Cg1g003690	-25kb	Cg1g003700	-17kb	Cg1g003710	-7kb	Cg1g003720	-1kb	Cg1g003730	2kb	Cg1g003740	16kb	Cg1g003750	17kb	Cg1g003760	17kb	Cg1g003770	18kb	Cg1g003780	19kb	Cg1g003790	19kb
cmp0607	Unknown	Unknown	chr1:2396327	chr1	2396327	2Mb	EMMAX	Cg1g003600	-94kb	Cg1g003610	-84kb	Cg1g003620	-77kb	Cg1g003630	-64kb	Cg1g003640	-61kb	Cg1g003650	-56kb	Cg1g003660	-53kb	Cg1g003670	-45kb	Cg1g003680	-43kb	Cg1g003690	-31kb	Cg1g003700	-23kb	Cg1g003710	-13kb	Cg1g003720	-7kb	Cg1g003730	-3kb	Cg1g003740	9kb	Cg1g003750	10kb	Cg1g003760	11kb	Cg1g003770	12kb	Cg1g003780	13kb	Cg1g003790	13kb	Cg1g003800	14kb
cmp0471	alpha-Tocotrienol	Vitamin	chr1:2401502	chr1	2401502	2Mb	FaST-LMM	Cg1g003600	99kb	Cg1g003610	-89kb	Cg1g003620	-82kb	Cg1g003630	-69kb	Cg1g003640	-66kb	Cg1g003650	-61kb	Cg1g003660	-58kb	Cg1g003670	-51kb	Cg1g003680	-48kb	Cg1g003690	-36kb	Cg1g003700	-28kb	Cg1g003710	-18kb	Cg1g003720	-13kb	Cg1g003730	-1kb	Cg1g003740	4kb	Cg1g003750	5kb	Cg1g003760	6kb	Cg1g003770	7kb	Cg1g003780	7kb	Cg1g003790	8kb	Cg1g003800	9kb
cmp0818	(-)-trans-Carveol	Others	chr1:2460529	chr1	2460529	2Mb	EMMAX	Cg1g003690	-95kb	Cg1g003700	-87kb	Cg1g003710	-77kb	Cg1g003720	-72kb	Cg1g003730	-60kb	Cg1g003740	-53kb	Cg1g003750	-53kb	Cg1g003760	-52kb	Cg1g003770	-51kb	Cg1g003780	-50kb	Cg1g003790	-49kb	Cg1g003800	-49kb	Cg1g003810	-48kb	Cg1g003820	-43kb	Cg1g003830	-31kb	Cg1g003840	-23kb	Cg1g003850	-16kb	Cg1g003860	-12kb	Cg1g003870	-3kb	Cg1g003880	0kb	Cg1g003890	1kb
cmp0451	Unknown	Unknown	chr1:2475750	chr1	2475750	2Mb	EMMAX	Cg1g003710	-93kb	Cg1g003720	-87kb	Cg1g003730	-75kb	Cg1g003740	-69kb	Cg1g003750	-68kb	Cg1g003760	-67kb	Cg1g003770	-66kb	Cg1g003780	-66kb	Cg1g003790	-65kb	Cg1g003800	-64kb	Cg1g003810	-63kb	Cg1g003820	-58kb	Cg1g003830	-47kb	Cg1g003840	-38kb	Cg1g003850	-32kb	Cg1g003860	-27kb	Cg1g003870	-18kb	Cg1g003880	-14kb	Cg1g003890	-13kb	Cg1g003900	-11kb	Cg1g003910	-4kb
cmp0195	Unknown	Unknown	chr1:2482418	chr1	2482418	2Mb	both	Cg1g003710	99kb	Cg1g003720	-94kb	Cg1g003730	-81kb	Cg1g003740	-75kb	Cg1g003750	-75kb	Cg1g003760	-74kb	Cg1g003770	-73kb	Cg1g003780	-72kb	Cg1g003790	-71kb	Cg1g003800	-71kb	Cg1g003810	-70kb	Cg1g003820	-64kb	Cg1g003830	-53kb	Cg1g003840	-45kb	Cg1g003850	-38kb	Cg1g003860	-34kb	Cg1g003870	-25kb	Cg1g003880	-20kb	Cg1g003890	-19kb	Cg1g003900	-18kb	Cg1g003910	-11kb
cmp0234	Unknown	Unknown	chr1:2482418	chr1	2482418	2Mb	EMMAX	Cg1g003710	99kb	Cg1g003720	-94kb	Cg1g003730	-81kb	Cg1g003740	-75kb	Cg1g003750	-75kb	Cg1g003760	-74kb	Cg1g003770	-73kb	Cg1g003780	-72kb	Cg1g003790	-71kb	Cg1g003800	-71kb	Cg1g003810	-70kb	Cg1g003820	-64kb	Cg1g003830	-53kb	Cg1g003840	-45kb	Cg1g003850	-38kb	Cg1g003860	-34kb	Cg1g003870	-25kb	Cg1g003880	-20kb	Cg1g003890	-19kb	Cg1g003900	-18kb	Cg1g003910	-11kb
cmp0195	Unknown	Unknown	chr1:2517058	chr1	2517058	2Mb	EMMAX	Cg1g003820	99kb	Cg1g003830	-88kb	Cg1g003840	-79kb	Cg1g003850	-73kb	Cg1g003860	-68kb	Cg1g003870	-60kb	Cg1g003880	-55kb	Cg1g003890	-54kb	Cg1g003900	-53kb	Cg1g003910	-45kb	Cg1g003920	-28kb	Cg1g003930	-21kb	Cg1g003940	-17kb	Cg1g003950	-11kb	Cg1g003960	-6kb	Cg1g003970	5kb	Cg1g003980	16kb	Cg1g003990	20kb	Cg1g004000	27kb	Cg1g004010	30kb	Cg1g004020	37kb
cmp0234	Unknown	Unknown	chr1:2517058	chr1	2517058	2Mb	EMMAX	Cg1g003820	99kb	Cg1g003830	-88kb	Cg1g003840	-79kb	Cg1g003850	-73kb	Cg1g003860	-68kb	Cg1g003870	-60kb	Cg1g003880	-55kb	Cg1g003890	-54kb	Cg1g003900	-53kb	Cg1g003910	-45kb	Cg1g003920	-28kb	Cg1g003930	-21kb	Cg1g003940	-17kb	Cg1g003950	-11kb	Cg1g003960	-6kb	Cg1g003970	5kb	Cg1g003980	16kb	Cg1g003990	20kb	Cg1g004000	27kb	Cg1g004010	30kb	Cg1g004020	37kb
cmp0362	Unknown	Unknown	chr1:2563538	chr1	2563538	2Mb	EMMAX	Cg1g003900	99kb	Cg1g003910	-92kb	Cg1g003920	-74kb	Cg1g003930	-68kb	Cg1g003940	-64kb	Cg1g003950	-58kb	Cg1g003960	-53kb	Cg1g003970	-39kb	Cg1g003980	-28kb	Cg1g003990	-24kb	Cg1g004000	-18kb	Cg1g004010	-11kb	Cg1g004020	-5kb	Cg1g004030	-3kb	Cg1g004040	0kb	Cg1g004050	2kb	Cg1g004060	4kb	Cg1g004070	9kb	Cg1g004080	14kb	Cg1g004090	19kb	Cg1g004100	23kb
cmp0902	Limocitrin O-hexoside	Flavonoid	chr1:2608562	chr1	2608562	2Mb	both	Cg1g003960	98kb	Cg1g003970	-84kb	Cg1g003980	-73kb	Cg1g003990	-69kb	Cg1g004000	-63kb	Cg1g004010	-56kb	Cg1g004020	-50kb	Cg1g004030	-48kb	Cg1g004040	-45kb	Cg1g004050	-41kb	Cg1g004060	-37kb	Cg1g004070	-32kb	Cg1g004080	-25kb	Cg1g004090	-24kb	Cg1g004100	-16kb	Cg1g004110	-5kb	Cg1g004120	2kb	Cg1g004130	9kb	Cg1g004140	12kb	Cg1g004150	26kb	Cg1g004160	37kb
cmp0573	Kaempferol-3-O-rhamnosylhexoside-7-O-rhamnoside	Flavonoid	chr1:2609562	chr1	2609562	2Mb	both	Cg1g003960	99kb	Cg1g003970	-85kb	Cg1g003980	-74kb	Cg1g003990	-70kb	Cg1g004000	-64kb	Cg1g004010	-57kb	Cg1g004020	-51kb	Cg1g004030	-49kb	Cg1g004040	-46kb	Cg1g004050	-42kb	Cg1g004060	-38kb	Cg1g004070	-33kb	Cg1g004080	-26kb	Cg1g004090	-25kb	Cg1g004100	-17kb	Cg1g004110	-6kb	Cg1g004120	1kb	Cg1g004130	8kb	Cg1g004140	11kb	Cg1g004150	25kb	Cg1g004160	36kb
cmp0403	Unknown	Unknown	chr1:2664475	chr1	2664475	2Mb	both	Cg1g004050	-97kb	Cg1g004060	-93kb	Cg1g004070	-88kb	Cg1g004080	-81kb	Cg1g004090	-80kb	Cg1g004100	-72kb	Cg1g004110	-61kb	Cg1g004120	-53kb	Cg1g004130	-46kb	Cg1g004140	-39kb	Cg1g004150	-23kb	Cg1g004160	-17kb	Cg1g004170	-6kb	Cg1g004180	0kb	Cg1g004190	4kb	Cg1g004200	8kb	Cg1g004210	10kb	Cg1g004220	13kb	Cg1g004230	17kb	Cg1g004240	23kb	Cg1g004250	27kb
cmn0238	Sinapic acid-O-glucoside	Polyphenol	chr1:2684911	chr1	2684911	2Mb	EMMAX	Cg1g004100	-93kb	Cg1g004110	-81kb	Cg1g004120	-74kb	Cg1g004130	-67kb	Cg1g004140	-59kb	Cg1g004150	-44kb	Cg1g004160	-37kb	Cg1g004170	-26kb	Cg1g004180	-19kb	Cg1g004190	-13kb	Cg1g004200	-11kb	Cg1g004210	-7kb	Cg1g004220	-4kb	Cg1g004230	3kb	Cg1g004240	3kb	Cg1g004250	7kb	Cg1g004260	16kb	Cg1g004270	26kb	Cg1g004280	28kb	Cg1g004290	32kb	Cg1g004300	49kb
cmn0239	1-O-b-D-glucopyranosyl sinapate	Polyphenol	chr1:2684911	chr1	2684911	2Mb	both	Cg1g004100	-93kb	Cg1g004110	-81kb	Cg1g004120	-74kb	Cg1g004130	-67kb	Cg1g004140	-59kb	Cg1g004150	-44kb	Cg1g004160	-37kb	Cg1g004170	-26kb	Cg1g004180	-19kb	Cg1g004190	-13kb	Cg1g004200	-11kb	Cg1g004210	-7kb	Cg1g004220	-4kb	Cg1g004230	3kb	Cg1g004240	3kb	Cg1g004250	7kb	Cg1g004260	16kb	Cg1g004270	26kb	Cg1g004280	28kb	Cg1g004290	32kb	Cg1g004300	49kb
cmp0823	N6-Benzyladenine	Nucleic acid derivative	chr1:2684911	chr1	2684911	2Mb	both	Cg1g004100	-93kb	Cg1g004110	-81kb	Cg1g004120	-74kb	Cg1g004130	-67kb	Cg1g004140	-59kb	Cg1g004150	-44kb	Cg1g004160	-37kb	Cg1g004170	-26kb	Cg1g004180	-19kb	Cg1g004190	-13kb	Cg1g004200	-11kb	Cg1g004210	-7kb	Cg1g004220	-4kb	Cg1g004230	3kb	Cg1g004240	3kb	Cg1g004250	7kb	Cg1g004260	16kb	Cg1g004270	26kb	Cg1g004280	28kb	Cg1g004290	32kb	Cg1g004300	49kb
cmp0874	Unknown	Unknown	chr1:2684911	chr1	2684911	2Mb	EMMAX	Cg1g004100	-93kb	Cg1g004110	-81kb	Cg1g004120	-74kb	Cg1g004130	-67kb	Cg1g004140	-59kb	Cg1g004150	-44kb	Cg1g004160	-37kb	Cg1g004170	-26kb	Cg1g004180	-19kb	Cg1g004190	-13kb	Cg1g004200	-11kb	Cg1g004210	-7kb	Cg1g004220	-4kb	Cg1g004230	3kb	Cg1g004240	3kb	Cg1g004250	7kb	Cg1g004260	16kb	Cg1g004270	26kb	Cg1g004280	28kb	Cg1g004290	32kb	Cg1g004300	49kb
cmp0991	Sinapic acid	Polyphenol	chr1:2684911	chr1	2684911	2Mb	EMMAX	Cg1g004100	-93kb	Cg1g004110	-81kb	Cg1g004120	-74kb	Cg1g004130	-67kb	Cg1g004140	-59kb	Cg1g004150	-44kb	Cg1g004160	-37kb	Cg1g004170	-26kb	Cg1g004180	-19kb	Cg1g004190	-13kb	Cg1g004200	-11kb	Cg1g004210	-7kb	Cg1g004220	-4kb	Cg1g004230	3kb	Cg1g004240	3kb	Cg1g004250	7kb	Cg1g004260	16kb	Cg1g004270	26kb	Cg1g004280	28kb	Cg1g004290	32kb	Cg1g004300	49kb
cmp0995	Sinapoyl O-hexoside	Polyphenol	chr1:2684911	chr1	2684911	2Mb	EMMAX	Cg1g004100	-93kb	Cg1g004110	-81kb	Cg1g004120	-74kb	Cg1g004130	-67kb	Cg1g004140	-59kb	Cg1g004150	-44kb	Cg1g004160	-37kb	Cg1g004170	-26kb	Cg1g004180	-19kb	Cg1g004190	-13kb	Cg1g004200	-11kb	Cg1g004210	-7kb	Cg1g004220	-4kb	Cg1g004230	3kb	Cg1g004240	3kb	Cg1g004250	7kb	Cg1g004260	16kb	Cg1g004270	26kb	Cg1g004280	28kb	Cg1g004290	32kb	Cg1g004300	49kb
cmp0130	Unknown	Unknown	chr1:2720896	chr1	2720896	2Mb	both	Cg1g004140	-95kb	Cg1g004150	-80kb	Cg1g004160	-73kb	Cg1g004170	-62kb	Cg1g004180	-55kb	Cg1g004190	-49kb	Cg1g004200	-47kb	Cg1g004210	-43kb	Cg1g004220	-40kb	Cg1g004230	-32kb	Cg1g004240	-29kb	Cg1g004250	-20kb	Cg1g004260	-13kb	Cg1g004270	-9kb	Cg1g004280	-5kb	Cg1g004290	-3kb	Cg1g004300	13kb	Cg1g004310	16kb	Cg1g004320	18kb	Cg1g004330	24kb	Cg1g004340	37kb
cmp0817	D(-)-Threose	Saccharide	chr1:2722143	chr1	2722143	2Mb	FaST-LMM	Cg1g004140	96kb	Cg1g004150	-81kb	Cg1g004160	-75kb	Cg1g004170	-64kb	Cg1g004180	-56kb	Cg1g004190	-50kb	Cg1g004200	-49kb	Cg1g004210	-44kb	Cg1g004220	-41kb	Cg1g004230	-34kb	Cg1g004240	-30kb	Cg1g004250	-21kb	Cg1g004260	-14kb	Cg1g004270	-10kb	Cg1g004280	-6kb	Cg1g004290	3kb	Cg1g004300	11kb	Cg1g004310	15kb	Cg1g004320	17kb	Cg1g004330	23kb	Cg1g004340	36kb
cmp0170	Unknown	Unknown	chr1:2746225	chr1	2746225	2Mb	EMMAX	Cg1g004160	-99kb	Cg1g004170	-88kb	Cg1g004180	-80kb	Cg1g004190	-74kb	Cg1g004200	-73kb	Cg1g004210	-68kb	Cg1g004220	-66kb	Cg1g004230	-58kb	Cg1g004240	-54kb	Cg1g004250	-45kb	Cg1g004260	-38kb	Cg1g004270	-34kb	Cg1g004280	-30kb	Cg1g004290	-20kb	Cg1g004300	-11kb	Cg1g004310	-5kb	Cg1g004320	-1kb	Cg1g004330	0kb	Cg1g004340	12kb	Cg1g004350	16kb	Cg1g004360	20kb
cmp0130	Unknown	Unknown	chr1:2754769	chr1	2754769	2Mb	both	Cg1g004170	-96kb	Cg1g004180	-89kb	Cg1g004190	-83kb	Cg1g004200	-81kb	Cg1g004210	-77kb	Cg1g004220	-74kb	Cg1g004230	-66kb	Cg1g004240	-63kb	Cg1g004250	-54kb	Cg1g004260	-47kb	Cg1g004270	-42kb	Cg1g004280	-38kb	Cg1g004290	-29kb	Cg1g004300	-20kb	Cg1g004310	-14kb	Cg1g004320	-9kb	Cg1g004330	-7kb	Cg1g004340	4kb	Cg1g004350	8kb	Cg1g004360	11kb	Cg1g004370	18kb
cmp0285	Unknown	Unknown	chr1:2754769	chr1	2754769	2Mb	both	Cg1g004170	-96kb	Cg1g004180	-89kb	Cg1g004190	-83kb	Cg1g004200	-81kb	Cg1g004210	-77kb	Cg1g004220	-74kb	Cg1g004230	-66kb	Cg1g004240	-63kb	Cg1g004250	-54kb	Cg1g004260	-47kb	Cg1g004270	-42kb	Cg1g004280	-38kb	Cg1g004290	-29kb	Cg1g004300	-20kb	Cg1g004310	-14kb	Cg1g004320	-9kb	Cg1g004330	-7kb	Cg1g004340	4kb	Cg1g004350	8kb	Cg1g004360	11kb	Cg1g004370	18kb
cmp0362	Unknown	Unknown	chr1:2754769	chr1	2754769	2Mb	both	Cg1g004170	-96kb	Cg1g004180	-89kb	Cg1g004190	-83kb	Cg1g004200	-81kb	Cg1g004210	-77kb	Cg1g004220	-74kb	Cg1g004230	-66kb	Cg1g004240	-63kb	Cg1g004250	-54kb	Cg1g004260	-47kb	Cg1g004270	-42kb	Cg1g004280	-38kb	Cg1g004290	-29kb	Cg1g004300	-20kb	Cg1g004310	-14kb	Cg1g004320	-9kb	Cg1g004330	-7kb	Cg1g004340	4kb	Cg1g004350	8kb	Cg1g004360	11kb	Cg1g004370	18kb
cmp0437	Dihydroxy-5-geranyloxy-7-methoxycoumarin	Coumarin	chr1:2754769	chr1	2754769	2Mb	EMMAX	Cg1g004170	-96kb	Cg1g004180	-89kb	Cg1g004190	-83kb	Cg1g004200	-81kb	Cg1g004210	-77kb	Cg1g004220	-74kb	Cg1g004230	-66kb	Cg1g004240	-63kb	Cg1g004250	-54kb	Cg1g004260	-47kb	Cg1g004270	-42kb	Cg1g004280	-38kb	Cg1g004290	-29kb	Cg1g004300	-20kb	Cg1g004310	-14kb	Cg1g004320	-9kb	Cg1g004330	-7kb	Cg1g004340	4kb	Cg1g004350	8kb	Cg1g004360	11kb	Cg1g004370	18kb
cmp0285	Unknown	Unknown	chr1:2768947	chr1	2768947	2Mb	both	Cg1g004190	97kb	Cg1g004200	-95kb	Cg1g004210	-91kb	Cg1g004220	-88kb	Cg1g004230	-80kb	Cg1g004240	-77kb	Cg1g004250	-68kb	Cg1g004260	-61kb	Cg1g004270	-57kb	Cg1g004280	-53kb	Cg1g004290	-43kb	Cg1g004300	-34kb	Cg1g004310	-28kb	Cg1g004320	-23kb	Cg1g004330	-22kb	Cg1g004340	-8kb	Cg1g004350	-4kb	Cg1g004360	2kb	Cg1g004370	4kb	Cg1g004380	19kb	Cg1g004390	29kb
cmp0362	Unknown	Unknown	chr1:2768947	chr1	2768947	2Mb	both	Cg1g004190	97kb	Cg1g004200	-95kb	Cg1g004210	-91kb	Cg1g004220	-88kb	Cg1g004230	-80kb	Cg1g004240	-77kb	Cg1g004250	-68kb	Cg1g004260	-61kb	Cg1g004270	-57kb	Cg1g004280	-53kb	Cg1g004290	-43kb	Cg1g004300	-34kb	Cg1g004310	-28kb	Cg1g004320	-23kb	Cg1g004330	-22kb	Cg1g004340	-8kb	Cg1g004350	-4kb	Cg1g004360	2kb	Cg1g004370	4kb	Cg1g004380	19kb	Cg1g004390	29kb
cmp0989	N-p-Coumaroylputrescine	Polyamine	chr1:2781963	chr1	2781963	2Mb	EMMAX	Cg1g004230	94kb	Cg1g004240	-90kb	Cg1g004250	-81kb	Cg1g004260	-74kb	Cg1g004270	-70kb	Cg1g004280	-66kb	Cg1g004290	-56kb	Cg1g004300	-47kb	Cg1g004310	-41kb	Cg1g004320	-36kb	Cg1g004330	-35kb	Cg1g004340	-22kb	Cg1g004350	-17kb	Cg1g004360	-10kb	Cg1g004370	-6kb	Cg1g004380	6kb	Cg1g004390	16kb	Cg1g004400	25kb	Cg1g004410	32kb	Cg1g004420	38kb	Cg1g004430	41kb
cmp0994	Caffeoyl shikimic acid	Polyphenol	chr1:2789420	chr1	2789420	2Mb	EMMAX	Cg1g004240	97kb	Cg1g004250	-89kb	Cg1g004260	-82kb	Cg1g004270	-77kb	Cg1g004280	-73kb	Cg1g004290	-64kb	Cg1g004300	-55kb	Cg1g004310	-49kb	Cg1g004320	-44kb	Cg1g004330	-42kb	Cg1g004340	-29kb	Cg1g004350	-25kb	Cg1g004360	-17kb	Cg1g004370	-14kb	Cg1g004380	0kb	Cg1g004390	8kb	Cg1g004400	18kb	Cg1g004410	25kb	Cg1g004420	31kb	Cg1g004430	33kb	Cg1g004440	37kb
cmp0317	Unknown	Unknown	chr1:2789850	chr1	2789850	2Mb	both	Cg1g004240	98kb	Cg1g004250	-89kb	Cg1g004260	-82kb	Cg1g004270	-78kb	Cg1g004280	-74kb	Cg1g004290	-64kb	Cg1g004300	-55kb	Cg1g004310	-49kb	Cg1g004320	-44kb	Cg1g004330	-42kb	Cg1g004340	-29kb	Cg1g004350	-25kb	Cg1g004360	-18kb	Cg1g004370	-14kb	Cg1g004380	-1kb	Cg1g004390	8kb	Cg1g004400	17kb	Cg1g004410	25kb	Cg1g004420	30kb	Cg1g004430	33kb	Cg1g004440	36kb
cmp0317	Unknown	Unknown	chr1:2806787	chr1	2806787	2Mb	EMMAX	Cg1g004260	99kb	Cg1g004270	-94kb	Cg1g004280	-90kb	Cg1g004290	-81kb	Cg1g004300	-72kb	Cg1g004310	-66kb	Cg1g004320	-61kb	Cg1g004330	-59kb	Cg1g004340	-46kb	Cg1g004350	-42kb	Cg1g004360	-35kb	Cg1g004370	-31kb	Cg1g004380	-12kb	Cg1g004390	-7kb	Cg1g004400	0kb	Cg1g004410	8kb	Cg1g004420	13kb	Cg1g004430	16kb	Cg1g004440	20kb	Cg1g004450	24kb	Cg1g004460	29kb
cmp0911	N2, N2-Dimethyguanosine	Nucleic acid	chr1:2819200	chr1	2819200	2Mb	both	Cg1g004290	93kb	Cg1g004300	-84kb	Cg1g004310	-78kb	Cg1g004320	-74kb	Cg1g004330	-72kb	Cg1g004340	-59kb	Cg1g004350	-55kb	Cg1g004360	-47kb	Cg1g004370	-43kb	Cg1g004380	-25kb	Cg1g004390	-19kb	Cg1g004400	-9kb	Cg1g004410	-1kb	Cg1g004420	1kb	Cg1g004430	4kb	Cg1g004440	7kb	Cg1g004450	12kb	Cg1g004460	17kb	Cg1g004470	14kb	Cg1g004480	19kb	Cg1g004490	27kb
cmp0911	N2, N2-Dimethyguanosine	Nucleic acid	chr1:2819368	chr1	2819368	2Mb	both	Cg1g004290	93kb	Cg1g004300	-84kb	Cg1g004310	-79kb	Cg1g004320	-74kb	Cg1g004330	-72kb	Cg1g004340	-59kb	Cg1g004350	-55kb	Cg1g004360	-47kb	Cg1g004370	-44kb	Cg1g004380	-25kb	Cg1g004390	-20kb	Cg1g004400	-9kb	Cg1g004410	-1kb	Cg1g004420	1kb	Cg1g004430	4kb	Cg1g004440	7kb	Cg1g004450	11kb	Cg1g004460	17kb	Cg1g004470	14kb	Cg1g004480	19kb	Cg1g004490	27kb
cmp0362	Unknown	Unknown	chr1:2819428	chr1	2819428	2Mb	both	Cg1g004290	94kb	Cg1g004300	-85kb	Cg1g004310	-79kb	Cg1g004320	-74kb	Cg1g004330	-72kb	Cg1g004340	-59kb	Cg1g004350	-55kb	Cg1g004360	-47kb	Cg1g004370	-44kb	Cg1g004380	-25kb	Cg1g004390	-20kb	Cg1g004400	-9kb	Cg1g004410	-2kb	Cg1g004420	1kb	Cg1g004430	3kb	Cg1g004440	7kb	Cg1g004450	11kb	Cg1g004460	16kb	Cg1g004470	14kb	Cg1g004480	19kb	Cg1g004490	27kb
cmp0362	Unknown	Unknown	chr1:2819429	chr1	2819429	2Mb	both	Cg1g004290	94kb	Cg1g004300	-85kb	Cg1g004310	-79kb	Cg1g004320	-74kb	Cg1g004330	-72kb	Cg1g004340	-59kb	Cg1g004350	-55kb	Cg1g004360	-48kb	Cg1g004370	-44kb	Cg1g004380	-25kb	Cg1g004390	-20kb	Cg1g004400	-9kb	Cg1g004410	-2kb	Cg1g004420	1kb	Cg1g004430	3kb	Cg1g004440	7kb	Cg1g004450	11kb	Cg1g004460	16kb	Cg1g004470	14kb	Cg1g004480	19kb	Cg1g004490	27kb
cmp0362	Unknown	Unknown	chr1:2838473	chr1	2838473	2Mb	EMMAX	Cg1g004310	98kb	Cg1g004320	-93kb	Cg1g004330	-91kb	Cg1g004340	-78kb	Cg1g004350	-74kb	Cg1g004360	-67kb	Cg1g004370	-63kb	Cg1g004380	-44kb	Cg1g004390	-39kb	Cg1g004400	-28kb	Cg1g004410	-21kb	Cg1g004420	-15kb	Cg1g004430	-9kb	Cg1g004440	-8kb	Cg1g004450	-4kb	Cg1g004460	-1kb	Cg1g004470	-1kb	Cg1g004480	0kb	Cg1g004490	8kb	Cg1g004500	14kb	Cg1g004510	20kb
cmp0361	Unknown	Unknown	chr1:2840108	chr1	2840108	2Mb	both	Cg1g004310	99kb	Cg1g004320	95kb	Cg1g004330	-93kb	Cg1g004340	-80kb	Cg1g004350	-75kb	Cg1g004360	-68kb	Cg1g004370	-64kb	Cg1g004380	-46kb	Cg1g004390	-40kb	Cg1g004400	-30kb	Cg1g004410	-22kb	Cg1g004420	-16kb	Cg1g004430	-11kb	Cg1g004440	-9kb	Cg1g004450	-6kb	Cg1g004460	-3kb	Cg1g004470	-3kb	Cg1g004480	-1kb	Cg1g004490	6kb	Cg1g004500	12kb	Cg1g004510	19kb
cmp0125	Unknown	Unknown	chr1:2878777	chr1	2878777	2Mb	both	Cg1g004380	-84kb	Cg1g004390	-79kb	Cg1g004400	-69kb	Cg1g004410	-61kb	Cg1g004420	-55kb	Cg1g004430	-50kb	Cg1g004440	-48kb	Cg1g004450	-45kb	Cg1g004460	-42kb	Cg1g004470	-42kb	Cg1g004480	-32kb	Cg1g004490	-29kb	Cg1g004500	-23kb	Cg1g004510	-17kb	Cg1g004520	-9kb	Cg1g004530	2kb	Cg1g004540	4kb	Cg1g004550	8kb	Cg1g004560	17kb	Cg1g004570	23kb	Cg1g004580	26kb
cmp0285	Unknown	Unknown	chr1:2880761	chr1	2880761	2Mb	EMMAX	Cg1g004380	-86kb	Cg1g004390	-81kb	Cg1g004400	-71kb	Cg1g004410	-63kb	Cg1g004420	-57kb	Cg1g004430	-52kb	Cg1g004440	-50kb	Cg1g004450	-47kb	Cg1g004460	-44kb	Cg1g004470	-44kb	Cg1g004480	-34kb	Cg1g004490	-31kb	Cg1g004500	-25kb	Cg1g004510	-18kb	Cg1g004520	-11kb	Cg1g004530	0kb	Cg1g004540	2kb	Cg1g004550	6kb	Cg1g004560	15kb	Cg1g004570	21kb	Cg1g004580	24kb
cmp0361	Unknown	Unknown	chr1:2880761	chr1	2880761	2Mb	both	Cg1g004380	-86kb	Cg1g004390	-81kb	Cg1g004400	-71kb	Cg1g004410	-63kb	Cg1g004420	-57kb	Cg1g004430	-52kb	Cg1g004440	-50kb	Cg1g004450	-47kb	Cg1g004460	-44kb	Cg1g004470	-44kb	Cg1g004480	-34kb	Cg1g004490	-31kb	Cg1g004500	-25kb	Cg1g004510	-18kb	Cg1g004520	-11kb	Cg1g004530	0kb	Cg1g004540	2kb	Cg1g004550	6kb	Cg1g004560	15kb	Cg1g004570	21kb	Cg1g004580	24kb
cmp0362	Unknown	Unknown	chr1:2880761	chr1	2880761	2Mb	both	Cg1g004380	-86kb	Cg1g004390	-81kb	Cg1g004400	-71kb	Cg1g004410	-63kb	Cg1g004420	-57kb	Cg1g004430	-52kb	Cg1g004440	-50kb	Cg1g004450	-47kb	Cg1g004460	-44kb	Cg1g004470	-44kb	Cg1g004480	-34kb	Cg1g004490	-31kb	Cg1g004500	-25kb	Cg1g004510	-18kb	Cg1g004520	-11kb	Cg1g004530	0kb	Cg1g004540	2kb	Cg1g004550	6kb	Cg1g004560	15kb	Cg1g004570	21kb	Cg1g004580	24kb
cmp0558	Unknown	Unknown	chr1:2991482	chr1	2991482	2Mb	both	Cg1g004560	-91kb	Cg1g004570	-86kb	Cg1g004580	-80kb	Cg1g004590	-80kb	Cg1g004600	-65kb	Cg1g004610	-57kb	Cg1g004620	-55kb	Cg1g004630	-52kb	Cg1g004640	-41kb	Cg1g004650	-36kb	Cg1g004660	-32kb	Cg1g004670	-26kb	Cg1g004680	-23kb	Cg1g004690	-20kb	Cg1g004700	-17kb	Cg1g004710	-4kb	Cg1g004720	0kb	Cg1g004730	5kb	Cg1g004740	8kb	Cg1g004750	12kb	Cg1g004760	19kb
cmp0902	Limocitrin O-hexoside	Flavonoid	chr1:2991482	chr1	2991482	2Mb	both	Cg1g004560	-91kb	Cg1g004570	-86kb	Cg1g004580	-80kb	Cg1g004590	-80kb	Cg1g004600	-65kb	Cg1g004610	-57kb	Cg1g004620	-55kb	Cg1g004630	-52kb	Cg1g004640	-41kb	Cg1g004650	-36kb	Cg1g004660	-32kb	Cg1g004670	-26kb	Cg1g004680	-23kb	Cg1g004690	-20kb	Cg1g004700	-17kb	Cg1g004710	-4kb	Cg1g004720	0kb	Cg1g004730	5kb	Cg1g004740	8kb	Cg1g004750	12kb	Cg1g004760	19kb
cmp0570	Unknown	Unknown	chr1:3031200	chr1	3031200	3Mb	both	Cg1g004610	97kb	Cg1g004620	-95kb	Cg1g004630	-92kb	Cg1g004640	-80kb	Cg1g004650	-75kb	Cg1g004660	-72kb	Cg1g004670	-66kb	Cg1g004680	-63kb	Cg1g004690	-59kb	Cg1g004700	-57kb	Cg1g004710	-44kb	Cg1g004720	-37kb	Cg1g004730	-31kb	Cg1g004740	-28kb	Cg1g004750	-24kb	Cg1g004760	-16kb	Cg1g004770	-7kb	Cg1g004780	-3kb	Cg1g004790	0kb	Cg1g004800	0kb	Cg1g004810	2kb
cmp0570	Unknown	Unknown	chr1:3031310	chr1	3031310	3Mb	EMMAX	Cg1g004610	97kb	Cg1g004620	-95kb	Cg1g004630	-92kb	Cg1g004640	-81kb	Cg1g004650	-75kb	Cg1g004660	-72kb	Cg1g004670	-66kb	Cg1g004680	-63kb	Cg1g004690	-60kb	Cg1g004700	-57kb	Cg1g004710	-44kb	Cg1g004720	-37kb	Cg1g004730	-31kb	Cg1g004740	-28kb	Cg1g004750	-24kb	Cg1g004760	-17kb	Cg1g004770	-7kb	Cg1g004780	-4kb	Cg1g004790	0kb	Cg1g004800	0kb	Cg1g004810	2kb
cmp0129	Unknown	Unknown	chr1:3037663	chr1	3037663	3Mb	both	Cg1g004630	-98kb	Cg1g004640	-87kb	Cg1g004650	-82kb	Cg1g004660	-79kb	Cg1g004670	-73kb	Cg1g004680	-69kb	Cg1g004690	-66kb	Cg1g004700	-64kb	Cg1g004710	-50kb	Cg1g004720	-43kb	Cg1g004730	-38kb	Cg1g004740	-35kb	Cg1g004750	-31kb	Cg1g004760	-23kb	Cg1g004770	-13kb	Cg1g004780	-10kb	Cg1g004790	-7kb	Cg1g004800	-3kb	Cg1g004810	0kb	Cg1g004820	2kb	Cg1g004830	7kb
cmp0911	N2, N2-Dimethyguanosine	Nucleic acid	chr1:3097284	chr1	3097284	3Mb	both	Cg1g004730	97kb	Cg1g004740	-94kb	Cg1g004750	-90kb	Cg1g004760	-83kb	Cg1g004770	-73kb	Cg1g004780	-70kb	Cg1g004790	-66kb	Cg1g004800	-63kb	Cg1g004810	-60kb	Cg1g004820	-56kb	Cg1g004830	-44kb	Cg1g004840	-41kb	Cg1g004850	-38kb	Cg1g004860	-33kb	Cg1g004870	-31kb	Cg1g004880	-28kb	Cg1g004890	-19kb	Cg1g004900	-15kb	Cg1g004910	-7kb	Cg1g004920	-2kb	Cg1g004930	7kb
cmp0462	Unknown	Unknown	chr1:3097896	chr1	3097896	3Mb	both	Cg1g004730	98kb	Cg1g004740	-95kb	Cg1g004750	-91kb	Cg1g004760	-83kb	Cg1g004770	-74kb	Cg1g004780	-70kb	Cg1g004790	-67kb	Cg1g004800	-63kb	Cg1g004810	-60kb	Cg1g004820	-57kb	Cg1g004830	-45kb	Cg1g004840	-42kb	Cg1g004850	-39kb	Cg1g004860	-33kb	Cg1g004870	-32kb	Cg1g004880	-29kb	Cg1g004890	-19kb	Cg1g004900	-16kb	Cg1g004910	-8kb	Cg1g004920	-2kb	Cg1g004930	6kb
cmn0165	12OH-JA-Ile	Phytohormone	chr1:3115126	chr1	3115126	3Mb	EMMAX	Cg1g004770	-91kb	Cg1g004780	-87kb	Cg1g004790	-84kb	Cg1g004800	-80kb	Cg1g004810	-77kb	Cg1g004820	-74kb	Cg1g004830	-62kb	Cg1g004840	-59kb	Cg1g004850	-56kb	Cg1g004860	-51kb	Cg1g004870	-49kb	Cg1g004880	-46kb	Cg1g004890	-37kb	Cg1g004900	-33kb	Cg1g004910	-25kb	Cg1g004920	-19kb	Cg1g004930	-4kb	Cg1g004940	0kb	Cg1g004950	5kb	Cg1g004960	8kb	Cg1g004970	11kb
cmn0621	Kaempferol-7-O-neohesperidoside	Flavonoid	chr1:3123170	chr1	3123170	3Mb	both	Cg1g004770	-99kb	Cg1g004780	-95kb	Cg1g004790	-92kb	Cg1g004800	-89kb	Cg1g004810	-85kb	Cg1g004820	-82kb	Cg1g004830	-70kb	Cg1g004840	-67kb	Cg1g004850	-64kb	Cg1g004860	-59kb	Cg1g004870	-57kb	Cg1g004880	-54kb	Cg1g004890	-45kb	Cg1g004900	-41kb	Cg1g004910	-33kb	Cg1g004920	-28kb	Cg1g004930	-12kb	Cg1g004940	-6kb	Cg1g004950	0kb	Cg1g004960	0kb	Cg1g004970	3kb
cmp0238	Unknown	Unknown	chr1:3123170	chr1	3123170	3Mb	both	Cg1g004770	-99kb	Cg1g004780	-95kb	Cg1g004790	-92kb	Cg1g004800	-89kb	Cg1g004810	-85kb	Cg1g004820	-82kb	Cg1g004830	-70kb	Cg1g004840	-67kb	Cg1g004850	-64kb	Cg1g004860	-59kb	Cg1g004870	-57kb	Cg1g004880	-54kb	Cg1g004890	-45kb	Cg1g004900	-41kb	Cg1g004910	-33kb	Cg1g004920	-28kb	Cg1g004930	-12kb	Cg1g004940	-6kb	Cg1g004950	0kb	Cg1g004960	0kb	Cg1g004970	3kb
cmp0539	Poncirin	Flavonoid	chr1:3123170	chr1	3123170	3Mb	both	Cg1g004770	-99kb	Cg1g004780	-95kb	Cg1g004790	-92kb	Cg1g004800	-89kb	Cg1g004810	-85kb	Cg1g004820	-82kb	Cg1g004830	-70kb	Cg1g004840	-67kb	Cg1g004850	-64kb	Cg1g004860	-59kb	Cg1g004870	-57kb	Cg1g004880	-54kb	Cg1g004890	-45kb	Cg1g004900	-41kb	Cg1g004910	-33kb	Cg1g004920	-28kb	Cg1g004930	-12kb	Cg1g004940	-6kb	Cg1g004950	0kb	Cg1g004960	0kb	Cg1g004970	3kb
cmp0543	Didymin	Flavonoid	chr1:3123170	chr1	3123170	3Mb	both	Cg1g004770	-99kb	Cg1g004780	-95kb	Cg1g004790	-92kb	Cg1g004800	-89kb	Cg1g004810	-85kb	Cg1g004820	-82kb	Cg1g004830	-70kb	Cg1g004840	-67kb	Cg1g004850	-64kb	Cg1g004860	-59kb	Cg1g004870	-57kb	Cg1g004880	-54kb	Cg1g004890	-45kb	Cg1g004900	-41kb	Cg1g004910	-33kb	Cg1g004920	-28kb	Cg1g004930	-12kb	Cg1g004940	-6kb	Cg1g004950	0kb	Cg1g004960	0kb	Cg1g004970	3kb
cmp0544	Poncirin	Flavonoid	chr1:3123170	chr1	3123170	3Mb	both	Cg1g004770	-99kb	Cg1g004780	-95kb	Cg1g004790	-92kb	Cg1g004800	-89kb	Cg1g004810	-85kb	Cg1g004820	-82kb	Cg1g004830	-70kb	Cg1g004840	-67kb	Cg1g004850	-64kb	Cg1g004860	-59kb	Cg1g004870	-57kb	Cg1g004880	-54kb	Cg1g004890	-45kb	Cg1g004900	-41kb	Cg1g004910	-33kb	Cg1g004920	-28kb	Cg1g004930	-12kb	Cg1g004940	-6kb	Cg1g004950	0kb	Cg1g004960	0kb	Cg1g004970	3kb
cmp0615	Unknown	Unknown	chr1:3123170	chr1	3123170	3Mb	both	Cg1g004770	-99kb	Cg1g004780	-95kb	Cg1g004790	-92kb	Cg1g004800	-89kb	Cg1g004810	-85kb	Cg1g004820	-82kb	Cg1g004830	-70kb	Cg1g004840	-67kb	Cg1g004850	-64kb	Cg1g004860	-59kb	Cg1g004870	-57kb	Cg1g004880	-54kb	Cg1g004890	-45kb	Cg1g004900	-41kb	Cg1g004910	-33kb	Cg1g004920	-28kb	Cg1g004930	-12kb	Cg1g004940	-6kb	Cg1g004950	0kb	Cg1g004960	0kb	Cg1g004970	3kb
cmp0906	Luteolin 7-O-glucoside	Flavonoid	chr1:3123170	chr1	3123170	3Mb	both	Cg1g004770	-99kb	Cg1g004780	-95kb	Cg1g004790	-92kb	Cg1g004800	-89kb	Cg1g004810	-85kb	Cg1g004820	-82kb	Cg1g004830	-70kb	Cg1g004840	-67kb	Cg1g004850	-64kb	Cg1g004860	-59kb	Cg1g004870	-57kb	Cg1g004880	-54kb	Cg1g004890	-45kb	Cg1g004900	-41kb	Cg1g004910	-33kb	Cg1g004920	-28kb	Cg1g004930	-12kb	Cg1g004940	-6kb	Cg1g004950	0kb	Cg1g004960	0kb	Cg1g004970	3kb
cmp0977	Luteolin	Flavonoid	chr1:3123170	chr1	3123170	3Mb	both	Cg1g004770	-99kb	Cg1g004780	-95kb	Cg1g004790	-92kb	Cg1g004800	-89kb	Cg1g004810	-85kb	Cg1g004820	-82kb	Cg1g004830	-70kb	Cg1g004840	-67kb	Cg1g004850	-64kb	Cg1g004860	-59kb	Cg1g004870	-57kb	Cg1g004880	-54kb	Cg1g004890	-45kb	Cg1g004900	-41kb	Cg1g004910	-33kb	Cg1g004920	-28kb	Cg1g004930	-12kb	Cg1g004940	-6kb	Cg1g004950	0kb	Cg1g004960	0kb	Cg1g004970	3kb
cmp0220	Unknown	Unknown	chr1:3127111	chr1	3127111	3Mb	FaST-LMM	Cg1g004780	99kb	Cg1g004790	-96kb	Cg1g004800	-92kb	Cg1g004810	-89kb	Cg1g004820	-86kb	Cg1g004830	-74kb	Cg1g004840	-71kb	Cg1g004850	-68kb	Cg1g004860	-63kb	Cg1g004870	-61kb	Cg1g004880	-58kb	Cg1g004890	-49kb	Cg1g004900	-45kb	Cg1g004910	-37kb	Cg1g004920	-31kb	Cg1g004930	-16kb	Cg1g004940	-10kb	Cg1g004950	-4kb	Cg1g004960	-1kb	Cg1g004970	0kb	Cg1g004980	3kb
cmp0078	Unknown	Unknown	chr1:3229645	chr1	3229645	3Mb	both	Cg1g004980	-97kb	Cg1g004990	-85kb	Cg1g005000	-76kb	Cg1g005010	-51kb	Cg1g005020	-44kb	Cg1g005030	-38kb	Cg1g005040	-36kb	Cg1g005050	-35kb	Cg1g005060	-29kb	Cg1g005070	-18kb	Cg1g005080	-14kb	Cg1g005090	-10kb	Cg1g005100	-4kb	Cg1g005110	7kb	Cg1g005120	13kb	Cg1g005130	28kb	Cg1g005140	39kb	Cg1g005150	39kb	Cg1g005160	46kb	Cg1g005170	62kb	Cg1g005180	69kb
cmp0085	Unknown	Unknown	chr1:3229645	chr1	3229645	3Mb	both	Cg1g004980	-97kb	Cg1g004990	-85kb	Cg1g005000	-76kb	Cg1g005010	-51kb	Cg1g005020	-44kb	Cg1g005030	-38kb	Cg1g005040	-36kb	Cg1g005050	-35kb	Cg1g005060	-29kb	Cg1g005070	-18kb	Cg1g005080	-14kb	Cg1g005090	-10kb	Cg1g005100	-4kb	Cg1g005110	7kb	Cg1g005120	13kb	Cg1g005130	28kb	Cg1g005140	39kb	Cg1g005150	39kb	Cg1g005160	46kb	Cg1g005170	62kb	Cg1g005180	69kb
cmp0859	Unknown	Unknown	chr1:3229645	chr1	3229645	3Mb	both	Cg1g004980	-97kb	Cg1g004990	-85kb	Cg1g005000	-76kb	Cg1g005010	-51kb	Cg1g005020	-44kb	Cg1g005030	-38kb	Cg1g005040	-36kb	Cg1g005050	-35kb	Cg1g005060	-29kb	Cg1g005070	-18kb	Cg1g005080	-14kb	Cg1g005090	-10kb	Cg1g005100	-4kb	Cg1g005110	7kb	Cg1g005120	13kb	Cg1g005130	28kb	Cg1g005140	39kb	Cg1g005150	39kb	Cg1g005160	46kb	Cg1g005170	62kb	Cg1g005180	69kb
cmp0394	Bergapten	Coumarin	chr1:3229969	chr1	3229969	3Mb	EMMAX	Cg1g004980	-98kb	Cg1g004990	-86kb	Cg1g005000	-76kb	Cg1g005010	-52kb	Cg1g005020	-44kb	Cg1g005030	-38kb	Cg1g005040	-36kb	Cg1g005050	-35kb	Cg1g005060	-29kb	Cg1g005070	-19kb	Cg1g005080	-14kb	Cg1g005090	-10kb	Cg1g005100	-5kb	Cg1g005110	7kb	Cg1g005120	12kb	Cg1g005130	28kb	Cg1g005140	38kb	Cg1g005150	39kb	Cg1g005160	46kb	Cg1g005170	62kb	Cg1g005180	68kb
cmp0836	N-Sinapoylagmatine	Polyamine	chr1:3234411	chr1	3234411	3Mb	EMMAX	Cg1g004990	-90kb	Cg1g005000	-80kb	Cg1g005010	-56kb	Cg1g005020	-49kb	Cg1g005030	-43kb	Cg1g005040	-41kb	Cg1g005050	-39kb	Cg1g005060	-34kb	Cg1g005070	-23kb	Cg1g005080	-19kb	Cg1g005090	-15kb	Cg1g005100	-9kb	Cg1g005110	2kb	Cg1g005120	8kb	Cg1g005130	24kb	Cg1g005140	34kb	Cg1g005150	34kb	Cg1g005160	41kb	Cg1g005170	58kb	Cg1g005180	64kb	Cg1g005190	69kb
cmp0822	Citraptene	Coumarin	chr1:3263610	chr1	3263610	3Mb	EMMAX	Cg1g005010	-85kb	Cg1g005020	-78kb	Cg1g005030	-72kb	Cg1g005040	-70kb	Cg1g005050	-69kb	Cg1g005060	-63kb	Cg1g005070	-52kb	Cg1g005080	-48kb	Cg1g005090	-44kb	Cg1g005100	-38kb	Cg1g005110	-24kb	Cg1g005120	-20kb	Cg1g005130	-2kb	Cg1g005140	5kb	Cg1g005150	5kb	Cg1g005160	12kb	Cg1g005170	28kb	Cg1g005180	35kb	Cg1g005190	40kb	Cg1g005200	43kb	Cg1g005210	47kb
cmp0930	Tryptamine	Amino acid	chr1:3266660	chr1	3266660	3Mb	both	Cg1g005010	-88kb	Cg1g005020	-81kb	Cg1g005030	-75kb	Cg1g005040	-73kb	Cg1g005050	-72kb	Cg1g005060	-66kb	Cg1g005070	-55kb	Cg1g005080	-51kb	Cg1g005090	-47kb	Cg1g005100	-41kb	Cg1g005110	-28kb	Cg1g005120	-23kb	Cg1g005130	-5kb	Cg1g005140	2kb	Cg1g005150	2kb	Cg1g005160	9kb	Cg1g005170	25kb	Cg1g005180	32kb	Cg1g005190	37kb	Cg1g005200	40kb	Cg1g005210	44kb
cmp0570	Unknown	Unknown	chr1:3267220	chr1	3267220	3Mb	EMMAX	Cg1g005010	-89kb	Cg1g005020	-82kb	Cg1g005030	-75kb	Cg1g005040	-73kb	Cg1g005050	-72kb	Cg1g005060	-66kb	Cg1g005070	-56kb	Cg1g005080	-52kb	Cg1g005090	-48kb	Cg1g005100	-42kb	Cg1g005110	-28kb	Cg1g005120	-24kb	Cg1g005130	-6kb	Cg1g005140	1kb	Cg1g005150	2kb	Cg1g005160	8kb	Cg1g005170	25kb	Cg1g005180	31kb	Cg1g005190	37kb	Cg1g005200	39kb	Cg1g005210	44kb
cmp0235	Unknown	Unknown	chr1:3283069	chr1	3283069	3Mb	FaST-LMM	Cg1g005020	-97kb	Cg1g005030	-91kb	Cg1g005040	-89kb	Cg1g005050	-88kb	Cg1g005060	-82kb	Cg1g005070	-72kb	Cg1g005080	-67kb	Cg1g005090	-64kb	Cg1g005100	-58kb	Cg1g005110	-44kb	Cg1g005120	-39kb	Cg1g005130	-22kb	Cg1g005140	-14kb	Cg1g005150	-7kb	Cg1g005160	1kb	Cg1g005170	9kb	Cg1g005180	15kb	Cg1g005190	21kb	Cg1g005200	23kb	Cg1g005210	28kb	Cg1g005220	34kb
cmp0728	2'-Deoxycytidine-5'-diphosphate	Nucleic acid derivative	chr1:3377458	chr1	3377458	3Mb	FaST-LMM	Cg1g005160	92kb	Cg1g005170	-79kb	Cg1g005180	-73kb	Cg1g005190	-71kb	Cg1g005200	-66kb	Cg1g005210	-60kb	Cg1g005220	-57kb	Cg1g005230	-32kb	Cg1g005240	-29kb	Cg1g005250	-26kb	Cg1g005260	-25kb	Cg1g005270	-24kb	Cg1g005280	-24kb	Cg1g005290	-23kb	Cg1g005300	-22kb	Cg1g005310	-21kb	Cg1g005320	-17kb	Cg1g005330	-16kb	Cg1g005340	-15kb	Cg1g005350	-14kb	Cg1g005360	-14kb
cmn0626	Kaempferol 3-O-β-rutinoside	Flavonoid	chr1:3386594	chr1	3386594	3Mb	EMMAX	Cg1g005170	-88kb	Cg1g005180	-82kb	Cg1g005190	-80kb	Cg1g005200	-75kb	Cg1g005210	-70kb	Cg1g005220	-66kb	Cg1g005230	-41kb	Cg1g005240	-38kb	Cg1g005250	-35kb	Cg1g005260	-34kb	Cg1g005270	-33kb	Cg1g005280	-33kb	Cg1g005290	-32kb	Cg1g005300	-31kb	Cg1g005310	-30kb	Cg1g005320	-26kb	Cg1g005330	-25kb	Cg1g005340	-24kb	Cg1g005350	-24kb	Cg1g005360	-23kb	Cg1g005370	-22kb
cmp0116	Unknown	Unknown	chr1:3386594	chr1	3386594	3Mb	EMMAX	Cg1g005170	-88kb	Cg1g005180	-82kb	Cg1g005190	-80kb	Cg1g005200	-75kb	Cg1g005210	-70kb	Cg1g005220	-66kb	Cg1g005230	-41kb	Cg1g005240	-38kb	Cg1g005250	-35kb	Cg1g005260	-34kb	Cg1g005270	-33kb	Cg1g005280	-33kb	Cg1g005290	-32kb	Cg1g005300	-31kb	Cg1g005310	-30kb	Cg1g005320	-26kb	Cg1g005330	-25kb	Cg1g005340	-24kb	Cg1g005350	-24kb	Cg1g005360	-23kb	Cg1g005370	-22kb
cmp0548	Delphinidin-3-O-(6''-O-alpha-rhamnopyranosyl-beta-glucopyranoside)	Anthocyanin	chr1:3386594	chr1	3386594	3Mb	EMMAX	Cg1g005170	-88kb	Cg1g005180	-82kb	Cg1g005190	-80kb	Cg1g005200	-75kb	Cg1g005210	-70kb	Cg1g005220	-66kb	Cg1g005230	-41kb	Cg1g005240	-38kb	Cg1g005250	-35kb	Cg1g005260	-34kb	Cg1g005270	-33kb	Cg1g005280	-33kb	Cg1g005290	-32kb	Cg1g005300	-31kb	Cg1g005310	-30kb	Cg1g005320	-26kb	Cg1g005330	-25kb	Cg1g005340	-24kb	Cg1g005350	-24kb	Cg1g005360	-23kb	Cg1g005370	-22kb
cmp0550	Rutin	Flavonoid	chr1:3386594	chr1	3386594	3Mb	EMMAX	Cg1g005170	-88kb	Cg1g005180	-82kb	Cg1g005190	-80kb	Cg1g005200	-75kb	Cg1g005210	-70kb	Cg1g005220	-66kb	Cg1g005230	-41kb	Cg1g005240	-38kb	Cg1g005250	-35kb	Cg1g005260	-34kb	Cg1g005270	-33kb	Cg1g005280	-33kb	Cg1g005290	-32kb	Cg1g005300	-31kb	Cg1g005310	-30kb	Cg1g005320	-26kb	Cg1g005330	-25kb	Cg1g005340	-24kb	Cg1g005350	-24kb	Cg1g005360	-23kb	Cg1g005370	-22kb
cmp0064	Unknown	Unknown	chr1:3387804	chr1	3387804	3Mb	FaST-LMM	Cg1g005170	-89kb	Cg1g005180	-83kb	Cg1g005190	-81kb	Cg1g005200	-77kb	Cg1g005210	-71kb	Cg1g005220	-68kb	Cg1g005230	-42kb	Cg1g005240	-39kb	Cg1g005250	-36kb	Cg1g005260	-36kb	Cg1g005270	-35kb	Cg1g005280	-34kb	Cg1g005290	-33kb	Cg1g005300	-32kb	Cg1g005310	-31kb	Cg1g005320	-27kb	Cg1g005330	-26kb	Cg1g005340	-26kb	Cg1g005350	-25kb	Cg1g005360	-24kb	Cg1g005370	-23kb
cmp0974	Limocitrin O-hexoside	Flavonoid	chr1:3390410	chr1	3390410	3Mb	EMMAX	Cg1g005170	-92kb	Cg1g005180	-86kb	Cg1g005190	-84kb	Cg1g005200	-79kb	Cg1g005210	-73kb	Cg1g005220	-70kb	Cg1g005230	-45kb	Cg1g005240	-42kb	Cg1g005250	-39kb	Cg1g005260	-38kb	Cg1g005270	-37kb	Cg1g005280	-37kb	Cg1g005290	-36kb	Cg1g005300	-35kb	Cg1g005310	-33kb	Cg1g005320	-30kb	Cg1g005330	-29kb	Cg1g005340	-28kb	Cg1g005350	-27kb	Cg1g005360	-27kb	Cg1g005370	-26kb
cmp0610	Isorhamnetin O-hexoside	Flavonoid	chr1:3391781	chr1	3391781	3Mb	both	Cg1g005170	-93kb	Cg1g005180	-87kb	Cg1g005190	-85kb	Cg1g005200	-81kb	Cg1g005210	-75kb	Cg1g005220	-72kb	Cg1g005230	-46kb	Cg1g005240	-43kb	Cg1g005250	-40kb	Cg1g005260	-40kb	Cg1g005270	-39kb	Cg1g005280	-38kb	Cg1g005290	-37kb	Cg1g005300	-36kb	Cg1g005310	-35kb	Cg1g005320	-31kb	Cg1g005330	-30kb	Cg1g005340	-30kb	Cg1g005350	-29kb	Cg1g005360	-28kb	Cg1g005370	-27kb
cmp0924	Selgin O-hexoside	Flavonoid	chr1:3391781	chr1	3391781	3Mb	EMMAX	Cg1g005170	-93kb	Cg1g005180	-87kb	Cg1g005190	-85kb	Cg1g005200	-81kb	Cg1g005210	-75kb	Cg1g005220	-72kb	Cg1g005230	-46kb	Cg1g005240	-43kb	Cg1g005250	-40kb	Cg1g005260	-40kb	Cg1g005270	-39kb	Cg1g005280	-38kb	Cg1g005290	-37kb	Cg1g005300	-36kb	Cg1g005310	-35kb	Cg1g005320	-31kb	Cg1g005330	-30kb	Cg1g005340	-30kb	Cg1g005350	-29kb	Cg1g005360	-28kb	Cg1g005370	-27kb
cmp0287	Unknown	Unknown	chr1:3404948	chr1	3404948	3Mb	FaST-LMM	Cg1g005190	99kb	Cg1g005200	-94kb	Cg1g005210	-88kb	Cg1g005220	-85kb	Cg1g005230	-60kb	Cg1g005240	-56kb	Cg1g005250	-53kb	Cg1g005260	-53kb	Cg1g005270	-52kb	Cg1g005280	-51kb	Cg1g005290	-50kb	Cg1g005300	-49kb	Cg1g005310	-48kb	Cg1g005320	-44kb	Cg1g005330	-43kb	Cg1g005340	-43kb	Cg1g005350	-42kb	Cg1g005360	-41kb	Cg1g005370	-41kb	Cg1g005380	-39kb	Cg1g005390	-38kb
cmp0290	Unknown	Unknown	chr1:3404948	chr1	3404948	3Mb	FaST-LMM	Cg1g005190	99kb	Cg1g005200	-94kb	Cg1g005210	-88kb	Cg1g005220	-85kb	Cg1g005230	-60kb	Cg1g005240	-56kb	Cg1g005250	-53kb	Cg1g005260	-53kb	Cg1g005270	-52kb	Cg1g005280	-51kb	Cg1g005290	-50kb	Cg1g005300	-49kb	Cg1g005310	-48kb	Cg1g005320	-44kb	Cg1g005330	-43kb	Cg1g005340	-43kb	Cg1g005350	-42kb	Cg1g005360	-41kb	Cg1g005370	-41kb	Cg1g005380	-39kb	Cg1g005390	-38kb
cmp0291	Unknown	Unknown	chr1:3404948	chr1	3404948	3Mb	FaST-LMM	Cg1g005190	99kb	Cg1g005200	-94kb	Cg1g005210	-88kb	Cg1g005220	-85kb	Cg1g005230	-60kb	Cg1g005240	-56kb	Cg1g005250	-53kb	Cg1g005260	-53kb	Cg1g005270	-52kb	Cg1g005280	-51kb	Cg1g005290	-50kb	Cg1g005300	-49kb	Cg1g005310	-48kb	Cg1g005320	-44kb	Cg1g005330	-43kb	Cg1g005340	-43kb	Cg1g005350	-42kb	Cg1g005360	-41kb	Cg1g005370	-41kb	Cg1g005380	-39kb	Cg1g005390	-38kb
cmp0287	Unknown	Unknown	chr1:3405960	chr1	3405960	3Mb	FaST-LMM	Cg1g005200	-95kb	Cg1g005210	-89kb	Cg1g005220	-86kb	Cg1g005230	-61kb	Cg1g005240	-57kb	Cg1g005250	-54kb	Cg1g005260	-54kb	Cg1g005270	-53kb	Cg1g005280	-52kb	Cg1g005290	-51kb	Cg1g005300	-51kb	Cg1g005310	-49kb	Cg1g005320	-45kb	Cg1g005330	-44kb	Cg1g005340	-44kb	Cg1g005350	-43kb	Cg1g005360	-42kb	Cg1g005370	-42kb	Cg1g005380	-40kb	Cg1g005390	-39kb	Cg1g005400	-38kb
cmp0290	Unknown	Unknown	chr1:3405960	chr1	3405960	3Mb	FaST-LMM	Cg1g005200	-95kb	Cg1g005210	-89kb	Cg1g005220	-86kb	Cg1g005230	-61kb	Cg1g005240	-57kb	Cg1g005250	-54kb	Cg1g005260	-54kb	Cg1g005270	-53kb	Cg1g005280	-52kb	Cg1g005290	-51kb	Cg1g005300	-51kb	Cg1g005310	-49kb	Cg1g005320	-45kb	Cg1g005330	-44kb	Cg1g005340	-44kb	Cg1g005350	-43kb	Cg1g005360	-42kb	Cg1g005370	-42kb	Cg1g005380	-40kb	Cg1g005390	-39kb	Cg1g005400	-38kb
cmp0291	Unknown	Unknown	chr1:3405960	chr1	3405960	3Mb	FaST-LMM	Cg1g005200	-95kb	Cg1g005210	-89kb	Cg1g005220	-86kb	Cg1g005230	-61kb	Cg1g005240	-57kb	Cg1g005250	-54kb	Cg1g005260	-54kb	Cg1g005270	-53kb	Cg1g005280	-52kb	Cg1g005290	-51kb	Cg1g005300	-51kb	Cg1g005310	-49kb	Cg1g005320	-45kb	Cg1g005330	-44kb	Cg1g005340	-44kb	Cg1g005350	-43kb	Cg1g005360	-42kb	Cg1g005370	-42kb	Cg1g005380	-40kb	Cg1g005390	-39kb	Cg1g005400	-38kb
cmp0287	Unknown	Unknown	chr1:3406192	chr1	3406192	3Mb	FaST-LMM	Cg1g005200	-95kb	Cg1g005210	-89kb	Cg1g005220	-86kb	Cg1g005230	-61kb	Cg1g005240	-57kb	Cg1g005250	-54kb	Cg1g005260	-54kb	Cg1g005270	-53kb	Cg1g005280	-52kb	Cg1g005290	-51kb	Cg1g005300	-51kb	Cg1g005310	-49kb	Cg1g005320	-46kb	Cg1g005330	-45kb	Cg1g005340	-44kb	Cg1g005350	-43kb	Cg1g005360	-42kb	Cg1g005370	-42kb	Cg1g005380	-40kb	Cg1g005390	-39kb	Cg1g005400	-38kb
cmp0290	Unknown	Unknown	chr1:3406192	chr1	3406192	3Mb	FaST-LMM	Cg1g005200	-95kb	Cg1g005210	-89kb	Cg1g005220	-86kb	Cg1g005230	-61kb	Cg1g005240	-57kb	Cg1g005250	-54kb	Cg1g005260	-54kb	Cg1g005270	-53kb	Cg1g005280	-52kb	Cg1g005290	-51kb	Cg1g005300	-51kb	Cg1g005310	-49kb	Cg1g005320	-46kb	Cg1g005330	-45kb	Cg1g005340	-44kb	Cg1g005350	-43kb	Cg1g005360	-42kb	Cg1g005370	-42kb	Cg1g005380	-40kb	Cg1g005390	-39kb	Cg1g005400	-38kb
cmp0291	Unknown	Unknown	chr1:3406192	chr1	3406192	3Mb	FaST-LMM	Cg1g005200	-95kb	Cg1g005210	-89kb	Cg1g005220	-86kb	Cg1g005230	-61kb	Cg1g005240	-57kb	Cg1g005250	-54kb	Cg1g005260	-54kb	Cg1g005270	-53kb	Cg1g005280	-52kb	Cg1g005290	-51kb	Cg1g005300	-51kb	Cg1g005310	-49kb	Cg1g005320	-46kb	Cg1g005330	-45kb	Cg1g005340	-44kb	Cg1g005350	-43kb	Cg1g005360	-42kb	Cg1g005370	-42kb	Cg1g005380	-40kb	Cg1g005390	-39kb	Cg1g005400	-38kb
cmn0626	Kaempferol 3-O-β-rutinoside	Flavonoid	chr1:3410559	chr1	3410559	3Mb	EMMAX	Cg1g005200	99kb	Cg1g005210	-94kb	Cg1g005220	-90kb	Cg1g005230	-65kb	Cg1g005240	-62kb	Cg1g005250	-59kb	Cg1g005260	-58kb	Cg1g005270	-57kb	Cg1g005280	-57kb	Cg1g005290	-56kb	Cg1g005300	-55kb	Cg1g005310	-54kb	Cg1g005320	-50kb	Cg1g005330	-49kb	Cg1g005340	-48kb	Cg1g005350	-48kb	Cg1g005360	-47kb	Cg1g005370	-46kb	Cg1g005380	-44kb	Cg1g005390	-43kb	Cg1g005400	-43kb
cmp0091	Unknown	Unknown	chr1:3410559	chr1	3410559	3Mb	both	Cg1g005200	99kb	Cg1g005210	-94kb	Cg1g005220	-90kb	Cg1g005230	-65kb	Cg1g005240	-62kb	Cg1g005250	-59kb	Cg1g005260	-58kb	Cg1g005270	-57kb	Cg1g005280	-57kb	Cg1g005290	-56kb	Cg1g005300	-55kb	Cg1g005310	-54kb	Cg1g005320	-50kb	Cg1g005330	-49kb	Cg1g005340	-48kb	Cg1g005350	-48kb	Cg1g005360	-47kb	Cg1g005370	-46kb	Cg1g005380	-44kb	Cg1g005390	-43kb	Cg1g005400	-43kb
cmp0116	Unknown	Unknown	chr1:3410559	chr1	3410559	3Mb	EMMAX	Cg1g005200	99kb	Cg1g005210	-94kb	Cg1g005220	-90kb	Cg1g005230	-65kb	Cg1g005240	-62kb	Cg1g005250	-59kb	Cg1g005260	-58kb	Cg1g005270	-57kb	Cg1g005280	-57kb	Cg1g005290	-56kb	Cg1g005300	-55kb	Cg1g005310	-54kb	Cg1g005320	-50kb	Cg1g005330	-49kb	Cg1g005340	-48kb	Cg1g005350	-48kb	Cg1g005360	-47kb	Cg1g005370	-46kb	Cg1g005380	-44kb	Cg1g005390	-43kb	Cg1g005400	-43kb
cmp0573	Kaempferol-3-O-rhamnosylhexoside-7-O-rhamnoside	Flavonoid	chr1:3410559	chr1	3410559	3Mb	both	Cg1g005200	99kb	Cg1g005210	-94kb	Cg1g005220	-90kb	Cg1g005230	-65kb	Cg1g005240	-62kb	Cg1g005250	-59kb	Cg1g005260	-58kb	Cg1g005270	-57kb	Cg1g005280	-57kb	Cg1g005290	-56kb	Cg1g005300	-55kb	Cg1g005310	-54kb	Cg1g005320	-50kb	Cg1g005330	-49kb	Cg1g005340	-48kb	Cg1g005350	-48kb	Cg1g005360	-47kb	Cg1g005370	-46kb	Cg1g005380	-44kb	Cg1g005390	-43kb	Cg1g005400	-43kb
cmp0867	C-hexosyl-tricetin O-pentoside	Flavonoid	chr1:3410559	chr1	3410559	3Mb	both	Cg1g005200	99kb	Cg1g005210	-94kb	Cg1g005220	-90kb	Cg1g005230	-65kb	Cg1g005240	-62kb	Cg1g005250	-59kb	Cg1g005260	-58kb	Cg1g005270	-57kb	Cg1g005280	-57kb	Cg1g005290	-56kb	Cg1g005300	-55kb	Cg1g005310	-54kb	Cg1g005320	-50kb	Cg1g005330	-49kb	Cg1g005340	-48kb	Cg1g005350	-48kb	Cg1g005360	-47kb	Cg1g005370	-46kb	Cg1g005380	-44kb	Cg1g005390	-43kb	Cg1g005400	-43kb
cmp0966	Kaempferol 3-O-glucoside-2‘-O-rhamnoside	Flavonoid	chr1:3410559	chr1	3410559	3Mb	both	Cg1g005200	99kb	Cg1g005210	-94kb	Cg1g005220	-90kb	Cg1g005230	-65kb	Cg1g005240	-62kb	Cg1g005250	-59kb	Cg1g005260	-58kb	Cg1g005270	-57kb	Cg1g005280	-57kb	Cg1g005290	-56kb	Cg1g005300	-55kb	Cg1g005310	-54kb	Cg1g005320	-50kb	Cg1g005330	-49kb	Cg1g005340	-48kb	Cg1g005350	-48kb	Cg1g005360	-47kb	Cg1g005370	-46kb	Cg1g005380	-44kb	Cg1g005390	-43kb	Cg1g005400	-43kb
cmp0287	Unknown	Unknown	chr1:3423335	chr1	3423335	3Mb	FaST-LMM	Cg1g005230	-78kb	Cg1g005240	-74kb	Cg1g005250	-71kb	Cg1g005260	71kb	Cg1g005270	-70kb	Cg1g005280	-70kb	Cg1g005290	-69kb	Cg1g005300	-68kb	Cg1g005310	-66kb	Cg1g005320	-63kb	Cg1g005330	-62kb	Cg1g005340	-61kb	Cg1g005350	-60kb	Cg1g005360	-60kb	Cg1g005370	-59kb	Cg1g005380	-57kb	Cg1g005390	-56kb	Cg1g005400	-55kb	Cg1g005410	-55kb	Cg1g005420	-54kb	Cg1g005430	-50kb
cmp0290	Unknown	Unknown	chr1:3423335	chr1	3423335	3Mb	FaST-LMM	Cg1g005230	-78kb	Cg1g005240	-74kb	Cg1g005250	-71kb	Cg1g005260	71kb	Cg1g005270	-70kb	Cg1g005280	-70kb	Cg1g005290	-69kb	Cg1g005300	-68kb	Cg1g005310	-66kb	Cg1g005320	-63kb	Cg1g005330	-62kb	Cg1g005340	-61kb	Cg1g005350	-60kb	Cg1g005360	-60kb	Cg1g005370	-59kb	Cg1g005380	-57kb	Cg1g005390	-56kb	Cg1g005400	-55kb	Cg1g005410	-55kb	Cg1g005420	-54kb	Cg1g005430	-50kb
cmp0291	Unknown	Unknown	chr1:3423335	chr1	3423335	3Mb	FaST-LMM	Cg1g005230	-78kb	Cg1g005240	-74kb	Cg1g005250	-71kb	Cg1g005260	71kb	Cg1g005270	-70kb	Cg1g005280	-70kb	Cg1g005290	-69kb	Cg1g005300	-68kb	Cg1g005310	-66kb	Cg1g005320	-63kb	Cg1g005330	-62kb	Cg1g005340	-61kb	Cg1g005350	-60kb	Cg1g005360	-60kb	Cg1g005370	-59kb	Cg1g005380	-57kb	Cg1g005390	-56kb	Cg1g005400	-55kb	Cg1g005410	-55kb	Cg1g005420	-54kb	Cg1g005430	-50kb
cmp0287	Unknown	Unknown	chr1:3423527	chr1	3423527	3Mb	FaST-LMM	Cg1g005230	-78kb	Cg1g005240	-75kb	Cg1g005250	-72kb	Cg1g005260	71kb	Cg1g005270	-70kb	Cg1g005280	-70kb	Cg1g005290	-69kb	Cg1g005300	-68kb	Cg1g005310	-67kb	Cg1g005320	-63kb	Cg1g005330	-62kb	Cg1g005340	-61kb	Cg1g005350	-60kb	Cg1g005360	-60kb	Cg1g005370	-59kb	Cg1g005380	-57kb	Cg1g005390	-56kb	Cg1g005400	-56kb	Cg1g005410	-55kb	Cg1g005420	-54kb	Cg1g005430	-50kb
cmp0290	Unknown	Unknown	chr1:3423527	chr1	3423527	3Mb	FaST-LMM	Cg1g005230	-78kb	Cg1g005240	-75kb	Cg1g005250	-72kb	Cg1g005260	71kb	Cg1g005270	-70kb	Cg1g005280	-70kb	Cg1g005290	-69kb	Cg1g005300	-68kb	Cg1g005310	-67kb	Cg1g005320	-63kb	Cg1g005330	-62kb	Cg1g005340	-61kb	Cg1g005350	-60kb	Cg1g005360	-60kb	Cg1g005370	-59kb	Cg1g005380	-57kb	Cg1g005390	-56kb	Cg1g005400	-56kb	Cg1g005410	-55kb	Cg1g005420	-54kb	Cg1g005430	-50kb
cmp0291	Unknown	Unknown	chr1:3423527	chr1	3423527	3Mb	FaST-LMM	Cg1g005230	-78kb	Cg1g005240	-75kb	Cg1g005250	-72kb	Cg1g005260	71kb	Cg1g005270	-70kb	Cg1g005280	-70kb	Cg1g005290	-69kb	Cg1g005300	-68kb	Cg1g005310	-67kb	Cg1g005320	-63kb	Cg1g005330	-62kb	Cg1g005340	-61kb	Cg1g005350	-60kb	Cg1g005360	-60kb	Cg1g005370	-59kb	Cg1g005380	-57kb	Cg1g005390	-56kb	Cg1g005400	-56kb	Cg1g005410	-55kb	Cg1g005420	-54kb	Cg1g005430	-50kb
cmp0867	C-hexosyl-tricetin O-pentoside	Flavonoid	chr1:3439819	chr1	3439819	3Mb	both	Cg1g005230	94kb	Cg1g005240	-91kb	Cg1g005250	-88kb	Cg1g005260	88kb	Cg1g005270	-87kb	Cg1g005280	-86kb	Cg1g005290	-85kb	Cg1g005300	-84kb	Cg1g005310	-83kb	Cg1g005320	-79kb	Cg1g005330	-78kb	Cg1g005340	-78kb	Cg1g005350	-77kb	Cg1g005360	-76kb	Cg1g005370	-75kb	Cg1g005380	-74kb	Cg1g005390	-73kb	Cg1g005400	-72kb	Cg1g005410	-71kb	Cg1g005420	-71kb	Cg1g005430	-66kb
cmp0860	Unknown	Unknown	chr1:3443420	chr1	3443420	3Mb	FaST-LMM	Cg1g005230	98kb	Cg1g005240	-95kb	Cg1g005250	-92kb	Cg1g005260	91kb	Cg1g005270	-90kb	Cg1g005280	-90kb	Cg1g005290	-89kb	Cg1g005300	-88kb	Cg1g005310	-86kb	Cg1g005320	-83kb	Cg1g005330	-82kb	Cg1g005340	-81kb	Cg1g005350	-80kb	Cg1g005360	-80kb	Cg1g005370	-79kb	Cg1g005380	-77kb	Cg1g005390	-76kb	Cg1g005400	-75kb	Cg1g005410	-75kb	Cg1g005420	-74kb	Cg1g005430	-70kb
cmp0865	Unknown	Unknown	chr1:3443420	chr1	3443420	3Mb	both	Cg1g005230	98kb	Cg1g005240	-95kb	Cg1g005250	-92kb	Cg1g005260	91kb	Cg1g005270	-90kb	Cg1g005280	-90kb	Cg1g005290	-89kb	Cg1g005300	-88kb	Cg1g005310	-86kb	Cg1g005320	-83kb	Cg1g005330	-82kb	Cg1g005340	-81kb	Cg1g005350	-80kb	Cg1g005360	-80kb	Cg1g005370	-79kb	Cg1g005380	-77kb	Cg1g005390	-76kb	Cg1g005400	-75kb	Cg1g005410	-75kb	Cg1g005420	-74kb	Cg1g005430	-70kb
cmp0877	6-Prenylnaringenin	Flavonoid	chr1:3443420	chr1	3443420	3Mb	FaST-LMM	Cg1g005230	98kb	Cg1g005240	-95kb	Cg1g005250	-92kb	Cg1g005260	91kb	Cg1g005270	-90kb	Cg1g005280	-90kb	Cg1g005290	-89kb	Cg1g005300	-88kb	Cg1g005310	-86kb	Cg1g005320	-83kb	Cg1g005330	-82kb	Cg1g005340	-81kb	Cg1g005350	-80kb	Cg1g005360	-80kb	Cg1g005370	-79kb	Cg1g005380	-77kb	Cg1g005390	-76kb	Cg1g005400	-75kb	Cg1g005410	-75kb	Cg1g005420	-74kb	Cg1g005430	-70kb
cmp0921	Phellodensin F	Flavonoid	chr1:3443420	chr1	3443420	3Mb	FaST-LMM	Cg1g005230	98kb	Cg1g005240	-95kb	Cg1g005250	-92kb	Cg1g005260	91kb	Cg1g005270	-90kb	Cg1g005280	-90kb	Cg1g005290	-89kb	Cg1g005300	-88kb	Cg1g005310	-86kb	Cg1g005320	-83kb	Cg1g005330	-82kb	Cg1g005340	-81kb	Cg1g005350	-80kb	Cg1g005360	-80kb	Cg1g005370	-79kb	Cg1g005380	-77kb	Cg1g005390	-76kb	Cg1g005400	-75kb	Cg1g005410	-75kb	Cg1g005420	-74kb	Cg1g005430	-70kb
cmp0906	Luteolin 7-O-glucoside	Flavonoid	chr1:3455499	chr1	3455499	3Mb	FaST-LMM	Cg1g005310	-99kb	Cg1g005320	-95kb	Cg1g005330	-94kb	Cg1g005340	-93kb	Cg1g005350	-92kb	Cg1g005360	-92kb	Cg1g005370	-91kb	Cg1g005380	-89kb	Cg1g005390	-88kb	Cg1g005400	-88kb	Cg1g005410	-87kb	Cg1g005420	-86kb	Cg1g005430	-82kb	Cg1g005440	-71kb	Cg1g005450	-67kb	Cg1g005460	-60kb	Cg1g005470	-59kb	Cg1g005480	-52kb	Cg1g005490	-47kb	Cg1g005500	-30kb	Cg1g005510	-21kb
cmn0621	Kaempferol-7-O-neohesperidoside	Flavonoid	chr1:3455501	chr1	3455501	3Mb	both	Cg1g005310	-99kb	Cg1g005320	-95kb	Cg1g005330	-94kb	Cg1g005340	-93kb	Cg1g005350	-92kb	Cg1g005360	-92kb	Cg1g005370	-91kb	Cg1g005380	-89kb	Cg1g005390	-88kb	Cg1g005400	-88kb	Cg1g005410	-87kb	Cg1g005420	-86kb	Cg1g005430	-82kb	Cg1g005440	-71kb	Cg1g005450	-67kb	Cg1g005460	-60kb	Cg1g005470	-59kb	Cg1g005480	-52kb	Cg1g005490	-47kb	Cg1g005500	-30kb	Cg1g005510	-21kb
cmp0238	Unknown	Unknown	chr1:3455501	chr1	3455501	3Mb	both	Cg1g005310	-99kb	Cg1g005320	-95kb	Cg1g005330	-94kb	Cg1g005340	-93kb	Cg1g005350	-92kb	Cg1g005360	-92kb	Cg1g005370	-91kb	Cg1g005380	-89kb	Cg1g005390	-88kb	Cg1g005400	-88kb	Cg1g005410	-87kb	Cg1g005420	-86kb	Cg1g005430	-82kb	Cg1g005440	-71kb	Cg1g005450	-67kb	Cg1g005460	-60kb	Cg1g005470	-59kb	Cg1g005480	-52kb	Cg1g005490	-47kb	Cg1g005500	-30kb	Cg1g005510	-21kb
cmp0539	Poncirin	Flavonoid	chr1:3455501	chr1	3455501	3Mb	both	Cg1g005310	-99kb	Cg1g005320	-95kb	Cg1g005330	-94kb	Cg1g005340	-93kb	Cg1g005350	-92kb	Cg1g005360	-92kb	Cg1g005370	-91kb	Cg1g005380	-89kb	Cg1g005390	-88kb	Cg1g005400	-88kb	Cg1g005410	-87kb	Cg1g005420	-86kb	Cg1g005430	-82kb	Cg1g005440	-71kb	Cg1g005450	-67kb	Cg1g005460	-60kb	Cg1g005470	-59kb	Cg1g005480	-52kb	Cg1g005490	-47kb	Cg1g005500	-30kb	Cg1g005510	-21kb
cmp0543	Didymin	Flavonoid	chr1:3455501	chr1	3455501	3Mb	both	Cg1g005310	-99kb	Cg1g005320	-95kb	Cg1g005330	-94kb	Cg1g005340	-93kb	Cg1g005350	-92kb	Cg1g005360	-92kb	Cg1g005370	-91kb	Cg1g005380	-89kb	Cg1g005390	-88kb	Cg1g005400	-88kb	Cg1g005410	-87kb	Cg1g005420	-86kb	Cg1g005430	-82kb	Cg1g005440	-71kb	Cg1g005450	-67kb	Cg1g005460	-60kb	Cg1g005470	-59kb	Cg1g005480	-52kb	Cg1g005490	-47kb	Cg1g005500	-30kb	Cg1g005510	-21kb
cmp0544	Poncirin	Flavonoid	chr1:3455501	chr1	3455501	3Mb	both	Cg1g005310	-99kb	Cg1g005320	-95kb	Cg1g005330	-94kb	Cg1g005340	-93kb	Cg1g005350	-92kb	Cg1g005360	-92kb	Cg1g005370	-91kb	Cg1g005380	-89kb	Cg1g005390	-88kb	Cg1g005400	-88kb	Cg1g005410	-87kb	Cg1g005420	-86kb	Cg1g005430	-82kb	Cg1g005440	-71kb	Cg1g005450	-67kb	Cg1g005460	-60kb	Cg1g005470	-59kb	Cg1g005480	-52kb	Cg1g005490	-47kb	Cg1g005500	-30kb	Cg1g005510	-21kb
cmp0615	Unknown	Unknown	chr1:3455501	chr1	3455501	3Mb	both	Cg1g005310	-99kb	Cg1g005320	-95kb	Cg1g005330	-94kb	Cg1g005340	-93kb	Cg1g005350	-92kb	Cg1g005360	-92kb	Cg1g005370	-91kb	Cg1g005380	-89kb	Cg1g005390	-88kb	Cg1g005400	-88kb	Cg1g005410	-87kb	Cg1g005420	-86kb	Cg1g005430	-82kb	Cg1g005440	-71kb	Cg1g005450	-67kb	Cg1g005460	-60kb	Cg1g005470	-59kb	Cg1g005480	-52kb	Cg1g005490	-47kb	Cg1g005500	-30kb	Cg1g005510	-21kb
cmp0906	Luteolin 7-O-glucoside	Flavonoid	chr1:3455501	chr1	3455501	3Mb	both	Cg1g005310	-99kb	Cg1g005320	-95kb	Cg1g005330	-94kb	Cg1g005340	-93kb	Cg1g005350	-92kb	Cg1g005360	-92kb	Cg1g005370	-91kb	Cg1g005380	-89kb	Cg1g005390	-88kb	Cg1g005400	-88kb	Cg1g005410	-87kb	Cg1g005420	-86kb	Cg1g005430	-82kb	Cg1g005440	-71kb	Cg1g005450	-67kb	Cg1g005460	-60kb	Cg1g005470	-59kb	Cg1g005480	-52kb	Cg1g005490	-47kb	Cg1g005500	-30kb	Cg1g005510	-21kb
cmp0977	Luteolin	Flavonoid	chr1:3455501	chr1	3455501	3Mb	both	Cg1g005310	-99kb	Cg1g005320	-95kb	Cg1g005330	-94kb	Cg1g005340	-93kb	Cg1g005350	-92kb	Cg1g005360	-92kb	Cg1g005370	-91kb	Cg1g005380	-89kb	Cg1g005390	-88kb	Cg1g005400	-88kb	Cg1g005410	-87kb	Cg1g005420	-86kb	Cg1g005430	-82kb	Cg1g005440	-71kb	Cg1g005450	-67kb	Cg1g005460	-60kb	Cg1g005470	-59kb	Cg1g005480	-52kb	Cg1g005490	-47kb	Cg1g005500	-30kb	Cg1g005510	-21kb
cmp0543	Didymin	Flavonoid	chr1:3455570	chr1	3455570	3Mb	FaST-LMM	Cg1g005310	-99kb	Cg1g005320	-95kb	Cg1g005330	-94kb	Cg1g005340	-93kb	Cg1g005350	-93kb	Cg1g005360	-92kb	Cg1g005370	-91kb	Cg1g005380	-89kb	Cg1g005390	-88kb	Cg1g005400	-88kb	Cg1g005410	-87kb	Cg1g005420	-86kb	Cg1g005430	-82kb	Cg1g005440	-71kb	Cg1g005450	-67kb	Cg1g005460	-60kb	Cg1g005470	-59kb	Cg1g005480	-52kb	Cg1g005490	-47kb	Cg1g005500	-30kb	Cg1g005510	-21kb
cmp0906	Luteolin 7-O-glucoside	Flavonoid	chr1:3455570	chr1	3455570	3Mb	FaST-LMM	Cg1g005310	-99kb	Cg1g005320	-95kb	Cg1g005330	-94kb	Cg1g005340	-93kb	Cg1g005350	-93kb	Cg1g005360	-92kb	Cg1g005370	-91kb	Cg1g005380	-89kb	Cg1g005390	-88kb	Cg1g005400	-88kb	Cg1g005410	-87kb	Cg1g005420	-86kb	Cg1g005430	-82kb	Cg1g005440	-71kb	Cg1g005450	-67kb	Cg1g005460	-60kb	Cg1g005470	-59kb	Cg1g005480	-52kb	Cg1g005490	-47kb	Cg1g005500	-30kb	Cg1g005510	-21kb
cmp0573	Kaempferol-3-O-rhamnosylhexoside-7-O-rhamnoside	Flavonoid	chr1:3456056	chr1	3456056	3Mb	EMMAX	Cg1g005310	-99kb	Cg1g005320	-96kb	Cg1g005330	-94kb	Cg1g005340	-94kb	Cg1g005350	-93kb	Cg1g005360	-92kb	Cg1g005370	-92kb	Cg1g005380	-90kb	Cg1g005390	-89kb	Cg1g005400	-88kb	Cg1g005410	-88kb	Cg1g005420	-87kb	Cg1g005430	-83kb	Cg1g005440	-72kb	Cg1g005450	-68kb	Cg1g005460	-60kb	Cg1g005470	-60kb	Cg1g005480	-52kb	Cg1g005490	-47kb	Cg1g005500	-30kb	Cg1g005510	-22kb
cmp0974	Limocitrin O-hexoside	Flavonoid	chr1:3463823	chr1	3463823	3Mb	EMMAX	Cg1g005370	99kb	Cg1g005380	-98kb	Cg1g005390	-97kb	Cg1g005400	-96kb	Cg1g005410	-95kb	Cg1g005420	-95kb	Cg1g005430	-90kb	Cg1g005440	-79kb	Cg1g005450	-76kb	Cg1g005460	-68kb	Cg1g005470	-68kb	Cg1g005480	-60kb	Cg1g005490	-55kb	Cg1g005500	-38kb	Cg1g005510	-30kb	Cg1g005520	-24kb	Cg1g005530	-11kb	Cg1g005540	1kb	Cg1g005550	9kb	Cg1g005560	10kb	Cg1g005570	14kb
cmp0172	Unknown	Unknown	chr1:3474368	chr1	3474368	3Mb	FaST-LMM	Cg1g005440	-90kb	Cg1g005450	-86kb	Cg1g005460	-79kb	Cg1g005470	-78kb	Cg1g005480	-71kb	Cg1g005490	-66kb	Cg1g005500	-48kb	Cg1g005510	-40kb	Cg1g005520	-34kb	Cg1g005530	-22kb	Cg1g005540	-7kb	Cg1g005550	0kb	Cg1g005560	0kb	Cg1g005570	4kb	Cg1g005580	8kb	Cg1g005590	20kb	Cg1g005600	31kb	Cg1g005610	34kb	Cg1g005620	45kb	Cg1g005630	60kb	Cg1g005640	75kb
cmp0172	Unknown	Unknown	chr1:3474508	chr1	3474508	3Mb	FaST-LMM	Cg1g005440	-90kb	Cg1g005450	-86kb	Cg1g005460	-79kb	Cg1g005470	-78kb	Cg1g005480	-71kb	Cg1g005490	-66kb	Cg1g005500	-49kb	Cg1g005510	-40kb	Cg1g005520	-34kb	Cg1g005530	-22kb	Cg1g005540	-7kb	Cg1g005550	0kb	Cg1g005560	0kb	Cg1g005570	3kb	Cg1g005580	8kb	Cg1g005590	20kb	Cg1g005600	31kb	Cg1g005610	34kb	Cg1g005620	45kb	Cg1g005630	60kb	Cg1g005640	75kb
cmp0539	Poncirin	Flavonoid	chr1:3495497	chr1	3495497	3Mb	FaST-LMM	Cg1g005470	99kb	Cg1g005480	-92kb	Cg1g005490	-87kb	Cg1g005500	-70kb	Cg1g005510	-61kb	Cg1g005520	-55kb	Cg1g005530	-43kb	Cg1g005540	-28kb	Cg1g005550	-21kb	Cg1g005560	-18kb	Cg1g005570	-13kb	Cg1g005580	-3kb	Cg1g005590	0kb	Cg1g005600	10kb	Cg1g005610	13kb	Cg1g005620	24kb	Cg1g005630	39kb	Cg1g005640	54kb	Cg1g005650	61kb	Cg1g005660	63kb	Cg1g005670	69kb
cmp0543	Didymin	Flavonoid	chr1:3495497	chr1	3495497	3Mb	FaST-LMM	Cg1g005470	99kb	Cg1g005480	-92kb	Cg1g005490	-87kb	Cg1g005500	-70kb	Cg1g005510	-61kb	Cg1g005520	-55kb	Cg1g005530	-43kb	Cg1g005540	-28kb	Cg1g005550	-21kb	Cg1g005560	-18kb	Cg1g005570	-13kb	Cg1g005580	-3kb	Cg1g005590	0kb	Cg1g005600	10kb	Cg1g005610	13kb	Cg1g005620	24kb	Cg1g005630	39kb	Cg1g005640	54kb	Cg1g005650	61kb	Cg1g005660	63kb	Cg1g005670	69kb
cmp0544	Poncirin	Flavonoid	chr1:3495497	chr1	3495497	3Mb	FaST-LMM	Cg1g005470	99kb	Cg1g005480	-92kb	Cg1g005490	-87kb	Cg1g005500	-70kb	Cg1g005510	-61kb	Cg1g005520	-55kb	Cg1g005530	-43kb	Cg1g005540	-28kb	Cg1g005550	-21kb	Cg1g005560	-18kb	Cg1g005570	-13kb	Cg1g005580	-3kb	Cg1g005590	0kb	Cg1g005600	10kb	Cg1g005610	13kb	Cg1g005620	24kb	Cg1g005630	39kb	Cg1g005640	54kb	Cg1g005650	61kb	Cg1g005660	63kb	Cg1g005670	69kb
cmp0906	Luteolin 7-O-glucoside	Flavonoid	chr1:3495497	chr1	3495497	3Mb	FaST-LMM	Cg1g005470	99kb	Cg1g005480	-92kb	Cg1g005490	-87kb	Cg1g005500	-70kb	Cg1g005510	-61kb	Cg1g005520	-55kb	Cg1g005530	-43kb	Cg1g005540	-28kb	Cg1g005550	-21kb	Cg1g005560	-18kb	Cg1g005570	-13kb	Cg1g005580	-3kb	Cg1g005590	0kb	Cg1g005600	10kb	Cg1g005610	13kb	Cg1g005620	24kb	Cg1g005630	39kb	Cg1g005640	54kb	Cg1g005650	61kb	Cg1g005660	63kb	Cg1g005670	69kb
cmp0465	Unknown	Unknown	chr1:3498061	chr1	3498061	3Mb	both	Cg1g005480	-94kb	Cg1g005490	-89kb	Cg1g005500	-72kb	Cg1g005510	-64kb	Cg1g005520	-58kb	Cg1g005530	-45kb	Cg1g005540	-30kb	Cg1g005550	-23kb	Cg1g005560	-20kb	Cg1g005570	-16kb	Cg1g005580	-5kb	Cg1g005590	-2kb	Cg1g005600	7kb	Cg1g005610	11kb	Cg1g005620	21kb	Cg1g005630	36kb	Cg1g005640	51kb	Cg1g005650	59kb	Cg1g005660	60kb	Cg1g005670	66kb	Cg1g005680	76kb
cmp0465	Unknown	Unknown	chr1:3498075	chr1	3498075	3Mb	both	Cg1g005480	-94kb	Cg1g005490	-89kb	Cg1g005500	-72kb	Cg1g005510	-64kb	Cg1g005520	-58kb	Cg1g005530	-45kb	Cg1g005540	-30kb	Cg1g005550	-24kb	Cg1g005560	-20kb	Cg1g005570	-16kb	Cg1g005580	-5kb	Cg1g005590	-2kb	Cg1g005600	7kb	Cg1g005610	11kb	Cg1g005620	21kb	Cg1g005630	36kb	Cg1g005640	51kb	Cg1g005650	59kb	Cg1g005660	60kb	Cg1g005670	66kb	Cg1g005680	76kb
cmp0573	Kaempferol-3-O-rhamnosylhexoside-7-O-rhamnoside	Flavonoid	chr1:3499141	chr1	3499141	3Mb	EMMAX	Cg1g005480	-95kb	Cg1g005490	-90kb	Cg1g005500	-73kb	Cg1g005510	-65kb	Cg1g005520	-59kb	Cg1g005530	-46kb	Cg1g005540	-31kb	Cg1g005550	-25kb	Cg1g005560	-22kb	Cg1g005570	-17kb	Cg1g005580	-6kb	Cg1g005590	3kb	Cg1g005600	6kb	Cg1g005610	10kb	Cg1g005620	20kb	Cg1g005630	35kb	Cg1g005640	50kb	Cg1g005650	58kb	Cg1g005660	59kb	Cg1g005670	65kb	Cg1g005680	75kb
cmp0336	Unknown	Unknown	chr1:3553602	chr1	3553602	3Mb	EMMAX	Cg1g005540	-86kb	Cg1g005550	-79kb	Cg1g005560	-76kb	Cg1g005570	-71kb	Cg1g005580	-61kb	Cg1g005590	-50kb	Cg1g005600	-44kb	Cg1g005610	-38kb	Cg1g005620	-27kb	Cg1g005630	-15kb	Cg1g005640	1kb	Cg1g005650	3kb	Cg1g005660	4kb	Cg1g005670	11kb	Cg1g005680	21kb	Cg1g005690	27kb	Cg1g005700	37kb	Cg1g005710	50kb	Cg1g005720	52kb	Cg1g005730	66kb	Cg1g005740	70kb
cmp0352	LysoPE 18:1	Lipid	chr1:3553602	chr1	3553602	3Mb	EMMAX	Cg1g005540	-86kb	Cg1g005550	-79kb	Cg1g005560	-76kb	Cg1g005570	-71kb	Cg1g005580	-61kb	Cg1g005590	-50kb	Cg1g005600	-44kb	Cg1g005610	-38kb	Cg1g005620	-27kb	Cg1g005630	-15kb	Cg1g005640	1kb	Cg1g005650	3kb	Cg1g005660	4kb	Cg1g005670	11kb	Cg1g005680	21kb	Cg1g005690	27kb	Cg1g005700	37kb	Cg1g005710	50kb	Cg1g005720	52kb	Cg1g005730	66kb	Cg1g005740	70kb
cmp0794	N',N",N"'-p-coumaroyl-cinnamoyl-caffeoyl spermidine	Polyamine	chr1:3553602	chr1	3553602	3Mb	EMMAX	Cg1g005540	-86kb	Cg1g005550	-79kb	Cg1g005560	-76kb	Cg1g005570	-71kb	Cg1g005580	-61kb	Cg1g005590	-50kb	Cg1g005600	-44kb	Cg1g005610	-38kb	Cg1g005620	-27kb	Cg1g005630	-15kb	Cg1g005640	1kb	Cg1g005650	3kb	Cg1g005660	4kb	Cg1g005670	11kb	Cg1g005680	21kb	Cg1g005690	27kb	Cg1g005700	37kb	Cg1g005710	50kb	Cg1g005720	52kb	Cg1g005730	66kb	Cg1g005740	70kb
cmn0621	Kaempferol-7-O-neohesperidoside	Flavonoid	chr1:3563749	chr1	3563749	3Mb	both	Cg1g005540	-96kb	Cg1g005550	-89kb	Cg1g005560	-86kb	Cg1g005570	-81kb	Cg1g005580	-71kb	Cg1g005590	-61kb	Cg1g005600	-54kb	Cg1g005610	-48kb	Cg1g005620	-37kb	Cg1g005630	-25kb	Cg1g005640	-9kb	Cg1g005650	-5kb	Cg1g005660	0kb	Cg1g005670	0kb	Cg1g005680	11kb	Cg1g005690	17kb	Cg1g005700	27kb	Cg1g005710	40kb	Cg1g005720	42kb	Cg1g005730	56kb	Cg1g005740	59kb
cmp0238	Unknown	Unknown	chr1:3563749	chr1	3563749	3Mb	both	Cg1g005540	-96kb	Cg1g005550	-89kb	Cg1g005560	-86kb	Cg1g005570	-81kb	Cg1g005580	-71kb	Cg1g005590	-61kb	Cg1g005600	-54kb	Cg1g005610	-48kb	Cg1g005620	-37kb	Cg1g005630	-25kb	Cg1g005640	-9kb	Cg1g005650	-5kb	Cg1g005660	0kb	Cg1g005670	0kb	Cg1g005680	11kb	Cg1g005690	17kb	Cg1g005700	27kb	Cg1g005710	40kb	Cg1g005720	42kb	Cg1g005730	56kb	Cg1g005740	59kb
cmp0539	Poncirin	Flavonoid	chr1:3563749	chr1	3563749	3Mb	both	Cg1g005540	-96kb	Cg1g005550	-89kb	Cg1g005560	-86kb	Cg1g005570	-81kb	Cg1g005580	-71kb	Cg1g005590	-61kb	Cg1g005600	-54kb	Cg1g005610	-48kb	Cg1g005620	-37kb	Cg1g005630	-25kb	Cg1g005640	-9kb	Cg1g005650	-5kb	Cg1g005660	0kb	Cg1g005670	0kb	Cg1g005680	11kb	Cg1g005690	17kb	Cg1g005700	27kb	Cg1g005710	40kb	Cg1g005720	42kb	Cg1g005730	56kb	Cg1g005740	59kb
cmp0543	Didymin	Flavonoid	chr1:3563749	chr1	3563749	3Mb	both	Cg1g005540	-96kb	Cg1g005550	-89kb	Cg1g005560	-86kb	Cg1g005570	-81kb	Cg1g005580	-71kb	Cg1g005590	-61kb	Cg1g005600	-54kb	Cg1g005610	-48kb	Cg1g005620	-37kb	Cg1g005630	-25kb	Cg1g005640	-9kb	Cg1g005650	-5kb	Cg1g005660	0kb	Cg1g005670	0kb	Cg1g005680	11kb	Cg1g005690	17kb	Cg1g005700	27kb	Cg1g005710	40kb	Cg1g005720	42kb	Cg1g005730	56kb	Cg1g005740	59kb
cmp0544	Poncirin	Flavonoid	chr1:3563749	chr1	3563749	3Mb	both	Cg1g005540	-96kb	Cg1g005550	-89kb	Cg1g005560	-86kb	Cg1g005570	-81kb	Cg1g005580	-71kb	Cg1g005590	-61kb	Cg1g005600	-54kb	Cg1g005610	-48kb	Cg1g005620	-37kb	Cg1g005630	-25kb	Cg1g005640	-9kb	Cg1g005650	-5kb	Cg1g005660	0kb	Cg1g005670	0kb	Cg1g005680	11kb	Cg1g005690	17kb	Cg1g005700	27kb	Cg1g005710	40kb	Cg1g005720	42kb	Cg1g005730	56kb	Cg1g005740	59kb
cmp0615	Unknown	Unknown	chr1:3563749	chr1	3563749	3Mb	both	Cg1g005540	-96kb	Cg1g005550	-89kb	Cg1g005560	-86kb	Cg1g005570	-81kb	Cg1g005580	-71kb	Cg1g005590	-61kb	Cg1g005600	-54kb	Cg1g005610	-48kb	Cg1g005620	-37kb	Cg1g005630	-25kb	Cg1g005640	-9kb	Cg1g005650	-5kb	Cg1g005660	0kb	Cg1g005670	0kb	Cg1g005680	11kb	Cg1g005690	17kb	Cg1g005700	27kb	Cg1g005710	40kb	Cg1g005720	42kb	Cg1g005730	56kb	Cg1g005740	59kb
cmp0906	Luteolin 7-O-glucoside	Flavonoid	chr1:3563749	chr1	3563749	3Mb	both	Cg1g005540	-96kb	Cg1g005550	-89kb	Cg1g005560	-86kb	Cg1g005570	-81kb	Cg1g005580	-71kb	Cg1g005590	-61kb	Cg1g005600	-54kb	Cg1g005610	-48kb	Cg1g005620	-37kb	Cg1g005630	-25kb	Cg1g005640	-9kb	Cg1g005650	-5kb	Cg1g005660	0kb	Cg1g005670	0kb	Cg1g005680	11kb	Cg1g005690	17kb	Cg1g005700	27kb	Cg1g005710	40kb	Cg1g005720	42kb	Cg1g005730	56kb	Cg1g005740	59kb
cmp0977	Luteolin	Flavonoid	chr1:3563749	chr1	3563749	3Mb	both	Cg1g005540	-96kb	Cg1g005550	-89kb	Cg1g005560	-86kb	Cg1g005570	-81kb	Cg1g005580	-71kb	Cg1g005590	-61kb	Cg1g005600	-54kb	Cg1g005610	-48kb	Cg1g005620	-37kb	Cg1g005630	-25kb	Cg1g005640	-9kb	Cg1g005650	-5kb	Cg1g005660	0kb	Cg1g005670	0kb	Cg1g005680	11kb	Cg1g005690	17kb	Cg1g005700	27kb	Cg1g005710	40kb	Cg1g005720	42kb	Cg1g005730	56kb	Cg1g005740	59kb
cmp0172	Unknown	Unknown	chr1:3569576	chr1	3569576	3Mb	FaST-LMM	Cg1g005550	-95kb	Cg1g005560	-92kb	Cg1g005570	-87kb	Cg1g005580	-77kb	Cg1g005590	-66kb	Cg1g005600	-60kb	Cg1g005610	-54kb	Cg1g005620	-43kb	Cg1g005630	-31kb	Cg1g005640	-14kb	Cg1g005650	-11kb	Cg1g005660	-6kb	Cg1g005670	-3kb	Cg1g005680	5kb	Cg1g005690	11kb	Cg1g005700	21kb	Cg1g005710	34kb	Cg1g005720	36kb	Cg1g005730	50kb	Cg1g005740	54kb	Cg1g005750	57kb
cmp0334	Unknown	Unknown	chr1:3569846	chr1	3569846	3Mb	EMMAX	Cg1g005550	-95kb	Cg1g005560	-92kb	Cg1g005570	-87kb	Cg1g005580	-77kb	Cg1g005590	-67kb	Cg1g005600	-60kb	Cg1g005610	-54kb	Cg1g005620	-43kb	Cg1g005630	-31kb	Cg1g005640	-15kb	Cg1g005650	-12kb	Cg1g005660	-6kb	Cg1g005670	-3kb	Cg1g005680	5kb	Cg1g005690	11kb	Cg1g005700	20kb	Cg1g005710	34kb	Cg1g005720	36kb	Cg1g005730	50kb	Cg1g005740	53kb	Cg1g005750	57kb
cmp0465	Unknown	Unknown	chr1:3571466	chr1	3571466	3Mb	both	Cg1g005550	-97kb	Cg1g005560	-94kb	Cg1g005570	-89kb	Cg1g005580	-79kb	Cg1g005590	-68kb	Cg1g005600	-62kb	Cg1g005610	-55kb	Cg1g005620	-44kb	Cg1g005630	-33kb	Cg1g005640	-16kb	Cg1g005650	-13kb	Cg1g005660	-8kb	Cg1g005670	-5kb	Cg1g005680	3kb	Cg1g005690	9kb	Cg1g005700	19kb	Cg1g005710	33kb	Cg1g005720	34kb	Cg1g005730	49kb	Cg1g005740	52kb	Cg1g005750	56kb
cmp0465	Unknown	Unknown	chr1:3572577	chr1	3572577	3Mb	both	Cg1g005550	-98kb	Cg1g005560	-95kb	Cg1g005570	-90kb	Cg1g005580	-80kb	Cg1g005590	-69kb	Cg1g005600	-63kb	Cg1g005610	-57kb	Cg1g005620	-46kb	Cg1g005630	-34kb	Cg1g005640	-17kb	Cg1g005650	-14kb	Cg1g005660	-9kb	Cg1g005670	-6kb	Cg1g005680	2kb	Cg1g005690	8kb	Cg1g005700	18kb	Cg1g005710	31kb	Cg1g005720	33kb	Cg1g005730	47kb	Cg1g005740	51kb	Cg1g005750	54kb
cmp0843	Unknown	Unknown	chr1:3599919	chr1	3599919	3Mb	FaST-LMM	Cg1g005590	97kb	Cg1g005600	-90kb	Cg1g005610	-84kb	Cg1g005620	-73kb	Cg1g005630	-61kb	Cg1g005640	-45kb	Cg1g005650	-42kb	Cg1g005660	-36kb	Cg1g005670	-33kb	Cg1g005680	-20kb	Cg1g005690	-15kb	Cg1g005700	1kb	Cg1g005710	4kb	Cg1g005720	6kb	Cg1g005730	20kb	Cg1g005740	23kb	Cg1g005750	27kb	Cg1g005760	33kb	Cg1g005770	40kb	Cg1g005780	49kb	Cg1g005790	55kb
cmp0974	Limocitrin O-hexoside	Flavonoid	chr1:3602652	chr1	3602652	3Mb	EMMAX	Cg1g005600	-93kb	Cg1g005610	-87kb	Cg1g005620	-76kb	Cg1g005630	-64kb	Cg1g005640	-48kb	Cg1g005650	-44kb	Cg1g005660	-39kb	Cg1g005670	-36kb	Cg1g005680	-23kb	Cg1g005690	-18kb	Cg1g005700	-1kb	Cg1g005710	1kb	Cg1g005720	3kb	Cg1g005730	17kb	Cg1g005740	20kb	Cg1g005750	24kb	Cg1g005760	30kb	Cg1g005770	38kb	Cg1g005780	46kb	Cg1g005790	53kb	Cg1g005800	57kb
cmn0621	Kaempferol-7-O-neohesperidoside	Flavonoid	chr1:3621017	chr1	3621017	3Mb	FaST-LMM	Cg1g005620	94kb	Cg1g005630	-82kb	Cg1g005640	-66kb	Cg1g005650	-63kb	Cg1g005660	-57kb	Cg1g005670	-54kb	Cg1g005680	-41kb	Cg1g005690	-36kb	Cg1g005700	-19kb	Cg1g005710	-16kb	Cg1g005720	-10kb	Cg1g005730	0kb	Cg1g005740	2kb	Cg1g005750	6kb	Cg1g005760	12kb	Cg1g005770	19kb	Cg1g005780	28kb	Cg1g005790	34kb	Cg1g005800	38kb	Cg1g005810	41kb	Cg1g005820	46kb
cmp0539	Poncirin	Flavonoid	chr1:3621017	chr1	3621017	3Mb	FaST-LMM	Cg1g005620	94kb	Cg1g005630	-82kb	Cg1g005640	-66kb	Cg1g005650	-63kb	Cg1g005660	-57kb	Cg1g005670	-54kb	Cg1g005680	-41kb	Cg1g005690	-36kb	Cg1g005700	-19kb	Cg1g005710	-16kb	Cg1g005720	-10kb	Cg1g005730	0kb	Cg1g005740	2kb	Cg1g005750	6kb	Cg1g005760	12kb	Cg1g005770	19kb	Cg1g005780	28kb	Cg1g005790	34kb	Cg1g005800	38kb	Cg1g005810	41kb	Cg1g005820	46kb
cmp0543	Didymin	Flavonoid	chr1:3621017	chr1	3621017	3Mb	FaST-LMM	Cg1g005620	94kb	Cg1g005630	-82kb	Cg1g005640	-66kb	Cg1g005650	-63kb	Cg1g005660	-57kb	Cg1g005670	-54kb	Cg1g005680	-41kb	Cg1g005690	-36kb	Cg1g005700	-19kb	Cg1g005710	-16kb	Cg1g005720	-10kb	Cg1g005730	0kb	Cg1g005740	2kb	Cg1g005750	6kb	Cg1g005760	12kb	Cg1g005770	19kb	Cg1g005780	28kb	Cg1g005790	34kb	Cg1g005800	38kb	Cg1g005810	41kb	Cg1g005820	46kb
cmp0544	Poncirin	Flavonoid	chr1:3621017	chr1	3621017	3Mb	FaST-LMM	Cg1g005620	94kb	Cg1g005630	-82kb	Cg1g005640	-66kb	Cg1g005650	-63kb	Cg1g005660	-57kb	Cg1g005670	-54kb	Cg1g005680	-41kb	Cg1g005690	-36kb	Cg1g005700	-19kb	Cg1g005710	-16kb	Cg1g005720	-10kb	Cg1g005730	0kb	Cg1g005740	2kb	Cg1g005750	6kb	Cg1g005760	12kb	Cg1g005770	19kb	Cg1g005780	28kb	Cg1g005790	34kb	Cg1g005800	38kb	Cg1g005810	41kb	Cg1g005820	46kb
cmp0615	Unknown	Unknown	chr1:3621017	chr1	3621017	3Mb	FaST-LMM	Cg1g005620	94kb	Cg1g005630	-82kb	Cg1g005640	-66kb	Cg1g005650	-63kb	Cg1g005660	-57kb	Cg1g005670	-54kb	Cg1g005680	-41kb	Cg1g005690	-36kb	Cg1g005700	-19kb	Cg1g005710	-16kb	Cg1g005720	-10kb	Cg1g005730	0kb	Cg1g005740	2kb	Cg1g005750	6kb	Cg1g005760	12kb	Cg1g005770	19kb	Cg1g005780	28kb	Cg1g005790	34kb	Cg1g005800	38kb	Cg1g005810	41kb	Cg1g005820	46kb
cmp0906	Luteolin 7-O-glucoside	Flavonoid	chr1:3621017	chr1	3621017	3Mb	FaST-LMM	Cg1g005620	94kb	Cg1g005630	-82kb	Cg1g005640	-66kb	Cg1g005650	-63kb	Cg1g005660	-57kb	Cg1g005670	-54kb	Cg1g005680	-41kb	Cg1g005690	-36kb	Cg1g005700	-19kb	Cg1g005710	-16kb	Cg1g005720	-10kb	Cg1g005730	0kb	Cg1g005740	2kb	Cg1g005750	6kb	Cg1g005760	12kb	Cg1g005770	19kb	Cg1g005780	28kb	Cg1g005790	34kb	Cg1g005800	38kb	Cg1g005810	41kb	Cg1g005820	46kb
cmp0843	Unknown	Unknown	chr1:3628752	chr1	3628752	3Mb	EMMAX	Cg1g005630	-90kb	Cg1g005640	-74kb	Cg1g005650	-70kb	Cg1g005660	-65kb	Cg1g005670	-62kb	Cg1g005680	-49kb	Cg1g005690	-44kb	Cg1g005700	-27kb	Cg1g005710	-24kb	Cg1g005720	-17kb	Cg1g005730	-6kb	Cg1g005740	-4kb	Cg1g005750	-1kb	Cg1g005760	4kb	Cg1g005770	12kb	Cg1g005780	20kb	Cg1g005790	27kb	Cg1g005800	31kb	Cg1g005810	33kb	Cg1g005820	38kb	Cg1g005830	46kb
cmp0588	Unknown	Unknown	chr1:3691899	chr1	3691899	3Mb	both	Cg1g005700	90kb	Cg1g005710	-87kb	Cg1g005720	-81kb	Cg1g005730	-70kb	Cg1g005740	-67kb	Cg1g005750	-60kb	Cg1g005760	-55kb	Cg1g005770	-48kb	Cg1g005780	-37kb	Cg1g005790	-33kb	Cg1g005800	-30kb	Cg1g005810	-27kb	Cg1g005820	-19kb	Cg1g005830	-12kb	Cg1g005840	-6kb	Cg1g005850	-3kb	Cg1g005860	9kb	Cg1g005870	14kb	Cg1g005880	17kb	Cg1g005890	17kb	Cg1g005900	22kb
cmp0860	Unknown	Unknown	chr1:3706409	chr1	3706409	3Mb	FaST-LMM	Cg1g005720	95kb	Cg1g005730	-84kb	Cg1g005740	-82kb	Cg1g005750	-74kb	Cg1g005760	-70kb	Cg1g005770	-63kb	Cg1g005780	-52kb	Cg1g005790	-48kb	Cg1g005800	-44kb	Cg1g005810	-41kb	Cg1g005820	-33kb	Cg1g005830	-26kb	Cg1g005840	-20kb	Cg1g005850	-17kb	Cg1g005860	-3kb	Cg1g005870	0kb	Cg1g005880	2kb	Cg1g005890	3kb	Cg1g005900	8kb	Cg1g005910	17kb	Cg1g005920	34kb
cmp0921	Phellodensin F	Flavonoid	chr1:3706409	chr1	3706409	3Mb	FaST-LMM	Cg1g005720	95kb	Cg1g005730	-84kb	Cg1g005740	-82kb	Cg1g005750	-74kb	Cg1g005760	-70kb	Cg1g005770	-63kb	Cg1g005780	-52kb	Cg1g005790	-48kb	Cg1g005800	-44kb	Cg1g005810	-41kb	Cg1g005820	-33kb	Cg1g005830	-26kb	Cg1g005840	-20kb	Cg1g005850	-17kb	Cg1g005860	-3kb	Cg1g005870	0kb	Cg1g005880	2kb	Cg1g005890	3kb	Cg1g005900	8kb	Cg1g005910	17kb	Cg1g005920	34kb
cmp0034	Unknown	Unknown	chr1:3728836	chr1	3728836	3Mb	EMMAX	Cg1g005750	97kb	Cg1g005760	-92kb	Cg1g005770	-85kb	Cg1g005780	-74kb	Cg1g005790	-70kb	Cg1g005800	-67kb	Cg1g005810	-64kb	Cg1g005820	-55kb	Cg1g005830	-49kb	Cg1g005840	-43kb	Cg1g005850	-40kb	Cg1g005860	-25kb	Cg1g005870	-20kb	Cg1g005880	-19kb	Cg1g005890	-16kb	Cg1g005900	-10kb	Cg1g005910	-2kb	Cg1g005920	12kb	Cg1g005930	13kb	Cg1g005940	24kb	Cg1g005950	32kb
cmp0235	Unknown	Unknown	chr1:3731257	chr1	3731257	3Mb	FaST-LMM	Cg1g005750	99kb	Cg1g005760	-95kb	Cg1g005770	-88kb	Cg1g005780	-77kb	Cg1g005790	-73kb	Cg1g005800	-69kb	Cg1g005810	-66kb	Cg1g005820	-58kb	Cg1g005830	-51kb	Cg1g005840	-45kb	Cg1g005850	-42kb	Cg1g005860	-28kb	Cg1g005870	-22kb	Cg1g005880	-21kb	Cg1g005890	-18kb	Cg1g005900	-13kb	Cg1g005910	-4kb	Cg1g005920	9kb	Cg1g005930	11kb	Cg1g005940	21kb	Cg1g005950	29kb
cmp0539	Poncirin	Flavonoid	chr1:3759442	chr1	3759442	3Mb	EMMAX	Cg1g005800	-97kb	Cg1g005810	-94kb	Cg1g005820	-86kb	Cg1g005830	-79kb	Cg1g005840	-73kb	Cg1g005850	-70kb	Cg1g005860	-56kb	Cg1g005870	-50kb	Cg1g005880	-50kb	Cg1g005890	-47kb	Cg1g005900	-41kb	Cg1g005910	-32kb	Cg1g005920	-18kb	Cg1g005930	-11kb	Cg1g005940	1kb	Cg1g005950	1kb	Cg1g005960	1kb	Cg1g005970	12kb	Cg1g005980	17kb	Cg1g005990	24kb	Cg1g006000	27kb
cmp0544	Poncirin	Flavonoid	chr1:3759442	chr1	3759442	3Mb	EMMAX	Cg1g005800	-97kb	Cg1g005810	-94kb	Cg1g005820	-86kb	Cg1g005830	-79kb	Cg1g005840	-73kb	Cg1g005850	-70kb	Cg1g005860	-56kb	Cg1g005870	-50kb	Cg1g005880	-50kb	Cg1g005890	-47kb	Cg1g005900	-41kb	Cg1g005910	-32kb	Cg1g005920	-18kb	Cg1g005930	-11kb	Cg1g005940	1kb	Cg1g005950	1kb	Cg1g005960	1kb	Cg1g005970	12kb	Cg1g005980	17kb	Cg1g005990	24kb	Cg1g006000	27kb
cmp0238	Unknown	Unknown	chr1:3762379	chr1	3762379	3Mb	EMMAX	Cg1g005810	97kb	Cg1g005820	-89kb	Cg1g005830	-82kb	Cg1g005840	-76kb	Cg1g005850	-73kb	Cg1g005860	-59kb	Cg1g005870	-53kb	Cg1g005880	-52kb	Cg1g005890	-50kb	Cg1g005900	-44kb	Cg1g005910	-35kb	Cg1g005920	-21kb	Cg1g005930	-14kb	Cg1g005940	-1kb	Cg1g005950	0kb	Cg1g005960	-1kb	Cg1g005970	10kb	Cg1g005980	14kb	Cg1g005990	21kb	Cg1g006000	24kb	Cg1g006010	26kb
cmp0539	Poncirin	Flavonoid	chr1:3762379	chr1	3762379	3Mb	EMMAX	Cg1g005810	97kb	Cg1g005820	-89kb	Cg1g005830	-82kb	Cg1g005840	-76kb	Cg1g005850	-73kb	Cg1g005860	-59kb	Cg1g005870	-53kb	Cg1g005880	-52kb	Cg1g005890	-50kb	Cg1g005900	-44kb	Cg1g005910	-35kb	Cg1g005920	-21kb	Cg1g005930	-14kb	Cg1g005940	-1kb	Cg1g005950	0kb	Cg1g005960	-1kb	Cg1g005970	10kb	Cg1g005980	14kb	Cg1g005990	21kb	Cg1g006000	24kb	Cg1g006010	26kb
cmp0544	Poncirin	Flavonoid	chr1:3762379	chr1	3762379	3Mb	EMMAX	Cg1g005810	97kb	Cg1g005820	-89kb	Cg1g005830	-82kb	Cg1g005840	-76kb	Cg1g005850	-73kb	Cg1g005860	-59kb	Cg1g005870	-53kb	Cg1g005880	-52kb	Cg1g005890	-50kb	Cg1g005900	-44kb	Cg1g005910	-35kb	Cg1g005920	-21kb	Cg1g005930	-14kb	Cg1g005940	-1kb	Cg1g005950	0kb	Cg1g005960	-1kb	Cg1g005970	10kb	Cg1g005980	14kb	Cg1g005990	21kb	Cg1g006000	24kb	Cg1g006010	26kb
cmp0615	Unknown	Unknown	chr1:3762379	chr1	3762379	3Mb	EMMAX	Cg1g005810	97kb	Cg1g005820	-89kb	Cg1g005830	-82kb	Cg1g005840	-76kb	Cg1g005850	-73kb	Cg1g005860	-59kb	Cg1g005870	-53kb	Cg1g005880	-52kb	Cg1g005890	-50kb	Cg1g005900	-44kb	Cg1g005910	-35kb	Cg1g005920	-21kb	Cg1g005930	-14kb	Cg1g005940	-1kb	Cg1g005950	0kb	Cg1g005960	-1kb	Cg1g005970	10kb	Cg1g005980	14kb	Cg1g005990	21kb	Cg1g006000	24kb	Cg1g006010	26kb
cmp0906	Luteolin 7-O-glucoside	Flavonoid	chr1:3762379	chr1	3762379	3Mb	EMMAX	Cg1g005810	97kb	Cg1g005820	-89kb	Cg1g005830	-82kb	Cg1g005840	-76kb	Cg1g005850	-73kb	Cg1g005860	-59kb	Cg1g005870	-53kb	Cg1g005880	-52kb	Cg1g005890	-50kb	Cg1g005900	-44kb	Cg1g005910	-35kb	Cg1g005920	-21kb	Cg1g005930	-14kb	Cg1g005940	-1kb	Cg1g005950	0kb	Cg1g005960	-1kb	Cg1g005970	10kb	Cg1g005980	14kb	Cg1g005990	21kb	Cg1g006000	24kb	Cg1g006010	26kb
cmp0977	Luteolin	Flavonoid	chr1:3762379	chr1	3762379	3Mb	EMMAX	Cg1g005810	97kb	Cg1g005820	-89kb	Cg1g005830	-82kb	Cg1g005840	-76kb	Cg1g005850	-73kb	Cg1g005860	-59kb	Cg1g005870	-53kb	Cg1g005880	-52kb	Cg1g005890	-50kb	Cg1g005900	-44kb	Cg1g005910	-35kb	Cg1g005920	-21kb	Cg1g005930	-14kb	Cg1g005940	-1kb	Cg1g005950	0kb	Cg1g005960	-1kb	Cg1g005970	10kb	Cg1g005980	14kb	Cg1g005990	21kb	Cg1g006000	24kb	Cg1g006010	26kb
cmp0911	N2, N2-Dimethyguanosine	Nucleic acid	chr1:3766323	chr1	3766323	3Mb	EMMAX	Cg1g005820	-93kb	Cg1g005830	-86kb	Cg1g005840	-80kb	Cg1g005850	-77kb	Cg1g005860	-63kb	Cg1g005870	-57kb	Cg1g005880	-56kb	Cg1g005890	-53kb	Cg1g005900	-48kb	Cg1g005910	-39kb	Cg1g005920	-25kb	Cg1g005930	-18kb	Cg1g005940	-5kb	Cg1g005950	-4kb	Cg1g005960	3kb	Cg1g005970	6kb	Cg1g005980	10kb	Cg1g005990	18kb	Cg1g006000	20kb	Cg1g006010	22kb	Cg1g006020	24kb
cmp0278	Unknown	Unknown	chr1:3777744	chr1	3777744	3Mb	EMMAX	Cg1g005830	98kb	Cg1g005840	-92kb	Cg1g005850	-89kb	Cg1g005860	-74kb	Cg1g005870	-69kb	Cg1g005880	-68kb	Cg1g005890	-65kb	Cg1g005900	-59kb	Cg1g005910	-50kb	Cg1g005920	-36kb	Cg1g005930	-29kb	Cg1g005940	-16kb	Cg1g005950	-15kb	Cg1g005960	-8kb	Cg1g005970	-4kb	Cg1g005980	0kb	Cg1g005990	6kb	Cg1g006000	9kb	Cg1g006010	10kb	Cg1g006020	13kb	Cg1g006030	17kb
cmp0497	Delphinidin-3-glucoside	Anthocyanin	chr1:3828426	chr1	3828426	3Mb	both	Cg1g005920	-87kb	Cg1g005930	-80kb	Cg1g005940	-67kb	Cg1g005950	-66kb	Cg1g005960	-59kb	Cg1g005970	-55kb	Cg1g005980	-50kb	Cg1g005990	-42kb	Cg1g006000	-40kb	Cg1g006010	-38kb	Cg1g006020	-37kb	Cg1g006030	-31kb	Cg1g006040	-26kb	Cg1g006050	-6kb	Cg1g006060	-4kb	Cg1g006070	0kb	Cg1g006080	4kb	Cg1g006090	15kb	Cg1g006100	19kb	Cg1g006110	35kb	Cg1g006120	37kb
cmp0573	Kaempferol-3-O-rhamnosylhexoside-7-O-rhamnoside	Flavonoid	chr1:3828426	chr1	3828426	3Mb	both	Cg1g005920	-87kb	Cg1g005930	-80kb	Cg1g005940	-67kb	Cg1g005950	-66kb	Cg1g005960	-59kb	Cg1g005970	-55kb	Cg1g005980	-50kb	Cg1g005990	-42kb	Cg1g006000	-40kb	Cg1g006010	-38kb	Cg1g006020	-37kb	Cg1g006030	-31kb	Cg1g006040	-26kb	Cg1g006050	-6kb	Cg1g006060	-4kb	Cg1g006070	0kb	Cg1g006080	4kb	Cg1g006090	15kb	Cg1g006100	19kb	Cg1g006110	35kb	Cg1g006120	37kb
cmp0867	C-hexosyl-tricetin O-pentoside	Flavonoid	chr1:3828426	chr1	3828426	3Mb	EMMAX	Cg1g005920	-87kb	Cg1g005930	-80kb	Cg1g005940	-67kb	Cg1g005950	-66kb	Cg1g005960	-59kb	Cg1g005970	-55kb	Cg1g005980	-50kb	Cg1g005990	-42kb	Cg1g006000	-40kb	Cg1g006010	-38kb	Cg1g006020	-37kb	Cg1g006030	-31kb	Cg1g006040	-26kb	Cg1g006050	-6kb	Cg1g006060	-4kb	Cg1g006070	0kb	Cg1g006080	4kb	Cg1g006090	15kb	Cg1g006100	19kb	Cg1g006110	35kb	Cg1g006120	37kb
cmp0966	Kaempferol 3-O-glucoside-2‘-O-rhamnoside	Flavonoid	chr1:3828426	chr1	3828426	3Mb	EMMAX	Cg1g005920	-87kb	Cg1g005930	-80kb	Cg1g005940	-67kb	Cg1g005950	-66kb	Cg1g005960	-59kb	Cg1g005970	-55kb	Cg1g005980	-50kb	Cg1g005990	-42kb	Cg1g006000	-40kb	Cg1g006010	-38kb	Cg1g006020	-37kb	Cg1g006030	-31kb	Cg1g006040	-26kb	Cg1g006050	-6kb	Cg1g006060	-4kb	Cg1g006070	0kb	Cg1g006080	4kb	Cg1g006090	15kb	Cg1g006100	19kb	Cg1g006110	35kb	Cg1g006120	37kb
cmp0524	Unknown	Unknown	chr1:3871125	chr1	3871125	3Mb	EMMAX	Cg1g005970	-98kb	Cg1g005980	-93kb	Cg1g005990	-85kb	Cg1g006000	-82kb	Cg1g006010	-80kb	Cg1g006020	-79kb	Cg1g006030	-73kb	Cg1g006040	-69kb	Cg1g006050	-49kb	Cg1g006060	-47kb	Cg1g006070	-43kb	Cg1g006080	-37kb	Cg1g006090	-24kb	Cg1g006100	-20kb	Cg1g006110	-7kb	Cg1g006120	-1kb	Cg1g006130	-1kb	Cg1g006140	3kb	Cg1g006150	16kb	Cg1g006160	24kb	Cg1g006170	28kb
cmp0524	Unknown	Unknown	chr1:3872221	chr1	3872221	3Mb	EMMAX	Cg1g005970	-99kb	Cg1g005980	-94kb	Cg1g005990	-86kb	Cg1g006000	-84kb	Cg1g006010	-81kb	Cg1g006020	-80kb	Cg1g006030	-74kb	Cg1g006040	-70kb	Cg1g006050	-50kb	Cg1g006060	-48kb	Cg1g006070	-44kb	Cg1g006080	-38kb	Cg1g006090	-25kb	Cg1g006100	-21kb	Cg1g006110	-8kb	Cg1g006120	-2kb	Cg1g006130	1kb	Cg1g006140	2kb	Cg1g006150	14kb	Cg1g006160	23kb	Cg1g006170	27kb
cmp0570	Unknown	Unknown	chr1:3911207	chr1	3911207	3Mb	EMMAX	Cg1g006050	-89kb	Cg1g006060	-87kb	Cg1g006070	-83kb	Cg1g006080	-77kb	Cg1g006090	-64kb	Cg1g006100	-60kb	Cg1g006110	-47kb	Cg1g006120	-41kb	Cg1g006130	-37kb	Cg1g006140	-30kb	Cg1g006150	-16kb	Cg1g006160	-10kb	Cg1g006170	-9kb	Cg1g006180	0kb	Cg1g006190	3kb	Cg1g006200	8kb	Cg1g006210	11kb	Cg1g006220	28kb	Cg1g006230	35kb	Cg1g006240	41kb	Cg1g006250	46kb
cmp0235	Unknown	Unknown	chr1:3922303	chr1	3922303	3Mb	EMMAX	Cg1g006060	98kb	Cg1g006070	-94kb	Cg1g006080	-88kb	Cg1g006090	-75kb	Cg1g006100	-71kb	Cg1g006110	-58kb	Cg1g006120	-52kb	Cg1g006130	-48kb	Cg1g006140	-41kb	Cg1g006150	-27kb	Cg1g006160	-21kb	Cg1g006170	-20kb	Cg1g006180	-12kb	Cg1g006190	-5kb	Cg1g006200	0kb	Cg1g006210	0kb	Cg1g006220	17kb	Cg1g006230	24kb	Cg1g006240	30kb	Cg1g006250	35kb	Cg1g006260	41kb
cmp0144	Unknown	Unknown	chr1:3939633	chr1	3939633	3Mb	EMMAX	Cg1g006090	-92kb	Cg1g006100	-88kb	Cg1g006110	-75kb	Cg1g006120	-70kb	Cg1g006130	-65kb	Cg1g006140	-59kb	Cg1g006150	-44kb	Cg1g006160	-38kb	Cg1g006170	-38kb	Cg1g006180	-29kb	Cg1g006190	-23kb	Cg1g006200	-17kb	Cg1g006210	-4kb	Cg1g006220	0kb	Cg1g006230	7kb	Cg1g006240	13kb	Cg1g006250	18kb	Cg1g006260	23kb	Cg1g006270	34kb	Cg1g006280	38kb	Cg1g006290	45kb
cmp0524	Unknown	Unknown	chr1:3942833	chr1	3942833	3Mb	both	Cg1g006090	-96kb	Cg1g006100	-91kb	Cg1g006110	-79kb	Cg1g006120	-73kb	Cg1g006130	-68kb	Cg1g006140	-62kb	Cg1g006150	-48kb	Cg1g006160	-41kb	Cg1g006170	-41kb	Cg1g006180	-32kb	Cg1g006190	-26kb	Cg1g006200	-20kb	Cg1g006210	-7kb	Cg1g006220	-1kb	Cg1g006230	3kb	Cg1g006240	10kb	Cg1g006250	15kb	Cg1g006260	20kb	Cg1g006270	31kb	Cg1g006280	35kb	Cg1g006290	42kb
cmp0570	Unknown	Unknown	chr1:3958875	chr1	3958875	3Mb	EMMAX	Cg1g006110	-95kb	Cg1g006120	-89kb	Cg1g006130	-84kb	Cg1g006140	-78kb	Cg1g006150	-64kb	Cg1g006160	-57kb	Cg1g006170	-57kb	Cg1g006180	-48kb	Cg1g006190	-42kb	Cg1g006200	-36kb	Cg1g006210	-23kb	Cg1g006220	-17kb	Cg1g006230	-9kb	Cg1g006240	-4kb	Cg1g006250	0kb	Cg1g006260	4kb	Cg1g006270	15kb	Cg1g006280	19kb	Cg1g006290	26kb	Cg1g006300	31kb	Cg1g006310	37kb
cmp0573	Kaempferol-3-O-rhamnosylhexoside-7-O-rhamnoside	Flavonoid	chr1:3994809	chr1	3994809	3Mb	FaST-LMM	Cg1g006160	-93kb	Cg1g006170	-93kb	Cg1g006180	-84kb	Cg1g006190	-78kb	Cg1g006200	-72kb	Cg1g006210	-59kb	Cg1g006220	-53kb	Cg1g006230	-44kb	Cg1g006240	-40kb	Cg1g006250	-36kb	Cg1g006260	-28kb	Cg1g006270	-13kb	Cg1g006280	-11kb	Cg1g006290	-5kb	Cg1g006300	0kb	Cg1g006310	1kb	Cg1g006320	10kb	Cg1g006330	12kb	Cg1g006340	19kb	Cg1g006350	26kb	Cg1g006360	30kb
cmp0144	Unknown	Unknown	chr1:4014593	chr1	4014593	4Mb	EMMAX	Cg1g006190	-98kb	Cg1g006200	-92kb	Cg1g006210	-79kb	Cg1g006220	-73kb	Cg1g006230	-64kb	Cg1g006240	-60kb	Cg1g006250	-56kb	Cg1g006260	-48kb	Cg1g006270	-32kb	Cg1g006280	-31kb	Cg1g006290	-25kb	Cg1g006300	-19kb	Cg1g006310	-14kb	Cg1g006320	-7kb	Cg1g006330	0kb	Cg1g006340	0kb	Cg1g006350	6kb	Cg1g006360	11kb	Cg1g006370	22kb	Cg1g006380	25kb	Cg1g006390	31kb
cmp0235	Unknown	Unknown	chr1:4038875	chr1	4038875	4Mb	both	Cg1g006220	-97kb	Cg1g006230	-89kb	Cg1g006240	-84kb	Cg1g006250	-80kb	Cg1g006260	-72kb	Cg1g006270	-57kb	Cg1g006280	-55kb	Cg1g006290	-49kb	Cg1g006300	-44kb	Cg1g006310	-38kb	Cg1g006320	-31kb	Cg1g006330	-25kb	Cg1g006340	-20kb	Cg1g006350	-14kb	Cg1g006360	-10kb	Cg1g006370	0kb	Cg1g006380	1kb	Cg1g006390	7kb	Cg1g006400	22kb	Cg1g006410	32kb	Cg1g006420	42kb
cmp0394	Bergapten	Coumarin	chr1:4053962	chr1	4053962	4Mb	both	Cg1g006240	99kb	Cg1g006250	-95kb	Cg1g006260	-87kb	Cg1g006270	-72kb	Cg1g006280	-70kb	Cg1g006290	-65kb	Cg1g006300	-59kb	Cg1g006310	-54kb	Cg1g006320	-46kb	Cg1g006330	-40kb	Cg1g006340	-35kb	Cg1g006350	-29kb	Cg1g006360	-25kb	Cg1g006370	-15kb	Cg1g006380	-11kb	Cg1g006390	-6kb	Cg1g006400	7kb	Cg1g006410	17kb	Cg1g006420	27kb	Cg1g006430	34kb	Cg1g006440	53kb
cmp0606	Unknown	Unknown	chr1:4055461	chr1	4055461	4Mb	EMMAX	Cg1g006250	-97kb	Cg1g006260	-88kb	Cg1g006270	-73kb	Cg1g006280	-72kb	Cg1g006290	-66kb	Cg1g006300	-60kb	Cg1g006310	-55kb	Cg1g006320	-48kb	Cg1g006330	-41kb	Cg1g006340	-37kb	Cg1g006350	-31kb	Cg1g006360	-27kb	Cg1g006370	-17kb	Cg1g006380	-12kb	Cg1g006390	-7kb	Cg1g006400	5kb	Cg1g006410	15kb	Cg1g006420	26kb	Cg1g006430	33kb	Cg1g006440	51kb	Cg1g006450	67kb
cmn0019	Coniferyl aldehyde	Others	chr1:4056697	chr1	4056697	4Mb	EMMAX	Cg1g006250	-98kb	Cg1g006260	-90kb	Cg1g006270	-75kb	Cg1g006280	-73kb	Cg1g006290	-67kb	Cg1g006300	-62kb	Cg1g006310	-56kb	Cg1g006320	-49kb	Cg1g006330	-42kb	Cg1g006340	-38kb	Cg1g006350	-32kb	Cg1g006360	-28kb	Cg1g006370	-18kb	Cg1g006380	-14kb	Cg1g006390	-9kb	Cg1g006400	4kb	Cg1g006410	14kb	Cg1g006420	24kb	Cg1g006430	31kb	Cg1g006440	50kb	Cg1g006450	66kb
cmp0207	Unknown	Unknown	chr1:4061978	chr1	4061978	4Mb	both	Cg1g006260	-95kb	Cg1g006270	-80kb	Cg1g006280	-78kb	Cg1g006290	-73kb	Cg1g006300	-67kb	Cg1g006310	-62kb	Cg1g006320	-54kb	Cg1g006330	-48kb	Cg1g006340	-43kb	Cg1g006350	-37kb	Cg1g006360	-33kb	Cg1g006370	-23kb	Cg1g006380	-19kb	Cg1g006390	-14kb	Cg1g006400	0kb	Cg1g006410	9kb	Cg1g006420	19kb	Cg1g006430	26kb	Cg1g006440	45kb	Cg1g006450	60kb	Cg1g006460	74kb
cmp0810	C-Pentosyl-apigenin O-caffeoylhexoside	Flavonoid	chr1:4061978	chr1	4061978	4Mb	both	Cg1g006260	-95kb	Cg1g006270	-80kb	Cg1g006280	-78kb	Cg1g006290	-73kb	Cg1g006300	-67kb	Cg1g006310	-62kb	Cg1g006320	-54kb	Cg1g006330	-48kb	Cg1g006340	-43kb	Cg1g006350	-37kb	Cg1g006360	-33kb	Cg1g006370	-23kb	Cg1g006380	-19kb	Cg1g006390	-14kb	Cg1g006400	0kb	Cg1g006410	9kb	Cg1g006420	19kb	Cg1g006430	26kb	Cg1g006440	45kb	Cg1g006450	60kb	Cg1g006460	74kb
cmp0235	Unknown	Unknown	chr1:4073500	chr1	4073500	4Mb	EMMAX	Cg1g006270	-91kb	Cg1g006280	-90kb	Cg1g006290	-84kb	Cg1g006300	-78kb	Cg1g006310	-73kb	Cg1g006320	-66kb	Cg1g006330	-59kb	Cg1g006340	-55kb	Cg1g006350	-49kb	Cg1g006360	-45kb	Cg1g006370	-35kb	Cg1g006380	-30kb	Cg1g006390	-25kb	Cg1g006400	-10kb	Cg1g006410	-2kb	Cg1g006420	8kb	Cg1g006430	14kb	Cg1g006440	33kb	Cg1g006450	49kb	Cg1g006460	63kb	Cg1g006470	72kb
cmp0265	Unknown	Unknown	chr1:4100365	chr1	4100365	4Mb	both	Cg1g006320	-93kb	Cg1g006330	-86kb	Cg1g006340	-82kb	Cg1g006350	-75kb	Cg1g006360	-72kb	Cg1g006370	-62kb	Cg1g006380	-57kb	Cg1g006390	-52kb	Cg1g006400	-37kb	Cg1g006410	-24kb	Cg1g006420	-14kb	Cg1g006430	-5kb	Cg1g006440	6kb	Cg1g006450	22kb	Cg1g006460	36kb	Cg1g006470	45kb	Cg1g006480	52kb	Cg1g006490	58kb	Cg1g006500	61kb	Cg1g006510	66kb	Cg1g006520	79kb
cmp0284	Unknown	Unknown	chr1:4100365	chr1	4100365	4Mb	both	Cg1g006320	-93kb	Cg1g006330	-86kb	Cg1g006340	-82kb	Cg1g006350	-75kb	Cg1g006360	-72kb	Cg1g006370	-62kb	Cg1g006380	-57kb	Cg1g006390	-52kb	Cg1g006400	-37kb	Cg1g006410	-24kb	Cg1g006420	-14kb	Cg1g006430	-5kb	Cg1g006440	6kb	Cg1g006450	22kb	Cg1g006460	36kb	Cg1g006470	45kb	Cg1g006480	52kb	Cg1g006490	58kb	Cg1g006500	61kb	Cg1g006510	66kb	Cg1g006520	79kb
cmp0144	Unknown	Unknown	chr1:4101870	chr1	4101870	4Mb	EMMAX	Cg1g006320	-94kb	Cg1g006330	-88kb	Cg1g006340	-83kb	Cg1g006350	-77kb	Cg1g006360	-73kb	Cg1g006370	-63kb	Cg1g006380	-59kb	Cg1g006390	-54kb	Cg1g006400	-38kb	Cg1g006410	-25kb	Cg1g006420	-15kb	Cg1g006430	-7kb	Cg1g006440	5kb	Cg1g006450	20kb	Cg1g006460	35kb	Cg1g006470	44kb	Cg1g006480	50kb	Cg1g006490	56kb	Cg1g006500	60kb	Cg1g006510	65kb	Cg1g006520	78kb
cmp0573	Kaempferol-3-O-rhamnosylhexoside-7-O-rhamnoside	Flavonoid	chr1:4137267	chr1	4137267	4Mb	EMMAX	Cg1g006370	98kb	Cg1g006380	-94kb	Cg1g006390	-89kb	Cg1g006400	-74kb	Cg1g006410	-60kb	Cg1g006420	-51kb	Cg1g006430	-42kb	Cg1g006440	-27kb	Cg1g006450	-8kb	Cg1g006460	0kb	Cg1g006470	8kb	Cg1g006480	15kb	Cg1g006490	21kb	Cg1g006500	24kb	Cg1g006510	30kb	Cg1g006520	42kb	Cg1g006530	60kb	Cg1g006540	72kb	Cg1g006550	82kb	Cg1g006560	90kb	Cg1g006570	93kb
cmp0041	Unknown	Unknown	chr1:4155888	chr1	4155888	4Mb	EMMAX	Cg1g006400	-93kb	Cg1g006410	-79kb	Cg1g006420	-69kb	Cg1g006430	-61kb	Cg1g006440	-46kb	Cg1g006450	-27kb	Cg1g006460	-17kb	Cg1g006470	-4kb	Cg1g006480	0kb	Cg1g006490	2kb	Cg1g006500	6kb	Cg1g006510	11kb	Cg1g006520	24kb	Cg1g006530	41kb	Cg1g006540	53kb	Cg1g006550	63kb	Cg1g006560	71kb	Cg1g006570	75kb	Cg1g006580	79kb	Cg1g006590	84kb	Cg1g006600	92kb
cmp0144	Unknown	Unknown	chr1:4162405	chr1	4162405	4Mb	EMMAX	Cg1g006400	99kb	Cg1g006410	-86kb	Cg1g006420	-76kb	Cg1g006430	-67kb	Cg1g006440	-52kb	Cg1g006450	-33kb	Cg1g006460	-23kb	Cg1g006470	-11kb	Cg1g006480	-6kb	Cg1g006490	-2kb	Cg1g006500	0kb	Cg1g006510	4kb	Cg1g006520	17kb	Cg1g006530	35kb	Cg1g006540	47kb	Cg1g006550	57kb	Cg1g006560	65kb	Cg1g006570	68kb	Cg1g006580	73kb	Cg1g006590	78kb	Cg1g006600	86kb
cmp0146	Unknown	Unknown	chr1:4162405	chr1	4162405	4Mb	EMMAX	Cg1g006400	99kb	Cg1g006410	-86kb	Cg1g006420	-76kb	Cg1g006430	-67kb	Cg1g006440	-52kb	Cg1g006450	-33kb	Cg1g006460	-23kb	Cg1g006470	-11kb	Cg1g006480	-6kb	Cg1g006490	-2kb	Cg1g006500	0kb	Cg1g006510	4kb	Cg1g006520	17kb	Cg1g006530	35kb	Cg1g006540	47kb	Cg1g006550	57kb	Cg1g006560	65kb	Cg1g006570	68kb	Cg1g006580	73kb	Cg1g006590	78kb	Cg1g006600	86kb
cmp0144	Unknown	Unknown	chr1:4171628	chr1	4171628	4Mb	EMMAX	Cg1g006410	95kb	Cg1g006420	-85kb	Cg1g006430	-76kb	Cg1g006440	-62kb	Cg1g006450	-42kb	Cg1g006460	-32kb	Cg1g006470	-20kb	Cg1g006480	-15kb	Cg1g006490	-11kb	Cg1g006500	-7kb	Cg1g006510	2kb	Cg1g006520	8kb	Cg1g006530	25kb	Cg1g006540	37kb	Cg1g006550	48kb	Cg1g006560	56kb	Cg1g006570	59kb	Cg1g006580	63kb	Cg1g006590	68kb	Cg1g006600	77kb	Cg1g006610	78kb
cmp0146	Unknown	Unknown	chr1:4175383	chr1	4175383	4Mb	EMMAX	Cg1g006410	99kb	Cg1g006420	-89kb	Cg1g006430	-80kb	Cg1g006440	-65kb	Cg1g006450	-46kb	Cg1g006460	-36kb	Cg1g006470	-24kb	Cg1g006480	-19kb	Cg1g006490	-15kb	Cg1g006500	-11kb	Cg1g006510	-1kb	Cg1g006520	4kb	Cg1g006530	22kb	Cg1g006540	34kb	Cg1g006550	44kb	Cg1g006560	52kb	Cg1g006570	55kb	Cg1g006580	60kb	Cg1g006590	65kb	Cg1g006600	73kb	Cg1g006610	74kb
cmp0144	Unknown	Unknown	chr1:4226006	chr1	4226006	4Mb	both	Cg1g006450	97kb	Cg1g006460	-87kb	Cg1g006470	-74kb	Cg1g006480	-69kb	Cg1g006490	-65kb	Cg1g006500	-61kb	Cg1g006510	-52kb	Cg1g006520	-43kb	Cg1g006530	-27kb	Cg1g006540	-13kb	Cg1g006550	-5kb	Cg1g006560	1kb	Cg1g006570	4kb	Cg1g006580	9kb	Cg1g006590	14kb	Cg1g006600	22kb	Cg1g006610	23kb	Cg1g006620	37kb	Cg1g006630	42kb	Cg1g006640	52kb	Cg1g006650	55kb
cmp0146	Unknown	Unknown	chr1:4226006	chr1	4226006	4Mb	EMMAX	Cg1g006450	97kb	Cg1g006460	-87kb	Cg1g006470	-74kb	Cg1g006480	-69kb	Cg1g006490	-65kb	Cg1g006500	-61kb	Cg1g006510	-52kb	Cg1g006520	-43kb	Cg1g006530	-27kb	Cg1g006540	-13kb	Cg1g006550	-5kb	Cg1g006560	1kb	Cg1g006570	4kb	Cg1g006580	9kb	Cg1g006590	14kb	Cg1g006600	22kb	Cg1g006610	23kb	Cg1g006620	37kb	Cg1g006630	42kb	Cg1g006640	52kb	Cg1g006650	55kb
cmp0144	Unknown	Unknown	chr1:4326327	chr1	4326327	4Mb	EMMAX	Cg1g006560	-97kb	Cg1g006570	-92kb	Cg1g006580	-88kb	Cg1g006590	-81kb	Cg1g006600	-76kb	Cg1g006610	-75kb	Cg1g006620	-59kb	Cg1g006630	-52kb	Cg1g006640	-46kb	Cg1g006650	-38kb	Cg1g006660	-34kb	Cg1g006670	-29kb	Cg1g006680	-27kb	Cg1g006690	-21kb	Cg1g006700	-14kb	Cg1g006710	-2kb	Cg1g006720	0kb	Cg1g006730	5kb	Cg1g006740	10kb	Cg1g006750	15kb	Cg1g006760	23kb
cmp0146	Unknown	Unknown	chr1:4326327	chr1	4326327	4Mb	both	Cg1g006560	-97kb	Cg1g006570	-92kb	Cg1g006580	-88kb	Cg1g006590	-81kb	Cg1g006600	-76kb	Cg1g006610	-75kb	Cg1g006620	-59kb	Cg1g006630	-52kb	Cg1g006640	-46kb	Cg1g006650	-38kb	Cg1g006660	-34kb	Cg1g006670	-29kb	Cg1g006680	-27kb	Cg1g006690	-21kb	Cg1g006700	-14kb	Cg1g006710	-2kb	Cg1g006720	0kb	Cg1g006730	5kb	Cg1g006740	10kb	Cg1g006750	15kb	Cg1g006760	23kb
cmp0144	Unknown	Unknown	chr1:4333936	chr1	4333936	4Mb	EMMAX	Cg1g006580	-96kb	Cg1g006590	-89kb	Cg1g006600	-84kb	Cg1g006610	-82kb	Cg1g006620	-66kb	Cg1g006630	-60kb	Cg1g006640	-53kb	Cg1g006650	-45kb	Cg1g006660	-42kb	Cg1g006670	-36kb	Cg1g006680	-34kb	Cg1g006690	-29kb	Cg1g006700	-22kb	Cg1g006710	-10kb	Cg1g006720	-5kb	Cg1g006730	-1kb	Cg1g006740	2kb	Cg1g006750	7kb	Cg1g006760	16kb	Cg1g006770	21kb	Cg1g006780	24kb
cmp0146	Unknown	Unknown	chr1:4333936	chr1	4333936	4Mb	EMMAX	Cg1g006580	-96kb	Cg1g006590	-89kb	Cg1g006600	-84kb	Cg1g006610	-82kb	Cg1g006620	-66kb	Cg1g006630	-60kb	Cg1g006640	-53kb	Cg1g006650	-45kb	Cg1g006660	-42kb	Cg1g006670	-36kb	Cg1g006680	-34kb	Cg1g006690	-29kb	Cg1g006700	-22kb	Cg1g006710	-10kb	Cg1g006720	-5kb	Cg1g006730	-1kb	Cg1g006740	2kb	Cg1g006750	7kb	Cg1g006760	16kb	Cg1g006770	21kb	Cg1g006780	24kb
cmp0936	Xanthine	Nucleic acid	chr1:4353264	chr1	4353264	4Mb	FaST-LMM	Cg1g006620	-86kb	Cg1g006630	-79kb	Cg1g006640	-73kb	Cg1g006650	-65kb	Cg1g006660	-61kb	Cg1g006670	-56kb	Cg1g006680	-54kb	Cg1g006690	-48kb	Cg1g006700	-41kb	Cg1g006710	-29kb	Cg1g006720	-25kb	Cg1g006730	-16kb	Cg1g006740	-14kb	Cg1g006750	-6kb	Cg1g006760	0kb	Cg1g006770	2kb	Cg1g006780	5kb	Cg1g006790	10kb	Cg1g006800	21kb	Cg1g006810	28kb	Cg1g006820	32kb
cmp0573	Kaempferol-3-O-rhamnosylhexoside-7-O-rhamnoside	Flavonoid	chr1:4380584	chr1	4380584	4Mb	both	Cg1g006650	-92kb	Cg1g006660	-88kb	Cg1g006670	-83kb	Cg1g006680	-81kb	Cg1g006690	-75kb	Cg1g006700	-68kb	Cg1g006710	-57kb	Cg1g006720	-52kb	Cg1g006730	-44kb	Cg1g006740	-41kb	Cg1g006750	-34kb	Cg1g006760	-26kb	Cg1g006770	-24kb	Cg1g006780	-18kb	Cg1g006790	-12kb	Cg1g006800	-3kb	Cg1g006810	1kb	Cg1g006820	4kb	Cg1g006830	9kb	Cg1g006840	23kb	Cg1g006850	27kb
cmp0867	C-hexosyl-tricetin O-pentoside	Flavonoid	chr1:4380584	chr1	4380584	4Mb	both	Cg1g006650	-92kb	Cg1g006660	-88kb	Cg1g006670	-83kb	Cg1g006680	-81kb	Cg1g006690	-75kb	Cg1g006700	-68kb	Cg1g006710	-57kb	Cg1g006720	-52kb	Cg1g006730	-44kb	Cg1g006740	-41kb	Cg1g006750	-34kb	Cg1g006760	-26kb	Cg1g006770	-24kb	Cg1g006780	-18kb	Cg1g006790	-12kb	Cg1g006800	-3kb	Cg1g006810	1kb	Cg1g006820	4kb	Cg1g006830	9kb	Cg1g006840	23kb	Cg1g006850	27kb
cmp0573	Kaempferol-3-O-rhamnosylhexoside-7-O-rhamnoside	Flavonoid	chr1:4395505	chr1	4395505	4Mb	EMMAX	Cg1g006670	98kb	Cg1g006680	-96kb	Cg1g006690	-90kb	Cg1g006700	-83kb	Cg1g006710	-72kb	Cg1g006720	-67kb	Cg1g006730	-59kb	Cg1g006740	-56kb	Cg1g006750	-49kb	Cg1g006760	-41kb	Cg1g006770	-38kb	Cg1g006780	-33kb	Cg1g006790	-27kb	Cg1g006800	-18kb	Cg1g006810	-11kb	Cg1g006820	-8kb	Cg1g006830	-4kb	Cg1g006840	8kb	Cg1g006850	12kb	Cg1g006860	20kb	Cg1g006870	28kb
cmp0161	Naringenin 7-O-neohesperidoside (Naringin)	Flavonoid	chr1:4407657	chr1	4407657	4Mb	EMMAX	Cg1g006700	-95kb	Cg1g006710	-84kb	Cg1g006720	-79kb	Cg1g006730	-71kb	Cg1g006740	-68kb	Cg1g006750	-61kb	Cg1g006760	-53kb	Cg1g006770	-51kb	Cg1g006780	-45kb	Cg1g006790	-39kb	Cg1g006800	-30kb	Cg1g006810	-23kb	Cg1g006820	-20kb	Cg1g006830	-16kb	Cg1g006840	-3kb	Cg1g006850	0kb	Cg1g006860	8kb	Cg1g006870	16kb	Cg1g006880	33kb	Cg1g006890	38kb	Cg1g006900	42kb
cmp0606	Unknown	Unknown	chr1:4407657	chr1	4407657	4Mb	EMMAX	Cg1g006700	-95kb	Cg1g006710	-84kb	Cg1g006720	-79kb	Cg1g006730	-71kb	Cg1g006740	-68kb	Cg1g006750	-61kb	Cg1g006760	-53kb	Cg1g006770	-51kb	Cg1g006780	-45kb	Cg1g006790	-39kb	Cg1g006800	-30kb	Cg1g006810	-23kb	Cg1g006820	-20kb	Cg1g006830	-16kb	Cg1g006840	-3kb	Cg1g006850	0kb	Cg1g006860	8kb	Cg1g006870	16kb	Cg1g006880	33kb	Cg1g006890	38kb	Cg1g006900	42kb
cmp0867	C-hexosyl-tricetin O-pentoside	Flavonoid	chr1:4407657	chr1	4407657	4Mb	both	Cg1g006700	-95kb	Cg1g006710	-84kb	Cg1g006720	-79kb	Cg1g006730	-71kb	Cg1g006740	-68kb	Cg1g006750	-61kb	Cg1g006760	-53kb	Cg1g006770	-51kb	Cg1g006780	-45kb	Cg1g006790	-39kb	Cg1g006800	-30kb	Cg1g006810	-23kb	Cg1g006820	-20kb	Cg1g006830	-16kb	Cg1g006840	-3kb	Cg1g006850	0kb	Cg1g006860	8kb	Cg1g006870	16kb	Cg1g006880	33kb	Cg1g006890	38kb	Cg1g006900	42kb
cmp0959	C-pentosyl-luteolin O-hexoside	Flavonoid	chr1:4407657	chr1	4407657	4Mb	both	Cg1g006700	-95kb	Cg1g006710	-84kb	Cg1g006720	-79kb	Cg1g006730	-71kb	Cg1g006740	-68kb	Cg1g006750	-61kb	Cg1g006760	-53kb	Cg1g006770	-51kb	Cg1g006780	-45kb	Cg1g006790	-39kb	Cg1g006800	-30kb	Cg1g006810	-23kb	Cg1g006820	-20kb	Cg1g006830	-16kb	Cg1g006840	-3kb	Cg1g006850	0kb	Cg1g006860	8kb	Cg1g006870	16kb	Cg1g006880	33kb	Cg1g006890	38kb	Cg1g006900	42kb
cmp0573	Kaempferol-3-O-rhamnosylhexoside-7-O-rhamnoside	Flavonoid	chr1:4410153	chr1	4410153	4Mb	both	Cg1g006700	98kb	Cg1g006710	-86kb	Cg1g006720	-81kb	Cg1g006730	-73kb	Cg1g006740	-71kb	Cg1g006750	-63kb	Cg1g006760	-56kb	Cg1g006770	-53kb	Cg1g006780	-48kb	Cg1g006790	-42kb	Cg1g006800	-33kb	Cg1g006810	-26kb	Cg1g006820	-23kb	Cg1g006830	-18kb	Cg1g006840	-5kb	Cg1g006850	0kb	Cg1g006860	5kb	Cg1g006870	13kb	Cg1g006880	30kb	Cg1g006890	35kb	Cg1g006900	40kb
cmp0867	C-hexosyl-tricetin O-pentoside	Flavonoid	chr1:4410153	chr1	4410153	4Mb	both	Cg1g006700	98kb	Cg1g006710	-86kb	Cg1g006720	-81kb	Cg1g006730	-73kb	Cg1g006740	-71kb	Cg1g006750	-63kb	Cg1g006760	-56kb	Cg1g006770	-53kb	Cg1g006780	-48kb	Cg1g006790	-42kb	Cg1g006800	-33kb	Cg1g006810	-26kb	Cg1g006820	-23kb	Cg1g006830	-18kb	Cg1g006840	-5kb	Cg1g006850	0kb	Cg1g006860	5kb	Cg1g006870	13kb	Cg1g006880	30kb	Cg1g006890	35kb	Cg1g006900	40kb
cmp0908	Luteolin O-rahmnosyl-O-rutinoside	Flavonoid	chr1:4410153	chr1	4410153	4Mb	EMMAX	Cg1g006700	98kb	Cg1g006710	-86kb	Cg1g006720	-81kb	Cg1g006730	-73kb	Cg1g006740	-71kb	Cg1g006750	-63kb	Cg1g006760	-56kb	Cg1g006770	-53kb	Cg1g006780	-48kb	Cg1g006790	-42kb	Cg1g006800	-33kb	Cg1g006810	-26kb	Cg1g006820	-23kb	Cg1g006830	-18kb	Cg1g006840	-5kb	Cg1g006850	0kb	Cg1g006860	5kb	Cg1g006870	13kb	Cg1g006880	30kb	Cg1g006890	35kb	Cg1g006900	40kb
cmp0966	Kaempferol 3-O-glucoside-2‘-O-rhamnoside	Flavonoid	chr1:4410153	chr1	4410153	4Mb	both	Cg1g006700	98kb	Cg1g006710	-86kb	Cg1g006720	-81kb	Cg1g006730	-73kb	Cg1g006740	-71kb	Cg1g006750	-63kb	Cg1g006760	-56kb	Cg1g006770	-53kb	Cg1g006780	-48kb	Cg1g006790	-42kb	Cg1g006800	-33kb	Cg1g006810	-26kb	Cg1g006820	-23kb	Cg1g006830	-18kb	Cg1g006840	-5kb	Cg1g006850	0kb	Cg1g006860	5kb	Cg1g006870	13kb	Cg1g006880	30kb	Cg1g006890	35kb	Cg1g006900	40kb
cmp0232	Unknown	Unknown	chr1:4423214	chr1	4423214	4Mb	EMMAX	Cg1g006710	99kb	Cg1g006720	-94kb	Cg1g006730	-86kb	Cg1g006740	-84kb	Cg1g006750	-76kb	Cg1g006760	-69kb	Cg1g006770	-66kb	Cg1g006780	-61kb	Cg1g006790	-55kb	Cg1g006800	-46kb	Cg1g006810	-39kb	Cg1g006820	-36kb	Cg1g006830	-32kb	Cg1g006840	-18kb	Cg1g006850	-13kb	Cg1g006860	-6kb	Cg1g006870	0kb	Cg1g006880	17kb	Cg1g006890	22kb	Cg1g006900	27kb	Cg1g006910	34kb
cmp0999	4-Coumaric acid	Polyphenol	chr1:4428806	chr1	4428806	4Mb	both	Cg1g006730	-92kb	Cg1g006740	-90kb	Cg1g006750	-82kb	Cg1g006760	-75kb	Cg1g006770	-72kb	Cg1g006780	-66kb	Cg1g006790	-60kb	Cg1g006800	-51kb	Cg1g006810	-44kb	Cg1g006820	-42kb	Cg1g006830	-37kb	Cg1g006840	-24kb	Cg1g006850	-19kb	Cg1g006860	-12kb	Cg1g006870	-1kb	Cg1g006880	12kb	Cg1g006890	17kb	Cg1g006900	21kb	Cg1g006910	28kb	Cg1g006920	44kb	Cg1g006930	49kb
cmp0259	Unknown	Unknown	chr1:4473405	chr1	4473405	4Mb	EMMAX	Cg1g006800	-96kb	Cg1g006810	-89kb	Cg1g006820	-86kb	Cg1g006830	-82kb	Cg1g006840	-68kb	Cg1g006850	-64kb	Cg1g006860	-57kb	Cg1g006870	-45kb	Cg1g006880	-29kb	Cg1g006890	-26kb	Cg1g006900	-22kb	Cg1g006910	-12kb	Cg1g006920	0kb	Cg1g006930	5kb	Cg1g006940	15kb	Cg1g006950	19kb	Cg1g006960	22kb	Cg1g006970	28kb	Cg1g006980	29kb	Cg1g006990	32kb	Cg1g007000	37kb
cmp0259	Unknown	Unknown	chr1:4474216	chr1	4474216	4Mb	EMMAX	Cg1g006800	-97kb	Cg1g006810	-90kb	Cg1g006820	-87kb	Cg1g006830	-83kb	Cg1g006840	-69kb	Cg1g006850	-64kb	Cg1g006860	-57kb	Cg1g006870	-46kb	Cg1g006880	-30kb	Cg1g006890	-27kb	Cg1g006900	-22kb	Cg1g006910	-13kb	Cg1g006920	0kb	Cg1g006930	4kb	Cg1g006940	14kb	Cg1g006950	18kb	Cg1g006960	21kb	Cg1g006970	27kb	Cg1g006980	28kb	Cg1g006990	31kb	Cg1g007000	36kb
cmp0895	Feruloyl putrescine O-hexoside	Polyamine	chr1:4474216	chr1	4474216	4Mb	EMMAX	Cg1g006800	-97kb	Cg1g006810	-90kb	Cg1g006820	-87kb	Cg1g006830	-83kb	Cg1g006840	-69kb	Cg1g006850	-64kb	Cg1g006860	-57kb	Cg1g006870	-46kb	Cg1g006880	-30kb	Cg1g006890	-27kb	Cg1g006900	-22kb	Cg1g006910	-13kb	Cg1g006920	0kb	Cg1g006930	4kb	Cg1g006940	14kb	Cg1g006950	18kb	Cg1g006960	21kb	Cg1g006970	27kb	Cg1g006980	28kb	Cg1g006990	31kb	Cg1g007000	36kb
cmp0868	Glutathione oxidized	Amino acid derivative	chr1:4561951	chr1	4561951	4Mb	FaST-LMM	Cg1g006920	-87kb	Cg1g006930	-77kb	Cg1g006940	-69kb	Cg1g006950	-66kb	Cg1g006960	-62kb	Cg1g006970	-60kb	Cg1g006980	-56kb	Cg1g006990	-52kb	Cg1g007000	-50kb	Cg1g007010	-43kb	Cg1g007020	-39kb	Cg1g007030	-36kb	Cg1g007040	-27kb	Cg1g007050	-4kb	Cg1g007060	1kb	Cg1g007070	8kb	Cg1g007080	16kb	Cg1g007090	32kb	Cg1g007100	50kb	Cg1g007110	65kb	Cg1g007120	69kb
cmp0533	Unknown	Unknown	chr1:4655426	chr1	4655426	4Mb	FaST-LMM	Cg1g007050	-98kb	Cg1g007060	-86kb	Cg1g007070	-78kb	Cg1g007080	-70kb	Cg1g007090	-46kb	Cg1g007100	-41kb	Cg1g007110	-27kb	Cg1g007120	-21kb	Cg1g007130	-17kb	Cg1g007140	-12kb	Cg1g007150	-8kb	Cg1g007160	-5kb	Cg1g007170	-5kb	Cg1g007180	0kb	Cg1g007190	3kb	Cg1g007200	9kb	Cg1g007210	26kb	Cg1g007220	39kb	Cg1g007230	54kb	Cg1g007240	66kb	Cg1g007250	79kb
cmp0628	Agmatine	Polyamine	chr1:4673440	chr1	4673440	4Mb	FaST-LMM	Cg1g007070	96kb	Cg1g007080	-88kb	Cg1g007090	-64kb	Cg1g007100	-59kb	Cg1g007110	-45kb	Cg1g007120	-39kb	Cg1g007130	-35kb	Cg1g007140	-31kb	Cg1g007150	-26kb	Cg1g007160	-23kb	Cg1g007170	-23kb	Cg1g007180	-16kb	Cg1g007190	-11kb	Cg1g007200	-4kb	Cg1g007210	8kb	Cg1g007220	21kb	Cg1g007230	36kb	Cg1g007240	48kb	Cg1g007250	61kb	Cg1g007260	64kb	Cg1g007270	72kb
cmp0347	Unknown	Unknown	chr1:4691153	chr1	4691153	4Mb	EMMAX	Cg1g007090	-82kb	Cg1g007100	-77kb	Cg1g007110	-63kb	Cg1g007120	-56kb	Cg1g007130	-52kb	Cg1g007140	-48kb	Cg1g007150	-44kb	Cg1g007160	-41kb	Cg1g007170	-40kb	Cg1g007180	-34kb	Cg1g007190	-29kb	Cg1g007200	-22kb	Cg1g007210	-4kb	Cg1g007220	4kb	Cg1g007230	18kb	Cg1g007240	30kb	Cg1g007250	43kb	Cg1g007260	46kb	Cg1g007270	54kb	Cg1g007280	57kb	Cg1g007290	70kb
cmp0215	Unknown	Unknown	chr1:4718360	chr1	4718360	4Mb	EMMAX	Cg1g007110	-90kb	Cg1g007120	-84kb	Cg1g007130	-80kb	Cg1g007140	-75kb	Cg1g007150	-71kb	Cg1g007160	-68kb	Cg1g007170	-68kb	Cg1g007180	-61kb	Cg1g007190	-56kb	Cg1g007200	-49kb	Cg1g007210	-31kb	Cg1g007220	-18kb	Cg1g007230	-6kb	Cg1g007240	3kb	Cg1g007250	16kb	Cg1g007260	19kb	Cg1g007270	27kb	Cg1g007280	30kb	Cg1g007290	43kb	Cg1g007300	53kb	Cg1g007310	65kb
cmp0347	Unknown	Unknown	chr1:4743403	chr1	4743403	4Mb	both	Cg1g007150	96kb	Cg1g007160	-93kb	Cg1g007170	-93kb	Cg1g007180	-86kb	Cg1g007190	-81kb	Cg1g007200	-74kb	Cg1g007210	-56kb	Cg1g007220	-43kb	Cg1g007230	-31kb	Cg1g007240	-19kb	Cg1g007250	-7kb	Cg1g007260	-4kb	Cg1g007270	2kb	Cg1g007280	5kb	Cg1g007290	17kb	Cg1g007300	28kb	Cg1g007310	40kb	Cg1g007320	44kb	Cg1g007330	49kb	Cg1g007340	69kb	Cg1g007350	73kb
cmp0348	Unknown	Unknown	chr1:4743403	chr1	4743403	4Mb	both	Cg1g007150	96kb	Cg1g007160	-93kb	Cg1g007170	-93kb	Cg1g007180	-86kb	Cg1g007190	-81kb	Cg1g007200	-74kb	Cg1g007210	-56kb	Cg1g007220	-43kb	Cg1g007230	-31kb	Cg1g007240	-19kb	Cg1g007250	-7kb	Cg1g007260	-4kb	Cg1g007270	2kb	Cg1g007280	5kb	Cg1g007290	17kb	Cg1g007300	28kb	Cg1g007310	40kb	Cg1g007320	44kb	Cg1g007330	49kb	Cg1g007340	69kb	Cg1g007350	73kb
cmp0596	Unknown	Unknown	chr1:4807219	chr1	4807219	4Mb	EMMAX	Cg1g007230	-95kb	Cg1g007240	-83kb	Cg1g007250	-71kb	Cg1g007260	-67kb	Cg1g007270	-58kb	Cg1g007280	-51kb	Cg1g007290	-36kb	Cg1g007300	-26kb	Cg1g007310	-18kb	Cg1g007320	-15kb	Cg1g007330	-8kb	Cg1g007340	5kb	Cg1g007350	9kb	Cg1g007360	22kb	Cg1g007370	38kb	Cg1g007380	56kb	Cg1g007390	62kb	Cg1g007400	66kb	Cg1g007410	82kb	Cg1g007420	96kb
cmp0677	Feruloylcholine	Vitamin	chr1:4807432	chr1	4807432	4Mb	EMMAX	Cg1g007230	-95kb	Cg1g007240	-83kb	Cg1g007250	-71kb	Cg1g007260	-68kb	Cg1g007270	-59kb	Cg1g007280	-52kb	Cg1g007290	-36kb	Cg1g007300	-27kb	Cg1g007310	-18kb	Cg1g007320	-15kb	Cg1g007330	-8kb	Cg1g007340	5kb	Cg1g007350	9kb	Cg1g007360	21kb	Cg1g007370	38kb	Cg1g007380	56kb	Cg1g007390	62kb	Cg1g007400	66kb	Cg1g007410	82kb	Cg1g007420	96kb	Cg1g007430	99kb
cmp0894	Feruloyl putrescine derivative	Polyamine	chr1:4807432	chr1	4807432	4Mb	EMMAX	Cg1g007230	-95kb	Cg1g007240	-83kb	Cg1g007250	-71kb	Cg1g007260	-68kb	Cg1g007270	-59kb	Cg1g007280	-52kb	Cg1g007290	-36kb	Cg1g007300	-27kb	Cg1g007310	-18kb	Cg1g007320	-15kb	Cg1g007330	-8kb	Cg1g007340	5kb	Cg1g007350	9kb	Cg1g007360	21kb	Cg1g007370	38kb	Cg1g007380	56kb	Cg1g007390	62kb	Cg1g007400	66kb	Cg1g007410	82kb	Cg1g007420	96kb	Cg1g007430	99kb
cmp0677	Feruloylcholine	Vitamin	chr1:4810941	chr1	4810941	4Mb	both	Cg1g007230	98kb	Cg1g007240	-87kb	Cg1g007250	-75kb	Cg1g007260	-71kb	Cg1g007270	-62kb	Cg1g007280	-55kb	Cg1g007290	-39kb	Cg1g007300	-30kb	Cg1g007310	-21kb	Cg1g007320	-18kb	Cg1g007330	-11kb	Cg1g007340	1kb	Cg1g007350	5kb	Cg1g007360	18kb	Cg1g007370	34kb	Cg1g007380	52kb	Cg1g007390	58kb	Cg1g007400	63kb	Cg1g007410	78kb	Cg1g007420	93kb	Cg1g007430	96kb
cmp0894	Feruloyl putrescine derivative	Polyamine	chr1:4810941	chr1	4810941	4Mb	both	Cg1g007230	98kb	Cg1g007240	-87kb	Cg1g007250	-75kb	Cg1g007260	-71kb	Cg1g007270	-62kb	Cg1g007280	-55kb	Cg1g007290	-39kb	Cg1g007300	-30kb	Cg1g007310	-21kb	Cg1g007320	-18kb	Cg1g007330	-11kb	Cg1g007340	1kb	Cg1g007350	5kb	Cg1g007360	18kb	Cg1g007370	34kb	Cg1g007380	52kb	Cg1g007390	58kb	Cg1g007400	63kb	Cg1g007410	78kb	Cg1g007420	93kb	Cg1g007430	96kb
cmp0007	Unknown	Unknown	chr1:4949580	chr1	4949580	4Mb	EMMAX	Cg1g007370	98kb	Cg1g007380	-84kb	Cg1g007390	-77kb	Cg1g007400	-73kb	Cg1g007410	-55kb	Cg1g007420	-43kb	Cg1g007430	-35kb	Cg1g007440	-31kb	Cg1g007450	-29kb	Cg1g007460	-25kb	Cg1g007470	-14kb	Cg1g007480	-11kb	Cg1g007490	-8kb	Cg1g007500	-4kb	Cg1g007510	-1kb	Cg1g007520	9kb	Cg1g007530	23kb	Cg1g007540	25kb	Cg1g007550	13kb	Cg1g007560	38kb	Cg1g007570	40kb
cmp0973	Tangeretin	Flavonoid	chr1:4992852	chr1	4992852	4Mb	EMMAX	Cg1g007410	98kb	Cg1g007420	-86kb	Cg1g007430	-79kb	Cg1g007440	-74kb	Cg1g007450	-72kb	Cg1g007460	-68kb	Cg1g007470	-57kb	Cg1g007480	-55kb	Cg1g007490	-51kb	Cg1g007500	-47kb	Cg1g007510	-37kb	Cg1g007520	-30kb	Cg1g007530	-19kb	Cg1g007540	-17kb	Cg1g007550	-9kb	Cg1g007560	-4kb	Cg1g007570	-2kb	Cg1g007580	11kb	Cg1g007590	24kb	Cg1g007600	30kb	Cg1g007610	35kb
cmp0895	Feruloyl putrescine O-hexoside	Polyamine	chr1:5077624	chr1	5077624	5Mb	FaST-LMM	Cg1g007550	94kb	Cg1g007560	-89kb	Cg1g007570	-80kb	Cg1g007580	-67kb	Cg1g007590	-59kb	Cg1g007600	-51kb	Cg1g007610	-46kb	Cg1g007620	-33kb	Cg1g007630	-25kb	Cg1g007640	-18kb	Cg1g007650	-16kb	Cg1g007660	-10kb	Cg1g007670	-3kb	Cg1g007680	3kb	Cg1g007690	7kb	Cg1g007700	17kb	Cg1g007710	29kb	Cg1g007720	39kb	Cg1g007730	44kb	Cg1g007740	55kb	Cg1g007750	57kb
cmp0007	Unknown	Unknown	chr1:5100830	chr1	5100830	5Mb	EMMAX	Cg1g007580	-90kb	Cg1g007590	-82kb	Cg1g007600	-75kb	Cg1g007610	-70kb	Cg1g007620	-56kb	Cg1g007630	-48kb	Cg1g007640	-41kb	Cg1g007650	-40kb	Cg1g007660	-33kb	Cg1g007670	-27kb	Cg1g007680	-18kb	Cg1g007690	-9kb	Cg1g007700	5kb	Cg1g007710	5kb	Cg1g007720	16kb	Cg1g007730	21kb	Cg1g007740	31kb	Cg1g007750	34kb	Cg1g007760	45kb	Cg1g007770	49kb	Cg1g007780	53kb
cmp0513	Unknown	Unknown	chr1:5166407	chr1	5166407	5Mb	EMMAX	Cg1g007660	99kb	Cg1g007670	-92kb	Cg1g007680	-83kb	Cg1g007690	-74kb	Cg1g007700	-59kb	Cg1g007710	-52kb	Cg1g007720	-45kb	Cg1g007730	-38kb	Cg1g007740	-32kb	Cg1g007750	-27kb	Cg1g007760	-16kb	Cg1g007770	-15kb	Cg1g007780	-8kb	Cg1g007790	0kb	Cg1g007800	0kb	Cg1g007810	15kb	Cg1g007820	16kb	Cg1g007830	25kb	Cg1g007840	28kb	Cg1g007850	33kb	Cg1g007860	41kb
cmp0513	Unknown	Unknown	chr1:5276424	chr1	5276424	5Mb	both	Cg1g007810	-94kb	Cg1g007820	-85kb	Cg1g007830	-81kb	Cg1g007840	-80kb	Cg1g007850	-73kb	Cg1g007860	-65kb	Cg1g007870	-62kb	Cg1g007880	-53kb	Cg1g007890	-47kb	Cg1g007900	-41kb	Cg1g007910	-33kb	Cg1g007920	-15kb	Cg1g007930	-4kb	Cg1g007940	0kb	Cg1g007950	0kb	Cg1g007960	9kb	Cg1g007970	12kb	Cg1g007980	14kb	Cg1g007990	17kb	Cg1g008000	18kb	Cg1g008010	20kb
cmp0513	Unknown	Unknown	chr1:5276447	chr1	5276447	5Mb	both	Cg1g007810	-94kb	Cg1g007820	-85kb	Cg1g007830	-81kb	Cg1g007840	-80kb	Cg1g007850	-73kb	Cg1g007860	-65kb	Cg1g007870	-62kb	Cg1g007880	-53kb	Cg1g007890	-47kb	Cg1g007900	-41kb	Cg1g007910	-33kb	Cg1g007920	-15kb	Cg1g007930	-4kb	Cg1g007940	0kb	Cg1g007950	0kb	Cg1g007960	9kb	Cg1g007970	12kb	Cg1g007980	14kb	Cg1g007990	17kb	Cg1g008000	18kb	Cg1g008010	20kb
cmp0087	Unknown	Unknown	chr1:5381963	chr1	5381963	5Mb	EMMAX	Cg1g007960	-95kb	Cg1g007970	-92kb	Cg1g007980	-90kb	Cg1g007990	-87kb	Cg1g008000	-85kb	Cg1g008010	-79kb	Cg1g008020	-70kb	Cg1g008030	-57kb	Cg1g008040	-47kb	Cg1g008050	-45kb	Cg1g008060	-42kb	Cg1g008070	-34kb	Cg1g008080	-26kb	Cg1g008090	-15kb	Cg1g008100	-11kb	Cg1g008110	-6kb	Cg1g008120	3kb	Cg1g008130	9kb	Cg1g008140	11kb	Cg1g008150	19kb	Cg1g008160	31kb
cmp0134	Vitexin 2''-O-beta-L-rhamnoside	Flavonoid	chr1:5534659	chr1	5534659	5Mb	EMMAX	Cg1g008190	-96kb	Cg1g008200	-93kb	Cg1g008210	-86kb	Cg1g008220	-82kb	Cg1g008230	-78kb	Cg1g008240	-74kb	Cg1g008250	-65kb	Cg1g008260	-55kb	Cg1g008270	-50kb	Cg1g008280	-48kb	Cg1g008290	-40kb	Cg1g008300	-28kb	Cg1g008310	-23kb	Cg1g008320	-15kb	Cg1g008330	9kb	Cg1g008340	11kb	Cg1g008350	24kb	Cg1g008360	33kb	Cg1g008370	41kb	Cg1g008380	44kb	Cg1g008390	48kb
cmp0859	Unknown	Unknown	chr1:5549306	chr1	5549306	5Mb	both	Cg1g008220	-97kb	Cg1g008230	-93kb	Cg1g008240	-88kb	Cg1g008250	-80kb	Cg1g008260	-69kb	Cg1g008270	-65kb	Cg1g008280	-62kb	Cg1g008290	-54kb	Cg1g008300	-43kb	Cg1g008310	-38kb	Cg1g008320	-30kb	Cg1g008330	-3kb	Cg1g008340	-3kb	Cg1g008350	9kb	Cg1g008360	18kb	Cg1g008370	27kb	Cg1g008380	30kb	Cg1g008390	33kb	Cg1g008400	38kb	Cg1g008410	42kb	Cg1g008420	50kb
cmp0859	Unknown	Unknown	chr1:5549489	chr1	5549489	5Mb	both	Cg1g008220	-97kb	Cg1g008230	-93kb	Cg1g008240	-89kb	Cg1g008250	-80kb	Cg1g008260	-69kb	Cg1g008270	-65kb	Cg1g008280	-63kb	Cg1g008290	-54kb	Cg1g008300	-43kb	Cg1g008310	-38kb	Cg1g008320	-30kb	Cg1g008330	-4kb	Cg1g008340	-3kb	Cg1g008350	9kb	Cg1g008360	18kb	Cg1g008370	26kb	Cg1g008380	30kb	Cg1g008390	33kb	Cg1g008400	38kb	Cg1g008410	42kb	Cg1g008420	49kb
cmp0840	Cocamidopropyl betaine	Others	chr1:5569747	chr1	5569747	5Mb	FaST-LMM	Cg1g008260	-90kb	Cg1g008270	-85kb	Cg1g008280	-83kb	Cg1g008290	-75kb	Cg1g008300	-63kb	Cg1g008310	-59kb	Cg1g008320	-50kb	Cg1g008330	-24kb	Cg1g008340	-15kb	Cg1g008350	-9kb	Cg1g008360	-1kb	Cg1g008370	6kb	Cg1g008380	9kb	Cg1g008390	13kb	Cg1g008400	18kb	Cg1g008410	22kb	Cg1g008420	29kb	Cg1g008430	36kb	Cg1g008440	40kb	Cg1g008450	48kb	Cg1g008460	57kb
cmp0720	Unknown	Unknown	chr1:5569760	chr1	5569760	5Mb	FaST-LMM	Cg1g008260	-90kb	Cg1g008270	-85kb	Cg1g008280	-83kb	Cg1g008290	-75kb	Cg1g008300	-63kb	Cg1g008310	-59kb	Cg1g008320	-50kb	Cg1g008330	-24kb	Cg1g008340	-15kb	Cg1g008350	-9kb	Cg1g008360	-1kb	Cg1g008370	6kb	Cg1g008380	9kb	Cg1g008390	13kb	Cg1g008400	18kb	Cg1g008410	22kb	Cg1g008420	29kb	Cg1g008430	36kb	Cg1g008440	40kb	Cg1g008450	48kb	Cg1g008460	57kb
cmp0840	Cocamidopropyl betaine	Others	chr1:5569760	chr1	5569760	5Mb	FaST-LMM	Cg1g008260	-90kb	Cg1g008270	-85kb	Cg1g008280	-83kb	Cg1g008290	-75kb	Cg1g008300	-63kb	Cg1g008310	-59kb	Cg1g008320	-50kb	Cg1g008330	-24kb	Cg1g008340	-15kb	Cg1g008350	-9kb	Cg1g008360	-1kb	Cg1g008370	6kb	Cg1g008380	9kb	Cg1g008390	13kb	Cg1g008400	18kb	Cg1g008410	22kb	Cg1g008420	29kb	Cg1g008430	36kb	Cg1g008440	40kb	Cg1g008450	48kb	Cg1g008460	57kb
cmp0726	Unknown	Unknown	chr1:5599990	chr1	5599990	5Mb	both	Cg1g008300	-93kb	Cg1g008310	-89kb	Cg1g008320	-80kb	Cg1g008330	-54kb	Cg1g008340	-45kb	Cg1g008350	-39kb	Cg1g008360	-25kb	Cg1g008370	-22kb	Cg1g008380	-17kb	Cg1g008390	-14kb	Cg1g008400	-7kb	Cg1g008410	-7kb	Cg1g008420	0kb	Cg1g008430	6kb	Cg1g008440	9kb	Cg1g008450	18kb	Cg1g008460	27kb	Cg1g008470	31kb	Cg1g008480	38kb	Cg1g008490	42kb	Cg1g008500	49kb
cmn0156	GA7	Phytohormone	chr1:5697487	chr1	5697487	5Mb	both	Cg1g008420	-94kb	Cg1g008430	-88kb	Cg1g008440	-85kb	Cg1g008450	-70kb	Cg1g008460	-68kb	Cg1g008470	-62kb	Cg1g008480	-55kb	Cg1g008490	-49kb	Cg1g008500	-44kb	Cg1g008510	-36kb	Cg1g008520	-32kb	Cg1g008530	-24kb	Cg1g008540	-18kb	Cg1g008550	-15kb	Cg1g008560	-3kb	Cg1g008570	0kb	Cg1g008580	1kb	Cg1g008590	4kb	Cg1g008600	13kb	Cg1g008610	15kb	Cg1g008620	24kb
cmp0980	Succinyladenosine	Nucleic acid derivative	chr1:5697487	chr1	5697487	5Mb	both	Cg1g008420	-94kb	Cg1g008430	-88kb	Cg1g008440	-85kb	Cg1g008450	-70kb	Cg1g008460	-68kb	Cg1g008470	-62kb	Cg1g008480	-55kb	Cg1g008490	-49kb	Cg1g008500	-44kb	Cg1g008510	-36kb	Cg1g008520	-32kb	Cg1g008530	-24kb	Cg1g008540	-18kb	Cg1g008550	-15kb	Cg1g008560	-3kb	Cg1g008570	0kb	Cg1g008580	1kb	Cg1g008590	4kb	Cg1g008600	13kb	Cg1g008610	15kb	Cg1g008620	24kb
cmp0306	Unknown	Unknown	chr1:5701635	chr1	5701635	5Mb	EMMAX	Cg1g008420	99kb	Cg1g008430	-92kb	Cg1g008440	-89kb	Cg1g008450	-74kb	Cg1g008460	-72kb	Cg1g008470	-67kb	Cg1g008480	-59kb	Cg1g008490	-54kb	Cg1g008500	-48kb	Cg1g008510	-40kb	Cg1g008520	-36kb	Cg1g008530	-28kb	Cg1g008540	-23kb	Cg1g008550	-19kb	Cg1g008560	-7kb	Cg1g008570	-4kb	Cg1g008580	0kb	Cg1g008590	0kb	Cg1g008600	8kb	Cg1g008610	11kb	Cg1g008620	20kb
cmp0303	Unknown	Unknown	chr1:5701779	chr1	5701779	5Mb	both	Cg1g008420	99kb	Cg1g008430	-92kb	Cg1g008440	-89kb	Cg1g008450	-74kb	Cg1g008460	-72kb	Cg1g008470	-67kb	Cg1g008480	-59kb	Cg1g008490	-54kb	Cg1g008500	-48kb	Cg1g008510	-40kb	Cg1g008520	-36kb	Cg1g008530	-28kb	Cg1g008540	-23kb	Cg1g008550	-19kb	Cg1g008560	-8kb	Cg1g008570	-4kb	Cg1g008580	0kb	Cg1g008590	0kb	Cg1g008600	8kb	Cg1g008610	11kb	Cg1g008620	20kb
cmp0306	Unknown	Unknown	chr1:5701779	chr1	5701779	5Mb	EMMAX	Cg1g008420	99kb	Cg1g008430	-92kb	Cg1g008440	-89kb	Cg1g008450	-74kb	Cg1g008460	-72kb	Cg1g008470	-67kb	Cg1g008480	-59kb	Cg1g008490	-54kb	Cg1g008500	-48kb	Cg1g008510	-40kb	Cg1g008520	-36kb	Cg1g008530	-28kb	Cg1g008540	-23kb	Cg1g008550	-19kb	Cg1g008560	-8kb	Cg1g008570	-4kb	Cg1g008580	0kb	Cg1g008590	0kb	Cg1g008600	8kb	Cg1g008610	11kb	Cg1g008620	20kb
cmp0385	Unknown	Unknown	chr1:5706895	chr1	5706895	5Mb	EMMAX	Cg1g008430	97kb	Cg1g008440	-94kb	Cg1g008450	-79kb	Cg1g008460	-77kb	Cg1g008470	-72kb	Cg1g008480	-64kb	Cg1g008490	-59kb	Cg1g008500	-54kb	Cg1g008510	-45kb	Cg1g008520	-41kb	Cg1g008530	-33kb	Cg1g008540	-28kb	Cg1g008550	-24kb	Cg1g008560	-13kb	Cg1g008570	-9kb	Cg1g008580	-5kb	Cg1g008590	1kb	Cg1g008600	3kb	Cg1g008610	6kb	Cg1g008620	15kb	Cg1g008630	22kb
cmp0593	Unknown	Unknown	chr1:5716477	chr1	5716477	5Mb	both	Cg1g008450	-89kb	Cg1g008460	-87kb	Cg1g008470	-81kb	Cg1g008480	-74kb	Cg1g008490	-68kb	Cg1g008500	-63kb	Cg1g008510	-55kb	Cg1g008520	-51kb	Cg1g008530	-43kb	Cg1g008540	-37kb	Cg1g008550	-34kb	Cg1g008560	-22kb	Cg1g008570	-18kb	Cg1g008580	-14kb	Cg1g008590	-8kb	Cg1g008600	-4kb	Cg1g008610	0kb	Cg1g008620	5kb	Cg1g008630	13kb	Cg1g008640	16kb	Cg1g008650	26kb
cmp0117	Unknown	Unknown	chr1:5786354	chr1	5786354	5Mb	EMMAX	Cg1g008560	-92kb	Cg1g008570	-88kb	Cg1g008580	-84kb	Cg1g008590	-78kb	Cg1g008600	-74kb	Cg1g008610	-70kb	Cg1g008620	-57kb	Cg1g008630	-53kb	Cg1g008640	-46kb	Cg1g008650	-41kb	Cg1g008660	-37kb	Cg1g008670	-17kb	Cg1g008680	-13kb	Cg1g008690	-11kb	Cg1g008700	-8kb	Cg1g008710	-3kb	Cg1g008720	0kb	Cg1g008730	3kb	Cg1g008740	6kb	Cg1g008750	11kb	Cg1g008760	17kb
cmp0720	Unknown	Unknown	chr1:5797741	chr1	5797741	5Mb	FaST-LMM	Cg1g008580	-96kb	Cg1g008590	-89kb	Cg1g008600	-85kb	Cg1g008610	-81kb	Cg1g008620	-68kb	Cg1g008630	-64kb	Cg1g008640	-57kb	Cg1g008650	-52kb	Cg1g008660	-49kb	Cg1g008670	-28kb	Cg1g008680	-24kb	Cg1g008690	-22kb	Cg1g008700	-19kb	Cg1g008710	-14kb	Cg1g008720	-9kb	Cg1g008730	-5kb	Cg1g008740	0kb	Cg1g008750	0kb	Cg1g008760	5kb	Cg1g008770	11kb	Cg1g008780	15kb
cmp0840	Cocamidopropyl betaine	Others	chr1:5797741	chr1	5797741	5Mb	FaST-LMM	Cg1g008580	-96kb	Cg1g008590	-89kb	Cg1g008600	-85kb	Cg1g008610	-81kb	Cg1g008620	-68kb	Cg1g008630	-64kb	Cg1g008640	-57kb	Cg1g008650	-52kb	Cg1g008660	-49kb	Cg1g008670	-28kb	Cg1g008680	-24kb	Cg1g008690	-22kb	Cg1g008700	-19kb	Cg1g008710	-14kb	Cg1g008720	-9kb	Cg1g008730	-5kb	Cg1g008740	0kb	Cg1g008750	0kb	Cg1g008760	5kb	Cg1g008770	11kb	Cg1g008780	15kb
cmp0394	Bergapten	Coumarin	chr1:5802182	chr1	5802182	5Mb	both	Cg1g008590	-94kb	Cg1g008600	-90kb	Cg1g008610	-86kb	Cg1g008620	-73kb	Cg1g008630	-69kb	Cg1g008640	-62kb	Cg1g008650	-57kb	Cg1g008660	-53kb	Cg1g008670	-33kb	Cg1g008680	-29kb	Cg1g008690	-27kb	Cg1g008700	-23kb	Cg1g008710	-18kb	Cg1g008720	-14kb	Cg1g008730	-10kb	Cg1g008740	-5kb	Cg1g008750	-2kb	Cg1g008760	1kb	Cg1g008770	7kb	Cg1g008780	11kb	Cg1g008790	16kb
cmp0394	Bergapten	Coumarin	chr1:5802223	chr1	5802223	5Mb	EMMAX	Cg1g008590	-94kb	Cg1g008600	-90kb	Cg1g008610	-86kb	Cg1g008620	-73kb	Cg1g008630	-69kb	Cg1g008640	-62kb	Cg1g008650	-57kb	Cg1g008660	-53kb	Cg1g008670	-33kb	Cg1g008680	-29kb	Cg1g008690	-27kb	Cg1g008700	-23kb	Cg1g008710	-18kb	Cg1g008720	-14kb	Cg1g008730	-10kb	Cg1g008740	-5kb	Cg1g008750	-2kb	Cg1g008760	1kb	Cg1g008770	7kb	Cg1g008780	11kb	Cg1g008790	16kb
cmp0105	Unknown	Unknown	chr1:5803495	chr1	5803495	5Mb	FaST-LMM	Cg1g008590	95kb	Cg1g008600	-91kb	Cg1g008610	-87kb	Cg1g008620	-74kb	Cg1g008630	-70kb	Cg1g008640	-63kb	Cg1g008650	-58kb	Cg1g008660	-55kb	Cg1g008670	-34kb	Cg1g008680	-30kb	Cg1g008690	-28kb	Cg1g008700	-25kb	Cg1g008710	-20kb	Cg1g008720	-15kb	Cg1g008730	-11kb	Cg1g008740	-6kb	Cg1g008750	-3kb	Cg1g008760	0kb	Cg1g008770	5kb	Cg1g008780	9kb	Cg1g008790	15kb
cmp0859	Unknown	Unknown	chr1:5803495	chr1	5803495	5Mb	both	Cg1g008590	95kb	Cg1g008600	-91kb	Cg1g008610	-87kb	Cg1g008620	-74kb	Cg1g008630	-70kb	Cg1g008640	-63kb	Cg1g008650	-58kb	Cg1g008660	-55kb	Cg1g008670	-34kb	Cg1g008680	-30kb	Cg1g008690	-28kb	Cg1g008700	-25kb	Cg1g008710	-20kb	Cg1g008720	-15kb	Cg1g008730	-11kb	Cg1g008740	-6kb	Cg1g008750	-3kb	Cg1g008760	0kb	Cg1g008770	5kb	Cg1g008780	9kb	Cg1g008790	15kb
cmp0220	Unknown	Unknown	chr1:5808804	chr1	5808804	5Mb	EMMAX	Cg1g008600	-96kb	Cg1g008610	-92kb	Cg1g008620	-79kb	Cg1g008630	-75kb	Cg1g008640	-69kb	Cg1g008650	-63kb	Cg1g008660	-60kb	Cg1g008670	-39kb	Cg1g008680	-36kb	Cg1g008690	-33kb	Cg1g008700	-30kb	Cg1g008710	-25kb	Cg1g008720	-21kb	Cg1g008730	-16kb	Cg1g008740	-11kb	Cg1g008750	-9kb	Cg1g008760	0kb	Cg1g008770	0kb	Cg1g008780	4kb	Cg1g008790	10kb	Cg1g008800	15kb
cmp0560	Unknown	Unknown	chr1:5840085	chr1	5840085	5Mb	both	Cg1g008650	-95kb	Cg1g008660	-91kb	Cg1g008670	-71kb	Cg1g008680	-67kb	Cg1g008690	-65kb	Cg1g008700	-61kb	Cg1g008710	-56kb	Cg1g008720	-52kb	Cg1g008730	-48kb	Cg1g008740	-43kb	Cg1g008750	-40kb	Cg1g008760	-31kb	Cg1g008770	-29kb	Cg1g008780	-24kb	Cg1g008790	-16kb	Cg1g008800	-8kb	Cg1g008810	-5kb	Cg1g008820	-1kb	Cg1g008830	0kb	Cg1g008840	3kb	Cg1g008850	5kb
cmp0840	Cocamidopropyl betaine	Others	chr1:5841894	chr1	5841894	5Mb	EMMAX	Cg1g008650	-97kb	Cg1g008660	-93kb	Cg1g008670	-73kb	Cg1g008680	-69kb	Cg1g008690	-66kb	Cg1g008700	-63kb	Cg1g008710	-58kb	Cg1g008720	-54kb	Cg1g008730	-49kb	Cg1g008740	-44kb	Cg1g008750	-42kb	Cg1g008760	-33kb	Cg1g008770	-31kb	Cg1g008780	-26kb	Cg1g008790	-18kb	Cg1g008800	-10kb	Cg1g008810	-7kb	Cg1g008820	-3kb	Cg1g008830	0kb	Cg1g008840	1kb	Cg1g008850	4kb
cmp0560	Unknown	Unknown	chr1:5874570	chr1	5874570	5Mb	both	Cg1g008690	99kb	Cg1g008700	-96kb	Cg1g008710	-91kb	Cg1g008720	-86kb	Cg1g008730	-82kb	Cg1g008740	-77kb	Cg1g008750	-74kb	Cg1g008760	-65kb	Cg1g008770	-63kb	Cg1g008780	-59kb	Cg1g008790	-51kb	Cg1g008800	-43kb	Cg1g008810	-39kb	Cg1g008820	-36kb	Cg1g008830	-32kb	Cg1g008840	-29kb	Cg1g008850	-24kb	Cg1g008860	-15kb	Cg1g008870	-13kb	Cg1g008880	-9kb	Cg1g008890	2kb
cmp0726	Unknown	Unknown	chr1:5898257	chr1	5898257	5Mb	EMMAX	Cg1g008750	98kb	Cg1g008760	-89kb	Cg1g008770	-87kb	Cg1g008780	-83kb	Cg1g008790	-74kb	Cg1g008800	-67kb	Cg1g008810	-63kb	Cg1g008820	-59kb	Cg1g008830	-56kb	Cg1g008840	-52kb	Cg1g008850	-47kb	Cg1g008860	-39kb	Cg1g008870	-36kb	Cg1g008880	-33kb	Cg1g008890	-4kb	Cg1g008900	7kb	Cg1g008910	16kb	Cg1g008920	19kb	Cg1g008930	22kb	Cg1g008940	28kb	Cg1g008950	35kb
cmp0220	Unknown	Unknown	chr1:5969358	chr1	5969358	5Mb	FaST-LMM	Cg1g008890	-75kb	Cg1g008900	-61kb	Cg1g008910	-53kb	Cg1g008920	-50kb	Cg1g008930	-48kb	Cg1g008940	-40kb	Cg1g008950	-30kb	Cg1g008960	-24kb	Cg1g008970	-22kb	Cg1g008980	-14kb	Cg1g008990	-11kb	Cg1g009000	0kb	Cg1g009010	3kb	Cg1g009020	10kb	Cg1g009030	19kb	Cg1g009040	25kb	Cg1g009050	31kb	Cg1g009060	39kb	Cg1g009070	48kb	Cg1g009080	50kb	Cg1g009090	59kb
cmp0303	Unknown	Unknown	chr1:5987879	chr1	5987879	5Mb	EMMAX	Cg1g008890	94kb	Cg1g008900	-80kb	Cg1g008910	-71kb	Cg1g008920	-68kb	Cg1g008930	-67kb	Cg1g008940	-58kb	Cg1g008950	-49kb	Cg1g008960	-43kb	Cg1g008970	-40kb	Cg1g008980	-32kb	Cg1g008990	-29kb	Cg1g009000	-18kb	Cg1g009010	-8kb	Cg1g009020	-1kb	Cg1g009030	1kb	Cg1g009040	6kb	Cg1g009050	12kb	Cg1g009060	21kb	Cg1g009070	30kb	Cg1g009080	31kb	Cg1g009090	41kb
cmp0810	C-Pentosyl-apigenin O-caffeoylhexoside	Flavonoid	chr1:6080310	chr1	6080310	6Mb	EMMAX	Cg1g009020	94kb	Cg1g009030	-91kb	Cg1g009040	-83kb	Cg1g009050	-77kb	Cg1g009060	-64kb	Cg1g009070	-62kb	Cg1g009080	-56kb	Cg1g009090	-46kb	Cg1g009100	-32kb	Cg1g009110	-25kb	Cg1g009120	-19kb	Cg1g009130	-9kb	Cg1g009140	-4kb	Cg1g009150	4kb	Cg1g009160	6kb	Cg1g009170	21kb	Cg1g009180	29kb	Cg1g009190	35kb	Cg1g009200	39kb	Cg1g009210	40kb	Cg1g009220	44kb
cmp0684	N-[Methyl(7H-purin-6-yl)carbamoyl]-L-threonine	Nucleic acid derivative	chr1:6081475	chr1	6081475	6Mb	EMMAX	Cg1g009020	95kb	Cg1g009030	-92kb	Cg1g009040	-84kb	Cg1g009050	-78kb	Cg1g009060	-65kb	Cg1g009070	-63kb	Cg1g009080	-57kb	Cg1g009090	-47kb	Cg1g009100	-34kb	Cg1g009110	-27kb	Cg1g009120	-20kb	Cg1g009130	-10kb	Cg1g009140	-5kb	Cg1g009150	3kb	Cg1g009160	5kb	Cg1g009170	20kb	Cg1g009180	27kb	Cg1g009190	34kb	Cg1g009200	38kb	Cg1g009210	39kb	Cg1g009220	43kb
cmp0685	Unknown	Unknown	chr1:6081475	chr1	6081475	6Mb	EMMAX	Cg1g009020	95kb	Cg1g009030	-92kb	Cg1g009040	-84kb	Cg1g009050	-78kb	Cg1g009060	-65kb	Cg1g009070	-63kb	Cg1g009080	-57kb	Cg1g009090	-47kb	Cg1g009100	-34kb	Cg1g009110	-27kb	Cg1g009120	-20kb	Cg1g009130	-10kb	Cg1g009140	-5kb	Cg1g009150	3kb	Cg1g009160	5kb	Cg1g009170	20kb	Cg1g009180	27kb	Cg1g009190	34kb	Cg1g009200	38kb	Cg1g009210	39kb	Cg1g009220	43kb
cmp0720	Unknown	Unknown	chr1:6081475	chr1	6081475	6Mb	both	Cg1g009020	95kb	Cg1g009030	-92kb	Cg1g009040	-84kb	Cg1g009050	-78kb	Cg1g009060	-65kb	Cg1g009070	-63kb	Cg1g009080	-57kb	Cg1g009090	-47kb	Cg1g009100	-34kb	Cg1g009110	-27kb	Cg1g009120	-20kb	Cg1g009130	-10kb	Cg1g009140	-5kb	Cg1g009150	3kb	Cg1g009160	5kb	Cg1g009170	20kb	Cg1g009180	27kb	Cg1g009190	34kb	Cg1g009200	38kb	Cg1g009210	39kb	Cg1g009220	43kb
cmp0840	Cocamidopropyl betaine	Others	chr1:6081475	chr1	6081475	6Mb	both	Cg1g009020	95kb	Cg1g009030	-92kb	Cg1g009040	-84kb	Cg1g009050	-78kb	Cg1g009060	-65kb	Cg1g009070	-63kb	Cg1g009080	-57kb	Cg1g009090	-47kb	Cg1g009100	-34kb	Cg1g009110	-27kb	Cg1g009120	-20kb	Cg1g009130	-10kb	Cg1g009140	-5kb	Cg1g009150	3kb	Cg1g009160	5kb	Cg1g009170	20kb	Cg1g009180	27kb	Cg1g009190	34kb	Cg1g009200	38kb	Cg1g009210	39kb	Cg1g009220	43kb
cmp0840	Cocamidopropyl betaine	Others	chr1:6084606	chr1	6084606	6Mb	EMMAX	Cg1g009020	98kb	Cg1g009030	-95kb	Cg1g009040	-87kb	Cg1g009050	-81kb	Cg1g009060	-68kb	Cg1g009070	-66kb	Cg1g009080	-60kb	Cg1g009090	-50kb	Cg1g009100	-37kb	Cg1g009110	-30kb	Cg1g009120	-23kb	Cg1g009130	-13kb	Cg1g009140	-8kb	Cg1g009150	0kb	Cg1g009160	2kb	Cg1g009170	17kb	Cg1g009180	24kb	Cg1g009190	30kb	Cg1g009200	35kb	Cg1g009210	36kb	Cg1g009220	40kb
cmp0439	Esculin	Coumarin	chr1:6117237	chr1	6117237	6Mb	both	Cg1g009070	-98kb	Cg1g009080	-93kb	Cg1g009090	-83kb	Cg1g009100	-69kb	Cg1g009110	-62kb	Cg1g009120	-56kb	Cg1g009130	-46kb	Cg1g009140	-41kb	Cg1g009150	-31kb	Cg1g009160	-23kb	Cg1g009170	-14kb	Cg1g009180	-4kb	Cg1g009190	-1kb	Cg1g009200	2kb	Cg1g009210	4kb	Cg1g009220	7kb	Cg1g009230	9kb	Cg1g009240	26kb	Cg1g009250	26kb	Cg1g009260	31kb	Cg1g009270	39kb
cmp0720	Unknown	Unknown	chr1:6132295	chr1	6132295	6Mb	EMMAX	Cg1g009090	98kb	Cg1g009100	-84kb	Cg1g009110	-77kb	Cg1g009120	-71kb	Cg1g009130	-61kb	Cg1g009140	-56kb	Cg1g009150	-46kb	Cg1g009160	-38kb	Cg1g009170	-29kb	Cg1g009180	-19kb	Cg1g009190	-12kb	Cg1g009200	-11kb	Cg1g009210	-8kb	Cg1g009220	-6kb	Cg1g009230	-5kb	Cg1g009240	11kb	Cg1g009250	11kb	Cg1g009260	16kb	Cg1g009270	24kb	Cg1g009280	27kb	Cg1g009290	30kb
cmp0105	Unknown	Unknown	chr1:6139447	chr1	6139447	6Mb	EMMAX	Cg1g009100	92kb	Cg1g009110	-84kb	Cg1g009120	-78kb	Cg1g009130	-68kb	Cg1g009140	-63kb	Cg1g009150	-53kb	Cg1g009160	-45kb	Cg1g009170	-36kb	Cg1g009180	-26kb	Cg1g009190	-19kb	Cg1g009200	-18kb	Cg1g009210	-15kb	Cg1g009220	-13kb	Cg1g009230	2kb	Cg1g009240	4kb	Cg1g009250	4kb	Cg1g009260	9kb	Cg1g009270	17kb	Cg1g009280	20kb	Cg1g009290	23kb	Cg1g009300	31kb
cmp0144	Unknown	Unknown	chr1:6148767	chr1	6148767	6Mb	EMMAX	Cg1g009110	94kb	Cg1g009120	-87kb	Cg1g009130	-77kb	Cg1g009140	-73kb	Cg1g009150	-62kb	Cg1g009160	-55kb	Cg1g009170	-45kb	Cg1g009180	-35kb	Cg1g009190	-28kb	Cg1g009200	-27kb	Cg1g009210	-25kb	Cg1g009220	-22kb	Cg1g009230	-6kb	Cg1g009240	-4kb	Cg1g009250	-4kb	Cg1g009260	0kb	Cg1g009270	8kb	Cg1g009280	11kb	Cg1g009290	14kb	Cg1g009300	21kb	Cg1g009310	23kb
cmp0146	Unknown	Unknown	chr1:6148767	chr1	6148767	6Mb	both	Cg1g009110	94kb	Cg1g009120	-87kb	Cg1g009130	-77kb	Cg1g009140	-73kb	Cg1g009150	-62kb	Cg1g009160	-55kb	Cg1g009170	-45kb	Cg1g009180	-35kb	Cg1g009190	-28kb	Cg1g009200	-27kb	Cg1g009210	-25kb	Cg1g009220	-22kb	Cg1g009230	-6kb	Cg1g009240	-4kb	Cg1g009250	-4kb	Cg1g009260	0kb	Cg1g009270	8kb	Cg1g009280	11kb	Cg1g009290	14kb	Cg1g009300	21kb	Cg1g009310	23kb
cmp0207	Unknown	Unknown	chr1:6148767	chr1	6148767	6Mb	both	Cg1g009110	94kb	Cg1g009120	-87kb	Cg1g009130	-77kb	Cg1g009140	-73kb	Cg1g009150	-62kb	Cg1g009160	-55kb	Cg1g009170	-45kb	Cg1g009180	-35kb	Cg1g009190	-28kb	Cg1g009200	-27kb	Cg1g009210	-25kb	Cg1g009220	-22kb	Cg1g009230	-6kb	Cg1g009240	-4kb	Cg1g009250	-4kb	Cg1g009260	0kb	Cg1g009270	8kb	Cg1g009280	11kb	Cg1g009290	14kb	Cg1g009300	21kb	Cg1g009310	23kb
cmp0439	Esculin	Coumarin	chr1:6169952	chr1	6169952	6Mb	both	Cg1g009130	99kb	Cg1g009140	-94kb	Cg1g009150	-83kb	Cg1g009160	-76kb	Cg1g009170	-66kb	Cg1g009180	-56kb	Cg1g009190	-50kb	Cg1g009200	-48kb	Cg1g009210	-46kb	Cg1g009220	-44kb	Cg1g009230	-27kb	Cg1g009240	-25kb	Cg1g009250	-25kb	Cg1g009260	-15kb	Cg1g009270	-11kb	Cg1g009280	-7kb	Cg1g009290	-2kb	Cg1g009300	0kb	Cg1g009310	2kb	Cg1g009320	10kb	Cg1g009330	5kb
cmp0206	Unknown	Unknown	chr1:6170218	chr1	6170218	6Mb	EMMAX	Cg1g009130	99kb	Cg1g009140	-94kb	Cg1g009150	-84kb	Cg1g009160	-76kb	Cg1g009170	-67kb	Cg1g009180	-57kb	Cg1g009190	-50kb	Cg1g009200	-49kb	Cg1g009210	-46kb	Cg1g009220	-44kb	Cg1g009230	-28kb	Cg1g009240	-26kb	Cg1g009250	-25kb	Cg1g009260	-15kb	Cg1g009270	-11kb	Cg1g009280	-7kb	Cg1g009290	-3kb	Cg1g009300	0kb	Cg1g009310	1kb	Cg1g009320	10kb	Cg1g009330	4kb
cmp0207	Unknown	Unknown	chr1:6170218	chr1	6170218	6Mb	EMMAX	Cg1g009130	99kb	Cg1g009140	-94kb	Cg1g009150	-84kb	Cg1g009160	-76kb	Cg1g009170	-67kb	Cg1g009180	-57kb	Cg1g009190	-50kb	Cg1g009200	-49kb	Cg1g009210	-46kb	Cg1g009220	-44kb	Cg1g009230	-28kb	Cg1g009240	-26kb	Cg1g009250	-25kb	Cg1g009260	-15kb	Cg1g009270	-11kb	Cg1g009280	-7kb	Cg1g009290	-3kb	Cg1g009300	0kb	Cg1g009310	1kb	Cg1g009320	10kb	Cg1g009330	4kb
cmp0720	Unknown	Unknown	chr1:6172207	chr1	6172207	6Mb	both	Cg1g009140	-96kb	Cg1g009150	-86kb	Cg1g009160	-78kb	Cg1g009170	-69kb	Cg1g009180	-59kb	Cg1g009190	-52kb	Cg1g009200	-51kb	Cg1g009210	-48kb	Cg1g009220	-46kb	Cg1g009230	-30kb	Cg1g009240	-28kb	Cg1g009250	-27kb	Cg1g009260	-17kb	Cg1g009270	-13kb	Cg1g009280	-9kb	Cg1g009290	-5kb	Cg1g009300	0kb	Cg1g009310	0kb	Cg1g009320	8kb	Cg1g009330	2kb	Cg1g009340	15kb
cmp0840	Cocamidopropyl betaine	Others	chr1:6172207	chr1	6172207	6Mb	both	Cg1g009140	-96kb	Cg1g009150	-86kb	Cg1g009160	-78kb	Cg1g009170	-69kb	Cg1g009180	-59kb	Cg1g009190	-52kb	Cg1g009200	-51kb	Cg1g009210	-48kb	Cg1g009220	-46kb	Cg1g009230	-30kb	Cg1g009240	-28kb	Cg1g009250	-27kb	Cg1g009260	-17kb	Cg1g009270	-13kb	Cg1g009280	-9kb	Cg1g009290	-5kb	Cg1g009300	0kb	Cg1g009310	0kb	Cg1g009320	8kb	Cg1g009330	2kb	Cg1g009340	15kb
cmp0720	Unknown	Unknown	chr1:6175670	chr1	6175670	6Mb	EMMAX	Cg1g009150	-89kb	Cg1g009160	-81kb	Cg1g009170	-72kb	Cg1g009180	-62kb	Cg1g009190	-55kb	Cg1g009200	-54kb	Cg1g009210	-51kb	Cg1g009220	-49kb	Cg1g009230	-33kb	Cg1g009240	-31kb	Cg1g009250	-31kb	Cg1g009260	-20kb	Cg1g009270	-16kb	Cg1g009280	-13kb	Cg1g009290	-8kb	Cg1g009300	-4kb	Cg1g009310	-1kb	Cg1g009320	5kb	Cg1g009330	0kb	Cg1g009340	11kb	Cg1g009350	18kb
cmp0810	C-Pentosyl-apigenin O-caffeoylhexoside	Flavonoid	chr1:6265367	chr1	6265367	6Mb	both	Cg1g009290	98kb	Cg1g009300	-93kb	Cg1g009310	-91kb	Cg1g009320	-84kb	Cg1g009330	-84kb	Cg1g009340	-73kb	Cg1g009350	-66kb	Cg1g009360	-49kb	Cg1g009370	-39kb	Cg1g009380	-32kb	Cg1g009390	-30kb	Cg1g009400	-24kb	Cg1g009410	-22kb	Cg1g009420	-2kb	Cg1g009430	3kb	Cg1g009440	4kb	Cg1g009450	6kb	Cg1g009460	22kb	Cg1g009470	25kb	Cg1g009480	59kb	Cg1g009490	70kb
cmp0220	Unknown	Unknown	chr1:6354793	chr1	6354793	6Mb	EMMAX	Cg1g009420	-92kb	Cg1g009430	-85kb	Cg1g009440	-83kb	Cg1g009450	-73kb	Cg1g009460	-65kb	Cg1g009470	-62kb	Cg1g009480	-27kb	Cg1g009490	-17kb	Cg1g009500	-7kb	Cg1g009510	0kb	Cg1g009520	3kb	Cg1g009530	6kb	Cg1g009540	23kb	Cg1g009550	28kb	Cg1g009560	43kb	Cg1g009570	50kb	Cg1g009580	56kb	Cg1g009590	60kb	Cg1g009600	64kb	Cg1g009610	68kb	Cg1g009620	78kb
cmp0810	C-Pentosyl-apigenin O-caffeoylhexoside	Flavonoid	chr1:6434996	chr1	6434996	6Mb	EMMAX	Cg1g009490	-97kb	Cg1g009500	-87kb	Cg1g009510	-79kb	Cg1g009520	-75kb	Cg1g009530	-67kb	Cg1g009540	-56kb	Cg1g009550	-46kb	Cg1g009560	-30kb	Cg1g009570	-26kb	Cg1g009580	-23kb	Cg1g009590	-16kb	Cg1g009600	-13kb	Cg1g009610	-5kb	Cg1g009620	0kb	Cg1g009630	17kb	Cg1g009640	22kb	Cg1g009650	29kb	Cg1g009660	34kb	Cg1g009670	39kb	Cg1g009680	44kb	Cg1g009690	56kb
cmp0700	(+)-threo-9,10-Dihydroxystearic acid	Others	chr1:6483849	chr1	6483849	6Mb	both	Cg1g009550	95kb	Cg1g009560	-79kb	Cg1g009570	-75kb	Cg1g009580	-72kb	Cg1g009590	-65kb	Cg1g009600	-62kb	Cg1g009610	-54kb	Cg1g009620	-48kb	Cg1g009630	-30kb	Cg1g009640	-22kb	Cg1g009650	-15kb	Cg1g009660	-9kb	Cg1g009670	-6kb	Cg1g009680	0kb	Cg1g009690	7kb	Cg1g009700	17kb	Cg1g009710	30kb	Cg1g009720	38kb	Cg1g009730	42kb	Cg1g009740	48kb	Cg1g009750	52kb
cmn0621	Kaempferol-7-O-neohesperidoside	Flavonoid	chr1:6483894	chr1	6483894	6Mb	EMMAX	Cg1g009550	95kb	Cg1g009560	-79kb	Cg1g009570	-75kb	Cg1g009580	-72kb	Cg1g009590	-65kb	Cg1g009600	-62kb	Cg1g009610	-54kb	Cg1g009620	-49kb	Cg1g009630	-30kb	Cg1g009640	-22kb	Cg1g009650	-15kb	Cg1g009660	-9kb	Cg1g009670	-6kb	Cg1g009680	0kb	Cg1g009690	7kb	Cg1g009700	17kb	Cg1g009710	30kb	Cg1g009720	38kb	Cg1g009730	42kb	Cg1g009740	48kb	Cg1g009750	52kb
cmp0238	Unknown	Unknown	chr1:6483894	chr1	6483894	6Mb	EMMAX	Cg1g009550	95kb	Cg1g009560	-79kb	Cg1g009570	-75kb	Cg1g009580	-72kb	Cg1g009590	-65kb	Cg1g009600	-62kb	Cg1g009610	-54kb	Cg1g009620	-49kb	Cg1g009630	-30kb	Cg1g009640	-22kb	Cg1g009650	-15kb	Cg1g009660	-9kb	Cg1g009670	-6kb	Cg1g009680	0kb	Cg1g009690	7kb	Cg1g009700	17kb	Cg1g009710	30kb	Cg1g009720	38kb	Cg1g009730	42kb	Cg1g009740	48kb	Cg1g009750	52kb
cmp0539	Poncirin	Flavonoid	chr1:6483894	chr1	6483894	6Mb	EMMAX	Cg1g009550	95kb	Cg1g009560	-79kb	Cg1g009570	-75kb	Cg1g009580	-72kb	Cg1g009590	-65kb	Cg1g009600	-62kb	Cg1g009610	-54kb	Cg1g009620	-49kb	Cg1g009630	-30kb	Cg1g009640	-22kb	Cg1g009650	-15kb	Cg1g009660	-9kb	Cg1g009670	-6kb	Cg1g009680	0kb	Cg1g009690	7kb	Cg1g009700	17kb	Cg1g009710	30kb	Cg1g009720	38kb	Cg1g009730	42kb	Cg1g009740	48kb	Cg1g009750	52kb
cmp0543	Didymin	Flavonoid	chr1:6483894	chr1	6483894	6Mb	EMMAX	Cg1g009550	95kb	Cg1g009560	-79kb	Cg1g009570	-75kb	Cg1g009580	-72kb	Cg1g009590	-65kb	Cg1g009600	-62kb	Cg1g009610	-54kb	Cg1g009620	-49kb	Cg1g009630	-30kb	Cg1g009640	-22kb	Cg1g009650	-15kb	Cg1g009660	-9kb	Cg1g009670	-6kb	Cg1g009680	0kb	Cg1g009690	7kb	Cg1g009700	17kb	Cg1g009710	30kb	Cg1g009720	38kb	Cg1g009730	42kb	Cg1g009740	48kb	Cg1g009750	52kb
cmp0544	Poncirin	Flavonoid	chr1:6483894	chr1	6483894	6Mb	EMMAX	Cg1g009550	95kb	Cg1g009560	-79kb	Cg1g009570	-75kb	Cg1g009580	-72kb	Cg1g009590	-65kb	Cg1g009600	-62kb	Cg1g009610	-54kb	Cg1g009620	-49kb	Cg1g009630	-30kb	Cg1g009640	-22kb	Cg1g009650	-15kb	Cg1g009660	-9kb	Cg1g009670	-6kb	Cg1g009680	0kb	Cg1g009690	7kb	Cg1g009700	17kb	Cg1g009710	30kb	Cg1g009720	38kb	Cg1g009730	42kb	Cg1g009740	48kb	Cg1g009750	52kb
cmp0615	Unknown	Unknown	chr1:6483894	chr1	6483894	6Mb	EMMAX	Cg1g009550	95kb	Cg1g009560	-79kb	Cg1g009570	-75kb	Cg1g009580	-72kb	Cg1g009590	-65kb	Cg1g009600	-62kb	Cg1g009610	-54kb	Cg1g009620	-49kb	Cg1g009630	-30kb	Cg1g009640	-22kb	Cg1g009650	-15kb	Cg1g009660	-9kb	Cg1g009670	-6kb	Cg1g009680	0kb	Cg1g009690	7kb	Cg1g009700	17kb	Cg1g009710	30kb	Cg1g009720	38kb	Cg1g009730	42kb	Cg1g009740	48kb	Cg1g009750	52kb
cmp0906	Luteolin 7-O-glucoside	Flavonoid	chr1:6483894	chr1	6483894	6Mb	EMMAX	Cg1g009550	95kb	Cg1g009560	-79kb	Cg1g009570	-75kb	Cg1g009580	-72kb	Cg1g009590	-65kb	Cg1g009600	-62kb	Cg1g009610	-54kb	Cg1g009620	-49kb	Cg1g009630	-30kb	Cg1g009640	-22kb	Cg1g009650	-15kb	Cg1g009660	-9kb	Cg1g009670	-6kb	Cg1g009680	0kb	Cg1g009690	7kb	Cg1g009700	17kb	Cg1g009710	30kb	Cg1g009720	38kb	Cg1g009730	42kb	Cg1g009740	48kb	Cg1g009750	52kb
cmp0977	Luteolin	Flavonoid	chr1:6483894	chr1	6483894	6Mb	EMMAX	Cg1g009550	95kb	Cg1g009560	-79kb	Cg1g009570	-75kb	Cg1g009580	-72kb	Cg1g009590	-65kb	Cg1g009600	-62kb	Cg1g009610	-54kb	Cg1g009620	-49kb	Cg1g009630	-30kb	Cg1g009640	-22kb	Cg1g009650	-15kb	Cg1g009660	-9kb	Cg1g009670	-6kb	Cg1g009680	0kb	Cg1g009690	7kb	Cg1g009700	17kb	Cg1g009710	30kb	Cg1g009720	38kb	Cg1g009730	42kb	Cg1g009740	48kb	Cg1g009750	52kb
cmn0621	Kaempferol-7-O-neohesperidoside	Flavonoid	chr1:6484143	chr1	6484143	6Mb	EMMAX	Cg1g009550	95kb	Cg1g009560	-79kb	Cg1g009570	-75kb	Cg1g009580	-72kb	Cg1g009590	-65kb	Cg1g009600	-62kb	Cg1g009610	-54kb	Cg1g009620	-49kb	Cg1g009630	-30kb	Cg1g009640	-22kb	Cg1g009650	-15kb	Cg1g009660	-9kb	Cg1g009670	-6kb	Cg1g009680	0kb	Cg1g009690	6kb	Cg1g009700	17kb	Cg1g009710	29kb	Cg1g009720	38kb	Cg1g009730	42kb	Cg1g009740	48kb	Cg1g009750	51kb
cmp0238	Unknown	Unknown	chr1:6484143	chr1	6484143	6Mb	EMMAX	Cg1g009550	95kb	Cg1g009560	-79kb	Cg1g009570	-75kb	Cg1g009580	-72kb	Cg1g009590	-65kb	Cg1g009600	-62kb	Cg1g009610	-54kb	Cg1g009620	-49kb	Cg1g009630	-30kb	Cg1g009640	-22kb	Cg1g009650	-15kb	Cg1g009660	-9kb	Cg1g009670	-6kb	Cg1g009680	0kb	Cg1g009690	6kb	Cg1g009700	17kb	Cg1g009710	29kb	Cg1g009720	38kb	Cg1g009730	42kb	Cg1g009740	48kb	Cg1g009750	51kb
cmp0539	Poncirin	Flavonoid	chr1:6484143	chr1	6484143	6Mb	EMMAX	Cg1g009550	95kb	Cg1g009560	-79kb	Cg1g009570	-75kb	Cg1g009580	-72kb	Cg1g009590	-65kb	Cg1g009600	-62kb	Cg1g009610	-54kb	Cg1g009620	-49kb	Cg1g009630	-30kb	Cg1g009640	-22kb	Cg1g009650	-15kb	Cg1g009660	-9kb	Cg1g009670	-6kb	Cg1g009680	0kb	Cg1g009690	6kb	Cg1g009700	17kb	Cg1g009710	29kb	Cg1g009720	38kb	Cg1g009730	42kb	Cg1g009740	48kb	Cg1g009750	51kb
cmp0543	Didymin	Flavonoid	chr1:6484143	chr1	6484143	6Mb	both	Cg1g009550	95kb	Cg1g009560	-79kb	Cg1g009570	-75kb	Cg1g009580	-72kb	Cg1g009590	-65kb	Cg1g009600	-62kb	Cg1g009610	-54kb	Cg1g009620	-49kb	Cg1g009630	-30kb	Cg1g009640	-22kb	Cg1g009650	-15kb	Cg1g009660	-9kb	Cg1g009670	-6kb	Cg1g009680	0kb	Cg1g009690	6kb	Cg1g009700	17kb	Cg1g009710	29kb	Cg1g009720	38kb	Cg1g009730	42kb	Cg1g009740	48kb	Cg1g009750	51kb
cmp0544	Poncirin	Flavonoid	chr1:6484143	chr1	6484143	6Mb	EMMAX	Cg1g009550	95kb	Cg1g009560	-79kb	Cg1g009570	-75kb	Cg1g009580	-72kb	Cg1g009590	-65kb	Cg1g009600	-62kb	Cg1g009610	-54kb	Cg1g009620	-49kb	Cg1g009630	-30kb	Cg1g009640	-22kb	Cg1g009650	-15kb	Cg1g009660	-9kb	Cg1g009670	-6kb	Cg1g009680	0kb	Cg1g009690	6kb	Cg1g009700	17kb	Cg1g009710	29kb	Cg1g009720	38kb	Cg1g009730	42kb	Cg1g009740	48kb	Cg1g009750	51kb
cmp0615	Unknown	Unknown	chr1:6484143	chr1	6484143	6Mb	EMMAX	Cg1g009550	95kb	Cg1g009560	-79kb	Cg1g009570	-75kb	Cg1g009580	-72kb	Cg1g009590	-65kb	Cg1g009600	-62kb	Cg1g009610	-54kb	Cg1g009620	-49kb	Cg1g009630	-30kb	Cg1g009640	-22kb	Cg1g009650	-15kb	Cg1g009660	-9kb	Cg1g009670	-6kb	Cg1g009680	0kb	Cg1g009690	6kb	Cg1g009700	17kb	Cg1g009710	29kb	Cg1g009720	38kb	Cg1g009730	42kb	Cg1g009740	48kb	Cg1g009750	51kb
cmp0906	Luteolin 7-O-glucoside	Flavonoid	chr1:6484143	chr1	6484143	6Mb	EMMAX	Cg1g009550	95kb	Cg1g009560	-79kb	Cg1g009570	-75kb	Cg1g009580	-72kb	Cg1g009590	-65kb	Cg1g009600	-62kb	Cg1g009610	-54kb	Cg1g009620	-49kb	Cg1g009630	-30kb	Cg1g009640	-22kb	Cg1g009650	-15kb	Cg1g009660	-9kb	Cg1g009670	-6kb	Cg1g009680	0kb	Cg1g009690	6kb	Cg1g009700	17kb	Cg1g009710	29kb	Cg1g009720	38kb	Cg1g009730	42kb	Cg1g009740	48kb	Cg1g009750	51kb
cmp0977	Luteolin	Flavonoid	chr1:6484143	chr1	6484143	6Mb	EMMAX	Cg1g009550	95kb	Cg1g009560	-79kb	Cg1g009570	-75kb	Cg1g009580	-72kb	Cg1g009590	-65kb	Cg1g009600	-62kb	Cg1g009610	-54kb	Cg1g009620	-49kb	Cg1g009630	-30kb	Cg1g009640	-22kb	Cg1g009650	-15kb	Cg1g009660	-9kb	Cg1g009670	-6kb	Cg1g009680	0kb	Cg1g009690	6kb	Cg1g009700	17kb	Cg1g009710	29kb	Cg1g009720	38kb	Cg1g009730	42kb	Cg1g009740	48kb	Cg1g009750	51kb
cmp0145	Unknown	Unknown	chr1:6501868	chr1	6501868	6Mb	EMMAX	Cg1g009560	97kb	Cg1g009570	-93kb	Cg1g009580	-90kb	Cg1g009590	-83kb	Cg1g009600	-80kb	Cg1g009610	-72kb	Cg1g009620	-66kb	Cg1g009630	-48kb	Cg1g009640	-40kb	Cg1g009650	-33kb	Cg1g009660	-27kb	Cg1g009670	-24kb	Cg1g009680	-17kb	Cg1g009690	-10kb	Cg1g009700	0kb	Cg1g009710	12kb	Cg1g009720	20kb	Cg1g009730	24kb	Cg1g009740	30kb	Cg1g009750	34kb	Cg1g009760	36kb
cmp0145	Unknown	Unknown	chr1:6501870	chr1	6501870	6Mb	EMMAX	Cg1g009560	97kb	Cg1g009570	-93kb	Cg1g009580	-90kb	Cg1g009590	-83kb	Cg1g009600	-80kb	Cg1g009610	-72kb	Cg1g009620	-67kb	Cg1g009630	-48kb	Cg1g009640	-40kb	Cg1g009650	-33kb	Cg1g009660	-27kb	Cg1g009670	-24kb	Cg1g009680	-17kb	Cg1g009690	-10kb	Cg1g009700	0kb	Cg1g009710	12kb	Cg1g009720	20kb	Cg1g009730	24kb	Cg1g009740	30kb	Cg1g009750	34kb	Cg1g009760	36kb
cmp0146	Unknown	Unknown	chr1:6524504	chr1	6524504	6Mb	EMMAX	Cg1g009610	94kb	Cg1g009620	-89kb	Cg1g009630	-71kb	Cg1g009640	-63kb	Cg1g009650	-55kb	Cg1g009660	-50kb	Cg1g009670	-47kb	Cg1g009680	-40kb	Cg1g009690	-33kb	Cg1g009700	-16kb	Cg1g009710	-2kb	Cg1g009720	1kb	Cg1g009730	2kb	Cg1g009740	8kb	Cg1g009750	11kb	Cg1g009760	14kb	Cg1g009770	23kb	Cg1g009780	35kb	Cg1g009790	48kb	Cg1g009800	62kb	Cg1g009810	68kb
cmp0206	Unknown	Unknown	chr1:6554488	chr1	6554488	6Mb	EMMAX	Cg1g009640	-93kb	Cg1g009650	-85kb	Cg1g009660	-80kb	Cg1g009670	-77kb	Cg1g009680	-70kb	Cg1g009690	-63kb	Cg1g009700	-46kb	Cg1g009710	-32kb	Cg1g009720	-28kb	Cg1g009730	-22kb	Cg1g009740	-19kb	Cg1g009750	-17kb	Cg1g009760	-13kb	Cg1g009770	0kb	Cg1g009780	5kb	Cg1g009790	18kb	Cg1g009800	32kb	Cg1g009810	38kb	Cg1g009820	44kb	Cg1g009830	46kb	Cg1g009840	47kb
cmp0207	Unknown	Unknown	chr1:6554488	chr1	6554488	6Mb	EMMAX	Cg1g009640	-93kb	Cg1g009650	-85kb	Cg1g009660	-80kb	Cg1g009670	-77kb	Cg1g009680	-70kb	Cg1g009690	-63kb	Cg1g009700	-46kb	Cg1g009710	-32kb	Cg1g009720	-28kb	Cg1g009730	-22kb	Cg1g009740	-19kb	Cg1g009750	-17kb	Cg1g009760	-13kb	Cg1g009770	0kb	Cg1g009780	5kb	Cg1g009790	18kb	Cg1g009800	32kb	Cg1g009810	38kb	Cg1g009820	44kb	Cg1g009830	46kb	Cg1g009840	47kb
cmp0810	C-Pentosyl-apigenin O-caffeoylhexoside	Flavonoid	chr1:6554488	chr1	6554488	6Mb	EMMAX	Cg1g009640	-93kb	Cg1g009650	-85kb	Cg1g009660	-80kb	Cg1g009670	-77kb	Cg1g009680	-70kb	Cg1g009690	-63kb	Cg1g009700	-46kb	Cg1g009710	-32kb	Cg1g009720	-28kb	Cg1g009730	-22kb	Cg1g009740	-19kb	Cg1g009750	-17kb	Cg1g009760	-13kb	Cg1g009770	0kb	Cg1g009780	5kb	Cg1g009790	18kb	Cg1g009800	32kb	Cg1g009810	38kb	Cg1g009820	44kb	Cg1g009830	46kb	Cg1g009840	47kb
cmn0621	Kaempferol-7-O-neohesperidoside	Flavonoid	chr1:6582142	chr1	6582142	6Mb	EMMAX	Cg1g009680	97kb	Cg1g009690	-90kb	Cg1g009700	-73kb	Cg1g009710	-60kb	Cg1g009720	-55kb	Cg1g009730	-50kb	Cg1g009740	-47kb	Cg1g009750	-45kb	Cg1g009760	-40kb	Cg1g009770	-27kb	Cg1g009780	-17kb	Cg1g009790	-6kb	Cg1g009800	4kb	Cg1g009810	11kb	Cg1g009820	16kb	Cg1g009830	19kb	Cg1g009840	20kb	Cg1g009850	26kb	Cg1g009860	38kb	Cg1g009870	42kb	Cg1g009880	48kb
cmp0238	Unknown	Unknown	chr1:6582142	chr1	6582142	6Mb	EMMAX	Cg1g009680	97kb	Cg1g009690	-90kb	Cg1g009700	-73kb	Cg1g009710	-60kb	Cg1g009720	-55kb	Cg1g009730	-50kb	Cg1g009740	-47kb	Cg1g009750	-45kb	Cg1g009760	-40kb	Cg1g009770	-27kb	Cg1g009780	-17kb	Cg1g009790	-6kb	Cg1g009800	4kb	Cg1g009810	11kb	Cg1g009820	16kb	Cg1g009830	19kb	Cg1g009840	20kb	Cg1g009850	26kb	Cg1g009860	38kb	Cg1g009870	42kb	Cg1g009880	48kb
cmp0539	Poncirin	Flavonoid	chr1:6582142	chr1	6582142	6Mb	EMMAX	Cg1g009680	97kb	Cg1g009690	-90kb	Cg1g009700	-73kb	Cg1g009710	-60kb	Cg1g009720	-55kb	Cg1g009730	-50kb	Cg1g009740	-47kb	Cg1g009750	-45kb	Cg1g009760	-40kb	Cg1g009770	-27kb	Cg1g009780	-17kb	Cg1g009790	-6kb	Cg1g009800	4kb	Cg1g009810	11kb	Cg1g009820	16kb	Cg1g009830	19kb	Cg1g009840	20kb	Cg1g009850	26kb	Cg1g009860	38kb	Cg1g009870	42kb	Cg1g009880	48kb
cmp0543	Didymin	Flavonoid	chr1:6582142	chr1	6582142	6Mb	EMMAX	Cg1g009680	97kb	Cg1g009690	-90kb	Cg1g009700	-73kb	Cg1g009710	-60kb	Cg1g009720	-55kb	Cg1g009730	-50kb	Cg1g009740	-47kb	Cg1g009750	-45kb	Cg1g009760	-40kb	Cg1g009770	-27kb	Cg1g009780	-17kb	Cg1g009790	-6kb	Cg1g009800	4kb	Cg1g009810	11kb	Cg1g009820	16kb	Cg1g009830	19kb	Cg1g009840	20kb	Cg1g009850	26kb	Cg1g009860	38kb	Cg1g009870	42kb	Cg1g009880	48kb
cmp0544	Poncirin	Flavonoid	chr1:6582142	chr1	6582142	6Mb	EMMAX	Cg1g009680	97kb	Cg1g009690	-90kb	Cg1g009700	-73kb	Cg1g009710	-60kb	Cg1g009720	-55kb	Cg1g009730	-50kb	Cg1g009740	-47kb	Cg1g009750	-45kb	Cg1g009760	-40kb	Cg1g009770	-27kb	Cg1g009780	-17kb	Cg1g009790	-6kb	Cg1g009800	4kb	Cg1g009810	11kb	Cg1g009820	16kb	Cg1g009830	19kb	Cg1g009840	20kb	Cg1g009850	26kb	Cg1g009860	38kb	Cg1g009870	42kb	Cg1g009880	48kb
cmp0615	Unknown	Unknown	chr1:6582142	chr1	6582142	6Mb	EMMAX	Cg1g009680	97kb	Cg1g009690	-90kb	Cg1g009700	-73kb	Cg1g009710	-60kb	Cg1g009720	-55kb	Cg1g009730	-50kb	Cg1g009740	-47kb	Cg1g009750	-45kb	Cg1g009760	-40kb	Cg1g009770	-27kb	Cg1g009780	-17kb	Cg1g009790	-6kb	Cg1g009800	4kb	Cg1g009810	11kb	Cg1g009820	16kb	Cg1g009830	19kb	Cg1g009840	20kb	Cg1g009850	26kb	Cg1g009860	38kb	Cg1g009870	42kb	Cg1g009880	48kb
cmp0906	Luteolin 7-O-glucoside	Flavonoid	chr1:6582142	chr1	6582142	6Mb	EMMAX	Cg1g009680	97kb	Cg1g009690	-90kb	Cg1g009700	-73kb	Cg1g009710	-60kb	Cg1g009720	-55kb	Cg1g009730	-50kb	Cg1g009740	-47kb	Cg1g009750	-45kb	Cg1g009760	-40kb	Cg1g009770	-27kb	Cg1g009780	-17kb	Cg1g009790	-6kb	Cg1g009800	4kb	Cg1g009810	11kb	Cg1g009820	16kb	Cg1g009830	19kb	Cg1g009840	20kb	Cg1g009850	26kb	Cg1g009860	38kb	Cg1g009870	42kb	Cg1g009880	48kb
cmp0977	Luteolin	Flavonoid	chr1:6582142	chr1	6582142	6Mb	EMMAX	Cg1g009680	97kb	Cg1g009690	-90kb	Cg1g009700	-73kb	Cg1g009710	-60kb	Cg1g009720	-55kb	Cg1g009730	-50kb	Cg1g009740	-47kb	Cg1g009750	-45kb	Cg1g009760	-40kb	Cg1g009770	-27kb	Cg1g009780	-17kb	Cg1g009790	-6kb	Cg1g009800	4kb	Cg1g009810	11kb	Cg1g009820	16kb	Cg1g009830	19kb	Cg1g009840	20kb	Cg1g009850	26kb	Cg1g009860	38kb	Cg1g009870	42kb	Cg1g009880	48kb
cmp0235	Unknown	Unknown	chr1:6660889	chr1	6660889	6Mb	FaST-LMM	Cg1g009780	95kb	Cg1g009790	-85kb	Cg1g009800	-67kb	Cg1g009810	-65kb	Cg1g009820	-59kb	Cg1g009830	-58kb	Cg1g009840	-56kb	Cg1g009850	-46kb	Cg1g009860	-38kb	Cg1g009870	-29kb	Cg1g009880	-26kb	Cg1g009890	-13kb	Cg1g009900	-10kb	Cg1g009910	-1kb	Cg1g009920	2kb	Cg1g009930	6kb	Cg1g009940	12kb	Cg1g009950	22kb	Cg1g009960	42kb	Cg1g009970	47kb	Cg1g009980	49kb
cmp0873	C-hexosyl-chrysin O-feruloylhexoside	Flavonoid	chr1:6669396	chr1	6669396	6Mb	EMMAX	Cg1g009790	-93kb	Cg1g009800	-76kb	Cg1g009810	-74kb	Cg1g009820	-68kb	Cg1g009830	-66kb	Cg1g009840	-65kb	Cg1g009850	-54kb	Cg1g009860	-47kb	Cg1g009870	-38kb	Cg1g009880	-34kb	Cg1g009890	-22kb	Cg1g009900	-19kb	Cg1g009910	-9kb	Cg1g009920	-2kb	Cg1g009930	1kb	Cg1g009940	3kb	Cg1g009950	14kb	Cg1g009960	34kb	Cg1g009970	39kb	Cg1g009980	41kb	Cg1g009990	41kb
cmp0810	C-Pentosyl-apigenin O-caffeoylhexoside	Flavonoid	chr1:6683963	chr1	6683963	6Mb	EMMAX	Cg1g009800	-90kb	Cg1g009810	-88kb	Cg1g009820	-82kb	Cg1g009830	-81kb	Cg1g009840	-79kb	Cg1g009850	-69kb	Cg1g009860	-62kb	Cg1g009870	-52kb	Cg1g009880	-49kb	Cg1g009890	-36kb	Cg1g009900	-33kb	Cg1g009910	-24kb	Cg1g009920	-16kb	Cg1g009930	-13kb	Cg1g009940	-9kb	Cg1g009950	0kb	Cg1g009960	19kb	Cg1g009970	24kb	Cg1g009980	26kb	Cg1g009990	27kb	Cg1g010000	37kb
cmp0975	Quercetin O-malonylhexoside	Flavonoid	chr1:6692948	chr1	6692948	6Mb	both	Cg1g009800	99kb	Cg1g009810	-97kb	Cg1g009820	-91kb	Cg1g009830	-90kb	Cg1g009840	-88kb	Cg1g009850	-78kb	Cg1g009860	-71kb	Cg1g009870	-61kb	Cg1g009880	-58kb	Cg1g009890	-45kb	Cg1g009900	-42kb	Cg1g009910	-33kb	Cg1g009920	-25kb	Cg1g009930	-22kb	Cg1g009940	-18kb	Cg1g009950	-1kb	Cg1g009960	10kb	Cg1g009970	15kb	Cg1g009980	17kb	Cg1g009990	18kb	Cg1g010000	28kb
cmp0810	C-Pentosyl-apigenin O-caffeoylhexoside	Flavonoid	chr1:6747002	chr1	6747002	6Mb	both	Cg1g009890	99kb	Cg1g009900	-96kb	Cg1g009910	-87kb	Cg1g009920	-79kb	Cg1g009930	-76kb	Cg1g009940	-72kb	Cg1g009950	-55kb	Cg1g009960	-42kb	Cg1g009970	-37kb	Cg1g009980	-36kb	Cg1g009990	-34kb	Cg1g010000	-19kb	Cg1g010010	-14kb	Cg1g010020	-12kb	Cg1g010030	-8kb	Cg1g010040	-2kb	Cg1g010050	0kb	Cg1g010060	0kb	Cg1g010070	4kb	Cg1g010080	11kb	Cg1g010090	17kb
cmp0144	Unknown	Unknown	chr1:6779776	chr1	6779776	6Mb	EMMAX	Cg1g009950	-88kb	Cg1g009960	-75kb	Cg1g009970	-70kb	Cg1g009980	-68kb	Cg1g009990	-67kb	Cg1g010000	-52kb	Cg1g010010	-47kb	Cg1g010020	-45kb	Cg1g010030	-40kb	Cg1g010040	-35kb	Cg1g010050	-32kb	Cg1g010060	-28kb	Cg1g010070	-22kb	Cg1g010080	-20kb	Cg1g010090	-11kb	Cg1g010100	-7kb	Cg1g010110	-1kb	Cg1g010120	1kb	Cg1g010130	10kb	Cg1g010140	13kb	Cg1g010150	21kb
cmp0146	Unknown	Unknown	chr1:6779776	chr1	6779776	6Mb	EMMAX	Cg1g009950	-88kb	Cg1g009960	-75kb	Cg1g009970	-70kb	Cg1g009980	-68kb	Cg1g009990	-67kb	Cg1g010000	-52kb	Cg1g010010	-47kb	Cg1g010020	-45kb	Cg1g010030	-40kb	Cg1g010040	-35kb	Cg1g010050	-32kb	Cg1g010060	-28kb	Cg1g010070	-22kb	Cg1g010080	-20kb	Cg1g010090	-11kb	Cg1g010100	-7kb	Cg1g010110	-1kb	Cg1g010120	1kb	Cg1g010130	10kb	Cg1g010140	13kb	Cg1g010150	21kb
cmp0146	Unknown	Unknown	chr1:6795528	chr1	6795528	6Mb	EMMAX	Cg1g009960	-91kb	Cg1g009970	-85kb	Cg1g009980	-84kb	Cg1g009990	-83kb	Cg1g010000	-67kb	Cg1g010010	-63kb	Cg1g010020	-61kb	Cg1g010030	-56kb	Cg1g010040	-51kb	Cg1g010050	-48kb	Cg1g010060	-44kb	Cg1g010070	-38kb	Cg1g010080	-35kb	Cg1g010090	-27kb	Cg1g010100	-23kb	Cg1g010110	-17kb	Cg1g010120	-14kb	Cg1g010130	-2kb	Cg1g010140	-2kb	Cg1g010150	5kb	Cg1g010160	8kb
cmp0206	Unknown	Unknown	chr1:6795528	chr1	6795528	6Mb	EMMAX	Cg1g009960	-91kb	Cg1g009970	-85kb	Cg1g009980	-84kb	Cg1g009990	-83kb	Cg1g010000	-67kb	Cg1g010010	-63kb	Cg1g010020	-61kb	Cg1g010030	-56kb	Cg1g010040	-51kb	Cg1g010050	-48kb	Cg1g010060	-44kb	Cg1g010070	-38kb	Cg1g010080	-35kb	Cg1g010090	-27kb	Cg1g010100	-23kb	Cg1g010110	-17kb	Cg1g010120	-14kb	Cg1g010130	-2kb	Cg1g010140	-2kb	Cg1g010150	5kb	Cg1g010160	8kb
cmp0207	Unknown	Unknown	chr1:6795528	chr1	6795528	6Mb	both	Cg1g009960	-91kb	Cg1g009970	-85kb	Cg1g009980	-84kb	Cg1g009990	-83kb	Cg1g010000	-67kb	Cg1g010010	-63kb	Cg1g010020	-61kb	Cg1g010030	-56kb	Cg1g010040	-51kb	Cg1g010050	-48kb	Cg1g010060	-44kb	Cg1g010070	-38kb	Cg1g010080	-35kb	Cg1g010090	-27kb	Cg1g010100	-23kb	Cg1g010110	-17kb	Cg1g010120	-14kb	Cg1g010130	-2kb	Cg1g010140	-2kb	Cg1g010150	5kb	Cg1g010160	8kb
cmp0810	C-Pentosyl-apigenin O-caffeoylhexoside	Flavonoid	chr1:6795528	chr1	6795528	6Mb	both	Cg1g009960	-91kb	Cg1g009970	-85kb	Cg1g009980	-84kb	Cg1g009990	-83kb	Cg1g010000	-67kb	Cg1g010010	-63kb	Cg1g010020	-61kb	Cg1g010030	-56kb	Cg1g010040	-51kb	Cg1g010050	-48kb	Cg1g010060	-44kb	Cg1g010070	-38kb	Cg1g010080	-35kb	Cg1g010090	-27kb	Cg1g010100	-23kb	Cg1g010110	-17kb	Cg1g010120	-14kb	Cg1g010130	-2kb	Cg1g010140	-2kb	Cg1g010150	5kb	Cg1g010160	8kb
cmp0146	Unknown	Unknown	chr1:6822781	chr1	6822781	6Mb	EMMAX	Cg1g010000	95kb	Cg1g010010	-90kb	Cg1g010020	-88kb	Cg1g010030	-83kb	Cg1g010040	-78kb	Cg1g010050	-75kb	Cg1g010060	-71kb	Cg1g010070	-65kb	Cg1g010080	-63kb	Cg1g010090	-54kb	Cg1g010100	-50kb	Cg1g010110	-44kb	Cg1g010120	-41kb	Cg1g010130	-29kb	Cg1g010140	-23kb	Cg1g010150	-19kb	Cg1g010160	-6kb	Cg1g010170	-3kb	Cg1g010180	8kb	Cg1g010190	31kb	Cg1g010200	33kb
cmp0810	C-Pentosyl-apigenin O-caffeoylhexoside	Flavonoid	chr1:6824566	chr1	6824566	6Mb	EMMAX	Cg1g010000	96kb	Cg1g010010	-92kb	Cg1g010020	-90kb	Cg1g010030	-85kb	Cg1g010040	-80kb	Cg1g010050	-77kb	Cg1g010060	-73kb	Cg1g010070	-67kb	Cg1g010080	-64kb	Cg1g010090	-56kb	Cg1g010100	-52kb	Cg1g010110	-46kb	Cg1g010120	-43kb	Cg1g010130	-31kb	Cg1g010140	-25kb	Cg1g010150	-21kb	Cg1g010160	-8kb	Cg1g010170	4kb	Cg1g010180	6kb	Cg1g010190	29kb	Cg1g010200	32kb
cmp0656	Unknown	Unknown	chr1:6826524	chr1	6826524	6Mb	FaST-LMM	Cg1g010000	98kb	Cg1g010010	-94kb	Cg1g010020	-92kb	Cg1g010030	-87kb	Cg1g010040	-82kb	Cg1g010050	-79kb	Cg1g010060	-75kb	Cg1g010070	-69kb	Cg1g010080	-66kb	Cg1g010090	-58kb	Cg1g010100	-54kb	Cg1g010110	-48kb	Cg1g010120	-45kb	Cg1g010130	-33kb	Cg1g010140	-27kb	Cg1g010150	-23kb	Cg1g010160	-10kb	Cg1g010170	3kb	Cg1g010180	4kb	Cg1g010190	27kb	Cg1g010200	30kb
cmp0146	Unknown	Unknown	chr1:6866548	chr1	6866548	6Mb	EMMAX	Cg1g010090	98kb	Cg1g010100	-94kb	Cg1g010110	-88kb	Cg1g010120	-85kb	Cg1g010130	-73kb	Cg1g010140	-67kb	Cg1g010150	-63kb	Cg1g010160	-50kb	Cg1g010170	-37kb	Cg1g010180	-13kb	Cg1g010190	-10kb	Cg1g010200	-5kb	Cg1g010210	0kb	Cg1g010220	4kb	Cg1g010230	6kb	Cg1g010240	8kb	Cg1g010250	17kb	Cg1g010260	23kb	Cg1g010270	31kb	Cg1g010280	36kb	Cg1g010290	43kb
cmp0146	Unknown	Unknown	chr1:6887058	chr1	6887058	6Mb	EMMAX	Cg1g010130	-93kb	Cg1g010140	-87kb	Cg1g010150	-84kb	Cg1g010160	-70kb	Cg1g010170	-57kb	Cg1g010180	-33kb	Cg1g010190	-30kb	Cg1g010200	-25kb	Cg1g010210	-20kb	Cg1g010220	-15kb	Cg1g010230	-12kb	Cg1g010240	-5kb	Cg1g010250	2kb	Cg1g010260	3kb	Cg1g010270	10kb	Cg1g010280	16kb	Cg1g010290	22kb	Cg1g010300	35kb	Cg1g010310	49kb	Cg1g010320	52kb	Cg1g010330	59kb
cmp0206	Unknown	Unknown	chr1:6887058	chr1	6887058	6Mb	EMMAX	Cg1g010130	-93kb	Cg1g010140	-87kb	Cg1g010150	-84kb	Cg1g010160	-70kb	Cg1g010170	-57kb	Cg1g010180	-33kb	Cg1g010190	-30kb	Cg1g010200	-25kb	Cg1g010210	-20kb	Cg1g010220	-15kb	Cg1g010230	-12kb	Cg1g010240	-5kb	Cg1g010250	2kb	Cg1g010260	3kb	Cg1g010270	10kb	Cg1g010280	16kb	Cg1g010290	22kb	Cg1g010300	35kb	Cg1g010310	49kb	Cg1g010320	52kb	Cg1g010330	59kb
cmp0207	Unknown	Unknown	chr1:6887058	chr1	6887058	6Mb	EMMAX	Cg1g010130	-93kb	Cg1g010140	-87kb	Cg1g010150	-84kb	Cg1g010160	-70kb	Cg1g010170	-57kb	Cg1g010180	-33kb	Cg1g010190	-30kb	Cg1g010200	-25kb	Cg1g010210	-20kb	Cg1g010220	-15kb	Cg1g010230	-12kb	Cg1g010240	-5kb	Cg1g010250	2kb	Cg1g010260	3kb	Cg1g010270	10kb	Cg1g010280	16kb	Cg1g010290	22kb	Cg1g010300	35kb	Cg1g010310	49kb	Cg1g010320	52kb	Cg1g010330	59kb
cmp0718	iP9G	Nucleic acid derivative	chr1:6887058	chr1	6887058	6Mb	EMMAX	Cg1g010130	-93kb	Cg1g010140	-87kb	Cg1g010150	-84kb	Cg1g010160	-70kb	Cg1g010170	-57kb	Cg1g010180	-33kb	Cg1g010190	-30kb	Cg1g010200	-25kb	Cg1g010210	-20kb	Cg1g010220	-15kb	Cg1g010230	-12kb	Cg1g010240	-5kb	Cg1g010250	2kb	Cg1g010260	3kb	Cg1g010270	10kb	Cg1g010280	16kb	Cg1g010290	22kb	Cg1g010300	35kb	Cg1g010310	49kb	Cg1g010320	52kb	Cg1g010330	59kb
cmp0810	C-Pentosyl-apigenin O-caffeoylhexoside	Flavonoid	chr1:6887058	chr1	6887058	6Mb	EMMAX	Cg1g010130	-93kb	Cg1g010140	-87kb	Cg1g010150	-84kb	Cg1g010160	-70kb	Cg1g010170	-57kb	Cg1g010180	-33kb	Cg1g010190	-30kb	Cg1g010200	-25kb	Cg1g010210	-20kb	Cg1g010220	-15kb	Cg1g010230	-12kb	Cg1g010240	-5kb	Cg1g010250	2kb	Cg1g010260	3kb	Cg1g010270	10kb	Cg1g010280	16kb	Cg1g010290	22kb	Cg1g010300	35kb	Cg1g010310	49kb	Cg1g010320	52kb	Cg1g010330	59kb
cmp0573	Kaempferol-3-O-rhamnosylhexoside-7-O-rhamnoside	Flavonoid	chr1:6899050	chr1	6899050	6Mb	EMMAX	Cg1g010140	99kb	Cg1g010150	-96kb	Cg1g010160	-82kb	Cg1g010170	-69kb	Cg1g010180	-45kb	Cg1g010190	-42kb	Cg1g010200	-37kb	Cg1g010210	-32kb	Cg1g010220	-27kb	Cg1g010230	-24kb	Cg1g010240	-17kb	Cg1g010250	-9kb	Cg1g010260	-2kb	Cg1g010270	0kb	Cg1g010280	4kb	Cg1g010290	10kb	Cg1g010300	23kb	Cg1g010310	37kb	Cg1g010320	40kb	Cg1g010330	47kb	Cg1g010340	47kb
cmp0975	Quercetin O-malonylhexoside	Flavonoid	chr1:6905283	chr1	6905283	6Mb	both	Cg1g010160	88kb	Cg1g010170	-75kb	Cg1g010180	-52kb	Cg1g010190	-48kb	Cg1g010200	-44kb	Cg1g010210	-38kb	Cg1g010220	-34kb	Cg1g010230	-30kb	Cg1g010240	-23kb	Cg1g010250	-15kb	Cg1g010260	-8kb	Cg1g010270	-6kb	Cg1g010280	-1kb	Cg1g010290	4kb	Cg1g010300	17kb	Cg1g010310	30kb	Cg1g010320	34kb	Cg1g010330	41kb	Cg1g010340	41kb	Cg1g010350	48kb	Cg1g010360	62kb
cmp0494	Unknown	Unknown	chr1:6924800	chr1	6924800	6Mb	FaST-LMM	Cg1g010170	95kb	Cg1g010180	-71kb	Cg1g010190	-68kb	Cg1g010200	-63kb	Cg1g010210	-58kb	Cg1g010220	-53kb	Cg1g010230	-50kb	Cg1g010240	-42kb	Cg1g010250	-35kb	Cg1g010260	-28kb	Cg1g010270	-26kb	Cg1g010280	-16kb	Cg1g010290	-8kb	Cg1g010300	0kb	Cg1g010310	11kb	Cg1g010320	14kb	Cg1g010330	21kb	Cg1g010340	21kb	Cg1g010350	28kb	Cg1g010360	42kb	Cg1g010370	47kb
cmp0144	Unknown	Unknown	chr1:6932246	chr1	6932246	6Mb	EMMAX	Cg1g010180	78kb	Cg1g010190	-75kb	Cg1g010200	-70kb	Cg1g010210	-65kb	Cg1g010220	-61kb	Cg1g010230	-57kb	Cg1g010240	-50kb	Cg1g010250	-42kb	Cg1g010260	-35kb	Cg1g010270	-33kb	Cg1g010280	-23kb	Cg1g010290	-16kb	Cg1g010300	-8kb	Cg1g010310	3kb	Cg1g010320	7kb	Cg1g010330	14kb	Cg1g010340	14kb	Cg1g010350	21kb	Cg1g010360	35kb	Cg1g010370	39kb	Cg1g010380	44kb
cmp0146	Unknown	Unknown	chr1:6932246	chr1	6932246	6Mb	EMMAX	Cg1g010180	78kb	Cg1g010190	-75kb	Cg1g010200	-70kb	Cg1g010210	-65kb	Cg1g010220	-61kb	Cg1g010230	-57kb	Cg1g010240	-50kb	Cg1g010250	-42kb	Cg1g010260	-35kb	Cg1g010270	-33kb	Cg1g010280	-23kb	Cg1g010290	-16kb	Cg1g010300	-8kb	Cg1g010310	3kb	Cg1g010320	7kb	Cg1g010330	14kb	Cg1g010340	14kb	Cg1g010350	21kb	Cg1g010360	35kb	Cg1g010370	39kb	Cg1g010380	44kb
cmp0569	Melitidin	Flavonoid	chr1:6935590	chr1	6935590	6Mb	EMMAX	Cg1g010180	82kb	Cg1g010190	-79kb	Cg1g010200	-74kb	Cg1g010210	-69kb	Cg1g010220	-64kb	Cg1g010230	-60kb	Cg1g010240	-53kb	Cg1g010250	-46kb	Cg1g010260	-39kb	Cg1g010270	-37kb	Cg1g010280	-27kb	Cg1g010290	-19kb	Cg1g010300	-11kb	Cg1g010310	0kb	Cg1g010320	3kb	Cg1g010330	11kb	Cg1g010340	11kb	Cg1g010350	17kb	Cg1g010360	31kb	Cg1g010370	36kb	Cg1g010380	41kb
cmp0146	Unknown	Unknown	chr1:6971341	chr1	6971341	6Mb	EMMAX	Cg1g010230	-96kb	Cg1g010240	-89kb	Cg1g010250	-81kb	Cg1g010260	-74kb	Cg1g010270	-72kb	Cg1g010280	-63kb	Cg1g010290	-55kb	Cg1g010300	-47kb	Cg1g010310	-34kb	Cg1g010320	-30kb	Cg1g010330	-21kb	Cg1g010340	-18kb	Cg1g010350	-12kb	Cg1g010360	-1kb	Cg1g010370	0kb	Cg1g010380	5kb	Cg1g010390	17kb	Cg1g010400	26kb	Cg1g010410	40kb	Cg1g010420	51kb	Cg1g010430	56kb
cmp0371	Unknown	Unknown	chr1:6984959	chr1	6984959	6Mb	EMMAX	Cg1g010250	95kb	Cg1g010260	-88kb	Cg1g010270	-86kb	Cg1g010280	-76kb	Cg1g010290	-68kb	Cg1g010300	-61kb	Cg1g010310	-48kb	Cg1g010320	-43kb	Cg1g010330	-35kb	Cg1g010340	-31kb	Cg1g010350	-26kb	Cg1g010360	-14kb	Cg1g010370	-10kb	Cg1g010380	-6kb	Cg1g010390	3kb	Cg1g010400	13kb	Cg1g010410	26kb	Cg1g010420	38kb	Cg1g010430	42kb	Cg1g010440	47kb	Cg1g010450	50kb
cmp0789	Chrysoeriol O-malonylhexoside	Flavonoid	chr1:6994110	chr1	6994110	6Mb	EMMAX	Cg1g010260	97kb	Cg1g010270	-95kb	Cg1g010280	-85kb	Cg1g010290	-78kb	Cg1g010300	-70kb	Cg1g010310	-57kb	Cg1g010320	-52kb	Cg1g010330	-44kb	Cg1g010340	-41kb	Cg1g010350	-35kb	Cg1g010360	-23kb	Cg1g010370	-19kb	Cg1g010380	-15kb	Cg1g010390	0kb	Cg1g010400	4kb	Cg1g010410	17kb	Cg1g010420	29kb	Cg1g010430	33kb	Cg1g010440	37kb	Cg1g010450	41kb	Cg1g010460	50kb
cmp0140	Unknown	Unknown	chr1:7022772	chr1	7022772	7Mb	both	Cg1g010300	98kb	Cg1g010310	-86kb	Cg1g010320	-81kb	Cg1g010330	-73kb	Cg1g010340	-69kb	Cg1g010350	-63kb	Cg1g010360	-52kb	Cg1g010370	-48kb	Cg1g010380	-44kb	Cg1g010390	-29kb	Cg1g010400	-11kb	Cg1g010410	-5kb	Cg1g010420	0kb	Cg1g010430	4kb	Cg1g010440	9kb	Cg1g010450	12kb	Cg1g010460	21kb	Cg1g010470	27kb	Cg1g010480	39kb	Cg1g010490	46kb	Cg1g010500	57kb
cmp0573	Kaempferol-3-O-rhamnosylhexoside-7-O-rhamnoside	Flavonoid	chr1:7022888	chr1	7022888	7Mb	EMMAX	Cg1g010300	98kb	Cg1g010310	-86kb	Cg1g010320	-81kb	Cg1g010330	-73kb	Cg1g010340	-69kb	Cg1g010350	-64kb	Cg1g010360	-52kb	Cg1g010370	-48kb	Cg1g010380	-44kb	Cg1g010390	-29kb	Cg1g010400	-12kb	Cg1g010410	-5kb	Cg1g010420	0kb	Cg1g010430	4kb	Cg1g010440	9kb	Cg1g010450	12kb	Cg1g010460	21kb	Cg1g010470	27kb	Cg1g010480	39kb	Cg1g010490	46kb	Cg1g010500	57kb
cmp0966	Kaempferol 3-O-glucoside-2‘-O-rhamnoside	Flavonoid	chr1:7022888	chr1	7022888	7Mb	EMMAX	Cg1g010300	98kb	Cg1g010310	-86kb	Cg1g010320	-81kb	Cg1g010330	-73kb	Cg1g010340	-69kb	Cg1g010350	-64kb	Cg1g010360	-52kb	Cg1g010370	-48kb	Cg1g010380	-44kb	Cg1g010390	-29kb	Cg1g010400	-12kb	Cg1g010410	-5kb	Cg1g010420	0kb	Cg1g010430	4kb	Cg1g010440	9kb	Cg1g010450	12kb	Cg1g010460	21kb	Cg1g010470	27kb	Cg1g010480	39kb	Cg1g010490	46kb	Cg1g010500	57kb
cmp0082	Unknown	Unknown	chr1:7023137	chr1	7023137	7Mb	EMMAX	Cg1g010300	99kb	Cg1g010310	-86kb	Cg1g010320	-81kb	Cg1g010330	-73kb	Cg1g010340	-70kb	Cg1g010350	-64kb	Cg1g010360	-52kb	Cg1g010370	-48kb	Cg1g010380	-44kb	Cg1g010390	-29kb	Cg1g010400	-12kb	Cg1g010410	-6kb	Cg1g010420	0kb	Cg1g010430	4kb	Cg1g010440	8kb	Cg1g010450	12kb	Cg1g010460	21kb	Cg1g010470	27kb	Cg1g010480	38kb	Cg1g010490	46kb	Cg1g010500	56kb
cmp0985	N-Caffeoylputrescine	Polyamine	chr1:7028650	chr1	7028650	7Mb	EMMAX	Cg1g010310	-92kb	Cg1g010320	-87kb	Cg1g010330	-78kb	Cg1g010340	-75kb	Cg1g010350	-69kb	Cg1g010360	-58kb	Cg1g010370	-54kb	Cg1g010380	-50kb	Cg1g010390	-34kb	Cg1g010400	-17kb	Cg1g010410	-11kb	Cg1g010420	-2kb	Cg1g010430	0kb	Cg1g010440	3kb	Cg1g010450	7kb	Cg1g010460	15kb	Cg1g010470	21kb	Cg1g010480	33kb	Cg1g010490	40kb	Cg1g010500	51kb	Cg1g010510	53kb
cmp0908	Luteolin O-rahmnosyl-O-rutinoside	Flavonoid	chr1:7038401	chr1	7038401	7Mb	EMMAX	Cg1g010320	-97kb	Cg1g010330	-88kb	Cg1g010340	-85kb	Cg1g010350	-79kb	Cg1g010360	-68kb	Cg1g010370	-64kb	Cg1g010380	-60kb	Cg1g010390	-44kb	Cg1g010400	-27kb	Cg1g010410	-21kb	Cg1g010420	-12kb	Cg1g010430	-10kb	Cg1g010440	-6kb	Cg1g010450	0kb	Cg1g010460	6kb	Cg1g010470	11kb	Cg1g010480	23kb	Cg1g010490	31kb	Cg1g010500	41kb	Cg1g010510	43kb	Cg1g010520	47kb
cmp0436	(-)-Norepinephrine N-hexoside	Others	chr1:7065054	chr1	7065054	7Mb	FaST-LMM	Cg1g010360	-94kb	Cg1g010370	-90kb	Cg1g010380	-86kb	Cg1g010390	-71kb	Cg1g010400	-54kb	Cg1g010410	-48kb	Cg1g010420	-38kb	Cg1g010430	-36kb	Cg1g010440	-32kb	Cg1g010450	-25kb	Cg1g010460	-18kb	Cg1g010470	-13kb	Cg1g010480	-1kb	Cg1g010490	4kb	Cg1g010500	14kb	Cg1g010510	16kb	Cg1g010520	20kb	Cg1g010530	25kb	Cg1g010540	26kb	Cg1g010550	26kb	Cg1g010560	37kb
cmn0206	3-O-Feruloylquinic acid	Polyphenol	chr1:7079860	chr1	7079860	7Mb	FaST-LMM	Cg1g010390	-86kb	Cg1g010400	-69kb	Cg1g010410	-62kb	Cg1g010420	-53kb	Cg1g010430	-51kb	Cg1g010440	-47kb	Cg1g010450	-40kb	Cg1g010460	-33kb	Cg1g010470	-27kb	Cg1g010480	-16kb	Cg1g010490	-6kb	Cg1g010500	0kb	Cg1g010510	1kb	Cg1g010520	5kb	Cg1g010530	10kb	Cg1g010540	11kb	Cg1g010550	11kb	Cg1g010560	22kb	Cg1g010570	32kb	Cg1g010580	36kb	Cg1g010590	38kb
cmp0975	Quercetin O-malonylhexoside	Flavonoid	chr1:7134453	chr1	7134453	7Mb	EMMAX	Cg1g010450	-95kb	Cg1g010460	-88kb	Cg1g010470	-82kb	Cg1g010480	-71kb	Cg1g010490	-61kb	Cg1g010500	-52kb	Cg1g010510	-48kb	Cg1g010520	-46kb	Cg1g010530	-43kb	Cg1g010540	-37kb	Cg1g010550	-37kb	Cg1g010560	-24kb	Cg1g010570	-19kb	Cg1g010580	-16kb	Cg1g010590	-12kb	Cg1g010600	-5kb	Cg1g010610	-1kb	Cg1g010620	0kb	Cg1g010630	8kb	Cg1g010640	8kb	Cg1g010650	24kb
cmp0593	Unknown	Unknown	chr1:7203665	chr1	7203665	7Mb	EMMAX	Cg1g010560	94kb	Cg1g010570	-89kb	Cg1g010580	-85kb	Cg1g010590	-81kb	Cg1g010600	-74kb	Cg1g010610	-70kb	Cg1g010620	-65kb	Cg1g010630	-60kb	Cg1g010640	-51kb	Cg1g010650	-41kb	Cg1g010660	-32kb	Cg1g010670	-18kb	Cg1g010680	-14kb	Cg1g010690	-11kb	Cg1g010700	-5kb	Cg1g010710	-2kb	Cg1g010720	0kb	Cg1g010730	7kb	Cg1g010740	15kb	Cg1g010750	21kb	Cg1g010760	29kb
cmp0593	Unknown	Unknown	chr1:7224991	chr1	7224991	7Mb	EMMAX	Cg1g010600	-95kb	Cg1g010610	-92kb	Cg1g010620	-86kb	Cg1g010630	-82kb	Cg1g010640	-73kb	Cg1g010650	-63kb	Cg1g010660	-53kb	Cg1g010670	-39kb	Cg1g010680	-35kb	Cg1g010690	-32kb	Cg1g010700	-27kb	Cg1g010710	-23kb	Cg1g010720	-17kb	Cg1g010730	-12kb	Cg1g010740	0kb	Cg1g010750	0kb	Cg1g010760	8kb	Cg1g010770	23kb	Cg1g010780	25kb	Cg1g010790	29kb	Cg1g010800	34kb
cmn0621	Kaempferol-7-O-neohesperidoside	Flavonoid	chr1:7254491	chr1	7254491	7Mb	both	Cg1g010650	-92kb	Cg1g010660	-83kb	Cg1g010670	-69kb	Cg1g010680	-65kb	Cg1g010690	-61kb	Cg1g010700	-56kb	Cg1g010710	-52kb	Cg1g010720	-46kb	Cg1g010730	-42kb	Cg1g010740	-29kb	Cg1g010750	-24kb	Cg1g010760	-13kb	Cg1g010770	-4kb	Cg1g010780	-1kb	Cg1g010790	0kb	Cg1g010800	4kb	Cg1g010810	9kb	Cg1g010820	18kb	Cg1g010830	21kb	Cg1g010840	26kb	Cg1g010850	37kb
cmp0238	Unknown	Unknown	chr1:7254491	chr1	7254491	7Mb	both	Cg1g010650	-92kb	Cg1g010660	-83kb	Cg1g010670	-69kb	Cg1g010680	-65kb	Cg1g010690	-61kb	Cg1g010700	-56kb	Cg1g010710	-52kb	Cg1g010720	-46kb	Cg1g010730	-42kb	Cg1g010740	-29kb	Cg1g010750	-24kb	Cg1g010760	-13kb	Cg1g010770	-4kb	Cg1g010780	-1kb	Cg1g010790	0kb	Cg1g010800	4kb	Cg1g010810	9kb	Cg1g010820	18kb	Cg1g010830	21kb	Cg1g010840	26kb	Cg1g010850	37kb
cmp0539	Poncirin	Flavonoid	chr1:7254491	chr1	7254491	7Mb	both	Cg1g010650	-92kb	Cg1g010660	-83kb	Cg1g010670	-69kb	Cg1g010680	-65kb	Cg1g010690	-61kb	Cg1g010700	-56kb	Cg1g010710	-52kb	Cg1g010720	-46kb	Cg1g010730	-42kb	Cg1g010740	-29kb	Cg1g010750	-24kb	Cg1g010760	-13kb	Cg1g010770	-4kb	Cg1g010780	-1kb	Cg1g010790	0kb	Cg1g010800	4kb	Cg1g010810	9kb	Cg1g010820	18kb	Cg1g010830	21kb	Cg1g010840	26kb	Cg1g010850	37kb
cmp0543	Didymin	Flavonoid	chr1:7254491	chr1	7254491	7Mb	both	Cg1g010650	-92kb	Cg1g010660	-83kb	Cg1g010670	-69kb	Cg1g010680	-65kb	Cg1g010690	-61kb	Cg1g010700	-56kb	Cg1g010710	-52kb	Cg1g010720	-46kb	Cg1g010730	-42kb	Cg1g010740	-29kb	Cg1g010750	-24kb	Cg1g010760	-13kb	Cg1g010770	-4kb	Cg1g010780	-1kb	Cg1g010790	0kb	Cg1g010800	4kb	Cg1g010810	9kb	Cg1g010820	18kb	Cg1g010830	21kb	Cg1g010840	26kb	Cg1g010850	37kb
cmp0544	Poncirin	Flavonoid	chr1:7254491	chr1	7254491	7Mb	both	Cg1g010650	-92kb	Cg1g010660	-83kb	Cg1g010670	-69kb	Cg1g010680	-65kb	Cg1g010690	-61kb	Cg1g010700	-56kb	Cg1g010710	-52kb	Cg1g010720	-46kb	Cg1g010730	-42kb	Cg1g010740	-29kb	Cg1g010750	-24kb	Cg1g010760	-13kb	Cg1g010770	-4kb	Cg1g010780	-1kb	Cg1g010790	0kb	Cg1g010800	4kb	Cg1g010810	9kb	Cg1g010820	18kb	Cg1g010830	21kb	Cg1g010840	26kb	Cg1g010850	37kb
cmp0575	Brutieridin	Flavonoid	chr1:7254491	chr1	7254491	7Mb	EMMAX	Cg1g010650	-92kb	Cg1g010660	-83kb	Cg1g010670	-69kb	Cg1g010680	-65kb	Cg1g010690	-61kb	Cg1g010700	-56kb	Cg1g010710	-52kb	Cg1g010720	-46kb	Cg1g010730	-42kb	Cg1g010740	-29kb	Cg1g010750	-24kb	Cg1g010760	-13kb	Cg1g010770	-4kb	Cg1g010780	-1kb	Cg1g010790	0kb	Cg1g010800	4kb	Cg1g010810	9kb	Cg1g010820	18kb	Cg1g010830	21kb	Cg1g010840	26kb	Cg1g010850	37kb
cmp0615	Unknown	Unknown	chr1:7254491	chr1	7254491	7Mb	both	Cg1g010650	-92kb	Cg1g010660	-83kb	Cg1g010670	-69kb	Cg1g010680	-65kb	Cg1g010690	-61kb	Cg1g010700	-56kb	Cg1g010710	-52kb	Cg1g010720	-46kb	Cg1g010730	-42kb	Cg1g010740	-29kb	Cg1g010750	-24kb	Cg1g010760	-13kb	Cg1g010770	-4kb	Cg1g010780	-1kb	Cg1g010790	0kb	Cg1g010800	4kb	Cg1g010810	9kb	Cg1g010820	18kb	Cg1g010830	21kb	Cg1g010840	26kb	Cg1g010850	37kb
cmp0906	Luteolin 7-O-glucoside	Flavonoid	chr1:7254491	chr1	7254491	7Mb	both	Cg1g010650	-92kb	Cg1g010660	-83kb	Cg1g010670	-69kb	Cg1g010680	-65kb	Cg1g010690	-61kb	Cg1g010700	-56kb	Cg1g010710	-52kb	Cg1g010720	-46kb	Cg1g010730	-42kb	Cg1g010740	-29kb	Cg1g010750	-24kb	Cg1g010760	-13kb	Cg1g010770	-4kb	Cg1g010780	-1kb	Cg1g010790	0kb	Cg1g010800	4kb	Cg1g010810	9kb	Cg1g010820	18kb	Cg1g010830	21kb	Cg1g010840	26kb	Cg1g010850	37kb
cmp0977	Luteolin	Flavonoid	chr1:7254491	chr1	7254491	7Mb	both	Cg1g010650	-92kb	Cg1g010660	-83kb	Cg1g010670	-69kb	Cg1g010680	-65kb	Cg1g010690	-61kb	Cg1g010700	-56kb	Cg1g010710	-52kb	Cg1g010720	-46kb	Cg1g010730	-42kb	Cg1g010740	-29kb	Cg1g010750	-24kb	Cg1g010760	-13kb	Cg1g010770	-4kb	Cg1g010780	-1kb	Cg1g010790	0kb	Cg1g010800	4kb	Cg1g010810	9kb	Cg1g010820	18kb	Cg1g010830	21kb	Cg1g010840	26kb	Cg1g010850	37kb
cmp0593	Unknown	Unknown	chr1:7267119	chr1	7267119	7Mb	both	Cg1g010660	95kb	Cg1g010670	-81kb	Cg1g010680	-77kb	Cg1g010690	-74kb	Cg1g010700	-69kb	Cg1g010710	-65kb	Cg1g010720	-59kb	Cg1g010730	-54kb	Cg1g010740	-42kb	Cg1g010750	-37kb	Cg1g010760	-26kb	Cg1g010770	-17kb	Cg1g010780	-13kb	Cg1g010790	-9kb	Cg1g010800	-5kb	Cg1g010810	0kb	Cg1g010820	6kb	Cg1g010830	9kb	Cg1g010840	13kb	Cg1g010850	24kb	Cg1g010860	29kb
cmp0371	Unknown	Unknown	chr1:7390946	chr1	7390946	7Mb	both	Cg1g010850	-94kb	Cg1g010860	-91kb	Cg1g010870	-90kb	Cg1g010880	-76kb	Cg1g010890	-66kb	Cg1g010900	-61kb	Cg1g010910	-30kb	Cg1g010920	-17kb	Cg1g010930	0kb	Cg1g010940	11kb	Cg1g010950	17kb	Cg1g010960	29kb	Cg1g010970	38kb	Cg1g010980	45kb	Cg1g010990	51kb	Cg1g011000	58kb	Cg1g011010	60kb	Cg1g011020	63kb	Cg1g011030	65kb	Cg1g011040	72kb	Cg1g011050	77kb
cmp0581	Unknown	Unknown	chr1:7390946	chr1	7390946	7Mb	EMMAX	Cg1g010850	-94kb	Cg1g010860	-91kb	Cg1g010870	-90kb	Cg1g010880	-76kb	Cg1g010890	-66kb	Cg1g010900	-61kb	Cg1g010910	-30kb	Cg1g010920	-17kb	Cg1g010930	0kb	Cg1g010940	11kb	Cg1g010950	17kb	Cg1g010960	29kb	Cg1g010970	38kb	Cg1g010980	45kb	Cg1g010990	51kb	Cg1g011000	58kb	Cg1g011010	60kb	Cg1g011020	63kb	Cg1g011030	65kb	Cg1g011040	72kb	Cg1g011050	77kb
cmp0974	Limocitrin O-hexoside	Flavonoid	chr1:7390946	chr1	7390946	7Mb	EMMAX	Cg1g010850	-94kb	Cg1g010860	-91kb	Cg1g010870	-90kb	Cg1g010880	-76kb	Cg1g010890	-66kb	Cg1g010900	-61kb	Cg1g010910	-30kb	Cg1g010920	-17kb	Cg1g010930	0kb	Cg1g010940	11kb	Cg1g010950	17kb	Cg1g010960	29kb	Cg1g010970	38kb	Cg1g010980	45kb	Cg1g010990	51kb	Cg1g011000	58kb	Cg1g011010	60kb	Cg1g011020	63kb	Cg1g011030	65kb	Cg1g011040	72kb	Cg1g011050	77kb
cmp0974	Limocitrin O-hexoside	Flavonoid	chr1:7391688	chr1	7391688	7Mb	EMMAX	Cg1g010850	-95kb	Cg1g010860	-91kb	Cg1g010870	-91kb	Cg1g010880	-77kb	Cg1g010890	-67kb	Cg1g010900	-62kb	Cg1g010910	-30kb	Cg1g010920	-18kb	Cg1g010930	0kb	Cg1g010940	10kb	Cg1g010950	16kb	Cg1g010960	28kb	Cg1g010970	37kb	Cg1g010980	44kb	Cg1g010990	51kb	Cg1g011000	58kb	Cg1g011010	59kb	Cg1g011020	62kb	Cg1g011030	64kb	Cg1g011040	72kb	Cg1g011050	76kb
cmp0974	Limocitrin O-hexoside	Flavonoid	chr1:7410165	chr1	7410165	7Mb	EMMAX	Cg1g010880	96kb	Cg1g010890	-85kb	Cg1g010900	-80kb	Cg1g010910	-49kb	Cg1g010920	-36kb	Cg1g010930	-17kb	Cg1g010940	-7kb	Cg1g010950	0kb	Cg1g010960	10kb	Cg1g010970	19kb	Cg1g010980	26kb	Cg1g010990	32kb	Cg1g011000	39kb	Cg1g011010	40kb	Cg1g011020	44kb	Cg1g011030	46kb	Cg1g011040	53kb	Cg1g011050	58kb	Cg1g011060	68kb	Cg1g011070	75kb	Cg1g011080	77kb
cmp0911	N2, N2-Dimethyguanosine	Nucleic acid	chr1:7415319	chr1	7415319	7Mb	both	Cg1g010890	-91kb	Cg1g010900	-85kb	Cg1g010910	-54kb	Cg1g010920	-41kb	Cg1g010930	-22kb	Cg1g010940	-12kb	Cg1g010950	-4kb	Cg1g010960	4kb	Cg1g010970	13kb	Cg1g010980	21kb	Cg1g010990	27kb	Cg1g011000	34kb	Cg1g011010	35kb	Cg1g011020	39kb	Cg1g011030	41kb	Cg1g011040	48kb	Cg1g011050	52kb	Cg1g011060	63kb	Cg1g011070	70kb	Cg1g011080	72kb	Cg1g011090	76kb
cmp0007	Unknown	Unknown	chr1:8012827	chr1	8012827	8Mb	EMMAX	Cg1g011390	-88kb	Cg1g011400	-74kb	Cg1g011410	-48kb	Cg1g011420	-15kb	Cg1g011430	0kb	Cg1g011440	11kb	Cg1g011450	27kb	Cg1g011460	30kb	Cg1g011470	72kb	Cg1g011480	87kb
cmp0007	Unknown	Unknown	chr1:8017436	chr1	8017436	8Mb	EMMAX	Cg1g011390	-93kb	Cg1g011400	-78kb	Cg1g011410	-53kb	Cg1g011420	-20kb	Cg1g011430	-4kb	Cg1g011440	6kb	Cg1g011450	23kb	Cg1g011460	25kb	Cg1g011470	67kb	Cg1g011480	82kb
cmp0007	Unknown	Unknown	chr1:8020965	chr1	8020965	8Mb	EMMAX	Cg1g011390	-97kb	Cg1g011400	-82kb	Cg1g011410	-57kb	Cg1g011420	-23kb	Cg1g011430	-8kb	Cg1g011440	3kb	Cg1g011450	19kb	Cg1g011460	22kb	Cg1g011470	64kb	Cg1g011480	79kb	Cg1g011490	99kb
cmn0626	Kaempferol 3-O-β-rutinoside	Flavonoid	chr1:8025984	chr1	8025984	8Mb	both	Cg1g011400	-87kb	Cg1g011410	-62kb	Cg1g011420	-29kb	Cg1g011430	-13kb	Cg1g011440	-1kb	Cg1g011450	14kb	Cg1g011460	17kb	Cg1g011470	59kb	Cg1g011480	74kb	Cg1g011490	94kb
cmp0842	Phellodenol H	Coumarin	chr1:8034737	chr1	8034737	8Mb	EMMAX	Cg1g011400	-95kb	Cg1g011410	-70kb	Cg1g011420	-37kb	Cg1g011430	-21kb	Cg1g011440	1kb	Cg1g011450	5kb	Cg1g011460	8kb	Cg1g011470	50kb	Cg1g011480	65kb	Cg1g011490	85kb
cmp0823	N6-Benzyladenine	Nucleic acid derivative	chr1:8056430	chr1	8056430	8Mb	EMMAX	Cg1g011410	-92kb	Cg1g011420	-59kb	Cg1g011430	-43kb	Cg1g011440	-20kb	Cg1g011450	-15kb	Cg1g011460	-4kb	Cg1g011470	28kb	Cg1g011480	43kb	Cg1g011490	63kb	Cg1g011500	79kb	Cg1g011510	81kb	Cg1g011520	88kb	Cg1g011530	93kb
cmp0874	Unknown	Unknown	chr1:8056863	chr1	8056863	8Mb	EMMAX	Cg1g011410	-92kb	Cg1g011420	-59kb	Cg1g011430	-44kb	Cg1g011440	-20kb	Cg1g011450	-16kb	Cg1g011460	-4kb	Cg1g011470	28kb	Cg1g011480	43kb	Cg1g011490	63kb	Cg1g011500	79kb	Cg1g011510	81kb	Cg1g011520	87kb	Cg1g011530	92kb
cmp0181	Unknown	Unknown	chr1:8061145	chr1	8061145	8Mb	EMMAX	Cg1g011410	97kb	Cg1g011420	-64kb	Cg1g011430	-48kb	Cg1g011440	-24kb	Cg1g011450	-20kb	Cg1g011460	-9kb	Cg1g011470	24kb	Cg1g011480	38kb	Cg1g011490	59kb	Cg1g011500	74kb	Cg1g011510	76kb	Cg1g011520	83kb	Cg1g011530	88kb
cmp0441	Scutellarein 5,6,7,4'-tetramethyl ether	Flavonoid	chr1:8061145	chr1	8061145	8Mb	EMMAX	Cg1g011410	97kb	Cg1g011420	-64kb	Cg1g011430	-48kb	Cg1g011440	-24kb	Cg1g011450	-20kb	Cg1g011460	-9kb	Cg1g011470	24kb	Cg1g011480	38kb	Cg1g011490	59kb	Cg1g011500	74kb	Cg1g011510	76kb	Cg1g011520	83kb	Cg1g011530	88kb
cmp0451	Unknown	Unknown	chr1:8061145	chr1	8061145	8Mb	EMMAX	Cg1g011410	97kb	Cg1g011420	-64kb	Cg1g011430	-48kb	Cg1g011440	-24kb	Cg1g011450	-20kb	Cg1g011460	-9kb	Cg1g011470	24kb	Cg1g011480	38kb	Cg1g011490	59kb	Cg1g011500	74kb	Cg1g011510	76kb	Cg1g011520	83kb	Cg1g011530	88kb
cmp0549	6-C-hexosyl-luteolin O-hexoside	Flavonoid	chr1:8061145	chr1	8061145	8Mb	EMMAX	Cg1g011410	97kb	Cg1g011420	-64kb	Cg1g011430	-48kb	Cg1g011440	-24kb	Cg1g011450	-20kb	Cg1g011460	-9kb	Cg1g011470	24kb	Cg1g011480	38kb	Cg1g011490	59kb	Cg1g011500	74kb	Cg1g011510	76kb	Cg1g011520	83kb	Cg1g011530	88kb
cmp0604	Quercetin 7-O-rutinoside	Flavonoid	chr1:8061145	chr1	8061145	8Mb	EMMAX	Cg1g011410	97kb	Cg1g011420	-64kb	Cg1g011430	-48kb	Cg1g011440	-24kb	Cg1g011450	-20kb	Cg1g011460	-9kb	Cg1g011470	24kb	Cg1g011480	38kb	Cg1g011490	59kb	Cg1g011500	74kb	Cg1g011510	76kb	Cg1g011520	83kb	Cg1g011530	88kb
cmp0007	Unknown	Unknown	chr1:8064849	chr1	8064849	8Mb	EMMAX	Cg1g011420	-67kb	Cg1g011430	-51kb	Cg1g011440	-28kb	Cg1g011450	-24kb	Cg1g011460	-12kb	Cg1g011470	20kb	Cg1g011480	35kb	Cg1g011490	55kb	Cg1g011500	71kb	Cg1g011510	73kb	Cg1g011520	79kb	Cg1g011530	84kb
cmp0823	N6-Benzyladenine	Nucleic acid derivative	chr1:8072637	chr1	8072637	8Mb	both	Cg1g011420	-75kb	Cg1g011430	-59kb	Cg1g011440	-36kb	Cg1g011450	-31kb	Cg1g011460	-20kb	Cg1g011470	12kb	Cg1g011480	27kb	Cg1g011490	47kb	Cg1g011500	63kb	Cg1g011510	65kb	Cg1g011520	71kb	Cg1g011530	76kb	Cg1g011540	95kb
cmp0842	Phellodenol H	Coumarin	chr1:8073989	chr1	8073989	8Mb	EMMAX	Cg1g011420	-77kb	Cg1g011430	-61kb	Cg1g011440	-37kb	Cg1g011450	-33kb	Cg1g011460	-21kb	Cg1g011470	11kb	Cg1g011480	26kb	Cg1g011490	46kb	Cg1g011500	61kb	Cg1g011510	64kb	Cg1g011520	70kb	Cg1g011530	75kb	Cg1g011540	93kb
cmp0874	Unknown	Unknown	chr1:8076211	chr1	8076211	8Mb	both	Cg1g011420	-79kb	Cg1g011430	-63kb	Cg1g011440	-39kb	Cg1g011450	-35kb	Cg1g011460	-24kb	Cg1g011470	9kb	Cg1g011480	23kb	Cg1g011490	43kb	Cg1g011500	59kb	Cg1g011510	61kb	Cg1g011520	68kb	Cg1g011530	73kb	Cg1g011540	91kb
cmn0238	Sinapic acid-O-glucoside	Polyphenol	chr1:8077134	chr1	8077134	8Mb	EMMAX	Cg1g011420	-80kb	Cg1g011430	-64kb	Cg1g011440	-40kb	Cg1g011450	-36kb	Cg1g011460	-25kb	Cg1g011470	8kb	Cg1g011480	22kb	Cg1g011490	43kb	Cg1g011500	58kb	Cg1g011510	60kb	Cg1g011520	67kb	Cg1g011530	72kb	Cg1g011540	90kb
cmn0239	1-O-b-D-glucopyranosyl sinapate	Polyphenol	chr1:8077134	chr1	8077134	8Mb	EMMAX	Cg1g011420	-80kb	Cg1g011430	-64kb	Cg1g011440	-40kb	Cg1g011450	-36kb	Cg1g011460	-25kb	Cg1g011470	8kb	Cg1g011480	22kb	Cg1g011490	43kb	Cg1g011500	58kb	Cg1g011510	60kb	Cg1g011520	67kb	Cg1g011530	72kb	Cg1g011540	90kb
cmp0823	N6-Benzyladenine	Nucleic acid derivative	chr1:8077134	chr1	8077134	8Mb	EMMAX	Cg1g011420	-80kb	Cg1g011430	-64kb	Cg1g011440	-40kb	Cg1g011450	-36kb	Cg1g011460	-25kb	Cg1g011470	8kb	Cg1g011480	22kb	Cg1g011490	43kb	Cg1g011500	58kb	Cg1g011510	60kb	Cg1g011520	67kb	Cg1g011530	72kb	Cg1g011540	90kb
cmp0991	Sinapic acid	Polyphenol	chr1:8077134	chr1	8077134	8Mb	EMMAX	Cg1g011420	-80kb	Cg1g011430	-64kb	Cg1g011440	-40kb	Cg1g011450	-36kb	Cg1g011460	-25kb	Cg1g011470	8kb	Cg1g011480	22kb	Cg1g011490	43kb	Cg1g011500	58kb	Cg1g011510	60kb	Cg1g011520	67kb	Cg1g011530	72kb	Cg1g011540	90kb
cmp0995	Sinapoyl O-hexoside	Polyphenol	chr1:8077134	chr1	8077134	8Mb	EMMAX	Cg1g011420	-80kb	Cg1g011430	-64kb	Cg1g011440	-40kb	Cg1g011450	-36kb	Cg1g011460	-25kb	Cg1g011470	8kb	Cg1g011480	22kb	Cg1g011490	43kb	Cg1g011500	58kb	Cg1g011510	60kb	Cg1g011520	67kb	Cg1g011530	72kb	Cg1g011540	90kb
cmp0116	Unknown	Unknown	chr1:8089786	chr1	8089786	8Mb	EMMAX	Cg1g011420	-92kb	Cg1g011430	-76kb	Cg1g011440	-53kb	Cg1g011450	-49kb	Cg1g011460	-37kb	Cg1g011470	-1kb	Cg1g011480	10kb	Cg1g011490	30kb	Cg1g011500	46kb	Cg1g011510	48kb	Cg1g011520	54kb	Cg1g011530	59kb	Cg1g011540	78kb
cmp0617	Unknown	Unknown	chr1:8089786	chr1	8089786	8Mb	EMMAX	Cg1g011420	-92kb	Cg1g011430	-76kb	Cg1g011440	-53kb	Cg1g011450	-49kb	Cg1g011460	-37kb	Cg1g011470	-1kb	Cg1g011480	10kb	Cg1g011490	30kb	Cg1g011500	46kb	Cg1g011510	48kb	Cg1g011520	54kb	Cg1g011530	59kb	Cg1g011540	78kb
cmp0618	Unknown	Unknown	chr1:8089786	chr1	8089786	8Mb	both	Cg1g011420	-92kb	Cg1g011430	-76kb	Cg1g011440	-53kb	Cg1g011450	-49kb	Cg1g011460	-37kb	Cg1g011470	-1kb	Cg1g011480	10kb	Cg1g011490	30kb	Cg1g011500	46kb	Cg1g011510	48kb	Cg1g011520	54kb	Cg1g011530	59kb	Cg1g011540	78kb
cmp0962	Hesperetin 5-O-glucoside	Flavonoid	chr1:8089786	chr1	8089786	8Mb	EMMAX	Cg1g011420	-92kb	Cg1g011430	-76kb	Cg1g011440	-53kb	Cg1g011450	-49kb	Cg1g011460	-37kb	Cg1g011470	-1kb	Cg1g011480	10kb	Cg1g011490	30kb	Cg1g011500	46kb	Cg1g011510	48kb	Cg1g011520	54kb	Cg1g011530	59kb	Cg1g011540	78kb
cmp0972	Quercetin 5-O-hexoside	Flavonoid	chr1:8089786	chr1	8089786	8Mb	EMMAX	Cg1g011420	-92kb	Cg1g011430	-76kb	Cg1g011440	-53kb	Cg1g011450	-49kb	Cg1g011460	-37kb	Cg1g011470	-1kb	Cg1g011480	10kb	Cg1g011490	30kb	Cg1g011500	46kb	Cg1g011510	48kb	Cg1g011520	54kb	Cg1g011530	59kb	Cg1g011540	78kb
cmp0549	6-C-hexosyl-luteolin O-hexoside	Flavonoid	chr1:8090781	chr1	8090781	8Mb	EMMAX	Cg1g011420	-93kb	Cg1g011430	-77kb	Cg1g011440	-54kb	Cg1g011450	-50kb	Cg1g011460	-38kb	Cg1g011470	-2kb	Cg1g011480	9kb	Cg1g011490	29kb	Cg1g011500	45kb	Cg1g011510	47kb	Cg1g011520	53kb	Cg1g011530	58kb	Cg1g011540	77kb
cmp0604	Quercetin 7-O-rutinoside	Flavonoid	chr1:8090781	chr1	8090781	8Mb	EMMAX	Cg1g011420	-93kb	Cg1g011430	-77kb	Cg1g011440	-54kb	Cg1g011450	-50kb	Cg1g011460	-38kb	Cg1g011470	-2kb	Cg1g011480	9kb	Cg1g011490	29kb	Cg1g011500	45kb	Cg1g011510	47kb	Cg1g011520	53kb	Cg1g011530	58kb	Cg1g011540	77kb
cmp0823	N6-Benzyladenine	Nucleic acid derivative	chr1:8094655	chr1	8094655	8Mb	EMMAX	Cg1g011420	-97kb	Cg1g011430	-81kb	Cg1g011440	-58kb	Cg1g011450	-53kb	Cg1g011460	-42kb	Cg1g011470	-6kb	Cg1g011480	5kb	Cg1g011490	25kb	Cg1g011500	41kb	Cg1g011510	43kb	Cg1g011520	49kb	Cg1g011530	54kb	Cg1g011540	73kb
cmp0842	Phellodenol H	Coumarin	chr1:8095983	chr1	8095983	8Mb	EMMAX	Cg1g011420	99kb	Cg1g011430	-83kb	Cg1g011440	-59kb	Cg1g011450	-55kb	Cg1g011460	-43kb	Cg1g011470	-7kb	Cg1g011480	4kb	Cg1g011490	24kb	Cg1g011500	39kb	Cg1g011510	42kb	Cg1g011520	48kb	Cg1g011530	53kb	Cg1g011540	71kb
cmp0549	6-C-hexosyl-luteolin O-hexoside	Flavonoid	chr1:8111249	chr1	8111249	8Mb	EMMAX	Cg1g011430	98kb	Cg1g011440	-74kb	Cg1g011450	-70kb	Cg1g011460	-59kb	Cg1g011470	-23kb	Cg1g011480	-10kb	Cg1g011490	8kb	Cg1g011500	24kb	Cg1g011510	26kb	Cg1g011520	33kb	Cg1g011530	38kb	Cg1g011540	56kb	Cg1g011550	89kb
cmp0604	Quercetin 7-O-rutinoside	Flavonoid	chr1:8111249	chr1	8111249	8Mb	EMMAX	Cg1g011430	98kb	Cg1g011440	-74kb	Cg1g011450	-70kb	Cg1g011460	-59kb	Cg1g011470	-23kb	Cg1g011480	-10kb	Cg1g011490	8kb	Cg1g011500	24kb	Cg1g011510	26kb	Cg1g011520	33kb	Cg1g011530	38kb	Cg1g011540	56kb	Cg1g011550	89kb
cmp0451	Unknown	Unknown	chr1:8112052	chr1	8112052	8Mb	EMMAX	Cg1g011430	99kb	Cg1g011440	-75kb	Cg1g011450	-71kb	Cg1g011460	-59kb	Cg1g011470	-23kb	Cg1g011480	-11kb	Cg1g011490	8kb	Cg1g011500	23kb	Cg1g011510	26kb	Cg1g011520	32kb	Cg1g011530	37kb	Cg1g011540	55kb	Cg1g011550	88kb
cmp0823	N6-Benzyladenine	Nucleic acid derivative	chr1:8112828	chr1	8112828	8Mb	EMMAX	Cg1g011430	99kb	Cg1g011440	-76kb	Cg1g011450	-72kb	Cg1g011460	-60kb	Cg1g011470	-24kb	Cg1g011480	-12kb	Cg1g011490	7kb	Cg1g011500	23kb	Cg1g011510	25kb	Cg1g011520	31kb	Cg1g011530	36kb	Cg1g011540	55kb	Cg1g011550	87kb
cmp0991	Sinapic acid	Polyphenol	chr1:8112828	chr1	8112828	8Mb	EMMAX	Cg1g011430	99kb	Cg1g011440	-76kb	Cg1g011450	-72kb	Cg1g011460	-60kb	Cg1g011470	-24kb	Cg1g011480	-12kb	Cg1g011490	7kb	Cg1g011500	23kb	Cg1g011510	25kb	Cg1g011520	31kb	Cg1g011530	36kb	Cg1g011540	55kb	Cg1g011550	87kb
cmp0995	Sinapoyl O-hexoside	Polyphenol	chr1:8112828	chr1	8112828	8Mb	EMMAX	Cg1g011430	99kb	Cg1g011440	-76kb	Cg1g011450	-72kb	Cg1g011460	-60kb	Cg1g011470	-24kb	Cg1g011480	-12kb	Cg1g011490	7kb	Cg1g011500	23kb	Cg1g011510	25kb	Cg1g011520	31kb	Cg1g011530	36kb	Cg1g011540	55kb	Cg1g011550	87kb
cmp0303	Unknown	Unknown	chr1:8186532	chr1	8186532	8Mb	both	Cg1g011470	98kb	Cg1g011480	-86kb	Cg1g011490	-63kb	Cg1g011500	-49kb	Cg1g011510	-44kb	Cg1g011520	-38kb	Cg1g011530	-34kb	Cg1g011540	-18kb	Cg1g011550	14kb	Cg1g011560	32kb	Cg1g011570	38kb	Cg1g011580	76kb
cmp0364	Unknown	Unknown	chr1:8186532	chr1	8186532	8Mb	both	Cg1g011470	98kb	Cg1g011480	-86kb	Cg1g011490	-63kb	Cg1g011500	-49kb	Cg1g011510	-44kb	Cg1g011520	-38kb	Cg1g011530	-34kb	Cg1g011540	-18kb	Cg1g011550	14kb	Cg1g011560	32kb	Cg1g011570	38kb	Cg1g011580	76kb
cmp0084	Unknown	Unknown	chr1:8212990	chr1	8212990	8Mb	EMMAX	Cg1g011490	-89kb	Cg1g011500	-76kb	Cg1g011510	-71kb	Cg1g011520	-64kb	Cg1g011530	-60kb	Cg1g011540	-44kb	Cg1g011550	-6kb	Cg1g011560	6kb	Cg1g011570	11kb	Cg1g011580	49kb	Cg1g011590	77kb	Cg1g011600	78kb	Cg1g011610	97kb
cmp0181	Unknown	Unknown	chr1:8214613	chr1	8214613	8Mb	EMMAX	Cg1g011490	-91kb	Cg1g011500	-77kb	Cg1g011510	-72kb	Cg1g011520	-66kb	Cg1g011530	-62kb	Cg1g011540	-46kb	Cg1g011550	-8kb	Cg1g011560	4kb	Cg1g011570	10kb	Cg1g011580	47kb	Cg1g011590	75kb	Cg1g011600	77kb	Cg1g011610	95kb
cmp0441	Scutellarein 5,6,7,4'-tetramethyl ether	Flavonoid	chr1:8214613	chr1	8214613	8Mb	EMMAX	Cg1g011490	-91kb	Cg1g011500	-77kb	Cg1g011510	-72kb	Cg1g011520	-66kb	Cg1g011530	-62kb	Cg1g011540	-46kb	Cg1g011550	-8kb	Cg1g011560	4kb	Cg1g011570	10kb	Cg1g011580	47kb	Cg1g011590	75kb	Cg1g011600	77kb	Cg1g011610	95kb
cmp0451	Unknown	Unknown	chr1:8214613	chr1	8214613	8Mb	EMMAX	Cg1g011490	-91kb	Cg1g011500	-77kb	Cg1g011510	-72kb	Cg1g011520	-66kb	Cg1g011530	-62kb	Cg1g011540	-46kb	Cg1g011550	-8kb	Cg1g011560	4kb	Cg1g011570	10kb	Cg1g011580	47kb	Cg1g011590	75kb	Cg1g011600	77kb	Cg1g011610	95kb
cmp0549	6-C-hexosyl-luteolin O-hexoside	Flavonoid	chr1:8214613	chr1	8214613	8Mb	EMMAX	Cg1g011490	-91kb	Cg1g011500	-77kb	Cg1g011510	-72kb	Cg1g011520	-66kb	Cg1g011530	-62kb	Cg1g011540	-46kb	Cg1g011550	-8kb	Cg1g011560	4kb	Cg1g011570	10kb	Cg1g011580	47kb	Cg1g011590	75kb	Cg1g011600	77kb	Cg1g011610	95kb
cmp0604	Quercetin 7-O-rutinoside	Flavonoid	chr1:8214613	chr1	8214613	8Mb	EMMAX	Cg1g011490	-91kb	Cg1g011500	-77kb	Cg1g011510	-72kb	Cg1g011520	-66kb	Cg1g011530	-62kb	Cg1g011540	-46kb	Cg1g011550	-8kb	Cg1g011560	4kb	Cg1g011570	10kb	Cg1g011580	47kb	Cg1g011590	75kb	Cg1g011600	77kb	Cg1g011610	95kb
cmp0235	Unknown	Unknown	chr1:8271234	chr1	8271234	8Mb	both	Cg1g011550	-64kb	Cg1g011560	-51kb	Cg1g011570	-36kb	Cg1g011580	-4kb	Cg1g011590	18kb	Cg1g011600	20kb	Cg1g011610	39kb	Cg1g011620	81kb
cmp0617	Unknown	Unknown	chr1:8303041	chr1	8303041	8Mb	EMMAX	Cg1g011550	96kb	Cg1g011560	-83kb	Cg1g011570	-68kb	Cg1g011580	-36kb	Cg1g011590	-12kb	Cg1g011600	-5kb	Cg1g011610	7kb	Cg1g011620	50kb	Cg1g011630	89kb	Cg1g011640	93kb
cmp0962	Hesperetin 5-O-glucoside	Flavonoid	chr1:8303041	chr1	8303041	8Mb	EMMAX	Cg1g011550	96kb	Cg1g011560	-83kb	Cg1g011570	-68kb	Cg1g011580	-36kb	Cg1g011590	-12kb	Cg1g011600	-5kb	Cg1g011610	7kb	Cg1g011620	50kb	Cg1g011630	89kb	Cg1g011640	93kb
cmp0972	Quercetin 5-O-hexoside	Flavonoid	chr1:8303041	chr1	8303041	8Mb	EMMAX	Cg1g011550	96kb	Cg1g011560	-83kb	Cg1g011570	-68kb	Cg1g011580	-36kb	Cg1g011590	-12kb	Cg1g011600	-5kb	Cg1g011610	7kb	Cg1g011620	50kb	Cg1g011630	89kb	Cg1g011640	93kb
cmp0234	Unknown	Unknown	chr1:8304905	chr1	8304905	8Mb	FaST-LMM	Cg1g011550	98kb	Cg1g011560	-85kb	Cg1g011570	-70kb	Cg1g011580	-38kb	Cg1g011590	-14kb	Cg1g011600	-6kb	Cg1g011610	5kb	Cg1g011620	48kb	Cg1g011630	88kb	Cg1g011640	91kb
cmp0282	Unknown	Unknown	chr1:8304905	chr1	8304905	8Mb	FaST-LMM	Cg1g011550	98kb	Cg1g011560	-85kb	Cg1g011570	-70kb	Cg1g011580	-38kb	Cg1g011590	-14kb	Cg1g011600	-6kb	Cg1g011610	5kb	Cg1g011620	48kb	Cg1g011630	88kb	Cg1g011640	91kb
cmp0842	Phellodenol H	Coumarin	chr1:8306694	chr1	8306694	8Mb	EMMAX	Cg1g011560	-87kb	Cg1g011570	-71kb	Cg1g011580	-40kb	Cg1g011590	-16kb	Cg1g011600	-8kb	Cg1g011610	3kb	Cg1g011620	46kb	Cg1g011630	86kb	Cg1g011640	89kb
cmp0962	Hesperetin 5-O-glucoside	Flavonoid	chr1:8308751	chr1	8308751	8Mb	EMMAX	Cg1g011560	-89kb	Cg1g011570	-73kb	Cg1g011580	-42kb	Cg1g011590	-18kb	Cg1g011600	-10kb	Cg1g011610	1kb	Cg1g011620	44kb	Cg1g011630	84kb	Cg1g011640	87kb
cmp0972	Quercetin 5-O-hexoside	Flavonoid	chr1:8308751	chr1	8308751	8Mb	EMMAX	Cg1g011560	-89kb	Cg1g011570	-73kb	Cg1g011580	-42kb	Cg1g011590	-18kb	Cg1g011600	-10kb	Cg1g011610	1kb	Cg1g011620	44kb	Cg1g011630	84kb	Cg1g011640	87kb
cmp0962	Hesperetin 5-O-glucoside	Flavonoid	chr1:8308762	chr1	8308762	8Mb	EMMAX	Cg1g011560	-89kb	Cg1g011570	-73kb	Cg1g011580	-42kb	Cg1g011590	-18kb	Cg1g011600	-10kb	Cg1g011610	1kb	Cg1g011620	44kb	Cg1g011630	84kb	Cg1g011640	87kb
cmp0972	Quercetin 5-O-hexoside	Flavonoid	chr1:8308762	chr1	8308762	8Mb	EMMAX	Cg1g011560	-89kb	Cg1g011570	-73kb	Cg1g011580	-42kb	Cg1g011590	-18kb	Cg1g011600	-10kb	Cg1g011610	1kb	Cg1g011620	44kb	Cg1g011630	84kb	Cg1g011640	87kb
cmn0238	Sinapic acid-O-glucoside	Polyphenol	chr1:8327559	chr1	8327559	8Mb	EMMAX	Cg1g011570	92kb	Cg1g011580	-61kb	Cg1g011590	-37kb	Cg1g011600	-29kb	Cg1g011610	-15kb	Cg1g011620	25kb	Cg1g011630	65kb	Cg1g011640	68kb	Cg1g011650	86kb	Cg1g011660	93kb
cmn0239	1-O-b-D-glucopyranosyl sinapate	Polyphenol	chr1:8327559	chr1	8327559	8Mb	EMMAX	Cg1g011570	92kb	Cg1g011580	-61kb	Cg1g011590	-37kb	Cg1g011600	-29kb	Cg1g011610	-15kb	Cg1g011620	25kb	Cg1g011630	65kb	Cg1g011640	68kb	Cg1g011650	86kb	Cg1g011660	93kb
cmp0823	N6-Benzyladenine	Nucleic acid derivative	chr1:8327559	chr1	8327559	8Mb	EMMAX	Cg1g011570	92kb	Cg1g011580	-61kb	Cg1g011590	-37kb	Cg1g011600	-29kb	Cg1g011610	-15kb	Cg1g011620	25kb	Cg1g011630	65kb	Cg1g011640	68kb	Cg1g011650	86kb	Cg1g011660	93kb
cmp0991	Sinapic acid	Polyphenol	chr1:8327559	chr1	8327559	8Mb	EMMAX	Cg1g011570	92kb	Cg1g011580	-61kb	Cg1g011590	-37kb	Cg1g011600	-29kb	Cg1g011610	-15kb	Cg1g011620	25kb	Cg1g011630	65kb	Cg1g011640	68kb	Cg1g011650	86kb	Cg1g011660	93kb
cmp0842	Phellodenol H	Coumarin	chr1:8354590	chr1	8354590	8Mb	EMMAX	Cg1g011580	-88kb	Cg1g011590	-64kb	Cg1g011600	-56kb	Cg1g011610	-42kb	Cg1g011620	0kb	Cg1g011630	38kb	Cg1g011640	41kb	Cg1g011650	59kb	Cg1g011660	66kb	Cg1g011670	79kb	Cg1g011680	81kb
cmp0007	Unknown	Unknown	chr1:8400264	chr1	8400264	8Mb	EMMAX	Cg1g011610	-88kb	Cg1g011620	-46kb	Cg1g011630	-6kb	Cg1g011640	-2kb	Cg1g011650	14kb	Cg1g011660	20kb	Cg1g011670	33kb	Cg1g011680	36kb	Cg1g011690	78kb
cmp0829	Tricetin	Flavonoid	chr1:8405321	chr1	8405321	8Mb	EMMAX	Cg1g011610	-93kb	Cg1g011620	-51kb	Cg1g011630	-11kb	Cg1g011640	-7kb	Cg1g011650	9kb	Cg1g011660	15kb	Cg1g011670	28kb	Cg1g011680	31kb	Cg1g011690	72kb
cmp0842	Phellodenol H	Coumarin	chr1:8412451	chr1	8412451	8Mb	both	Cg1g011620	-58kb	Cg1g011630	-18kb	Cg1g011640	-14kb	Cg1g011650	2kb	Cg1g011660	8kb	Cg1g011670	21kb	Cg1g011680	23kb	Cg1g011690	65kb	Cg1g011700	95kb
cmp0842	Phellodenol H	Coumarin	chr1:8413833	chr1	8413833	8Mb	EMMAX	Cg1g011620	-60kb	Cg1g011630	-20kb	Cg1g011640	-15kb	Cg1g011650	0kb	Cg1g011660	6kb	Cg1g011670	20kb	Cg1g011680	22kb	Cg1g011690	64kb	Cg1g011700	93kb
cmp0181	Unknown	Unknown	chr1:8421107	chr1	8421107	8Mb	EMMAX	Cg1g011620	-67kb	Cg1g011630	-27kb	Cg1g011640	-23kb	Cg1g011650	-6kb	Cg1g011660	0kb	Cg1g011670	12kb	Cg1g011680	15kb	Cg1g011690	57kb	Cg1g011700	86kb
cmp0441	Scutellarein 5,6,7,4'-tetramethyl ether	Flavonoid	chr1:8421107	chr1	8421107	8Mb	EMMAX	Cg1g011620	-67kb	Cg1g011630	-27kb	Cg1g011640	-23kb	Cg1g011650	-6kb	Cg1g011660	0kb	Cg1g011670	12kb	Cg1g011680	15kb	Cg1g011690	57kb	Cg1g011700	86kb
cmp0451	Unknown	Unknown	chr1:8421107	chr1	8421107	8Mb	EMMAX	Cg1g011620	-67kb	Cg1g011630	-27kb	Cg1g011640	-23kb	Cg1g011650	-6kb	Cg1g011660	0kb	Cg1g011670	12kb	Cg1g011680	15kb	Cg1g011690	57kb	Cg1g011700	86kb
cmp0549	6-C-hexosyl-luteolin O-hexoside	Flavonoid	chr1:8421107	chr1	8421107	8Mb	EMMAX	Cg1g011620	-67kb	Cg1g011630	-27kb	Cg1g011640	-23kb	Cg1g011650	-6kb	Cg1g011660	0kb	Cg1g011670	12kb	Cg1g011680	15kb	Cg1g011690	57kb	Cg1g011700	86kb
cmp0604	Quercetin 7-O-rutinoside	Flavonoid	chr1:8421107	chr1	8421107	8Mb	EMMAX	Cg1g011620	-67kb	Cg1g011630	-27kb	Cg1g011640	-23kb	Cg1g011650	-6kb	Cg1g011660	0kb	Cg1g011670	12kb	Cg1g011680	15kb	Cg1g011690	57kb	Cg1g011700	86kb
cmp0895	Feruloyl putrescine O-hexoside	Polyamine	chr1:8421107	chr1	8421107	8Mb	EMMAX	Cg1g011620	-67kb	Cg1g011630	-27kb	Cg1g011640	-23kb	Cg1g011650	-6kb	Cg1g011660	0kb	Cg1g011670	12kb	Cg1g011680	15kb	Cg1g011690	57kb	Cg1g011700	86kb
cmp0842	Phellodenol H	Coumarin	chr1:8460763	chr1	8460763	8Mb	EMMAX	Cg1g011630	-67kb	Cg1g011640	-62kb	Cg1g011650	-45kb	Cg1g011660	-37kb	Cg1g011670	-26kb	Cg1g011680	-23kb	Cg1g011690	17kb	Cg1g011700	46kb
cmp0842	Phellodenol H	Coumarin	chr1:8462416	chr1	8462416	8Mb	EMMAX	Cg1g011630	-68kb	Cg1g011640	-64kb	Cg1g011650	-47kb	Cg1g011660	-39kb	Cg1g011670	-28kb	Cg1g011680	-24kb	Cg1g011690	15kb	Cg1g011700	45kb
cmp0842	Phellodenol H	Coumarin	chr1:8465997	chr1	8465997	8Mb	both	Cg1g011630	-72kb	Cg1g011640	-68kb	Cg1g011650	-50kb	Cg1g011660	-42kb	Cg1g011670	-31kb	Cg1g011680	-28kb	Cg1g011690	12kb	Cg1g011700	41kb
cmp0842	Phellodenol H	Coumarin	chr1:8469154	chr1	8469154	8Mb	EMMAX	Cg1g011630	-75kb	Cg1g011640	-71kb	Cg1g011650	-54kb	Cg1g011660	-46kb	Cg1g011670	-34kb	Cg1g011680	-31kb	Cg1g011690	9kb	Cg1g011700	38kb
cmp0842	Phellodenol H	Coumarin	chr1:8474527	chr1	8474527	8Mb	EMMAX	Cg1g011630	-80kb	Cg1g011640	-76kb	Cg1g011650	-59kb	Cg1g011660	-51kb	Cg1g011670	-40kb	Cg1g011680	-36kb	Cg1g011690	3kb	Cg1g011700	32kb
cmp0842	Phellodenol H	Coumarin	chr1:8481227	chr1	8481227	8Mb	EMMAX	Cg1g011630	-87kb	Cg1g011640	-83kb	Cg1g011650	-66kb	Cg1g011660	-58kb	Cg1g011670	-46kb	Cg1g011680	-43kb	Cg1g011690	-2kb	Cg1g011700	26kb
cmp0707	Adenosine 3'-monophosphate	Nucleic acid derivative	chr1:8484389	chr1	8484389	8Mb	EMMAX	Cg1g011630	-90kb	Cg1g011640	-86kb	Cg1g011650	-69kb	Cg1g011660	-61kb	Cg1g011670	-50kb	Cg1g011680	-46kb	Cg1g011690	-5kb	Cg1g011700	23kb
cmp0842	Phellodenol H	Coumarin	chr1:8492560	chr1	8492560	8Mb	both	Cg1g011630	-98kb	Cg1g011640	-94kb	Cg1g011650	-77kb	Cg1g011660	-69kb	Cg1g011670	-58kb	Cg1g011680	-54kb	Cg1g011690	-13kb	Cg1g011700	14kb	Cg1g011710	96kb
cmp0007	Unknown	Unknown	chr1:8492751	chr1	8492751	8Mb	EMMAX	Cg1g011630	-98kb	Cg1g011640	-94kb	Cg1g011650	-77kb	Cg1g011660	-69kb	Cg1g011670	-58kb	Cg1g011680	-55kb	Cg1g011690	-14kb	Cg1g011700	14kb	Cg1g011710	96kb
cmp0140	Unknown	Unknown	chr1:8494176	chr1	8494176	8Mb	both	Cg1g011640	-96kb	Cg1g011650	-79kb	Cg1g011660	-71kb	Cg1g011670	-59kb	Cg1g011680	-56kb	Cg1g011690	-15kb	Cg1g011700	13kb	Cg1g011710	95kb
cmp0842	Phellodenol H	Coumarin	chr1:8500545	chr1	8500545	8Mb	EMMAX	Cg1g011650	-85kb	Cg1g011660	-77kb	Cg1g011670	-66kb	Cg1g011680	-62kb	Cg1g011690	-21kb	Cg1g011700	6kb	Cg1g011710	88kb
cmp0842	Phellodenol H	Coumarin	chr1:8504356	chr1	8504356	8Mb	EMMAX	Cg1g011650	-89kb	Cg1g011660	-81kb	Cg1g011670	-69kb	Cg1g011680	-66kb	Cg1g011690	-25kb	Cg1g011700	3kb	Cg1g011710	84kb
cmp0595	hesperetin O-di-hexoside	Flavonoid	chr1:8513388	chr1	8513388	8Mb	EMMAX	Cg1g011650	-98kb	Cg1g011660	-90kb	Cg1g011670	-79kb	Cg1g011680	-75kb	Cg1g011690	-34kb	Cg1g011700	-5kb	Cg1g011710	75kb
cmp0842	Phellodenol H	Coumarin	chr1:8526831	chr1	8526831	8Mb	EMMAX	Cg1g011670	-92kb	Cg1g011680	-89kb	Cg1g011690	-48kb	Cg1g011700	-19kb	Cg1g011710	62kb
cmp0842	Phellodenol H	Coumarin	chr1:8528595	chr1	8528595	8Mb	EMMAX	Cg1g011670	-94kb	Cg1g011680	-90kb	Cg1g011690	-49kb	Cg1g011700	-21kb	Cg1g011710	60kb
cmp0140	Unknown	Unknown	chr1:8556933	chr1	8556933	8Mb	EMMAX	Cg1g011690	-78kb	Cg1g011700	23kb	Cg1g011710	32kb	Cg1g011720	79kb	Cg1g011730	95kb
cmp0842	Phellodenol H	Coumarin	chr1:8576359	chr1	8576359	8Mb	EMMAX	Cg1g011690	-97kb	Cg1g011700	3kb	Cg1g011710	12kb	Cg1g011720	60kb	Cg1g011730	76kb	Cg1g011740	90kb
cmp0873	C-hexosyl-chrysin O-feruloylhexoside	Flavonoid	chr1:8582285	chr1	8582285	8Mb	EMMAX	Cg1g011700	-1kb	Cg1g011710	6kb	Cg1g011720	54kb	Cg1g011730	70kb	Cg1g011740	84kb
cmp0726	Unknown	Unknown	chr1:8583642	chr1	8583642	8Mb	FaST-LMM	Cg1g011700	-3kb	Cg1g011710	5kb	Cg1g011720	53kb	Cg1g011730	69kb	Cg1g011740	82kb
cmp0618	Unknown	Unknown	chr1:8586495	chr1	8586495	8Mb	EMMAX	Cg1g011700	-6kb	Cg1g011710	2kb	Cg1g011720	50kb	Cg1g011730	66kb	Cg1g011740	79kb
cmp0617	Unknown	Unknown	chr1:8588287	chr1	8588287	8Mb	EMMAX	Cg1g011700	-7kb	Cg1g011710	0kb	Cg1g011720	48kb	Cg1g011730	64kb	Cg1g011740	78kb
cmp0618	Unknown	Unknown	chr1:8588287	chr1	8588287	8Mb	both	Cg1g011700	-7kb	Cg1g011710	0kb	Cg1g011720	48kb	Cg1g011730	64kb	Cg1g011740	78kb
cmp0962	Hesperetin 5-O-glucoside	Flavonoid	chr1:8588287	chr1	8588287	8Mb	EMMAX	Cg1g011700	-7kb	Cg1g011710	0kb	Cg1g011720	48kb	Cg1g011730	64kb	Cg1g011740	78kb
cmp0972	Quercetin 5-O-hexoside	Flavonoid	chr1:8588287	chr1	8588287	8Mb	EMMAX	Cg1g011700	-7kb	Cg1g011710	0kb	Cg1g011720	48kb	Cg1g011730	64kb	Cg1g011740	78kb
cmp0726	Unknown	Unknown	chr1:8596118	chr1	8596118	8Mb	both	Cg1g011700	-15kb	Cg1g011710	-5kb	Cg1g011720	40kb	Cg1g011730	56kb	Cg1g011740	70kb
cmp0842	Phellodenol H	Coumarin	chr1:8598170	chr1	8598170	8Mb	EMMAX	Cg1g011700	-17kb	Cg1g011710	-7kb	Cg1g011720	38kb	Cg1g011730	54kb	Cg1g011740	68kb
cmp0618	Unknown	Unknown	chr1:8602022	chr1	8602022	8Mb	EMMAX	Cg1g011700	-21kb	Cg1g011710	-11kb	Cg1g011720	34kb	Cg1g011730	50kb	Cg1g011740	64kb
cmp0842	Phellodenol H	Coumarin	chr1:8620677	chr1	8620677	8Mb	EMMAX	Cg1g011700	40kb	Cg1g011710	-30kb	Cg1g011720	16kb	Cg1g011730	32kb	Cg1g011740	45kb	Cg1g011750	94kb
cmp0617	Unknown	Unknown	chr1:8639859	chr1	8639859	8Mb	EMMAX	Cg1g011700	59kb	Cg1g011710	-49kb	Cg1g011720	-2kb	Cg1g011730	12kb	Cg1g011740	26kb	Cg1g011750	75kb
cmp0617	Unknown	Unknown	chr1:8642269	chr1	8642269	8Mb	EMMAX	Cg1g011700	61kb	Cg1g011710	-51kb	Cg1g011720	-4kb	Cg1g011730	10kb	Cg1g011740	24kb	Cg1g011750	72kb
cmp0618	Unknown	Unknown	chr1:8642269	chr1	8642269	8Mb	EMMAX	Cg1g011700	61kb	Cg1g011710	-51kb	Cg1g011720	-4kb	Cg1g011730	10kb	Cg1g011740	24kb	Cg1g011750	72kb
cmp0842	Phellodenol H	Coumarin	chr1:8649443	chr1	8649443	8Mb	EMMAX	Cg1g011700	69kb	Cg1g011710	-58kb	Cg1g011720	-11kb	Cg1g011730	3kb	Cg1g011740	16kb	Cg1g011750	65kb	Cg1g011760	95kb
cmp0617	Unknown	Unknown	chr1:8650011	chr1	8650011	8Mb	EMMAX	Cg1g011700	69kb	Cg1g011710	-59kb	Cg1g011720	-12kb	Cg1g011730	2kb	Cg1g011740	16kb	Cg1g011750	64kb	Cg1g011760	94kb
cmp0618	Unknown	Unknown	chr1:8650011	chr1	8650011	8Mb	EMMAX	Cg1g011700	69kb	Cg1g011710	-59kb	Cg1g011720	-12kb	Cg1g011730	2kb	Cg1g011740	16kb	Cg1g011750	64kb	Cg1g011760	94kb
cmp0116	Unknown	Unknown	chr1:8656607	chr1	8656607	8Mb	both	Cg1g011700	76kb	Cg1g011710	-66kb	Cg1g011720	-18kb	Cg1g011730	-2kb	Cg1g011740	9kb	Cg1g011750	58kb	Cg1g011760	88kb	Cg1g011770	94kb	Cg1g011780	97kb
cmp0548	Delphinidin-3-O-(6''-O-alpha-rhamnopyranosyl-beta-glucopyranoside)	Anthocyanin	chr1:8656607	chr1	8656607	8Mb	both	Cg1g011700	76kb	Cg1g011710	-66kb	Cg1g011720	-18kb	Cg1g011730	-2kb	Cg1g011740	9kb	Cg1g011750	58kb	Cg1g011760	88kb	Cg1g011770	94kb	Cg1g011780	97kb
cmp0550	Rutin	Flavonoid	chr1:8656607	chr1	8656607	8Mb	both	Cg1g011700	76kb	Cg1g011710	-66kb	Cg1g011720	-18kb	Cg1g011730	-2kb	Cg1g011740	9kb	Cg1g011750	58kb	Cg1g011760	88kb	Cg1g011770	94kb	Cg1g011780	97kb
cmp0617	Unknown	Unknown	chr1:8656607	chr1	8656607	8Mb	EMMAX	Cg1g011700	76kb	Cg1g011710	-66kb	Cg1g011720	-18kb	Cg1g011730	-2kb	Cg1g011740	9kb	Cg1g011750	58kb	Cg1g011760	88kb	Cg1g011770	94kb	Cg1g011780	97kb
cmp0618	Unknown	Unknown	chr1:8656607	chr1	8656607	8Mb	both	Cg1g011700	76kb	Cg1g011710	-66kb	Cg1g011720	-18kb	Cg1g011730	-2kb	Cg1g011740	9kb	Cg1g011750	58kb	Cg1g011760	88kb	Cg1g011770	94kb	Cg1g011780	97kb
cmp0595	hesperetin O-di-hexoside	Flavonoid	chr1:8661340	chr1	8661340	8Mb	both	Cg1g011700	81kb	Cg1g011710	-70kb	Cg1g011720	-23kb	Cg1g011730	-7kb	Cg1g011740	5kb	Cg1g011750	53kb	Cg1g011760	83kb	Cg1g011770	89kb	Cg1g011780	92kb
cmp0617	Unknown	Unknown	chr1:8661360	chr1	8661360	8Mb	EMMAX	Cg1g011700	81kb	Cg1g011710	-70kb	Cg1g011720	-23kb	Cg1g011730	-7kb	Cg1g011740	5kb	Cg1g011750	53kb	Cg1g011760	83kb	Cg1g011770	89kb	Cg1g011780	92kb
cmp0618	Unknown	Unknown	chr1:8661360	chr1	8661360	8Mb	both	Cg1g011700	81kb	Cg1g011710	-70kb	Cg1g011720	-23kb	Cg1g011730	-7kb	Cg1g011740	5kb	Cg1g011750	53kb	Cg1g011760	83kb	Cg1g011770	89kb	Cg1g011780	92kb
cmp0867	C-hexosyl-tricetin O-pentoside	Flavonoid	chr1:8665251	chr1	8665251	8Mb	FaST-LMM	Cg1g011700	84kb	Cg1g011710	-74kb	Cg1g011720	-27kb	Cg1g011730	-11kb	Cg1g011740	1kb	Cg1g011750	49kb	Cg1g011760	79kb	Cg1g011770	85kb	Cg1g011780	88kb	Cg1g011790	97kb
cmp0618	Unknown	Unknown	chr1:8667178	chr1	8667178	8Mb	both	Cg1g011700	86kb	Cg1g011710	-76kb	Cg1g011720	-29kb	Cg1g011730	-13kb	Cg1g011740	0kb	Cg1g011750	47kb	Cg1g011760	77kb	Cg1g011770	83kb	Cg1g011780	86kb	Cg1g011790	95kb
cmp0823	N6-Benzyladenine	Nucleic acid derivative	chr1:8672614	chr1	8672614	8Mb	EMMAX	Cg1g011700	92kb	Cg1g011710	-82kb	Cg1g011720	-34kb	Cg1g011730	-18kb	Cg1g011740	-6kb	Cg1g011750	42kb	Cg1g011760	72kb	Cg1g011770	78kb	Cg1g011780	81kb	Cg1g011790	89kb
cmp0116	Unknown	Unknown	chr1:8677308	chr1	8677308	8Mb	EMMAX	Cg1g011700	97kb	Cg1g011710	-86kb	Cg1g011720	-39kb	Cg1g011730	-23kb	Cg1g011740	-10kb	Cg1g011750	37kb	Cg1g011760	67kb	Cg1g011770	73kb	Cg1g011780	76kb	Cg1g011790	84kb
cmp0548	Delphinidin-3-O-(6''-O-alpha-rhamnopyranosyl-beta-glucopyranoside)	Anthocyanin	chr1:8677308	chr1	8677308	8Mb	EMMAX	Cg1g011700	97kb	Cg1g011710	-86kb	Cg1g011720	-39kb	Cg1g011730	-23kb	Cg1g011740	-10kb	Cg1g011750	37kb	Cg1g011760	67kb	Cg1g011770	73kb	Cg1g011780	76kb	Cg1g011790	84kb
cmp0867	C-hexosyl-tricetin O-pentoside	Flavonoid	chr1:8677308	chr1	8677308	8Mb	both	Cg1g011700	97kb	Cg1g011710	-86kb	Cg1g011720	-39kb	Cg1g011730	-23kb	Cg1g011740	-10kb	Cg1g011750	37kb	Cg1g011760	67kb	Cg1g011770	73kb	Cg1g011780	76kb	Cg1g011790	84kb
cmp0548	Delphinidin-3-O-(6''-O-alpha-rhamnopyranosyl-beta-glucopyranoside)	Anthocyanin	chr1:8677412	chr1	8677412	8Mb	EMMAX	Cg1g011700	97kb	Cg1g011710	-86kb	Cg1g011720	-39kb	Cg1g011730	-23kb	Cg1g011740	-11kb	Cg1g011750	37kb	Cg1g011760	67kb	Cg1g011770	73kb	Cg1g011780	76kb	Cg1g011790	84kb
cmp0618	Unknown	Unknown	chr1:8677412	chr1	8677412	8Mb	EMMAX	Cg1g011700	97kb	Cg1g011710	-86kb	Cg1g011720	-39kb	Cg1g011730	-23kb	Cg1g011740	-11kb	Cg1g011750	37kb	Cg1g011760	67kb	Cg1g011770	73kb	Cg1g011780	76kb	Cg1g011790	84kb
cmp0867	C-hexosyl-tricetin O-pentoside	Flavonoid	chr1:8678364	chr1	8678364	8Mb	FaST-LMM	Cg1g011700	98kb	Cg1g011710	-87kb	Cg1g011720	-40kb	Cg1g011730	-24kb	Cg1g011740	-11kb	Cg1g011750	36kb	Cg1g011760	66kb	Cg1g011770	72kb	Cg1g011780	75kb	Cg1g011790	83kb
cmp0116	Unknown	Unknown	chr1:8679564	chr1	8679564	8Mb	both	Cg1g011700	99kb	Cg1g011710	-89kb	Cg1g011720	-41kb	Cg1g011730	-25kb	Cg1g011740	-13kb	Cg1g011750	35kb	Cg1g011760	65kb	Cg1g011770	71kb	Cg1g011780	74kb	Cg1g011790	82kb
cmp0548	Delphinidin-3-O-(6''-O-alpha-rhamnopyranosyl-beta-glucopyranoside)	Anthocyanin	chr1:8679564	chr1	8679564	8Mb	both	Cg1g011700	99kb	Cg1g011710	-89kb	Cg1g011720	-41kb	Cg1g011730	-25kb	Cg1g011740	-13kb	Cg1g011750	35kb	Cg1g011760	65kb	Cg1g011770	71kb	Cg1g011780	74kb	Cg1g011790	82kb
cmp0550	Rutin	Flavonoid	chr1:8679564	chr1	8679564	8Mb	both	Cg1g011700	99kb	Cg1g011710	-89kb	Cg1g011720	-41kb	Cg1g011730	-25kb	Cg1g011740	-13kb	Cg1g011750	35kb	Cg1g011760	65kb	Cg1g011770	71kb	Cg1g011780	74kb	Cg1g011790	82kb
cmp0548	Delphinidin-3-O-(6''-O-alpha-rhamnopyranosyl-beta-glucopyranoside)	Anthocyanin	chr1:8679724	chr1	8679724	8Mb	EMMAX	Cg1g011700	99kb	Cg1g011710	-89kb	Cg1g011720	-41kb	Cg1g011730	-25kb	Cg1g011740	-13kb	Cg1g011750	35kb	Cg1g011760	64kb	Cg1g011770	71kb	Cg1g011780	73kb	Cg1g011790	82kb
cmp0548	Delphinidin-3-O-(6''-O-alpha-rhamnopyranosyl-beta-glucopyranoside)	Anthocyanin	chr1:8681797	chr1	8681797	8Mb	EMMAX	Cg1g011710	-91kb	Cg1g011720	-43kb	Cg1g011730	-27kb	Cg1g011740	-15kb	Cg1g011750	33kb	Cg1g011760	62kb	Cg1g011770	69kb	Cg1g011780	71kb	Cg1g011790	80kb
cmp0867	C-hexosyl-tricetin O-pentoside	Flavonoid	chr1:8681797	chr1	8681797	8Mb	both	Cg1g011710	-91kb	Cg1g011720	-43kb	Cg1g011730	-27kb	Cg1g011740	-15kb	Cg1g011750	33kb	Cg1g011760	62kb	Cg1g011770	69kb	Cg1g011780	71kb	Cg1g011790	80kb
cmp0548	Delphinidin-3-O-(6''-O-alpha-rhamnopyranosyl-beta-glucopyranoside)	Anthocyanin	chr1:8682125	chr1	8682125	8Mb	EMMAX	Cg1g011710	-91kb	Cg1g011720	-44kb	Cg1g011730	-28kb	Cg1g011740	-15kb	Cg1g011750	32kb	Cg1g011760	62kb	Cg1g011770	68kb	Cg1g011780	71kb	Cg1g011790	80kb
cmp0618	Unknown	Unknown	chr1:8682125	chr1	8682125	8Mb	EMMAX	Cg1g011710	-91kb	Cg1g011720	-44kb	Cg1g011730	-28kb	Cg1g011740	-15kb	Cg1g011750	32kb	Cg1g011760	62kb	Cg1g011770	68kb	Cg1g011780	71kb	Cg1g011790	80kb
cmp0873	C-hexosyl-chrysin O-feruloylhexoside	Flavonoid	chr1:8683137	chr1	8683137	8Mb	both	Cg1g011710	-92kb	Cg1g011720	-45kb	Cg1g011730	-29kb	Cg1g011740	-16kb	Cg1g011750	31kb	Cg1g011760	61kb	Cg1g011770	67kb	Cg1g011780	70kb	Cg1g011790	79kb
cmp0617	Unknown	Unknown	chr1:8684196	chr1	8684196	8Mb	EMMAX	Cg1g011710	-93kb	Cg1g011720	-46kb	Cg1g011730	-30kb	Cg1g011740	-17kb	Cg1g011750	30kb	Cg1g011760	60kb	Cg1g011770	66kb	Cg1g011780	69kb	Cg1g011790	78kb
cmp0116	Unknown	Unknown	chr1:8687944	chr1	8687944	8Mb	both	Cg1g011710	-97kb	Cg1g011720	-50kb	Cg1g011730	-33kb	Cg1g011740	-21kb	Cg1g011750	26kb	Cg1g011760	56kb	Cg1g011770	63kb	Cg1g011780	65kb	Cg1g011790	74kb
cmp0548	Delphinidin-3-O-(6''-O-alpha-rhamnopyranosyl-beta-glucopyranoside)	Anthocyanin	chr1:8687944	chr1	8687944	8Mb	both	Cg1g011710	-97kb	Cg1g011720	-50kb	Cg1g011730	-33kb	Cg1g011740	-21kb	Cg1g011750	26kb	Cg1g011760	56kb	Cg1g011770	63kb	Cg1g011780	65kb	Cg1g011790	74kb
cmp0550	Rutin	Flavonoid	chr1:8687944	chr1	8687944	8Mb	both	Cg1g011710	-97kb	Cg1g011720	-50kb	Cg1g011730	-33kb	Cg1g011740	-21kb	Cg1g011750	26kb	Cg1g011760	56kb	Cg1g011770	63kb	Cg1g011780	65kb	Cg1g011790	74kb
cmp0617	Unknown	Unknown	chr1:8687944	chr1	8687944	8Mb	EMMAX	Cg1g011710	-97kb	Cg1g011720	-50kb	Cg1g011730	-33kb	Cg1g011740	-21kb	Cg1g011750	26kb	Cg1g011760	56kb	Cg1g011770	63kb	Cg1g011780	65kb	Cg1g011790	74kb
cmp0618	Unknown	Unknown	chr1:8687944	chr1	8687944	8Mb	both	Cg1g011710	-97kb	Cg1g011720	-50kb	Cg1g011730	-33kb	Cg1g011740	-21kb	Cg1g011750	26kb	Cg1g011760	56kb	Cg1g011770	63kb	Cg1g011780	65kb	Cg1g011790	74kb
cmp0116	Unknown	Unknown	chr1:8688006	chr1	8688006	8Mb	EMMAX	Cg1g011710	-97kb	Cg1g011720	-50kb	Cg1g011730	-34kb	Cg1g011740	-21kb	Cg1g011750	26kb	Cg1g011760	56kb	Cg1g011770	63kb	Cg1g011780	65kb	Cg1g011790	74kb
cmp0548	Delphinidin-3-O-(6''-O-alpha-rhamnopyranosyl-beta-glucopyranoside)	Anthocyanin	chr1:8688006	chr1	8688006	8Mb	both	Cg1g011710	-97kb	Cg1g011720	-50kb	Cg1g011730	-34kb	Cg1g011740	-21kb	Cg1g011750	26kb	Cg1g011760	56kb	Cg1g011770	63kb	Cg1g011780	65kb	Cg1g011790	74kb
cmp0550	Rutin	Flavonoid	chr1:8688006	chr1	8688006	8Mb	EMMAX	Cg1g011710	-97kb	Cg1g011720	-50kb	Cg1g011730	-34kb	Cg1g011740	-21kb	Cg1g011750	26kb	Cg1g011760	56kb	Cg1g011770	63kb	Cg1g011780	65kb	Cg1g011790	74kb
cmp0617	Unknown	Unknown	chr1:8688006	chr1	8688006	8Mb	EMMAX	Cg1g011710	-97kb	Cg1g011720	-50kb	Cg1g011730	-34kb	Cg1g011740	-21kb	Cg1g011750	26kb	Cg1g011760	56kb	Cg1g011770	63kb	Cg1g011780	65kb	Cg1g011790	74kb
cmp0618	Unknown	Unknown	chr1:8688006	chr1	8688006	8Mb	both	Cg1g011710	-97kb	Cg1g011720	-50kb	Cg1g011730	-34kb	Cg1g011740	-21kb	Cg1g011750	26kb	Cg1g011760	56kb	Cg1g011770	63kb	Cg1g011780	65kb	Cg1g011790	74kb
cmn0626	Kaempferol 3-O-β-rutinoside	Flavonoid	chr1:8688020	chr1	8688020	8Mb	both	Cg1g011710	-97kb	Cg1g011720	-50kb	Cg1g011730	-34kb	Cg1g011740	-21kb	Cg1g011750	26kb	Cg1g011760	56kb	Cg1g011770	63kb	Cg1g011780	65kb	Cg1g011790	74kb
cmp0867	C-hexosyl-tricetin O-pentoside	Flavonoid	chr1:8688020	chr1	8688020	8Mb	both	Cg1g011710	-97kb	Cg1g011720	-50kb	Cg1g011730	-34kb	Cg1g011740	-21kb	Cg1g011750	26kb	Cg1g011760	56kb	Cg1g011770	63kb	Cg1g011780	65kb	Cg1g011790	74kb
cmp0966	Kaempferol 3-O-glucoside-2‘-O-rhamnoside	Flavonoid	chr1:8688020	chr1	8688020	8Mb	both	Cg1g011710	-97kb	Cg1g011720	-50kb	Cg1g011730	-34kb	Cg1g011740	-21kb	Cg1g011750	26kb	Cg1g011760	56kb	Cg1g011770	63kb	Cg1g011780	65kb	Cg1g011790	74kb
cmp0116	Unknown	Unknown	chr1:8688131	chr1	8688131	8Mb	EMMAX	Cg1g011710	-97kb	Cg1g011720	-50kb	Cg1g011730	-34kb	Cg1g011740	-21kb	Cg1g011750	26kb	Cg1g011760	56kb	Cg1g011770	62kb	Cg1g011780	65kb	Cg1g011790	74kb
cmp0548	Delphinidin-3-O-(6''-O-alpha-rhamnopyranosyl-beta-glucopyranoside)	Anthocyanin	chr1:8688131	chr1	8688131	8Mb	EMMAX	Cg1g011710	-97kb	Cg1g011720	-50kb	Cg1g011730	-34kb	Cg1g011740	-21kb	Cg1g011750	26kb	Cg1g011760	56kb	Cg1g011770	62kb	Cg1g011780	65kb	Cg1g011790	74kb
cmp0617	Unknown	Unknown	chr1:8688131	chr1	8688131	8Mb	EMMAX	Cg1g011710	-97kb	Cg1g011720	-50kb	Cg1g011730	-34kb	Cg1g011740	-21kb	Cg1g011750	26kb	Cg1g011760	56kb	Cg1g011770	62kb	Cg1g011780	65kb	Cg1g011790	74kb
cmp0618	Unknown	Unknown	chr1:8688131	chr1	8688131	8Mb	both	Cg1g011710	-97kb	Cg1g011720	-50kb	Cg1g011730	-34kb	Cg1g011740	-21kb	Cg1g011750	26kb	Cg1g011760	56kb	Cg1g011770	62kb	Cg1g011780	65kb	Cg1g011790	74kb
cmp0116	Unknown	Unknown	chr1:8693080	chr1	8693080	8Mb	EMMAX	Cg1g011720	-55kb	Cg1g011730	-39kb	Cg1g011740	21kb	Cg1g011750	21kb	Cg1g011760	51kb	Cg1g011770	57kb	Cg1g011780	60kb	Cg1g011790	69kb
cmp0548	Delphinidin-3-O-(6''-O-alpha-rhamnopyranosyl-beta-glucopyranoside)	Anthocyanin	chr1:8693080	chr1	8693080	8Mb	both	Cg1g011720	-55kb	Cg1g011730	-39kb	Cg1g011740	21kb	Cg1g011750	21kb	Cg1g011760	51kb	Cg1g011770	57kb	Cg1g011780	60kb	Cg1g011790	69kb
cmp0550	Rutin	Flavonoid	chr1:8693080	chr1	8693080	8Mb	EMMAX	Cg1g011720	-55kb	Cg1g011730	-39kb	Cg1g011740	21kb	Cg1g011750	21kb	Cg1g011760	51kb	Cg1g011770	57kb	Cg1g011780	60kb	Cg1g011790	69kb
cmp0617	Unknown	Unknown	chr1:8693080	chr1	8693080	8Mb	EMMAX	Cg1g011720	-55kb	Cg1g011730	-39kb	Cg1g011740	21kb	Cg1g011750	21kb	Cg1g011760	51kb	Cg1g011770	57kb	Cg1g011780	60kb	Cg1g011790	69kb
cmp0618	Unknown	Unknown	chr1:8693080	chr1	8693080	8Mb	both	Cg1g011720	-55kb	Cg1g011730	-39kb	Cg1g011740	21kb	Cg1g011750	21kb	Cg1g011760	51kb	Cg1g011770	57kb	Cg1g011780	60kb	Cg1g011790	69kb
cmp0617	Unknown	Unknown	chr1:8693184	chr1	8693184	8Mb	EMMAX	Cg1g011720	-55kb	Cg1g011730	-39kb	Cg1g011740	21kb	Cg1g011750	21kb	Cg1g011760	51kb	Cg1g011770	57kb	Cg1g011780	60kb	Cg1g011790	69kb
cmp0618	Unknown	Unknown	chr1:8693184	chr1	8693184	8Mb	EMMAX	Cg1g011720	-55kb	Cg1g011730	-39kb	Cg1g011740	21kb	Cg1g011750	21kb	Cg1g011760	51kb	Cg1g011770	57kb	Cg1g011780	60kb	Cg1g011790	69kb
cmp0595	hesperetin O-di-hexoside	Flavonoid	chr1:8697144	chr1	8697144	8Mb	both	Cg1g011720	-59kb	Cg1g011730	-43kb	Cg1g011740	17kb	Cg1g011750	17kb	Cg1g011760	47kb	Cg1g011770	53kb	Cg1g011780	56kb	Cg1g011790	65kb
cmp0617	Unknown	Unknown	chr1:8697144	chr1	8697144	8Mb	EMMAX	Cg1g011720	-59kb	Cg1g011730	-43kb	Cg1g011740	17kb	Cg1g011750	17kb	Cg1g011760	47kb	Cg1g011770	53kb	Cg1g011780	56kb	Cg1g011790	65kb
cmp0618	Unknown	Unknown	chr1:8697144	chr1	8697144	8Mb	both	Cg1g011720	-59kb	Cg1g011730	-43kb	Cg1g011740	17kb	Cg1g011750	17kb	Cg1g011760	47kb	Cg1g011770	53kb	Cg1g011780	56kb	Cg1g011790	65kb
cmp0116	Unknown	Unknown	chr1:8699593	chr1	8699593	8Mb	EMMAX	Cg1g011720	-61kb	Cg1g011730	-45kb	Cg1g011740	14kb	Cg1g011750	15kb	Cg1g011760	45kb	Cg1g011770	51kb	Cg1g011780	54kb	Cg1g011790	62kb
cmp0548	Delphinidin-3-O-(6''-O-alpha-rhamnopyranosyl-beta-glucopyranoside)	Anthocyanin	chr1:8699593	chr1	8699593	8Mb	both	Cg1g011720	-61kb	Cg1g011730	-45kb	Cg1g011740	14kb	Cg1g011750	15kb	Cg1g011760	45kb	Cg1g011770	51kb	Cg1g011780	54kb	Cg1g011790	62kb
cmp0842	Phellodenol H	Coumarin	chr1:8703157	chr1	8703157	8Mb	both	Cg1g011720	-65kb	Cg1g011730	-49kb	Cg1g011740	11kb	Cg1g011750	11kb	Cg1g011760	41kb	Cg1g011770	47kb	Cg1g011780	50kb	Cg1g011790	59kb
cmp0842	Phellodenol H	Coumarin	chr1:8716480	chr1	8716480	8Mb	EMMAX	Cg1g011720	-78kb	Cg1g011730	-62kb	Cg1g011740	-2kb	Cg1g011750	1kb	Cg1g011760	28kb	Cg1g011770	34kb	Cg1g011780	37kb	Cg1g011790	45kb
cmp0810	C-Pentosyl-apigenin O-caffeoylhexoside	Flavonoid	chr1:8746375	chr1	8746375	8Mb	EMMAX	Cg1g011730	-92kb	Cg1g011740	-31kb	Cg1g011750	-28kb	Cg1g011760	-1kb	Cg1g011770	4kb	Cg1g011780	7kb	Cg1g011790	15kb	Cg1g011800	99kb
cmp0549	6-C-hexosyl-luteolin O-hexoside	Flavonoid	chr1:8759788	chr1	8759788	8Mb	EMMAX	Cg1g011740	-45kb	Cg1g011750	-41kb	Cg1g011760	-9kb	Cg1g011770	-8kb	Cg1g011780	-5kb	Cg1g011790	2kb	Cg1g011800	85kb
cmp0604	Quercetin 7-O-rutinoside	Flavonoid	chr1:8759788	chr1	8759788	8Mb	EMMAX	Cg1g011740	-45kb	Cg1g011750	-41kb	Cg1g011760	-9kb	Cg1g011770	-8kb	Cg1g011780	-5kb	Cg1g011790	2kb	Cg1g011800	85kb
cmp0140	Unknown	Unknown	chr1:8790953	chr1	8790953	8Mb	EMMAX	Cg1g011740	76kb	Cg1g011750	-73kb	Cg1g011760	-40kb	Cg1g011770	-39kb	Cg1g011780	-36kb	Cg1g011790	-28kb	Cg1g011800	54kb	Cg1g011810	87kb	Cg1g011820	96kb
cmp0441	Scutellarein 5,6,7,4'-tetramethyl ether	Flavonoid	chr1:8854140	chr1	8854140	8Mb	EMMAX	Cg1g011790	-8kb	Cg1g011800	-7kb	Cg1g011810	24kb	Cg1g011820	32kb	Cg1g011830	90kb
cmp0451	Unknown	Unknown	chr1:8854140	chr1	8854140	8Mb	EMMAX	Cg1g011790	-8kb	Cg1g011800	-7kb	Cg1g011810	24kb	Cg1g011820	32kb	Cg1g011830	90kb
cmp0549	6-C-hexosyl-luteolin O-hexoside	Flavonoid	chr1:8854140	chr1	8854140	8Mb	EMMAX	Cg1g011790	-8kb	Cg1g011800	-7kb	Cg1g011810	24kb	Cg1g011820	32kb	Cg1g011830	90kb
cmp0560	Unknown	Unknown	chr1:8855905	chr1	8855905	8Mb	both	Cg1g011790	-10kb	Cg1g011800	-9kb	Cg1g011810	22kb	Cg1g011820	31kb	Cg1g011830	88kb
cmp0451	Unknown	Unknown	chr1:8888896	chr1	8888896	8Mb	EMMAX	Cg1g011790	43kb	Cg1g011800	-42kb	Cg1g011810	-9kb	Cg1g011820	-1kb	Cg1g011830	55kb	Cg1g011840	75kb	Cg1g011850	94kb
cmp0441	Scutellarein 5,6,7,4'-tetramethyl ether	Flavonoid	chr1:8919919	chr1	8919919	8Mb	EMMAX	Cg1g011790	74kb	Cg1g011800	-73kb	Cg1g011810	-40kb	Cg1g011820	2kb	Cg1g011830	24kb	Cg1g011840	44kb	Cg1g011850	63kb	Cg1g011860	85kb
cmp0451	Unknown	Unknown	chr1:8919919	chr1	8919919	8Mb	EMMAX	Cg1g011790	74kb	Cg1g011800	-73kb	Cg1g011810	-40kb	Cg1g011820	2kb	Cg1g011830	24kb	Cg1g011840	44kb	Cg1g011850	63kb	Cg1g011860	85kb
cmp0962	Hesperetin 5-O-glucoside	Flavonoid	chr1:8930693	chr1	8930693	8Mb	EMMAX	Cg1g011790	85kb	Cg1g011800	-84kb	Cg1g011810	-51kb	Cg1g011820	-8kb	Cg1g011830	14kb	Cg1g011840	33kb	Cg1g011850	52kb	Cg1g011860	74kb	Cg1g011870	91kb
cmp0972	Quercetin 5-O-hexoside	Flavonoid	chr1:8930693	chr1	8930693	8Mb	EMMAX	Cg1g011790	85kb	Cg1g011800	-84kb	Cg1g011810	-51kb	Cg1g011820	-8kb	Cg1g011830	14kb	Cg1g011840	33kb	Cg1g011850	52kb	Cg1g011860	74kb	Cg1g011870	91kb
cmp0735	1-Decanoyl-2-hydroxy-sn-glycero-3-phosphocholine	Others	chr1:8933721	chr1	8933721	8Mb	EMMAX	Cg1g011790	88kb	Cg1g011800	-87kb	Cg1g011810	-54kb	Cg1g011820	-11kb	Cg1g011830	11kb	Cg1g011840	30kb	Cg1g011850	49kb	Cg1g011860	71kb	Cg1g011870	88kb
cmp0007	Unknown	Unknown	chr1:8935816	chr1	8935816	8Mb	EMMAX	Cg1g011790	90kb	Cg1g011800	-89kb	Cg1g011810	-56kb	Cg1g011820	-13kb	Cg1g011830	8kb	Cg1g011840	28kb	Cg1g011850	47kb	Cg1g011860	69kb	Cg1g011870	86kb
cmp0007	Unknown	Unknown	chr1:9051295	chr1	9051295	9Mb	EMMAX	Cg1g011840	-84kb	Cg1g011850	-65kb	Cg1g011860	-43kb	Cg1g011870	-28kb	Cg1g011880	-1kb	Cg1g011890	19kb	Cg1g011900	25kb	Cg1g011910	28kb	Cg1g011920	37kb	Cg1g011930	41kb	Cg1g011940	59kb	Cg1g011950	64kb	Cg1g011960	92kb
cmp0829	Tricetin	Flavonoid	chr1:9061521	chr1	9061521	9Mb	EMMAX	Cg1g011840	-94kb	Cg1g011850	-76kb	Cg1g011860	-53kb	Cg1g011870	-38kb	Cg1g011880	8kb	Cg1g011890	9kb	Cg1g011900	15kb	Cg1g011910	17kb	Cg1g011920	27kb	Cg1g011930	30kb	Cg1g011940	49kb	Cg1g011950	54kb	Cg1g011960	81kb	Cg1g011970	93kb
cmp0181	Unknown	Unknown	chr1:9067974	chr1	9067974	9Mb	EMMAX	Cg1g011850	-82kb	Cg1g011860	-60kb	Cg1g011870	-45kb	Cg1g011880	2kb	Cg1g011890	3kb	Cg1g011900	8kb	Cg1g011910	11kb	Cg1g011920	20kb	Cg1g011930	24kb	Cg1g011940	43kb	Cg1g011950	47kb	Cg1g011960	75kb	Cg1g011970	86kb	Cg1g011980	96kb
cmp0451	Unknown	Unknown	chr1:9067974	chr1	9067974	9Mb	EMMAX	Cg1g011850	-82kb	Cg1g011860	-60kb	Cg1g011870	-45kb	Cg1g011880	2kb	Cg1g011890	3kb	Cg1g011900	8kb	Cg1g011910	11kb	Cg1g011920	20kb	Cg1g011930	24kb	Cg1g011940	43kb	Cg1g011950	47kb	Cg1g011960	75kb	Cg1g011970	86kb	Cg1g011980	96kb
cmp0549	6-C-hexosyl-luteolin O-hexoside	Flavonoid	chr1:9067974	chr1	9067974	9Mb	EMMAX	Cg1g011850	-82kb	Cg1g011860	-60kb	Cg1g011870	-45kb	Cg1g011880	2kb	Cg1g011890	3kb	Cg1g011900	8kb	Cg1g011910	11kb	Cg1g011920	20kb	Cg1g011930	24kb	Cg1g011940	43kb	Cg1g011950	47kb	Cg1g011960	75kb	Cg1g011970	86kb	Cg1g011980	96kb
cmp0604	Quercetin 7-O-rutinoside	Flavonoid	chr1:9067974	chr1	9067974	9Mb	EMMAX	Cg1g011850	-82kb	Cg1g011860	-60kb	Cg1g011870	-45kb	Cg1g011880	2kb	Cg1g011890	3kb	Cg1g011900	8kb	Cg1g011910	11kb	Cg1g011920	20kb	Cg1g011930	24kb	Cg1g011940	43kb	Cg1g011950	47kb	Cg1g011960	75kb	Cg1g011970	86kb	Cg1g011980	96kb
cmp0007	Unknown	Unknown	chr1:9069419	chr1	9069419	9Mb	EMMAX	Cg1g011850	-83kb	Cg1g011860	-61kb	Cg1g011870	-46kb	Cg1g011880	0kb	Cg1g011890	1kb	Cg1g011900	7kb	Cg1g011910	9kb	Cg1g011920	19kb	Cg1g011930	23kb	Cg1g011940	41kb	Cg1g011950	46kb	Cg1g011960	73kb	Cg1g011970	85kb	Cg1g011980	94kb
cmp0829	Tricetin	Flavonoid	chr1:9069419	chr1	9069419	9Mb	EMMAX	Cg1g011850	-83kb	Cg1g011860	-61kb	Cg1g011870	-46kb	Cg1g011880	0kb	Cg1g011890	1kb	Cg1g011900	7kb	Cg1g011910	9kb	Cg1g011920	19kb	Cg1g011930	23kb	Cg1g011940	41kb	Cg1g011950	46kb	Cg1g011960	73kb	Cg1g011970	85kb	Cg1g011980	94kb
cmp0829	Tricetin	Flavonoid	chr1:9069714	chr1	9069714	9Mb	EMMAX	Cg1g011850	-84kb	Cg1g011860	-61kb	Cg1g011870	-46kb	Cg1g011880	0kb	Cg1g011890	1kb	Cg1g011900	7kb	Cg1g011910	9kb	Cg1g011920	19kb	Cg1g011930	22kb	Cg1g011940	41kb	Cg1g011950	45kb	Cg1g011960	73kb	Cg1g011970	85kb	Cg1g011980	94kb
cmp0573	Kaempferol-3-O-rhamnosylhexoside-7-O-rhamnoside	Flavonoid	chr1:9113797	chr1	9113797	9Mb	FaST-LMM	Cg1g011870	-90kb	Cg1g011880	-43kb	Cg1g011890	-41kb	Cg1g011900	-36kb	Cg1g011910	-28kb	Cg1g011920	-23kb	Cg1g011930	-17kb	Cg1g011940	1kb	Cg1g011950	1kb	Cg1g011960	29kb	Cg1g011970	40kb	Cg1g011980	50kb	Cg1g011990	75kb	Cg1g012000	86kb	Cg1g012010	96kb
cmp0867	C-hexosyl-tricetin O-pentoside	Flavonoid	chr1:9113797	chr1	9113797	9Mb	both	Cg1g011870	-90kb	Cg1g011880	-43kb	Cg1g011890	-41kb	Cg1g011900	-36kb	Cg1g011910	-28kb	Cg1g011920	-23kb	Cg1g011930	-17kb	Cg1g011940	1kb	Cg1g011950	1kb	Cg1g011960	29kb	Cg1g011970	40kb	Cg1g011980	50kb	Cg1g011990	75kb	Cg1g012000	86kb	Cg1g012010	96kb
cmp0966	Kaempferol 3-O-glucoside-2‘-O-rhamnoside	Flavonoid	chr1:9113797	chr1	9113797	9Mb	FaST-LMM	Cg1g011870	-90kb	Cg1g011880	-43kb	Cg1g011890	-41kb	Cg1g011900	-36kb	Cg1g011910	-28kb	Cg1g011920	-23kb	Cg1g011930	-17kb	Cg1g011940	1kb	Cg1g011950	1kb	Cg1g011960	29kb	Cg1g011970	40kb	Cg1g011980	50kb	Cg1g011990	75kb	Cg1g012000	86kb	Cg1g012010	96kb
cmp0140	Unknown	Unknown	chr1:9152892	chr1	9152892	9Mb	both	Cg1g011880	82kb	Cg1g011890	-80kb	Cg1g011900	-75kb	Cg1g011910	-67kb	Cg1g011920	-62kb	Cg1g011930	-56kb	Cg1g011940	-37kb	Cg1g011950	-30kb	Cg1g011960	-6kb	Cg1g011970	1kb	Cg1g011980	11kb	Cg1g011990	36kb	Cg1g012000	47kb	Cg1g012010	57kb	Cg1g012020	78kb	Cg1g012030	91kb
cmp0842	Phellodenol H	Coumarin	chr1:9154070	chr1	9154070	9Mb	EMMAX	Cg1g011880	83kb	Cg1g011890	-81kb	Cg1g011900	-76kb	Cg1g011910	-68kb	Cg1g011920	-63kb	Cg1g011930	-57kb	Cg1g011940	-38kb	Cg1g011950	-31kb	Cg1g011960	-7kb	Cg1g011970	0kb	Cg1g011980	9kb	Cg1g011990	35kb	Cg1g012000	46kb	Cg1g012010	56kb	Cg1g012020	77kb	Cg1g012030	90kb
cmp0521	Unknown	Unknown	chr1:9188480	chr1	9188480	9Mb	FaST-LMM	Cg1g011920	-97kb	Cg1g011930	-92kb	Cg1g011940	-72kb	Cg1g011950	-66kb	Cg1g011960	-42kb	Cg1g011970	-27kb	Cg1g011980	-20kb	Cg1g011990	1kb	Cg1g012000	12kb	Cg1g012010	21kb	Cg1g012020	42kb	Cg1g012030	55kb	Cg1g012040	79kb
cmp0521	Unknown	Unknown	chr1:9188520	chr1	9188520	9Mb	FaST-LMM	Cg1g011920	-97kb	Cg1g011930	-92kb	Cg1g011940	-73kb	Cg1g011950	-66kb	Cg1g011960	-42kb	Cg1g011970	-27kb	Cg1g011980	-20kb	Cg1g011990	1kb	Cg1g012000	12kb	Cg1g012010	21kb	Cg1g012020	42kb	Cg1g012030	55kb	Cg1g012040	79kb
cmp0036	Unknown	Unknown	chr1:9206310	chr1	9206310	9Mb	EMMAX	Cg1g011940	-90kb	Cg1g011950	-84kb	Cg1g011960	-59kb	Cg1g011970	-45kb	Cg1g011980	-38kb	Cg1g011990	-13kb	Cg1g012000	3kb	Cg1g012010	4kb	Cg1g012020	25kb	Cg1g012030	37kb	Cg1g012040	62kb
cmp0036	Unknown	Unknown	chr1:9216622	chr1	9216622	9Mb	EMMAX	Cg1g011950	94kb	Cg1g011960	-70kb	Cg1g011970	-55kb	Cg1g011980	-48kb	Cg1g011990	-23kb	Cg1g012000	-6kb	Cg1g012010	0kb	Cg1g012020	14kb	Cg1g012030	27kb	Cg1g012040	51kb	Cg1g012050	94kb
cmp0235	Unknown	Unknown	chr1:9219065	chr1	9219065	9Mb	FaST-LMM	Cg1g011950	96kb	Cg1g011960	-72kb	Cg1g011970	-58kb	Cg1g011980	-51kb	Cg1g011990	-25kb	Cg1g012000	-8kb	Cg1g012010	-1kb	Cg1g012020	12kb	Cg1g012030	25kb	Cg1g012040	49kb	Cg1g012050	92kb
cmp0171	Unknown	Unknown	chr1:9334588	chr1	9334588	9Mb	both	Cg1g012020	98kb	Cg1g012030	-85kb	Cg1g012040	-64kb	Cg1g012050	-18kb	Cg1g012060	1kb	Cg1g012070	5kb	Cg1g012080	7kb	Cg1g012090	16kb	Cg1g012100	21kb	Cg1g012110	30kb	Cg1g012120	38kb	Cg1g012130	47kb	Cg1g012140	51kb	Cg1g012150	61kb	Cg1g012160	87kb	Cg1g012170	97kb	Cg1g012180	98kb
cmp0559	Tricin 5-O-hexosyl-O-hexoside	Flavonoid	chr1:9371486	chr1	9371486	9Mb	both	Cg1g012050	-55kb	Cg1g012060	-33kb	Cg1g012070	-31kb	Cg1g012080	-29kb	Cg1g012090	-16kb	Cg1g012100	-11kb	Cg1g012110	0kb	Cg1g012120	1kb	Cg1g012130	10kb	Cg1g012140	14kb	Cg1g012150	24kb	Cg1g012160	51kb	Cg1g012170	60kb	Cg1g012180	61kb
cmp0962	Hesperetin 5-O-glucoside	Flavonoid	chr1:9371486	chr1	9371486	9Mb	both	Cg1g012050	-55kb	Cg1g012060	-33kb	Cg1g012070	-31kb	Cg1g012080	-29kb	Cg1g012090	-16kb	Cg1g012100	-11kb	Cg1g012110	0kb	Cg1g012120	1kb	Cg1g012130	10kb	Cg1g012140	14kb	Cg1g012150	24kb	Cg1g012160	51kb	Cg1g012170	60kb	Cg1g012180	61kb
cmp0972	Quercetin 5-O-hexoside	Flavonoid	chr1:9371486	chr1	9371486	9Mb	both	Cg1g012050	-55kb	Cg1g012060	-33kb	Cg1g012070	-31kb	Cg1g012080	-29kb	Cg1g012090	-16kb	Cg1g012100	-11kb	Cg1g012110	0kb	Cg1g012120	1kb	Cg1g012130	10kb	Cg1g012140	14kb	Cg1g012150	24kb	Cg1g012160	51kb	Cg1g012170	60kb	Cg1g012180	61kb
cmp0140	Unknown	Unknown	chr1:9439395	chr1	9439395	9Mb	EMMAX	Cg1g012070	-99kb	Cg1g012080	-96kb	Cg1g012090	-84kb	Cg1g012100	-79kb	Cg1g012110	-68kb	Cg1g012120	-65kb	Cg1g012130	-56kb	Cg1g012140	-45kb	Cg1g012150	-41kb	Cg1g012160	-15kb	Cg1g012170	-6kb	Cg1g012180	-5kb
cmp0371	Unknown	Unknown	chr1:9631523	chr1	9631523	9Mb	both	Cg1g012190	-54kb	Cg1g012200	-37kb	Cg1g012210	-36kb	Cg1g012220	-28kb	Cg1g012230	-21kb	Cg1g012240	5kb	Cg1g012250	7kb	Cg1g012260	17kb	Cg1g012270	85kb
cmp0394	Bergapten	Coumarin	chr1:9762385	chr1	9762385	9Mb	EMMAX	Cg1g012270	-43kb	Cg1g012280	-16kb	Cg1g012290	-4kb	Cg1g012300	11kb	Cg1g012310	16kb	Cg1g012320	21kb	Cg1g012330	24kb	Cg1g012340	38kb	Cg1g012350	41kb	Cg1g012360	47kb	Cg1g012370	62kb	Cg1g012380	73kb	Cg1g012390	78kb	Cg1g012400	81kb	Cg1g012410	87kb	Cg1g012420	97kb
cmp0394	Bergapten	Coumarin	chr1:9802214	chr1	9802214	9Mb	both	Cg1g012270	-82kb	Cg1g012280	-56kb	Cg1g012290	-44kb	Cg1g012300	-24kb	Cg1g012310	-19kb	Cg1g012320	-15kb	Cg1g012330	-12kb	Cg1g012340	-1kb	Cg1g012350	2kb	Cg1g012360	8kb	Cg1g012370	23kb	Cg1g012380	33kb	Cg1g012390	38kb	Cg1g012400	41kb	Cg1g012410	47kb	Cg1g012420	57kb	Cg1g012430	60kb	Cg1g012440	62kb	Cg1g012450	65kb	Cg1g012460	68kb	Cg1g012470	71kb
cmp0965	Chrysoeriol 7-O-hexoside	Flavonoid	chr1:9820033	chr1	9820033	9Mb	EMMAX	Cg1g012280	-74kb	Cg1g012290	-62kb	Cg1g012300	-42kb	Cg1g012310	-37kb	Cg1g012320	-33kb	Cg1g012330	-30kb	Cg1g012340	-15kb	Cg1g012350	-10kb	Cg1g012360	0kb	Cg1g012370	5kb	Cg1g012380	15kb	Cg1g012390	20kb	Cg1g012400	23kb	Cg1g012410	29kb	Cg1g012420	39kb	Cg1g012430	42kb	Cg1g012440	44kb	Cg1g012450	47kb	Cg1g012460	50kb	Cg1g012470	53kb	Cg1g012480	57kb
cmp0394	Bergapten	Coumarin	chr1:9827912	chr1	9827912	9Mb	both	Cg1g012280	-82kb	Cg1g012290	-70kb	Cg1g012300	-50kb	Cg1g012310	-45kb	Cg1g012320	-40kb	Cg1g012330	-37kb	Cg1g012340	-23kb	Cg1g012350	-18kb	Cg1g012360	-8kb	Cg1g012370	1kb	Cg1g012380	7kb	Cg1g012390	12kb	Cg1g012400	15kb	Cg1g012410	21kb	Cg1g012420	31kb	Cg1g012430	35kb	Cg1g012440	36kb	Cg1g012450	39kb	Cg1g012460	42kb	Cg1g012470	45kb	Cg1g012480	49kb
cmp0076	Unknown	Unknown	chr1:9830227	chr1	9830227	9Mb	FaST-LMM	Cg1g012280	-84kb	Cg1g012290	-72kb	Cg1g012300	-52kb	Cg1g012310	-47kb	Cg1g012320	-43kb	Cg1g012330	-40kb	Cg1g012340	-25kb	Cg1g012350	-21kb	Cg1g012360	-11kb	Cg1g012370	0kb	Cg1g012380	5kb	Cg1g012390	10kb	Cg1g012400	13kb	Cg1g012410	19kb	Cg1g012420	29kb	Cg1g012430	32kb	Cg1g012440	34kb	Cg1g012450	37kb	Cg1g012460	40kb	Cg1g012470	43kb	Cg1g012480	47kb
cmp0105	Unknown	Unknown	chr1:9830227	chr1	9830227	9Mb	both	Cg1g012280	-84kb	Cg1g012290	-72kb	Cg1g012300	-52kb	Cg1g012310	-47kb	Cg1g012320	-43kb	Cg1g012330	-40kb	Cg1g012340	-25kb	Cg1g012350	-21kb	Cg1g012360	-11kb	Cg1g012370	0kb	Cg1g012380	5kb	Cg1g012390	10kb	Cg1g012400	13kb	Cg1g012410	19kb	Cg1g012420	29kb	Cg1g012430	32kb	Cg1g012440	34kb	Cg1g012450	37kb	Cg1g012460	40kb	Cg1g012470	43kb	Cg1g012480	47kb
cmp0325	7-Prenyloxycoumarin	Coumarin	chr1:9830227	chr1	9830227	9Mb	FaST-LMM	Cg1g012280	-84kb	Cg1g012290	-72kb	Cg1g012300	-52kb	Cg1g012310	-47kb	Cg1g012320	-43kb	Cg1g012330	-40kb	Cg1g012340	-25kb	Cg1g012350	-21kb	Cg1g012360	-11kb	Cg1g012370	0kb	Cg1g012380	5kb	Cg1g012390	10kb	Cg1g012400	13kb	Cg1g012410	19kb	Cg1g012420	29kb	Cg1g012430	32kb	Cg1g012440	34kb	Cg1g012450	37kb	Cg1g012460	40kb	Cg1g012470	43kb	Cg1g012480	47kb
cmp0859	Unknown	Unknown	chr1:9830227	chr1	9830227	9Mb	both	Cg1g012280	-84kb	Cg1g012290	-72kb	Cg1g012300	-52kb	Cg1g012310	-47kb	Cg1g012320	-43kb	Cg1g012330	-40kb	Cg1g012340	-25kb	Cg1g012350	-21kb	Cg1g012360	-11kb	Cg1g012370	0kb	Cg1g012380	5kb	Cg1g012390	10kb	Cg1g012400	13kb	Cg1g012410	19kb	Cg1g012420	29kb	Cg1g012430	32kb	Cg1g012440	34kb	Cg1g012450	37kb	Cg1g012460	40kb	Cg1g012470	43kb	Cg1g012480	47kb
cmp0779	Unknown	Unknown	chr1:9842355	chr1	9842355	9Mb	both	Cg1g012280	-96kb	Cg1g012290	-84kb	Cg1g012300	-64kb	Cg1g012310	-59kb	Cg1g012320	-55kb	Cg1g012330	-52kb	Cg1g012340	-38kb	Cg1g012350	-33kb	Cg1g012360	-23kb	Cg1g012370	-12kb	Cg1g012380	-3kb	Cg1g012390	0kb	Cg1g012400	1kb	Cg1g012410	7kb	Cg1g012420	17kb	Cg1g012430	20kb	Cg1g012440	22kb	Cg1g012450	24kb	Cg1g012460	28kb	Cg1g012470	31kb	Cg1g012480	35kb
cmp0394	Bergapten	Coumarin	chr1:9842462	chr1	9842462	9Mb	both	Cg1g012280	-96kb	Cg1g012290	-84kb	Cg1g012300	-64kb	Cg1g012310	-59kb	Cg1g012320	-55kb	Cg1g012330	-52kb	Cg1g012340	-38kb	Cg1g012350	-33kb	Cg1g012360	-23kb	Cg1g012370	-12kb	Cg1g012380	-3kb	Cg1g012390	0kb	Cg1g012400	1kb	Cg1g012410	6kb	Cg1g012420	17kb	Cg1g012430	20kb	Cg1g012440	22kb	Cg1g012450	24kb	Cg1g012460	28kb	Cg1g012470	31kb	Cg1g012480	35kb
cmp0859	Unknown	Unknown	chr1:9843444	chr1	9843444	9Mb	both	Cg1g012280	-97kb	Cg1g012290	-85kb	Cg1g012300	-65kb	Cg1g012310	-60kb	Cg1g012320	-56kb	Cg1g012330	-53kb	Cg1g012340	-39kb	Cg1g012350	-34kb	Cg1g012360	-24kb	Cg1g012370	-13kb	Cg1g012380	-4kb	Cg1g012390	-1kb	Cg1g012400	0kb	Cg1g012410	5kb	Cg1g012420	16kb	Cg1g012430	19kb	Cg1g012440	21kb	Cg1g012450	23kb	Cg1g012460	27kb	Cg1g012470	30kb	Cg1g012480	34kb
cmp0034	Unknown	Unknown	chr1:9863568	chr1	9863568	9Mb	EMMAX	Cg1g012300	-85kb	Cg1g012310	-80kb	Cg1g012320	-76kb	Cg1g012330	-73kb	Cg1g012340	-59kb	Cg1g012350	-54kb	Cg1g012360	-44kb	Cg1g012370	-33kb	Cg1g012380	-24kb	Cg1g012390	-21kb	Cg1g012400	-16kb	Cg1g012410	-13kb	Cg1g012420	-1kb	Cg1g012430	0kb	Cg1g012440	1kb	Cg1g012450	3kb	Cg1g012460	7kb	Cg1g012470	10kb	Cg1g012480	14kb	Cg1g012490	37kb	Cg1g012500	46kb
cmp0394	Bergapten	Coumarin	chr1:9867765	chr1	9867765	9Mb	both	Cg1g012300	-90kb	Cg1g012310	-85kb	Cg1g012320	-80kb	Cg1g012330	-77kb	Cg1g012340	-63kb	Cg1g012350	-58kb	Cg1g012360	-48kb	Cg1g012370	-37kb	Cg1g012380	-28kb	Cg1g012390	-25kb	Cg1g012400	-20kb	Cg1g012410	-17kb	Cg1g012420	-6kb	Cg1g012430	-3kb	Cg1g012440	-2kb	Cg1g012450	0kb	Cg1g012460	2kb	Cg1g012470	6kb	Cg1g012480	9kb	Cg1g012490	32kb	Cg1g012500	42kb
cmp0394	Bergapten	Coumarin	chr1:9867805	chr1	9867805	9Mb	both	Cg1g012300	-90kb	Cg1g012310	-85kb	Cg1g012320	-80kb	Cg1g012330	-77kb	Cg1g012340	-63kb	Cg1g012350	-58kb	Cg1g012360	-48kb	Cg1g012370	-37kb	Cg1g012380	-28kb	Cg1g012390	-26kb	Cg1g012400	-20kb	Cg1g012410	-17kb	Cg1g012420	-6kb	Cg1g012430	-3kb	Cg1g012440	-2kb	Cg1g012450	0kb	Cg1g012460	2kb	Cg1g012470	6kb	Cg1g012480	9kb	Cg1g012490	32kb	Cg1g012500	42kb
cmp0394	Bergapten	Coumarin	chr1:9867933	chr1	9867933	9Mb	both	Cg1g012300	-90kb	Cg1g012310	-85kb	Cg1g012320	-81kb	Cg1g012330	-78kb	Cg1g012340	-63kb	Cg1g012350	-58kb	Cg1g012360	-48kb	Cg1g012370	-38kb	Cg1g012380	-28kb	Cg1g012390	-26kb	Cg1g012400	-20kb	Cg1g012410	-17kb	Cg1g012420	-6kb	Cg1g012430	-3kb	Cg1g012440	-2kb	Cg1g012450	0kb	Cg1g012460	2kb	Cg1g012470	5kb	Cg1g012480	9kb	Cg1g012490	32kb	Cg1g012500	42kb
cmp0970	Selgin O-malonylhexoside	Flavonoid	chr1:9893256	chr1	9893256	9Mb	both	Cg1g012340	-89kb	Cg1g012350	-84kb	Cg1g012360	-74kb	Cg1g012370	-63kb	Cg1g012380	-54kb	Cg1g012390	-51kb	Cg1g012400	-45kb	Cg1g012410	-43kb	Cg1g012420	-31kb	Cg1g012430	-28kb	Cg1g012440	-28kb	Cg1g012450	-24kb	Cg1g012460	-22kb	Cg1g012470	-17kb	Cg1g012480	-15kb	Cg1g012490	7kb	Cg1g012500	17kb	Cg1g012510	39kb	Cg1g012520	52kb	Cg1g012530	59kb	Cg1g012540	61kb
cmp0836	N-Sinapoylagmatine	Polyamine	chr1:9898953	chr1	9898953	9Mb	both	Cg1g012340	-94kb	Cg1g012350	-89kb	Cg1g012360	-79kb	Cg1g012370	-69kb	Cg1g012380	-59kb	Cg1g012390	-57kb	Cg1g012400	-51kb	Cg1g012410	-48kb	Cg1g012420	-37kb	Cg1g012430	-34kb	Cg1g012440	-33kb	Cg1g012450	-30kb	Cg1g012460	-27kb	Cg1g012470	-23kb	Cg1g012480	-20kb	Cg1g012490	1kb	Cg1g012500	11kb	Cg1g012510	33kb	Cg1g012520	47kb	Cg1g012530	53kb	Cg1g012540	56kb
cmp0371	Unknown	Unknown	chr1:9907353	chr1	9907353	9Mb	EMMAX	Cg1g012350	98kb	Cg1g012360	-88kb	Cg1g012370	-77kb	Cg1g012380	-68kb	Cg1g012390	-65kb	Cg1g012400	-60kb	Cg1g012410	-57kb	Cg1g012420	-45kb	Cg1g012430	-42kb	Cg1g012440	-42kb	Cg1g012450	-38kb	Cg1g012460	-36kb	Cg1g012470	-31kb	Cg1g012480	-29kb	Cg1g012490	-5kb	Cg1g012500	3kb	Cg1g012510	25kb	Cg1g012520	38kb	Cg1g012530	44kb	Cg1g012540	47kb	Cg1g012550	86kb
cmp0595	hesperetin O-di-hexoside	Flavonoid	chr1:9917305	chr1	9917305	9Mb	both	Cg1g012360	98kb	Cg1g012370	-87kb	Cg1g012380	-78kb	Cg1g012390	-75kb	Cg1g012400	-70kb	Cg1g012410	-67kb	Cg1g012420	-55kb	Cg1g012430	-52kb	Cg1g012440	-52kb	Cg1g012450	-48kb	Cg1g012460	-46kb	Cg1g012470	-41kb	Cg1g012480	-39kb	Cg1g012490	-14kb	Cg1g012500	-5kb	Cg1g012510	15kb	Cg1g012520	28kb	Cg1g012530	34kb	Cg1g012540	37kb	Cg1g012550	76kb
cmp0234	Unknown	Unknown	chr1:9927759	chr1	9927759	9Mb	FaST-LMM	Cg1g012370	97kb	Cg1g012380	-88kb	Cg1g012390	-85kb	Cg1g012400	-80kb	Cg1g012410	-77kb	Cg1g012420	-66kb	Cg1g012430	-63kb	Cg1g012440	-62kb	Cg1g012450	-59kb	Cg1g012460	-56kb	Cg1g012470	-51kb	Cg1g012480	-49kb	Cg1g012490	-25kb	Cg1g012500	-15kb	Cg1g012510	4kb	Cg1g012520	18kb	Cg1g012530	24kb	Cg1g012540	27kb	Cg1g012550	65kb	Cg1g012560	93kb
cmp0241	Unknown	Unknown	chr1:9927759	chr1	9927759	9Mb	FaST-LMM	Cg1g012370	97kb	Cg1g012380	-88kb	Cg1g012390	-85kb	Cg1g012400	-80kb	Cg1g012410	-77kb	Cg1g012420	-66kb	Cg1g012430	-63kb	Cg1g012440	-62kb	Cg1g012450	-59kb	Cg1g012460	-56kb	Cg1g012470	-51kb	Cg1g012480	-49kb	Cg1g012490	-25kb	Cg1g012500	-15kb	Cg1g012510	4kb	Cg1g012520	18kb	Cg1g012530	24kb	Cg1g012540	27kb	Cg1g012550	65kb	Cg1g012560	93kb
cmp0352	LysoPE 18:1	Lipid	chr1:9930599	chr1	9930599	9Mb	FaST-LMM	Cg1g012380	-91kb	Cg1g012390	-88kb	Cg1g012400	-83kb	Cg1g012410	-80kb	Cg1g012420	-68kb	Cg1g012430	-66kb	Cg1g012440	-65kb	Cg1g012450	-62kb	Cg1g012460	-59kb	Cg1g012470	-54kb	Cg1g012480	-52kb	Cg1g012490	-28kb	Cg1g012500	-18kb	Cg1g012510	2kb	Cg1g012520	15kb	Cg1g012530	21kb	Cg1g012540	24kb	Cg1g012550	62kb	Cg1g012560	90kb
cmp0083	Unknown	Unknown	chr1:9937332	chr1	9937332	9Mb	FaST-LMM	Cg1g012380	98kb	Cg1g012390	-95kb	Cg1g012400	-90kb	Cg1g012410	-87kb	Cg1g012420	-75kb	Cg1g012430	-72kb	Cg1g012440	-72kb	Cg1g012450	-68kb	Cg1g012460	-66kb	Cg1g012470	-61kb	Cg1g012480	-59kb	Cg1g012490	-35kb	Cg1g012500	-25kb	Cg1g012510	-3kb	Cg1g012520	8kb	Cg1g012530	14kb	Cg1g012540	17kb	Cg1g012550	56kb	Cg1g012560	83kb
cmp0034	Unknown	Unknown	chr1:9938831	chr1	9938831	9Mb	both	Cg1g012380	99kb	Cg1g012390	-97kb	Cg1g012400	-91kb	Cg1g012410	-88kb	Cg1g012420	-77kb	Cg1g012430	-74kb	Cg1g012440	-73kb	Cg1g012450	-70kb	Cg1g012460	-67kb	Cg1g012470	-62kb	Cg1g012480	-60kb	Cg1g012490	-36kb	Cg1g012500	-26kb	Cg1g012510	-4kb	Cg1g012520	7kb	Cg1g012530	13kb	Cg1g012540	16kb	Cg1g012550	54kb	Cg1g012560	82kb
cmp0105	Unknown	Unknown	chr1:9938831	chr1	9938831	9Mb	FaST-LMM	Cg1g012380	99kb	Cg1g012390	-97kb	Cg1g012400	-91kb	Cg1g012410	-88kb	Cg1g012420	-77kb	Cg1g012430	-74kb	Cg1g012440	-73kb	Cg1g012450	-70kb	Cg1g012460	-67kb	Cg1g012470	-62kb	Cg1g012480	-60kb	Cg1g012490	-36kb	Cg1g012500	-26kb	Cg1g012510	-4kb	Cg1g012520	7kb	Cg1g012530	13kb	Cg1g012540	16kb	Cg1g012550	54kb	Cg1g012560	82kb
cmp0371	Unknown	Unknown	chr1:9938831	chr1	9938831	9Mb	both	Cg1g012380	99kb	Cg1g012390	-97kb	Cg1g012400	-91kb	Cg1g012410	-88kb	Cg1g012420	-77kb	Cg1g012430	-74kb	Cg1g012440	-73kb	Cg1g012450	-70kb	Cg1g012460	-67kb	Cg1g012470	-62kb	Cg1g012480	-60kb	Cg1g012490	-36kb	Cg1g012500	-26kb	Cg1g012510	-4kb	Cg1g012520	7kb	Cg1g012530	13kb	Cg1g012540	16kb	Cg1g012550	54kb	Cg1g012560	82kb
cmp0859	Unknown	Unknown	chr1:9938831	chr1	9938831	9Mb	both	Cg1g012380	99kb	Cg1g012390	-97kb	Cg1g012400	-91kb	Cg1g012410	-88kb	Cg1g012420	-77kb	Cg1g012430	-74kb	Cg1g012440	-73kb	Cg1g012450	-70kb	Cg1g012460	-67kb	Cg1g012470	-62kb	Cg1g012480	-60kb	Cg1g012490	-36kb	Cg1g012500	-26kb	Cg1g012510	-4kb	Cg1g012520	7kb	Cg1g012530	13kb	Cg1g012540	16kb	Cg1g012550	54kb	Cg1g012560	82kb
cmp0197	Unknown	Unknown	chr1:9938940	chr1	9938940	9Mb	EMMAX	Cg1g012380	99kb	Cg1g012390	-97kb	Cg1g012400	-91kb	Cg1g012410	-88kb	Cg1g012420	-77kb	Cg1g012430	-74kb	Cg1g012440	-73kb	Cg1g012450	-70kb	Cg1g012460	-67kb	Cg1g012470	-62kb	Cg1g012480	-60kb	Cg1g012490	-36kb	Cg1g012500	-26kb	Cg1g012510	-4kb	Cg1g012520	7kb	Cg1g012530	13kb	Cg1g012540	16kb	Cg1g012550	54kb	Cg1g012560	82kb
cmp0394	Bergapten	Coumarin	chr1:9938940	chr1	9938940	9Mb	both	Cg1g012380	99kb	Cg1g012390	-97kb	Cg1g012400	-91kb	Cg1g012410	-88kb	Cg1g012420	-77kb	Cg1g012430	-74kb	Cg1g012440	-73kb	Cg1g012450	-70kb	Cg1g012460	-67kb	Cg1g012470	-62kb	Cg1g012480	-60kb	Cg1g012490	-36kb	Cg1g012500	-26kb	Cg1g012510	-4kb	Cg1g012520	7kb	Cg1g012530	13kb	Cg1g012540	16kb	Cg1g012550	54kb	Cg1g012560	82kb
cmp0480	Unknown	Unknown	chr1:9938940	chr1	9938940	9Mb	EMMAX	Cg1g012380	99kb	Cg1g012390	-97kb	Cg1g012400	-91kb	Cg1g012410	-88kb	Cg1g012420	-77kb	Cg1g012430	-74kb	Cg1g012440	-73kb	Cg1g012450	-70kb	Cg1g012460	-67kb	Cg1g012470	-62kb	Cg1g012480	-60kb	Cg1g012490	-36kb	Cg1g012500	-26kb	Cg1g012510	-4kb	Cg1g012520	7kb	Cg1g012530	13kb	Cg1g012540	16kb	Cg1g012550	54kb	Cg1g012560	82kb
cmp0859	Unknown	Unknown	chr1:9939135	chr1	9939135	9Mb	both	Cg1g012390	-97kb	Cg1g012400	-91kb	Cg1g012410	-89kb	Cg1g012420	-77kb	Cg1g012430	-74kb	Cg1g012440	-73kb	Cg1g012450	-70kb	Cg1g012460	-68kb	Cg1g012470	-63kb	Cg1g012480	-61kb	Cg1g012490	-36kb	Cg1g012500	-26kb	Cg1g012510	-4kb	Cg1g012520	6kb	Cg1g012530	13kb	Cg1g012540	15kb	Cg1g012550	54kb	Cg1g012560	81kb
cmp0610	Isorhamnetin O-hexoside	Flavonoid	chr1:9960104	chr1	9960104	9Mb	both	Cg1g012420	98kb	Cg1g012430	-95kb	Cg1g012440	-94kb	Cg1g012450	-91kb	Cg1g012460	-89kb	Cg1g012470	-84kb	Cg1g012480	-82kb	Cg1g012490	-57kb	Cg1g012500	-47kb	Cg1g012510	-25kb	Cg1g012520	-7kb	Cg1g012530	0kb	Cg1g012540	0kb	Cg1g012550	33kb	Cg1g012560	60kb	Cg1g012570	79kb
cmp0924	Selgin O-hexoside	Flavonoid	chr1:9960104	chr1	9960104	9Mb	both	Cg1g012420	98kb	Cg1g012430	-95kb	Cg1g012440	-94kb	Cg1g012450	-91kb	Cg1g012460	-89kb	Cg1g012470	-84kb	Cg1g012480	-82kb	Cg1g012490	-57kb	Cg1g012500	-47kb	Cg1g012510	-25kb	Cg1g012520	-7kb	Cg1g012530	0kb	Cg1g012540	0kb	Cg1g012550	33kb	Cg1g012560	60kb	Cg1g012570	79kb
cmp0970	Selgin O-malonylhexoside	Flavonoid	chr1:9960104	chr1	9960104	9Mb	both	Cg1g012420	98kb	Cg1g012430	-95kb	Cg1g012440	-94kb	Cg1g012450	-91kb	Cg1g012460	-89kb	Cg1g012470	-84kb	Cg1g012480	-82kb	Cg1g012490	-57kb	Cg1g012500	-47kb	Cg1g012510	-25kb	Cg1g012520	-7kb	Cg1g012530	0kb	Cg1g012540	0kb	Cg1g012550	33kb	Cg1g012560	60kb	Cg1g012570	79kb
cmp0924	Selgin O-hexoside	Flavonoid	chr1:9960502	chr1	9960502	9Mb	both	Cg1g012420	98kb	Cg1g012430	-96kb	Cg1g012440	-95kb	Cg1g012450	-92kb	Cg1g012460	-89kb	Cg1g012470	-84kb	Cg1g012480	-82kb	Cg1g012490	-58kb	Cg1g012500	-48kb	Cg1g012510	-26kb	Cg1g012520	-7kb	Cg1g012530	0kb	Cg1g012540	0kb	Cg1g012550	32kb	Cg1g012560	60kb	Cg1g012570	79kb
cmp0970	Selgin O-malonylhexoside	Flavonoid	chr1:9960502	chr1	9960502	9Mb	both	Cg1g012420	98kb	Cg1g012430	-96kb	Cg1g012440	-95kb	Cg1g012450	-92kb	Cg1g012460	-89kb	Cg1g012470	-84kb	Cg1g012480	-82kb	Cg1g012490	-58kb	Cg1g012500	-48kb	Cg1g012510	-26kb	Cg1g012520	-7kb	Cg1g012530	0kb	Cg1g012540	0kb	Cg1g012550	32kb	Cg1g012560	60kb	Cg1g012570	79kb
cmp0394	Bergapten	Coumarin	chr1:9968030	chr1	9968030	9Mb	both	Cg1g012450	99kb	Cg1g012460	-97kb	Cg1g012470	-92kb	Cg1g012480	-89kb	Cg1g012490	-65kb	Cg1g012500	-55kb	Cg1g012510	-33kb	Cg1g012520	-15kb	Cg1g012530	-8kb	Cg1g012540	-8kb	Cg1g012550	25kb	Cg1g012560	53kb	Cg1g012570	71kb	Cg1g012580	94kb
cmp0076	Unknown	Unknown	chr1:9969006	chr1	9969006	9Mb	both	Cg1g012460	-98kb	Cg1g012470	-93kb	Cg1g012480	-90kb	Cg1g012490	-66kb	Cg1g012500	-56kb	Cg1g012510	-34kb	Cg1g012520	-16kb	Cg1g012530	-9kb	Cg1g012540	-9kb	Cg1g012550	24kb	Cg1g012560	52kb	Cg1g012570	70kb	Cg1g012580	93kb
cmp0105	Unknown	Unknown	chr1:9969006	chr1	9969006	9Mb	both	Cg1g012460	-98kb	Cg1g012470	-93kb	Cg1g012480	-90kb	Cg1g012490	-66kb	Cg1g012500	-56kb	Cg1g012510	-34kb	Cg1g012520	-16kb	Cg1g012530	-9kb	Cg1g012540	-9kb	Cg1g012550	24kb	Cg1g012560	52kb	Cg1g012570	70kb	Cg1g012580	93kb
cmp0859	Unknown	Unknown	chr1:9969006	chr1	9969006	9Mb	EMMAX	Cg1g012460	-98kb	Cg1g012470	-93kb	Cg1g012480	-90kb	Cg1g012490	-66kb	Cg1g012500	-56kb	Cg1g012510	-34kb	Cg1g012520	-16kb	Cg1g012530	-9kb	Cg1g012540	-9kb	Cg1g012550	24kb	Cg1g012560	52kb	Cg1g012570	70kb	Cg1g012580	93kb
cmp0394	Bergapten	Coumarin	chr1:9970447	chr1	9970447	9Mb	both	Cg1g012460	-99kb	Cg1g012470	-94kb	Cg1g012480	-92kb	Cg1g012490	-68kb	Cg1g012500	-58kb	Cg1g012510	-36kb	Cg1g012520	-17kb	Cg1g012530	-10kb	Cg1g012540	-10kb	Cg1g012550	22kb	Cg1g012560	50kb	Cg1g012570	69kb	Cg1g012580	92kb
cmp0610	Isorhamnetin O-hexoside	Flavonoid	chr1:9983875	chr1	9983875	9Mb	both	Cg1g012490	-81kb	Cg1g012500	-71kb	Cg1g012510	-49kb	Cg1g012520	-31kb	Cg1g012530	-23kb	Cg1g012540	-23kb	Cg1g012550	9kb	Cg1g012560	37kb	Cg1g012570	55kb	Cg1g012580	79kb	Cg1g012590	98kb
cmp0924	Selgin O-hexoside	Flavonoid	chr1:9983875	chr1	9983875	9Mb	both	Cg1g012490	-81kb	Cg1g012500	-71kb	Cg1g012510	-49kb	Cg1g012520	-31kb	Cg1g012530	-23kb	Cg1g012540	-23kb	Cg1g012550	9kb	Cg1g012560	37kb	Cg1g012570	55kb	Cg1g012580	79kb	Cg1g012590	98kb
cmp0975	Quercetin O-malonylhexoside	Flavonoid	chr1:9983875	chr1	9983875	9Mb	both	Cg1g012490	-81kb	Cg1g012500	-71kb	Cg1g012510	-49kb	Cg1g012520	-31kb	Cg1g012530	-23kb	Cg1g012540	-23kb	Cg1g012550	9kb	Cg1g012560	37kb	Cg1g012570	55kb	Cg1g012580	79kb	Cg1g012590	98kb
cmp0924	Selgin O-hexoside	Flavonoid	chr1:9996907	chr1	9996907	9Mb	both	Cg1g012490	-94kb	Cg1g012500	-84kb	Cg1g012510	-62kb	Cg1g012520	-44kb	Cg1g012530	-36kb	Cg1g012540	-36kb	Cg1g012550	-2kb	Cg1g012560	24kb	Cg1g012570	42kb	Cg1g012580	66kb	Cg1g012590	85kb	Cg1g012600	87kb	Cg1g012610	93kb	Cg1g012620	96kb
cmp0610	Isorhamnetin O-hexoside	Flavonoid	chr1:9996932	chr1	9996932	9Mb	FaST-LMM	Cg1g012490	-94kb	Cg1g012500	-84kb	Cg1g012510	-62kb	Cg1g012520	-44kb	Cg1g012530	-36kb	Cg1g012540	-36kb	Cg1g012550	-2kb	Cg1g012560	24kb	Cg1g012570	42kb	Cg1g012580	66kb	Cg1g012590	85kb	Cg1g012600	87kb	Cg1g012610	93kb	Cg1g012620	96kb
cmp0924	Selgin O-hexoside	Flavonoid	chr1:9996932	chr1	9996932	9Mb	both	Cg1g012490	-94kb	Cg1g012500	-84kb	Cg1g012510	-62kb	Cg1g012520	-44kb	Cg1g012530	-36kb	Cg1g012540	-36kb	Cg1g012550	-2kb	Cg1g012560	24kb	Cg1g012570	42kb	Cg1g012580	66kb	Cg1g012590	85kb	Cg1g012600	87kb	Cg1g012610	93kb	Cg1g012620	96kb
cmp0047	Unknown	Unknown	chr1:10002312	chr1	10002312	10Mb	both	Cg1g012490	99kb	Cg1g012500	-90kb	Cg1g012510	-68kb	Cg1g012520	-49kb	Cg1g012530	-42kb	Cg1g012540	-42kb	Cg1g012550	-8kb	Cg1g012560	18kb	Cg1g012570	37kb	Cg1g012580	60kb	Cg1g012590	80kb	Cg1g012600	82kb	Cg1g012610	87kb	Cg1g012620	91kb
cmp0059	Unknown	Unknown	chr1:10002312	chr1	10002312	10Mb	FaST-LMM	Cg1g012490	99kb	Cg1g012500	-90kb	Cg1g012510	-68kb	Cg1g012520	-49kb	Cg1g012530	-42kb	Cg1g012540	-42kb	Cg1g012550	-8kb	Cg1g012560	18kb	Cg1g012570	37kb	Cg1g012580	60kb	Cg1g012590	80kb	Cg1g012600	82kb	Cg1g012610	87kb	Cg1g012620	91kb
cmp0107	Unknown	Unknown	chr1:10002312	chr1	10002312	10Mb	EMMAX	Cg1g012490	99kb	Cg1g012500	-90kb	Cg1g012510	-68kb	Cg1g012520	-49kb	Cg1g012530	-42kb	Cg1g012540	-42kb	Cg1g012550	-8kb	Cg1g012560	18kb	Cg1g012570	37kb	Cg1g012580	60kb	Cg1g012590	80kb	Cg1g012600	82kb	Cg1g012610	87kb	Cg1g012620	91kb
cmp0529	Unknown	Unknown	chr1:10002312	chr1	10002312	10Mb	both	Cg1g012490	99kb	Cg1g012500	-90kb	Cg1g012510	-68kb	Cg1g012520	-49kb	Cg1g012530	-42kb	Cg1g012540	-42kb	Cg1g012550	-8kb	Cg1g012560	18kb	Cg1g012570	37kb	Cg1g012580	60kb	Cg1g012590	80kb	Cg1g012600	82kb	Cg1g012610	87kb	Cg1g012620	91kb
cmp0924	Selgin O-hexoside	Flavonoid	chr1:10002940	chr1	10002940	10Mb	FaST-LMM	Cg1g012500	-90kb	Cg1g012510	-68kb	Cg1g012520	-50kb	Cg1g012530	-42kb	Cg1g012540	-42kb	Cg1g012550	-8kb	Cg1g012560	18kb	Cg1g012570	36kb	Cg1g012580	60kb	Cg1g012590	79kb	Cg1g012600	81kb	Cg1g012610	87kb	Cg1g012620	90kb	Cg1g012630	99kb
cmp0610	Isorhamnetin O-hexoside	Flavonoid	chr1:10002969	chr1	10002969	10Mb	EMMAX	Cg1g012500	-90kb	Cg1g012510	-68kb	Cg1g012520	-50kb	Cg1g012530	-43kb	Cg1g012540	-43kb	Cg1g012550	-8kb	Cg1g012560	18kb	Cg1g012570	36kb	Cg1g012580	60kb	Cg1g012590	79kb	Cg1g012600	81kb	Cg1g012610	87kb	Cg1g012620	90kb	Cg1g012630	99kb
cmp0924	Selgin O-hexoside	Flavonoid	chr1:10002969	chr1	10002969	10Mb	both	Cg1g012500	-90kb	Cg1g012510	-68kb	Cg1g012520	-50kb	Cg1g012530	-43kb	Cg1g012540	-43kb	Cg1g012550	-8kb	Cg1g012560	18kb	Cg1g012570	36kb	Cg1g012580	60kb	Cg1g012590	79kb	Cg1g012600	81kb	Cg1g012610	87kb	Cg1g012620	90kb	Cg1g012630	99kb
cmp0529	Unknown	Unknown	chr1:10006735	chr1	10006735	10Mb	both	Cg1g012500	-94kb	Cg1g012510	-72kb	Cg1g012520	-53kb	Cg1g012530	-46kb	Cg1g012540	-46kb	Cg1g012550	-12kb	Cg1g012560	14kb	Cg1g012570	32kb	Cg1g012580	56kb	Cg1g012590	76kb	Cg1g012600	77kb	Cg1g012610	83kb	Cg1g012620	86kb	Cg1g012630	95kb
cmp0034	Unknown	Unknown	chr1:10009756	chr1	10009756	10Mb	both	Cg1g012500	-97kb	Cg1g012510	-75kb	Cg1g012520	-56kb	Cg1g012530	-49kb	Cg1g012540	-49kb	Cg1g012550	-15kb	Cg1g012560	11kb	Cg1g012570	29kb	Cg1g012580	53kb	Cg1g012590	73kb	Cg1g012600	74kb	Cg1g012610	80kb	Cg1g012620	83kb	Cg1g012630	92kb
cmp0105	Unknown	Unknown	chr1:10009756	chr1	10009756	10Mb	FaST-LMM	Cg1g012500	-97kb	Cg1g012510	-75kb	Cg1g012520	-56kb	Cg1g012530	-49kb	Cg1g012540	-49kb	Cg1g012550	-15kb	Cg1g012560	11kb	Cg1g012570	29kb	Cg1g012580	53kb	Cg1g012590	73kb	Cg1g012600	74kb	Cg1g012610	80kb	Cg1g012620	83kb	Cg1g012630	92kb
cmp0859	Unknown	Unknown	chr1:10009756	chr1	10009756	10Mb	FaST-LMM	Cg1g012500	-97kb	Cg1g012510	-75kb	Cg1g012520	-56kb	Cg1g012530	-49kb	Cg1g012540	-49kb	Cg1g012550	-15kb	Cg1g012560	11kb	Cg1g012570	29kb	Cg1g012580	53kb	Cg1g012590	73kb	Cg1g012600	74kb	Cg1g012610	80kb	Cg1g012620	83kb	Cg1g012630	92kb
cmp0371	Unknown	Unknown	chr1:10016554	chr1	10016554	10Mb	both	Cg1g012510	-82kb	Cg1g012520	-63kb	Cg1g012530	-56kb	Cg1g012540	-56kb	Cg1g012550	-22kb	Cg1g012560	4kb	Cg1g012570	22kb	Cg1g012580	46kb	Cg1g012590	66kb	Cg1g012600	67kb	Cg1g012610	73kb	Cg1g012620	76kb	Cg1g012630	85kb	Cg1g012640	99kb
cmp0371	Unknown	Unknown	chr1:10022695	chr1	10022695	10Mb	both	Cg1g012510	-88kb	Cg1g012520	-69kb	Cg1g012530	-62kb	Cg1g012540	-62kb	Cg1g012550	-28kb	Cg1g012560	1kb	Cg1g012570	16kb	Cg1g012580	40kb	Cg1g012590	60kb	Cg1g012600	61kb	Cg1g012610	67kb	Cg1g012620	70kb	Cg1g012630	79kb	Cg1g012640	92kb
cmp0092	Unknown	Unknown	chr1:10034274	chr1	10034274	10Mb	EMMAX	Cg1g012520	-81kb	Cg1g012530	-74kb	Cg1g012540	-74kb	Cg1g012550	-40kb	Cg1g012560	-10kb	Cg1g012570	5kb	Cg1g012580	28kb	Cg1g012590	48kb	Cg1g012600	50kb	Cg1g012610	55kb	Cg1g012620	59kb	Cg1g012630	68kb	Cg1g012640	81kb	Cg1g012650	90kb	Cg1g012660	94kb
cmp0092	Unknown	Unknown	chr1:10034275	chr1	10034275	10Mb	EMMAX	Cg1g012520	-81kb	Cg1g012530	-74kb	Cg1g012540	-74kb	Cg1g012550	-40kb	Cg1g012560	-10kb	Cg1g012570	5kb	Cg1g012580	28kb	Cg1g012590	48kb	Cg1g012600	50kb	Cg1g012610	55kb	Cg1g012620	59kb	Cg1g012630	68kb	Cg1g012640	81kb	Cg1g012650	90kb	Cg1g012660	94kb
cmp0394	Bergapten	Coumarin	chr1:10038731	chr1	10038731	10Mb	both	Cg1g012520	-85kb	Cg1g012530	-78kb	Cg1g012540	-78kb	Cg1g012550	-44kb	Cg1g012560	-14kb	Cg1g012570	0kb	Cg1g012580	24kb	Cg1g012590	44kb	Cg1g012600	45kb	Cg1g012610	51kb	Cg1g012620	54kb	Cg1g012630	63kb	Cg1g012640	76kb	Cg1g012650	85kb	Cg1g012660	90kb
cmp0034	Unknown	Unknown	chr1:10038833	chr1	10038833	10Mb	both	Cg1g012520	-86kb	Cg1g012530	-78kb	Cg1g012540	-78kb	Cg1g012550	-44kb	Cg1g012560	-15kb	Cg1g012570	0kb	Cg1g012580	24kb	Cg1g012590	43kb	Cg1g012600	45kb	Cg1g012610	51kb	Cg1g012620	54kb	Cg1g012630	63kb	Cg1g012640	76kb	Cg1g012650	85kb	Cg1g012660	89kb
cmp0076	Unknown	Unknown	chr1:10039261	chr1	10039261	10Mb	both	Cg1g012520	-86kb	Cg1g012530	-79kb	Cg1g012540	-79kb	Cg1g012550	-45kb	Cg1g012560	-15kb	Cg1g012570	0kb	Cg1g012580	23kb	Cg1g012590	43kb	Cg1g012600	45kb	Cg1g012610	51kb	Cg1g012620	54kb	Cg1g012630	63kb	Cg1g012640	76kb	Cg1g012650	85kb	Cg1g012660	89kb
cmp0085	Unknown	Unknown	chr1:10039261	chr1	10039261	10Mb	FaST-LMM	Cg1g012520	-86kb	Cg1g012530	-79kb	Cg1g012540	-79kb	Cg1g012550	-45kb	Cg1g012560	-15kb	Cg1g012570	0kb	Cg1g012580	23kb	Cg1g012590	43kb	Cg1g012600	45kb	Cg1g012610	51kb	Cg1g012620	54kb	Cg1g012630	63kb	Cg1g012640	76kb	Cg1g012650	85kb	Cg1g012660	89kb
cmp0105	Unknown	Unknown	chr1:10039261	chr1	10039261	10Mb	both	Cg1g012520	-86kb	Cg1g012530	-79kb	Cg1g012540	-79kb	Cg1g012550	-45kb	Cg1g012560	-15kb	Cg1g012570	0kb	Cg1g012580	23kb	Cg1g012590	43kb	Cg1g012600	45kb	Cg1g012610	51kb	Cg1g012620	54kb	Cg1g012630	63kb	Cg1g012640	76kb	Cg1g012650	85kb	Cg1g012660	89kb
cmp0325	7-Prenyloxycoumarin	Coumarin	chr1:10039261	chr1	10039261	10Mb	FaST-LMM	Cg1g012520	-86kb	Cg1g012530	-79kb	Cg1g012540	-79kb	Cg1g012550	-45kb	Cg1g012560	-15kb	Cg1g012570	0kb	Cg1g012580	23kb	Cg1g012590	43kb	Cg1g012600	45kb	Cg1g012610	51kb	Cg1g012620	54kb	Cg1g012630	63kb	Cg1g012640	76kb	Cg1g012650	85kb	Cg1g012660	89kb
cmp0859	Unknown	Unknown	chr1:10039261	chr1	10039261	10Mb	both	Cg1g012520	-86kb	Cg1g012530	-79kb	Cg1g012540	-79kb	Cg1g012550	-45kb	Cg1g012560	-15kb	Cg1g012570	0kb	Cg1g012580	23kb	Cg1g012590	43kb	Cg1g012600	45kb	Cg1g012610	51kb	Cg1g012620	54kb	Cg1g012630	63kb	Cg1g012640	76kb	Cg1g012650	85kb	Cg1g012660	89kb
cmp0394	Bergapten	Coumarin	chr1:10057324	chr1	10057324	10Mb	EMMAX	Cg1g012530	97kb	Cg1g012540	97kb	Cg1g012550	-63kb	Cg1g012560	-33kb	Cg1g012570	-13kb	Cg1g012580	5kb	Cg1g012590	25kb	Cg1g012600	27kb	Cg1g012610	32kb	Cg1g012620	36kb	Cg1g012630	45kb	Cg1g012640	58kb	Cg1g012650	67kb	Cg1g012660	71kb	Cg1g012670	85kb
cmp0394	Bergapten	Coumarin	chr1:10067016	chr1	10067016	10Mb	EMMAX	Cg1g012550	-73kb	Cg1g012560	-43kb	Cg1g012570	-22kb	Cg1g012580	0kb	Cg1g012590	15kb	Cg1g012600	17kb	Cg1g012610	23kb	Cg1g012620	26kb	Cg1g012630	35kb	Cg1g012640	48kb	Cg1g012650	57kb	Cg1g012660	61kb	Cg1g012670	75kb
cmp0105	Unknown	Unknown	chr1:10086779	chr1	10086779	10Mb	both	Cg1g012550	-92kb	Cg1g012560	-62kb	Cg1g012570	-42kb	Cg1g012580	-20kb	Cg1g012590	-2kb	Cg1g012600	-2kb	Cg1g012610	3kb	Cg1g012620	6kb	Cg1g012630	15kb	Cg1g012640	28kb	Cg1g012650	37kb	Cg1g012660	41kb	Cg1g012670	56kb	Cg1g012680	99kb
cmp0325	7-Prenyloxycoumarin	Coumarin	chr1:10086779	chr1	10086779	10Mb	FaST-LMM	Cg1g012550	-92kb	Cg1g012560	-62kb	Cg1g012570	-42kb	Cg1g012580	-20kb	Cg1g012590	-2kb	Cg1g012600	-2kb	Cg1g012610	3kb	Cg1g012620	6kb	Cg1g012630	15kb	Cg1g012640	28kb	Cg1g012650	37kb	Cg1g012660	41kb	Cg1g012670	56kb	Cg1g012680	99kb
cmp0859	Unknown	Unknown	chr1:10086779	chr1	10086779	10Mb	both	Cg1g012550	-92kb	Cg1g012560	-62kb	Cg1g012570	-42kb	Cg1g012580	-20kb	Cg1g012590	-2kb	Cg1g012600	-2kb	Cg1g012610	3kb	Cg1g012620	6kb	Cg1g012630	15kb	Cg1g012640	28kb	Cg1g012650	37kb	Cg1g012660	41kb	Cg1g012670	56kb	Cg1g012680	99kb
cmp0836	N-Sinapoylagmatine	Polyamine	chr1:10104059	chr1	10104059	10Mb	both	Cg1g012560	-80kb	Cg1g012570	-59kb	Cg1g012580	-37kb	Cg1g012590	-20kb	Cg1g012600	-14kb	Cg1g012610	-11kb	Cg1g012620	-6kb	Cg1g012630	-1kb	Cg1g012640	11kb	Cg1g012650	20kb	Cg1g012660	24kb	Cg1g012670	38kb	Cg1g012680	82kb	Cg1g012690	84kb	Cg1g012700	86kb	Cg1g012710	89kb	Cg1g012720	96kb
cmp0394	Bergapten	Coumarin	chr1:10121903	chr1	10121903	10Mb	EMMAX	Cg1g012560	98kb	Cg1g012570	-77kb	Cg1g012580	-55kb	Cg1g012590	-38kb	Cg1g012600	-32kb	Cg1g012610	-29kb	Cg1g012620	-24kb	Cg1g012630	-16kb	Cg1g012640	-4kb	Cg1g012650	2kb	Cg1g012660	6kb	Cg1g012670	20kb	Cg1g012680	64kb	Cg1g012690	66kb	Cg1g012700	68kb	Cg1g012710	71kb	Cg1g012720	78kb	Cg1g012730	83kb	Cg1g012740	85kb	Cg1g012750	90kb	Cg1g012760	93kb
cmp0105	Unknown	Unknown	chr1:10121968	chr1	10121968	10Mb	both	Cg1g012560	98kb	Cg1g012570	-77kb	Cg1g012580	-55kb	Cg1g012590	-38kb	Cg1g012600	-32kb	Cg1g012610	-29kb	Cg1g012620	-24kb	Cg1g012630	-16kb	Cg1g012640	-4kb	Cg1g012650	2kb	Cg1g012660	6kb	Cg1g012670	20kb	Cg1g012680	64kb	Cg1g012690	66kb	Cg1g012700	68kb	Cg1g012710	71kb	Cg1g012720	78kb	Cg1g012730	83kb	Cg1g012740	85kb	Cg1g012750	90kb	Cg1g012760	92kb
cmp0859	Unknown	Unknown	chr1:10121968	chr1	10121968	10Mb	both	Cg1g012560	98kb	Cg1g012570	-77kb	Cg1g012580	-55kb	Cg1g012590	-38kb	Cg1g012600	-32kb	Cg1g012610	-29kb	Cg1g012620	-24kb	Cg1g012630	-16kb	Cg1g012640	-4kb	Cg1g012650	2kb	Cg1g012660	6kb	Cg1g012670	20kb	Cg1g012680	64kb	Cg1g012690	66kb	Cg1g012700	68kb	Cg1g012710	71kb	Cg1g012720	78kb	Cg1g012730	83kb	Cg1g012740	85kb	Cg1g012750	90kb	Cg1g012760	92kb
cmp0779	Unknown	Unknown	chr1:10131476	chr1	10131476	10Mb	both	Cg1g012570	-87kb	Cg1g012580	-65kb	Cg1g012590	-47kb	Cg1g012600	-41kb	Cg1g012610	-39kb	Cg1g012620	-33kb	Cg1g012630	-25kb	Cg1g012640	-13kb	Cg1g012650	-4kb	Cg1g012660	0kb	Cg1g012670	11kb	Cg1g012680	54kb	Cg1g012690	57kb	Cg1g012700	58kb	Cg1g012710	61kb	Cg1g012720	69kb	Cg1g012730	73kb	Cg1g012740	75kb	Cg1g012750	80kb	Cg1g012760	83kb	Cg1g012770	91kb
cmp0974	Limocitrin O-hexoside	Flavonoid	chr1:10133241	chr1	10133241	10Mb	EMMAX	Cg1g012570	-89kb	Cg1g012580	-67kb	Cg1g012590	-49kb	Cg1g012600	-43kb	Cg1g012610	-40kb	Cg1g012620	-35kb	Cg1g012630	-27kb	Cg1g012640	-15kb	Cg1g012650	-6kb	Cg1g012660	-2kb	Cg1g012670	9kb	Cg1g012680	53kb	Cg1g012690	55kb	Cg1g012700	56kb	Cg1g012710	60kb	Cg1g012720	67kb	Cg1g012730	71kb	Cg1g012740	74kb	Cg1g012750	79kb	Cg1g012760	81kb	Cg1g012770	90kb
cmp0610	Isorhamnetin O-hexoside	Flavonoid	chr1:10138711	chr1	10138711	10Mb	EMMAX	Cg1g012570	-94kb	Cg1g012580	-72kb	Cg1g012590	-54kb	Cg1g012600	-48kb	Cg1g012610	-46kb	Cg1g012620	-40kb	Cg1g012630	-32kb	Cg1g012640	-21kb	Cg1g012650	-11kb	Cg1g012660	-7kb	Cg1g012670	4kb	Cg1g012680	47kb	Cg1g012690	49kb	Cg1g012700	51kb	Cg1g012710	54kb	Cg1g012720	61kb	Cg1g012730	66kb	Cg1g012740	68kb	Cg1g012750	73kb	Cg1g012760	76kb	Cg1g012770	84kb
cmp0924	Selgin O-hexoside	Flavonoid	chr1:10138711	chr1	10138711	10Mb	EMMAX	Cg1g012570	-94kb	Cg1g012580	-72kb	Cg1g012590	-54kb	Cg1g012600	-48kb	Cg1g012610	-46kb	Cg1g012620	-40kb	Cg1g012630	-32kb	Cg1g012640	-21kb	Cg1g012650	-11kb	Cg1g012660	-7kb	Cg1g012670	4kb	Cg1g012680	47kb	Cg1g012690	49kb	Cg1g012700	51kb	Cg1g012710	54kb	Cg1g012720	61kb	Cg1g012730	66kb	Cg1g012740	68kb	Cg1g012750	73kb	Cg1g012760	76kb	Cg1g012770	84kb
cmp0779	Unknown	Unknown	chr1:10138958	chr1	10138958	10Mb	FaST-LMM	Cg1g012570	-94kb	Cg1g012580	-72kb	Cg1g012590	-55kb	Cg1g012600	-49kb	Cg1g012610	-46kb	Cg1g012620	-41kb	Cg1g012630	-33kb	Cg1g012640	-21kb	Cg1g012650	-11kb	Cg1g012660	-8kb	Cg1g012670	3kb	Cg1g012680	47kb	Cg1g012690	49kb	Cg1g012700	51kb	Cg1g012710	54kb	Cg1g012720	61kb	Cg1g012730	66kb	Cg1g012740	68kb	Cg1g012750	73kb	Cg1g012760	76kb	Cg1g012770	84kb
cmp0917	O-methylQuercetin O-hexoside	Flavonoid	chr1:10152460	chr1	10152460	10Mb	EMMAX	Cg1g012580	-86kb	Cg1g012590	-68kb	Cg1g012600	-62kb	Cg1g012610	-60kb	Cg1g012620	-54kb	Cg1g012630	-46kb	Cg1g012640	-34kb	Cg1g012650	-25kb	Cg1g012660	-21kb	Cg1g012670	-3kb	Cg1g012680	33kb	Cg1g012690	36kb	Cg1g012700	37kb	Cg1g012710	41kb	Cg1g012720	48kb	Cg1g012730	52kb	Cg1g012740	54kb	Cg1g012750	59kb	Cg1g012760	62kb	Cg1g012770	70kb	Cg1g012780	77kb
cmp0970	Selgin O-malonylhexoside	Flavonoid	chr1:10152460	chr1	10152460	10Mb	EMMAX	Cg1g012580	-86kb	Cg1g012590	-68kb	Cg1g012600	-62kb	Cg1g012610	-60kb	Cg1g012620	-54kb	Cg1g012630	-46kb	Cg1g012640	-34kb	Cg1g012650	-25kb	Cg1g012660	-21kb	Cg1g012670	-3kb	Cg1g012680	33kb	Cg1g012690	36kb	Cg1g012700	37kb	Cg1g012710	41kb	Cg1g012720	48kb	Cg1g012730	52kb	Cg1g012740	54kb	Cg1g012750	59kb	Cg1g012760	62kb	Cg1g012770	70kb	Cg1g012780	77kb
cmp0140	Unknown	Unknown	chr1:10219673	chr1	10219673	10Mb	both	Cg1g012650	-92kb	Cg1g012660	-88kb	Cg1g012670	-70kb	Cg1g012680	-31kb	Cg1g012690	-29kb	Cg1g012700	-28kb	Cg1g012710	-25kb	Cg1g012720	-14kb	Cg1g012730	-13kb	Cg1g012740	-12kb	Cg1g012750	-6kb	Cg1g012760	0kb	Cg1g012770	3kb	Cg1g012780	10kb	Cg1g012790	15kb	Cg1g012800	18kb	Cg1g012810	26kb	Cg1g012820	33kb	Cg1g012830	39kb	Cg1g012840	47kb	Cg1g012850	52kb
cmp0140	Unknown	Unknown	chr1:10223845	chr1	10223845	10Mb	both	Cg1g012650	-96kb	Cg1g012660	-92kb	Cg1g012670	-74kb	Cg1g012680	-35kb	Cg1g012690	-33kb	Cg1g012700	-32kb	Cg1g012710	-29kb	Cg1g012720	-19kb	Cg1g012730	-17kb	Cg1g012740	-16kb	Cg1g012750	-10kb	Cg1g012760	-4kb	Cg1g012770	0kb	Cg1g012780	6kb	Cg1g012790	11kb	Cg1g012800	14kb	Cg1g012810	22kb	Cg1g012820	29kb	Cg1g012830	35kb	Cg1g012840	43kb	Cg1g012850	47kb
cmp0430	Unknown	Unknown	chr1:10415206	chr1	10415206	10Mb	EMMAX	Cg1g012880	85kb	Cg1g012890	-82kb	Cg1g012900	-78kb	Cg1g012910	-73kb	Cg1g012920	-70kb	Cg1g012930	-57kb	Cg1g012940	-45kb	Cg1g012950	-32kb	Cg1g012960	-30kb	Cg1g012970	-21kb	Cg1g012980	-13kb	Cg1g012990	-11kb	Cg1g013000	-10kb	Cg1g013010	-7kb	Cg1g013020	-2kb	Cg1g013030	-2kb	Cg1g013040	9kb	Cg1g013050	12kb	Cg1g013060	27kb	Cg1g013070	38kb	Cg1g013080	42kb
cmp0430	Unknown	Unknown	chr1:10417525	chr1	10417525	10Mb	EMMAX	Cg1g012880	88kb	Cg1g012890	-84kb	Cg1g012900	-80kb	Cg1g012910	-75kb	Cg1g012920	-72kb	Cg1g012930	-59kb	Cg1g012940	-47kb	Cg1g012950	-35kb	Cg1g012960	-32kb	Cg1g012970	-23kb	Cg1g012980	-15kb	Cg1g012990	-13kb	Cg1g013000	-12kb	Cg1g013010	-10kb	Cg1g013020	-4kb	Cg1g013030	3kb	Cg1g013040	6kb	Cg1g013050	10kb	Cg1g013060	24kb	Cg1g013070	36kb	Cg1g013080	39kb
cmp0831	Unknown	Unknown	chr1:10417525	chr1	10417525	10Mb	EMMAX	Cg1g012880	88kb	Cg1g012890	-84kb	Cg1g012900	-80kb	Cg1g012910	-75kb	Cg1g012920	-72kb	Cg1g012930	-59kb	Cg1g012940	-47kb	Cg1g012950	-35kb	Cg1g012960	-32kb	Cg1g012970	-23kb	Cg1g012980	-15kb	Cg1g012990	-13kb	Cg1g013000	-12kb	Cg1g013010	-10kb	Cg1g013020	-4kb	Cg1g013030	3kb	Cg1g013040	6kb	Cg1g013050	10kb	Cg1g013060	24kb	Cg1g013070	36kb	Cg1g013080	39kb
cmp0114	Unknown	Unknown	chr1:10552141	chr1	10552141	10Mb	EMMAX	Cg1g013070	-95kb	Cg1g013080	-89kb	Cg1g013090	-87kb	Cg1g013100	-80kb	Cg1g013110	-76kb	Cg1g013120	-73kb	Cg1g013130	-59kb	Cg1g013140	-27kb	Cg1g013150	-20kb	Cg1g013160	-16kb	Cg1g013170	-8kb	Cg1g013180	-3kb	Cg1g013190	1kb	Cg1g013200	7kb	Cg1g013210	17kb	Cg1g013220	21kb	Cg1g013230	30kb	Cg1g013240	35kb	Cg1g013250	42kb	Cg1g013260	52kb	Cg1g013270	59kb
cmp0446	Unknown	Unknown	chr1:10552141	chr1	10552141	10Mb	EMMAX	Cg1g013070	-95kb	Cg1g013080	-89kb	Cg1g013090	-87kb	Cg1g013100	-80kb	Cg1g013110	-76kb	Cg1g013120	-73kb	Cg1g013130	-59kb	Cg1g013140	-27kb	Cg1g013150	-20kb	Cg1g013160	-16kb	Cg1g013170	-8kb	Cg1g013180	-3kb	Cg1g013190	1kb	Cg1g013200	7kb	Cg1g013210	17kb	Cg1g013220	21kb	Cg1g013230	30kb	Cg1g013240	35kb	Cg1g013250	42kb	Cg1g013260	52kb	Cg1g013270	59kb
cmp0993	Chlorogenic acid	Polyphenol	chr1:10552141	chr1	10552141	10Mb	EMMAX	Cg1g013070	-95kb	Cg1g013080	-89kb	Cg1g013090	-87kb	Cg1g013100	-80kb	Cg1g013110	-76kb	Cg1g013120	-73kb	Cg1g013130	-59kb	Cg1g013140	-27kb	Cg1g013150	-20kb	Cg1g013160	-16kb	Cg1g013170	-8kb	Cg1g013180	-3kb	Cg1g013190	1kb	Cg1g013200	7kb	Cg1g013210	17kb	Cg1g013220	21kb	Cg1g013230	30kb	Cg1g013240	35kb	Cg1g013250	42kb	Cg1g013260	52kb	Cg1g013270	59kb
cmp0993	Chlorogenic acid	Polyphenol	chr1:10585436	chr1	10585436	10Mb	EMMAX	Cg1g013130	-93kb	Cg1g013140	-61kb	Cg1g013150	-53kb	Cg1g013160	-49kb	Cg1g013170	-41kb	Cg1g013180	-37kb	Cg1g013190	-31kb	Cg1g013200	-16kb	Cg1g013210	-14kb	Cg1g013220	-3kb	Cg1g013230	1kb	Cg1g013240	2kb	Cg1g013250	9kb	Cg1g013260	19kb	Cg1g013270	25kb	Cg1g013280	27kb	Cg1g013290	28kb	Cg1g013300	34kb	Cg1g013310	44kb	Cg1g013320	49kb	Cg1g013330	53kb
cmp0766	Unknown	Unknown	chr1:10598471	chr1	10598471	10Mb	FaST-LMM	Cg1g013140	-74kb	Cg1g013150	-66kb	Cg1g013160	-62kb	Cg1g013170	-54kb	Cg1g013180	-50kb	Cg1g013190	-44kb	Cg1g013200	-29kb	Cg1g013210	-27kb	Cg1g013220	-16kb	Cg1g013230	-11kb	Cg1g013240	-7kb	Cg1g013250	0kb	Cg1g013260	6kb	Cg1g013270	12kb	Cg1g013280	14kb	Cg1g013290	15kb	Cg1g013300	21kb	Cg1g013310	31kb	Cg1g013320	36kb	Cg1g013330	40kb	Cg1g013340	41kb
cmp0114	Unknown	Unknown	chr1:10604273	chr1	10604273	10Mb	EMMAX	Cg1g013140	-79kb	Cg1g013150	-72kb	Cg1g013160	-68kb	Cg1g013170	-60kb	Cg1g013180	-56kb	Cg1g013190	-50kb	Cg1g013200	-35kb	Cg1g013210	-33kb	Cg1g013220	-22kb	Cg1g013230	-17kb	Cg1g013240	-13kb	Cg1g013250	-5kb	Cg1g013260	0kb	Cg1g013270	7kb	Cg1g013280	8kb	Cg1g013290	9kb	Cg1g013300	16kb	Cg1g013310	25kb	Cg1g013320	30kb	Cg1g013330	34kb	Cg1g013340	36kb
cmp0446	Unknown	Unknown	chr1:10604273	chr1	10604273	10Mb	EMMAX	Cg1g013140	-79kb	Cg1g013150	-72kb	Cg1g013160	-68kb	Cg1g013170	-60kb	Cg1g013180	-56kb	Cg1g013190	-50kb	Cg1g013200	-35kb	Cg1g013210	-33kb	Cg1g013220	-22kb	Cg1g013230	-17kb	Cg1g013240	-13kb	Cg1g013250	-5kb	Cg1g013260	0kb	Cg1g013270	7kb	Cg1g013280	8kb	Cg1g013290	9kb	Cg1g013300	16kb	Cg1g013310	25kb	Cg1g013320	30kb	Cg1g013330	34kb	Cg1g013340	36kb
cmp0993	Chlorogenic acid	Polyphenol	chr1:10604273	chr1	10604273	10Mb	EMMAX	Cg1g013140	-79kb	Cg1g013150	-72kb	Cg1g013160	-68kb	Cg1g013170	-60kb	Cg1g013180	-56kb	Cg1g013190	-50kb	Cg1g013200	-35kb	Cg1g013210	-33kb	Cg1g013220	-22kb	Cg1g013230	-17kb	Cg1g013240	-13kb	Cg1g013250	-5kb	Cg1g013260	0kb	Cg1g013270	7kb	Cg1g013280	8kb	Cg1g013290	9kb	Cg1g013300	16kb	Cg1g013310	25kb	Cg1g013320	30kb	Cg1g013330	34kb	Cg1g013340	36kb
cmp0767	Unknown	Unknown	chr1:10630130	chr1	10630130	10Mb	both	Cg1g013150	-98kb	Cg1g013160	-94kb	Cg1g013170	-86kb	Cg1g013180	-81kb	Cg1g013190	-76kb	Cg1g013200	-60kb	Cg1g013210	-58kb	Cg1g013220	-48kb	Cg1g013230	-42kb	Cg1g013240	-39kb	Cg1g013250	-31kb	Cg1g013260	-19kb	Cg1g013270	-18kb	Cg1g013280	-16kb	Cg1g013290	-14kb	Cg1g013300	-4kb	Cg1g013310	0kb	Cg1g013320	4kb	Cg1g013330	8kb	Cg1g013340	10kb	Cg1g013350	17kb
cmp0767	Unknown	Unknown	chr1:10630570	chr1	10630570	10Mb	both	Cg1g013150	-98kb	Cg1g013160	-94kb	Cg1g013170	-86kb	Cg1g013180	-82kb	Cg1g013190	-76kb	Cg1g013200	-61kb	Cg1g013210	-59kb	Cg1g013220	-49kb	Cg1g013230	-43kb	Cg1g013240	-39kb	Cg1g013250	-32kb	Cg1g013260	-19kb	Cg1g013270	-19kb	Cg1g013280	-17kb	Cg1g013290	-15kb	Cg1g013300	-5kb	Cg1g013310	0kb	Cg1g013320	4kb	Cg1g013330	8kb	Cg1g013340	9kb	Cg1g013350	17kb
cmp0864	Eriodictyol O-malonylhexoside	Flavonoid	chr1:10630776	chr1	10630776	10Mb	EMMAX	Cg1g013150	-99kb	Cg1g013160	-94kb	Cg1g013170	-87kb	Cg1g013180	-82kb	Cg1g013190	-76kb	Cg1g013200	-61kb	Cg1g013210	-59kb	Cg1g013220	-49kb	Cg1g013230	-43kb	Cg1g013240	-40kb	Cg1g013250	-32kb	Cg1g013260	-19kb	Cg1g013270	-19kb	Cg1g013280	-17kb	Cg1g013290	-15kb	Cg1g013300	-5kb	Cg1g013310	0kb	Cg1g013320	4kb	Cg1g013330	7kb	Cg1g013340	9kb	Cg1g013350	17kb
cmp0767	Unknown	Unknown	chr1:10631925	chr1	10631925	10Mb	EMMAX	Cg1g013160	-95kb	Cg1g013170	-88kb	Cg1g013180	-83kb	Cg1g013190	-77kb	Cg1g013200	-62kb	Cg1g013210	-60kb	Cg1g013220	-50kb	Cg1g013230	-44kb	Cg1g013240	-41kb	Cg1g013250	-33kb	Cg1g013260	-20kb	Cg1g013270	-20kb	Cg1g013280	-18kb	Cg1g013290	-16kb	Cg1g013300	-6kb	Cg1g013310	-1kb	Cg1g013320	3kb	Cg1g013330	6kb	Cg1g013340	8kb	Cg1g013350	16kb	Cg1g013360	20kb
cmp0767	Unknown	Unknown	chr1:10633715	chr1	10633715	10Mb	both	Cg1g013160	-97kb	Cg1g013170	-90kb	Cg1g013180	-85kb	Cg1g013190	-79kb	Cg1g013200	-64kb	Cg1g013210	-62kb	Cg1g013220	-52kb	Cg1g013230	-46kb	Cg1g013240	-42kb	Cg1g013250	-35kb	Cg1g013260	-22kb	Cg1g013270	-22kb	Cg1g013280	-20kb	Cg1g013290	-18kb	Cg1g013300	-8kb	Cg1g013310	0kb	Cg1g013320	1kb	Cg1g013330	4kb	Cg1g013340	6kb	Cg1g013350	14kb	Cg1g013360	19kb
cmp0767	Unknown	Unknown	chr1:10633742	chr1	10633742	10Mb	both	Cg1g013160	-97kb	Cg1g013170	-90kb	Cg1g013180	-85kb	Cg1g013190	-79kb	Cg1g013200	-64kb	Cg1g013210	-62kb	Cg1g013220	-52kb	Cg1g013230	-46kb	Cg1g013240	-42kb	Cg1g013250	-35kb	Cg1g013260	-22kb	Cg1g013270	-22kb	Cg1g013280	-20kb	Cg1g013290	-18kb	Cg1g013300	-8kb	Cg1g013310	0kb	Cg1g013320	1kb	Cg1g013330	4kb	Cg1g013340	6kb	Cg1g013350	14kb	Cg1g013360	19kb
cmp0767	Unknown	Unknown	chr1:10633766	chr1	10633766	10Mb	both	Cg1g013160	-97kb	Cg1g013170	-90kb	Cg1g013180	-85kb	Cg1g013190	-79kb	Cg1g013200	-64kb	Cg1g013210	-62kb	Cg1g013220	-52kb	Cg1g013230	-46kb	Cg1g013240	-43kb	Cg1g013250	-35kb	Cg1g013260	-22kb	Cg1g013270	-22kb	Cg1g013280	-20kb	Cg1g013290	-18kb	Cg1g013300	-8kb	Cg1g013310	0kb	Cg1g013320	1kb	Cg1g013330	4kb	Cg1g013340	6kb	Cg1g013350	14kb	Cg1g013360	19kb
cmp0767	Unknown	Unknown	chr1:10633786	chr1	10633786	10Mb	both	Cg1g013160	-97kb	Cg1g013170	-90kb	Cg1g013180	-85kb	Cg1g013190	-79kb	Cg1g013200	-64kb	Cg1g013210	-62kb	Cg1g013220	-52kb	Cg1g013230	-46kb	Cg1g013240	-43kb	Cg1g013250	-35kb	Cg1g013260	-22kb	Cg1g013270	-22kb	Cg1g013280	-20kb	Cg1g013290	-18kb	Cg1g013300	-8kb	Cg1g013310	0kb	Cg1g013320	1kb	Cg1g013330	4kb	Cg1g013340	6kb	Cg1g013350	14kb	Cg1g013360	19kb
cmp0767	Unknown	Unknown	chr1:10633934	chr1	10633934	10Mb	both	Cg1g013160	-98kb	Cg1g013170	-90kb	Cg1g013180	-85kb	Cg1g013190	-79kb	Cg1g013200	-64kb	Cg1g013210	-62kb	Cg1g013220	-52kb	Cg1g013230	-46kb	Cg1g013240	-43kb	Cg1g013250	-35kb	Cg1g013260	-22kb	Cg1g013270	-22kb	Cg1g013280	-20kb	Cg1g013290	-18kb	Cg1g013300	-8kb	Cg1g013310	0kb	Cg1g013320	1kb	Cg1g013330	4kb	Cg1g013340	6kb	Cg1g013350	14kb	Cg1g013360	18kb
cmp0840	Cocamidopropyl betaine	Others	chr1:10644046	chr1	10644046	10Mb	EMMAX	Cg1g013180	-95kb	Cg1g013190	-89kb	Cg1g013200	-74kb	Cg1g013210	-72kb	Cg1g013220	-62kb	Cg1g013230	-56kb	Cg1g013240	-53kb	Cg1g013250	-45kb	Cg1g013260	-33kb	Cg1g013270	-32kb	Cg1g013280	-30kb	Cg1g013290	-28kb	Cg1g013300	-18kb	Cg1g013310	-9kb	Cg1g013320	-7kb	Cg1g013330	-4kb	Cg1g013340	-1kb	Cg1g013350	4kb	Cg1g013360	8kb	Cg1g013370	13kb	Cg1g013380	22kb
cmp0593	Unknown	Unknown	chr1:10646092	chr1	10646092	10Mb	both	Cg1g013180	97kb	Cg1g013190	-91kb	Cg1g013200	-76kb	Cg1g013210	-74kb	Cg1g013220	-64kb	Cg1g013230	-58kb	Cg1g013240	-55kb	Cg1g013250	-47kb	Cg1g013260	-35kb	Cg1g013270	-34kb	Cg1g013280	-32kb	Cg1g013290	-30kb	Cg1g013300	-20kb	Cg1g013310	-11kb	Cg1g013320	-9kb	Cg1g013330	-6kb	Cg1g013340	-4kb	Cg1g013350	2kb	Cg1g013360	6kb	Cg1g013370	11kb	Cg1g013380	20kb
cmn0621	Kaempferol-7-O-neohesperidoside	Flavonoid	chr1:10652595	chr1	10652595	10Mb	both	Cg1g013190	-98kb	Cg1g013200	-83kb	Cg1g013210	-81kb	Cg1g013220	-71kb	Cg1g013230	-65kb	Cg1g013240	-61kb	Cg1g013250	-54kb	Cg1g013260	-41kb	Cg1g013270	-41kb	Cg1g013280	-39kb	Cg1g013290	-37kb	Cg1g013300	-27kb	Cg1g013310	-18kb	Cg1g013320	-15kb	Cg1g013330	-12kb	Cg1g013340	-10kb	Cg1g013350	0kb	Cg1g013360	0kb	Cg1g013370	4kb	Cg1g013380	13kb	Cg1g013390	27kb
cmp0238	Unknown	Unknown	chr1:10652595	chr1	10652595	10Mb	both	Cg1g013190	-98kb	Cg1g013200	-83kb	Cg1g013210	-81kb	Cg1g013220	-71kb	Cg1g013230	-65kb	Cg1g013240	-61kb	Cg1g013250	-54kb	Cg1g013260	-41kb	Cg1g013270	-41kb	Cg1g013280	-39kb	Cg1g013290	-37kb	Cg1g013300	-27kb	Cg1g013310	-18kb	Cg1g013320	-15kb	Cg1g013330	-12kb	Cg1g013340	-10kb	Cg1g013350	0kb	Cg1g013360	0kb	Cg1g013370	4kb	Cg1g013380	13kb	Cg1g013390	27kb
cmp0539	Poncirin	Flavonoid	chr1:10652595	chr1	10652595	10Mb	both	Cg1g013190	-98kb	Cg1g013200	-83kb	Cg1g013210	-81kb	Cg1g013220	-71kb	Cg1g013230	-65kb	Cg1g013240	-61kb	Cg1g013250	-54kb	Cg1g013260	-41kb	Cg1g013270	-41kb	Cg1g013280	-39kb	Cg1g013290	-37kb	Cg1g013300	-27kb	Cg1g013310	-18kb	Cg1g013320	-15kb	Cg1g013330	-12kb	Cg1g013340	-10kb	Cg1g013350	0kb	Cg1g013360	0kb	Cg1g013370	4kb	Cg1g013380	13kb	Cg1g013390	27kb
cmp0544	Poncirin	Flavonoid	chr1:10652595	chr1	10652595	10Mb	both	Cg1g013190	-98kb	Cg1g013200	-83kb	Cg1g013210	-81kb	Cg1g013220	-71kb	Cg1g013230	-65kb	Cg1g013240	-61kb	Cg1g013250	-54kb	Cg1g013260	-41kb	Cg1g013270	-41kb	Cg1g013280	-39kb	Cg1g013290	-37kb	Cg1g013300	-27kb	Cg1g013310	-18kb	Cg1g013320	-15kb	Cg1g013330	-12kb	Cg1g013340	-10kb	Cg1g013350	0kb	Cg1g013360	0kb	Cg1g013370	4kb	Cg1g013380	13kb	Cg1g013390	27kb
cmp0615	Unknown	Unknown	chr1:10652595	chr1	10652595	10Mb	both	Cg1g013190	-98kb	Cg1g013200	-83kb	Cg1g013210	-81kb	Cg1g013220	-71kb	Cg1g013230	-65kb	Cg1g013240	-61kb	Cg1g013250	-54kb	Cg1g013260	-41kb	Cg1g013270	-41kb	Cg1g013280	-39kb	Cg1g013290	-37kb	Cg1g013300	-27kb	Cg1g013310	-18kb	Cg1g013320	-15kb	Cg1g013330	-12kb	Cg1g013340	-10kb	Cg1g013350	0kb	Cg1g013360	0kb	Cg1g013370	4kb	Cg1g013380	13kb	Cg1g013390	27kb
cmp0906	Luteolin 7-O-glucoside	Flavonoid	chr1:10652595	chr1	10652595	10Mb	both	Cg1g013190	-98kb	Cg1g013200	-83kb	Cg1g013210	-81kb	Cg1g013220	-71kb	Cg1g013230	-65kb	Cg1g013240	-61kb	Cg1g013250	-54kb	Cg1g013260	-41kb	Cg1g013270	-41kb	Cg1g013280	-39kb	Cg1g013290	-37kb	Cg1g013300	-27kb	Cg1g013310	-18kb	Cg1g013320	-15kb	Cg1g013330	-12kb	Cg1g013340	-10kb	Cg1g013350	0kb	Cg1g013360	0kb	Cg1g013370	4kb	Cg1g013380	13kb	Cg1g013390	27kb
cmp0977	Luteolin	Flavonoid	chr1:10652595	chr1	10652595	10Mb	both	Cg1g013190	-98kb	Cg1g013200	-83kb	Cg1g013210	-81kb	Cg1g013220	-71kb	Cg1g013230	-65kb	Cg1g013240	-61kb	Cg1g013250	-54kb	Cg1g013260	-41kb	Cg1g013270	-41kb	Cg1g013280	-39kb	Cg1g013290	-37kb	Cg1g013300	-27kb	Cg1g013310	-18kb	Cg1g013320	-15kb	Cg1g013330	-12kb	Cg1g013340	-10kb	Cg1g013350	0kb	Cg1g013360	0kb	Cg1g013370	4kb	Cg1g013380	13kb	Cg1g013390	27kb
cmp0313	Unknown	Unknown	chr1:10697741	chr1	10697741	10Mb	EMMAX	Cg1g013250	99kb	Cg1g013260	-86kb	Cg1g013270	-86kb	Cg1g013280	-84kb	Cg1g013290	-82kb	Cg1g013300	-72kb	Cg1g013310	-63kb	Cg1g013320	-61kb	Cg1g013330	-57kb	Cg1g013340	-55kb	Cg1g013350	-45kb	Cg1g013360	-42kb	Cg1g013370	-31kb	Cg1g013380	-24kb	Cg1g013390	-17kb	Cg1g013400	-12kb	Cg1g013410	-9kb	Cg1g013420	-2kb	Cg1g013430	0kb	Cg1g013440	8kb	Cg1g013450	24kb
cmp0767	Unknown	Unknown	chr1:10790809	chr1	10790809	10Mb	EMMAX	Cg1g013420	95kb	Cg1g013430	-85kb	Cg1g013440	-78kb	Cg1g013450	-63kb	Cg1g013460	-54kb	Cg1g013470	-45kb	Cg1g013480	-38kb	Cg1g013490	-32kb	Cg1g013500	-20kb	Cg1g013510	-1kb	Cg1g013520	1kb	Cg1g013530	14kb	Cg1g013540	25kb	Cg1g013550	31kb	Cg1g013560	47kb	Cg1g013570	53kb	Cg1g013580	56kb	Cg1g013590	59kb	Cg1g013600	61kb	Cg1g013610	66kb	Cg1g013620	67kb
cmp0172	Unknown	Unknown	chr1:10791894	chr1	10791894	10Mb	both	Cg1g013420	97kb	Cg1g013430	-86kb	Cg1g013440	-79kb	Cg1g013450	-64kb	Cg1g013460	-55kb	Cg1g013470	-47kb	Cg1g013480	-39kb	Cg1g013490	-33kb	Cg1g013500	-21kb	Cg1g013510	-2kb	Cg1g013520	0kb	Cg1g013530	13kb	Cg1g013540	24kb	Cg1g013550	30kb	Cg1g013560	46kb	Cg1g013570	52kb	Cg1g013580	55kb	Cg1g013590	58kb	Cg1g013600	60kb	Cg1g013610	65kb	Cg1g013620	66kb
cmp0767	Unknown	Unknown	chr1:10799108	chr1	10799108	10Mb	both	Cg1g013430	94kb	Cg1g013440	-87kb	Cg1g013450	-71kb	Cg1g013460	-62kb	Cg1g013470	-54kb	Cg1g013480	-47kb	Cg1g013490	-40kb	Cg1g013500	-28kb	Cg1g013510	-9kb	Cg1g013520	-1kb	Cg1g013530	5kb	Cg1g013540	17kb	Cg1g013550	23kb	Cg1g013560	38kb	Cg1g013570	45kb	Cg1g013580	47kb	Cg1g013590	50kb	Cg1g013600	53kb	Cg1g013610	57kb	Cg1g013620	58kb	Cg1g013630	64kb
cmp0767	Unknown	Unknown	chr1:10805451	chr1	10805451	10Mb	EMMAX	Cg1g013440	-93kb	Cg1g013450	-78kb	Cg1g013460	-68kb	Cg1g013470	-60kb	Cg1g013480	-53kb	Cg1g013490	-46kb	Cg1g013500	-34kb	Cg1g013510	-16kb	Cg1g013520	-7kb	Cg1g013530	0kb	Cg1g013540	11kb	Cg1g013550	17kb	Cg1g013560	32kb	Cg1g013570	38kb	Cg1g013580	41kb	Cg1g013590	44kb	Cg1g013600	46kb	Cg1g013610	51kb	Cg1g013620	52kb	Cg1g013630	57kb	Cg1g013640	62kb
cmp0513	Unknown	Unknown	chr1:10807409	chr1	10807409	10Mb	EMMAX	Cg1g013440	95kb	Cg1g013450	-80kb	Cg1g013460	-70kb	Cg1g013470	-62kb	Cg1g013480	-55kb	Cg1g013490	-48kb	Cg1g013500	-36kb	Cg1g013510	-18kb	Cg1g013520	-9kb	Cg1g013530	-2kb	Cg1g013540	9kb	Cg1g013550	15kb	Cg1g013560	30kb	Cg1g013570	36kb	Cg1g013580	39kb	Cg1g013590	42kb	Cg1g013600	44kb	Cg1g013610	49kb	Cg1g013620	50kb	Cg1g013630	55kb	Cg1g013640	60kb
cmp0767	Unknown	Unknown	chr1:10811444	chr1	10811444	10Mb	EMMAX	Cg1g013440	99kb	Cg1g013450	-84kb	Cg1g013460	-74kb	Cg1g013470	-66kb	Cg1g013480	-59kb	Cg1g013490	-52kb	Cg1g013500	-40kb	Cg1g013510	-22kb	Cg1g013520	-13kb	Cg1g013530	2kb	Cg1g013540	5kb	Cg1g013550	11kb	Cg1g013560	26kb	Cg1g013570	32kb	Cg1g013580	35kb	Cg1g013590	38kb	Cg1g013600	40kb	Cg1g013610	45kb	Cg1g013620	46kb	Cg1g013630	51kb	Cg1g013640	56kb
cmp0767	Unknown	Unknown	chr1:10816907	chr1	10816907	10Mb	both	Cg1g013450	-89kb	Cg1g013460	-80kb	Cg1g013470	-72kb	Cg1g013480	-64kb	Cg1g013490	-58kb	Cg1g013500	-46kb	Cg1g013510	-27kb	Cg1g013520	-19kb	Cg1g013530	-3kb	Cg1g013540	0kb	Cg1g013550	5kb	Cg1g013560	21kb	Cg1g013570	27kb	Cg1g013580	30kb	Cg1g013590	33kb	Cg1g013600	35kb	Cg1g013610	40kb	Cg1g013620	41kb	Cg1g013630	46kb	Cg1g013640	51kb	Cg1g013650	58kb
cmp0767	Unknown	Unknown	chr1:10821659	chr1	10821659	10Mb	both	Cg1g013450	-94kb	Cg1g013460	-85kb	Cg1g013470	-76kb	Cg1g013480	-69kb	Cg1g013490	-63kb	Cg1g013500	-51kb	Cg1g013510	-32kb	Cg1g013520	-24kb	Cg1g013530	-7kb	Cg1g013540	-1kb	Cg1g013550	1kb	Cg1g013560	16kb	Cg1g013570	22kb	Cg1g013580	25kb	Cg1g013590	28kb	Cg1g013600	30kb	Cg1g013610	35kb	Cg1g013620	36kb	Cg1g013630	41kb	Cg1g013640	46kb	Cg1g013650	53kb
cmp0783	Unknown	Unknown	chr1:10839590	chr1	10839590	10Mb	EMMAX	Cg1g013470	94kb	Cg1g013480	-87kb	Cg1g013490	-81kb	Cg1g013500	-69kb	Cg1g013510	-50kb	Cg1g013520	-42kb	Cg1g013530	-25kb	Cg1g013540	-19kb	Cg1g013550	-12kb	Cg1g013560	-1kb	Cg1g013570	4kb	Cg1g013580	7kb	Cg1g013590	10kb	Cg1g013600	12kb	Cg1g013610	17kb	Cg1g013620	18kb	Cg1g013630	23kb	Cg1g013640	28kb	Cg1g013650	35kb	Cg1g013660	40kb	Cg1g013670	53kb
cmp0767	Unknown	Unknown	chr1:10910626	chr1	10910626	10Mb	EMMAX	Cg1g013530	96kb	Cg1g013540	-90kb	Cg1g013550	-83kb	Cg1g013560	-68kb	Cg1g013570	-66kb	Cg1g013580	-62kb	Cg1g013590	-59kb	Cg1g013600	-53kb	Cg1g013610	-53kb	Cg1g013620	-51kb	Cg1g013630	-45kb	Cg1g013640	-39kb	Cg1g013650	-32kb	Cg1g013660	-26kb	Cg1g013670	-17kb	Cg1g013680	-12kb	Cg1g013690	-8kb	Cg1g013700	0kb	Cg1g013710	16kb	Cg1g013720	20kb	Cg1g013730	22kb
cmp0783	Unknown	Unknown	chr1:10913140	chr1	10913140	10Mb	both	Cg1g013530	99kb	Cg1g013540	-92kb	Cg1g013550	-86kb	Cg1g013560	-71kb	Cg1g013570	-68kb	Cg1g013580	-65kb	Cg1g013590	-62kb	Cg1g013600	-56kb	Cg1g013610	-55kb	Cg1g013620	-54kb	Cg1g013630	-48kb	Cg1g013640	-42kb	Cg1g013650	-34kb	Cg1g013660	-28kb	Cg1g013670	-19kb	Cg1g013680	-14kb	Cg1g013690	-11kb	Cg1g013700	-3kb	Cg1g013710	14kb	Cg1g013720	17kb	Cg1g013730	20kb
cmp0767	Unknown	Unknown	chr1:10928427	chr1	10928427	10Mb	EMMAX	Cg1g013560	-86kb	Cg1g013570	-83kb	Cg1g013580	-80kb	Cg1g013590	-77kb	Cg1g013600	-71kb	Cg1g013610	-70kb	Cg1g013620	-69kb	Cg1g013630	-63kb	Cg1g013640	-57kb	Cg1g013650	-49kb	Cg1g013660	-43kb	Cg1g013670	-34kb	Cg1g013680	-30kb	Cg1g013690	-26kb	Cg1g013700	-18kb	Cg1g013710	-1kb	Cg1g013720	2kb	Cg1g013730	4kb	Cg1g013740	6kb	Cg1g013750	12kb	Cg1g013760	12kb
cmp0975	Quercetin O-malonylhexoside	Flavonoid	chr1:10991961	chr1	10991961	10Mb	both	Cg1g013670	-98kb	Cg1g013680	-93kb	Cg1g013690	-90kb	Cg1g013700	-82kb	Cg1g013710	-61kb	Cg1g013720	-59kb	Cg1g013730	-58kb	Cg1g013740	-56kb	Cg1g013750	-50kb	Cg1g013760	-47kb	Cg1g013770	-43kb	Cg1g013780	-37kb	Cg1g013790	-34kb	Cg1g013800	-28kb	Cg1g013810	-11kb	Cg1g013820	-5kb	Cg1g013830	2kb	Cg1g013840	20kb	Cg1g013850	27kb	Cg1g013860	31kb	Cg1g013870	36kb
cmp0975	Quercetin O-malonylhexoside	Flavonoid	chr1:10991981	chr1	10991981	10Mb	both	Cg1g013670	-98kb	Cg1g013680	-93kb	Cg1g013690	-90kb	Cg1g013700	-82kb	Cg1g013710	-61kb	Cg1g013720	-59kb	Cg1g013730	-58kb	Cg1g013740	-56kb	Cg1g013750	-50kb	Cg1g013760	-47kb	Cg1g013770	-43kb	Cg1g013780	-37kb	Cg1g013790	-34kb	Cg1g013800	-28kb	Cg1g013810	-11kb	Cg1g013820	-5kb	Cg1g013830	2kb	Cg1g013840	20kb	Cg1g013850	27kb	Cg1g013860	31kb	Cg1g013870	36kb
cmp0232	Unknown	Unknown	chr1:10992541	chr1	10992541	10Mb	FaST-LMM	Cg1g013670	-99kb	Cg1g013680	-94kb	Cg1g013690	-90kb	Cg1g013700	-82kb	Cg1g013710	-62kb	Cg1g013720	-60kb	Cg1g013730	-58kb	Cg1g013740	-56kb	Cg1g013750	-50kb	Cg1g013760	-47kb	Cg1g013770	-44kb	Cg1g013780	-38kb	Cg1g013790	-34kb	Cg1g013800	-29kb	Cg1g013810	-11kb	Cg1g013820	-6kb	Cg1g013830	1kb	Cg1g013840	19kb	Cg1g013850	27kb	Cg1g013860	30kb	Cg1g013870	35kb
cmp0117	Unknown	Unknown	chr1:10993424	chr1	10993424	10Mb	EMMAX	Cg1g013670	99kb	Cg1g013680	-95kb	Cg1g013690	-91kb	Cg1g013700	-83kb	Cg1g013710	-63kb	Cg1g013720	-61kb	Cg1g013730	-59kb	Cg1g013740	-57kb	Cg1g013750	-51kb	Cg1g013760	-48kb	Cg1g013770	-45kb	Cg1g013780	-39kb	Cg1g013790	-35kb	Cg1g013800	-30kb	Cg1g013810	-12kb	Cg1g013820	-7kb	Cg1g013830	0kb	Cg1g013840	19kb	Cg1g013850	26kb	Cg1g013860	29kb	Cg1g013870	34kb
cmp0558	Unknown	Unknown	chr1:11000222	chr1	11000222	11Mb	EMMAX	Cg1g013690	98kb	Cg1g013700	-90kb	Cg1g013710	-70kb	Cg1g013720	-67kb	Cg1g013730	-66kb	Cg1g013740	-64kb	Cg1g013750	-58kb	Cg1g013760	-55kb	Cg1g013770	-52kb	Cg1g013780	-46kb	Cg1g013790	-42kb	Cg1g013800	-37kb	Cg1g013810	-19kb	Cg1g013820	-13kb	Cg1g013830	-2kb	Cg1g013840	12kb	Cg1g013850	19kb	Cg1g013860	23kb	Cg1g013870	27kb	Cg1g013880	32kb	Cg1g013890	44kb
cmp0902	Limocitrin O-hexoside	Flavonoid	chr1:11000222	chr1	11000222	11Mb	EMMAX	Cg1g013690	98kb	Cg1g013700	-90kb	Cg1g013710	-70kb	Cg1g013720	-67kb	Cg1g013730	-66kb	Cg1g013740	-64kb	Cg1g013750	-58kb	Cg1g013760	-55kb	Cg1g013770	-52kb	Cg1g013780	-46kb	Cg1g013790	-42kb	Cg1g013800	-37kb	Cg1g013810	-19kb	Cg1g013820	-13kb	Cg1g013830	-2kb	Cg1g013840	12kb	Cg1g013850	19kb	Cg1g013860	23kb	Cg1g013870	27kb	Cg1g013880	32kb	Cg1g013890	44kb
cmp0995	Sinapoyl O-hexoside	Polyphenol	chr1:11004926	chr1	11004926	11Mb	EMMAX	Cg1g013700	-95kb	Cg1g013710	-74kb	Cg1g013720	-72kb	Cg1g013730	-71kb	Cg1g013740	-69kb	Cg1g013750	-63kb	Cg1g013760	-60kb	Cg1g013770	-56kb	Cg1g013780	-50kb	Cg1g013790	-47kb	Cg1g013800	-41kb	Cg1g013810	-24kb	Cg1g013820	-18kb	Cg1g013830	-7kb	Cg1g013840	7kb	Cg1g013850	14kb	Cg1g013860	18kb	Cg1g013870	23kb	Cg1g013880	27kb	Cg1g013890	39kb	Cg1g013900	51kb
cmp0906	Luteolin 7-O-glucoside	Flavonoid	chr1:11016191	chr1	11016191	11Mb	EMMAX	Cg1g013710	-86kb	Cg1g013720	-83kb	Cg1g013730	-82kb	Cg1g013740	-80kb	Cg1g013750	-74kb	Cg1g013760	-71kb	Cg1g013770	-68kb	Cg1g013780	-62kb	Cg1g013790	-58kb	Cg1g013800	-52kb	Cg1g013810	-35kb	Cg1g013820	-29kb	Cg1g013830	-18kb	Cg1g013840	1kb	Cg1g013850	3kb	Cg1g013860	7kb	Cg1g013870	11kb	Cg1g013880	16kb	Cg1g013890	28kb	Cg1g013900	40kb	Cg1g013910	47kb
cmp0117	Unknown	Unknown	chr1:11020983	chr1	11020983	11Mb	EMMAX	Cg1g013710	-90kb	Cg1g013720	-88kb	Cg1g013730	-87kb	Cg1g013740	-85kb	Cg1g013750	-79kb	Cg1g013760	-76kb	Cg1g013770	-72kb	Cg1g013780	-66kb	Cg1g013790	-63kb	Cg1g013800	-57kb	Cg1g013810	-40kb	Cg1g013820	-34kb	Cg1g013830	-23kb	Cg1g013840	-2kb	Cg1g013850	-1kb	Cg1g013860	2kb	Cg1g013870	7kb	Cg1g013880	11kb	Cg1g013890	23kb	Cg1g013900	35kb	Cg1g013910	42kb
cmp0531	Unknown	Unknown	chr1:11041121	chr1	11041121	11Mb	EMMAX	Cg1g013750	-99kb	Cg1g013760	96kb	Cg1g013770	-92kb	Cg1g013780	-87kb	Cg1g013790	-83kb	Cg1g013800	-77kb	Cg1g013810	-60kb	Cg1g013820	-54kb	Cg1g013830	-43kb	Cg1g013840	-23kb	Cg1g013850	-18kb	Cg1g013860	-16kb	Cg1g013870	-10kb	Cg1g013880	2kb	Cg1g013890	3kb	Cg1g013900	15kb	Cg1g013910	22kb	Cg1g013920	31kb	Cg1g013930	34kb	Cg1g013940	43kb	Cg1g013950	59kb
cmp0494	Unknown	Unknown	chr1:11052267	chr1	11052267	11Mb	EMMAX	Cg1g013780	-98kb	Cg1g013790	-94kb	Cg1g013800	-89kb	Cg1g013810	-71kb	Cg1g013820	-65kb	Cg1g013830	-54kb	Cg1g013840	-34kb	Cg1g013850	-29kb	Cg1g013860	-27kb	Cg1g013870	-21kb	Cg1g013880	-8kb	Cg1g013890	-2kb	Cg1g013900	3kb	Cg1g013910	11kb	Cg1g013920	20kb	Cg1g013930	22kb	Cg1g013940	31kb	Cg1g013950	47kb	Cg1g013960	53kb	Cg1g013970	75kb	Cg1g013980	78kb
cmp0117	Unknown	Unknown	chr1:11066779	chr1	11066779	11Mb	both	Cg1g013810	-85kb	Cg1g013820	-80kb	Cg1g013830	-69kb	Cg1g013840	-48kb	Cg1g013850	-44kb	Cg1g013860	-41kb	Cg1g013870	-36kb	Cg1g013880	-22kb	Cg1g013890	-17kb	Cg1g013900	-9kb	Cg1g013910	-3kb	Cg1g013920	5kb	Cg1g013930	8kb	Cg1g013940	17kb	Cg1g013950	33kb	Cg1g013960	39kb	Cg1g013970	61kb	Cg1g013980	63kb	Cg1g013990	68kb	Cg1g014000	84kb	Cg1g014010	87kb
cmp0117	Unknown	Unknown	chr1:11067261	chr1	11067261	11Mb	EMMAX	Cg1g013810	-86kb	Cg1g013820	-80kb	Cg1g013830	-69kb	Cg1g013840	-49kb	Cg1g013850	-44kb	Cg1g013860	-42kb	Cg1g013870	-36kb	Cg1g013880	-23kb	Cg1g013890	-17kb	Cg1g013900	-9kb	Cg1g013910	-3kb	Cg1g013920	5kb	Cg1g013930	8kb	Cg1g013940	16kb	Cg1g013950	32kb	Cg1g013960	38kb	Cg1g013970	60kb	Cg1g013980	63kb	Cg1g013990	67kb	Cg1g014000	83kb	Cg1g014010	87kb
cmp0902	Limocitrin O-hexoside	Flavonoid	chr1:11074035	chr1	11074035	11Mb	FaST-LMM	Cg1g013810	93kb	Cg1g013820	-87kb	Cg1g013830	-76kb	Cg1g013840	-55kb	Cg1g013850	-51kb	Cg1g013860	-48kb	Cg1g013870	-43kb	Cg1g013880	-30kb	Cg1g013890	-24kb	Cg1g013900	-16kb	Cg1g013910	-2kb	Cg1g013920	0kb	Cg1g013930	1kb	Cg1g013940	10kb	Cg1g013950	26kb	Cg1g013960	31kb	Cg1g013970	53kb	Cg1g013980	56kb	Cg1g013990	60kb	Cg1g014000	76kb	Cg1g014010	80kb
cmp0631	Acetylcholine	Vitamin	chr1:11090586	chr1	11090586	11Mb	both	Cg1g013830	-92kb	Cg1g013840	-72kb	Cg1g013850	-68kb	Cg1g013860	-65kb	Cg1g013870	-59kb	Cg1g013880	-46kb	Cg1g013890	-41kb	Cg1g013900	-32kb	Cg1g013910	-19kb	Cg1g013920	-17kb	Cg1g013930	-11kb	Cg1g013940	0kb	Cg1g013950	9kb	Cg1g013960	15kb	Cg1g013970	37kb	Cg1g013980	40kb	Cg1g013990	44kb	Cg1g014000	60kb	Cg1g014010	63kb	Cg1g014020	63kb	Cg1g014030	80kb
cmp0096	Apigenin-O-hexosylhexoside-O-rhamnoside	Flavonoid	chr1:11099907	chr1	11099907	11Mb	EMMAX	Cg1g013840	-81kb	Cg1g013850	-77kb	Cg1g013860	-74kb	Cg1g013870	-69kb	Cg1g013880	-55kb	Cg1g013890	-50kb	Cg1g013900	-42kb	Cg1g013910	-28kb	Cg1g013920	-26kb	Cg1g013930	-20kb	Cg1g013940	-9kb	Cg1g013950	0kb	Cg1g013960	6kb	Cg1g013970	27kb	Cg1g013980	30kb	Cg1g013990	35kb	Cg1g014000	51kb	Cg1g014010	54kb	Cg1g014020	54kb	Cg1g014030	71kb	Cg1g014040	76kb
cmp0336	Unknown	Unknown	chr1:11099907	chr1	11099907	11Mb	both	Cg1g013840	-81kb	Cg1g013850	-77kb	Cg1g013860	-74kb	Cg1g013870	-69kb	Cg1g013880	-55kb	Cg1g013890	-50kb	Cg1g013900	-42kb	Cg1g013910	-28kb	Cg1g013920	-26kb	Cg1g013930	-20kb	Cg1g013940	-9kb	Cg1g013950	0kb	Cg1g013960	6kb	Cg1g013970	27kb	Cg1g013980	30kb	Cg1g013990	35kb	Cg1g014000	51kb	Cg1g014010	54kb	Cg1g014020	54kb	Cg1g014030	71kb	Cg1g014040	76kb
cmp0043	Unknown	Unknown	chr1:11115217	chr1	11115217	11Mb	FaST-LMM	Cg1g013840	97kb	Cg1g013850	-92kb	Cg1g013860	-90kb	Cg1g013870	-84kb	Cg1g013880	-71kb	Cg1g013890	-65kb	Cg1g013900	-57kb	Cg1g013910	-43kb	Cg1g013920	-41kb	Cg1g013930	-36kb	Cg1g013940	-24kb	Cg1g013950	-14kb	Cg1g013960	-1kb	Cg1g013970	12kb	Cg1g013980	15kb	Cg1g013990	19kb	Cg1g014000	35kb	Cg1g014010	39kb	Cg1g014020	39kb	Cg1g014030	55kb	Cg1g014040	60kb
cmp0277	Unknown	Unknown	chr1:11150908	chr1	11150908	11Mb	EMMAX	Cg1g013900	-93kb	Cg1g013910	-79kb	Cg1g013920	-77kb	Cg1g013930	-71kb	Cg1g013940	-60kb	Cg1g013950	-50kb	Cg1g013960	-37kb	Cg1g013970	-20kb	Cg1g013980	-16kb	Cg1g013990	-9kb	Cg1g014000	0kb	Cg1g014010	3kb	Cg1g014020	3kb	Cg1g014030	20kb	Cg1g014040	25kb	Cg1g014050	31kb	Cg1g014060	39kb	Cg1g014070	44kb	Cg1g014080	47kb	Cg1g014090	53kb	Cg1g014100	61kb
cmp0968	Tricetin O-malonylhexoside	Flavonoid	chr1:11158163	chr1	11158163	11Mb	EMMAX	Cg1g013910	-86kb	Cg1g013920	-84kb	Cg1g013930	-79kb	Cg1g013940	-67kb	Cg1g013950	-57kb	Cg1g013960	-44kb	Cg1g013970	-27kb	Cg1g013980	-23kb	Cg1g013990	-16kb	Cg1g014000	-6kb	Cg1g014010	-3kb	Cg1g014020	-3kb	Cg1g014030	12kb	Cg1g014040	17kb	Cg1g014050	24kb	Cg1g014060	32kb	Cg1g014070	37kb	Cg1g014080	39kb	Cg1g014090	46kb	Cg1g014100	54kb	Cg1g014110	56kb
cmp0117	Unknown	Unknown	chr1:11195216	chr1	11195216	11Mb	both	Cg1g013950	-94kb	Cg1g013960	-81kb	Cg1g013970	-64kb	Cg1g013980	-60kb	Cg1g013990	-53kb	Cg1g014000	-43kb	Cg1g014010	-40kb	Cg1g014020	-31kb	Cg1g014030	-23kb	Cg1g014040	-16kb	Cg1g014050	-12kb	Cg1g014060	-3kb	Cg1g014070	0kb	Cg1g014080	2kb	Cg1g014090	9kb	Cg1g014100	17kb	Cg1g014110	19kb	Cg1g014120	31kb	Cg1g014130	48kb	Cg1g014140	55kb	Cg1g014150	59kb
cmp0371	Unknown	Unknown	chr1:11240394	chr1	11240394	11Mb	both	Cg1g013990	98kb	Cg1g014000	-88kb	Cg1g014010	-85kb	Cg1g014020	-76kb	Cg1g014030	-68kb	Cg1g014040	-61kb	Cg1g014050	-57kb	Cg1g014060	-49kb	Cg1g014070	-42kb	Cg1g014080	-40kb	Cg1g014090	-34kb	Cg1g014100	-26kb	Cg1g014110	-21kb	Cg1g014120	-10kb	Cg1g014130	3kb	Cg1g014140	10kb	Cg1g014150	14kb	Cg1g014160	16kb	Cg1g014170	26kb	Cg1g014180	29kb	Cg1g014190	39kb
cmp0769	Unknown	Unknown	chr1:11243233	chr1	11243233	11Mb	EMMAX	Cg1g014000	-91kb	Cg1g014010	-88kb	Cg1g014020	-79kb	Cg1g014030	-71kb	Cg1g014040	-64kb	Cg1g014050	-60kb	Cg1g014060	-51kb	Cg1g014070	-45kb	Cg1g014080	-42kb	Cg1g014090	-36kb	Cg1g014100	-29kb	Cg1g014110	-24kb	Cg1g014120	-13kb	Cg1g014130	0kb	Cg1g014140	7kb	Cg1g014150	11kb	Cg1g014160	13kb	Cg1g014170	23kb	Cg1g014180	26kb	Cg1g014190	36kb	Cg1g014200	44kb
cmp0879	Alanine	Amino acid	chr1:11243233	chr1	11243233	11Mb	EMMAX	Cg1g014000	-91kb	Cg1g014010	-88kb	Cg1g014020	-79kb	Cg1g014030	-71kb	Cg1g014040	-64kb	Cg1g014050	-60kb	Cg1g014060	-51kb	Cg1g014070	-45kb	Cg1g014080	-42kb	Cg1g014090	-36kb	Cg1g014100	-29kb	Cg1g014110	-24kb	Cg1g014120	-13kb	Cg1g014130	0kb	Cg1g014140	7kb	Cg1g014150	11kb	Cg1g014160	13kb	Cg1g014170	23kb	Cg1g014180	26kb	Cg1g014190	36kb	Cg1g014200	44kb
cmp0707	Adenosine 3'-monophosphate	Nucleic acid derivative	chr1:11250685	chr1	11250685	11Mb	EMMAX	Cg1g014000	-98kb	Cg1g014010	-95kb	Cg1g014020	-86kb	Cg1g014030	-78kb	Cg1g014040	-71kb	Cg1g014050	-68kb	Cg1g014060	-59kb	Cg1g014070	-52kb	Cg1g014080	-50kb	Cg1g014090	-44kb	Cg1g014100	-36kb	Cg1g014110	-32kb	Cg1g014120	-21kb	Cg1g014130	0kb	Cg1g014140	0kb	Cg1g014150	3kb	Cg1g014160	6kb	Cg1g014170	16kb	Cg1g014180	18kb	Cg1g014190	28kb	Cg1g014200	36kb
cmp0043	Unknown	Unknown	chr1:11260071	chr1	11260071	11Mb	FaST-LMM	Cg1g014020	96kb	Cg1g014030	-88kb	Cg1g014040	-81kb	Cg1g014050	-77kb	Cg1g014060	-68kb	Cg1g014070	-62kb	Cg1g014080	-59kb	Cg1g014090	-53kb	Cg1g014100	-46kb	Cg1g014110	-41kb	Cg1g014120	-30kb	Cg1g014130	-9kb	Cg1g014140	-6kb	Cg1g014150	-4kb	Cg1g014160	-3kb	Cg1g014170	6kb	Cg1g014180	9kb	Cg1g014190	19kb	Cg1g014200	27kb	Cg1g014210	31kb	Cg1g014220	31kb
cmp0726	Unknown	Unknown	chr1:11286421	chr1	11286421	11Mb	EMMAX	Cg1g014060	-95kb	Cg1g014070	-88kb	Cg1g014080	-86kb	Cg1g014090	-80kb	Cg1g014100	-72kb	Cg1g014110	-67kb	Cg1g014120	-56kb	Cg1g014130	-35kb	Cg1g014140	-33kb	Cg1g014150	-31kb	Cg1g014160	-21kb	Cg1g014170	-16kb	Cg1g014180	-15kb	Cg1g014190	-6kb	Cg1g014200	1kb	Cg1g014210	5kb	Cg1g014220	5kb	Cg1g014230	9kb	Cg1g014240	15kb	Cg1g014250	22kb	Cg1g014260	30kb
cmp0117	Unknown	Unknown	chr1:11315419	chr1	11315419	11Mb	both	Cg1g014110	96kb	Cg1g014120	-85kb	Cg1g014130	-64kb	Cg1g014140	-62kb	Cg1g014150	-60kb	Cg1g014160	-50kb	Cg1g014170	-45kb	Cg1g014180	-44kb	Cg1g014190	-35kb	Cg1g014200	-24kb	Cg1g014210	-21kb	Cg1g014220	-20kb	Cg1g014230	-13kb	Cg1g014240	-9kb	Cg1g014250	0kb	Cg1g014260	1kb	Cg1g014270	3kb	Cg1g014280	6kb	Cg1g014290	15kb	Cg1g014300	18kb	Cg1g014310	29kb
cmp0117	Unknown	Unknown	chr1:11323608	chr1	11323608	11Mb	EMMAX	Cg1g014120	-94kb	Cg1g014130	-72kb	Cg1g014140	-70kb	Cg1g014150	-68kb	Cg1g014160	-58kb	Cg1g014170	-53kb	Cg1g014180	-52kb	Cg1g014190	-43kb	Cg1g014200	-32kb	Cg1g014210	-30kb	Cg1g014220	-28kb	Cg1g014230	-22kb	Cg1g014240	-17kb	Cg1g014250	-8kb	Cg1g014260	-6kb	Cg1g014270	-3kb	Cg1g014280	-1kb	Cg1g014290	7kb	Cg1g014300	10kb	Cg1g014310	20kb	Cg1g014320	26kb
cmp0117	Unknown	Unknown	chr1:11323758	chr1	11323758	11Mb	EMMAX	Cg1g014120	-94kb	Cg1g014130	-73kb	Cg1g014140	-70kb	Cg1g014150	-68kb	Cg1g014160	-58kb	Cg1g014170	-54kb	Cg1g014180	-52kb	Cg1g014190	-43kb	Cg1g014200	-32kb	Cg1g014210	-30kb	Cg1g014220	-28kb	Cg1g014230	-22kb	Cg1g014240	-17kb	Cg1g014250	-9kb	Cg1g014260	-6kb	Cg1g014270	-3kb	Cg1g014280	-1kb	Cg1g014290	6kb	Cg1g014300	10kb	Cg1g014310	20kb	Cg1g014320	26kb
cmp0238	Unknown	Unknown	chr1:11334833	chr1	11334833	11Mb	EMMAX	Cg1g014130	-84kb	Cg1g014140	-81kb	Cg1g014150	-79kb	Cg1g014160	-69kb	Cg1g014170	-65kb	Cg1g014180	-63kb	Cg1g014190	-54kb	Cg1g014200	-43kb	Cg1g014210	-41kb	Cg1g014220	-39kb	Cg1g014230	-33kb	Cg1g014240	-28kb	Cg1g014250	-20kb	Cg1g014260	-17kb	Cg1g014270	-14kb	Cg1g014280	-6kb	Cg1g014290	-1kb	Cg1g014300	-1kb	Cg1g014310	9kb	Cg1g014320	15kb	Cg1g014330	27kb
cmp0544	Poncirin	Flavonoid	chr1:11334833	chr1	11334833	11Mb	EMMAX	Cg1g014130	-84kb	Cg1g014140	-81kb	Cg1g014150	-79kb	Cg1g014160	-69kb	Cg1g014170	-65kb	Cg1g014180	-63kb	Cg1g014190	-54kb	Cg1g014200	-43kb	Cg1g014210	-41kb	Cg1g014220	-39kb	Cg1g014230	-33kb	Cg1g014240	-28kb	Cg1g014250	-20kb	Cg1g014260	-17kb	Cg1g014270	-14kb	Cg1g014280	-6kb	Cg1g014290	-1kb	Cg1g014300	-1kb	Cg1g014310	9kb	Cg1g014320	15kb	Cg1g014330	27kb
cmp0615	Unknown	Unknown	chr1:11334833	chr1	11334833	11Mb	EMMAX	Cg1g014130	-84kb	Cg1g014140	-81kb	Cg1g014150	-79kb	Cg1g014160	-69kb	Cg1g014170	-65kb	Cg1g014180	-63kb	Cg1g014190	-54kb	Cg1g014200	-43kb	Cg1g014210	-41kb	Cg1g014220	-39kb	Cg1g014230	-33kb	Cg1g014240	-28kb	Cg1g014250	-20kb	Cg1g014260	-17kb	Cg1g014270	-14kb	Cg1g014280	-6kb	Cg1g014290	-1kb	Cg1g014300	-1kb	Cg1g014310	9kb	Cg1g014320	15kb	Cg1g014330	27kb
cmp0977	Luteolin	Flavonoid	chr1:11334833	chr1	11334833	11Mb	EMMAX	Cg1g014130	-84kb	Cg1g014140	-81kb	Cg1g014150	-79kb	Cg1g014160	-69kb	Cg1g014170	-65kb	Cg1g014180	-63kb	Cg1g014190	-54kb	Cg1g014200	-43kb	Cg1g014210	-41kb	Cg1g014220	-39kb	Cg1g014230	-33kb	Cg1g014240	-28kb	Cg1g014250	-20kb	Cg1g014260	-17kb	Cg1g014270	-14kb	Cg1g014280	-6kb	Cg1g014290	-1kb	Cg1g014300	-1kb	Cg1g014310	9kb	Cg1g014320	15kb	Cg1g014330	27kb
cmn0621	Kaempferol-7-O-neohesperidoside	Flavonoid	chr1:11335983	chr1	11335983	11Mb	EMMAX	Cg1g014130	-85kb	Cg1g014140	-82kb	Cg1g014150	-80kb	Cg1g014160	-70kb	Cg1g014170	-66kb	Cg1g014180	-65kb	Cg1g014190	-55kb	Cg1g014200	-45kb	Cg1g014210	-42kb	Cg1g014220	-40kb	Cg1g014230	-34kb	Cg1g014240	-29kb	Cg1g014250	-21kb	Cg1g014260	-18kb	Cg1g014270	-15kb	Cg1g014280	-7kb	Cg1g014290	-2kb	Cg1g014300	0kb	Cg1g014310	8kb	Cg1g014320	14kb	Cg1g014330	26kb
cmp0238	Unknown	Unknown	chr1:11335983	chr1	11335983	11Mb	EMMAX	Cg1g014130	-85kb	Cg1g014140	-82kb	Cg1g014150	-80kb	Cg1g014160	-70kb	Cg1g014170	-66kb	Cg1g014180	-65kb	Cg1g014190	-55kb	Cg1g014200	-45kb	Cg1g014210	-42kb	Cg1g014220	-40kb	Cg1g014230	-34kb	Cg1g014240	-29kb	Cg1g014250	-21kb	Cg1g014260	-18kb	Cg1g014270	-15kb	Cg1g014280	-7kb	Cg1g014290	-2kb	Cg1g014300	0kb	Cg1g014310	8kb	Cg1g014320	14kb	Cg1g014330	26kb
cmp0543	Didymin	Flavonoid	chr1:11335983	chr1	11335983	11Mb	EMMAX	Cg1g014130	-85kb	Cg1g014140	-82kb	Cg1g014150	-80kb	Cg1g014160	-70kb	Cg1g014170	-66kb	Cg1g014180	-65kb	Cg1g014190	-55kb	Cg1g014200	-45kb	Cg1g014210	-42kb	Cg1g014220	-40kb	Cg1g014230	-34kb	Cg1g014240	-29kb	Cg1g014250	-21kb	Cg1g014260	-18kb	Cg1g014270	-15kb	Cg1g014280	-7kb	Cg1g014290	-2kb	Cg1g014300	0kb	Cg1g014310	8kb	Cg1g014320	14kb	Cg1g014330	26kb
cmp0544	Poncirin	Flavonoid	chr1:11335983	chr1	11335983	11Mb	EMMAX	Cg1g014130	-85kb	Cg1g014140	-82kb	Cg1g014150	-80kb	Cg1g014160	-70kb	Cg1g014170	-66kb	Cg1g014180	-65kb	Cg1g014190	-55kb	Cg1g014200	-45kb	Cg1g014210	-42kb	Cg1g014220	-40kb	Cg1g014230	-34kb	Cg1g014240	-29kb	Cg1g014250	-21kb	Cg1g014260	-18kb	Cg1g014270	-15kb	Cg1g014280	-7kb	Cg1g014290	-2kb	Cg1g014300	0kb	Cg1g014310	8kb	Cg1g014320	14kb	Cg1g014330	26kb
cmp0615	Unknown	Unknown	chr1:11335983	chr1	11335983	11Mb	EMMAX	Cg1g014130	-85kb	Cg1g014140	-82kb	Cg1g014150	-80kb	Cg1g014160	-70kb	Cg1g014170	-66kb	Cg1g014180	-65kb	Cg1g014190	-55kb	Cg1g014200	-45kb	Cg1g014210	-42kb	Cg1g014220	-40kb	Cg1g014230	-34kb	Cg1g014240	-29kb	Cg1g014250	-21kb	Cg1g014260	-18kb	Cg1g014270	-15kb	Cg1g014280	-7kb	Cg1g014290	-2kb	Cg1g014300	0kb	Cg1g014310	8kb	Cg1g014320	14kb	Cg1g014330	26kb
cmp0906	Luteolin 7-O-glucoside	Flavonoid	chr1:11335983	chr1	11335983	11Mb	EMMAX	Cg1g014130	-85kb	Cg1g014140	-82kb	Cg1g014150	-80kb	Cg1g014160	-70kb	Cg1g014170	-66kb	Cg1g014180	-65kb	Cg1g014190	-55kb	Cg1g014200	-45kb	Cg1g014210	-42kb	Cg1g014220	-40kb	Cg1g014230	-34kb	Cg1g014240	-29kb	Cg1g014250	-21kb	Cg1g014260	-18kb	Cg1g014270	-15kb	Cg1g014280	-7kb	Cg1g014290	-2kb	Cg1g014300	0kb	Cg1g014310	8kb	Cg1g014320	14kb	Cg1g014330	26kb
cmp0977	Luteolin	Flavonoid	chr1:11335983	chr1	11335983	11Mb	EMMAX	Cg1g014130	-85kb	Cg1g014140	-82kb	Cg1g014150	-80kb	Cg1g014160	-70kb	Cg1g014170	-66kb	Cg1g014180	-65kb	Cg1g014190	-55kb	Cg1g014200	-45kb	Cg1g014210	-42kb	Cg1g014220	-40kb	Cg1g014230	-34kb	Cg1g014240	-29kb	Cg1g014250	-21kb	Cg1g014260	-18kb	Cg1g014270	-15kb	Cg1g014280	-7kb	Cg1g014290	-2kb	Cg1g014300	0kb	Cg1g014310	8kb	Cg1g014320	14kb	Cg1g014330	26kb
cmp0117	Unknown	Unknown	chr1:11339472	chr1	11339472	11Mb	both	Cg1g014130	-88kb	Cg1g014140	-86kb	Cg1g014150	-84kb	Cg1g014160	-74kb	Cg1g014170	-69kb	Cg1g014180	-68kb	Cg1g014190	-59kb	Cg1g014200	-48kb	Cg1g014210	-45kb	Cg1g014220	-44kb	Cg1g014230	-37kb	Cg1g014240	-33kb	Cg1g014250	-24kb	Cg1g014260	-22kb	Cg1g014270	-19kb	Cg1g014280	-11kb	Cg1g014290	-6kb	Cg1g014300	-2kb	Cg1g014310	5kb	Cg1g014320	10kb	Cg1g014330	23kb
cmp0570	Unknown	Unknown	chr1:11342932	chr1	11342932	11Mb	EMMAX	Cg1g014130	-92kb	Cg1g014140	-89kb	Cg1g014150	-87kb	Cg1g014160	-77kb	Cg1g014170	-73kb	Cg1g014180	-72kb	Cg1g014190	-62kb	Cg1g014200	-52kb	Cg1g014210	-49kb	Cg1g014220	-47kb	Cg1g014230	-41kb	Cg1g014240	-36kb	Cg1g014250	-28kb	Cg1g014260	-25kb	Cg1g014270	-22kb	Cg1g014280	-14kb	Cg1g014290	-9kb	Cg1g014300	-6kb	Cg1g014310	1kb	Cg1g014320	7kb	Cg1g014330	19kb
cmp0169	Unknown	Unknown	chr1:11356095	chr1	11356095	11Mb	EMMAX	Cg1g014160	-90kb	Cg1g014170	-86kb	Cg1g014180	-85kb	Cg1g014190	-75kb	Cg1g014200	-65kb	Cg1g014210	-62kb	Cg1g014220	-60kb	Cg1g014230	-54kb	Cg1g014240	-49kb	Cg1g014250	-41kb	Cg1g014260	-38kb	Cg1g014270	-35kb	Cg1g014280	-28kb	Cg1g014290	-22kb	Cg1g014300	-19kb	Cg1g014310	-8kb	Cg1g014320	-2kb	Cg1g014330	6kb	Cg1g014340	8kb	Cg1g014350	15kb	Cg1g014360	22kb
cmp0117	Unknown	Unknown	chr1:11363655	chr1	11363655	11Mb	EMMAX	Cg1g014160	98kb	Cg1g014170	-94kb	Cg1g014180	-92kb	Cg1g014190	-83kb	Cg1g014200	-72kb	Cg1g014210	-70kb	Cg1g014220	-68kb	Cg1g014230	-62kb	Cg1g014240	-57kb	Cg1g014250	-48kb	Cg1g014260	-46kb	Cg1g014270	-43kb	Cg1g014280	-35kb	Cg1g014290	-30kb	Cg1g014300	-26kb	Cg1g014310	-15kb	Cg1g014320	-10kb	Cg1g014330	0kb	Cg1g014340	0kb	Cg1g014350	7kb	Cg1g014360	15kb
cmp0110	Unknown	Unknown	chr1:11376724	chr1	11376724	11Mb	EMMAX	Cg1g014190	-96kb	Cg1g014200	-85kb	Cg1g014210	-83kb	Cg1g014220	-81kb	Cg1g014230	-75kb	Cg1g014240	-70kb	Cg1g014250	-61kb	Cg1g014260	-59kb	Cg1g014270	-56kb	Cg1g014280	-48kb	Cg1g014290	-43kb	Cg1g014300	-40kb	Cg1g014310	-29kb	Cg1g014320	-23kb	Cg1g014330	-13kb	Cg1g014340	-8kb	Cg1g014350	-2kb	Cg1g014360	1kb	Cg1g014370	5kb	Cg1g014380	8kb	Cg1g014390	17kb
cmp0112	Unknown	Unknown	chr1:11387820	chr1	11387820	11Mb	EMMAX	Cg1g014200	96kb	Cg1g014210	-94kb	Cg1g014220	-92kb	Cg1g014230	-86kb	Cg1g014240	-81kb	Cg1g014250	-73kb	Cg1g014260	-70kb	Cg1g014270	-67kb	Cg1g014280	-59kb	Cg1g014290	-54kb	Cg1g014300	-51kb	Cg1g014310	-40kb	Cg1g014320	-34kb	Cg1g014330	-24kb	Cg1g014340	-19kb	Cg1g014350	-13kb	Cg1g014360	-6kb	Cg1g014370	-4kb	Cg1g014380	0kb	Cg1g014390	5kb	Cg1g014400	11kb
[truncated: 40,903 more rows]
[truncated: 172 more columns]
