# Supplementary material for: A metabolomics study in citrus provides insight into bioactive phenylpropanoid metabolism
Source: Hortic Res. 2023 Dec 19;11(1):uhad267. doi: 10.1093/hr/uhad267 (PMC10831325; doi:10.1093/hr/uhad267)
Supplement: Web_Material_uhad267 [file web_material_uhad267.zip › Table S12.xlsx]

## Sheet: Suppl. Table 12
Table S12 The full list of highly significant associations from mGWAS.
Metabolic trait	Compounds	Class	Lead SNP	Chromsome	Position (bp)	Position (Mb)	Method	locus	Distance	locus	Distance	locus	Distance	locus	Distance	locus	Distance	locus	Distance	locus	Distance	locus	Distance	locus	Distance	locus	Distance	locus	Distance	locus	Distance	locus	Distance	locus	Distance	locus	Distance	locus	Distance	locus	Distance	locus	Distance	locus	Distance	locus	Distance	locus	Distance
cmn0165	12OH-JA-Ile	Phytohormone	chr1:123039	chr1	123039	0Mb	EMMAX	Cg1g000200	99kb	Cg1g000210	-99kb	Cg1g000220	-98kb	Cg1g000230	-98kb	Cg1g000240	-95kb	Cg1g000250	-94kb	Cg1g000260	-93kb	Cg1g000270	-92kb	Cg1g000280	-92kb	Cg1g000290	-91kb	Cg1g000300	-90kb	Cg1g000310	-90kb	Cg1g000320	-87kb	Cg1g000330	-82kb	Cg1g000340	-74kb	Cg1g000350	-60kb	Cg1g000360	-58kb	Cg1g000370	-44kb	Cg1g000380	-37kb	Cg1g000390	-33kb	Cg1g000400	-21kb
cmn0165	12OH-JA-Ile	Phytohormone	chr1:273798	chr1	273798	0Mb	both	Cg1g000500	97kb	Cg1g000510	-92kb	Cg1g000520	-88kb	Cg1g000530	-81kb	Cg1g000540	-77kb	Cg1g000550	-76kb	Cg1g000560	-72kb	Cg1g000570	-69kb	Cg1g000580	-60kb	Cg1g000590	-54kb	Cg1g000600	-51kb	Cg1g000610	-41kb	Cg1g000620	-32kb	Cg1g000630	-24kb	Cg1g000640	-12kb	Cg1g000650	-10kb	Cg1g000660	-7kb	Cg1g000670	0kb	Cg1g000680	1kb	Cg1g000690	5kb	Cg1g000700	9kb
cmn0165	12OH-JA-Ile	Phytohormone	chr1:305717	chr1	305717	0Mb	EMMAX	Cg1g000580	92kb	Cg1g000590	-86kb	Cg1g000600	-83kb	Cg1g000610	-73kb	Cg1g000620	-64kb	Cg1g000630	-56kb	Cg1g000640	-44kb	Cg1g000650	-42kb	Cg1g000660	-39kb	Cg1g000670	-31kb	Cg1g000680	-27kb	Cg1g000690	-23kb	Cg1g000700	-20kb	Cg1g000710	-19kb	Cg1g000720	-12kb	Cg1g000730	-10kb	Cg1g000740	-5kb	Cg1g000750	-1kb	Cg1g000760	6kb	Cg1g000770	12kb	Cg1g000780	16kb
cmp0265	Unknown	Unknown	chr1:327289	chr1	327289	0Mb	both	Cg1g000610	95kb	Cg1g000620	-85kb	Cg1g000630	-78kb	Cg1g000640	-65kb	Cg1g000650	-63kb	Cg1g000660	-60kb	Cg1g000670	-52kb	Cg1g000680	-48kb	Cg1g000690	-44kb	Cg1g000700	-42kb	Cg1g000710	-40kb	Cg1g000720	-34kb	Cg1g000730	-32kb	Cg1g000740	-27kb	Cg1g000750	-16kb	Cg1g000760	-9kb	Cg1g000770	-5kb	Cg1g000780	-3kb	Cg1g000790	10kb	Cg1g000800	22kb	Cg1g000810	32kb
cmp0284	Unknown	Unknown	chr1:327289	chr1	327289	0Mb	both	Cg1g000610	95kb	Cg1g000620	-85kb	Cg1g000630	-78kb	Cg1g000640	-65kb	Cg1g000650	-63kb	Cg1g000660	-60kb	Cg1g000670	-52kb	Cg1g000680	-48kb	Cg1g000690	-44kb	Cg1g000700	-42kb	Cg1g000710	-40kb	Cg1g000720	-34kb	Cg1g000730	-32kb	Cg1g000740	-27kb	Cg1g000750	-16kb	Cg1g000760	-9kb	Cg1g000770	-5kb	Cg1g000780	-3kb	Cg1g000790	10kb	Cg1g000800	22kb	Cg1g000810	32kb
cmn0165	12OH-JA-Ile	Phytohormone	chr1:329415	chr1	329415	0Mb	EMMAX	Cg1g000610	97kb	Cg1g000620	-88kb	Cg1g000630	-80kb	Cg1g000640	-68kb	Cg1g000650	-66kb	Cg1g000660	-62kb	Cg1g000670	-54kb	Cg1g000680	-50kb	Cg1g000690	-46kb	Cg1g000700	-44kb	Cg1g000710	-42kb	Cg1g000720	-36kb	Cg1g000730	-34kb	Cg1g000740	-29kb	Cg1g000750	-18kb	Cg1g000760	-11kb	Cg1g000770	-7kb	Cg1g000780	-5kb	Cg1g000790	8kb	Cg1g000800	19kb	Cg1g000810	30kb
cmp0573	Kaempferol-3-O-rhamnosylhexoside-7-O-rhamnoside	Flavonoid	chr1:381615	chr1	381615	0Mb	EMMAX	Cg1g000690	98kb	Cg1g000700	-96kb	Cg1g000710	-94kb	Cg1g000720	-88kb	Cg1g000730	-86kb	Cg1g000740	-81kb	Cg1g000750	-70kb	Cg1g000760	-63kb	Cg1g000770	-60kb	Cg1g000780	-57kb	Cg1g000790	-38kb	Cg1g000800	-31kb	Cg1g000810	-18kb	Cg1g000820	-17kb	Cg1g000830	-8kb	Cg1g000840	-3kb	Cg1g000850	6kb	Cg1g000860	25kb	Cg1g000870	29kb	Cg1g000880	42kb	Cg1g000890	43kb
cmn0621	Kaempferol-7-O-neohesperidoside	Flavonoid	chr1:519235	chr1	519235	0Mb	EMMAX	Cg1g000880	-94kb	Cg1g000890	-93kb	Cg1g000900	-90kb	Cg1g000910	-83kb	Cg1g000920	-73kb	Cg1g000930	-67kb	Cg1g000940	-62kb	Cg1g000950	-44kb	Cg1g000960	-38kb	Cg1g000970	-33kb	Cg1g000980	-26kb	Cg1g000990	-21kb	Cg1g001000	-19kb	Cg1g001010	-17kb	Cg1g001020	-10kb	Cg1g001030	2kb	Cg1g001040	4kb	Cg1g001050	7kb	Cg1g001060	12kb	Cg1g001070	17kb	Cg1g001080	26kb
cmp0238	Unknown	Unknown	chr1:519235	chr1	519235	0Mb	EMMAX	Cg1g000880	-94kb	Cg1g000890	-93kb	Cg1g000900	-90kb	Cg1g000910	-83kb	Cg1g000920	-73kb	Cg1g000930	-67kb	Cg1g000940	-62kb	Cg1g000950	-44kb	Cg1g000960	-38kb	Cg1g000970	-33kb	Cg1g000980	-26kb	Cg1g000990	-21kb	Cg1g001000	-19kb	Cg1g001010	-17kb	Cg1g001020	-10kb	Cg1g001030	2kb	Cg1g001040	4kb	Cg1g001050	7kb	Cg1g001060	12kb	Cg1g001070	17kb	Cg1g001080	26kb
cmp0539	Poncirin	Flavonoid	chr1:519235	chr1	519235	0Mb	EMMAX	Cg1g000880	-94kb	Cg1g000890	-93kb	Cg1g000900	-90kb	Cg1g000910	-83kb	Cg1g000920	-73kb	Cg1g000930	-67kb	Cg1g000940	-62kb	Cg1g000950	-44kb	Cg1g000960	-38kb	Cg1g000970	-33kb	Cg1g000980	-26kb	Cg1g000990	-21kb	Cg1g001000	-19kb	Cg1g001010	-17kb	Cg1g001020	-10kb	Cg1g001030	2kb	Cg1g001040	4kb	Cg1g001050	7kb	Cg1g001060	12kb	Cg1g001070	17kb	Cg1g001080	26kb
cmp0543	Didymin	Flavonoid	chr1:519235	chr1	519235	0Mb	EMMAX	Cg1g000880	-94kb	Cg1g000890	-93kb	Cg1g000900	-90kb	Cg1g000910	-83kb	Cg1g000920	-73kb	Cg1g000930	-67kb	Cg1g000940	-62kb	Cg1g000950	-44kb	Cg1g000960	-38kb	Cg1g000970	-33kb	Cg1g000980	-26kb	Cg1g000990	-21kb	Cg1g001000	-19kb	Cg1g001010	-17kb	Cg1g001020	-10kb	Cg1g001030	2kb	Cg1g001040	4kb	Cg1g001050	7kb	Cg1g001060	12kb	Cg1g001070	17kb	Cg1g001080	26kb
cmp0544	Poncirin	Flavonoid	chr1:519235	chr1	519235	0Mb	EMMAX	Cg1g000880	-94kb	Cg1g000890	-93kb	Cg1g000900	-90kb	Cg1g000910	-83kb	Cg1g000920	-73kb	Cg1g000930	-67kb	Cg1g000940	-62kb	Cg1g000950	-44kb	Cg1g000960	-38kb	Cg1g000970	-33kb	Cg1g000980	-26kb	Cg1g000990	-21kb	Cg1g001000	-19kb	Cg1g001010	-17kb	Cg1g001020	-10kb	Cg1g001030	2kb	Cg1g001040	4kb	Cg1g001050	7kb	Cg1g001060	12kb	Cg1g001070	17kb	Cg1g001080	26kb
cmp0615	Unknown	Unknown	chr1:519235	chr1	519235	0Mb	EMMAX	Cg1g000880	-94kb	Cg1g000890	-93kb	Cg1g000900	-90kb	Cg1g000910	-83kb	Cg1g000920	-73kb	Cg1g000930	-67kb	Cg1g000940	-62kb	Cg1g000950	-44kb	Cg1g000960	-38kb	Cg1g000970	-33kb	Cg1g000980	-26kb	Cg1g000990	-21kb	Cg1g001000	-19kb	Cg1g001010	-17kb	Cg1g001020	-10kb	Cg1g001030	2kb	Cg1g001040	4kb	Cg1g001050	7kb	Cg1g001060	12kb	Cg1g001070	17kb	Cg1g001080	26kb
cmp0906	Luteolin 7-O-glucoside	Flavonoid	chr1:519235	chr1	519235	0Mb	EMMAX	Cg1g000880	-94kb	Cg1g000890	-93kb	Cg1g000900	-90kb	Cg1g000910	-83kb	Cg1g000920	-73kb	Cg1g000930	-67kb	Cg1g000940	-62kb	Cg1g000950	-44kb	Cg1g000960	-38kb	Cg1g000970	-33kb	Cg1g000980	-26kb	Cg1g000990	-21kb	Cg1g001000	-19kb	Cg1g001010	-17kb	Cg1g001020	-10kb	Cg1g001030	2kb	Cg1g001040	4kb	Cg1g001050	7kb	Cg1g001060	12kb	Cg1g001070	17kb	Cg1g001080	26kb
cmp0977	Luteolin	Flavonoid	chr1:519235	chr1	519235	0Mb	EMMAX	Cg1g000880	-94kb	Cg1g000890	-93kb	Cg1g000900	-90kb	Cg1g000910	-83kb	Cg1g000920	-73kb	Cg1g000930	-67kb	Cg1g000940	-62kb	Cg1g000950	-44kb	Cg1g000960	-38kb	Cg1g000970	-33kb	Cg1g000980	-26kb	Cg1g000990	-21kb	Cg1g001000	-19kb	Cg1g001010	-17kb	Cg1g001020	-10kb	Cg1g001030	2kb	Cg1g001040	4kb	Cg1g001050	7kb	Cg1g001060	12kb	Cg1g001070	17kb	Cg1g001080	26kb
cmp0965	Chrysoeriol 7-O-hexoside	Flavonoid	chr1:532773	chr1	532773	0Mb	FaST-LMM	Cg1g000910	97kb	Cg1g000920	-87kb	Cg1g000930	-81kb	Cg1g000940	-75kb	Cg1g000950	-58kb	Cg1g000960	-51kb	Cg1g000970	-46kb	Cg1g000980	-39kb	Cg1g000990	-35kb	Cg1g001000	-32kb	Cg1g001010	-31kb	Cg1g001020	-24kb	Cg1g001030	-9kb	Cg1g001040	-5kb	Cg1g001050	-2kb	Cg1g001060	0kb	Cg1g001070	3kb	Cg1g001080	13kb	Cg1g001090	15kb	Cg1g001100	16kb	Cg1g001110	29kb
cmp0573	Kaempferol-3-O-rhamnosylhexoside-7-O-rhamnoside	Flavonoid	chr1:544281	chr1	544281	0Mb	both	Cg1g000920	98kb	Cg1g000930	-92kb	Cg1g000940	-87kb	Cg1g000950	-69kb	Cg1g000960	-63kb	Cg1g000970	-58kb	Cg1g000980	-51kb	Cg1g000990	-46kb	Cg1g001000	-44kb	Cg1g001010	-42kb	Cg1g001020	-35kb	Cg1g001030	-20kb	Cg1g001040	-17kb	Cg1g001050	-13kb	Cg1g001060	-8kb	Cg1g001070	0kb	Cg1g001080	1kb	Cg1g001090	4kb	Cg1g001100	5kb	Cg1g001110	17kb	Cg1g001120	20kb
cmp0867	C-hexosyl-tricetin O-pentoside	Flavonoid	chr1:544281	chr1	544281	0Mb	EMMAX	Cg1g000920	98kb	Cg1g000930	-92kb	Cg1g000940	-87kb	Cg1g000950	-69kb	Cg1g000960	-63kb	Cg1g000970	-58kb	Cg1g000980	-51kb	Cg1g000990	-46kb	Cg1g001000	-44kb	Cg1g001010	-42kb	Cg1g001020	-35kb	Cg1g001030	-20kb	Cg1g001040	-17kb	Cg1g001050	-13kb	Cg1g001060	-8kb	Cg1g001070	0kb	Cg1g001080	1kb	Cg1g001090	4kb	Cg1g001100	5kb	Cg1g001110	17kb	Cg1g001120	20kb
cmp0394	Bergapten	Coumarin	chr1:560533	chr1	560533	0Mb	EMMAX	Cg1g000950	-86kb	Cg1g000960	-79kb	Cg1g000970	-74kb	Cg1g000980	-67kb	Cg1g000990	-62kb	Cg1g001000	-60kb	Cg1g001010	-58kb	Cg1g001020	-52kb	Cg1g001030	-37kb	Cg1g001040	-33kb	Cg1g001050	-29kb	Cg1g001060	-24kb	Cg1g001070	-17kb	Cg1g001080	-13kb	Cg1g001090	-11kb	Cg1g001100	-1kb	Cg1g001110	1kb	Cg1g001120	4kb	Cg1g001130	6kb	Cg1g001140	10kb	Cg1g001150	24kb
cmp0394	Bergapten	Coumarin	chr1:574474	chr1	574474	0Mb	EMMAX	Cg1g000960	-93kb	Cg1g000970	-88kb	Cg1g000980	-81kb	Cg1g000990	-76kb	Cg1g001000	-74kb	Cg1g001010	-72kb	Cg1g001020	-66kb	Cg1g001030	-50kb	Cg1g001040	-47kb	Cg1g001050	-43kb	Cg1g001060	-38kb	Cg1g001070	-31kb	Cg1g001080	-27kb	Cg1g001090	-25kb	Cg1g001100	-15kb	Cg1g001110	-11kb	Cg1g001120	-8kb	Cg1g001130	-3kb	Cg1g001140	2kb	Cg1g001150	10kb	Cg1g001160	16kb
cmp0235	Unknown	Unknown	chr1:624655	chr1	624655	0Mb	FaST-LMM	Cg1g001040	97kb	Cg1g001050	-94kb	Cg1g001060	-88kb	Cg1g001070	-81kb	Cg1g001080	-77kb	Cg1g001090	-75kb	Cg1g001100	-66kb	Cg1g001110	-62kb	Cg1g001120	-58kb	Cg1g001130	-54kb	Cg1g001140	-47kb	Cg1g001150	-38kb	Cg1g001160	-30kb	Cg1g001170	-27kb	Cg1g001180	-17kb	Cg1g001190	-9kb	Cg1g001200	-5kb	Cg1g001210	-1kb	Cg1g001220	0kb	Cg1g001230	5kb	Cg1g001240	13kb
cmp0235	Unknown	Unknown	chr1:624725	chr1	624725	0Mb	FaST-LMM	Cg1g001040	97kb	Cg1g001050	-94kb	Cg1g001060	-89kb	Cg1g001070	-81kb	Cg1g001080	-78kb	Cg1g001090	-75kb	Cg1g001100	-66kb	Cg1g001110	-62kb	Cg1g001120	-58kb	Cg1g001130	-54kb	Cg1g001140	-47kb	Cg1g001150	-38kb	Cg1g001160	-30kb	Cg1g001170	-27kb	Cg1g001180	-18kb	Cg1g001190	-9kb	Cg1g001200	-5kb	Cg1g001210	-1kb	Cg1g001220	0kb	Cg1g001230	5kb	Cg1g001240	13kb
cmp0235	Unknown	Unknown	chr1:667260	chr1	667260	0Mb	both	Cg1g001130	-96kb	Cg1g001140	-89kb	Cg1g001150	-80kb	Cg1g001160	-73kb	Cg1g001170	-69kb	Cg1g001180	-60kb	Cg1g001190	-51kb	Cg1g001200	-47kb	Cg1g001210	-44kb	Cg1g001220	-37kb	Cg1g001230	-32kb	Cg1g001240	-27kb	Cg1g001250	-25kb	Cg1g001260	-8kb	Cg1g001270	0kb	Cg1g001280	0kb	Cg1g001290	5kb	Cg1g001300	10kb	Cg1g001310	14kb	Cg1g001320	15kb	Cg1g001330	21kb
cmp0573	Kaempferol-3-O-rhamnosylhexoside-7-O-rhamnoside	Flavonoid	chr1:669547	chr1	669547	0Mb	both	Cg1g001130	98kb	Cg1g001140	-92kb	Cg1g001150	-82kb	Cg1g001160	-75kb	Cg1g001170	-72kb	Cg1g001180	-62kb	Cg1g001190	-54kb	Cg1g001200	-50kb	Cg1g001210	-46kb	Cg1g001220	-39kb	Cg1g001230	-34kb	Cg1g001240	-29kb	Cg1g001250	-27kb	Cg1g001260	-10kb	Cg1g001270	-3kb	Cg1g001280	-2kb	Cg1g001290	3kb	Cg1g001300	8kb	Cg1g001310	11kb	Cg1g001320	13kb	Cg1g001330	19kb
cmp0573	Kaempferol-3-O-rhamnosylhexoside-7-O-rhamnoside	Flavonoid	chr1:669552	chr1	669552	0Mb	both	Cg1g001130	99kb	Cg1g001140	-92kb	Cg1g001150	-82kb	Cg1g001160	-75kb	Cg1g001170	-72kb	Cg1g001180	-62kb	Cg1g001190	-54kb	Cg1g001200	-50kb	Cg1g001210	-46kb	Cg1g001220	-39kb	Cg1g001230	-34kb	Cg1g001240	-29kb	Cg1g001250	-27kb	Cg1g001260	-10kb	Cg1g001270	-3kb	Cg1g001280	-2kb	Cg1g001290	3kb	Cg1g001300	8kb	Cg1g001310	11kb	Cg1g001320	13kb	Cg1g001330	19kb
cmp0573	Kaempferol-3-O-rhamnosylhexoside-7-O-rhamnoside	Flavonoid	chr1:677624	chr1	677624	0Mb	both	Cg1g001150	-90kb	Cg1g001160	-83kb	Cg1g001170	-80kb	Cg1g001180	-70kb	Cg1g001190	-62kb	Cg1g001200	-58kb	Cg1g001210	-54kb	Cg1g001220	-47kb	Cg1g001230	-42kb	Cg1g001240	-37kb	Cg1g001250	-35kb	Cg1g001260	-18kb	Cg1g001270	-11kb	Cg1g001280	-10kb	Cg1g001290	-2kb	Cg1g001300	0kb	Cg1g001310	3kb	Cg1g001320	5kb	Cg1g001330	11kb	Cg1g001340	28kb	Cg1g001350	35kb
cmp0573	Kaempferol-3-O-rhamnosylhexoside-7-O-rhamnoside	Flavonoid	chr1:678837	chr1	678837	0Mb	both	Cg1g001150	-92kb	Cg1g001160	-85kb	Cg1g001170	-81kb	Cg1g001180	-72kb	Cg1g001190	-63kb	Cg1g001200	-59kb	Cg1g001210	-56kb	Cg1g001220	-48kb	Cg1g001230	-44kb	Cg1g001240	-39kb	Cg1g001250	-36kb	Cg1g001260	-19kb	Cg1g001270	-12kb	Cg1g001280	-11kb	Cg1g001290	-4kb	Cg1g001300	0kb	Cg1g001310	2kb	Cg1g001320	4kb	Cg1g001330	10kb	Cg1g001340	27kb	Cg1g001350	34kb
cmp0606	Unknown	Unknown	chr1:678837	chr1	678837	0Mb	FaST-LMM	Cg1g001150	-92kb	Cg1g001160	-85kb	Cg1g001170	-81kb	Cg1g001180	-72kb	Cg1g001190	-63kb	Cg1g001200	-59kb	Cg1g001210	-56kb	Cg1g001220	-48kb	Cg1g001230	-44kb	Cg1g001240	-39kb	Cg1g001250	-36kb	Cg1g001260	-19kb	Cg1g001270	-12kb	Cg1g001280	-11kb	Cg1g001290	-4kb	Cg1g001300	0kb	Cg1g001310	2kb	Cg1g001320	4kb	Cg1g001330	10kb	Cg1g001340	27kb	Cg1g001350	34kb
cmp0172	Unknown	Unknown	chr1:732563	chr1	732563	0Mb	FaST-LMM	Cg1g001230	97kb	Cg1g001240	-92kb	Cg1g001250	-90kb	Cg1g001260	-73kb	Cg1g001270	-66kb	Cg1g001280	-65kb	Cg1g001290	-57kb	Cg1g001300	-52kb	Cg1g001310	-50kb	Cg1g001320	-47kb	Cg1g001330	-37kb	Cg1g001340	-22kb	Cg1g001350	-18kb	Cg1g001360	-13kb	Cg1g001370	-4kb	Cg1g001380	-2kb	Cg1g001390	-1kb	Cg1g001400	3kb	Cg1g001410	8kb	Cg1g001420	12kb	Cg1g001430	18kb
cmp0258	Unknown	Unknown	chr1:827871	chr1	827871	0Mb	FaST-LMM	Cg1g001380	-98kb	Cg1g001390	-93kb	Cg1g001400	-87kb	Cg1g001410	-83kb	Cg1g001420	-77kb	Cg1g001430	-75kb	Cg1g001440	-71kb	Cg1g001450	-64kb	Cg1g001460	-62kb	Cg1g001470	-58kb	Cg1g001480	-32kb	Cg1g001490	-34kb	Cg1g001500	-30kb	Cg1g001510	-26kb	Cg1g001520	-20kb	Cg1g001530	-16kb	Cg1g001540	-4kb	Cg1g001550	3kb	Cg1g001560	10kb	Cg1g001570	25kb	Cg1g001580	29kb
cmp0258	Unknown	Unknown	chr1:828913	chr1	828913	0Mb	FaST-LMM	Cg1g001380	99kb	Cg1g001390	-94kb	Cg1g001400	-88kb	Cg1g001410	-84kb	Cg1g001420	-78kb	Cg1g001430	-76kb	Cg1g001440	-72kb	Cg1g001450	-65kb	Cg1g001460	-63kb	Cg1g001470	-59kb	Cg1g001480	-33kb	Cg1g001490	-35kb	Cg1g001500	-31kb	Cg1g001510	-27kb	Cg1g001520	-21kb	Cg1g001530	-17kb	Cg1g001540	-5kb	Cg1g001550	2kb	Cg1g001560	9kb	Cg1g001570	24kb	Cg1g001580	28kb
cmp0235	Unknown	Unknown	chr1:862031	chr1	862031	0Mb	both	Cg1g001450	98kb	Cg1g001460	-96kb	Cg1g001470	-92kb	Cg1g001480	-66kb	Cg1g001490	-68kb	Cg1g001500	-64kb	Cg1g001510	-60kb	Cg1g001520	-54kb	Cg1g001530	-50kb	Cg1g001540	-38kb	Cg1g001550	-25kb	Cg1g001560	-9kb	Cg1g001570	-5kb	Cg1g001580	2kb	Cg1g001590	2kb	Cg1g001600	6kb	Cg1g001610	12kb	Cg1g001620	16kb	Cg1g001630	20kb	Cg1g001640	26kb	Cg1g001650	34kb
cmp0313	Unknown	Unknown	chr1:895255	chr1	895255	0Mb	EMMAX	Cg1g001480	99kb	Cg1g001500	-97kb	Cg1g001510	-93kb	Cg1g001520	-88kb	Cg1g001530	-83kb	Cg1g001540	-72kb	Cg1g001550	-58kb	Cg1g001560	-43kb	Cg1g001570	-38kb	Cg1g001580	-31kb	Cg1g001590	-26kb	Cg1g001600	-22kb	Cg1g001610	-19kb	Cg1g001620	-13kb	Cg1g001630	-10kb	Cg1g001640	-3kb	Cg1g001650	0kb	Cg1g001660	8kb	Cg1g001670	11kb	Cg1g001680	17kb	Cg1g001690	24kb
cmn0621	Kaempferol-7-O-neohesperidoside	Flavonoid	chr1:904414	chr1	904414	0Mb	both	Cg1g001520	-97kb	Cg1g001530	-92kb	Cg1g001540	-81kb	Cg1g001550	-67kb	Cg1g001560	-52kb	Cg1g001570	-47kb	Cg1g001580	-40kb	Cg1g001590	-35kb	Cg1g001600	-31kb	Cg1g001610	-28kb	Cg1g001620	-22kb	Cg1g001630	-19kb	Cg1g001640	-12kb	Cg1g001650	-4kb	Cg1g001660	0kb	Cg1g001670	2kb	Cg1g001680	7kb	Cg1g001690	15kb	Cg1g001700	22kb	Cg1g001710	26kb	Cg1g001720	44kb
cmp0238	Unknown	Unknown	chr1:904414	chr1	904414	0Mb	both	Cg1g001520	-97kb	Cg1g001530	-92kb	Cg1g001540	-81kb	Cg1g001550	-67kb	Cg1g001560	-52kb	Cg1g001570	-47kb	Cg1g001580	-40kb	Cg1g001590	-35kb	Cg1g001600	-31kb	Cg1g001610	-28kb	Cg1g001620	-22kb	Cg1g001630	-19kb	Cg1g001640	-12kb	Cg1g001650	-4kb	Cg1g001660	0kb	Cg1g001670	2kb	Cg1g001680	7kb	Cg1g001690	15kb	Cg1g001700	22kb	Cg1g001710	26kb	Cg1g001720	44kb
cmp0539	Poncirin	Flavonoid	chr1:904414	chr1	904414	0Mb	both	Cg1g001520	-97kb	Cg1g001530	-92kb	Cg1g001540	-81kb	Cg1g001550	-67kb	Cg1g001560	-52kb	Cg1g001570	-47kb	Cg1g001580	-40kb	Cg1g001590	-35kb	Cg1g001600	-31kb	Cg1g001610	-28kb	Cg1g001620	-22kb	Cg1g001630	-19kb	Cg1g001640	-12kb	Cg1g001650	-4kb	Cg1g001660	0kb	Cg1g001670	2kb	Cg1g001680	7kb	Cg1g001690	15kb	Cg1g001700	22kb	Cg1g001710	26kb	Cg1g001720	44kb
cmp0543	Didymin	Flavonoid	chr1:904414	chr1	904414	0Mb	both	Cg1g001520	-97kb	Cg1g001530	-92kb	Cg1g001540	-81kb	Cg1g001550	-67kb	Cg1g001560	-52kb	Cg1g001570	-47kb	Cg1g001580	-40kb	Cg1g001590	-35kb	Cg1g001600	-31kb	Cg1g001610	-28kb	Cg1g001620	-22kb	Cg1g001630	-19kb	Cg1g001640	-12kb	Cg1g001650	-4kb	Cg1g001660	0kb	Cg1g001670	2kb	Cg1g001680	7kb	Cg1g001690	15kb	Cg1g001700	22kb	Cg1g001710	26kb	Cg1g001720	44kb
cmp0544	Poncirin	Flavonoid	chr1:904414	chr1	904414	0Mb	both	Cg1g001520	-97kb	Cg1g001530	-92kb	Cg1g001540	-81kb	Cg1g001550	-67kb	Cg1g001560	-52kb	Cg1g001570	-47kb	Cg1g001580	-40kb	Cg1g001590	-35kb	Cg1g001600	-31kb	Cg1g001610	-28kb	Cg1g001620	-22kb	Cg1g001630	-19kb	Cg1g001640	-12kb	Cg1g001650	-4kb	Cg1g001660	0kb	Cg1g001670	2kb	Cg1g001680	7kb	Cg1g001690	15kb	Cg1g001700	22kb	Cg1g001710	26kb	Cg1g001720	44kb
cmp0615	Unknown	Unknown	chr1:904414	chr1	904414	0Mb	both	Cg1g001520	-97kb	Cg1g001530	-92kb	Cg1g001540	-81kb	Cg1g001550	-67kb	Cg1g001560	-52kb	Cg1g001570	-47kb	Cg1g001580	-40kb	Cg1g001590	-35kb	Cg1g001600	-31kb	Cg1g001610	-28kb	Cg1g001620	-22kb	Cg1g001630	-19kb	Cg1g001640	-12kb	Cg1g001650	-4kb	Cg1g001660	0kb	Cg1g001670	2kb	Cg1g001680	7kb	Cg1g001690	15kb	Cg1g001700	22kb	Cg1g001710	26kb	Cg1g001720	44kb
cmp0906	Luteolin 7-O-glucoside	Flavonoid	chr1:904414	chr1	904414	0Mb	both	Cg1g001520	-97kb	Cg1g001530	-92kb	Cg1g001540	-81kb	Cg1g001550	-67kb	Cg1g001560	-52kb	Cg1g001570	-47kb	Cg1g001580	-40kb	Cg1g001590	-35kb	Cg1g001600	-31kb	Cg1g001610	-28kb	Cg1g001620	-22kb	Cg1g001630	-19kb	Cg1g001640	-12kb	Cg1g001650	-4kb	Cg1g001660	0kb	Cg1g001670	2kb	Cg1g001680	7kb	Cg1g001690	15kb	Cg1g001700	22kb	Cg1g001710	26kb	Cg1g001720	44kb
cmp0977	Luteolin	Flavonoid	chr1:904414	chr1	904414	0Mb	EMMAX	Cg1g001520	-97kb	Cg1g001530	-92kb	Cg1g001540	-81kb	Cg1g001550	-67kb	Cg1g001560	-52kb	Cg1g001570	-47kb	Cg1g001580	-40kb	Cg1g001590	-35kb	Cg1g001600	-31kb	Cg1g001610	-28kb	Cg1g001620	-22kb	Cg1g001630	-19kb	Cg1g001640	-12kb	Cg1g001650	-4kb	Cg1g001660	0kb	Cg1g001670	2kb	Cg1g001680	7kb	Cg1g001690	15kb	Cg1g001700	22kb	Cg1g001710	26kb	Cg1g001720	44kb
cmn0621	Kaempferol-7-O-neohesperidoside	Flavonoid	chr1:1308505	chr1	1308505	1Mb	EMMAX	Cg1g001980	-74kb	Cg1g001990	-70kb	Cg1g002000	-54kb	Cg1g002010	-48kb	Cg1g002020	-45kb	Cg1g002030	-41kb	Cg1g002040	-7kb	Cg1g002050	-6kb	Cg1g002060	0kb	Cg1g002070	8kb	Cg1g002080	18kb	Cg1g002090	19kb	Cg1g002100	24kb	Cg1g002110	28kb	Cg1g002120	28kb	Cg1g002130	36kb	Cg1g002140	40kb	Cg1g002150	58kb	Cg1g002160	62kb	Cg1g002170	65kb	Cg1g002180	68kb
cmp0543	Didymin	Flavonoid	chr1:1308505	chr1	1308505	1Mb	EMMAX	Cg1g001980	-74kb	Cg1g001990	-70kb	Cg1g002000	-54kb	Cg1g002010	-48kb	Cg1g002020	-45kb	Cg1g002030	-41kb	Cg1g002040	-7kb	Cg1g002050	-6kb	Cg1g002060	0kb	Cg1g002070	8kb	Cg1g002080	18kb	Cg1g002090	19kb	Cg1g002100	24kb	Cg1g002110	28kb	Cg1g002120	28kb	Cg1g002130	36kb	Cg1g002140	40kb	Cg1g002150	58kb	Cg1g002160	62kb	Cg1g002170	65kb	Cg1g002180	68kb
cmn0621	Kaempferol-7-O-neohesperidoside	Flavonoid	chr1:1308965	chr1	1308965	1Mb	EMMAX	Cg1g001980	-75kb	Cg1g001990	-71kb	Cg1g002000	-54kb	Cg1g002010	-48kb	Cg1g002020	-45kb	Cg1g002030	-41kb	Cg1g002040	-8kb	Cg1g002050	-6kb	Cg1g002060	0kb	Cg1g002070	8kb	Cg1g002080	18kb	Cg1g002090	19kb	Cg1g002100	23kb	Cg1g002110	28kb	Cg1g002120	28kb	Cg1g002130	35kb	Cg1g002140	39kb	Cg1g002150	58kb	Cg1g002160	61kb	Cg1g002170	65kb	Cg1g002180	68kb
cmp0543	Didymin	Flavonoid	chr1:1308965	chr1	1308965	1Mb	EMMAX	Cg1g001980	-75kb	Cg1g001990	-71kb	Cg1g002000	-54kb	Cg1g002010	-48kb	Cg1g002020	-45kb	Cg1g002030	-41kb	Cg1g002040	-8kb	Cg1g002050	-6kb	Cg1g002060	0kb	Cg1g002070	8kb	Cg1g002080	18kb	Cg1g002090	19kb	Cg1g002100	23kb	Cg1g002110	28kb	Cg1g002120	28kb	Cg1g002130	35kb	Cg1g002140	39kb	Cg1g002150	58kb	Cg1g002160	61kb	Cg1g002170	65kb	Cg1g002180	68kb
cmn0621	Kaempferol-7-O-neohesperidoside	Flavonoid	chr1:1332708	chr1	1332708	1Mb	both	Cg1g001980	99kb	Cg1g001990	-95kb	Cg1g002000	-78kb	Cg1g002010	-72kb	Cg1g002020	-69kb	Cg1g002030	-65kb	Cg1g002040	-32kb	Cg1g002050	-30kb	Cg1g002060	-23kb	Cg1g002070	-14kb	Cg1g002080	-4kb	Cg1g002090	-4kb	Cg1g002100	0kb	Cg1g002110	4kb	Cg1g002120	4kb	Cg1g002130	11kb	Cg1g002140	15kb	Cg1g002150	34kb	Cg1g002160	37kb	Cg1g002170	41kb	Cg1g002180	44kb
cmp0238	Unknown	Unknown	chr1:1332708	chr1	1332708	1Mb	EMMAX	Cg1g001980	99kb	Cg1g001990	-95kb	Cg1g002000	-78kb	Cg1g002010	-72kb	Cg1g002020	-69kb	Cg1g002030	-65kb	Cg1g002040	-32kb	Cg1g002050	-30kb	Cg1g002060	-23kb	Cg1g002070	-14kb	Cg1g002080	-4kb	Cg1g002090	-4kb	Cg1g002100	0kb	Cg1g002110	4kb	Cg1g002120	4kb	Cg1g002130	11kb	Cg1g002140	15kb	Cg1g002150	34kb	Cg1g002160	37kb	Cg1g002170	41kb	Cg1g002180	44kb
cmp0539	Poncirin	Flavonoid	chr1:1332708	chr1	1332708	1Mb	EMMAX	Cg1g001980	99kb	Cg1g001990	-95kb	Cg1g002000	-78kb	Cg1g002010	-72kb	Cg1g002020	-69kb	Cg1g002030	-65kb	Cg1g002040	-32kb	Cg1g002050	-30kb	Cg1g002060	-23kb	Cg1g002070	-14kb	Cg1g002080	-4kb	Cg1g002090	-4kb	Cg1g002100	0kb	Cg1g002110	4kb	Cg1g002120	4kb	Cg1g002130	11kb	Cg1g002140	15kb	Cg1g002150	34kb	Cg1g002160	37kb	Cg1g002170	41kb	Cg1g002180	44kb
cmp0543	Didymin	Flavonoid	chr1:1332708	chr1	1332708	1Mb	both	Cg1g001980	99kb	Cg1g001990	-95kb	Cg1g002000	-78kb	Cg1g002010	-72kb	Cg1g002020	-69kb	Cg1g002030	-65kb	Cg1g002040	-32kb	Cg1g002050	-30kb	Cg1g002060	-23kb	Cg1g002070	-14kb	Cg1g002080	-4kb	Cg1g002090	-4kb	Cg1g002100	0kb	Cg1g002110	4kb	Cg1g002120	4kb	Cg1g002130	11kb	Cg1g002140	15kb	Cg1g002150	34kb	Cg1g002160	37kb	Cg1g002170	41kb	Cg1g002180	44kb
cmp0544	Poncirin	Flavonoid	chr1:1332708	chr1	1332708	1Mb	EMMAX	Cg1g001980	99kb	Cg1g001990	-95kb	Cg1g002000	-78kb	Cg1g002010	-72kb	Cg1g002020	-69kb	Cg1g002030	-65kb	Cg1g002040	-32kb	Cg1g002050	-30kb	Cg1g002060	-23kb	Cg1g002070	-14kb	Cg1g002080	-4kb	Cg1g002090	-4kb	Cg1g002100	0kb	Cg1g002110	4kb	Cg1g002120	4kb	Cg1g002130	11kb	Cg1g002140	15kb	Cg1g002150	34kb	Cg1g002160	37kb	Cg1g002170	41kb	Cg1g002180	44kb
cmp0615	Unknown	Unknown	chr1:1332708	chr1	1332708	1Mb	EMMAX	Cg1g001980	99kb	Cg1g001990	-95kb	Cg1g002000	-78kb	Cg1g002010	-72kb	Cg1g002020	-69kb	Cg1g002030	-65kb	Cg1g002040	-32kb	Cg1g002050	-30kb	Cg1g002060	-23kb	Cg1g002070	-14kb	Cg1g002080	-4kb	Cg1g002090	-4kb	Cg1g002100	0kb	Cg1g002110	4kb	Cg1g002120	4kb	Cg1g002130	11kb	Cg1g002140	15kb	Cg1g002150	34kb	Cg1g002160	37kb	Cg1g002170	41kb	Cg1g002180	44kb
cmp0906	Luteolin 7-O-glucoside	Flavonoid	chr1:1332708	chr1	1332708	1Mb	EMMAX	Cg1g001980	99kb	Cg1g001990	-95kb	Cg1g002000	-78kb	Cg1g002010	-72kb	Cg1g002020	-69kb	Cg1g002030	-65kb	Cg1g002040	-32kb	Cg1g002050	-30kb	Cg1g002060	-23kb	Cg1g002070	-14kb	Cg1g002080	-4kb	Cg1g002090	-4kb	Cg1g002100	0kb	Cg1g002110	4kb	Cg1g002120	4kb	Cg1g002130	11kb	Cg1g002140	15kb	Cg1g002150	34kb	Cg1g002160	37kb	Cg1g002170	41kb	Cg1g002180	44kb
cmp0977	Luteolin	Flavonoid	chr1:1332708	chr1	1332708	1Mb	EMMAX	Cg1g001980	99kb	Cg1g001990	-95kb	Cg1g002000	-78kb	Cg1g002010	-72kb	Cg1g002020	-69kb	Cg1g002030	-65kb	Cg1g002040	-32kb	Cg1g002050	-30kb	Cg1g002060	-23kb	Cg1g002070	-14kb	Cg1g002080	-4kb	Cg1g002090	-4kb	Cg1g002100	0kb	Cg1g002110	4kb	Cg1g002120	4kb	Cg1g002130	11kb	Cg1g002140	15kb	Cg1g002150	34kb	Cg1g002160	37kb	Cg1g002170	41kb	Cg1g002180	44kb
cmp0235	Unknown	Unknown	chr1:1561610	chr1	1561610	1Mb	both	Cg1g002300	-94kb	Cg1g002310	-85kb	Cg1g002320	-85kb	Cg1g002330	-83kb	Cg1g002340	-83kb	Cg1g002350	-82kb	Cg1g002360	-82kb	Cg1g002370	-81kb	Cg1g002380	-80kb	Cg1g002390	-80kb	Cg1g002400	-79kb	Cg1g002410	-77kb	Cg1g002420	-76kb	Cg1g002430	-76kb	Cg1g002440	-75kb	Cg1g002450	-73kb	Cg1g002460	-73kb	Cg1g002470	-72kb	Cg1g002480	-72kb	Cg1g002490	-71kb	Cg1g002500	-70kb
cmp0334	Unknown	Unknown	chr1:1740238	chr1	1740238	1Mb	FaST-LMM	Cg1g002780	97kb	Cg1g002790	-84kb	Cg1g002800	-77kb	Cg1g002810	-57kb	Cg1g002820	-52kb	Cg1g002830	-43kb	Cg1g002840	-39kb	Cg1g002850	-32kb	Cg1g002860	-23kb	Cg1g002870	-14kb	Cg1g002880	-3kb	Cg1g002890	11kb	Cg1g002900	24kb	Cg1g002910	30kb	Cg1g002920	52kb	Cg1g002930	60kb	Cg1g002940	69kb	Cg1g002950	75kb	Cg1g002960	80kb	Cg1g002970	81kb	Cg1g002980	82kb
cmp0573	Kaempferol-3-O-rhamnosylhexoside-7-O-rhamnoside	Flavonoid	chr1:1742935	chr1	1742935	1Mb	EMMAX	Cg1g002790	-87kb	Cg1g002800	-80kb	Cg1g002810	-60kb	Cg1g002820	-55kb	Cg1g002830	-45kb	Cg1g002840	-42kb	Cg1g002850	-34kb	Cg1g002860	-25kb	Cg1g002870	-16kb	Cg1g002880	-6kb	Cg1g002890	8kb	Cg1g002900	21kb	Cg1g002910	27kb	Cg1g002920	49kb	Cg1g002930	58kb	Cg1g002940	66kb	Cg1g002950	72kb	Cg1g002960	77kb	Cg1g002970	79kb	Cg1g002980	80kb	Cg1g002990	86kb
cmp0966	Kaempferol 3-O-glucoside-2‘-O-rhamnoside	Flavonoid	chr1:1742935	chr1	1742935	1Mb	EMMAX	Cg1g002790	-87kb	Cg1g002800	-80kb	Cg1g002810	-60kb	Cg1g002820	-55kb	Cg1g002830	-45kb	Cg1g002840	-42kb	Cg1g002850	-34kb	Cg1g002860	-25kb	Cg1g002870	-16kb	Cg1g002880	-6kb	Cg1g002890	8kb	Cg1g002900	21kb	Cg1g002910	27kb	Cg1g002920	49kb	Cg1g002930	58kb	Cg1g002940	66kb	Cg1g002950	72kb	Cg1g002960	77kb	Cg1g002970	79kb	Cg1g002980	80kb	Cg1g002990	86kb
cmn0621	Kaempferol-7-O-neohesperidoside	Flavonoid	chr1:1798261	chr1	1798261	1Mb	EMMAX	Cg1g002840	97kb	Cg1g002850	-90kb	Cg1g002860	-81kb	Cg1g002870	-72kb	Cg1g002880	-61kb	Cg1g002890	-40kb	Cg1g002900	-29kb	Cg1g002910	-14kb	Cg1g002920	-3kb	Cg1g002930	2kb	Cg1g002940	11kb	Cg1g002950	17kb	Cg1g002960	22kb	Cg1g002970	23kb	Cg1g002980	24kb	Cg1g002990	30kb	Cg1g003000	39kb	Cg1g003010	48kb	Cg1g003020	54kb	Cg1g003030	59kb	Cg1g003040	64kb
cmp0238	Unknown	Unknown	chr1:1798261	chr1	1798261	1Mb	EMMAX	Cg1g002840	97kb	Cg1g002850	-90kb	Cg1g002860	-81kb	Cg1g002870	-72kb	Cg1g002880	-61kb	Cg1g002890	-40kb	Cg1g002900	-29kb	Cg1g002910	-14kb	Cg1g002920	-3kb	Cg1g002930	2kb	Cg1g002940	11kb	Cg1g002950	17kb	Cg1g002960	22kb	Cg1g002970	23kb	Cg1g002980	24kb	Cg1g002990	30kb	Cg1g003000	39kb	Cg1g003010	48kb	Cg1g003020	54kb	Cg1g003030	59kb	Cg1g003040	64kb
cmp0539	Poncirin	Flavonoid	chr1:1798261	chr1	1798261	1Mb	EMMAX	Cg1g002840	97kb	Cg1g002850	-90kb	Cg1g002860	-81kb	Cg1g002870	-72kb	Cg1g002880	-61kb	Cg1g002890	-40kb	Cg1g002900	-29kb	Cg1g002910	-14kb	Cg1g002920	-3kb	Cg1g002930	2kb	Cg1g002940	11kb	Cg1g002950	17kb	Cg1g002960	22kb	Cg1g002970	23kb	Cg1g002980	24kb	Cg1g002990	30kb	Cg1g003000	39kb	Cg1g003010	48kb	Cg1g003020	54kb	Cg1g003030	59kb	Cg1g003040	64kb
cmp0543	Didymin	Flavonoid	chr1:1798261	chr1	1798261	1Mb	EMMAX	Cg1g002840	97kb	Cg1g002850	-90kb	Cg1g002860	-81kb	Cg1g002870	-72kb	Cg1g002880	-61kb	Cg1g002890	-40kb	Cg1g002900	-29kb	Cg1g002910	-14kb	Cg1g002920	-3kb	Cg1g002930	2kb	Cg1g002940	11kb	Cg1g002950	17kb	Cg1g002960	22kb	Cg1g002970	23kb	Cg1g002980	24kb	Cg1g002990	30kb	Cg1g003000	39kb	Cg1g003010	48kb	Cg1g003020	54kb	Cg1g003030	59kb	Cg1g003040	64kb
cmp0544	Poncirin	Flavonoid	chr1:1798261	chr1	1798261	1Mb	EMMAX	Cg1g002840	97kb	Cg1g002850	-90kb	Cg1g002860	-81kb	Cg1g002870	-72kb	Cg1g002880	-61kb	Cg1g002890	-40kb	Cg1g002900	-29kb	Cg1g002910	-14kb	Cg1g002920	-3kb	Cg1g002930	2kb	Cg1g002940	11kb	Cg1g002950	17kb	Cg1g002960	22kb	Cg1g002970	23kb	Cg1g002980	24kb	Cg1g002990	30kb	Cg1g003000	39kb	Cg1g003010	48kb	Cg1g003020	54kb	Cg1g003030	59kb	Cg1g003040	64kb
cmp0615	Unknown	Unknown	chr1:1798261	chr1	1798261	1Mb	EMMAX	Cg1g002840	97kb	Cg1g002850	-90kb	Cg1g002860	-81kb	Cg1g002870	-72kb	Cg1g002880	-61kb	Cg1g002890	-40kb	Cg1g002900	-29kb	Cg1g002910	-14kb	Cg1g002920	-3kb	Cg1g002930	2kb	Cg1g002940	11kb	Cg1g002950	17kb	Cg1g002960	22kb	Cg1g002970	23kb	Cg1g002980	24kb	Cg1g002990	30kb	Cg1g003000	39kb	Cg1g003010	48kb	Cg1g003020	54kb	Cg1g003030	59kb	Cg1g003040	64kb
cmp0906	Luteolin 7-O-glucoside	Flavonoid	chr1:1798261	chr1	1798261	1Mb	EMMAX	Cg1g002840	97kb	Cg1g002850	-90kb	Cg1g002860	-81kb	Cg1g002870	-72kb	Cg1g002880	-61kb	Cg1g002890	-40kb	Cg1g002900	-29kb	Cg1g002910	-14kb	Cg1g002920	-3kb	Cg1g002930	2kb	Cg1g002940	11kb	Cg1g002950	17kb	Cg1g002960	22kb	Cg1g002970	23kb	Cg1g002980	24kb	Cg1g002990	30kb	Cg1g003000	39kb	Cg1g003010	48kb	Cg1g003020	54kb	Cg1g003030	59kb	Cg1g003040	64kb
cmp0977	Luteolin	Flavonoid	chr1:1798261	chr1	1798261	1Mb	EMMAX	Cg1g002840	97kb	Cg1g002850	-90kb	Cg1g002860	-81kb	Cg1g002870	-72kb	Cg1g002880	-61kb	Cg1g002890	-40kb	Cg1g002900	-29kb	Cg1g002910	-14kb	Cg1g002920	-3kb	Cg1g002930	2kb	Cg1g002940	11kb	Cg1g002950	17kb	Cg1g002960	22kb	Cg1g002970	23kb	Cg1g002980	24kb	Cg1g002990	30kb	Cg1g003000	39kb	Cg1g003010	48kb	Cg1g003020	54kb	Cg1g003030	59kb	Cg1g003040	64kb
cmp0570	Unknown	Unknown	chr1:1916621	chr1	1916621	1Mb	both	Cg1g002950	98kb	Cg1g002960	-96kb	Cg1g002970	-93kb	Cg1g002980	-91kb	Cg1g002990	-82kb	Cg1g003000	-75kb	Cg1g003010	-68kb	Cg1g003020	-59kb	Cg1g003030	-58kb	Cg1g003040	-51kb	Cg1g003050	-43kb	Cg1g003060	-32kb	Cg1g003070	-28kb	Cg1g003080	-18kb	Cg1g003090	-13kb	Cg1g003100	-1kb	Cg1g003110	0kb	Cg1g003120	3kb	Cg1g003130	20kb	Cg1g003140	24kb	Cg1g003150	27kb
cmn0621	Kaempferol-7-O-neohesperidoside	Flavonoid	chr1:2007411	chr1	2007411	2Mb	EMMAX	Cg1g003100	-92kb	Cg1g003110	-87kb	Cg1g003120	-85kb	Cg1g003130	-68kb	Cg1g003140	-65kb	Cg1g003150	-61kb	Cg1g003160	-38kb	Cg1g003170	-34kb	Cg1g003180	-17kb	Cg1g003190	-11kb	Cg1g003200	-6kb	Cg1g003210	4kb	Cg1g003220	5kb	Cg1g003230	10kb	Cg1g003240	18kb	Cg1g003250	23kb	Cg1g003260	30kb	Cg1g003270	34kb	Cg1g003280	41kb	Cg1g003290	44kb	Cg1g003300	58kb
cmp0543	Didymin	Flavonoid	chr1:2007411	chr1	2007411	2Mb	EMMAX	Cg1g003100	-92kb	Cg1g003110	-87kb	Cg1g003120	-85kb	Cg1g003130	-68kb	Cg1g003140	-65kb	Cg1g003150	-61kb	Cg1g003160	-38kb	Cg1g003170	-34kb	Cg1g003180	-17kb	Cg1g003190	-11kb	Cg1g003200	-6kb	Cg1g003210	4kb	Cg1g003220	5kb	Cg1g003230	10kb	Cg1g003240	18kb	Cg1g003250	23kb	Cg1g003260	30kb	Cg1g003270	34kb	Cg1g003280	41kb	Cg1g003290	44kb	Cg1g003300	58kb
cmp0771	Unknown	Unknown	chr1:2086335	chr1	2086335	2Mb	EMMAX	Cg1g003180	-96kb	Cg1g003190	-90kb	Cg1g003200	-85kb	Cg1g003210	-74kb	Cg1g003220	-71kb	Cg1g003230	-65kb	Cg1g003240	-56kb	Cg1g003250	-48kb	Cg1g003260	-46kb	Cg1g003270	-39kb	Cg1g003280	-33kb	Cg1g003290	-27kb	Cg1g003300	-19kb	Cg1g003310	10kb	Cg1g003320	11kb	Cg1g003330	12kb	Cg1g003340	22kb	Cg1g003350	29kb	Cg1g003360	31kb	Cg1g003370	33kb	Cg1g003380	38kb
cmn0621	Kaempferol-7-O-neohesperidoside	Flavonoid	chr1:2096295	chr1	2096295	2Mb	both	Cg1g003200	-95kb	Cg1g003210	-84kb	Cg1g003220	-81kb	Cg1g003230	-75kb	Cg1g003240	-66kb	Cg1g003250	-58kb	Cg1g003260	-56kb	Cg1g003270	-49kb	Cg1g003280	-43kb	Cg1g003290	-37kb	Cg1g003300	-29kb	Cg1g003310	0kb	Cg1g003320	1kb	Cg1g003330	2kb	Cg1g003340	12kb	Cg1g003350	19kb	Cg1g003360	21kb	Cg1g003370	24kb	Cg1g003380	28kb	Cg1g003390	31kb	Cg1g003400	37kb
cmp0238	Unknown	Unknown	chr1:2096295	chr1	2096295	2Mb	both	Cg1g003200	-95kb	Cg1g003210	-84kb	Cg1g003220	-81kb	Cg1g003230	-75kb	Cg1g003240	-66kb	Cg1g003250	-58kb	Cg1g003260	-56kb	Cg1g003270	-49kb	Cg1g003280	-43kb	Cg1g003290	-37kb	Cg1g003300	-29kb	Cg1g003310	0kb	Cg1g003320	1kb	Cg1g003330	2kb	Cg1g003340	12kb	Cg1g003350	19kb	Cg1g003360	21kb	Cg1g003370	24kb	Cg1g003380	28kb	Cg1g003390	31kb	Cg1g003400	37kb
cmp0539	Poncirin	Flavonoid	chr1:2096295	chr1	2096295	2Mb	both	Cg1g003200	-95kb	Cg1g003210	-84kb	Cg1g003220	-81kb	Cg1g003230	-75kb	Cg1g003240	-66kb	Cg1g003250	-58kb	Cg1g003260	-56kb	Cg1g003270	-49kb	Cg1g003280	-43kb	Cg1g003290	-37kb	Cg1g003300	-29kb	Cg1g003310	0kb	Cg1g003320	1kb	Cg1g003330	2kb	Cg1g003340	12kb	Cg1g003350	19kb	Cg1g003360	21kb	Cg1g003370	24kb	Cg1g003380	28kb	Cg1g003390	31kb	Cg1g003400	37kb
cmp0543	Didymin	Flavonoid	chr1:2096295	chr1	2096295	2Mb	both	Cg1g003200	-95kb	Cg1g003210	-84kb	Cg1g003220	-81kb	Cg1g003230	-75kb	Cg1g003240	-66kb	Cg1g003250	-58kb	Cg1g003260	-56kb	Cg1g003270	-49kb	Cg1g003280	-43kb	Cg1g003290	-37kb	Cg1g003300	-29kb	Cg1g003310	0kb	Cg1g003320	1kb	Cg1g003330	2kb	Cg1g003340	12kb	Cg1g003350	19kb	Cg1g003360	21kb	Cg1g003370	24kb	Cg1g003380	28kb	Cg1g003390	31kb	Cg1g003400	37kb
cmp0544	Poncirin	Flavonoid	chr1:2096295	chr1	2096295	2Mb	both	Cg1g003200	-95kb	Cg1g003210	-84kb	Cg1g003220	-81kb	Cg1g003230	-75kb	Cg1g003240	-66kb	Cg1g003250	-58kb	Cg1g003260	-56kb	Cg1g003270	-49kb	Cg1g003280	-43kb	Cg1g003290	-37kb	Cg1g003300	-29kb	Cg1g003310	0kb	Cg1g003320	1kb	Cg1g003330	2kb	Cg1g003340	12kb	Cg1g003350	19kb	Cg1g003360	21kb	Cg1g003370	24kb	Cg1g003380	28kb	Cg1g003390	31kb	Cg1g003400	37kb
cmp0615	Unknown	Unknown	chr1:2096295	chr1	2096295	2Mb	both	Cg1g003200	-95kb	Cg1g003210	-84kb	Cg1g003220	-81kb	Cg1g003230	-75kb	Cg1g003240	-66kb	Cg1g003250	-58kb	Cg1g003260	-56kb	Cg1g003270	-49kb	Cg1g003280	-43kb	Cg1g003290	-37kb	Cg1g003300	-29kb	Cg1g003310	0kb	Cg1g003320	1kb	Cg1g003330	2kb	Cg1g003340	12kb	Cg1g003350	19kb	Cg1g003360	21kb	Cg1g003370	24kb	Cg1g003380	28kb	Cg1g003390	31kb	Cg1g003400	37kb
cmp0906	Luteolin 7-O-glucoside	Flavonoid	chr1:2096295	chr1	2096295	2Mb	both	Cg1g003200	-95kb	Cg1g003210	-84kb	Cg1g003220	-81kb	Cg1g003230	-75kb	Cg1g003240	-66kb	Cg1g003250	-58kb	Cg1g003260	-56kb	Cg1g003270	-49kb	Cg1g003280	-43kb	Cg1g003290	-37kb	Cg1g003300	-29kb	Cg1g003310	0kb	Cg1g003320	1kb	Cg1g003330	2kb	Cg1g003340	12kb	Cg1g003350	19kb	Cg1g003360	21kb	Cg1g003370	24kb	Cg1g003380	28kb	Cg1g003390	31kb	Cg1g003400	37kb
cmp0977	Luteolin	Flavonoid	chr1:2096295	chr1	2096295	2Mb	both	Cg1g003200	-95kb	Cg1g003210	-84kb	Cg1g003220	-81kb	Cg1g003230	-75kb	Cg1g003240	-66kb	Cg1g003250	-58kb	Cg1g003260	-56kb	Cg1g003270	-49kb	Cg1g003280	-43kb	Cg1g003290	-37kb	Cg1g003300	-29kb	Cg1g003310	0kb	Cg1g003320	1kb	Cg1g003330	2kb	Cg1g003340	12kb	Cg1g003350	19kb	Cg1g003360	21kb	Cg1g003370	24kb	Cg1g003380	28kb	Cg1g003390	31kb	Cg1g003400	37kb
cmp0573	Kaempferol-3-O-rhamnosylhexoside-7-O-rhamnoside	Flavonoid	chr1:2097169	chr1	2097169	2Mb	EMMAX	Cg1g003200	-96kb	Cg1g003210	-85kb	Cg1g003220	-82kb	Cg1g003230	-76kb	Cg1g003240	-67kb	Cg1g003250	-59kb	Cg1g003260	-57kb	Cg1g003270	-49kb	Cg1g003280	-44kb	Cg1g003290	-37kb	Cg1g003300	-30kb	Cg1g003310	0kb	Cg1g003320	0kb	Cg1g003330	1kb	Cg1g003340	11kb	Cg1g003350	18kb	Cg1g003360	21kb	Cg1g003370	23kb	Cg1g003380	27kb	Cg1g003390	30kb	Cg1g003400	37kb
cmp0966	Kaempferol 3-O-glucoside-2‘-O-rhamnoside	Flavonoid	chr1:2097169	chr1	2097169	2Mb	EMMAX	Cg1g003200	-96kb	Cg1g003210	-85kb	Cg1g003220	-82kb	Cg1g003230	-76kb	Cg1g003240	-67kb	Cg1g003250	-59kb	Cg1g003260	-57kb	Cg1g003270	-49kb	Cg1g003280	-44kb	Cg1g003290	-37kb	Cg1g003300	-30kb	Cg1g003310	0kb	Cg1g003320	0kb	Cg1g003330	1kb	Cg1g003340	11kb	Cg1g003350	18kb	Cg1g003360	21kb	Cg1g003370	23kb	Cg1g003380	27kb	Cg1g003390	30kb	Cg1g003400	37kb
cmp0573	Kaempferol-3-O-rhamnosylhexoside-7-O-rhamnoside	Flavonoid	chr1:2097254	chr1	2097254	2Mb	EMMAX	Cg1g003200	-96kb	Cg1g003210	-85kb	Cg1g003220	-82kb	Cg1g003230	-76kb	Cg1g003240	-67kb	Cg1g003250	-59kb	Cg1g003260	-57kb	Cg1g003270	-50kb	Cg1g003280	-44kb	Cg1g003290	-38kb	Cg1g003300	-30kb	Cg1g003310	0kb	Cg1g003320	0kb	Cg1g003330	1kb	Cg1g003340	11kb	Cg1g003350	18kb	Cg1g003360	21kb	Cg1g003370	23kb	Cg1g003380	27kb	Cg1g003390	30kb	Cg1g003400	36kb
cmp0966	Kaempferol 3-O-glucoside-2‘-O-rhamnoside	Flavonoid	chr1:2097254	chr1	2097254	2Mb	EMMAX	Cg1g003200	-96kb	Cg1g003210	-85kb	Cg1g003220	-82kb	Cg1g003230	-76kb	Cg1g003240	-67kb	Cg1g003250	-59kb	Cg1g003260	-57kb	Cg1g003270	-50kb	Cg1g003280	-44kb	Cg1g003290	-38kb	Cg1g003300	-30kb	Cg1g003310	0kb	Cg1g003320	0kb	Cg1g003330	1kb	Cg1g003340	11kb	Cg1g003350	18kb	Cg1g003360	21kb	Cg1g003370	23kb	Cg1g003380	27kb	Cg1g003390	30kb	Cg1g003400	36kb
cmp0140	Unknown	Unknown	chr1:2136901	chr1	2136901	2Mb	EMMAX	Cg1g003250	99kb	Cg1g003260	-97kb	Cg1g003270	-89kb	Cg1g003280	-83kb	Cg1g003290	-77kb	Cg1g003300	-69kb	Cg1g003310	-40kb	Cg1g003320	-38kb	Cg1g003330	-36kb	Cg1g003340	-23kb	Cg1g003350	-19kb	Cg1g003360	-17kb	Cg1g003370	-13kb	Cg1g003380	-11kb	Cg1g003390	-5kb	Cg1g003400	0kb	Cg1g003410	1kb	Cg1g003420	5kb	Cg1g003430	17kb	Cg1g003440	24kb	Cg1g003450	27kb
cmp0378	L-Tyramine	Amino acid	chr1:2208970	chr1	2208970	2Mb	EMMAX	Cg1g003340	95kb	Cg1g003350	-91kb	Cg1g003360	-89kb	Cg1g003370	-85kb	Cg1g003380	-83kb	Cg1g003390	-78kb	Cg1g003400	-72kb	Cg1g003410	-67kb	Cg1g003420	-65kb	Cg1g003430	-53kb	Cg1g003440	-44kb	Cg1g003450	-38kb	Cg1g003460	-9kb	Cg1g003470	-2kb	Cg1g003480	8kb	Cg1g003490	21kb	Cg1g003500	26kb	Cg1g003510	34kb	Cg1g003520	38kb	Cg1g003530	40kb	Cg1g003540	43kb
cmp0385	Unknown	Unknown	chr1:2208970	chr1	2208970	2Mb	EMMAX	Cg1g003340	95kb	Cg1g003350	-91kb	Cg1g003360	-89kb	Cg1g003370	-85kb	Cg1g003380	-83kb	Cg1g003390	-78kb	Cg1g003400	-72kb	Cg1g003410	-67kb	Cg1g003420	-65kb	Cg1g003430	-53kb	Cg1g003440	-44kb	Cg1g003450	-38kb	Cg1g003460	-9kb	Cg1g003470	-2kb	Cg1g003480	8kb	Cg1g003490	21kb	Cg1g003500	26kb	Cg1g003510	34kb	Cg1g003520	38kb	Cg1g003530	40kb	Cg1g003540	43kb
cmp0570	Unknown	Unknown	chr1:2270337	chr1	2270337	2Mb	EMMAX	Cg1g003450	99kb	Cg1g003460	-70kb	Cg1g003470	-58kb	Cg1g003480	-42kb	Cg1g003490	-39kb	Cg1g003500	-27kb	Cg1g003510	-25kb	Cg1g003520	-20kb	Cg1g003530	-18kb	Cg1g003540	-15kb	Cg1g003550	-13kb	Cg1g003560	-4kb	Cg1g003570	0kb	Cg1g003580	9kb	Cg1g003590	20kb	Cg1g003600	27kb	Cg1g003610	39kb	Cg1g003620	45kb	Cg1g003630	58kb	Cg1g003640	62kb	Cg1g003650	67kb
cmp0304	Unknown	Unknown	chr1:2312455	chr1	2312455	2Mb	EMMAX	Cg1g003480	-84kb	Cg1g003490	-81kb	Cg1g003500	-69kb	Cg1g003510	-67kb	Cg1g003520	-62kb	Cg1g003530	-60kb	Cg1g003540	-57kb	Cg1g003550	-55kb	Cg1g003560	-46kb	Cg1g003570	-40kb	Cg1g003580	-29kb	Cg1g003590	-19kb	Cg1g003600	-10kb	Cg1g003610	0kb	Cg1g003620	3kb	Cg1g003630	16kb	Cg1g003640	19kb	Cg1g003650	25kb	Cg1g003660	28kb	Cg1g003670	33kb	Cg1g003680	33kb
cmp0195	Unknown	Unknown	chr1:2482418	chr1	2482418	2Mb	EMMAX	Cg1g003710	99kb	Cg1g003720	-94kb	Cg1g003730	-81kb	Cg1g003740	-75kb	Cg1g003750	-75kb	Cg1g003760	-74kb	Cg1g003770	-73kb	Cg1g003780	-72kb	Cg1g003790	-71kb	Cg1g003800	-71kb	Cg1g003810	-70kb	Cg1g003820	-64kb	Cg1g003830	-53kb	Cg1g003840	-45kb	Cg1g003850	-38kb	Cg1g003860	-34kb	Cg1g003870	-25kb	Cg1g003880	-20kb	Cg1g003890	-19kb	Cg1g003900	-18kb	Cg1g003910	-11kb
cmp0195	Unknown	Unknown	chr1:2517058	chr1	2517058	2Mb	EMMAX	Cg1g003820	99kb	Cg1g003830	-88kb	Cg1g003840	-79kb	Cg1g003850	-73kb	Cg1g003860	-68kb	Cg1g003870	-60kb	Cg1g003880	-55kb	Cg1g003890	-54kb	Cg1g003900	-53kb	Cg1g003910	-45kb	Cg1g003920	-28kb	Cg1g003930	-21kb	Cg1g003940	-17kb	Cg1g003950	-11kb	Cg1g003960	-6kb	Cg1g003970	5kb	Cg1g003980	16kb	Cg1g003990	20kb	Cg1g004000	27kb	Cg1g004010	30kb	Cg1g004020	37kb
cmp0403	Unknown	Unknown	chr1:2664475	chr1	2664475	2Mb	EMMAX	Cg1g004050	-97kb	Cg1g004060	-93kb	Cg1g004070	-88kb	Cg1g004080	-81kb	Cg1g004090	-80kb	Cg1g004100	-72kb	Cg1g004110	-61kb	Cg1g004120	-53kb	Cg1g004130	-46kb	Cg1g004140	-39kb	Cg1g004150	-23kb	Cg1g004160	-17kb	Cg1g004170	-6kb	Cg1g004180	0kb	Cg1g004190	4kb	Cg1g004200	8kb	Cg1g004210	10kb	Cg1g004220	13kb	Cg1g004230	17kb	Cg1g004240	23kb	Cg1g004250	27kb
cmn0238	Sinapic acid-O-glucoside	Polyphenol	chr1:2684911	chr1	2684911	2Mb	EMMAX	Cg1g004100	-93kb	Cg1g004110	-81kb	Cg1g004120	-74kb	Cg1g004130	-67kb	Cg1g004140	-59kb	Cg1g004150	-44kb	Cg1g004160	-37kb	Cg1g004170	-26kb	Cg1g004180	-19kb	Cg1g004190	-13kb	Cg1g004200	-11kb	Cg1g004210	-7kb	Cg1g004220	-4kb	Cg1g004230	3kb	Cg1g004240	3kb	Cg1g004250	7kb	Cg1g004260	16kb	Cg1g004270	26kb	Cg1g004280	28kb	Cg1g004290	32kb	Cg1g004300	49kb
cmn0239	1-O-b-D-glucopyranosyl sinapate	Polyphenol	chr1:2684911	chr1	2684911	2Mb	EMMAX	Cg1g004100	-93kb	Cg1g004110	-81kb	Cg1g004120	-74kb	Cg1g004130	-67kb	Cg1g004140	-59kb	Cg1g004150	-44kb	Cg1g004160	-37kb	Cg1g004170	-26kb	Cg1g004180	-19kb	Cg1g004190	-13kb	Cg1g004200	-11kb	Cg1g004210	-7kb	Cg1g004220	-4kb	Cg1g004230	3kb	Cg1g004240	3kb	Cg1g004250	7kb	Cg1g004260	16kb	Cg1g004270	26kb	Cg1g004280	28kb	Cg1g004290	32kb	Cg1g004300	49kb
cmp0823	N6-Benzyladenine	Nucleic acid derivative	chr1:2684911	chr1	2684911	2Mb	EMMAX	Cg1g004100	-93kb	Cg1g004110	-81kb	Cg1g004120	-74kb	Cg1g004130	-67kb	Cg1g004140	-59kb	Cg1g004150	-44kb	Cg1g004160	-37kb	Cg1g004170	-26kb	Cg1g004180	-19kb	Cg1g004190	-13kb	Cg1g004200	-11kb	Cg1g004210	-7kb	Cg1g004220	-4kb	Cg1g004230	3kb	Cg1g004240	3kb	Cg1g004250	7kb	Cg1g004260	16kb	Cg1g004270	26kb	Cg1g004280	28kb	Cg1g004290	32kb	Cg1g004300	49kb
cmp0285	Unknown	Unknown	chr1:2754769	chr1	2754769	2Mb	both	Cg1g004170	-96kb	Cg1g004180	-89kb	Cg1g004190	-83kb	Cg1g004200	-81kb	Cg1g004210	-77kb	Cg1g004220	-74kb	Cg1g004230	-66kb	Cg1g004240	-63kb	Cg1g004250	-54kb	Cg1g004260	-47kb	Cg1g004270	-42kb	Cg1g004280	-38kb	Cg1g004290	-29kb	Cg1g004300	-20kb	Cg1g004310	-14kb	Cg1g004320	-9kb	Cg1g004330	-7kb	Cg1g004340	4kb	Cg1g004350	8kb	Cg1g004360	11kb	Cg1g004370	18kb
cmp0285	Unknown	Unknown	chr1:2768947	chr1	2768947	2Mb	EMMAX	Cg1g004190	97kb	Cg1g004200	-95kb	Cg1g004210	-91kb	Cg1g004220	-88kb	Cg1g004230	-80kb	Cg1g004240	-77kb	Cg1g004250	-68kb	Cg1g004260	-61kb	Cg1g004270	-57kb	Cg1g004280	-53kb	Cg1g004290	-43kb	Cg1g004300	-34kb	Cg1g004310	-28kb	Cg1g004320	-23kb	Cg1g004330	-22kb	Cg1g004340	-8kb	Cg1g004350	-4kb	Cg1g004360	2kb	Cg1g004370	4kb	Cg1g004380	19kb	Cg1g004390	29kb
cmp0911	N2, N2-Dimethyguanosine	Nucleic acid	chr1:2819200	chr1	2819200	2Mb	both	Cg1g004290	93kb	Cg1g004300	-84kb	Cg1g004310	-78kb	Cg1g004320	-74kb	Cg1g004330	-72kb	Cg1g004340	-59kb	Cg1g004350	-55kb	Cg1g004360	-47kb	Cg1g004370	-43kb	Cg1g004380	-25kb	Cg1g004390	-19kb	Cg1g004400	-9kb	Cg1g004410	-1kb	Cg1g004420	1kb	Cg1g004430	4kb	Cg1g004440	7kb	Cg1g004450	12kb	Cg1g004460	17kb	Cg1g004470	14kb	Cg1g004480	19kb	Cg1g004490	27kb
cmp0362	Unknown	Unknown	chr1:2880761	chr1	2880761	2Mb	EMMAX	Cg1g004380	-86kb	Cg1g004390	-81kb	Cg1g004400	-71kb	Cg1g004410	-63kb	Cg1g004420	-57kb	Cg1g004430	-52kb	Cg1g004440	-50kb	Cg1g004450	-47kb	Cg1g004460	-44kb	Cg1g004470	-44kb	Cg1g004480	-34kb	Cg1g004490	-31kb	Cg1g004500	-25kb	Cg1g004510	-18kb	Cg1g004520	-11kb	Cg1g004530	0kb	Cg1g004540	2kb	Cg1g004550	6kb	Cg1g004560	15kb	Cg1g004570	21kb	Cg1g004580	24kb
cmp0558	Unknown	Unknown	chr1:2991482	chr1	2991482	2Mb	both	Cg1g004560	-91kb	Cg1g004570	-86kb	Cg1g004580	-80kb	Cg1g004590	-80kb	Cg1g004600	-65kb	Cg1g004610	-57kb	Cg1g004620	-55kb	Cg1g004630	-52kb	Cg1g004640	-41kb	Cg1g004650	-36kb	Cg1g004660	-32kb	Cg1g004670	-26kb	Cg1g004680	-23kb	Cg1g004690	-20kb	Cg1g004700	-17kb	Cg1g004710	-4kb	Cg1g004720	0kb	Cg1g004730	5kb	Cg1g004740	8kb	Cg1g004750	12kb	Cg1g004760	19kb
cmp0902	Limocitrin O-hexoside	Flavonoid	chr1:2991482	chr1	2991482	2Mb	both	Cg1g004560	-91kb	Cg1g004570	-86kb	Cg1g004580	-80kb	Cg1g004590	-80kb	Cg1g004600	-65kb	Cg1g004610	-57kb	Cg1g004620	-55kb	Cg1g004630	-52kb	Cg1g004640	-41kb	Cg1g004650	-36kb	Cg1g004660	-32kb	Cg1g004670	-26kb	Cg1g004680	-23kb	Cg1g004690	-20kb	Cg1g004700	-17kb	Cg1g004710	-4kb	Cg1g004720	0kb	Cg1g004730	5kb	Cg1g004740	8kb	Cg1g004750	12kb	Cg1g004760	19kb
cmp0570	Unknown	Unknown	chr1:3031200	chr1	3031200	3Mb	FaST-LMM	Cg1g004610	97kb	Cg1g004620	-95kb	Cg1g004630	-92kb	Cg1g004640	-80kb	Cg1g004650	-75kb	Cg1g004660	-72kb	Cg1g004670	-66kb	Cg1g004680	-63kb	Cg1g004690	-59kb	Cg1g004700	-57kb	Cg1g004710	-44kb	Cg1g004720	-37kb	Cg1g004730	-31kb	Cg1g004740	-28kb	Cg1g004750	-24kb	Cg1g004760	-16kb	Cg1g004770	-7kb	Cg1g004780	-3kb	Cg1g004790	0kb	Cg1g004800	0kb	Cg1g004810	2kb
cmn0621	Kaempferol-7-O-neohesperidoside	Flavonoid	chr1:3123170	chr1	3123170	3Mb	both	Cg1g004770	-99kb	Cg1g004780	-95kb	Cg1g004790	-92kb	Cg1g004800	-89kb	Cg1g004810	-85kb	Cg1g004820	-82kb	Cg1g004830	-70kb	Cg1g004840	-67kb	Cg1g004850	-64kb	Cg1g004860	-59kb	Cg1g004870	-57kb	Cg1g004880	-54kb	Cg1g004890	-45kb	Cg1g004900	-41kb	Cg1g004910	-33kb	Cg1g004920	-28kb	Cg1g004930	-12kb	Cg1g004940	-6kb	Cg1g004950	0kb	Cg1g004960	0kb	Cg1g004970	3kb
cmp0238	Unknown	Unknown	chr1:3123170	chr1	3123170	3Mb	both	Cg1g004770	-99kb	Cg1g004780	-95kb	Cg1g004790	-92kb	Cg1g004800	-89kb	Cg1g004810	-85kb	Cg1g004820	-82kb	Cg1g004830	-70kb	Cg1g004840	-67kb	Cg1g004850	-64kb	Cg1g004860	-59kb	Cg1g004870	-57kb	Cg1g004880	-54kb	Cg1g004890	-45kb	Cg1g004900	-41kb	Cg1g004910	-33kb	Cg1g004920	-28kb	Cg1g004930	-12kb	Cg1g004940	-6kb	Cg1g004950	0kb	Cg1g004960	0kb	Cg1g004970	3kb
cmp0539	Poncirin	Flavonoid	chr1:3123170	chr1	3123170	3Mb	both	Cg1g004770	-99kb	Cg1g004780	-95kb	Cg1g004790	-92kb	Cg1g004800	-89kb	Cg1g004810	-85kb	Cg1g004820	-82kb	Cg1g004830	-70kb	Cg1g004840	-67kb	Cg1g004850	-64kb	Cg1g004860	-59kb	Cg1g004870	-57kb	Cg1g004880	-54kb	Cg1g004890	-45kb	Cg1g004900	-41kb	Cg1g004910	-33kb	Cg1g004920	-28kb	Cg1g004930	-12kb	Cg1g004940	-6kb	Cg1g004950	0kb	Cg1g004960	0kb	Cg1g004970	3kb
cmp0543	Didymin	Flavonoid	chr1:3123170	chr1	3123170	3Mb	both	Cg1g004770	-99kb	Cg1g004780	-95kb	Cg1g004790	-92kb	Cg1g004800	-89kb	Cg1g004810	-85kb	Cg1g004820	-82kb	Cg1g004830	-70kb	Cg1g004840	-67kb	Cg1g004850	-64kb	Cg1g004860	-59kb	Cg1g004870	-57kb	Cg1g004880	-54kb	Cg1g004890	-45kb	Cg1g004900	-41kb	Cg1g004910	-33kb	Cg1g004920	-28kb	Cg1g004930	-12kb	Cg1g004940	-6kb	Cg1g004950	0kb	Cg1g004960	0kb	Cg1g004970	3kb
cmp0544	Poncirin	Flavonoid	chr1:3123170	chr1	3123170	3Mb	both	Cg1g004770	-99kb	Cg1g004780	-95kb	Cg1g004790	-92kb	Cg1g004800	-89kb	Cg1g004810	-85kb	Cg1g004820	-82kb	Cg1g004830	-70kb	Cg1g004840	-67kb	Cg1g004850	-64kb	Cg1g004860	-59kb	Cg1g004870	-57kb	Cg1g004880	-54kb	Cg1g004890	-45kb	Cg1g004900	-41kb	Cg1g004910	-33kb	Cg1g004920	-28kb	Cg1g004930	-12kb	Cg1g004940	-6kb	Cg1g004950	0kb	Cg1g004960	0kb	Cg1g004970	3kb
cmp0615	Unknown	Unknown	chr1:3123170	chr1	3123170	3Mb	both	Cg1g004770	-99kb	Cg1g004780	-95kb	Cg1g004790	-92kb	Cg1g004800	-89kb	Cg1g004810	-85kb	Cg1g004820	-82kb	Cg1g004830	-70kb	Cg1g004840	-67kb	Cg1g004850	-64kb	Cg1g004860	-59kb	Cg1g004870	-57kb	Cg1g004880	-54kb	Cg1g004890	-45kb	Cg1g004900	-41kb	Cg1g004910	-33kb	Cg1g004920	-28kb	Cg1g004930	-12kb	Cg1g004940	-6kb	Cg1g004950	0kb	Cg1g004960	0kb	Cg1g004970	3kb
cmp0906	Luteolin 7-O-glucoside	Flavonoid	chr1:3123170	chr1	3123170	3Mb	both	Cg1g004770	-99kb	Cg1g004780	-95kb	Cg1g004790	-92kb	Cg1g004800	-89kb	Cg1g004810	-85kb	Cg1g004820	-82kb	Cg1g004830	-70kb	Cg1g004840	-67kb	Cg1g004850	-64kb	Cg1g004860	-59kb	Cg1g004870	-57kb	Cg1g004880	-54kb	Cg1g004890	-45kb	Cg1g004900	-41kb	Cg1g004910	-33kb	Cg1g004920	-28kb	Cg1g004930	-12kb	Cg1g004940	-6kb	Cg1g004950	0kb	Cg1g004960	0kb	Cg1g004970	3kb
cmp0977	Luteolin	Flavonoid	chr1:3123170	chr1	3123170	3Mb	both	Cg1g004770	-99kb	Cg1g004780	-95kb	Cg1g004790	-92kb	Cg1g004800	-89kb	Cg1g004810	-85kb	Cg1g004820	-82kb	Cg1g004830	-70kb	Cg1g004840	-67kb	Cg1g004850	-64kb	Cg1g004860	-59kb	Cg1g004870	-57kb	Cg1g004880	-54kb	Cg1g004890	-45kb	Cg1g004900	-41kb	Cg1g004910	-33kb	Cg1g004920	-28kb	Cg1g004930	-12kb	Cg1g004940	-6kb	Cg1g004950	0kb	Cg1g004960	0kb	Cg1g004970	3kb
cmp0867	C-hexosyl-tricetin O-pentoside	Flavonoid	chr1:3410559	chr1	3410559	3Mb	EMMAX	Cg1g005200	99kb	Cg1g005210	-94kb	Cg1g005220	-90kb	Cg1g005230	-65kb	Cg1g005240	-62kb	Cg1g005250	-59kb	Cg1g005260	-58kb	Cg1g005270	-57kb	Cg1g005280	-57kb	Cg1g005290	-56kb	Cg1g005300	-55kb	Cg1g005310	-54kb	Cg1g005320	-50kb	Cg1g005330	-49kb	Cg1g005340	-48kb	Cg1g005350	-48kb	Cg1g005360	-47kb	Cg1g005370	-46kb	Cg1g005380	-44kb	Cg1g005390	-43kb	Cg1g005400	-43kb
cmp0287	Unknown	Unknown	chr1:3423527	chr1	3423527	3Mb	FaST-LMM	Cg1g005230	-78kb	Cg1g005240	-75kb	Cg1g005250	-72kb	Cg1g005260	71kb	Cg1g005270	-70kb	Cg1g005280	-70kb	Cg1g005290	-69kb	Cg1g005300	-68kb	Cg1g005310	-67kb	Cg1g005320	-63kb	Cg1g005330	-62kb	Cg1g005340	-61kb	Cg1g005350	-60kb	Cg1g005360	-60kb	Cg1g005370	-59kb	Cg1g005380	-57kb	Cg1g005390	-56kb	Cg1g005400	-56kb	Cg1g005410	-55kb	Cg1g005420	-54kb	Cg1g005430	-50kb
cmp0867	C-hexosyl-tricetin O-pentoside	Flavonoid	chr1:3439819	chr1	3439819	3Mb	both	Cg1g005230	94kb	Cg1g005240	-91kb	Cg1g005250	-88kb	Cg1g005260	88kb	Cg1g005270	-87kb	Cg1g005280	-86kb	Cg1g005290	-85kb	Cg1g005300	-84kb	Cg1g005310	-83kb	Cg1g005320	-79kb	Cg1g005330	-78kb	Cg1g005340	-78kb	Cg1g005350	-77kb	Cg1g005360	-76kb	Cg1g005370	-75kb	Cg1g005380	-74kb	Cg1g005390	-73kb	Cg1g005400	-72kb	Cg1g005410	-71kb	Cg1g005420	-71kb	Cg1g005430	-66kb
cmp0865	Unknown	Unknown	chr1:3443420	chr1	3443420	3Mb	FaST-LMM	Cg1g005230	98kb	Cg1g005240	-95kb	Cg1g005250	-92kb	Cg1g005260	91kb	Cg1g005270	-90kb	Cg1g005280	-90kb	Cg1g005290	-89kb	Cg1g005300	-88kb	Cg1g005310	-86kb	Cg1g005320	-83kb	Cg1g005330	-82kb	Cg1g005340	-81kb	Cg1g005350	-80kb	Cg1g005360	-80kb	Cg1g005370	-79kb	Cg1g005380	-77kb	Cg1g005390	-76kb	Cg1g005400	-75kb	Cg1g005410	-75kb	Cg1g005420	-74kb	Cg1g005430	-70kb
cmp0465	Unknown	Unknown	chr1:3572577	chr1	3572577	3Mb	EMMAX	Cg1g005550	-98kb	Cg1g005560	-95kb	Cg1g005570	-90kb	Cg1g005580	-80kb	Cg1g005590	-69kb	Cg1g005600	-63kb	Cg1g005610	-57kb	Cg1g005620	-46kb	Cg1g005630	-34kb	Cg1g005640	-17kb	Cg1g005650	-14kb	Cg1g005660	-9kb	Cg1g005670	-6kb	Cg1g005680	2kb	Cg1g005690	8kb	Cg1g005700	18kb	Cg1g005710	31kb	Cg1g005720	33kb	Cg1g005730	47kb	Cg1g005740	51kb	Cg1g005750	54kb
cmp0497	Delphinidin-3-glucoside	Anthocyanin	chr1:3828426	chr1	3828426	3Mb	EMMAX	Cg1g005920	-87kb	Cg1g005930	-80kb	Cg1g005940	-67kb	Cg1g005950	-66kb	Cg1g005960	-59kb	Cg1g005970	-55kb	Cg1g005980	-50kb	Cg1g005990	-42kb	Cg1g006000	-40kb	Cg1g006010	-38kb	Cg1g006020	-37kb	Cg1g006030	-31kb	Cg1g006040	-26kb	Cg1g006050	-6kb	Cg1g006060	-4kb	Cg1g006070	0kb	Cg1g006080	4kb	Cg1g006090	15kb	Cg1g006100	19kb	Cg1g006110	35kb	Cg1g006120	37kb
cmp0570	Unknown	Unknown	chr1:3911207	chr1	3911207	3Mb	EMMAX	Cg1g006050	-89kb	Cg1g006060	-87kb	Cg1g006070	-83kb	Cg1g006080	-77kb	Cg1g006090	-64kb	Cg1g006100	-60kb	Cg1g006110	-47kb	Cg1g006120	-41kb	Cg1g006130	-37kb	Cg1g006140	-30kb	Cg1g006150	-16kb	Cg1g006160	-10kb	Cg1g006170	-9kb	Cg1g006180	0kb	Cg1g006190	3kb	Cg1g006200	8kb	Cg1g006210	11kb	Cg1g006220	28kb	Cg1g006230	35kb	Cg1g006240	41kb	Cg1g006250	46kb
cmp0235	Unknown	Unknown	chr1:4038875	chr1	4038875	4Mb	EMMAX	Cg1g006220	-97kb	Cg1g006230	-89kb	Cg1g006240	-84kb	Cg1g006250	-80kb	Cg1g006260	-72kb	Cg1g006270	-57kb	Cg1g006280	-55kb	Cg1g006290	-49kb	Cg1g006300	-44kb	Cg1g006310	-38kb	Cg1g006320	-31kb	Cg1g006330	-25kb	Cg1g006340	-20kb	Cg1g006350	-14kb	Cg1g006360	-10kb	Cg1g006370	0kb	Cg1g006380	1kb	Cg1g006390	7kb	Cg1g006400	22kb	Cg1g006410	32kb	Cg1g006420	42kb
cmp0394	Bergapten	Coumarin	chr1:4053962	chr1	4053962	4Mb	EMMAX	Cg1g006240	99kb	Cg1g006250	-95kb	Cg1g006260	-87kb	Cg1g006270	-72kb	Cg1g006280	-70kb	Cg1g006290	-65kb	Cg1g006300	-59kb	Cg1g006310	-54kb	Cg1g006320	-46kb	Cg1g006330	-40kb	Cg1g006340	-35kb	Cg1g006350	-29kb	Cg1g006360	-25kb	Cg1g006370	-15kb	Cg1g006380	-11kb	Cg1g006390	-6kb	Cg1g006400	7kb	Cg1g006410	17kb	Cg1g006420	27kb	Cg1g006430	34kb	Cg1g006440	53kb
cmp0144	Unknown	Unknown	chr1:4162405	chr1	4162405	4Mb	EMMAX	Cg1g006400	99kb	Cg1g006410	-86kb	Cg1g006420	-76kb	Cg1g006430	-67kb	Cg1g006440	-52kb	Cg1g006450	-33kb	Cg1g006460	-23kb	Cg1g006470	-11kb	Cg1g006480	-6kb	Cg1g006490	-2kb	Cg1g006500	0kb	Cg1g006510	4kb	Cg1g006520	17kb	Cg1g006530	35kb	Cg1g006540	47kb	Cg1g006550	57kb	Cg1g006560	65kb	Cg1g006570	68kb	Cg1g006580	73kb	Cg1g006590	78kb	Cg1g006600	86kb
cmp0144	Unknown	Unknown	chr1:4226006	chr1	4226006	4Mb	EMMAX	Cg1g006450	97kb	Cg1g006460	-87kb	Cg1g006470	-74kb	Cg1g006480	-69kb	Cg1g006490	-65kb	Cg1g006500	-61kb	Cg1g006510	-52kb	Cg1g006520	-43kb	Cg1g006530	-27kb	Cg1g006540	-13kb	Cg1g006550	-5kb	Cg1g006560	1kb	Cg1g006570	4kb	Cg1g006580	9kb	Cg1g006590	14kb	Cg1g006600	22kb	Cg1g006610	23kb	Cg1g006620	37kb	Cg1g006630	42kb	Cg1g006640	52kb	Cg1g006650	55kb
cmp0720	Unknown	Unknown	chr1:5569760	chr1	5569760	5Mb	FaST-LMM	Cg1g008260	-90kb	Cg1g008270	-85kb	Cg1g008280	-83kb	Cg1g008290	-75kb	Cg1g008300	-63kb	Cg1g008310	-59kb	Cg1g008320	-50kb	Cg1g008330	-24kb	Cg1g008340	-15kb	Cg1g008350	-9kb	Cg1g008360	-1kb	Cg1g008370	6kb	Cg1g008380	9kb	Cg1g008390	13kb	Cg1g008400	18kb	Cg1g008410	22kb	Cg1g008420	29kb	Cg1g008430	36kb	Cg1g008440	40kb	Cg1g008450	48kb	Cg1g008460	57kb
cmp0840	Cocamidopropyl betaine	Others	chr1:5569760	chr1	5569760	5Mb	FaST-LMM	Cg1g008260	-90kb	Cg1g008270	-85kb	Cg1g008280	-83kb	Cg1g008290	-75kb	Cg1g008300	-63kb	Cg1g008310	-59kb	Cg1g008320	-50kb	Cg1g008330	-24kb	Cg1g008340	-15kb	Cg1g008350	-9kb	Cg1g008360	-1kb	Cg1g008370	6kb	Cg1g008380	9kb	Cg1g008390	13kb	Cg1g008400	18kb	Cg1g008410	22kb	Cg1g008420	29kb	Cg1g008430	36kb	Cg1g008440	40kb	Cg1g008450	48kb	Cg1g008460	57kb
cmp0980	Succinyladenosine	Nucleic acid derivative	chr1:5697487	chr1	5697487	5Mb	EMMAX	Cg1g008420	-94kb	Cg1g008430	-88kb	Cg1g008440	-85kb	Cg1g008450	-70kb	Cg1g008460	-68kb	Cg1g008470	-62kb	Cg1g008480	-55kb	Cg1g008490	-49kb	Cg1g008500	-44kb	Cg1g008510	-36kb	Cg1g008520	-32kb	Cg1g008530	-24kb	Cg1g008540	-18kb	Cg1g008550	-15kb	Cg1g008560	-3kb	Cg1g008570	0kb	Cg1g008580	1kb	Cg1g008590	4kb	Cg1g008600	13kb	Cg1g008610	15kb	Cg1g008620	24kb
cmp0593	Unknown	Unknown	chr1:5716477	chr1	5716477	5Mb	EMMAX	Cg1g008450	-89kb	Cg1g008460	-87kb	Cg1g008470	-81kb	Cg1g008480	-74kb	Cg1g008490	-68kb	Cg1g008500	-63kb	Cg1g008510	-55kb	Cg1g008520	-51kb	Cg1g008530	-43kb	Cg1g008540	-37kb	Cg1g008550	-34kb	Cg1g008560	-22kb	Cg1g008570	-18kb	Cg1g008580	-14kb	Cg1g008590	-8kb	Cg1g008600	-4kb	Cg1g008610	0kb	Cg1g008620	5kb	Cg1g008630	13kb	Cg1g008640	16kb	Cg1g008650	26kb
cmp0560	Unknown	Unknown	chr1:5840085	chr1	5840085	5Mb	EMMAX	Cg1g008650	-95kb	Cg1g008660	-91kb	Cg1g008670	-71kb	Cg1g008680	-67kb	Cg1g008690	-65kb	Cg1g008700	-61kb	Cg1g008710	-56kb	Cg1g008720	-52kb	Cg1g008730	-48kb	Cg1g008740	-43kb	Cg1g008750	-40kb	Cg1g008760	-31kb	Cg1g008770	-29kb	Cg1g008780	-24kb	Cg1g008790	-16kb	Cg1g008800	-8kb	Cg1g008810	-5kb	Cg1g008820	-1kb	Cg1g008830	0kb	Cg1g008840	3kb	Cg1g008850	5kb
cmp0720	Unknown	Unknown	chr1:6081475	chr1	6081475	6Mb	both	Cg1g009020	95kb	Cg1g009030	-92kb	Cg1g009040	-84kb	Cg1g009050	-78kb	Cg1g009060	-65kb	Cg1g009070	-63kb	Cg1g009080	-57kb	Cg1g009090	-47kb	Cg1g009100	-34kb	Cg1g009110	-27kb	Cg1g009120	-20kb	Cg1g009130	-10kb	Cg1g009140	-5kb	Cg1g009150	3kb	Cg1g009160	5kb	Cg1g009170	20kb	Cg1g009180	27kb	Cg1g009190	34kb	Cg1g009200	38kb	Cg1g009210	39kb	Cg1g009220	43kb
cmp0146	Unknown	Unknown	chr1:6148767	chr1	6148767	6Mb	EMMAX	Cg1g009110	94kb	Cg1g009120	-87kb	Cg1g009130	-77kb	Cg1g009140	-73kb	Cg1g009150	-62kb	Cg1g009160	-55kb	Cg1g009170	-45kb	Cg1g009180	-35kb	Cg1g009190	-28kb	Cg1g009200	-27kb	Cg1g009210	-25kb	Cg1g009220	-22kb	Cg1g009230	-6kb	Cg1g009240	-4kb	Cg1g009250	-4kb	Cg1g009260	0kb	Cg1g009270	8kb	Cg1g009280	11kb	Cg1g009290	14kb	Cg1g009300	21kb	Cg1g009310	23kb
cmp0207	Unknown	Unknown	chr1:6148767	chr1	6148767	6Mb	FaST-LMM	Cg1g009110	94kb	Cg1g009120	-87kb	Cg1g009130	-77kb	Cg1g009140	-73kb	Cg1g009150	-62kb	Cg1g009160	-55kb	Cg1g009170	-45kb	Cg1g009180	-35kb	Cg1g009190	-28kb	Cg1g009200	-27kb	Cg1g009210	-25kb	Cg1g009220	-22kb	Cg1g009230	-6kb	Cg1g009240	-4kb	Cg1g009250	-4kb	Cg1g009260	0kb	Cg1g009270	8kb	Cg1g009280	11kb	Cg1g009290	14kb	Cg1g009300	21kb	Cg1g009310	23kb
cmp0720	Unknown	Unknown	chr1:6172207	chr1	6172207	6Mb	both	Cg1g009140	-96kb	Cg1g009150	-86kb	Cg1g009160	-78kb	Cg1g009170	-69kb	Cg1g009180	-59kb	Cg1g009190	-52kb	Cg1g009200	-51kb	Cg1g009210	-48kb	Cg1g009220	-46kb	Cg1g009230	-30kb	Cg1g009240	-28kb	Cg1g009250	-27kb	Cg1g009260	-17kb	Cg1g009270	-13kb	Cg1g009280	-9kb	Cg1g009290	-5kb	Cg1g009300	0kb	Cg1g009310	0kb	Cg1g009320	8kb	Cg1g009330	2kb	Cg1g009340	15kb
cmp0840	Cocamidopropyl betaine	Others	chr1:6172207	chr1	6172207	6Mb	both	Cg1g009140	-96kb	Cg1g009150	-86kb	Cg1g009160	-78kb	Cg1g009170	-69kb	Cg1g009180	-59kb	Cg1g009190	-52kb	Cg1g009200	-51kb	Cg1g009210	-48kb	Cg1g009220	-46kb	Cg1g009230	-30kb	Cg1g009240	-28kb	Cg1g009250	-27kb	Cg1g009260	-17kb	Cg1g009270	-13kb	Cg1g009280	-9kb	Cg1g009290	-5kb	Cg1g009300	0kb	Cg1g009310	0kb	Cg1g009320	8kb	Cg1g009330	2kb	Cg1g009340	15kb
cmp0810	C-Pentosyl-apigenin O-caffeoylhexoside	Flavonoid	chr1:6265367	chr1	6265367	6Mb	EMMAX	Cg1g009290	98kb	Cg1g009300	-93kb	Cg1g009310	-91kb	Cg1g009320	-84kb	Cg1g009330	-84kb	Cg1g009340	-73kb	Cg1g009350	-66kb	Cg1g009360	-49kb	Cg1g009370	-39kb	Cg1g009380	-32kb	Cg1g009390	-30kb	Cg1g009400	-24kb	Cg1g009410	-22kb	Cg1g009420	-2kb	Cg1g009430	3kb	Cg1g009440	4kb	Cg1g009450	6kb	Cg1g009460	22kb	Cg1g009470	25kb	Cg1g009480	59kb	Cg1g009490	70kb
cmp0207	Unknown	Unknown	chr1:6795528	chr1	6795528	6Mb	EMMAX	Cg1g009960	-91kb	Cg1g009970	-85kb	Cg1g009980	-84kb	Cg1g009990	-83kb	Cg1g010000	-67kb	Cg1g010010	-63kb	Cg1g010020	-61kb	Cg1g010030	-56kb	Cg1g010040	-51kb	Cg1g010050	-48kb	Cg1g010060	-44kb	Cg1g010070	-38kb	Cg1g010080	-35kb	Cg1g010090	-27kb	Cg1g010100	-23kb	Cg1g010110	-17kb	Cg1g010120	-14kb	Cg1g010130	-2kb	Cg1g010140	-2kb	Cg1g010150	5kb	Cg1g010160	8kb
cmp0207	Unknown	Unknown	chr1:6887058	chr1	6887058	6Mb	EMMAX	Cg1g010130	-93kb	Cg1g010140	-87kb	Cg1g010150	-84kb	Cg1g010160	-70kb	Cg1g010170	-57kb	Cg1g010180	-33kb	Cg1g010190	-30kb	Cg1g010200	-25kb	Cg1g010210	-20kb	Cg1g010220	-15kb	Cg1g010230	-12kb	Cg1g010240	-5kb	Cg1g010250	2kb	Cg1g010260	3kb	Cg1g010270	10kb	Cg1g010280	16kb	Cg1g010290	22kb	Cg1g010300	35kb	Cg1g010310	49kb	Cg1g010320	52kb	Cg1g010330	59kb
cmp0810	C-Pentosyl-apigenin O-caffeoylhexoside	Flavonoid	chr1:6887058	chr1	6887058	6Mb	EMMAX	Cg1g010130	-93kb	Cg1g010140	-87kb	Cg1g010150	-84kb	Cg1g010160	-70kb	Cg1g010170	-57kb	Cg1g010180	-33kb	Cg1g010190	-30kb	Cg1g010200	-25kb	Cg1g010210	-20kb	Cg1g010220	-15kb	Cg1g010230	-12kb	Cg1g010240	-5kb	Cg1g010250	2kb	Cg1g010260	3kb	Cg1g010270	10kb	Cg1g010280	16kb	Cg1g010290	22kb	Cg1g010300	35kb	Cg1g010310	49kb	Cg1g010320	52kb	Cg1g010330	59kb
cmp0007	Unknown	Unknown	chr1:8017436	chr1	8017436	8Mb	EMMAX	Cg1g011390	-93kb	Cg1g011400	-78kb	Cg1g011410	-53kb	Cg1g011420	-20kb	Cg1g011430	-4kb	Cg1g011440	6kb	Cg1g011450	23kb	Cg1g011460	25kb	Cg1g011470	67kb	Cg1g011480	82kb
cmp0007	Unknown	Unknown	chr1:8020965	chr1	8020965	8Mb	EMMAX	Cg1g011390	-97kb	Cg1g011400	-82kb	Cg1g011410	-57kb	Cg1g011420	-23kb	Cg1g011430	-8kb	Cg1g011440	3kb	Cg1g011450	19kb	Cg1g011460	22kb	Cg1g011470	64kb	Cg1g011480	79kb	Cg1g011490	99kb
cmp0007	Unknown	Unknown	chr1:8064849	chr1	8064849	8Mb	EMMAX	Cg1g011420	-67kb	Cg1g011430	-51kb	Cg1g011440	-28kb	Cg1g011450	-24kb	Cg1g011460	-12kb	Cg1g011470	20kb	Cg1g011480	35kb	Cg1g011490	55kb	Cg1g011500	71kb	Cg1g011510	73kb	Cg1g011520	79kb	Cg1g011530	84kb
cmp0823	N6-Benzyladenine	Nucleic acid derivative	chr1:8112828	chr1	8112828	8Mb	EMMAX	Cg1g011430	99kb	Cg1g011440	-76kb	Cg1g011450	-72kb	Cg1g011460	-60kb	Cg1g011470	-24kb	Cg1g011480	-12kb	Cg1g011490	7kb	Cg1g011500	23kb	Cg1g011510	25kb	Cg1g011520	31kb	Cg1g011530	36kb	Cg1g011540	55kb	Cg1g011550	87kb
cmp0235	Unknown	Unknown	chr1:8271234	chr1	8271234	8Mb	both	Cg1g011550	-64kb	Cg1g011560	-51kb	Cg1g011570	-36kb	Cg1g011580	-4kb	Cg1g011590	18kb	Cg1g011600	20kb	Cg1g011610	39kb	Cg1g011620	81kb
cmp0282	Unknown	Unknown	chr1:8304905	chr1	8304905	8Mb	FaST-LMM	Cg1g011550	98kb	Cg1g011560	-85kb	Cg1g011570	-70kb	Cg1g011580	-38kb	Cg1g011590	-14kb	Cg1g011600	-6kb	Cg1g011610	5kb	Cg1g011620	48kb	Cg1g011630	88kb	Cg1g011640	91kb
cmp0842	Phellodenol H	Coumarin	chr1:8412451	chr1	8412451	8Mb	EMMAX	Cg1g011620	-58kb	Cg1g011630	-18kb	Cg1g011640	-14kb	Cg1g011650	2kb	Cg1g011660	8kb	Cg1g011670	21kb	Cg1g011680	23kb	Cg1g011690	65kb	Cg1g011700	95kb
cmp0451	Unknown	Unknown	chr1:8421107	chr1	8421107	8Mb	EMMAX	Cg1g011620	-67kb	Cg1g011630	-27kb	Cg1g011640	-23kb	Cg1g011650	-6kb	Cg1g011660	0kb	Cg1g011670	12kb	Cg1g011680	15kb	Cg1g011690	57kb	Cg1g011700	86kb
cmp0842	Phellodenol H	Coumarin	chr1:8465997	chr1	8465997	8Mb	EMMAX	Cg1g011630	-72kb	Cg1g011640	-68kb	Cg1g011650	-50kb	Cg1g011660	-42kb	Cg1g011670	-31kb	Cg1g011680	-28kb	Cg1g011690	12kb	Cg1g011700	41kb
cmp0842	Phellodenol H	Coumarin	chr1:8492560	chr1	8492560	8Mb	EMMAX	Cg1g011630	-98kb	Cg1g011640	-94kb	Cg1g011650	-77kb	Cg1g011660	-69kb	Cg1g011670	-58kb	Cg1g011680	-54kb	Cg1g011690	-13kb	Cg1g011700	14kb	Cg1g011710	96kb
cmp0007	Unknown	Unknown	chr1:8492751	chr1	8492751	8Mb	EMMAX	Cg1g011630	-98kb	Cg1g011640	-94kb	Cg1g011650	-77kb	Cg1g011660	-69kb	Cg1g011670	-58kb	Cg1g011680	-55kb	Cg1g011690	-14kb	Cg1g011700	14kb	Cg1g011710	96kb
cmp0140	Unknown	Unknown	chr1:8494176	chr1	8494176	8Mb	FaST-LMM	Cg1g011640	-96kb	Cg1g011650	-79kb	Cg1g011660	-71kb	Cg1g011670	-59kb	Cg1g011680	-56kb	Cg1g011690	-15kb	Cg1g011700	13kb	Cg1g011710	95kb
cmp0548	Delphinidin-3-O-(6''-O-alpha-rhamnopyranosyl-beta-glucopyranoside)	Anthocyanin	chr1:8687944	chr1	8687944	8Mb	both	Cg1g011710	-97kb	Cg1g011720	-50kb	Cg1g011730	-33kb	Cg1g011740	-21kb	Cg1g011750	26kb	Cg1g011760	56kb	Cg1g011770	63kb	Cg1g011780	65kb	Cg1g011790	74kb
cmp0842	Phellodenol H	Coumarin	chr1:8703157	chr1	8703157	8Mb	EMMAX	Cg1g011720	-65kb	Cg1g011730	-49kb	Cg1g011740	11kb	Cg1g011750	11kb	Cg1g011760	41kb	Cg1g011770	47kb	Cg1g011780	50kb	Cg1g011790	59kb
cmp0867	C-hexosyl-tricetin O-pentoside	Flavonoid	chr1:9113797	chr1	9113797	9Mb	FaST-LMM	Cg1g011870	-90kb	Cg1g011880	-43kb	Cg1g011890	-41kb	Cg1g011900	-36kb	Cg1g011910	-28kb	Cg1g011920	-23kb	Cg1g011930	-17kb	Cg1g011940	1kb	Cg1g011950	1kb	Cg1g011960	29kb	Cg1g011970	40kb	Cg1g011980	50kb	Cg1g011990	75kb	Cg1g012000	86kb	Cg1g012010	96kb
cmp0140	Unknown	Unknown	chr1:9152892	chr1	9152892	9Mb	both	Cg1g011880	82kb	Cg1g011890	-80kb	Cg1g011900	-75kb	Cg1g011910	-67kb	Cg1g011920	-62kb	Cg1g011930	-56kb	Cg1g011940	-37kb	Cg1g011950	-30kb	Cg1g011960	-6kb	Cg1g011970	1kb	Cg1g011980	11kb	Cg1g011990	36kb	Cg1g012000	47kb	Cg1g012010	57kb	Cg1g012020	78kb	Cg1g012030	91kb
cmp0521	Unknown	Unknown	chr1:9188480	chr1	9188480	9Mb	FaST-LMM	Cg1g011920	-97kb	Cg1g011930	-92kb	Cg1g011940	-72kb	Cg1g011950	-66kb	Cg1g011960	-42kb	Cg1g011970	-27kb	Cg1g011980	-20kb	Cg1g011990	1kb	Cg1g012000	12kb	Cg1g012010	21kb	Cg1g012020	42kb	Cg1g012030	55kb	Cg1g012040	79kb
cmp0171	Unknown	Unknown	chr1:9334588	chr1	9334588	9Mb	FaST-LMM	Cg1g012020	98kb	Cg1g012030	-85kb	Cg1g012040	-64kb	Cg1g012050	-18kb	Cg1g012060	1kb	Cg1g012070	5kb	Cg1g012080	7kb	Cg1g012090	16kb	Cg1g012100	21kb	Cg1g012110	30kb	Cg1g012120	38kb	Cg1g012130	47kb	Cg1g012140	51kb	Cg1g012150	61kb	Cg1g012160	87kb	Cg1g012170	97kb	Cg1g012180	98kb
cmp0559	Tricin 5-O-hexosyl-O-hexoside	Flavonoid	chr1:9371486	chr1	9371486	9Mb	EMMAX	Cg1g012050	-55kb	Cg1g012060	-33kb	Cg1g012070	-31kb	Cg1g012080	-29kb	Cg1g012090	-16kb	Cg1g012100	-11kb	Cg1g012110	0kb	Cg1g012120	1kb	Cg1g012130	10kb	Cg1g012140	14kb	Cg1g012150	24kb	Cg1g012160	51kb	Cg1g012170	60kb	Cg1g012180	61kb
cmp0394	Bergapten	Coumarin	chr1:9827912	chr1	9827912	9Mb	EMMAX	Cg1g012280	-82kb	Cg1g012290	-70kb	Cg1g012300	-50kb	Cg1g012310	-45kb	Cg1g012320	-40kb	Cg1g012330	-37kb	Cg1g012340	-23kb	Cg1g012350	-18kb	Cg1g012360	-8kb	Cg1g012370	1kb	Cg1g012380	7kb	Cg1g012390	12kb	Cg1g012400	15kb	Cg1g012410	21kb	Cg1g012420	31kb	Cg1g012430	35kb	Cg1g012440	36kb	Cg1g012450	39kb	Cg1g012460	42kb	Cg1g012470	45kb	Cg1g012480	49kb
cmp0105	Unknown	Unknown	chr1:9830227	chr1	9830227	9Mb	FaST-LMM	Cg1g012280	-84kb	Cg1g012290	-72kb	Cg1g012300	-52kb	Cg1g012310	-47kb	Cg1g012320	-43kb	Cg1g012330	-40kb	Cg1g012340	-25kb	Cg1g012350	-21kb	Cg1g012360	-11kb	Cg1g012370	0kb	Cg1g012380	5kb	Cg1g012390	10kb	Cg1g012400	13kb	Cg1g012410	19kb	Cg1g012420	29kb	Cg1g012430	32kb	Cg1g012440	34kb	Cg1g012450	37kb	Cg1g012460	40kb	Cg1g012470	43kb	Cg1g012480	47kb
cmp0859	Unknown	Unknown	chr1:9830227	chr1	9830227	9Mb	both	Cg1g012280	-84kb	Cg1g012290	-72kb	Cg1g012300	-52kb	Cg1g012310	-47kb	Cg1g012320	-43kb	Cg1g012330	-40kb	Cg1g012340	-25kb	Cg1g012350	-21kb	Cg1g012360	-11kb	Cg1g012370	0kb	Cg1g012380	5kb	Cg1g012390	10kb	Cg1g012400	13kb	Cg1g012410	19kb	Cg1g012420	29kb	Cg1g012430	32kb	Cg1g012440	34kb	Cg1g012450	37kb	Cg1g012460	40kb	Cg1g012470	43kb	Cg1g012480	47kb
cmp0394	Bergapten	Coumarin	chr1:9867765	chr1	9867765	9Mb	EMMAX	Cg1g012300	-90kb	Cg1g012310	-85kb	Cg1g012320	-80kb	Cg1g012330	-77kb	Cg1g012340	-63kb	Cg1g012350	-58kb	Cg1g012360	-48kb	Cg1g012370	-37kb	Cg1g012380	-28kb	Cg1g012390	-25kb	Cg1g012400	-20kb	Cg1g012410	-17kb	Cg1g012420	-6kb	Cg1g012430	-3kb	Cg1g012440	-2kb	Cg1g012450	0kb	Cg1g012460	2kb	Cg1g012470	6kb	Cg1g012480	9kb	Cg1g012490	32kb	Cg1g012500	42kb
cmp0394	Bergapten	Coumarin	chr1:9867805	chr1	9867805	9Mb	EMMAX	Cg1g012300	-90kb	Cg1g012310	-85kb	Cg1g012320	-80kb	Cg1g012330	-77kb	Cg1g012340	-63kb	Cg1g012350	-58kb	Cg1g012360	-48kb	Cg1g012370	-37kb	Cg1g012380	-28kb	Cg1g012390	-26kb	Cg1g012400	-20kb	Cg1g012410	-17kb	Cg1g012420	-6kb	Cg1g012430	-3kb	Cg1g012440	-2kb	Cg1g012450	0kb	Cg1g012460	2kb	Cg1g012470	6kb	Cg1g012480	9kb	Cg1g012490	32kb	Cg1g012500	42kb
cmp0394	Bergapten	Coumarin	chr1:9867933	chr1	9867933	9Mb	both	Cg1g012300	-90kb	Cg1g012310	-85kb	Cg1g012320	-81kb	Cg1g012330	-78kb	Cg1g012340	-63kb	Cg1g012350	-58kb	Cg1g012360	-48kb	Cg1g012370	-38kb	Cg1g012380	-28kb	Cg1g012390	-26kb	Cg1g012400	-20kb	Cg1g012410	-17kb	Cg1g012420	-6kb	Cg1g012430	-3kb	Cg1g012440	-2kb	Cg1g012450	0kb	Cg1g012460	2kb	Cg1g012470	5kb	Cg1g012480	9kb	Cg1g012490	32kb	Cg1g012500	42kb
cmp0394	Bergapten	Coumarin	chr1:9938940	chr1	9938940	9Mb	both	Cg1g012380	99kb	Cg1g012390	-97kb	Cg1g012400	-91kb	Cg1g012410	-88kb	Cg1g012420	-77kb	Cg1g012430	-74kb	Cg1g012440	-73kb	Cg1g012450	-70kb	Cg1g012460	-67kb	Cg1g012470	-62kb	Cg1g012480	-60kb	Cg1g012490	-36kb	Cg1g012500	-26kb	Cg1g012510	-4kb	Cg1g012520	7kb	Cg1g012530	13kb	Cg1g012540	16kb	Cg1g012550	54kb	Cg1g012560	82kb
cmp0610	Isorhamnetin O-hexoside	Flavonoid	chr1:9960104	chr1	9960104	9Mb	FaST-LMM	Cg1g012420	98kb	Cg1g012430	-95kb	Cg1g012440	-94kb	Cg1g012450	-91kb	Cg1g012460	-89kb	Cg1g012470	-84kb	Cg1g012480	-82kb	Cg1g012490	-57kb	Cg1g012500	-47kb	Cg1g012510	-25kb	Cg1g012520	-7kb	Cg1g012530	0kb	Cg1g012540	0kb	Cg1g012550	33kb	Cg1g012560	60kb	Cg1g012570	79kb
cmp0924	Selgin O-hexoside	Flavonoid	chr1:9960104	chr1	9960104	9Mb	both	Cg1g012420	98kb	Cg1g012430	-95kb	Cg1g012440	-94kb	Cg1g012450	-91kb	Cg1g012460	-89kb	Cg1g012470	-84kb	Cg1g012480	-82kb	Cg1g012490	-57kb	Cg1g012500	-47kb	Cg1g012510	-25kb	Cg1g012520	-7kb	Cg1g012530	0kb	Cg1g012540	0kb	Cg1g012550	33kb	Cg1g012560	60kb	Cg1g012570	79kb
cmp0105	Unknown	Unknown	chr1:9969006	chr1	9969006	9Mb	both	Cg1g012460	-98kb	Cg1g012470	-93kb	Cg1g012480	-90kb	Cg1g012490	-66kb	Cg1g012500	-56kb	Cg1g012510	-34kb	Cg1g012520	-16kb	Cg1g012530	-9kb	Cg1g012540	-9kb	Cg1g012550	24kb	Cg1g012560	52kb	Cg1g012570	70kb	Cg1g012580	93kb
cmp0394	Bergapten	Coumarin	chr1:9970447	chr1	9970447	9Mb	EMMAX	Cg1g012460	-99kb	Cg1g012470	-94kb	Cg1g012480	-92kb	Cg1g012490	-68kb	Cg1g012500	-58kb	Cg1g012510	-36kb	Cg1g012520	-17kb	Cg1g012530	-10kb	Cg1g012540	-10kb	Cg1g012550	22kb	Cg1g012560	50kb	Cg1g012570	69kb	Cg1g012580	92kb
cmp0529	Unknown	Unknown	chr1:10002312	chr1	10002312	10Mb	both	Cg1g012490	99kb	Cg1g012500	-90kb	Cg1g012510	-68kb	Cg1g012520	-49kb	Cg1g012530	-42kb	Cg1g012540	-42kb	Cg1g012550	-8kb	Cg1g012560	18kb	Cg1g012570	37kb	Cg1g012580	60kb	Cg1g012590	80kb	Cg1g012600	82kb	Cg1g012610	87kb	Cg1g012620	91kb
cmp0371	Unknown	Unknown	chr1:10016554	chr1	10016554	10Mb	both	Cg1g012510	-82kb	Cg1g012520	-63kb	Cg1g012530	-56kb	Cg1g012540	-56kb	Cg1g012550	-22kb	Cg1g012560	4kb	Cg1g012570	22kb	Cg1g012580	46kb	Cg1g012590	66kb	Cg1g012600	67kb	Cg1g012610	73kb	Cg1g012620	76kb	Cg1g012630	85kb	Cg1g012640	99kb
cmp0371	Unknown	Unknown	chr1:10022695	chr1	10022695	10Mb	both	Cg1g012510	-88kb	Cg1g012520	-69kb	Cg1g012530	-62kb	Cg1g012540	-62kb	Cg1g012550	-28kb	Cg1g012560	1kb	Cg1g012570	16kb	Cg1g012580	40kb	Cg1g012590	60kb	Cg1g012600	61kb	Cg1g012610	67kb	Cg1g012620	70kb	Cg1g012630	79kb	Cg1g012640	92kb
cmp0394	Bergapten	Coumarin	chr1:10038731	chr1	10038731	10Mb	both	Cg1g012520	-85kb	Cg1g012530	-78kb	Cg1g012540	-78kb	Cg1g012550	-44kb	Cg1g012560	-14kb	Cg1g012570	0kb	Cg1g012580	24kb	Cg1g012590	44kb	Cg1g012600	45kb	Cg1g012610	51kb	Cg1g012620	54kb	Cg1g012630	63kb	Cg1g012640	76kb	Cg1g012650	85kb	Cg1g012660	90kb
cmp0076	Unknown	Unknown	chr1:10039261	chr1	10039261	10Mb	FaST-LMM	Cg1g012520	-86kb	Cg1g012530	-79kb	Cg1g012540	-79kb	Cg1g012550	-45kb	Cg1g012560	-15kb	Cg1g012570	0kb	Cg1g012580	23kb	Cg1g012590	43kb	Cg1g012600	45kb	Cg1g012610	51kb	Cg1g012620	54kb	Cg1g012630	63kb	Cg1g012640	76kb	Cg1g012650	85kb	Cg1g012660	89kb
cmp0105	Unknown	Unknown	chr1:10039261	chr1	10039261	10Mb	FaST-LMM	Cg1g012520	-86kb	Cg1g012530	-79kb	Cg1g012540	-79kb	Cg1g012550	-45kb	Cg1g012560	-15kb	Cg1g012570	0kb	Cg1g012580	23kb	Cg1g012590	43kb	Cg1g012600	45kb	Cg1g012610	51kb	Cg1g012620	54kb	Cg1g012630	63kb	Cg1g012640	76kb	Cg1g012650	85kb	Cg1g012660	89kb
cmp0859	Unknown	Unknown	chr1:10039261	chr1	10039261	10Mb	both	Cg1g012520	-86kb	Cg1g012530	-79kb	Cg1g012540	-79kb	Cg1g012550	-45kb	Cg1g012560	-15kb	Cg1g012570	0kb	Cg1g012580	23kb	Cg1g012590	43kb	Cg1g012600	45kb	Cg1g012610	51kb	Cg1g012620	54kb	Cg1g012630	63kb	Cg1g012640	76kb	Cg1g012650	85kb	Cg1g012660	89kb
cmp0105	Unknown	Unknown	chr1:10086779	chr1	10086779	10Mb	FaST-LMM	Cg1g012550	-92kb	Cg1g012560	-62kb	Cg1g012570	-42kb	Cg1g012580	-20kb	Cg1g012590	-2kb	Cg1g012600	-2kb	Cg1g012610	3kb	Cg1g012620	6kb	Cg1g012630	15kb	Cg1g012640	28kb	Cg1g012650	37kb	Cg1g012660	41kb	Cg1g012670	56kb	Cg1g012680	99kb
cmp0859	Unknown	Unknown	chr1:10121968	chr1	10121968	10Mb	both	Cg1g012560	98kb	Cg1g012570	-77kb	Cg1g012580	-55kb	Cg1g012590	-38kb	Cg1g012600	-32kb	Cg1g012610	-29kb	Cg1g012620	-24kb	Cg1g012630	-16kb	Cg1g012640	-4kb	Cg1g012650	2kb	Cg1g012660	6kb	Cg1g012670	20kb	Cg1g012680	64kb	Cg1g012690	66kb	Cg1g012700	68kb	Cg1g012710	71kb	Cg1g012720	78kb	Cg1g012730	83kb	Cg1g012740	85kb	Cg1g012750	90kb	Cg1g012760	92kb
cmp0140	Unknown	Unknown	chr1:10219673	chr1	10219673	10Mb	both	Cg1g012650	-92kb	Cg1g012660	-88kb	Cg1g012670	-70kb	Cg1g012680	-31kb	Cg1g012690	-29kb	Cg1g012700	-28kb	Cg1g012710	-25kb	Cg1g012720	-14kb	Cg1g012730	-13kb	Cg1g012740	-12kb	Cg1g012750	-6kb	Cg1g012760	0kb	Cg1g012770	3kb	Cg1g012780	10kb	Cg1g012790	15kb	Cg1g012800	18kb	Cg1g012810	26kb	Cg1g012820	33kb	Cg1g012830	39kb	Cg1g012840	47kb	Cg1g012850	52kb
cmp0140	Unknown	Unknown	chr1:10223845	chr1	10223845	10Mb	EMMAX	Cg1g012650	-96kb	Cg1g012660	-92kb	Cg1g012670	-74kb	Cg1g012680	-35kb	Cg1g012690	-33kb	Cg1g012700	-32kb	Cg1g012710	-29kb	Cg1g012720	-19kb	Cg1g012730	-17kb	Cg1g012740	-16kb	Cg1g012750	-10kb	Cg1g012760	-4kb	Cg1g012770	0kb	Cg1g012780	6kb	Cg1g012790	11kb	Cg1g012800	14kb	Cg1g012810	22kb	Cg1g012820	29kb	Cg1g012830	35kb	Cg1g012840	43kb	Cg1g012850	47kb
cmp0767	Unknown	Unknown	chr1:10633715	chr1	10633715	10Mb	EMMAX	Cg1g013160	-97kb	Cg1g013170	-90kb	Cg1g013180	-85kb	Cg1g013190	-79kb	Cg1g013200	-64kb	Cg1g013210	-62kb	Cg1g013220	-52kb	Cg1g013230	-46kb	Cg1g013240	-42kb	Cg1g013250	-35kb	Cg1g013260	-22kb	Cg1g013270	-22kb	Cg1g013280	-20kb	Cg1g013290	-18kb	Cg1g013300	-8kb	Cg1g013310	0kb	Cg1g013320	1kb	Cg1g013330	4kb	Cg1g013340	6kb	Cg1g013350	14kb	Cg1g013360	19kb
cmp0767	Unknown	Unknown	chr1:10633742	chr1	10633742	10Mb	both	Cg1g013160	-97kb	Cg1g013170	-90kb	Cg1g013180	-85kb	Cg1g013190	-79kb	Cg1g013200	-64kb	Cg1g013210	-62kb	Cg1g013220	-52kb	Cg1g013230	-46kb	Cg1g013240	-42kb	Cg1g013250	-35kb	Cg1g013260	-22kb	Cg1g013270	-22kb	Cg1g013280	-20kb	Cg1g013290	-18kb	Cg1g013300	-8kb	Cg1g013310	0kb	Cg1g013320	1kb	Cg1g013330	4kb	Cg1g013340	6kb	Cg1g013350	14kb	Cg1g013360	19kb
cmp0767	Unknown	Unknown	chr1:10633766	chr1	10633766	10Mb	both	Cg1g013160	-97kb	Cg1g013170	-90kb	Cg1g013180	-85kb	Cg1g013190	-79kb	Cg1g013200	-64kb	Cg1g013210	-62kb	Cg1g013220	-52kb	Cg1g013230	-46kb	Cg1g013240	-43kb	Cg1g013250	-35kb	Cg1g013260	-22kb	Cg1g013270	-22kb	Cg1g013280	-20kb	Cg1g013290	-18kb	Cg1g013300	-8kb	Cg1g013310	0kb	Cg1g013320	1kb	Cg1g013330	4kb	Cg1g013340	6kb	Cg1g013350	14kb	Cg1g013360	19kb
cmp0767	Unknown	Unknown	chr1:10633786	chr1	10633786	10Mb	EMMAX	Cg1g013160	-97kb	Cg1g013170	-90kb	Cg1g013180	-85kb	Cg1g013190	-79kb	Cg1g013200	-64kb	Cg1g013210	-62kb	Cg1g013220	-52kb	Cg1g013230	-46kb	Cg1g013240	-43kb	Cg1g013250	-35kb	Cg1g013260	-22kb	Cg1g013270	-22kb	Cg1g013280	-20kb	Cg1g013290	-18kb	Cg1g013300	-8kb	Cg1g013310	0kb	Cg1g013320	1kb	Cg1g013330	4kb	Cg1g013340	6kb	Cg1g013350	14kb	Cg1g013360	19kb
cmp0767	Unknown	Unknown	chr1:10633934	chr1	10633934	10Mb	both	Cg1g013160	-98kb	Cg1g013170	-90kb	Cg1g013180	-85kb	Cg1g013190	-79kb	Cg1g013200	-64kb	Cg1g013210	-62kb	Cg1g013220	-52kb	Cg1g013230	-46kb	Cg1g013240	-43kb	Cg1g013250	-35kb	Cg1g013260	-22kb	Cg1g013270	-22kb	Cg1g013280	-20kb	Cg1g013290	-18kb	Cg1g013300	-8kb	Cg1g013310	0kb	Cg1g013320	1kb	Cg1g013330	4kb	Cg1g013340	6kb	Cg1g013350	14kb	Cg1g013360	18kb
cmp0593	Unknown	Unknown	chr1:10646092	chr1	10646092	10Mb	EMMAX	Cg1g013180	97kb	Cg1g013190	-91kb	Cg1g013200	-76kb	Cg1g013210	-74kb	Cg1g013220	-64kb	Cg1g013230	-58kb	Cg1g013240	-55kb	Cg1g013250	-47kb	Cg1g013260	-35kb	Cg1g013270	-34kb	Cg1g013280	-32kb	Cg1g013290	-30kb	Cg1g013300	-20kb	Cg1g013310	-11kb	Cg1g013320	-9kb	Cg1g013330	-6kb	Cg1g013340	-4kb	Cg1g013350	2kb	Cg1g013360	6kb	Cg1g013370	11kb	Cg1g013380	20kb
cmp0767	Unknown	Unknown	chr1:10816907	chr1	10816907	10Mb	EMMAX	Cg1g013450	-89kb	Cg1g013460	-80kb	Cg1g013470	-72kb	Cg1g013480	-64kb	Cg1g013490	-58kb	Cg1g013500	-46kb	Cg1g013510	-27kb	Cg1g013520	-19kb	Cg1g013530	-3kb	Cg1g013540	0kb	Cg1g013550	5kb	Cg1g013560	21kb	Cg1g013570	27kb	Cg1g013580	30kb	Cg1g013590	33kb	Cg1g013600	35kb	Cg1g013610	40kb	Cg1g013620	41kb	Cg1g013630	46kb	Cg1g013640	51kb	Cg1g013650	58kb
cmp0767	Unknown	Unknown	chr1:10821659	chr1	10821659	10Mb	EMMAX	Cg1g013450	-94kb	Cg1g013460	-85kb	Cg1g013470	-76kb	Cg1g013480	-69kb	Cg1g013490	-63kb	Cg1g013500	-51kb	Cg1g013510	-32kb	Cg1g013520	-24kb	Cg1g013530	-7kb	Cg1g013540	-1kb	Cg1g013550	1kb	Cg1g013560	16kb	Cg1g013570	22kb	Cg1g013580	25kb	Cg1g013590	28kb	Cg1g013600	30kb	Cg1g013610	35kb	Cg1g013620	36kb	Cg1g013630	41kb	Cg1g013640	46kb	Cg1g013650	53kb
cmp0783	Unknown	Unknown	chr1:10913140	chr1	10913140	10Mb	both	Cg1g013530	99kb	Cg1g013540	-92kb	Cg1g013550	-86kb	Cg1g013560	-71kb	Cg1g013570	-68kb	Cg1g013580	-65kb	Cg1g013590	-62kb	Cg1g013600	-56kb	Cg1g013610	-55kb	Cg1g013620	-54kb	Cg1g013630	-48kb	Cg1g013640	-42kb	Cg1g013650	-34kb	Cg1g013660	-28kb	Cg1g013670	-19kb	Cg1g013680	-14kb	Cg1g013690	-11kb	Cg1g013700	-3kb	Cg1g013710	14kb	Cg1g013720	17kb	Cg1g013730	20kb
cmp0117	Unknown	Unknown	chr1:11195216	chr1	11195216	11Mb	both	Cg1g013950	-94kb	Cg1g013960	-81kb	Cg1g013970	-64kb	Cg1g013980	-60kb	Cg1g013990	-53kb	Cg1g014000	-43kb	Cg1g014010	-40kb	Cg1g014020	-31kb	Cg1g014030	-23kb	Cg1g014040	-16kb	Cg1g014050	-12kb	Cg1g014060	-3kb	Cg1g014070	0kb	Cg1g014080	2kb	Cg1g014090	9kb	Cg1g014100	17kb	Cg1g014110	19kb	Cg1g014120	31kb	Cg1g014130	48kb	Cg1g014140	55kb	Cg1g014150	59kb
cmp0117	Unknown	Unknown	chr1:11315419	chr1	11315419	11Mb	EMMAX	Cg1g014110	96kb	Cg1g014120	-85kb	Cg1g014130	-64kb	Cg1g014140	-62kb	Cg1g014150	-60kb	Cg1g014160	-50kb	Cg1g014170	-45kb	Cg1g014180	-44kb	Cg1g014190	-35kb	Cg1g014200	-24kb	Cg1g014210	-21kb	Cg1g014220	-20kb	Cg1g014230	-13kb	Cg1g014240	-9kb	Cg1g014250	0kb	Cg1g014260	1kb	Cg1g014270	3kb	Cg1g014280	6kb	Cg1g014290	15kb	Cg1g014300	18kb	Cg1g014310	29kb
cmp0117	Unknown	Unknown	chr1:11339472	chr1	11339472	11Mb	EMMAX	Cg1g014130	-88kb	Cg1g014140	-86kb	Cg1g014150	-84kb	Cg1g014160	-74kb	Cg1g014170	-69kb	Cg1g014180	-68kb	Cg1g014190	-59kb	Cg1g014200	-48kb	Cg1g014210	-45kb	Cg1g014220	-44kb	Cg1g014230	-37kb	Cg1g014240	-33kb	Cg1g014250	-24kb	Cg1g014260	-22kb	Cg1g014270	-19kb	Cg1g014280	-11kb	Cg1g014290	-6kb	Cg1g014300	-2kb	Cg1g014310	5kb	Cg1g014320	10kb	Cg1g014330	23kb
cmp0117	Unknown	Unknown	chr1:11387820	chr1	11387820	11Mb	both	Cg1g014200	96kb	Cg1g014210	-94kb	Cg1g014220	-92kb	Cg1g014230	-86kb	Cg1g014240	-81kb	Cg1g014250	-73kb	Cg1g014260	-70kb	Cg1g014270	-67kb	Cg1g014280	-59kb	Cg1g014290	-54kb	Cg1g014300	-51kb	Cg1g014310	-40kb	Cg1g014320	-34kb	Cg1g014330	-24kb	Cg1g014340	-19kb	Cg1g014350	-13kb	Cg1g014360	-6kb	Cg1g014370	-4kb	Cg1g014380	0kb	Cg1g014390	5kb	Cg1g014400	11kb
cmp0117	Unknown	Unknown	chr1:11388229	chr1	11388229	11Mb	EMMAX	Cg1g014200	97kb	Cg1g014210	-94kb	Cg1g014220	-92kb	Cg1g014230	-86kb	Cg1g014240	-81kb	Cg1g014250	-73kb	Cg1g014260	-70kb	Cg1g014270	-67kb	Cg1g014280	-60kb	Cg1g014290	-55kb	Cg1g014300	-51kb	Cg1g014310	-40kb	Cg1g014320	-34kb	Cg1g014330	-24kb	Cg1g014340	-20kb	Cg1g014350	-13kb	Cg1g014360	-6kb	Cg1g014370	-4kb	Cg1g014380	-1kb	Cg1g014390	5kb	Cg1g014400	11kb
cmp0303	Unknown	Unknown	chr1:11904361	chr1	11904361	11Mb	both	Cg1g014910	-99kb	Cg1g014920	-94kb	Cg1g014930	-80kb	Cg1g014940	-70kb	Cg1g014950	-68kb	Cg1g014960	-66kb	Cg1g014970	-61kb	Cg1g014980	-53kb	Cg1g014990	-50kb	Cg1g015000	-45kb	Cg1g015010	-38kb	Cg1g015020	-37kb	Cg1g015030	-35kb	Cg1g015040	-16kb	Cg1g015050	-14kb	Cg1g015060	-12kb	Cg1g015070	-11kb	Cg1g015080	-3kb	Cg1g015090	1kb	Cg1g015100	2kb	Cg1g015110	15kb
cmp0720	Unknown	Unknown	chr1:13197944	chr1	13197944	13Mb	FaST-LMM	Cg1g016000	99kb	Cg1g016010	-94kb	Cg1g016020	-77kb	Cg1g016030	-76kb	Cg1g016040	-17kb	Cg1g016050	-14kb	Cg1g016060	-8kb	Cg1g016070	14kb	Cg1g016080	29kb	Cg1g016090	35kb	Cg1g016100	40kb	Cg1g016110	43kb	Cg1g016120	49kb	Cg1g016130	65kb	Cg1g016140	76kb	Cg1g016150	92kb
cmp0840	Cocamidopropyl betaine	Others	chr1:13197944	chr1	13197944	13Mb	FaST-LMM	Cg1g016000	99kb	Cg1g016010	-94kb	Cg1g016020	-77kb	Cg1g016030	-76kb	Cg1g016040	-17kb	Cg1g016050	-14kb	Cg1g016060	-8kb	Cg1g016070	14kb	Cg1g016080	29kb	Cg1g016090	35kb	Cg1g016100	40kb	Cg1g016110	43kb	Cg1g016120	49kb	Cg1g016130	65kb	Cg1g016140	76kb	Cg1g016150	92kb
cmp0332	Unknown	Unknown	chr1:13417656	chr1	13417656	13Mb	EMMAX	Cg1g016170	-90kb	Cg1g016180	-81kb	Cg1g016190	-81kb	Cg1g016200	-78kb	Cg1g016210	-69kb	Cg1g016220	-50kb	Cg1g016230	-19kb	Cg1g016240	1kb	Cg1g016250	16kb	Cg1g016260	33kb	Cg1g016270	38kb	Cg1g016280	43kb	Cg1g016290	47kb	Cg1g016300	56kb	Cg1g016310	59kb	Cg1g016320	64kb	Cg1g016330	76kb	Cg1g016340	86kb	Cg1g016350	98kb
cmp0076	Unknown	Unknown	chr1:13451405	chr1	13451405	13Mb	EMMAX	Cg1g016220	-84kb	Cg1g016230	-52kb	Cg1g016240	-32kb	Cg1g016250	-16kb	Cg1g016260	0kb	Cg1g016270	4kb	Cg1g016280	9kb	Cg1g016290	14kb	Cg1g016300	22kb	Cg1g016310	25kb	Cg1g016320	30kb	Cg1g016330	42kb	Cg1g016340	52kb	Cg1g016350	64kb	Cg1g016360	71kb	Cg1g016370	78kb	Cg1g016380	82kb	Cg1g016390	97kb
cmp0332	Unknown	Unknown	chr1:13500188	chr1	13500188	13Mb	EMMAX	Cg1g016240	-81kb	Cg1g016250	-64kb	Cg1g016260	-45kb	Cg1g016270	-42kb	Cg1g016280	-36kb	Cg1g016290	-31kb	Cg1g016300	-23kb	Cg1g016310	-20kb	Cg1g016320	-13kb	Cg1g016330	-3kb	Cg1g016340	4kb	Cg1g016350	15kb	Cg1g016360	23kb	Cg1g016370	29kb	Cg1g016380	33kb	Cg1g016390	48kb	Cg1g016400	54kb	Cg1g016410	67kb	Cg1g016420	73kb	Cg1g016430	74kb	Cg1g016440	85kb
cmp0332	Unknown	Unknown	chr1:13509927	chr1	13509927	13Mb	EMMAX	Cg1g016240	-90kb	Cg1g016250	-74kb	Cg1g016260	-55kb	Cg1g016270	-52kb	Cg1g016280	-45kb	Cg1g016290	-41kb	Cg1g016300	-33kb	Cg1g016310	-30kb	Cg1g016320	-23kb	Cg1g016330	-13kb	Cg1g016340	-2kb	Cg1g016350	6kb	Cg1g016360	13kb	Cg1g016370	19kb	Cg1g016380	24kb	Cg1g016390	39kb	Cg1g016400	44kb	Cg1g016410	57kb	Cg1g016420	63kb	Cg1g016430	64kb	Cg1g016440	75kb
cmp0332	Unknown	Unknown	chr1:13514764	chr1	13514764	13Mb	EMMAX	Cg1g016240	-95kb	Cg1g016250	-79kb	Cg1g016260	-59kb	Cg1g016270	-57kb	Cg1g016280	-50kb	Cg1g016290	-45kb	Cg1g016300	-38kb	Cg1g016310	-35kb	Cg1g016320	-28kb	Cg1g016330	-18kb	Cg1g016340	-7kb	Cg1g016350	1kb	Cg1g016360	8kb	Cg1g016370	15kb	Cg1g016380	19kb	Cg1g016390	34kb	Cg1g016400	40kb	Cg1g016410	52kb	Cg1g016420	58kb	Cg1g016430	59kb	Cg1g016440	71kb
cmp0337	Cnidilin	Coumarin	chr1:13514764	chr1	13514764	13Mb	EMMAX	Cg1g016240	-95kb	Cg1g016250	-79kb	Cg1g016260	-59kb	Cg1g016270	-57kb	Cg1g016280	-50kb	Cg1g016290	-45kb	Cg1g016300	-38kb	Cg1g016310	-35kb	Cg1g016320	-28kb	Cg1g016330	-18kb	Cg1g016340	-7kb	Cg1g016350	1kb	Cg1g016360	8kb	Cg1g016370	15kb	Cg1g016380	19kb	Cg1g016390	34kb	Cg1g016400	40kb	Cg1g016410	52kb	Cg1g016420	58kb	Cg1g016430	59kb	Cg1g016440	71kb
cmp0920	Petunidin 3-O-rutinoside	Anthocyanin	chr1:13514764	chr1	13514764	13Mb	EMMAX	Cg1g016240	-95kb	Cg1g016250	-79kb	Cg1g016260	-59kb	Cg1g016270	-57kb	Cg1g016280	-50kb	Cg1g016290	-45kb	Cg1g016300	-38kb	Cg1g016310	-35kb	Cg1g016320	-28kb	Cg1g016330	-18kb	Cg1g016340	-7kb	Cg1g016350	1kb	Cg1g016360	8kb	Cg1g016370	15kb	Cg1g016380	19kb	Cg1g016390	34kb	Cg1g016400	40kb	Cg1g016410	52kb	Cg1g016420	58kb	Cg1g016430	59kb	Cg1g016440	71kb
cmp0554	Isorhamnetin 3-O-neohesperidoside	Flavonoid	chr1:13517482	chr1	13517482	13Mb	EMMAX	Cg1g016240	98kb	Cg1g016250	-82kb	Cg1g016260	-62kb	Cg1g016270	-59kb	Cg1g016280	-53kb	Cg1g016290	-48kb	Cg1g016300	-40kb	Cg1g016310	-37kb	Cg1g016320	-31kb	Cg1g016330	-20kb	Cg1g016340	-10kb	Cg1g016350	0kb	Cg1g016360	5kb	Cg1g016370	12kb	Cg1g016380	16kb	Cg1g016390	31kb	Cg1g016400	37kb	Cg1g016410	49kb	Cg1g016420	56kb	Cg1g016430	56kb	Cg1g016440	68kb
cmp0554	Isorhamnetin 3-O-neohesperidoside	Flavonoid	chr1:13520510	chr1	13520510	13Mb	EMMAX	Cg1g016250	-85kb	Cg1g016260	-65kb	Cg1g016270	-62kb	Cg1g016280	-56kb	Cg1g016290	-51kb	Cg1g016300	-43kb	Cg1g016310	-40kb	Cg1g016320	-34kb	Cg1g016330	-23kb	Cg1g016340	-13kb	Cg1g016350	-3kb	Cg1g016360	2kb	Cg1g016370	9kb	Cg1g016380	13kb	Cg1g016390	28kb	Cg1g016400	34kb	Cg1g016410	46kb	Cg1g016420	53kb	Cg1g016430	53kb	Cg1g016440	65kb	Cg1g016450	73kb
cmp0613	Unknown	Unknown	chr1:13520510	chr1	13520510	13Mb	EMMAX	Cg1g016250	-85kb	Cg1g016260	-65kb	Cg1g016270	-62kb	Cg1g016280	-56kb	Cg1g016290	-51kb	Cg1g016300	-43kb	Cg1g016310	-40kb	Cg1g016320	-34kb	Cg1g016330	-23kb	Cg1g016340	-13kb	Cg1g016350	-3kb	Cg1g016360	2kb	Cg1g016370	9kb	Cg1g016380	13kb	Cg1g016390	28kb	Cg1g016400	34kb	Cg1g016410	46kb	Cg1g016420	53kb	Cg1g016430	53kb	Cg1g016440	65kb	Cg1g016450	73kb
cmp0920	Petunidin 3-O-rutinoside	Anthocyanin	chr1:13520510	chr1	13520510	13Mb	EMMAX	Cg1g016250	-85kb	Cg1g016260	-65kb	Cg1g016270	-62kb	Cg1g016280	-56kb	Cg1g016290	-51kb	Cg1g016300	-43kb	Cg1g016310	-40kb	Cg1g016320	-34kb	Cg1g016330	-23kb	Cg1g016340	-13kb	Cg1g016350	-3kb	Cg1g016360	2kb	Cg1g016370	9kb	Cg1g016380	13kb	Cg1g016390	28kb	Cg1g016400	34kb	Cg1g016410	46kb	Cg1g016420	53kb	Cg1g016430	53kb	Cg1g016440	65kb	Cg1g016450	73kb
cmp0007	Unknown	Unknown	chr1:13783258	chr1	13783258	13Mb	EMMAX	Cg1g016550	-92kb	Cg1g016560	10kb	Cg1g016570	20kb	Cg1g016580	30kb	Cg1g016590	35kb	Cg1g016600	54kb	Cg1g016610	79kb	Cg1g016620	81kb	Cg1g016630	84kb	Cg1g016640	95kb
cmp0331	Phellopterin	Coumarin	chr1:13973495	chr1	13973495	13Mb	EMMAX	Cg1g016640	-91kb	Cg1g016650	-69kb	Cg1g016660	-62kb	Cg1g016670	-60kb	Cg1g016680	-22kb	Cg1g016690	-20kb	Cg1g016700	-14kb	Cg1g016710	1kb	Cg1g016720	1kb	Cg1g016730	4kb	Cg1g016740	19kb	Cg1g016750	24kb	Cg1g016760	44kb	Cg1g016770	48kb	Cg1g016780	66kb	Cg1g016790	72kb	Cg1g016800	75kb	Cg1g016810	78kb	Cg1g016820	81kb	Cg1g016830	87kb	Cg1g016840	92kb
cmp0332	Unknown	Unknown	chr1:14069041	chr1	14069041	14Mb	EMMAX	Cg1g016710	93kb	Cg1g016720	-91kb	Cg1g016730	-85kb	Cg1g016740	-72kb	Cg1g016750	-67kb	Cg1g016760	-50kb	Cg1g016770	-42kb	Cg1g016780	-25kb	Cg1g016790	-21kb	Cg1g016800	-18kb	Cg1g016810	-14kb	Cg1g016820	-9kb	Cg1g016830	-2kb	Cg1g016840	-2kb	Cg1g016850	3kb	Cg1g016860	13kb	Cg1g016870	18kb	Cg1g016880	25kb	Cg1g016890	31kb	Cg1g016900	37kb	Cg1g016910	41kb
cmp0337	Cnidilin	Coumarin	chr1:14069041	chr1	14069041	14Mb	EMMAX	Cg1g016710	93kb	Cg1g016720	-91kb	Cg1g016730	-85kb	Cg1g016740	-72kb	Cg1g016750	-67kb	Cg1g016760	-50kb	Cg1g016770	-42kb	Cg1g016780	-25kb	Cg1g016790	-21kb	Cg1g016800	-18kb	Cg1g016810	-14kb	Cg1g016820	-9kb	Cg1g016830	-2kb	Cg1g016840	-2kb	Cg1g016850	3kb	Cg1g016860	13kb	Cg1g016870	18kb	Cg1g016880	25kb	Cg1g016890	31kb	Cg1g016900	37kb	Cg1g016910	41kb
cmn0621	Kaempferol-7-O-neohesperidoside	Flavonoid	chr1:14078091	chr1	14078091	14Mb	EMMAX	Cg1g016730	-94kb	Cg1g016740	-81kb	Cg1g016750	-76kb	Cg1g016760	-59kb	Cg1g016770	-51kb	Cg1g016780	-34kb	Cg1g016790	-30kb	Cg1g016800	-27kb	Cg1g016810	-23kb	Cg1g016820	-18kb	Cg1g016830	-11kb	Cg1g016840	-6kb	Cg1g016850	-1kb	Cg1g016860	4kb	Cg1g016870	9kb	Cg1g016880	16kb	Cg1g016890	22kb	Cg1g016900	28kb	Cg1g016910	32kb	Cg1g016920	38kb	Cg1g016930	39kb
cmp0539	Poncirin	Flavonoid	chr1:14078091	chr1	14078091	14Mb	both	Cg1g016730	-94kb	Cg1g016740	-81kb	Cg1g016750	-76kb	Cg1g016760	-59kb	Cg1g016770	-51kb	Cg1g016780	-34kb	Cg1g016790	-30kb	Cg1g016800	-27kb	Cg1g016810	-23kb	Cg1g016820	-18kb	Cg1g016830	-11kb	Cg1g016840	-6kb	Cg1g016850	-1kb	Cg1g016860	4kb	Cg1g016870	9kb	Cg1g016880	16kb	Cg1g016890	22kb	Cg1g016900	28kb	Cg1g016910	32kb	Cg1g016920	38kb	Cg1g016930	39kb
cmp0543	Didymin	Flavonoid	chr1:14078091	chr1	14078091	14Mb	both	Cg1g016730	-94kb	Cg1g016740	-81kb	Cg1g016750	-76kb	Cg1g016760	-59kb	Cg1g016770	-51kb	Cg1g016780	-34kb	Cg1g016790	-30kb	Cg1g016800	-27kb	Cg1g016810	-23kb	Cg1g016820	-18kb	Cg1g016830	-11kb	Cg1g016840	-6kb	Cg1g016850	-1kb	Cg1g016860	4kb	Cg1g016870	9kb	Cg1g016880	16kb	Cg1g016890	22kb	Cg1g016900	28kb	Cg1g016910	32kb	Cg1g016920	38kb	Cg1g016930	39kb
cmp0544	Poncirin	Flavonoid	chr1:14078091	chr1	14078091	14Mb	both	Cg1g016730	-94kb	Cg1g016740	-81kb	Cg1g016750	-76kb	Cg1g016760	-59kb	Cg1g016770	-51kb	Cg1g016780	-34kb	Cg1g016790	-30kb	Cg1g016800	-27kb	Cg1g016810	-23kb	Cg1g016820	-18kb	Cg1g016830	-11kb	Cg1g016840	-6kb	Cg1g016850	-1kb	Cg1g016860	4kb	Cg1g016870	9kb	Cg1g016880	16kb	Cg1g016890	22kb	Cg1g016900	28kb	Cg1g016910	32kb	Cg1g016920	38kb	Cg1g016930	39kb
cmp0615	Unknown	Unknown	chr1:14078091	chr1	14078091	14Mb	EMMAX	Cg1g016730	-94kb	Cg1g016740	-81kb	Cg1g016750	-76kb	Cg1g016760	-59kb	Cg1g016770	-51kb	Cg1g016780	-34kb	Cg1g016790	-30kb	Cg1g016800	-27kb	Cg1g016810	-23kb	Cg1g016820	-18kb	Cg1g016830	-11kb	Cg1g016840	-6kb	Cg1g016850	-1kb	Cg1g016860	4kb	Cg1g016870	9kb	Cg1g016880	16kb	Cg1g016890	22kb	Cg1g016900	28kb	Cg1g016910	32kb	Cg1g016920	38kb	Cg1g016930	39kb
cmp0906	Luteolin 7-O-glucoside	Flavonoid	chr1:14078091	chr1	14078091	14Mb	both	Cg1g016730	-94kb	Cg1g016740	-81kb	Cg1g016750	-76kb	Cg1g016760	-59kb	Cg1g016770	-51kb	Cg1g016780	-34kb	Cg1g016790	-30kb	Cg1g016800	-27kb	Cg1g016810	-23kb	Cg1g016820	-18kb	Cg1g016830	-11kb	Cg1g016840	-6kb	Cg1g016850	-1kb	Cg1g016860	4kb	Cg1g016870	9kb	Cg1g016880	16kb	Cg1g016890	22kb	Cg1g016900	28kb	Cg1g016910	32kb	Cg1g016920	38kb	Cg1g016930	39kb
cmp0331	Phellopterin	Coumarin	chr1:14125230	chr1	14125230	14Mb	EMMAX	Cg1g016770	98kb	Cg1g016780	-82kb	Cg1g016790	-77kb	Cg1g016800	-74kb	Cg1g016810	-70kb	Cg1g016820	-65kb	Cg1g016830	-58kb	Cg1g016840	-53kb	Cg1g016850	-48kb	Cg1g016860	-38kb	Cg1g016870	-31kb	Cg1g016880	-24kb	Cg1g016890	-18kb	Cg1g016900	-17kb	Cg1g016910	-9kb	Cg1g016920	-7kb	Cg1g016930	-6kb	Cg1g016940	-5kb	Cg1g016950	2kb	Cg1g016960	4kb	Cg1g016970	17kb
cmp0332	Unknown	Unknown	chr1:14125230	chr1	14125230	14Mb	EMMAX	Cg1g016770	98kb	Cg1g016780	-82kb	Cg1g016790	-77kb	Cg1g016800	-74kb	Cg1g016810	-70kb	Cg1g016820	-65kb	Cg1g016830	-58kb	Cg1g016840	-53kb	Cg1g016850	-48kb	Cg1g016860	-38kb	Cg1g016870	-31kb	Cg1g016880	-24kb	Cg1g016890	-18kb	Cg1g016900	-17kb	Cg1g016910	-9kb	Cg1g016920	-7kb	Cg1g016930	-6kb	Cg1g016940	-5kb	Cg1g016950	2kb	Cg1g016960	4kb	Cg1g016970	17kb
cmp0337	Cnidilin	Coumarin	chr1:14125230	chr1	14125230	14Mb	EMMAX	Cg1g016770	98kb	Cg1g016780	-82kb	Cg1g016790	-77kb	Cg1g016800	-74kb	Cg1g016810	-70kb	Cg1g016820	-65kb	Cg1g016830	-58kb	Cg1g016840	-53kb	Cg1g016850	-48kb	Cg1g016860	-38kb	Cg1g016870	-31kb	Cg1g016880	-24kb	Cg1g016890	-18kb	Cg1g016900	-17kb	Cg1g016910	-9kb	Cg1g016920	-7kb	Cg1g016930	-6kb	Cg1g016940	-5kb	Cg1g016950	2kb	Cg1g016960	4kb	Cg1g016970	17kb
cmp0332	Unknown	Unknown	chr1:14198206	chr1	14198206	14Mb	EMMAX	Cg1g016880	97kb	Cg1g016890	-91kb	Cg1g016900	-90kb	Cg1g016910	-82kb	Cg1g016920	-80kb	Cg1g016930	-79kb	Cg1g016940	-78kb	Cg1g016950	-70kb	Cg1g016960	-68kb	Cg1g016970	-53kb	Cg1g016980	-50kb	Cg1g016990	-39kb	Cg1g017000	-37kb	Cg1g017010	-32kb	Cg1g017020	-26kb	Cg1g017030	-25kb	Cg1g017040	-8kb	Cg1g017050	-3kb	Cg1g017060	0kb	Cg1g017070	6kb	Cg1g017080	11kb
cmp0337	Cnidilin	Coumarin	chr1:14198206	chr1	14198206	14Mb	EMMAX	Cg1g016880	97kb	Cg1g016890	-91kb	Cg1g016900	-90kb	Cg1g016910	-82kb	Cg1g016920	-80kb	Cg1g016930	-79kb	Cg1g016940	-78kb	Cg1g016950	-70kb	Cg1g016960	-68kb	Cg1g016970	-53kb	Cg1g016980	-50kb	Cg1g016990	-39kb	Cg1g017000	-37kb	Cg1g017010	-32kb	Cg1g017020	-26kb	Cg1g017030	-25kb	Cg1g017040	-8kb	Cg1g017050	-3kb	Cg1g017060	0kb	Cg1g017070	6kb	Cg1g017080	11kb
cmp0332	Unknown	Unknown	chr1:14330329	chr1	14330329	14Mb	EMMAX	Cg1g017100	-94kb	Cg1g017110	-83kb	Cg1g017120	-76kb	Cg1g017130	-66kb	Cg1g017140	-49kb	Cg1g017150	-32kb	Cg1g017160	-11kb	Cg1g017170	-7kb	Cg1g017180	29kb	Cg1g017190	33kb	Cg1g017200	36kb	Cg1g017210	41kb	Cg1g017220	46kb	Cg1g017230	50kb	Cg1g017240	53kb	Cg1g017250	63kb	Cg1g017260	71kb	Cg1g017270	74kb	Cg1g017280	81kb	Cg1g017290	85kb	Cg1g017300	93kb
cmp0332	Unknown	Unknown	chr1:14389451	chr1	14389451	14Mb	EMMAX	Cg1g017150	-91kb	Cg1g017160	-70kb	Cg1g017170	-66kb	Cg1g017180	-28kb	Cg1g017190	-24kb	Cg1g017200	-17kb	Cg1g017210	-16kb	Cg1g017220	-11kb	Cg1g017230	-7kb	Cg1g017240	-1kb	Cg1g017250	4kb	Cg1g017260	12kb	Cg1g017270	15kb	Cg1g017280	22kb	Cg1g017290	25kb	Cg1g017300	34kb	Cg1g017310	37kb	Cg1g017320	42kb	Cg1g017330	45kb	Cg1g017340	46kb	Cg1g017350	51kb
cmp0331	Phellopterin	Coumarin	chr1:14401896	chr1	14401896	14Mb	EMMAX	Cg1g017160	-82kb	Cg1g017170	-78kb	Cg1g017180	-40kb	Cg1g017190	-36kb	Cg1g017200	-30kb	Cg1g017210	-28kb	Cg1g017220	-23kb	Cg1g017230	-19kb	Cg1g017240	-14kb	Cg1g017250	-7kb	Cg1g017260	0kb	Cg1g017270	2kb	Cg1g017280	9kb	Cg1g017290	13kb	Cg1g017300	21kb	Cg1g017310	25kb	Cg1g017320	29kb	Cg1g017330	33kb	Cg1g017340	34kb	Cg1g017350	39kb	Cg1g017360	59kb
cmp0332	Unknown	Unknown	chr1:14401896	chr1	14401896	14Mb	EMMAX	Cg1g017160	-82kb	Cg1g017170	-78kb	Cg1g017180	-40kb	Cg1g017190	-36kb	Cg1g017200	-30kb	Cg1g017210	-28kb	Cg1g017220	-23kb	Cg1g017230	-19kb	Cg1g017240	-14kb	Cg1g017250	-7kb	Cg1g017260	0kb	Cg1g017270	2kb	Cg1g017280	9kb	Cg1g017290	13kb	Cg1g017300	21kb	Cg1g017310	25kb	Cg1g017320	29kb	Cg1g017330	33kb	Cg1g017340	34kb	Cg1g017350	39kb	Cg1g017360	59kb
cmp0337	Cnidilin	Coumarin	chr1:14401896	chr1	14401896	14Mb	EMMAX	Cg1g017160	-82kb	Cg1g017170	-78kb	Cg1g017180	-40kb	Cg1g017190	-36kb	Cg1g017200	-30kb	Cg1g017210	-28kb	Cg1g017220	-23kb	Cg1g017230	-19kb	Cg1g017240	-14kb	Cg1g017250	-7kb	Cg1g017260	0kb	Cg1g017270	2kb	Cg1g017280	9kb	Cg1g017290	13kb	Cg1g017300	21kb	Cg1g017310	25kb	Cg1g017320	29kb	Cg1g017330	33kb	Cg1g017340	34kb	Cg1g017350	39kb	Cg1g017360	59kb
cmp0081	Unknown	Unknown	chr1:14409633	chr1	14409633	14Mb	EMMAX	Cg1g017160	-90kb	Cg1g017170	-86kb	Cg1g017180	-48kb	Cg1g017190	-44kb	Cg1g017200	-37kb	Cg1g017210	-36kb	Cg1g017220	-31kb	Cg1g017230	-27kb	Cg1g017240	-22kb	Cg1g017250	-15kb	Cg1g017260	-3kb	Cg1g017270	0kb	Cg1g017280	1kb	Cg1g017290	5kb	Cg1g017300	14kb	Cg1g017310	17kb	Cg1g017320	22kb	Cg1g017330	25kb	Cg1g017340	26kb	Cg1g017350	31kb	Cg1g017360	51kb
cmp0331	Phellopterin	Coumarin	chr1:14430758	chr1	14430758	14Mb	EMMAX	Cg1g017180	-69kb	Cg1g017190	-65kb	Cg1g017200	-59kb	Cg1g017210	-57kb	Cg1g017220	-52kb	Cg1g017230	-48kb	Cg1g017240	-43kb	Cg1g017250	-36kb	Cg1g017260	-24kb	Cg1g017270	-21kb	Cg1g017280	-18kb	Cg1g017290	-13kb	Cg1g017300	-5kb	Cg1g017310	0kb	Cg1g017320	0kb	Cg1g017330	4kb	Cg1g017340	5kb	Cg1g017350	10kb	Cg1g017360	30kb	Cg1g017370	33kb	Cg1g017380	37kb
cmp0848	Unknown	Unknown	chr1:14452302	chr1	14452302	14Mb	both	Cg1g017180	-91kb	Cg1g017190	-87kb	Cg1g017200	-80kb	Cg1g017210	-79kb	Cg1g017220	-74kb	Cg1g017230	-69kb	Cg1g017240	-64kb	Cg1g017250	-57kb	Cg1g017260	-45kb	Cg1g017270	-42kb	Cg1g017280	-40kb	Cg1g017290	-35kb	Cg1g017300	-26kb	Cg1g017310	-22kb	Cg1g017320	-18kb	Cg1g017330	-16kb	Cg1g017340	-14kb	Cg1g017350	5kb	Cg1g017360	9kb	Cg1g017370	12kb	Cg1g017380	16kb
cmp0840	Cocamidopropyl betaine	Others	chr1:14459479	chr1	14459479	14Mb	FaST-LMM	Cg1g017180	-98kb	Cg1g017190	-94kb	Cg1g017200	-87kb	Cg1g017210	-86kb	Cg1g017220	-81kb	Cg1g017230	-77kb	Cg1g017240	-71kb	Cg1g017250	-64kb	Cg1g017260	-52kb	Cg1g017270	-49kb	Cg1g017280	-47kb	Cg1g017290	-42kb	Cg1g017300	-33kb	Cg1g017310	-29kb	Cg1g017320	-25kb	Cg1g017330	-24kb	Cg1g017340	-21kb	Cg1g017350	-1kb	Cg1g017360	1kb	Cg1g017370	5kb	Cg1g017380	9kb
cmp0558	Unknown	Unknown	chr1:14528896	chr1	14528896	14Mb	EMMAX	Cg1g017310	99kb	Cg1g017320	-94kb	Cg1g017330	-93kb	Cg1g017340	-91kb	Cg1g017350	-70kb	Cg1g017360	-65kb	Cg1g017370	-62kb	Cg1g017380	-58kb	Cg1g017390	-55kb	Cg1g017400	-35kb	Cg1g017410	-28kb	Cg1g017420	-14kb	Cg1g017430	-5kb	Cg1g017440	-2kb	Cg1g017450	3kb	Cg1g017460	8kb	Cg1g017470	23kb	Cg1g017480	45kb	Cg1g017490	64kb	Cg1g017500	69kb	Cg1g017510	72kb
cmp0902	Limocitrin O-hexoside	Flavonoid	chr1:14528896	chr1	14528896	14Mb	EMMAX	Cg1g017310	99kb	Cg1g017320	-94kb	Cg1g017330	-93kb	Cg1g017340	-91kb	Cg1g017350	-70kb	Cg1g017360	-65kb	Cg1g017370	-62kb	Cg1g017380	-58kb	Cg1g017390	-55kb	Cg1g017400	-35kb	Cg1g017410	-28kb	Cg1g017420	-14kb	Cg1g017430	-5kb	Cg1g017440	-2kb	Cg1g017450	3kb	Cg1g017460	8kb	Cg1g017470	23kb	Cg1g017480	45kb	Cg1g017490	64kb	Cg1g017500	69kb	Cg1g017510	72kb
cmn0621	Kaempferol-7-O-neohesperidoside	Flavonoid	chr1:14572117	chr1	14572117	14Mb	both	Cg1g017390	99kb	Cg1g017400	-79kb	Cg1g017410	-71kb	Cg1g017420	-57kb	Cg1g017430	-48kb	Cg1g017440	-46kb	Cg1g017450	-36kb	Cg1g017460	-33kb	Cg1g017470	-18kb	Cg1g017480	2kb	Cg1g017490	21kb	Cg1g017500	26kb	Cg1g017510	29kb	Cg1g017520	35kb	Cg1g017530	41kb	Cg1g017540	46kb	Cg1g017550	51kb	Cg1g017560	53kb	Cg1g017570	59kb	Cg1g017580	59kb	Cg1g017590	72kb
cmp0238	Unknown	Unknown	chr1:14572117	chr1	14572117	14Mb	both	Cg1g017390	99kb	Cg1g017400	-79kb	Cg1g017410	-71kb	Cg1g017420	-57kb	Cg1g017430	-48kb	Cg1g017440	-46kb	Cg1g017450	-36kb	Cg1g017460	-33kb	Cg1g017470	-18kb	Cg1g017480	2kb	Cg1g017490	21kb	Cg1g017500	26kb	Cg1g017510	29kb	Cg1g017520	35kb	Cg1g017530	41kb	Cg1g017540	46kb	Cg1g017550	51kb	Cg1g017560	53kb	Cg1g017570	59kb	Cg1g017580	59kb	Cg1g017590	72kb
cmp0539	Poncirin	Flavonoid	chr1:14572117	chr1	14572117	14Mb	both	Cg1g017390	99kb	Cg1g017400	-79kb	Cg1g017410	-71kb	Cg1g017420	-57kb	Cg1g017430	-48kb	Cg1g017440	-46kb	Cg1g017450	-36kb	Cg1g017460	-33kb	Cg1g017470	-18kb	Cg1g017480	2kb	Cg1g017490	21kb	Cg1g017500	26kb	Cg1g017510	29kb	Cg1g017520	35kb	Cg1g017530	41kb	Cg1g017540	46kb	Cg1g017550	51kb	Cg1g017560	53kb	Cg1g017570	59kb	Cg1g017580	59kb	Cg1g017590	72kb
cmp0543	Didymin	Flavonoid	chr1:14572117	chr1	14572117	14Mb	both	Cg1g017390	99kb	Cg1g017400	-79kb	Cg1g017410	-71kb	Cg1g017420	-57kb	Cg1g017430	-48kb	Cg1g017440	-46kb	Cg1g017450	-36kb	Cg1g017460	-33kb	Cg1g017470	-18kb	Cg1g017480	2kb	Cg1g017490	21kb	Cg1g017500	26kb	Cg1g017510	29kb	Cg1g017520	35kb	Cg1g017530	41kb	Cg1g017540	46kb	Cg1g017550	51kb	Cg1g017560	53kb	Cg1g017570	59kb	Cg1g017580	59kb	Cg1g017590	72kb
cmp0544	Poncirin	Flavonoid	chr1:14572117	chr1	14572117	14Mb	both	Cg1g017390	99kb	Cg1g017400	-79kb	Cg1g017410	-71kb	Cg1g017420	-57kb	Cg1g017430	-48kb	Cg1g017440	-46kb	Cg1g017450	-36kb	Cg1g017460	-33kb	Cg1g017470	-18kb	Cg1g017480	2kb	Cg1g017490	21kb	Cg1g017500	26kb	Cg1g017510	29kb	Cg1g017520	35kb	Cg1g017530	41kb	Cg1g017540	46kb	Cg1g017550	51kb	Cg1g017560	53kb	Cg1g017570	59kb	Cg1g017580	59kb	Cg1g017590	72kb
cmp0575	Brutieridin	Flavonoid	chr1:14572117	chr1	14572117	14Mb	both	Cg1g017390	99kb	Cg1g017400	-79kb	Cg1g017410	-71kb	Cg1g017420	-57kb	Cg1g017430	-48kb	Cg1g017440	-46kb	Cg1g017450	-36kb	Cg1g017460	-33kb	Cg1g017470	-18kb	Cg1g017480	2kb	Cg1g017490	21kb	Cg1g017500	26kb	Cg1g017510	29kb	Cg1g017520	35kb	Cg1g017530	41kb	Cg1g017540	46kb	Cg1g017550	51kb	Cg1g017560	53kb	Cg1g017570	59kb	Cg1g017580	59kb	Cg1g017590	72kb
cmp0615	Unknown	Unknown	chr1:14572117	chr1	14572117	14Mb	both	Cg1g017390	99kb	Cg1g017400	-79kb	Cg1g017410	-71kb	Cg1g017420	-57kb	Cg1g017430	-48kb	Cg1g017440	-46kb	Cg1g017450	-36kb	Cg1g017460	-33kb	Cg1g017470	-18kb	Cg1g017480	2kb	Cg1g017490	21kb	Cg1g017500	26kb	Cg1g017510	29kb	Cg1g017520	35kb	Cg1g017530	41kb	Cg1g017540	46kb	Cg1g017550	51kb	Cg1g017560	53kb	Cg1g017570	59kb	Cg1g017580	59kb	Cg1g017590	72kb
cmp0906	Luteolin 7-O-glucoside	Flavonoid	chr1:14572117	chr1	14572117	14Mb	both	Cg1g017390	99kb	Cg1g017400	-79kb	Cg1g017410	-71kb	Cg1g017420	-57kb	Cg1g017430	-48kb	Cg1g017440	-46kb	Cg1g017450	-36kb	Cg1g017460	-33kb	Cg1g017470	-18kb	Cg1g017480	2kb	Cg1g017490	21kb	Cg1g017500	26kb	Cg1g017510	29kb	Cg1g017520	35kb	Cg1g017530	41kb	Cg1g017540	46kb	Cg1g017550	51kb	Cg1g017560	53kb	Cg1g017570	59kb	Cg1g017580	59kb	Cg1g017590	72kb
cmp0977	Luteolin	Flavonoid	chr1:14572117	chr1	14572117	14Mb	both	Cg1g017390	99kb	Cg1g017400	-79kb	Cg1g017410	-71kb	Cg1g017420	-57kb	Cg1g017430	-48kb	Cg1g017440	-46kb	Cg1g017450	-36kb	Cg1g017460	-33kb	Cg1g017470	-18kb	Cg1g017480	2kb	Cg1g017490	21kb	Cg1g017500	26kb	Cg1g017510	29kb	Cg1g017520	35kb	Cg1g017530	41kb	Cg1g017540	46kb	Cg1g017550	51kb	Cg1g017560	53kb	Cg1g017570	59kb	Cg1g017580	59kb	Cg1g017590	72kb
cmn0621	Kaempferol-7-O-neohesperidoside	Flavonoid	chr1:14599816	chr1	14599816	14Mb	EMMAX	Cg1g017410	99kb	Cg1g017420	-85kb	Cg1g017430	-76kb	Cg1g017440	-73kb	Cg1g017450	-63kb	Cg1g017460	-61kb	Cg1g017470	-46kb	Cg1g017480	-19kb	Cg1g017490	-6kb	Cg1g017500	0kb	Cg1g017510	1kb	Cg1g017520	7kb	Cg1g017530	14kb	Cg1g017540	19kb	Cg1g017550	23kb	Cg1g017560	25kb	Cg1g017570	31kb	Cg1g017580	31kb	Cg1g017590	44kb	Cg1g017600	67kb	Cg1g017610	72kb
cmn0626	Kaempferol 3-O-β-rutinoside	Flavonoid	chr1:14732549	chr1	14732549	14Mb	both	Cg1g017580	92kb	Cg1g017590	-85kb	Cg1g017600	-60kb	Cg1g017610	-59kb	Cg1g017620	-56kb	Cg1g017630	-50kb	Cg1g017640	-46kb	Cg1g017650	-43kb	Cg1g017660	-35kb	Cg1g017670	8kb	Cg1g017680	34kb	Cg1g017690	44kb	Cg1g017700	53kb	Cg1g017710	55kb	Cg1g017720	64kb	Cg1g017730	68kb	Cg1g017740	73kb	Cg1g017750	85kb	Cg1g017760	87kb
cmp0091	Unknown	Unknown	chr1:14732549	chr1	14732549	14Mb	EMMAX	Cg1g017580	92kb	Cg1g017590	-85kb	Cg1g017600	-60kb	Cg1g017610	-59kb	Cg1g017620	-56kb	Cg1g017630	-50kb	Cg1g017640	-46kb	Cg1g017650	-43kb	Cg1g017660	-35kb	Cg1g017670	8kb	Cg1g017680	34kb	Cg1g017690	44kb	Cg1g017700	53kb	Cg1g017710	55kb	Cg1g017720	64kb	Cg1g017730	68kb	Cg1g017740	73kb	Cg1g017750	85kb	Cg1g017760	87kb
cmp0573	Kaempferol-3-O-rhamnosylhexoside-7-O-rhamnoside	Flavonoid	chr1:14732549	chr1	14732549	14Mb	EMMAX	Cg1g017580	92kb	Cg1g017590	-85kb	Cg1g017600	-60kb	Cg1g017610	-59kb	Cg1g017620	-56kb	Cg1g017630	-50kb	Cg1g017640	-46kb	Cg1g017650	-43kb	Cg1g017660	-35kb	Cg1g017670	8kb	Cg1g017680	34kb	Cg1g017690	44kb	Cg1g017700	53kb	Cg1g017710	55kb	Cg1g017720	64kb	Cg1g017730	68kb	Cg1g017740	73kb	Cg1g017750	85kb	Cg1g017760	87kb
cmp0959	C-pentosyl-luteolin O-hexoside	Flavonoid	chr1:14732549	chr1	14732549	14Mb	EMMAX	Cg1g017580	92kb	Cg1g017590	-85kb	Cg1g017600	-60kb	Cg1g017610	-59kb	Cg1g017620	-56kb	Cg1g017630	-50kb	Cg1g017640	-46kb	Cg1g017650	-43kb	Cg1g017660	-35kb	Cg1g017670	8kb	Cg1g017680	34kb	Cg1g017690	44kb	Cg1g017700	53kb	Cg1g017710	55kb	Cg1g017720	64kb	Cg1g017730	68kb	Cg1g017740	73kb	Cg1g017750	85kb	Cg1g017760	87kb
cmp0966	Kaempferol 3-O-glucoside-2‘-O-rhamnoside	Flavonoid	chr1:14732549	chr1	14732549	14Mb	both	Cg1g017580	92kb	Cg1g017590	-85kb	Cg1g017600	-60kb	Cg1g017610	-59kb	Cg1g017620	-56kb	Cg1g017630	-50kb	Cg1g017640	-46kb	Cg1g017650	-43kb	Cg1g017660	-35kb	Cg1g017670	8kb	Cg1g017680	34kb	Cg1g017690	44kb	Cg1g017700	53kb	Cg1g017710	55kb	Cg1g017720	64kb	Cg1g017730	68kb	Cg1g017740	73kb	Cg1g017750	85kb	Cg1g017760	87kb
cmn0626	Kaempferol 3-O-β-rutinoside	Flavonoid	chr1:14732911	chr1	14732911	14Mb	both	Cg1g017580	92kb	Cg1g017590	-85kb	Cg1g017600	-61kb	Cg1g017610	-59kb	Cg1g017620	-56kb	Cg1g017630	-50kb	Cg1g017640	-47kb	Cg1g017650	-43kb	Cg1g017660	-36kb	Cg1g017670	8kb	Cg1g017680	34kb	Cg1g017690	44kb	Cg1g017700	52kb	Cg1g017710	55kb	Cg1g017720	63kb	Cg1g017730	68kb	Cg1g017740	73kb	Cg1g017750	85kb	Cg1g017760	87kb
cmp0573	Kaempferol-3-O-rhamnosylhexoside-7-O-rhamnoside	Flavonoid	chr1:14732911	chr1	14732911	14Mb	EMMAX	Cg1g017580	92kb	Cg1g017590	-85kb	Cg1g017600	-61kb	Cg1g017610	-59kb	Cg1g017620	-56kb	Cg1g017630	-50kb	Cg1g017640	-47kb	Cg1g017650	-43kb	Cg1g017660	-36kb	Cg1g017670	8kb	Cg1g017680	34kb	Cg1g017690	44kb	Cg1g017700	52kb	Cg1g017710	55kb	Cg1g017720	63kb	Cg1g017730	68kb	Cg1g017740	73kb	Cg1g017750	85kb	Cg1g017760	87kb
cmp0867	C-hexosyl-tricetin O-pentoside	Flavonoid	chr1:14732911	chr1	14732911	14Mb	EMMAX	Cg1g017580	92kb	Cg1g017590	-85kb	Cg1g017600	-61kb	Cg1g017610	-59kb	Cg1g017620	-56kb	Cg1g017630	-50kb	Cg1g017640	-47kb	Cg1g017650	-43kb	Cg1g017660	-36kb	Cg1g017670	8kb	Cg1g017680	34kb	Cg1g017690	44kb	Cg1g017700	52kb	Cg1g017710	55kb	Cg1g017720	63kb	Cg1g017730	68kb	Cg1g017740	73kb	Cg1g017750	85kb	Cg1g017760	87kb
cmp0966	Kaempferol 3-O-glucoside-2‘-O-rhamnoside	Flavonoid	chr1:14732911	chr1	14732911	14Mb	both	Cg1g017580	92kb	Cg1g017590	-85kb	Cg1g017600	-61kb	Cg1g017610	-59kb	Cg1g017620	-56kb	Cg1g017630	-50kb	Cg1g017640	-47kb	Cg1g017650	-43kb	Cg1g017660	-36kb	Cg1g017670	8kb	Cg1g017680	34kb	Cg1g017690	44kb	Cg1g017700	52kb	Cg1g017710	55kb	Cg1g017720	63kb	Cg1g017730	68kb	Cg1g017740	73kb	Cg1g017750	85kb	Cg1g017760	87kb
cmn0626	Kaempferol 3-O-β-rutinoside	Flavonoid	chr1:14732939	chr1	14732939	14Mb	EMMAX	Cg1g017580	92kb	Cg1g017590	-85kb	Cg1g017600	-61kb	Cg1g017610	-59kb	Cg1g017620	-56kb	Cg1g017630	-50kb	Cg1g017640	-47kb	Cg1g017650	-43kb	Cg1g017660	-36kb	Cg1g017670	8kb	Cg1g017680	34kb	Cg1g017690	44kb	Cg1g017700	52kb	Cg1g017710	55kb	Cg1g017720	63kb	Cg1g017730	68kb	Cg1g017740	73kb	Cg1g017750	85kb	Cg1g017760	87kb
cmp0966	Kaempferol 3-O-glucoside-2‘-O-rhamnoside	Flavonoid	chr1:14732939	chr1	14732939	14Mb	EMMAX	Cg1g017580	92kb	Cg1g017590	-85kb	Cg1g017600	-61kb	Cg1g017610	-59kb	Cg1g017620	-56kb	Cg1g017630	-50kb	Cg1g017640	-47kb	Cg1g017650	-43kb	Cg1g017660	-36kb	Cg1g017670	8kb	Cg1g017680	34kb	Cg1g017690	44kb	Cg1g017700	52kb	Cg1g017710	55kb	Cg1g017720	63kb	Cg1g017730	68kb	Cg1g017740	73kb	Cg1g017750	85kb	Cg1g017760	87kb
cmp0331	Phellopterin	Coumarin	chr1:14763188	chr1	14763188	14Mb	both	Cg1g017600	-91kb	Cg1g017610	-90kb	Cg1g017620	-86kb	Cg1g017630	-80kb	Cg1g017640	-77kb	Cg1g017650	-73kb	Cg1g017660	-66kb	Cg1g017670	-20kb	Cg1g017680	4kb	Cg1g017690	13kb	Cg1g017700	22kb	Cg1g017710	24kb	Cg1g017720	33kb	Cg1g017730	37kb	Cg1g017740	43kb	Cg1g017750	54kb	Cg1g017760	56kb	Cg1g017770	85kb	Cg1g017780	89kb	Cg1g017790	92kb	Cg1g017800	93kb
cmp0606	Unknown	Unknown	chr1:14881469	chr1	14881469	14Mb	EMMAX	Cg1g017700	-93kb	Cg1g017710	-91kb	Cg1g017720	-82kb	Cg1g017730	-77kb	Cg1g017740	-73kb	Cg1g017750	-59kb	Cg1g017760	-48kb	Cg1g017770	-29kb	Cg1g017780	-26kb	Cg1g017790	-25kb	Cg1g017800	-23kb	Cg1g017810	-20kb	Cg1g017820	-16kb	Cg1g017830	-11kb	Cg1g017840	-7kb	Cg1g017850	-2kb	Cg1g017860	0kb	Cg1g017870	5kb	Cg1g017880	7kb	Cg1g017890	43kb	Cg1g017900	47kb
cmp0332	Unknown	Unknown	chr1:14980851	chr1	14980851	14Mb	EMMAX	Cg1g017860	-96kb	Cg1g017870	-93kb	Cg1g017880	-91kb	Cg1g017890	-54kb	Cg1g017900	-49kb	Cg1g017910	-30kb	Cg1g017920	-19kb	Cg1g017930	-18kb	Cg1g017940	-13kb	Cg1g017950	-5kb	Cg1g017960	15kb	Cg1g017970	19kb	Cg1g017980	26kb	Cg1g017990	29kb	Cg1g018000	45kb	Cg1g018010	52kb	Cg1g018020	58kb	Cg1g018030	62kb	Cg1g018040	69kb	Cg1g018050	71kb	Cg1g018060	73kb
cmp0332	Unknown	Unknown	chr1:14982085	chr1	14982085	14Mb	EMMAX	Cg1g017860	98kb	Cg1g017870	-94kb	Cg1g017880	-92kb	Cg1g017890	-55kb	Cg1g017900	-50kb	Cg1g017910	-31kb	Cg1g017920	-20kb	Cg1g017930	-19kb	Cg1g017940	-14kb	Cg1g017950	-6kb	Cg1g017960	13kb	Cg1g017970	18kb	Cg1g017980	25kb	Cg1g017990	28kb	Cg1g018000	44kb	Cg1g018010	51kb	Cg1g018020	56kb	Cg1g018030	61kb	Cg1g018040	67kb	Cg1g018050	70kb	Cg1g018060	72kb
cmp0085	Unknown	Unknown	chr1:14982827	chr1	14982827	14Mb	FaST-LMM	Cg1g017860	98kb	Cg1g017870	-95kb	Cg1g017880	-93kb	Cg1g017890	-55kb	Cg1g017900	-51kb	Cg1g017910	-32kb	Cg1g017920	-21kb	Cg1g017930	-20kb	Cg1g017940	-15kb	Cg1g017950	-7kb	Cg1g017960	13kb	Cg1g017970	17kb	Cg1g017980	24kb	Cg1g017990	27kb	Cg1g018000	43kb	Cg1g018010	50kb	Cg1g018020	56kb	Cg1g018030	60kb	Cg1g018040	67kb	Cg1g018050	69kb	Cg1g018060	71kb
cmp0105	Unknown	Unknown	chr1:14982827	chr1	14982827	14Mb	both	Cg1g017860	98kb	Cg1g017870	-95kb	Cg1g017880	-93kb	Cg1g017890	-55kb	Cg1g017900	-51kb	Cg1g017910	-32kb	Cg1g017920	-21kb	Cg1g017930	-20kb	Cg1g017940	-15kb	Cg1g017950	-7kb	Cg1g017960	13kb	Cg1g017970	17kb	Cg1g017980	24kb	Cg1g017990	27kb	Cg1g018000	43kb	Cg1g018010	50kb	Cg1g018020	56kb	Cg1g018030	60kb	Cg1g018040	67kb	Cg1g018050	69kb	Cg1g018060	71kb
cmp0325	7-Prenyloxycoumarin	Coumarin	chr1:14982827	chr1	14982827	14Mb	both	Cg1g017860	98kb	Cg1g017870	-95kb	Cg1g017880	-93kb	Cg1g017890	-55kb	Cg1g017900	-51kb	Cg1g017910	-32kb	Cg1g017920	-21kb	Cg1g017930	-20kb	Cg1g017940	-15kb	Cg1g017950	-7kb	Cg1g017960	13kb	Cg1g017970	17kb	Cg1g017980	24kb	Cg1g017990	27kb	Cg1g018000	43kb	Cg1g018010	50kb	Cg1g018020	56kb	Cg1g018030	60kb	Cg1g018040	67kb	Cg1g018050	69kb	Cg1g018060	71kb
cmp0859	Unknown	Unknown	chr1:14982827	chr1	14982827	14Mb	both	Cg1g017860	98kb	Cg1g017870	-95kb	Cg1g017880	-93kb	Cg1g017890	-55kb	Cg1g017900	-51kb	Cg1g017910	-32kb	Cg1g017920	-21kb	Cg1g017930	-20kb	Cg1g017940	-15kb	Cg1g017950	-7kb	Cg1g017960	13kb	Cg1g017970	17kb	Cg1g017980	24kb	Cg1g017990	27kb	Cg1g018000	43kb	Cg1g018010	50kb	Cg1g018020	56kb	Cg1g018030	60kb	Cg1g018040	67kb	Cg1g018050	69kb	Cg1g018060	71kb
cmp0867	C-hexosyl-tricetin O-pentoside	Flavonoid	chr1:15153741	chr1	15153741	15Mb	both	Cg1g018060	-94kb	Cg1g018070	-84kb	Cg1g018080	-78kb	Cg1g018090	-75kb	Cg1g018100	-72kb	Cg1g018110	-57kb	Cg1g018120	-54kb	Cg1g018130	-53kb	Cg1g018140	-50kb	Cg1g018150	-46kb	Cg1g018160	-43kb	Cg1g018170	-40kb	Cg1g018180	-25kb	Cg1g018190	-17kb	Cg1g018200	-5kb	Cg1g018210	-4kb	Cg1g018220	1kb	Cg1g018230	9kb	Cg1g018240	11kb	Cg1g018250	28kb	Cg1g018260	30kb
cmn0621	Kaempferol-7-O-neohesperidoside	Flavonoid	chr1:15422482	chr1	15422482	15Mb	EMMAX	Cg1g018280	-73kb	Cg1g018290	-68kb	Cg1g018300	-3kb	Cg1g018310	9kb	Cg1g018320	19kb	Cg1g018330	21kb	Cg1g018340	36kb	Cg1g018350	36kb	Cg1g018360	39kb	Cg1g018370	40kb	Cg1g018380	45kb	Cg1g018390	50kb	Cg1g018400	57kb	Cg1g018410	63kb	Cg1g018420	71kb	Cg1g018430	72kb	Cg1g018440	81kb	Cg1g018450	98kb
cmp0543	Didymin	Flavonoid	chr1:15422482	chr1	15422482	15Mb	both	Cg1g018280	-73kb	Cg1g018290	-68kb	Cg1g018300	-3kb	Cg1g018310	9kb	Cg1g018320	19kb	Cg1g018330	21kb	Cg1g018340	36kb	Cg1g018350	36kb	Cg1g018360	39kb	Cg1g018370	40kb	Cg1g018380	45kb	Cg1g018390	50kb	Cg1g018400	57kb	Cg1g018410	63kb	Cg1g018420	71kb	Cg1g018430	72kb	Cg1g018440	81kb	Cg1g018450	98kb
cmp0575	Brutieridin	Flavonoid	chr1:15422482	chr1	15422482	15Mb	EMMAX	Cg1g018280	-73kb	Cg1g018290	-68kb	Cg1g018300	-3kb	Cg1g018310	9kb	Cg1g018320	19kb	Cg1g018330	21kb	Cg1g018340	36kb	Cg1g018350	36kb	Cg1g018360	39kb	Cg1g018370	40kb	Cg1g018380	45kb	Cg1g018390	50kb	Cg1g018400	57kb	Cg1g018410	63kb	Cg1g018420	71kb	Cg1g018430	72kb	Cg1g018440	81kb	Cg1g018450	98kb
cmp0584	Unknown	Unknown	chr1:15447336	chr1	15447336	15Mb	FaST-LMM	Cg1g018280	-98kb	Cg1g018290	-93kb	Cg1g018300	-28kb	Cg1g018310	-15kb	Cg1g018320	-4kb	Cg1g018330	-2kb	Cg1g018340	11kb	Cg1g018350	12kb	Cg1g018360	14kb	Cg1g018370	15kb	Cg1g018380	20kb	Cg1g018390	26kb	Cg1g018400	32kb	Cg1g018410	38kb	Cg1g018420	47kb	Cg1g018430	47kb	Cg1g018440	56kb	Cg1g018450	73kb	Cg1g018460	93kb
cmp0331	Phellopterin	Coumarin	chr1:15595684	chr1	15595684	15Mb	EMMAX	Cg1g018430	97kb	Cg1g018440	-89kb	Cg1g018450	-73kb	Cg1g018460	-51kb	Cg1g018470	-46kb	Cg1g018480	-42kb	Cg1g018490	-42kb	Cg1g018500	-38kb	Cg1g018510	-28kb	Cg1g018520	-27kb	Cg1g018530	-23kb	Cg1g018540	-22kb	Cg1g018550	-8kb	Cg1g018560	-7kb	Cg1g018570	-4kb	Cg1g018580	0kb	Cg1g018590	1kb	Cg1g018600	9kb	Cg1g018610	15kb	Cg1g018620	23kb	Cg1g018630	26kb
cmp0606	Unknown	Unknown	chr1:15781921	chr1	15781921	15Mb	both	Cg1g018700	-90kb	Cg1g018710	-88kb	Cg1g018720	-78kb	Cg1g018730	-73kb	Cg1g018740	-72kb	Cg1g018750	-43kb	Cg1g018760	-66kb	Cg1g018770	-65kb	Cg1g018780	-45kb	Cg1g018790	-36kb	Cg1g018800	-27kb	Cg1g018810	-17kb	Cg1g018820	-7kb	Cg1g018830	5kb	Cg1g018840	7kb	Cg1g018850	13kb	Cg1g018860	20kb	Cg1g018870	31kb	Cg1g018880	62kb	Cg1g018890	66kb	Cg1g018900	79kb
cmp0606	Unknown	Unknown	chr1:15795883	chr1	15795883	15Mb	both	Cg1g018720	-92kb	Cg1g018730	-87kb	Cg1g018740	-86kb	Cg1g018750	-57kb	Cg1g018760	-80kb	Cg1g018770	-79kb	Cg1g018780	-59kb	Cg1g018790	-50kb	Cg1g018800	-41kb	Cg1g018810	-31kb	Cg1g018820	-21kb	Cg1g018830	-7kb	Cg1g018840	-4kb	Cg1g018850	0kb	Cg1g018860	6kb	Cg1g018870	17kb	Cg1g018880	48kb	Cg1g018890	52kb	Cg1g018900	65kb	Cg1g018910	75kb	Cg1g018920	95kb
cmp0140	Unknown	Unknown	chr1:16022171	chr1	16022171	16Mb	both	Cg1g018980	95kb	Cg1g018990	-88kb	Cg1g019000	-79kb	Cg1g019010	-70kb	Cg1g019020	-67kb	Cg1g019030	52kb	Cg1g019040	57kb	Cg1g019050	60kb	Cg1g019060	68kb	Cg1g019070	69kb	Cg1g019080	76kb	Cg1g019090	77kb	Cg1g019100	86kb	Cg1g019110	90kb
cmp0309	Unknown	Unknown	chr1:16332855	chr1	16332855	16Mb	EMMAX	Cg1g019200	-62kb	Cg1g019210	-59kb	Cg1g019220	-51kb	Cg1g019230	-32kb	Cg1g019240	-4kb	Cg1g019250	-15kb	Cg1g019260	-3kb	Cg1g019270	22kb	Cg1g019280	23kb	Cg1g019290	32kb	Cg1g019300	41kb	Cg1g019310	49kb	Cg1g019320	76kb	Cg1g019330	90kb
cmp0441	Scutellarein 5,6,7,4'-tetramethyl ether	Flavonoid	chr1:16332855	chr1	16332855	16Mb	EMMAX	Cg1g019200	-62kb	Cg1g019210	-59kb	Cg1g019220	-51kb	Cg1g019230	-32kb	Cg1g019240	-4kb	Cg1g019250	-15kb	Cg1g019260	-3kb	Cg1g019270	22kb	Cg1g019280	23kb	Cg1g019290	32kb	Cg1g019300	41kb	Cg1g019310	49kb	Cg1g019320	76kb	Cg1g019330	90kb
cmp0450	Isosinensetin	Flavonoid	chr1:16332855	chr1	16332855	16Mb	EMMAX	Cg1g019200	-62kb	Cg1g019210	-59kb	Cg1g019220	-51kb	Cg1g019230	-32kb	Cg1g019240	-4kb	Cg1g019250	-15kb	Cg1g019260	-3kb	Cg1g019270	22kb	Cg1g019280	23kb	Cg1g019290	32kb	Cg1g019300	41kb	Cg1g019310	49kb	Cg1g019320	76kb	Cg1g019330	90kb
cmp0451	Unknown	Unknown	chr1:16332855	chr1	16332855	16Mb	EMMAX	Cg1g019200	-62kb	Cg1g019210	-59kb	Cg1g019220	-51kb	Cg1g019230	-32kb	Cg1g019240	-4kb	Cg1g019250	-15kb	Cg1g019260	-3kb	Cg1g019270	22kb	Cg1g019280	23kb	Cg1g019290	32kb	Cg1g019300	41kb	Cg1g019310	49kb	Cg1g019320	76kb	Cg1g019330	90kb
cmp0459	Hexamethoxyflavone	Flavonoid	chr1:16332855	chr1	16332855	16Mb	EMMAX	Cg1g019200	-62kb	Cg1g019210	-59kb	Cg1g019220	-51kb	Cg1g019230	-32kb	Cg1g019240	-4kb	Cg1g019250	-15kb	Cg1g019260	-3kb	Cg1g019270	22kb	Cg1g019280	23kb	Cg1g019290	32kb	Cg1g019300	41kb	Cg1g019310	49kb	Cg1g019320	76kb	Cg1g019330	90kb
cmp0460	Nobiletin	Flavonoid	chr1:16332855	chr1	16332855	16Mb	EMMAX	Cg1g019200	-62kb	Cg1g019210	-59kb	Cg1g019220	-51kb	Cg1g019230	-32kb	Cg1g019240	-4kb	Cg1g019250	-15kb	Cg1g019260	-3kb	Cg1g019270	22kb	Cg1g019280	23kb	Cg1g019290	32kb	Cg1g019300	41kb	Cg1g019310	49kb	Cg1g019320	76kb	Cg1g019330	90kb
cmp0589	Unknown	Unknown	chr1:16332855	chr1	16332855	16Mb	EMMAX	Cg1g019200	-62kb	Cg1g019210	-59kb	Cg1g019220	-51kb	Cg1g019230	-32kb	Cg1g019240	-4kb	Cg1g019250	-15kb	Cg1g019260	-3kb	Cg1g019270	22kb	Cg1g019280	23kb	Cg1g019290	32kb	Cg1g019300	41kb	Cg1g019310	49kb	Cg1g019320	76kb	Cg1g019330	90kb
cmp0309	Unknown	Unknown	chr1:16343753	chr1	16343753	16Mb	EMMAX	Cg1g019200	-73kb	Cg1g019210	-70kb	Cg1g019220	-62kb	Cg1g019230	-43kb	Cg1g019240	-15kb	Cg1g019250	-26kb	Cg1g019260	-14kb	Cg1g019270	11kb	Cg1g019280	13kb	Cg1g019290	21kb	Cg1g019300	30kb	Cg1g019310	39kb	Cg1g019320	65kb	Cg1g019330	79kb	Cg1g019340	93kb
cmp0459	Hexamethoxyflavone	Flavonoid	chr1:16343753	chr1	16343753	16Mb	EMMAX	Cg1g019200	-73kb	Cg1g019210	-70kb	Cg1g019220	-62kb	Cg1g019230	-43kb	Cg1g019240	-15kb	Cg1g019250	-26kb	Cg1g019260	-14kb	Cg1g019270	11kb	Cg1g019280	13kb	Cg1g019290	21kb	Cg1g019300	30kb	Cg1g019310	39kb	Cg1g019320	65kb	Cg1g019330	79kb	Cg1g019340	93kb
cmp0460	Nobiletin	Flavonoid	chr1:16343753	chr1	16343753	16Mb	EMMAX	Cg1g019200	-73kb	Cg1g019210	-70kb	Cg1g019220	-62kb	Cg1g019230	-43kb	Cg1g019240	-15kb	Cg1g019250	-26kb	Cg1g019260	-14kb	Cg1g019270	11kb	Cg1g019280	13kb	Cg1g019290	21kb	Cg1g019300	30kb	Cg1g019310	39kb	Cg1g019320	65kb	Cg1g019330	79kb	Cg1g019340	93kb
cmp0471	alpha-Tocotrienol	Vitamin	chr1:16343753	chr1	16343753	16Mb	EMMAX	Cg1g019200	-73kb	Cg1g019210	-70kb	Cg1g019220	-62kb	Cg1g019230	-43kb	Cg1g019240	-15kb	Cg1g019250	-26kb	Cg1g019260	-14kb	Cg1g019270	11kb	Cg1g019280	13kb	Cg1g019290	21kb	Cg1g019300	30kb	Cg1g019310	39kb	Cg1g019320	65kb	Cg1g019330	79kb	Cg1g019340	93kb
cmp0589	Unknown	Unknown	chr1:16343753	chr1	16343753	16Mb	EMMAX	Cg1g019200	-73kb	Cg1g019210	-70kb	Cg1g019220	-62kb	Cg1g019230	-43kb	Cg1g019240	-15kb	Cg1g019250	-26kb	Cg1g019260	-14kb	Cg1g019270	11kb	Cg1g019280	13kb	Cg1g019290	21kb	Cg1g019300	30kb	Cg1g019310	39kb	Cg1g019320	65kb	Cg1g019330	79kb	Cg1g019340	93kb
cmp0140	Unknown	Unknown	chr1:16562785	chr1	16562785	16Mb	EMMAX	Cg1g019360	-36kb	Cg1g019370	-33kb	Cg1g019380	-27kb	Cg1g019390	-14kb	Cg1g019400	-2kb	Cg1g019410	6kb	Cg1g019420	8kb	Cg1g019430	18kb	Cg1g019440	48kb
cmp0451	Unknown	Unknown	chr1:16669131	chr1	16669131	16Mb	EMMAX	Cg1g019410	98kb	Cg1g019420	-96kb	Cg1g019430	-87kb	Cg1g019440	-56kb	Cg1g019450	-2kb	Cg1g019460	-1kb	Cg1g019470	9kb	Cg1g019480	34kb	Cg1g019490	36kb	Cg1g019500	81kb	Cg1g019510	89kb	Cg1g019520	92kb
cmp0459	Hexamethoxyflavone	Flavonoid	chr1:16669131	chr1	16669131	16Mb	EMMAX	Cg1g019410	98kb	Cg1g019420	-96kb	Cg1g019430	-87kb	Cg1g019440	-56kb	Cg1g019450	-2kb	Cg1g019460	-1kb	Cg1g019470	9kb	Cg1g019480	34kb	Cg1g019490	36kb	Cg1g019500	81kb	Cg1g019510	89kb	Cg1g019520	92kb
cmp0313	Unknown	Unknown	chr1:16689648	chr1	16689648	16Mb	both	Cg1g019440	-76kb	Cg1g019450	-23kb	Cg1g019460	-17kb	Cg1g019470	-7kb	Cg1g019480	13kb	Cg1g019490	16kb	Cg1g019500	60kb	Cg1g019510	68kb	Cg1g019520	71kb	Cg1g019530	97kb
cmp0911	N2, N2-Dimethyguanosine	Nucleic acid	chr1:16692956	chr1	16692956	16Mb	EMMAX	Cg1g019440	-80kb	Cg1g019450	-26kb	Cg1g019460	-20kb	Cg1g019470	-10kb	Cg1g019480	10kb	Cg1g019490	12kb	Cg1g019500	57kb	Cg1g019510	65kb	Cg1g019520	68kb	Cg1g019530	94kb	Cg1g019540	99kb
cmp0911	N2, N2-Dimethyguanosine	Nucleic acid	chr1:16694174	chr1	16694174	16Mb	both	Cg1g019440	-81kb	Cg1g019450	-27kb	Cg1g019460	-21kb	Cg1g019470	-11kb	Cg1g019480	9kb	Cg1g019490	11kb	Cg1g019500	56kb	Cg1g019510	64kb	Cg1g019520	67kb	Cg1g019530	93kb	Cg1g019540	98kb
cmp0459	Hexamethoxyflavone	Flavonoid	chr1:16699004	chr1	16699004	16Mb	EMMAX	Cg1g019440	-86kb	Cg1g019450	-32kb	Cg1g019460	-26kb	Cg1g019470	-16kb	Cg1g019480	4kb	Cg1g019490	6kb	Cg1g019500	51kb	Cg1g019510	59kb	Cg1g019520	62kb	Cg1g019530	88kb	Cg1g019540	93kb	Cg1g019550	97kb
cmp0668	Unknown	Unknown	chr1:16700395	chr1	16700395	16Mb	both	Cg1g019440	-87kb	Cg1g019450	-33kb	Cg1g019460	-28kb	Cg1g019470	-17kb	Cg1g019480	3kb	Cg1g019490	5kb	Cg1g019500	50kb	Cg1g019510	58kb	Cg1g019520	60kb	Cg1g019530	86kb	Cg1g019540	92kb	Cg1g019550	96kb
cmp0884	Betaine	Alkaloid	chr1:16700395	chr1	16700395	16Mb	EMMAX	Cg1g019440	-87kb	Cg1g019450	-33kb	Cg1g019460	-28kb	Cg1g019470	-17kb	Cg1g019480	3kb	Cg1g019490	5kb	Cg1g019500	50kb	Cg1g019510	58kb	Cg1g019520	60kb	Cg1g019530	86kb	Cg1g019540	92kb	Cg1g019550	96kb
cmp0313	Unknown	Unknown	chr1:16702737	chr1	16702737	16Mb	both	Cg1g019440	-90kb	Cg1g019450	-36kb	Cg1g019460	-30kb	Cg1g019470	-20kb	Cg1g019480	0kb	Cg1g019490	3kb	Cg1g019500	47kb	Cg1g019510	55kb	Cg1g019520	58kb	Cg1g019530	84kb	Cg1g019540	89kb	Cg1g019550	94kb	Cg1g019560	97kb
cmp0911	N2, N2-Dimethyguanosine	Nucleic acid	chr1:16702737	chr1	16702737	16Mb	both	Cg1g019440	-90kb	Cg1g019450	-36kb	Cg1g019460	-30kb	Cg1g019470	-20kb	Cg1g019480	0kb	Cg1g019490	3kb	Cg1g019500	47kb	Cg1g019510	55kb	Cg1g019520	58kb	Cg1g019530	84kb	Cg1g019540	89kb	Cg1g019550	94kb	Cg1g019560	97kb
cmp0313	Unknown	Unknown	chr1:16702739	chr1	16702739	16Mb	both	Cg1g019440	-90kb	Cg1g019450	-36kb	Cg1g019460	-30kb	Cg1g019470	-20kb	Cg1g019480	0kb	Cg1g019490	3kb	Cg1g019500	47kb	Cg1g019510	55kb	Cg1g019520	58kb	Cg1g019530	84kb	Cg1g019540	89kb	Cg1g019550	94kb	Cg1g019560	97kb
cmp0911	N2, N2-Dimethyguanosine	Nucleic acid	chr1:16707104	chr1	16707104	16Mb	both	Cg1g019440	-94kb	Cg1g019450	-40kb	Cg1g019460	-34kb	Cg1g019470	-24kb	Cg1g019480	-3kb	Cg1g019490	-1kb	Cg1g019500	43kb	Cg1g019510	51kb	Cg1g019520	54kb	Cg1g019530	80kb	Cg1g019540	85kb	Cg1g019550	89kb	Cg1g019560	93kb	Cg1g019570	97kb
cmp0911	N2, N2-Dimethyguanosine	Nucleic acid	chr1:16707760	chr1	16707760	16Mb	EMMAX	Cg1g019440	-95kb	Cg1g019450	-41kb	Cg1g019460	-35kb	Cg1g019470	-25kb	Cg1g019480	-3kb	Cg1g019490	-1kb	Cg1g019500	42kb	Cg1g019510	50kb	Cg1g019520	53kb	Cg1g019530	79kb	Cg1g019540	84kb	Cg1g019550	89kb	Cg1g019560	92kb	Cg1g019570	97kb
cmp0313	Unknown	Unknown	chr1:16708254	chr1	16708254	16Mb	both	Cg1g019440	-95kb	Cg1g019450	-41kb	Cg1g019460	-36kb	Cg1g019470	-25kb	Cg1g019480	-4kb	Cg1g019490	-2kb	Cg1g019500	42kb	Cg1g019510	50kb	Cg1g019520	53kb	Cg1g019530	78kb	Cg1g019540	84kb	Cg1g019550	88kb	Cg1g019560	92kb	Cg1g019570	96kb	Cg1g019580	99kb
cmp0911	N2, N2-Dimethyguanosine	Nucleic acid	chr1:16708254	chr1	16708254	16Mb	EMMAX	Cg1g019440	-95kb	Cg1g019450	-41kb	Cg1g019460	-36kb	Cg1g019470	-25kb	Cg1g019480	-4kb	Cg1g019490	-2kb	Cg1g019500	42kb	Cg1g019510	50kb	Cg1g019520	53kb	Cg1g019530	78kb	Cg1g019540	84kb	Cg1g019550	88kb	Cg1g019560	92kb	Cg1g019570	96kb	Cg1g019580	99kb
cmp0911	N2, N2-Dimethyguanosine	Nucleic acid	chr1:16712987	chr1	16712987	16Mb	both	Cg1g019450	-46kb	Cg1g019460	-40kb	Cg1g019470	-30kb	Cg1g019480	-9kb	Cg1g019490	-6kb	Cg1g019500	37kb	Cg1g019510	45kb	Cg1g019520	48kb	Cg1g019530	74kb	Cg1g019540	79kb	Cg1g019550	83kb	Cg1g019560	87kb	Cg1g019570	91kb	Cg1g019580	94kb
cmp0081	Unknown	Unknown	chr1:16713715	chr1	16713715	16Mb	EMMAX	Cg1g019450	-47kb	Cg1g019460	-41kb	Cg1g019470	-31kb	Cg1g019480	-9kb	Cg1g019490	-7kb	Cg1g019500	36kb	Cg1g019510	44kb	Cg1g019520	47kb	Cg1g019530	73kb	Cg1g019540	78kb	Cg1g019550	83kb	Cg1g019560	86kb	Cg1g019570	91kb	Cg1g019580	94kb
cmp0313	Unknown	Unknown	chr1:16713715	chr1	16713715	16Mb	both	Cg1g019450	-47kb	Cg1g019460	-41kb	Cg1g019470	-31kb	Cg1g019480	-9kb	Cg1g019490	-7kb	Cg1g019500	36kb	Cg1g019510	44kb	Cg1g019520	47kb	Cg1g019530	73kb	Cg1g019540	78kb	Cg1g019550	83kb	Cg1g019560	86kb	Cg1g019570	91kb	Cg1g019580	94kb
cmp0911	N2, N2-Dimethyguanosine	Nucleic acid	chr1:16713715	chr1	16713715	16Mb	both	Cg1g019450	-47kb	Cg1g019460	-41kb	Cg1g019470	-31kb	Cg1g019480	-9kb	Cg1g019490	-7kb	Cg1g019500	36kb	Cg1g019510	44kb	Cg1g019520	47kb	Cg1g019530	73kb	Cg1g019540	78kb	Cg1g019550	83kb	Cg1g019560	86kb	Cg1g019570	91kb	Cg1g019580	94kb
cmp0911	N2, N2-Dimethyguanosine	Nucleic acid	chr1:16720170	chr1	16720170	16Mb	EMMAX	Cg1g019450	-53kb	Cg1g019460	-47kb	Cg1g019470	-37kb	Cg1g019480	-16kb	Cg1g019490	-14kb	Cg1g019500	30kb	Cg1g019510	38kb	Cg1g019520	41kb	Cg1g019530	67kb	Cg1g019540	72kb	Cg1g019550	76kb	Cg1g019560	80kb	Cg1g019570	84kb	Cg1g019580	87kb	Cg1g019590	99kb
cmp0313	Unknown	Unknown	chr1:16720287	chr1	16720287	16Mb	EMMAX	Cg1g019450	-53kb	Cg1g019460	-48kb	Cg1g019470	-37kb	Cg1g019480	-16kb	Cg1g019490	-14kb	Cg1g019500	30kb	Cg1g019510	38kb	Cg1g019520	40kb	Cg1g019530	66kb	Cg1g019540	72kb	Cg1g019550	76kb	Cg1g019560	80kb	Cg1g019570	84kb	Cg1g019580	87kb	Cg1g019590	99kb
cmp0911	N2, N2-Dimethyguanosine	Nucleic acid	chr1:16721475	chr1	16721475	16Mb	EMMAX	Cg1g019450	-54kb	Cg1g019460	-49kb	Cg1g019470	-38kb	Cg1g019480	-17kb	Cg1g019490	-15kb	Cg1g019500	28kb	Cg1g019510	36kb	Cg1g019520	39kb	Cg1g019530	65kb	Cg1g019540	71kb	Cg1g019550	75kb	Cg1g019560	79kb	Cg1g019570	83kb	Cg1g019580	86kb	Cg1g019590	98kb
cmp0911	N2, N2-Dimethyguanosine	Nucleic acid	chr1:16721659	chr1	16721659	16Mb	both	Cg1g019450	-55kb	Cg1g019460	-49kb	Cg1g019470	-39kb	Cg1g019480	-17kb	Cg1g019490	-15kb	Cg1g019500	28kb	Cg1g019510	36kb	Cg1g019520	39kb	Cg1g019530	65kb	Cg1g019540	70kb	Cg1g019550	75kb	Cg1g019560	78kb	Cg1g019570	83kb	Cg1g019580	86kb	Cg1g019590	98kb
cmp0081	Unknown	Unknown	chr1:16721835	chr1	16721835	16Mb	EMMAX	Cg1g019450	-55kb	Cg1g019460	-49kb	Cg1g019470	-39kb	Cg1g019480	-18kb	Cg1g019490	-15kb	Cg1g019500	28kb	Cg1g019510	36kb	Cg1g019520	39kb	Cg1g019530	65kb	Cg1g019540	70kb	Cg1g019550	75kb	Cg1g019560	78kb	Cg1g019570	83kb	Cg1g019580	86kb	Cg1g019590	98kb
cmp0311	Oxypeucedanin	Coumarin	chr1:16721835	chr1	16721835	16Mb	FaST-LMM	Cg1g019450	-55kb	Cg1g019460	-49kb	Cg1g019470	-39kb	Cg1g019480	-18kb	Cg1g019490	-15kb	Cg1g019500	28kb	Cg1g019510	36kb	Cg1g019520	39kb	Cg1g019530	65kb	Cg1g019540	70kb	Cg1g019550	75kb	Cg1g019560	78kb	Cg1g019570	83kb	Cg1g019580	86kb	Cg1g019590	98kb
cmp0313	Unknown	Unknown	chr1:16721835	chr1	16721835	16Mb	both	Cg1g019450	-55kb	Cg1g019460	-49kb	Cg1g019470	-39kb	Cg1g019480	-18kb	Cg1g019490	-15kb	Cg1g019500	28kb	Cg1g019510	36kb	Cg1g019520	39kb	Cg1g019530	65kb	Cg1g019540	70kb	Cg1g019550	75kb	Cg1g019560	78kb	Cg1g019570	83kb	Cg1g019580	86kb	Cg1g019590	98kb
cmp0911	N2, N2-Dimethyguanosine	Nucleic acid	chr1:16721835	chr1	16721835	16Mb	both	Cg1g019450	-55kb	Cg1g019460	-49kb	Cg1g019470	-39kb	Cg1g019480	-18kb	Cg1g019490	-15kb	Cg1g019500	28kb	Cg1g019510	36kb	Cg1g019520	39kb	Cg1g019530	65kb	Cg1g019540	70kb	Cg1g019550	75kb	Cg1g019560	78kb	Cg1g019570	83kb	Cg1g019580	86kb	Cg1g019590	98kb
cmp0911	N2, N2-Dimethyguanosine	Nucleic acid	chr1:16722780	chr1	16722780	16Mb	both	Cg1g019450	-56kb	Cg1g019460	-50kb	Cg1g019470	-40kb	Cg1g019480	-18kb	Cg1g019490	-16kb	Cg1g019500	27kb	Cg1g019510	35kb	Cg1g019520	38kb	Cg1g019530	64kb	Cg1g019540	69kb	Cg1g019550	74kb	Cg1g019560	77kb	Cg1g019570	82kb	Cg1g019580	85kb	Cg1g019590	97kb
cmp0911	N2, N2-Dimethyguanosine	Nucleic acid	chr1:16722789	chr1	16722789	16Mb	both	Cg1g019450	-56kb	Cg1g019460	-50kb	Cg1g019470	-40kb	Cg1g019480	-18kb	Cg1g019490	-16kb	Cg1g019500	27kb	Cg1g019510	35kb	Cg1g019520	38kb	Cg1g019530	64kb	Cg1g019540	69kb	Cg1g019550	74kb	Cg1g019560	77kb	Cg1g019570	82kb	Cg1g019580	85kb	Cg1g019590	97kb
cmp0911	N2, N2-Dimethyguanosine	Nucleic acid	chr1:16722851	chr1	16722851	16Mb	EMMAX	Cg1g019450	-56kb	Cg1g019460	-50kb	Cg1g019470	-40kb	Cg1g019480	-19kb	Cg1g019490	-16kb	Cg1g019500	27kb	Cg1g019510	35kb	Cg1g019520	38kb	Cg1g019530	64kb	Cg1g019540	69kb	Cg1g019550	74kb	Cg1g019560	77kb	Cg1g019570	82kb	Cg1g019580	85kb	Cg1g019590	97kb
cmp0911	N2, N2-Dimethyguanosine	Nucleic acid	chr1:16725050	chr1	16725050	16Mb	EMMAX	Cg1g019450	-58kb	Cg1g019460	-52kb	Cg1g019470	-42kb	Cg1g019480	-21kb	Cg1g019490	-18kb	Cg1g019500	25kb	Cg1g019510	33kb	Cg1g019520	36kb	Cg1g019530	62kb	Cg1g019540	67kb	Cg1g019550	71kb	Cg1g019560	75kb	Cg1g019570	79kb	Cg1g019580	82kb	Cg1g019590	94kb	Cg1g019600	99kb
cmp0313	Unknown	Unknown	chr1:16725217	chr1	16725217	16Mb	both	Cg1g019450	-58kb	Cg1g019460	-52kb	Cg1g019470	-42kb	Cg1g019480	-21kb	Cg1g019490	-19kb	Cg1g019500	25kb	Cg1g019510	33kb	Cg1g019520	36kb	Cg1g019530	61kb	Cg1g019540	67kb	Cg1g019550	71kb	Cg1g019560	75kb	Cg1g019570	79kb	Cg1g019580	82kb	Cg1g019590	94kb	Cg1g019600	98kb
cmp0911	N2, N2-Dimethyguanosine	Nucleic acid	chr1:16725217	chr1	16725217	16Mb	EMMAX	Cg1g019450	-58kb	Cg1g019460	-52kb	Cg1g019470	-42kb	Cg1g019480	-21kb	Cg1g019490	-19kb	Cg1g019500	25kb	Cg1g019510	33kb	Cg1g019520	36kb	Cg1g019530	61kb	Cg1g019540	67kb	Cg1g019550	71kb	Cg1g019560	75kb	Cg1g019570	79kb	Cg1g019580	82kb	Cg1g019590	94kb	Cg1g019600	98kb
cmp0313	Unknown	Unknown	chr1:16746220	chr1	16746220	16Mb	both	Cg1g019450	-79kb	Cg1g019460	-73kb	Cg1g019470	-63kb	Cg1g019480	-42kb	Cg1g019490	-40kb	Cg1g019500	4kb	Cg1g019510	12kb	Cg1g019520	15kb	Cg1g019530	40kb	Cg1g019540	46kb	Cg1g019550	50kb	Cg1g019560	54kb	Cg1g019570	58kb	Cg1g019580	61kb	Cg1g019590	73kb	Cg1g019600	77kb	Cg1g019610	96kb
cmp0911	N2, N2-Dimethyguanosine	Nucleic acid	chr1:16748919	chr1	16748919	16Mb	EMMAX	Cg1g019450	-82kb	Cg1g019460	-76kb	Cg1g019470	-66kb	Cg1g019480	-45kb	Cg1g019490	-42kb	Cg1g019500	1kb	Cg1g019510	9kb	Cg1g019520	12kb	Cg1g019530	38kb	Cg1g019540	43kb	Cg1g019550	47kb	Cg1g019560	51kb	Cg1g019570	55kb	Cg1g019580	58kb	Cg1g019590	70kb	Cg1g019600	75kb	Cg1g019610	94kb
cmp0911	N2, N2-Dimethyguanosine	Nucleic acid	chr1:16748954	chr1	16748954	16Mb	EMMAX	Cg1g019450	-82kb	Cg1g019460	-76kb	Cg1g019470	-66kb	Cg1g019480	-45kb	Cg1g019490	-42kb	Cg1g019500	1kb	Cg1g019510	9kb	Cg1g019520	12kb	Cg1g019530	38kb	Cg1g019540	43kb	Cg1g019550	47kb	Cg1g019560	51kb	Cg1g019570	55kb	Cg1g019580	58kb	Cg1g019590	70kb	Cg1g019600	75kb	Cg1g019610	93kb
cmp0313	Unknown	Unknown	chr1:16750385	chr1	16750385	16Mb	EMMAX	Cg1g019450	-83kb	Cg1g019460	-78kb	Cg1g019470	-67kb	Cg1g019480	-46kb	Cg1g019490	-44kb	Cg1g019500	0kb	Cg1g019510	8kb	Cg1g019520	10kb	Cg1g019530	36kb	Cg1g019540	42kb	Cg1g019550	46kb	Cg1g019560	50kb	Cg1g019570	54kb	Cg1g019580	57kb	Cg1g019590	69kb	Cg1g019600	73kb	Cg1g019610	92kb
cmp0007	Unknown	Unknown	chr1:16761555	chr1	16761555	16Mb	EMMAX	Cg1g019450	-95kb	Cg1g019460	-89kb	Cg1g019470	-79kb	Cg1g019480	-57kb	Cg1g019490	-55kb	Cg1g019500	-6kb	Cg1g019510	-1kb	Cg1g019520	0kb	Cg1g019530	25kb	Cg1g019540	31kb	Cg1g019550	35kb	Cg1g019560	38kb	Cg1g019570	43kb	Cg1g019580	46kb	Cg1g019590	58kb	Cg1g019600	62kb	Cg1g019610	81kb	Cg1g019620	96kb	Cg1g019630	97kb
cmp0436	(-)-Norepinephrine N-hexoside	Others	chr1:16790042	chr1	16790042	16Mb	EMMAX	Cg1g019480	-86kb	Cg1g019490	-83kb	Cg1g019500	-35kb	Cg1g019510	-29kb	Cg1g019520	-24kb	Cg1g019530	-1kb	Cg1g019540	2kb	Cg1g019550	6kb	Cg1g019560	10kb	Cg1g019570	14kb	Cg1g019580	17kb	Cg1g019590	29kb	Cg1g019600	34kb	Cg1g019610	52kb	Cg1g019620	67kb	Cg1g019630	68kb	Cg1g019640	79kb
cmp0141	Unknown	Unknown	chr1:16900144	chr1	16900144	16Mb	FaST-LMM	Cg1g019560	-99kb	Cg1g019570	-93kb	Cg1g019580	-90kb	Cg1g019590	-78kb	Cg1g019600	-75kb	Cg1g019610	-53kb	Cg1g019620	-41kb	Cg1g019630	-40kb	Cg1g019640	-27kb	Cg1g019650	39kb	Cg1g019660	45kb	Cg1g019670	82kb	Cg1g019680	90kb	Cg1g019690	93kb
cmp0331	Phellopterin	Coumarin	chr1:17066735	chr1	17066735	17Mb	EMMAX	Cg1g019670	-81kb	Cg1g019680	-74kb	Cg1g019690	-71kb	Cg1g019700	-60kb	Cg1g019710	-53kb	Cg1g019720	-16kb	Cg1g019730	-12kb	Cg1g019740	-3kb	Cg1g019750	16kb	Cg1g019760	39kb	Cg1g019770	41kb	Cg1g019780	66kb	Cg1g019790	71kb	Cg1g019800	72kb
cmp0007	Unknown	Unknown	chr1:17149802	chr1	17149802	17Mb	EMMAX	Cg1g019720	99kb	Cg1g019730	-95kb	Cg1g019740	-86kb	Cg1g019750	-65kb	Cg1g019760	-42kb	Cg1g019770	-39kb	Cg1g019780	-14kb	Cg1g019790	-11kb	Cg1g019800	-8kb	Cg1g019810	43kb
cmp0007	Unknown	Unknown	chr1:17184883	chr1	17184883	17Mb	EMMAX	Cg1g019760	-77kb	Cg1g019770	-74kb	Cg1g019780	-50kb	Cg1g019790	-46kb	Cg1g019800	-43kb	Cg1g019810	8kb	Cg1g019820	69kb
cmp0439	Esculin	Coumarin	chr1:17333133	chr1	17333133	17Mb	EMMAX	Cg1g019820	-77kb	Cg1g019830	-22kb	Cg1g019840	-2kb	Cg1g019850	-2kb	Cg1g019860	23kb	Cg1g019870	30kb	Cg1g019880	54kb	Cg1g019890	67kb	Cg1g019900	73kb
cmp0439	Esculin	Coumarin	chr1:17334666	chr1	17334666	17Mb	EMMAX	Cg1g019820	-79kb	Cg1g019830	-24kb	Cg1g019840	-4kb	Cg1g019850	-3kb	Cg1g019860	21kb	Cg1g019870	28kb	Cg1g019880	53kb	Cg1g019890	65kb	Cg1g019900	72kb
cmp0439	Esculin	Coumarin	chr1:17354867	chr1	17354867	17Mb	both	Cg1g019820	99kb	Cg1g019830	-44kb	Cg1g019840	-24kb	Cg1g019850	-23kb	Cg1g019860	1kb	Cg1g019870	8kb	Cg1g019880	33kb	Cg1g019890	45kb	Cg1g019900	52kb
cmp0204	Unknown	Unknown	chr1:17585374	chr1	17585374	17Mb	both	Cg1g019910	-13kb	Cg1g019920	-7kb	Cg1g019930	0kb	Cg1g019940	5kb	Cg1g019950	63kb	Cg1g019960	83kb	Cg1g019970	93kb
cmp0134	Vitexin 2''-O-beta-L-rhamnoside	Flavonoid	chr1:17627955	chr1	17627955	17Mb	EMMAX	Cg1g019910	56kb	Cg1g019920	-50kb	Cg1g019930	-37kb	Cg1g019940	-34kb	Cg1g019950	20kb	Cg1g019960	41kb	Cg1g019970	50kb	Cg1g019980	61kb	Cg1g019990	62kb	Cg1g020000	67kb	Cg1g020010	69kb	Cg1g020020	80kb	Cg1g020030	96kb
cmp0136	Unknown	Unknown	chr1:17627955	chr1	17627955	17Mb	EMMAX	Cg1g019910	56kb	Cg1g019920	-50kb	Cg1g019930	-37kb	Cg1g019940	-34kb	Cg1g019950	20kb	Cg1g019960	41kb	Cg1g019970	50kb	Cg1g019980	61kb	Cg1g019990	62kb	Cg1g020000	67kb	Cg1g020010	69kb	Cg1g020020	80kb	Cg1g020030	96kb
cmp0134	Vitexin 2''-O-beta-L-rhamnoside	Flavonoid	chr1:17634860	chr1	17634860	17Mb	EMMAX	Cg1g019910	63kb	Cg1g019920	-56kb	Cg1g019930	-44kb	Cg1g019940	-41kb	Cg1g019950	14kb	Cg1g019960	34kb	Cg1g019970	43kb	Cg1g019980	54kb	Cg1g019990	55kb	Cg1g020000	60kb	Cg1g020010	62kb	Cg1g020020	73kb	Cg1g020030	89kb
cmp0136	Unknown	Unknown	chr1:17634860	chr1	17634860	17Mb	EMMAX	Cg1g019910	63kb	Cg1g019920	-56kb	Cg1g019930	-44kb	Cg1g019940	-41kb	Cg1g019950	14kb	Cg1g019960	34kb	Cg1g019970	43kb	Cg1g019980	54kb	Cg1g019990	55kb	Cg1g020000	60kb	Cg1g020010	62kb	Cg1g020020	73kb	Cg1g020030	89kb
cmp0134	Vitexin 2''-O-beta-L-rhamnoside	Flavonoid	chr1:17643447	chr1	17643447	17Mb	EMMAX	Cg1g019910	72kb	Cg1g019920	-65kb	Cg1g019930	-52kb	Cg1g019940	-49kb	Cg1g019950	5kb	Cg1g019960	25kb	Cg1g019970	34kb	Cg1g019980	45kb	Cg1g019990	46kb	Cg1g020000	51kb	Cg1g020010	53kb	Cg1g020020	65kb	Cg1g020030	81kb
cmp0136	Unknown	Unknown	chr1:17643447	chr1	17643447	17Mb	EMMAX	Cg1g019910	72kb	Cg1g019920	-65kb	Cg1g019930	-52kb	Cg1g019940	-49kb	Cg1g019950	5kb	Cg1g019960	25kb	Cg1g019970	34kb	Cg1g019980	45kb	Cg1g019990	46kb	Cg1g020000	51kb	Cg1g020010	53kb	Cg1g020020	65kb	Cg1g020030	81kb
cmp0134	Vitexin 2''-O-beta-L-rhamnoside	Flavonoid	chr1:17643457	chr1	17643457	17Mb	EMMAX	Cg1g019910	72kb	Cg1g019920	-65kb	Cg1g019930	-52kb	Cg1g019940	-49kb	Cg1g019950	5kb	Cg1g019960	25kb	Cg1g019970	34kb	Cg1g019980	45kb	Cg1g019990	46kb	Cg1g020000	51kb	Cg1g020010	53kb	Cg1g020020	65kb	Cg1g020030	81kb
cmp0136	Unknown	Unknown	chr1:17643457	chr1	17643457	17Mb	EMMAX	Cg1g019910	72kb	Cg1g019920	-65kb	Cg1g019930	-52kb	Cg1g019940	-49kb	Cg1g019950	5kb	Cg1g019960	25kb	Cg1g019970	34kb	Cg1g019980	45kb	Cg1g019990	46kb	Cg1g020000	51kb	Cg1g020010	53kb	Cg1g020020	65kb	Cg1g020030	81kb
cmp0134	Vitexin 2''-O-beta-L-rhamnoside	Flavonoid	chr1:17647175	chr1	17647175	17Mb	EMMAX	Cg1g019910	75kb	Cg1g019920	-69kb	Cg1g019930	-56kb	Cg1g019940	-53kb	Cg1g019950	1kb	Cg1g019960	22kb	Cg1g019970	31kb	Cg1g019980	42kb	Cg1g019990	43kb	Cg1g020000	48kb	Cg1g020010	49kb	Cg1g020020	61kb	Cg1g020030	77kb
cmp0136	Unknown	Unknown	chr1:17647175	chr1	17647175	17Mb	EMMAX	Cg1g019910	75kb	Cg1g019920	-69kb	Cg1g019930	-56kb	Cg1g019940	-53kb	Cg1g019950	1kb	Cg1g019960	22kb	Cg1g019970	31kb	Cg1g019980	42kb	Cg1g019990	43kb	Cg1g020000	48kb	Cg1g020010	49kb	Cg1g020020	61kb	Cg1g020030	77kb
cmp0556	Tricin O-rhamnosyl-O-hexoside	Flavonoid	chr1:17662160	chr1	17662160	17Mb	EMMAX	Cg1g019910	90kb	Cg1g019920	-84kb	Cg1g019930	-71kb	Cg1g019940	-68kb	Cg1g019950	-10kb	Cg1g019960	7kb	Cg1g019970	16kb	Cg1g019980	27kb	Cg1g019990	28kb	Cg1g020000	33kb	Cg1g020010	34kb	Cg1g020020	46kb	Cg1g020030	62kb	Cg1g020040	87kb	Cg1g020050	90kb	Cg1g020060	94kb
cmp0225	Methylapigenin C-rhamnoside	Flavonoid	chr1:17703177	chr1	17703177	17Mb	both	Cg1g019950	-51kb	Cg1g019960	-33kb	Cg1g019970	-22kb	Cg1g019980	-12kb	Cg1g019990	-10kb	Cg1g020000	-7kb	Cg1g020010	-2kb	Cg1g020020	5kb	Cg1g020030	21kb	Cg1g020040	46kb	Cg1g020050	49kb	Cg1g020060	53kb	Cg1g020070	69kb	Cg1g020080	86kb	Cg1g020090	93kb	Cg1g020100	95kb
cmp0225	Methylapigenin C-rhamnoside	Flavonoid	chr1:17703179	chr1	17703179	17Mb	both	Cg1g019950	-51kb	Cg1g019960	-33kb	Cg1g019970	-22kb	Cg1g019980	-12kb	Cg1g019990	-10kb	Cg1g020000	-7kb	Cg1g020010	-2kb	Cg1g020020	5kb	Cg1g020030	21kb	Cg1g020040	46kb	Cg1g020050	49kb	Cg1g020060	53kb	Cg1g020070	69kb	Cg1g020080	86kb	Cg1g020090	93kb	Cg1g020100	95kb
cmp0720	Unknown	Unknown	chr1:17764497	chr1	17764497	17Mb	EMMAX	Cg1g019960	-94kb	Cg1g019970	-83kb	Cg1g019980	-74kb	Cg1g019990	-72kb	Cg1g020000	-68kb	Cg1g020010	-63kb	Cg1g020020	-40kb	Cg1g020030	-36kb	Cg1g020040	-13kb	Cg1g020050	-10kb	Cg1g020060	-4kb	Cg1g020070	7kb	Cg1g020080	24kb	Cg1g020090	31kb	Cg1g020100	34kb	Cg1g020110	50kb	Cg1g020120	62kb	Cg1g020130	70kb	Cg1g020140	76kb	Cg1g020150	98kb	Cg1g020160	98kb
cmp0371	Unknown	Unknown	chr1:17903106	chr1	17903106	17Mb	both	Cg1g020100	88kb	Cg1g020110	-82kb	Cg1g020120	-73kb	Cg1g020130	-62kb	Cg1g020140	-49kb	Cg1g020150	-40kb	Cg1g020160	-34kb	Cg1g020170	-32kb	Cg1g020180	-14kb	Cg1g020190	-11kb	Cg1g020200	-11kb	Cg1g020210	5kb	Cg1g020220	33kb	Cg1g020230	54kb	Cg1g020240	64kb	Cg1g020250	74kb	Cg1g020260	76kb	Cg1g020270	82kb	Cg1g020280	83kb	Cg1g020290	86kb	Cg1g020300	92kb
cmp0462	Unknown	Unknown	chr1:18056729	chr1	18056729	18Mb	FaST-LMM	Cg1g020230	-97kb	Cg1g020240	-87kb	Cg1g020250	-77kb	Cg1g020260	-76kb	Cg1g020270	-70kb	Cg1g020280	-67kb	Cg1g020290	-65kb	Cg1g020300	-60kb	Cg1g020310	-57kb	Cg1g020320	-48kb	Cg1g020330	-18kb	Cg1g020340	-15kb	Cg1g020350	-10kb	Cg1g020360	-5kb	Cg1g020370	2kb	Cg1g020380	10kb	Cg1g020390	11kb	Cg1g020400	33kb	Cg1g020410	41kb	Cg1g020420	52kb	Cg1g020430	57kb
cmp0206	Unknown	Unknown	chr1:18080760	chr1	18080760	18Mb	both	Cg1g020270	-94kb	Cg1g020280	-91kb	Cg1g020290	-90kb	Cg1g020300	-84kb	Cg1g020310	-81kb	Cg1g020320	-72kb	Cg1g020330	-42kb	Cg1g020340	-39kb	Cg1g020350	-34kb	Cg1g020360	-29kb	Cg1g020370	-18kb	Cg1g020380	-12kb	Cg1g020390	-8kb	Cg1g020400	9kb	Cg1g020410	17kb	Cg1g020420	28kb	Cg1g020430	33kb	Cg1g020440	45kb	Cg1g020450	51kb	Cg1g020460	69kb	Cg1g020470	74kb
cmp0810	C-Pentosyl-apigenin O-caffeoylhexoside	Flavonoid	chr1:18080760	chr1	18080760	18Mb	FaST-LMM	Cg1g020270	-94kb	Cg1g020280	-91kb	Cg1g020290	-90kb	Cg1g020300	-84kb	Cg1g020310	-81kb	Cg1g020320	-72kb	Cg1g020330	-42kb	Cg1g020340	-39kb	Cg1g020350	-34kb	Cg1g020360	-29kb	Cg1g020370	-18kb	Cg1g020380	-12kb	Cg1g020390	-8kb	Cg1g020400	9kb	Cg1g020410	17kb	Cg1g020420	28kb	Cg1g020430	33kb	Cg1g020440	45kb	Cg1g020450	51kb	Cg1g020460	69kb	Cg1g020470	74kb
cmp0206	Unknown	Unknown	chr1:18083172	chr1	18083172	18Mb	EMMAX	Cg1g020270	-96kb	Cg1g020280	-93kb	Cg1g020290	-92kb	Cg1g020300	-86kb	Cg1g020310	-84kb	Cg1g020320	-75kb	Cg1g020330	-45kb	Cg1g020340	-42kb	Cg1g020350	-36kb	Cg1g020360	-32kb	Cg1g020370	-20kb	Cg1g020380	-15kb	Cg1g020390	-11kb	Cg1g020400	6kb	Cg1g020410	14kb	Cg1g020420	25kb	Cg1g020430	31kb	Cg1g020440	42kb	Cg1g020450	49kb	Cg1g020460	67kb	Cg1g020470	72kb
cmp0720	Unknown	Unknown	chr1:18119207	chr1	18119207	18Mb	EMMAX	Cg1g020330	81kb	Cg1g020340	-78kb	Cg1g020350	-72kb	Cg1g020360	-68kb	Cg1g020370	-56kb	Cg1g020380	-51kb	Cg1g020390	-47kb	Cg1g020400	-25kb	Cg1g020410	-11kb	Cg1g020420	-7kb	Cg1g020430	3kb	Cg1g020440	6kb	Cg1g020450	13kb	Cg1g020460	31kb	Cg1g020470	36kb	Cg1g020480	48kb	Cg1g020490	83kb	Cg1g020500	87kb	Cg1g020510	91kb
cmp0720	Unknown	Unknown	chr1:18119254	chr1	18119254	18Mb	EMMAX	Cg1g020330	81kb	Cg1g020340	-78kb	Cg1g020350	-72kb	Cg1g020360	-68kb	Cg1g020370	-56kb	Cg1g020380	-51kb	Cg1g020390	-47kb	Cg1g020400	-25kb	Cg1g020410	-11kb	Cg1g020420	-7kb	Cg1g020430	2kb	Cg1g020440	6kb	Cg1g020450	13kb	Cg1g020460	31kb	Cg1g020470	36kb	Cg1g020480	48kb	Cg1g020490	83kb	Cg1g020500	87kb	Cg1g020510	91kb
cmp0439	Esculin	Coumarin	chr1:18153464	chr1	18153464	18Mb	both	Cg1g020370	-90kb	Cg1g020380	-85kb	Cg1g020390	-81kb	Cg1g020400	-60kb	Cg1g020410	-45kb	Cg1g020420	-41kb	Cg1g020430	-31kb	Cg1g020440	-25kb	Cg1g020450	-19kb	Cg1g020460	2kb	Cg1g020470	2kb	Cg1g020480	14kb	Cg1g020490	49kb	Cg1g020500	53kb	Cg1g020510	57kb	Cg1g020520	67kb	Cg1g020530	69kb	Cg1g020540	92kb	Cg1g020550	93kb	Cg1g020560	95kb
cmp0606	Unknown	Unknown	chr1:18153464	chr1	18153464	18Mb	both	Cg1g020370	-90kb	Cg1g020380	-85kb	Cg1g020390	-81kb	Cg1g020400	-60kb	Cg1g020410	-45kb	Cg1g020420	-41kb	Cg1g020430	-31kb	Cg1g020440	-25kb	Cg1g020450	-19kb	Cg1g020460	2kb	Cg1g020470	2kb	Cg1g020480	14kb	Cg1g020490	49kb	Cg1g020500	53kb	Cg1g020510	57kb	Cg1g020520	67kb	Cg1g020530	69kb	Cg1g020540	92kb	Cg1g020550	93kb	Cg1g020560	95kb
cmp0439	Esculin	Coumarin	chr1:18161948	chr1	18161948	18Mb	both	Cg1g020370	99kb	Cg1g020380	-94kb	Cg1g020390	-90kb	Cg1g020400	-68kb	Cg1g020410	-54kb	Cg1g020420	-50kb	Cg1g020430	-39kb	Cg1g020440	-34kb	Cg1g020450	-28kb	Cg1g020460	-6kb	Cg1g020470	-5kb	Cg1g020480	5kb	Cg1g020490	40kb	Cg1g020500	44kb	Cg1g020510	48kb	Cg1g020520	59kb	Cg1g020530	61kb	Cg1g020540	83kb	Cg1g020550	85kb	Cg1g020560	86kb
cmp0606	Unknown	Unknown	chr1:18161948	chr1	18161948	18Mb	both	Cg1g020370	99kb	Cg1g020380	-94kb	Cg1g020390	-90kb	Cg1g020400	-68kb	Cg1g020410	-54kb	Cg1g020420	-50kb	Cg1g020430	-39kb	Cg1g020440	-34kb	Cg1g020450	-28kb	Cg1g020460	-6kb	Cg1g020470	-5kb	Cg1g020480	5kb	Cg1g020490	40kb	Cg1g020500	44kb	Cg1g020510	48kb	Cg1g020520	59kb	Cg1g020530	61kb	Cg1g020540	83kb	Cg1g020550	85kb	Cg1g020560	86kb
cmp0140	Unknown	Unknown	chr1:18273947	chr1	18273947	18Mb	EMMAX	Cg1g020490	-70kb	Cg1g020500	-64kb	Cg1g020510	-63kb	Cg1g020520	-52kb	Cg1g020530	-49kb	Cg1g020540	-27kb	Cg1g020550	-25kb	Cg1g020560	-22kb	Cg1g020570	0kb	Cg1g020580	11kb	Cg1g020590	17kb	Cg1g020600	36kb	Cg1g020610	40kb
cmp0114	Unknown	Unknown	chr1:18500266	chr1	18500266	18Mb	EMMAX	Cg1g020620	-96kb	Cg1g020630	-89kb	Cg1g020640	-58kb	Cg1g020650	-47kb	Cg1g020660	-34kb	Cg1g020670	-6kb	Cg1g020680	-3kb	Cg1g020690	-1kb	Cg1g020700	-1kb	Cg1g020710	9kb	Cg1g020720	10kb	Cg1g020730	16kb	Cg1g020740	32kb	Cg1g020750	38kb
cmp0446	Unknown	Unknown	chr1:18500266	chr1	18500266	18Mb	EMMAX	Cg1g020620	-96kb	Cg1g020630	-89kb	Cg1g020640	-58kb	Cg1g020650	-47kb	Cg1g020660	-34kb	Cg1g020670	-6kb	Cg1g020680	-3kb	Cg1g020690	-1kb	Cg1g020700	-1kb	Cg1g020710	9kb	Cg1g020720	10kb	Cg1g020730	16kb	Cg1g020740	32kb	Cg1g020750	38kb
cmp0993	Chlorogenic acid	Polyphenol	chr1:18500266	chr1	18500266	18Mb	EMMAX	Cg1g020620	-96kb	Cg1g020630	-89kb	Cg1g020640	-58kb	Cg1g020650	-47kb	Cg1g020660	-34kb	Cg1g020670	-6kb	Cg1g020680	-3kb	Cg1g020690	-1kb	Cg1g020700	-1kb	Cg1g020710	9kb	Cg1g020720	10kb	Cg1g020730	16kb	Cg1g020740	32kb	Cg1g020750	38kb
cmp0573	Kaempferol-3-O-rhamnosylhexoside-7-O-rhamnoside	Flavonoid	chr1:18655834	chr1	18655834	18Mb	FaST-LMM	Cg1g020750	55kb	Cg1g020760	-22kb	Cg1g020770	-17kb	Cg1g020780	-2kb	Cg1g020790	6kb	Cg1g020800	11kb	Cg1g020810	26kb	Cg1g020820	34kb	Cg1g020830	55kb	Cg1g020840	63kb	Cg1g020850	73kb	Cg1g020860	76kb
cmp0867	C-hexosyl-tricetin O-pentoside	Flavonoid	chr1:18655834	chr1	18655834	18Mb	both	Cg1g020750	55kb	Cg1g020760	-22kb	Cg1g020770	-17kb	Cg1g020780	-2kb	Cg1g020790	6kb	Cg1g020800	11kb	Cg1g020810	26kb	Cg1g020820	34kb	Cg1g020830	55kb	Cg1g020840	63kb	Cg1g020850	73kb	Cg1g020860	76kb
cmp0573	Kaempferol-3-O-rhamnosylhexoside-7-O-rhamnoside	Flavonoid	chr1:18655890	chr1	18655890	18Mb	FaST-LMM	Cg1g020750	55kb	Cg1g020760	-22kb	Cg1g020770	-17kb	Cg1g020780	-2kb	Cg1g020790	6kb	Cg1g020800	11kb	Cg1g020810	26kb	Cg1g020820	34kb	Cg1g020830	55kb	Cg1g020840	63kb	Cg1g020850	73kb	Cg1g020860	75kb
cmp0867	C-hexosyl-tricetin O-pentoside	Flavonoid	chr1:18655890	chr1	18655890	18Mb	both	Cg1g020750	55kb	Cg1g020760	-22kb	Cg1g020770	-17kb	Cg1g020780	-2kb	Cg1g020790	6kb	Cg1g020800	11kb	Cg1g020810	26kb	Cg1g020820	34kb	Cg1g020830	55kb	Cg1g020840	63kb	Cg1g020850	73kb	Cg1g020860	75kb
cmp0573	Kaempferol-3-O-rhamnosylhexoside-7-O-rhamnoside	Flavonoid	chr1:18686228	chr1	18686228	18Mb	FaST-LMM	Cg1g020750	85kb	Cg1g020760	-53kb	Cg1g020770	-48kb	Cg1g020780	-33kb	Cg1g020790	-23kb	Cg1g020800	-16kb	Cg1g020810	1kb	Cg1g020820	3kb	Cg1g020830	24kb	Cg1g020840	33kb	Cg1g020850	43kb	Cg1g020860	45kb	Cg1g020870	82kb	Cg1g020880	89kb	Cg1g020890	97kb
cmp0867	C-hexosyl-tricetin O-pentoside	Flavonoid	chr1:18686228	chr1	18686228	18Mb	both	Cg1g020750	85kb	Cg1g020760	-53kb	Cg1g020770	-48kb	Cg1g020780	-33kb	Cg1g020790	-23kb	Cg1g020800	-16kb	Cg1g020810	1kb	Cg1g020820	3kb	Cg1g020830	24kb	Cg1g020840	33kb	Cg1g020850	43kb	Cg1g020860	45kb	Cg1g020870	82kb	Cg1g020880	89kb	Cg1g020890	97kb
cmp0565	Unknown	Unknown	chr1:19044601	chr1	19044601	19Mb	EMMAX	Cg1g020970	76kb	Cg1g020980	-61kb	Cg1g020990	-47kb	Cg1g021000	-40kb	Cg1g021010	-13kb	Cg1g021020	-6kb	Cg1g021030	-3kb	Cg1g021040	2kb	Cg1g021050	5kb	Cg1g021060	10kb	Cg1g021070	19kb	Cg1g021080	54kb	Cg1g021090	57kb	Cg1g021100	58kb	Cg1g021110	78kb	Cg1g021120	84kb	Cg1g021130	87kb	Cg1g021140	92kb
cmp0439	Esculin	Coumarin	chr1:19065395	chr1	19065395	19Mb	both	Cg1g020970	97kb	Cg1g020980	-82kb	Cg1g020990	-67kb	Cg1g021000	-61kb	Cg1g021010	-34kb	Cg1g021020	-27kb	Cg1g021030	-24kb	Cg1g021040	-15kb	Cg1g021050	-12kb	Cg1g021060	-9kb	Cg1g021070	-1kb	Cg1g021080	33kb	Cg1g021090	36kb	Cg1g021100	37kb	Cg1g021110	57kb	Cg1g021120	63kb	Cg1g021130	66kb	Cg1g021140	71kb	Cg1g021150	95kb
cmp0439	Esculin	Coumarin	chr1:19065584	chr1	19065584	19Mb	both	Cg1g020970	97kb	Cg1g020980	-82kb	Cg1g020990	-68kb	Cg1g021000	-61kb	Cg1g021010	-34kb	Cg1g021020	-27kb	Cg1g021030	-24kb	Cg1g021040	-15kb	Cg1g021050	-12kb	Cg1g021060	-9kb	Cg1g021070	-1kb	Cg1g021080	33kb	Cg1g021090	36kb	Cg1g021100	37kb	Cg1g021110	57kb	Cg1g021120	63kb	Cg1g021130	66kb	Cg1g021140	71kb	Cg1g021150	95kb
cmp0439	Esculin	Coumarin	chr1:19066812	chr1	19066812	19Mb	both	Cg1g020970	98kb	Cg1g020980	-83kb	Cg1g020990	-69kb	Cg1g021000	-62kb	Cg1g021010	-35kb	Cg1g021020	-28kb	Cg1g021030	-25kb	Cg1g021040	-17kb	Cg1g021050	-13kb	Cg1g021060	-10kb	Cg1g021070	-2kb	Cg1g021080	31kb	Cg1g021090	35kb	Cg1g021100	36kb	Cg1g021110	55kb	Cg1g021120	62kb	Cg1g021130	65kb	Cg1g021140	70kb	Cg1g021150	94kb
cmp0439	Esculin	Coumarin	chr1:19067038	chr1	19067038	19Mb	both	Cg1g020970	98kb	Cg1g020980	-84kb	Cg1g020990	-69kb	Cg1g021000	-62kb	Cg1g021010	-35kb	Cg1g021020	-28kb	Cg1g021030	-26kb	Cg1g021040	-17kb	Cg1g021050	-14kb	Cg1g021060	-10kb	Cg1g021070	-2kb	Cg1g021080	31kb	Cg1g021090	34kb	Cg1g021100	36kb	Cg1g021110	55kb	Cg1g021120	61kb	Cg1g021130	65kb	Cg1g021140	70kb	Cg1g021150	94kb
cmp0439	Esculin	Coumarin	chr1:19073065	chr1	19073065	19Mb	both	Cg1g020980	-90kb	Cg1g020990	-75kb	Cg1g021000	-68kb	Cg1g021010	-41kb	Cg1g021020	-34kb	Cg1g021030	-32kb	Cg1g021040	-23kb	Cg1g021050	-20kb	Cg1g021060	-16kb	Cg1g021070	-2kb	Cg1g021080	25kb	Cg1g021090	28kb	Cg1g021100	30kb	Cg1g021110	49kb	Cg1g021120	55kb	Cg1g021130	59kb	Cg1g021140	64kb	Cg1g021150	88kb
cmp0439	Esculin	Coumarin	chr1:19101415	chr1	19101415	19Mb	EMMAX	Cg1g021000	97kb	Cg1g021010	-70kb	Cg1g021020	-63kb	Cg1g021030	-60kb	Cg1g021040	-51kb	Cg1g021050	-48kb	Cg1g021060	-45kb	Cg1g021070	-30kb	Cg1g021080	0kb	Cg1g021090	0kb	Cg1g021100	1kb	Cg1g021110	21kb	Cg1g021120	27kb	Cg1g021130	30kb	Cg1g021140	35kb	Cg1g021150	59kb	Cg1g021160	80kb
cmp0720	Unknown	Unknown	chr1:19106753	chr1	19106753	19Mb	EMMAX	Cg1g021010	-75kb	Cg1g021020	-68kb	Cg1g021030	-65kb	Cg1g021040	-57kb	Cg1g021050	-53kb	Cg1g021060	-50kb	Cg1g021070	-35kb	Cg1g021080	-5kb	Cg1g021090	-2kb	Cg1g021100	0kb	Cg1g021110	15kb	Cg1g021120	22kb	Cg1g021130	25kb	Cg1g021140	30kb	Cg1g021150	54kb	Cg1g021160	74kb
cmp0848	Unknown	Unknown	chr1:19401104	chr1	19401104	19Mb	both	Cg1g021190	-15kb	Cg1g021200	-7kb	Cg1g021210	-4kb	Cg1g021220	4kb	Cg1g021230	15kb	Cg1g021240	41kb	Cg1g021250	47kb	Cg1g021260	49kb	Cg1g021270	56kb	Cg1g021280	73kb	Cg1g021290	99kb
cmp0439	Esculin	Coumarin	chr1:19522098	chr1	19522098	19Mb	both	Cg1g021240	-76kb	Cg1g021250	-73kb	Cg1g021260	-70kb	Cg1g021270	-61kb	Cg1g021280	-24kb	Cg1g021290	-19kb	Cg1g021300	-8kb	Cg1g021310	-7kb	Cg1g021320	39kb	Cg1g021330	60kb	Cg1g021340	89kb	Cg1g021350	96kb
cmp0439	Esculin	Coumarin	chr1:19522106	chr1	19522106	19Mb	both	Cg1g021240	-76kb	Cg1g021250	-73kb	Cg1g021260	-70kb	Cg1g021270	-61kb	Cg1g021280	-24kb	Cg1g021290	-19kb	Cg1g021300	-8kb	Cg1g021310	-7kb	Cg1g021320	39kb	Cg1g021330	60kb	Cg1g021340	89kb	Cg1g021350	96kb
cmp0385	Unknown	Unknown	chr1:19633509	chr1	19633509	19Mb	EMMAX	Cg1g021310	90kb	Cg1g021320	-63kb	Cg1g021330	-48kb	Cg1g021340	-19kb	Cg1g021350	-14kb	Cg1g021360	-4kb	Cg1g021370	-2kb	Cg1g021380	10kb	Cg1g021390	17kb	Cg1g021400	47kb	Cg1g021410	60kb	Cg1g021420	73kb	Cg1g021430	82kb	Cg1g021440	99kb
cmp0385	Unknown	Unknown	chr1:19633511	chr1	19633511	19Mb	EMMAX	Cg1g021310	90kb	Cg1g021320	-63kb	Cg1g021330	-48kb	Cg1g021340	-19kb	Cg1g021350	-14kb	Cg1g021360	-4kb	Cg1g021370	-2kb	Cg1g021380	10kb	Cg1g021390	17kb	Cg1g021400	47kb	Cg1g021410	60kb	Cg1g021420	73kb	Cg1g021430	82kb	Cg1g021440	99kb
cmp0385	Unknown	Unknown	chr1:19633543	chr1	19633543	19Mb	EMMAX	Cg1g021310	90kb	Cg1g021320	-63kb	Cg1g021330	-48kb	Cg1g021340	-19kb	Cg1g021350	-14kb	Cg1g021360	-4kb	Cg1g021370	-2kb	Cg1g021380	10kb	Cg1g021390	17kb	Cg1g021400	47kb	Cg1g021410	59kb	Cg1g021420	73kb	Cg1g021430	82kb	Cg1g021440	99kb
cmn0004	Benzoic Acid	Polyphenol	chr1:19677877	chr1	19677877	19Mb	EMMAX	Cg1g021330	-93kb	Cg1g021340	-63kb	Cg1g021350	-58kb	Cg1g021360	-48kb	Cg1g021370	-46kb	Cg1g021380	-31kb	Cg1g021390	-8kb	Cg1g021400	3kb	Cg1g021410	15kb	Cg1g021420	28kb	Cg1g021430	37kb	Cg1g021440	54kb	Cg1g021450	75kb
cmn0004	Benzoic Acid	Polyphenol	chr1:19677917	chr1	19677917	19Mb	both	Cg1g021330	-93kb	Cg1g021340	-63kb	Cg1g021350	-58kb	Cg1g021360	-49kb	Cg1g021370	-46kb	Cg1g021380	-31kb	Cg1g021390	-8kb	Cg1g021400	3kb	Cg1g021410	15kb	Cg1g021420	28kb	Cg1g021430	37kb	Cg1g021440	54kb	Cg1g021450	75kb
cmp0848	Unknown	Unknown	chr1:19687608	chr1	19687608	19Mb	both	Cg1g021340	-73kb	Cg1g021350	-68kb	Cg1g021360	-58kb	Cg1g021370	-56kb	Cg1g021380	-41kb	Cg1g021390	-18kb	Cg1g021400	-2kb	Cg1g021410	5kb	Cg1g021420	19kb	Cg1g021430	28kb	Cg1g021440	45kb	Cg1g021450	66kb
cmp0524	Unknown	Unknown	chr1:20165587	chr1	20165587	20Mb	EMMAX	Cg1g021540	36kb	Cg1g021550	-28kb	Cg1g021560	-28kb	Cg1g021570	-27kb	Cg1g021580	-23kb	Cg1g021590	-16kb	Cg1g021600	-6kb	Cg1g021610	-3kb	Cg1g021620	0kb	Cg1g021630	4kb	Cg1g021640	15kb	Cg1g021650	21kb	Cg1g021660	46kb	Cg1g021670	81kb	Cg1g021680	89kb	Cg1g021690	91kb	Cg1g021700	92kb
cmp0124	Unknown	Unknown	chr1:20465090	chr1	20465090	20Mb	EMMAX	Cg1g021750	-60kb	Cg1g021760	5kb	Cg1g021770	37kb	Cg1g021780	45kb	Cg1g021790	78kb	Cg1g021800	86kb	Cg1g021810	91kb
cmp0385	Unknown	Unknown	chr1:20484631	chr1	20484631	20Mb	both	Cg1g021750	-79kb	Cg1g021760	-3kb	Cg1g021770	18kb	Cg1g021780	26kb	Cg1g021790	59kb	Cg1g021800	67kb	Cg1g021810	71kb
cmp0930	Tryptamine	Amino acid	chr1:20484631	chr1	20484631	20Mb	both	Cg1g021750	-79kb	Cg1g021760	-3kb	Cg1g021770	18kb	Cg1g021780	26kb	Cg1g021790	59kb	Cg1g021800	67kb	Cg1g021810	71kb
cmp0371	Unknown	Unknown	chr1:20639353	chr1	20639353	20Mb	both	Cg1g021790	-88kb	Cg1g021800	-84kb	Cg1g021810	-72kb	Cg1g021820	-50kb	Cg1g021830	-34kb	Cg1g021840	-27kb	Cg1g021850	-26kb	Cg1g021860	-25kb	Cg1g021870	-19kb	Cg1g021880	0kb	Cg1g021890	65kb	Cg1g021900	71kb	Cg1g021910	72kb	Cg1g021920	85kb
cmp0581	Unknown	Unknown	chr1:20639353	chr1	20639353	20Mb	EMMAX	Cg1g021790	-88kb	Cg1g021800	-84kb	Cg1g021810	-72kb	Cg1g021820	-50kb	Cg1g021830	-34kb	Cg1g021840	-27kb	Cg1g021850	-26kb	Cg1g021860	-25kb	Cg1g021870	-19kb	Cg1g021880	0kb	Cg1g021890	65kb	Cg1g021900	71kb	Cg1g021910	72kb	Cg1g021920	85kb
cmp0073	Unknown	Unknown	chr1:20728230	chr1	20728230	20Mb	EMMAX	Cg1g021880	-88kb	Cg1g021890	-22kb	Cg1g021900	-17kb	Cg1g021910	-10kb	Cg1g021920	-2kb	Cg1g021930	26kb	Cg1g021940	34kb	Cg1g021950	37kb	Cg1g021960	38kb	Cg1g021970	47kb	Cg1g021980	66kb
cmp0124	Unknown	Unknown	chr1:20769152	chr1	20769152	20Mb	EMMAX	Cg1g021890	-63kb	Cg1g021900	-58kb	Cg1g021910	-51kb	Cg1g021920	-42kb	Cg1g021930	-6kb	Cg1g021940	-5kb	Cg1g021950	-2kb	Cg1g021960	-2kb	Cg1g021970	6kb	Cg1g021980	25kb	Cg1g021990	72kb	Cg1g022000	80kb
cmp0124	Unknown	Unknown	chr1:20785159	chr1	20785159	20Mb	EMMAX	Cg1g021890	-79kb	Cg1g021900	-74kb	Cg1g021910	-67kb	Cg1g021920	-58kb	Cg1g021930	-22kb	Cg1g021940	-21kb	Cg1g021950	-18kb	Cg1g021960	-12kb	Cg1g021970	-9kb	Cg1g021980	9kb	Cg1g021990	56kb	Cg1g022000	64kb
cmp0331	Phellopterin	Coumarin	chr1:20843015	chr1	20843015	20Mb	EMMAX	Cg1g021930	-80kb	Cg1g021940	-79kb	Cg1g021950	-76kb	Cg1g021960	-70kb	Cg1g021970	-67kb	Cg1g021980	-48kb	Cg1g021990	0kb	Cg1g022000	7kb	Cg1g022010	81kb	Cg1g022020	98kb
cmp0124	Unknown	Unknown	chr1:20870544	chr1	20870544	20Mb	EMMAX	Cg1g021960	98kb	Cg1g021970	-94kb	Cg1g021980	-75kb	Cg1g021990	-27kb	Cg1g022000	-18kb	Cg1g022010	53kb	Cg1g022020	70kb	Cg1g022030	80kb	Cg1g022040	97kb
cmp0151	Unknown	Unknown	chr1:20910438	chr1	20910438	20Mb	EMMAX	Cg1g021990	-67kb	Cg1g022000	-58kb	Cg1g022010	13kb	Cg1g022020	30kb	Cg1g022030	40kb	Cg1g022040	57kb	Cg1g022050	61kb	Cg1g022060	68kb	Cg1g022070	90kb
cmp0124	Unknown	Unknown	chr1:20960629	chr1	20960629	20Mb	EMMAX	Cg1g022010	-29kb	Cg1g022020	-16kb	Cg1g022030	-9kb	Cg1g022040	7kb	Cg1g022050	11kb	Cg1g022060	18kb	Cg1g022070	40kb	Cg1g022080	51kb	Cg1g022090	57kb	Cg1g022100	61kb	Cg1g022110	77kb	Cg1g022120	90kb
cmp0124	Unknown	Unknown	chr1:20973607	chr1	20973607	20Mb	EMMAX	Cg1g022010	-42kb	Cg1g022020	-29kb	Cg1g022030	-22kb	Cg1g022040	-3kb	Cg1g022050	-1kb	Cg1g022060	5kb	Cg1g022070	27kb	Cg1g022080	38kb	Cg1g022090	44kb	Cg1g022100	48kb	Cg1g022110	64kb	Cg1g022120	77kb	Cg1g022130	87kb	Cg1g022140	94kb	Cg1g022150	97kb
cmp0385	Unknown	Unknown	chr1:21276919	chr1	21276919	21Mb	both	Cg1g022200	89kb	Cg1g022210	-51kb	Cg1g022220	-45kb	Cg1g022230	-9kb	Cg1g022240	19kb	Cg1g022250	36kb	Cg1g022260	56kb	Cg1g022270	68kb	Cg1g022280	78kb
cmp0930	Tryptamine	Amino acid	chr1:21276919	chr1	21276919	21Mb	FaST-LMM	Cg1g022200	89kb	Cg1g022210	-51kb	Cg1g022220	-45kb	Cg1g022230	-9kb	Cg1g022240	19kb	Cg1g022250	36kb	Cg1g022260	56kb	Cg1g022270	68kb	Cg1g022280	78kb
cmp0415	Unknown	Unknown	chr1:21418125	chr1	21418125	21Mb	both	Cg1g022260	-84kb	Cg1g022270	-71kb	Cg1g022280	-60kb	Cg1g022290	-38kb	Cg1g022300	-5kb	Cg1g022310	-1kb	Cg1g022320	10kb	Cg1g022330	24kb	Cg1g022340	40kb	Cg1g022350	43kb	Cg1g022360	53kb	Cg1g022370	56kb	Cg1g022380	67kb	Cg1g022390	68kb	Cg1g022400	76kb
cmp0087	Unknown	Unknown	chr1:21432448	chr1	21432448	21Mb	both	Cg1g022260	-98kb	Cg1g022270	-86kb	Cg1g022280	-75kb	Cg1g022290	-52kb	Cg1g022300	-20kb	Cg1g022310	-12kb	Cg1g022320	0kb	Cg1g022330	9kb	Cg1g022340	25kb	Cg1g022350	29kb	Cg1g022360	38kb	Cg1g022370	41kb	Cg1g022380	53kb	Cg1g022390	54kb	Cg1g022400	62kb	Cg1g022410	99kb
cmp0415	Unknown	Unknown	chr1:21432448	chr1	21432448	21Mb	both	Cg1g022260	-98kb	Cg1g022270	-86kb	Cg1g022280	-75kb	Cg1g022290	-52kb	Cg1g022300	-20kb	Cg1g022310	-12kb	Cg1g022320	0kb	Cg1g022330	9kb	Cg1g022340	25kb	Cg1g022350	29kb	Cg1g022360	38kb	Cg1g022370	41kb	Cg1g022380	53kb	Cg1g022390	54kb	Cg1g022400	62kb	Cg1g022410	99kb
cmp0378	L-Tyramine	Amino acid	chr1:21534032	chr1	21534032	21Mb	FaST-LMM	Cg1g022330	-88kb	Cg1g022340	-74kb	Cg1g022350	-64kb	Cg1g022360	-62kb	Cg1g022370	-59kb	Cg1g022380	-47kb	Cg1g022390	-47kb	Cg1g022400	-38kb	Cg1g022410	0kb	Cg1g022420	15kb	Cg1g022430	27kb	Cg1g022440	33kb	Cg1g022450	38kb	Cg1g022460	54kb	Cg1g022470	59kb	Cg1g022480	64kb	Cg1g022490	73kb	Cg1g022500	77kb	Cg1g022510	95kb
cmp0385	Unknown	Unknown	chr1:21534032	chr1	21534032	21Mb	FaST-LMM	Cg1g022330	-88kb	Cg1g022340	-74kb	Cg1g022350	-64kb	Cg1g022360	-62kb	Cg1g022370	-59kb	Cg1g022380	-47kb	Cg1g022390	-47kb	Cg1g022400	-38kb	Cg1g022410	0kb	Cg1g022420	15kb	Cg1g022430	27kb	Cg1g022440	33kb	Cg1g022450	38kb	Cg1g022460	54kb	Cg1g022470	59kb	Cg1g022480	64kb	Cg1g022490	73kb	Cg1g022500	77kb	Cg1g022510	95kb
cmp0930	Tryptamine	Amino acid	chr1:21534032	chr1	21534032	21Mb	FaST-LMM	Cg1g022330	-88kb	Cg1g022340	-74kb	Cg1g022350	-64kb	Cg1g022360	-62kb	Cg1g022370	-59kb	Cg1g022380	-47kb	Cg1g022390	-47kb	Cg1g022400	-38kb	Cg1g022410	0kb	Cg1g022420	15kb	Cg1g022430	27kb	Cg1g022440	33kb	Cg1g022450	38kb	Cg1g022460	54kb	Cg1g022470	59kb	Cg1g022480	64kb	Cg1g022490	73kb	Cg1g022500	77kb	Cg1g022510	95kb
cmp0087	Unknown	Unknown	chr1:21573022	chr1	21573022	21Mb	EMMAX	Cg1g022370	-98kb	Cg1g022380	-86kb	Cg1g022390	-86kb	Cg1g022400	-77kb	Cg1g022410	-39kb	Cg1g022420	-23kb	Cg1g022430	-11kb	Cg1g022440	-1kb	Cg1g022450	0kb	Cg1g022460	15kb	Cg1g022470	20kb	Cg1g022480	25kb	Cg1g022490	34kb	Cg1g022500	38kb	Cg1g022510	56kb	Cg1g022520	71kb	Cg1g022530	81kb
cmp0415	Unknown	Unknown	chr1:21580039	chr1	21580039	21Mb	EMMAX	Cg1g022380	-93kb	Cg1g022390	-93kb	Cg1g022400	-84kb	Cg1g022410	-46kb	Cg1g022420	-30kb	Cg1g022430	-18kb	Cg1g022440	-8kb	Cg1g022450	6kb	Cg1g022460	8kb	Cg1g022470	13kb	Cg1g022480	18kb	Cg1g022490	27kb	Cg1g022500	31kb	Cg1g022510	49kb	Cg1g022520	64kb	Cg1g022530	74kb	Cg1g022540	96kb
cmp0087	Unknown	Unknown	chr1:21597202	chr1	21597202	21Mb	both	Cg1g022410	-63kb	Cg1g022420	-47kb	Cg1g022430	-35kb	Cg1g022440	-25kb	Cg1g022450	-10kb	Cg1g022460	-8kb	Cg1g022470	0kb	Cg1g022480	1kb	Cg1g022490	10kb	Cg1g022500	14kb	Cg1g022510	32kb	Cg1g022520	47kb	Cg1g022530	57kb	Cg1g022540	79kb
cmp0415	Unknown	Unknown	chr1:21597202	chr1	21597202	21Mb	both	Cg1g022410	-63kb	Cg1g022420	-47kb	Cg1g022430	-35kb	Cg1g022440	-25kb	Cg1g022450	-10kb	Cg1g022460	-8kb	Cg1g022470	0kb	Cg1g022480	1kb	Cg1g022490	10kb	Cg1g022500	14kb	Cg1g022510	32kb	Cg1g022520	47kb	Cg1g022530	57kb	Cg1g022540	79kb
cmp0087	Unknown	Unknown	chr1:21597542	chr1	21597542	21Mb	EMMAX	Cg1g022410	-63kb	Cg1g022420	-47kb	Cg1g022430	-35kb	Cg1g022440	-25kb	Cg1g022450	-10kb	Cg1g022460	-9kb	Cg1g022470	-1kb	Cg1g022480	0kb	Cg1g022490	9kb	Cg1g022500	14kb	Cg1g022510	31kb	Cg1g022520	46kb	Cg1g022530	57kb	Cg1g022540	79kb
cmp0087	Unknown	Unknown	chr1:21603281	chr1	21603281	21Mb	EMMAX	Cg1g022410	-69kb	Cg1g022420	-53kb	Cg1g022430	-41kb	Cg1g022440	-31kb	Cg1g022450	-16kb	Cg1g022460	-14kb	Cg1g022470	-6kb	Cg1g022480	-4kb	Cg1g022490	4kb	Cg1g022500	8kb	Cg1g022510	26kb	Cg1g022520	41kb	Cg1g022530	51kb	Cg1g022540	73kb
cmp0415	Unknown	Unknown	chr1:21603281	chr1	21603281	21Mb	EMMAX	Cg1g022410	-69kb	Cg1g022420	-53kb	Cg1g022430	-41kb	Cg1g022440	-31kb	Cg1g022450	-16kb	Cg1g022460	-14kb	Cg1g022470	-6kb	Cg1g022480	-4kb	Cg1g022490	4kb	Cg1g022500	8kb	Cg1g022510	26kb	Cg1g022520	41kb	Cg1g022530	51kb	Cg1g022540	73kb
cmp0653	5-Methoxy-N, N-dimethyltryptamine	Others	chr1:21794135	chr1	21794135	21Mb	EMMAX	Cg1g022550	-85kb	Cg1g022560	-78kb	Cg1g022570	-64kb	Cg1g022580	-59kb	Cg1g022590	-45kb	Cg1g022600	-19kb	Cg1g022610	-11kb	Cg1g022620	-10kb	Cg1g022630	5kb	Cg1g022640	19kb	Cg1g022650	38kb
cmp0331	Phellopterin	Coumarin	chr1:21985945	chr1	21985945	21Mb	EMMAX	Cg1g022660	-85kb	Cg1g022670	-44kb	Cg1g022680	-43kb	Cg1g022690	-35kb	Cg1g022700	-19kb	Cg1g022710	-12kb	Cg1g022720	-7kb	Cg1g022730	0kb	Cg1g022740	4kb	Cg1g022750	13kb	Cg1g022760	44kb	Cg1g022770	60kb	Cg1g022780	63kb	Cg1g022790	68kb	Cg1g022800	71kb	Cg1g022810	95kb	Cg1g022820	99kb
cmp0994	Caffeoyl shikimic acid	Polyphenol	chr1:22193342	chr1	22193342	22Mb	both	Cg1g022830	-95kb	Cg1g022840	-92kb	Cg1g022850	-71kb	Cg1g022860	-65kb	Cg1g022870	-60kb	Cg1g022880	-24kb	Cg1g022890	-14kb	Cg1g022900	-1kb	Cg1g022910	2kb	Cg1g022920	9kb	Cg1g022930	12kb	Cg1g022940	25kb	Cg1g022950	31kb	Cg1g022960	52kb	Cg1g022970	52kb	Cg1g022980	91kb
cmp0902	Limocitrin O-hexoside	Flavonoid	chr1:22377626	chr1	22377626	22Mb	FaST-LMM	Cg1g022980	-92kb	Cg1g022990	-75kb	Cg1g023000	-72kb	Cg1g023010	-27kb	Cg1g023020	-22kb	Cg1g023030	-11kb	Cg1g023040	12kb	Cg1g023050	26kb	Cg1g023060	36kb
cmp0618	Unknown	Unknown	chr1:22407663	chr1	22407663	22Mb	EMMAX	Cg1g023010	-57kb	Cg1g023020	-52kb	Cg1g023030	-41kb	Cg1g023040	-15kb	Cg1g023050	-2kb	Cg1g023060	6kb
cmp0171	Unknown	Unknown	chr1:22429575	chr1	22429575	22Mb	both	Cg1g023010	-79kb	Cg1g023020	-74kb	Cg1g023030	-63kb	Cg1g023040	-37kb	Cg1g023050	-24kb	Cg1g023060	-15kb	Cg1g023070	94kb
cmp0658	Unknown	Unknown	chr1:22496619	chr1	22496619	22Mb	EMMAX	Cg1g023050	-91kb	Cg1g023060	23kb	Cg1g023070	26kb	Cg1g023080	55kb	Cg1g023090	65kb	Cg1g023100	70kb	Cg1g023110	88kb	Cg1g023120	90kb
cmp0836	N-Sinapoylagmatine	Polyamine	chr1:22497141	chr1	22497141	22Mb	both	Cg1g023050	-91kb	Cg1g023060	23kb	Cg1g023070	26kb	Cg1g023080	55kb	Cg1g023090	64kb	Cg1g023100	69kb	Cg1g023110	87kb	Cg1g023120	90kb
cmp0902	Limocitrin O-hexoside	Flavonoid	chr1:22663458	chr1	22663458	22Mb	EMMAX	Cg1g023090	98kb	Cg1g023100	-93kb	Cg1g023110	-76kb	Cg1g023120	-73kb	Cg1g023130	-47kb	Cg1g023140	-36kb	Cg1g023150	0kb	Cg1g023160	-1kb	Cg1g023170	6kb	Cg1g023180	10kb	Cg1g023190	22kb	Cg1g023200	25kb	Cg1g023210	26kb	Cg1g023220	53kb	Cg1g023230	78kb	Cg1g023240	87kb	Cg1g023250	87kb	Cg1g023260	93kb
cmp0331	Phellopterin	Coumarin	chr1:22734104	chr1	22734104	22Mb	both	Cg1g023150	-70kb	Cg1g023160	-67kb	Cg1g023170	-61kb	Cg1g023180	-56kb	Cg1g023190	-44kb	Cg1g023200	-44kb	Cg1g023210	-42kb	Cg1g023220	-16kb	Cg1g023230	8kb	Cg1g023240	16kb	Cg1g023250	17kb	Cg1g023260	23kb	Cg1g023270	34kb	Cg1g023280	35kb	Cg1g023290	44kb	Cg1g023300	49kb	Cg1g023310	54kb	Cg1g023320	71kb	Cg1g023330	96kb
cmp0129	Unknown	Unknown	chr1:22770164	chr1	22770164	22Mb	EMMAX	Cg1g023170	97kb	Cg1g023180	-92kb	Cg1g023190	-80kb	Cg1g023200	-80kb	Cg1g023210	-78kb	Cg1g023220	-52kb	Cg1g023230	-19kb	Cg1g023240	-19kb	Cg1g023250	-18kb	Cg1g023260	-11kb	Cg1g023270	-1kb	Cg1g023280	0kb	Cg1g023290	7kb	Cg1g023300	13kb	Cg1g023310	18kb	Cg1g023320	35kb	Cg1g023330	60kb	Cg1g023340	66kb	Cg1g023350	72kb	Cg1g023360	79kb	Cg1g023370	87kb
cmp0129	Unknown	Unknown	chr1:22770231	chr1	22770231	22Mb	both	Cg1g023170	97kb	Cg1g023180	-92kb	Cg1g023190	-80kb	Cg1g023200	-80kb	Cg1g023210	-78kb	Cg1g023220	-52kb	Cg1g023230	-19kb	Cg1g023240	-19kb	Cg1g023250	-18kb	Cg1g023260	-11kb	Cg1g023270	-1kb	Cg1g023280	0kb	Cg1g023290	7kb	Cg1g023300	13kb	Cg1g023310	18kb	Cg1g023320	35kb	Cg1g023330	60kb	Cg1g023340	66kb	Cg1g023350	72kb	Cg1g023360	79kb	Cg1g023370	87kb
cmp0415	Unknown	Unknown	chr1:23309929	chr1	23309929	23Mb	EMMAX	Cg1g023450	-90kb	Cg1g023460	-74kb	Cg1g023470	-73kb	Cg1g023480	1kb	Cg1g023490	6kb	Cg1g023500	49kb
cmp0085	Unknown	Unknown	chr1:23325870	chr1	23325870	23Mb	FaST-LMM	Cg1g023460	-90kb	Cg1g023470	-89kb	Cg1g023480	-10kb	Cg1g023490	-1kb	Cg1g023500	33kb
cmp0879	Alanine	Amino acid	chr1:23760988	chr1	23760988	23Mb	EMMAX	Cg1g023530	-1kb	Cg1g023540	49kb
cmp0078	Unknown	Unknown	chr1:23880962	chr1	23880962	23Mb	FaST-LMM	Cg1g023540	-61kb	Cg1g023550	33kb
cmp0085	Unknown	Unknown	chr1:23880962	chr1	23880962	23Mb	FaST-LMM	Cg1g023540	-61kb	Cg1g023550	33kb
cmp0879	Alanine	Amino acid	chr1:24107867	chr1	24107867	24Mb	EMMAX	Cg1g023560	-10kb	Cg1g023570	88kb	Cg1g023580	90kb	Cg1g023590	94kb
cmp0378	L-Tyramine	Amino acid	chr1:24321665	chr1	24321665	24Mb	both	Cg1g023600	-9kb	Cg1g023610	56kb	Cg1g023620	67kb
cmp0385	Unknown	Unknown	chr1:24321665	chr1	24321665	24Mb	FaST-LMM	Cg1g023600	-9kb	Cg1g023610	56kb	Cg1g023620	67kb
cmp0930	Tryptamine	Amino acid	chr1:24321665	chr1	24321665	24Mb	FaST-LMM	Cg1g023600	-9kb	Cg1g023610	56kb	Cg1g023620	67kb
cmp0879	Alanine	Amino acid	chr1:24345036	chr1	24345036	24Mb	EMMAX	Cg1g023600	-32kb	Cg1g023610	32kb	Cg1g023620	43kb	Cg1g023630	89kb
cmn0626	Kaempferol 3-O-β-rutinoside	Flavonoid	chr1:24431123	chr1	24431123	24Mb	EMMAX	Cg1g023610	-52kb	Cg1g023620	-39kb	Cg1g023630	3kb	Cg1g023640	33kb	Cg1g023650	37kb	Cg1g023660	72kb	Cg1g023670	73kb	Cg1g023680	83kb	Cg1g023690	84kb
cmp0867	C-hexosyl-tricetin O-pentoside	Flavonoid	chr1:24431123	chr1	24431123	24Mb	EMMAX	Cg1g023610	-52kb	Cg1g023620	-39kb	Cg1g023630	3kb	Cg1g023640	33kb	Cg1g023650	37kb	Cg1g023660	72kb	Cg1g023670	73kb	Cg1g023680	83kb	Cg1g023690	84kb
cmp0908	Luteolin O-rahmnosyl-O-rutinoside	Flavonoid	chr1:24431123	chr1	24431123	24Mb	EMMAX	Cg1g023610	-52kb	Cg1g023620	-39kb	Cg1g023630	3kb	Cg1g023640	33kb	Cg1g023650	37kb	Cg1g023660	72kb	Cg1g023670	73kb	Cg1g023680	83kb	Cg1g023690	84kb
cmp0966	Kaempferol 3-O-glucoside-2‘-O-rhamnoside	Flavonoid	chr1:24431123	chr1	24431123	24Mb	both	Cg1g023610	-52kb	Cg1g023620	-39kb	Cg1g023630	3kb	Cg1g023640	33kb	Cg1g023650	37kb	Cg1g023660	72kb	Cg1g023670	73kb	Cg1g023680	83kb	Cg1g023690	84kb
cmp0895	Feruloyl putrescine O-hexoside	Polyamine	chr1:24440215	chr1	24440215	24Mb	EMMAX	Cg1g023610	-61kb	Cg1g023620	-48kb	Cg1g023630	0kb	Cg1g023640	24kb	Cg1g023650	27kb	Cg1g023660	63kb	Cg1g023670	64kb	Cg1g023680	74kb	Cg1g023690	75kb
cmn0626	Kaempferol 3-O-β-rutinoside	Flavonoid	chr1:24441614	chr1	24441614	24Mb	EMMAX	Cg1g023610	-63kb	Cg1g023620	-49kb	Cg1g023630	-2kb	Cg1g023640	23kb	Cg1g023650	26kb	Cg1g023660	61kb	Cg1g023670	63kb	Cg1g023680	72kb	Cg1g023690	73kb
cmp0966	Kaempferol 3-O-glucoside-2‘-O-rhamnoside	Flavonoid	chr1:24441614	chr1	24441614	24Mb	EMMAX	Cg1g023610	-63kb	Cg1g023620	-49kb	Cg1g023630	-2kb	Cg1g023640	23kb	Cg1g023650	26kb	Cg1g023660	61kb	Cg1g023670	63kb	Cg1g023680	72kb	Cg1g023690	73kb
cmp0497	Delphinidin-3-glucoside	Anthocyanin	chr1:24477845	chr1	24477845	24Mb	EMMAX	Cg1g023610	-99kb	Cg1g023620	-85kb	Cg1g023630	-38kb	Cg1g023640	-12kb	Cg1g023650	-9kb	Cg1g023660	25kb	Cg1g023670	26kb	Cg1g023680	36kb	Cg1g023690	37kb	Cg1g023700	70kb	Cg1g023710	91kb
cmp0282	Unknown	Unknown	chr1:25012929	chr1	25012929	25Mb	both	Cg1g023870	-41kb	Cg1g023880	-9kb	Cg1g023890	-1kb	Cg1g023900	5kb	Cg1g023910	10kb	Cg1g023920	53kb	Cg1g023930	53kb	Cg1g023940	74kb	Cg1g023950	76kb	Cg1g023960	83kb
cmn0626	Kaempferol 3-O-β-rutinoside	Flavonoid	chr1:25014885	chr1	25014885	25Mb	EMMAX	Cg1g023870	-43kb	Cg1g023880	-11kb	Cg1g023890	-3kb	Cg1g023900	3kb	Cg1g023910	8kb	Cg1g023920	51kb	Cg1g023930	52kb	Cg1g023940	72kb	Cg1g023950	74kb	Cg1g023960	81kb
cmp0867	C-hexosyl-tricetin O-pentoside	Flavonoid	chr1:25014885	chr1	25014885	25Mb	EMMAX	Cg1g023870	-43kb	Cg1g023880	-11kb	Cg1g023890	-3kb	Cg1g023900	3kb	Cg1g023910	8kb	Cg1g023920	51kb	Cg1g023930	52kb	Cg1g023940	72kb	Cg1g023950	74kb	Cg1g023960	81kb
cmp0573	Kaempferol-3-O-rhamnosylhexoside-7-O-rhamnoside	Flavonoid	chr1:25017161	chr1	25017161	25Mb	EMMAX	Cg1g023870	-46kb	Cg1g023880	-13kb	Cg1g023890	-5kb	Cg1g023900	1kb	Cg1g023910	5kb	Cg1g023920	48kb	Cg1g023930	49kb	Cg1g023940	70kb	Cg1g023950	71kb	Cg1g023960	79kb
cmp0867	C-hexosyl-tricetin O-pentoside	Flavonoid	chr1:25017161	chr1	25017161	25Mb	EMMAX	Cg1g023870	-46kb	Cg1g023880	-13kb	Cg1g023890	-5kb	Cg1g023900	1kb	Cg1g023910	5kb	Cg1g023920	48kb	Cg1g023930	49kb	Cg1g023940	70kb	Cg1g023950	71kb	Cg1g023960	79kb
cmp0966	Kaempferol 3-O-glucoside-2‘-O-rhamnoside	Flavonoid	chr1:25017161	chr1	25017161	25Mb	EMMAX	Cg1g023870	-46kb	Cg1g023880	-13kb	Cg1g023890	-5kb	Cg1g023900	1kb	Cg1g023910	5kb	Cg1g023920	48kb	Cg1g023930	49kb	Cg1g023940	70kb	Cg1g023950	71kb	Cg1g023960	79kb
cmn0626	Kaempferol 3-O-β-rutinoside	Flavonoid	chr1:25030698	chr1	25030698	25Mb	EMMAX	Cg1g023870	-59kb	Cg1g023880	-27kb	Cg1g023890	-19kb	Cg1g023900	-12kb	Cg1g023910	-4kb	Cg1g023920	35kb	Cg1g023930	36kb	Cg1g023940	57kb	Cg1g023950	58kb	Cg1g023960	65kb
cmp0966	Kaempferol 3-O-glucoside-2‘-O-rhamnoside	Flavonoid	chr1:25030698	chr1	25030698	25Mb	EMMAX	Cg1g023870	-59kb	Cg1g023880	-27kb	Cg1g023890	-19kb	Cg1g023900	-12kb	Cg1g023910	-4kb	Cg1g023920	35kb	Cg1g023930	36kb	Cg1g023940	57kb	Cg1g023950	58kb	Cg1g023960	65kb
cmp0497	Delphinidin-3-glucoside	Anthocyanin	chr1:25036858	chr1	25036858	25Mb	EMMAX	Cg1g023870	-65kb	Cg1g023880	-33kb	Cg1g023890	-25kb	Cg1g023900	-18kb	Cg1g023910	-10kb	Cg1g023920	29kb	Cg1g023930	30kb	Cg1g023940	50kb	Cg1g023950	52kb	Cg1g023960	59kb
cmp0378	L-Tyramine	Amino acid	chr1:25204396	chr1	25204396	25Mb	both	Cg1g023970	-25kb	Cg1g023980	-14kb	Cg1g023990	-3kb	Cg1g024000	76kb	Cg1g024010	78kb	Cg1g024020	82kb	Cg1g024030	87kb
cmp0385	Unknown	Unknown	chr1:25204396	chr1	25204396	25Mb	EMMAX	Cg1g023970	-25kb	Cg1g023980	-14kb	Cg1g023990	-3kb	Cg1g024000	76kb	Cg1g024010	78kb	Cg1g024020	82kb	Cg1g024030	87kb
cmp0930	Tryptamine	Amino acid	chr1:25204396	chr1	25204396	25Mb	EMMAX	Cg1g023970	-25kb	Cg1g023980	-14kb	Cg1g023990	-3kb	Cg1g024000	76kb	Cg1g024010	78kb	Cg1g024020	82kb	Cg1g024030	87kb
cmp0840	Cocamidopropyl betaine	Others	chr1:25205281	chr1	25205281	25Mb	EMMAX	Cg1g023970	-26kb	Cg1g023980	-15kb	Cg1g023990	-3kb	Cg1g024000	75kb	Cg1g024010	77kb	Cg1g024020	81kb	Cg1g024030	87kb
cmp0867	C-hexosyl-tricetin O-pentoside	Flavonoid	chr1:25247298	chr1	25247298	25Mb	EMMAX	Cg1g023970	-68kb	Cg1g023980	-57kb	Cg1g023990	-45kb	Cg1g024000	33kb	Cg1g024010	35kb	Cg1g024020	39kb	Cg1g024030	45kb
cmp0962	Hesperetin 5-O-glucoside	Flavonoid	chr1:25256905	chr1	25256905	25Mb	EMMAX	Cg1g023970	-77kb	Cg1g023980	-67kb	Cg1g023990	-55kb	Cg1g024000	24kb	Cg1g024010	25kb	Cg1g024020	29kb	Cg1g024030	35kb	Cg1g024040	93kb
cmp0972	Quercetin 5-O-hexoside	Flavonoid	chr1:25256905	chr1	25256905	25Mb	EMMAX	Cg1g023970	-77kb	Cg1g023980	-67kb	Cg1g023990	-55kb	Cg1g024000	24kb	Cg1g024010	25kb	Cg1g024020	29kb	Cg1g024030	35kb	Cg1g024040	93kb
cmp0023	Unknown	Unknown	chr1:25261200	chr1	25261200	25Mb	both	Cg1g023970	-82kb	Cg1g023980	-71kb	Cg1g023990	-59kb	Cg1g024000	20kb	Cg1g024010	21kb	Cg1g024020	25kb	Cg1g024030	31kb	Cg1g024040	89kb
cmp0234	Unknown	Unknown	chr1:25312976	chr1	25312976	25Mb	EMMAX	Cg1g024000	-30kb	Cg1g024010	-28kb	Cg1g024020	-21kb	Cg1g024030	-12kb	Cg1g024040	37kb	Cg1g024050	60kb	Cg1g024060	67kb	Cg1g024070	87kb
cmp0451	Unknown	Unknown	chr1:25503637	chr1	25503637	25Mb	EMMAX	Cg1g024080	-67kb	Cg1g024090	-43kb	Cg1g024100	-32kb	Cg1g024110	-30kb	Cg1g024120	-12kb	Cg1g024130	1kb	Cg1g024140	19kb	Cg1g024150	25kb	Cg1g024160	43kb	Cg1g024170	72kb	Cg1g024180	73kb	Cg1g024190	99kb
cmp0593	Unknown	Unknown	chr1:25860310	chr1	25860310	25Mb	EMMAX	Cg1g024290	97kb	Cg1g024300	-81kb	Cg1g024310	-76kb	Cg1g024320	-62kb	Cg1g024330	-39kb	Cg1g024340	-12kb	Cg1g024350	15kb	Cg1g024360	16kb	Cg1g024370	37kb
cmp0331	Phellopterin	Coumarin	chr1:26065343	chr1	26065343	26Mb	FaST-LMM	Cg1g024380	-82kb	Cg1g024390	-82kb	Cg1g024400	-78kb	Cg1g024410	-68kb	Cg1g024420	-37kb	Cg1g024430	-28kb	Cg1g024440	-6kb	Cg1g024450	17kb	Cg1g024460	39kb	Cg1g024470	62kb	Cg1g024480	69kb	Cg1g024490	74kb
cmp0558	Unknown	Unknown	chr1:26162315	chr1	26162315	26Mb	EMMAX	Cg1g024450	-76kb	Cg1g024460	-48kb	Cg1g024470	-28kb	Cg1g024480	-22kb	Cg1g024490	-12kb	Cg1g024500	4kb	Cg1g024510	20kb	Cg1g024520	33kb	Cg1g024530	60kb	Cg1g024540	79kb	Cg1g024550	95kb	Cg1g024560	97kb
cmp0559	Tricin 5-O-hexosyl-O-hexoside	Flavonoid	chr1:26162315	chr1	26162315	26Mb	EMMAX	Cg1g024450	-76kb	Cg1g024460	-48kb	Cg1g024470	-28kb	Cg1g024480	-22kb	Cg1g024490	-12kb	Cg1g024500	4kb	Cg1g024510	20kb	Cg1g024520	33kb	Cg1g024530	60kb	Cg1g024540	79kb	Cg1g024550	95kb	Cg1g024560	97kb
cmp0282	Unknown	Unknown	chr1:26228385	chr1	26228385	26Mb	EMMAX	Cg1g024470	94kb	Cg1g024480	-88kb	Cg1g024490	-78kb	Cg1g024500	-56kb	Cg1g024510	-43kb	Cg1g024520	-8kb	Cg1g024530	-5kb	Cg1g024540	13kb	Cg1g024550	29kb	Cg1g024560	31kb	Cg1g024570	46kb	Cg1g024580	56kb
cmp0238	Unknown	Unknown	chr1:27654305	chr1	27654305	27Mb	EMMAX	Cg1g025550	-96kb	Cg1g025560	-85kb	Cg1g025570	-82kb	Cg1g025580	-78kb	Cg1g025590	-69kb	Cg1g025600	-51kb	Cg1g025610	-45kb	Cg1g025620	-30kb	Cg1g025630	-2kb	Cg1g025640	0kb	Cg1g025650	4kb	Cg1g025660	12kb	Cg1g025670	13kb	Cg1g025680	27kb	Cg1g025690	28kb	Cg1g025700	41kb	Cg1g025710	54kb	Cg1g025720	60kb	Cg1g025730	65kb	Cg1g025740	85kb	Cg1g025750	97kb
cmp0539	Poncirin	Flavonoid	chr1:27654305	chr1	27654305	27Mb	EMMAX	Cg1g025550	-96kb	Cg1g025560	-85kb	Cg1g025570	-82kb	Cg1g025580	-78kb	Cg1g025590	-69kb	Cg1g025600	-51kb	Cg1g025610	-45kb	Cg1g025620	-30kb	Cg1g025630	-2kb	Cg1g025640	0kb	Cg1g025650	4kb	Cg1g025660	12kb	Cg1g025670	13kb	Cg1g025680	27kb	Cg1g025690	28kb	Cg1g025700	41kb	Cg1g025710	54kb	Cg1g025720	60kb	Cg1g025730	65kb	Cg1g025740	85kb	Cg1g025750	97kb
cmp0544	Poncirin	Flavonoid	chr1:27654305	chr1	27654305	27Mb	EMMAX	Cg1g025550	-96kb	Cg1g025560	-85kb	Cg1g025570	-82kb	Cg1g025580	-78kb	Cg1g025590	-69kb	Cg1g025600	-51kb	Cg1g025610	-45kb	Cg1g025620	-30kb	Cg1g025630	-2kb	Cg1g025640	0kb	Cg1g025650	4kb	Cg1g025660	12kb	Cg1g025670	13kb	Cg1g025680	27kb	Cg1g025690	28kb	Cg1g025700	41kb	Cg1g025710	54kb	Cg1g025720	60kb	Cg1g025730	65kb	Cg1g025740	85kb	Cg1g025750	97kb
cmp0615	Unknown	Unknown	chr1:27654305	chr1	27654305	27Mb	EMMAX	Cg1g025550	-96kb	Cg1g025560	-85kb	Cg1g025570	-82kb	Cg1g025580	-78kb	Cg1g025590	-69kb	Cg1g025600	-51kb	Cg1g025610	-45kb	Cg1g025620	-30kb	Cg1g025630	-2kb	Cg1g025640	0kb	Cg1g025650	4kb	Cg1g025660	12kb	Cg1g025670	13kb	Cg1g025680	27kb	Cg1g025690	28kb	Cg1g025700	41kb	Cg1g025710	54kb	Cg1g025720	60kb	Cg1g025730	65kb	Cg1g025740	85kb	Cg1g025750	97kb
cmp0977	Luteolin	Flavonoid	chr1:27654305	chr1	27654305	27Mb	EMMAX	Cg1g025550	-96kb	Cg1g025560	-85kb	Cg1g025570	-82kb	Cg1g025580	-78kb	Cg1g025590	-69kb	Cg1g025600	-51kb	Cg1g025610	-45kb	Cg1g025620	-30kb	Cg1g025630	-2kb	Cg1g025640	0kb	Cg1g025650	4kb	Cg1g025660	12kb	Cg1g025670	13kb	Cg1g025680	27kb	Cg1g025690	28kb	Cg1g025700	41kb	Cg1g025710	54kb	Cg1g025720	60kb	Cg1g025730	65kb	Cg1g025740	85kb	Cg1g025750	97kb
cmp0917	O-methylQuercetin O-hexoside	Flavonoid	chr1:27674154	chr1	27674154	27Mb	EMMAX	Cg1g025580	98kb	Cg1g025590	-88kb	Cg1g025600	-71kb	Cg1g025610	-65kb	Cg1g025620	-50kb	Cg1g025630	-22kb	Cg1g025640	-20kb	Cg1g025650	-13kb	Cg1g025660	-6kb	Cg1g025670	-6kb	Cg1g025680	7kb	Cg1g025690	8kb	Cg1g025700	21kb	Cg1g025710	34kb	Cg1g025720	40kb	Cg1g025730	45kb	Cg1g025740	65kb	Cg1g025750	77kb	Cg1g025760	96kb
cmn0621	Kaempferol-7-O-neohesperidoside	Flavonoid	chr1:27715975	chr1	27715975	27Mb	both	Cg1g025620	-92kb	Cg1g025630	-64kb	Cg1g025640	-62kb	Cg1g025650	-54kb	Cg1g025660	-48kb	Cg1g025670	-47kb	Cg1g025680	-33kb	Cg1g025690	-20kb	Cg1g025700	-19kb	Cg1g025710	-3kb	Cg1g025720	0kb	Cg1g025730	3kb	Cg1g025740	23kb	Cg1g025750	35kb	Cg1g025760	54kb	Cg1g025770	60kb	Cg1g025780	62kb	Cg1g025790	74kb	Cg1g025800	86kb	Cg1g025810	91kb	Cg1g025820	93kb
cmp0238	Unknown	Unknown	chr1:27715975	chr1	27715975	27Mb	both	Cg1g025620	-92kb	Cg1g025630	-64kb	Cg1g025640	-62kb	Cg1g025650	-54kb	Cg1g025660	-48kb	Cg1g025670	-47kb	Cg1g025680	-33kb	Cg1g025690	-20kb	Cg1g025700	-19kb	Cg1g025710	-3kb	Cg1g025720	0kb	Cg1g025730	3kb	Cg1g025740	23kb	Cg1g025750	35kb	Cg1g025760	54kb	Cg1g025770	60kb	Cg1g025780	62kb	Cg1g025790	74kb	Cg1g025800	86kb	Cg1g025810	91kb	Cg1g025820	93kb
cmp0539	Poncirin	Flavonoid	chr1:27715975	chr1	27715975	27Mb	both	Cg1g025620	-92kb	Cg1g025630	-64kb	Cg1g025640	-62kb	Cg1g025650	-54kb	Cg1g025660	-48kb	Cg1g025670	-47kb	Cg1g025680	-33kb	Cg1g025690	-20kb	Cg1g025700	-19kb	Cg1g025710	-3kb	Cg1g025720	0kb	Cg1g025730	3kb	Cg1g025740	23kb	Cg1g025750	35kb	Cg1g025760	54kb	Cg1g025770	60kb	Cg1g025780	62kb	Cg1g025790	74kb	Cg1g025800	86kb	Cg1g025810	91kb	Cg1g025820	93kb
cmp0543	Didymin	Flavonoid	chr1:27715975	chr1	27715975	27Mb	both	Cg1g025620	-92kb	Cg1g025630	-64kb	Cg1g025640	-62kb	Cg1g025650	-54kb	Cg1g025660	-48kb	Cg1g025670	-47kb	Cg1g025680	-33kb	Cg1g025690	-20kb	Cg1g025700	-19kb	Cg1g025710	-3kb	Cg1g025720	0kb	Cg1g025730	3kb	Cg1g025740	23kb	Cg1g025750	35kb	Cg1g025760	54kb	Cg1g025770	60kb	Cg1g025780	62kb	Cg1g025790	74kb	Cg1g025800	86kb	Cg1g025810	91kb	Cg1g025820	93kb
cmp0544	Poncirin	Flavonoid	chr1:27715975	chr1	27715975	27Mb	both	Cg1g025620	-92kb	Cg1g025630	-64kb	Cg1g025640	-62kb	Cg1g025650	-54kb	Cg1g025660	-48kb	Cg1g025670	-47kb	Cg1g025680	-33kb	Cg1g025690	-20kb	Cg1g025700	-19kb	Cg1g025710	-3kb	Cg1g025720	0kb	Cg1g025730	3kb	Cg1g025740	23kb	Cg1g025750	35kb	Cg1g025760	54kb	Cg1g025770	60kb	Cg1g025780	62kb	Cg1g025790	74kb	Cg1g025800	86kb	Cg1g025810	91kb	Cg1g025820	93kb
cmp0615	Unknown	Unknown	chr1:27715975	chr1	27715975	27Mb	both	Cg1g025620	-92kb	Cg1g025630	-64kb	Cg1g025640	-62kb	Cg1g025650	-54kb	Cg1g025660	-48kb	Cg1g025670	-47kb	Cg1g025680	-33kb	Cg1g025690	-20kb	Cg1g025700	-19kb	Cg1g025710	-3kb	Cg1g025720	0kb	Cg1g025730	3kb	Cg1g025740	23kb	Cg1g025750	35kb	Cg1g025760	54kb	Cg1g025770	60kb	Cg1g025780	62kb	Cg1g025790	74kb	Cg1g025800	86kb	Cg1g025810	91kb	Cg1g025820	93kb
cmp0906	Luteolin 7-O-glucoside	Flavonoid	chr1:27715975	chr1	27715975	27Mb	both	Cg1g025620	-92kb	Cg1g025630	-64kb	Cg1g025640	-62kb	Cg1g025650	-54kb	Cg1g025660	-48kb	Cg1g025670	-47kb	Cg1g025680	-33kb	Cg1g025690	-20kb	Cg1g025700	-19kb	Cg1g025710	-3kb	Cg1g025720	0kb	Cg1g025730	3kb	Cg1g025740	23kb	Cg1g025750	35kb	Cg1g025760	54kb	Cg1g025770	60kb	Cg1g025780	62kb	Cg1g025790	74kb	Cg1g025800	86kb	Cg1g025810	91kb	Cg1g025820	93kb
cmp0977	Luteolin	Flavonoid	chr1:27715975	chr1	27715975	27Mb	both	Cg1g025620	-92kb	Cg1g025630	-64kb	Cg1g025640	-62kb	Cg1g025650	-54kb	Cg1g025660	-48kb	Cg1g025670	-47kb	Cg1g025680	-33kb	Cg1g025690	-20kb	Cg1g025700	-19kb	Cg1g025710	-3kb	Cg1g025720	0kb	Cg1g025730	3kb	Cg1g025740	23kb	Cg1g025750	35kb	Cg1g025760	54kb	Cg1g025770	60kb	Cg1g025780	62kb	Cg1g025790	74kb	Cg1g025800	86kb	Cg1g025810	91kb	Cg1g025820	93kb
cmp0593	Unknown	Unknown	chr1:27716720	chr1	27716720	27Mb	EMMAX	Cg1g025620	-92kb	Cg1g025630	-65kb	Cg1g025640	-62kb	Cg1g025650	-55kb	Cg1g025660	-49kb	Cg1g025670	-48kb	Cg1g025680	-34kb	Cg1g025690	-20kb	Cg1g025700	-20kb	Cg1g025710	-4kb	Cg1g025720	0kb	Cg1g025730	2kb	Cg1g025740	23kb	Cg1g025750	34kb	Cg1g025760	53kb	Cg1g025770	59kb	Cg1g025780	62kb	Cg1g025790	73kb	Cg1g025800	85kb	Cg1g025810	90kb	Cg1g025820	92kb
cmp0385	Unknown	Unknown	chr1:27809488	chr1	27809488	27Mb	both	Cg1g025710	96kb	Cg1g025720	-92kb	Cg1g025730	-88kb	Cg1g025740	-67kb	Cg1g025750	-57kb	Cg1g025760	-36kb	Cg1g025770	-30kb	Cg1g025780	-29kb	Cg1g025790	-17kb	Cg1g025800	-4kb	Cg1g025810	-1kb	Cg1g025820	0kb	Cg1g025830	39kb	Cg1g025840	79kb	Cg1g025850	82kb	Cg1g025860	88kb
cmp0238	Unknown	Unknown	chr1:27859809	chr1	27859809	27Mb	EMMAX	Cg1g025760	-86kb	Cg1g025770	-81kb	Cg1g025780	-80kb	Cg1g025790	-68kb	Cg1g025800	-55kb	Cg1g025810	-51kb	Cg1g025820	-46kb	Cg1g025830	-8kb	Cg1g025840	28kb	Cg1g025850	32kb	Cg1g025860	38kb	Cg1g025870	84kb	Cg1g025880	86kb	Cg1g025890	96kb	Cg1g025900	97kb
cmp0615	Unknown	Unknown	chr1:27859809	chr1	27859809	27Mb	EMMAX	Cg1g025760	-86kb	Cg1g025770	-81kb	Cg1g025780	-80kb	Cg1g025790	-68kb	Cg1g025800	-55kb	Cg1g025810	-51kb	Cg1g025820	-46kb	Cg1g025830	-8kb	Cg1g025840	28kb	Cg1g025850	32kb	Cg1g025860	38kb	Cg1g025870	84kb	Cg1g025880	86kb	Cg1g025890	96kb	Cg1g025900	97kb
cmp0977	Luteolin	Flavonoid	chr1:27859809	chr1	27859809	27Mb	EMMAX	Cg1g025760	-86kb	Cg1g025770	-81kb	Cg1g025780	-80kb	Cg1g025790	-68kb	Cg1g025800	-55kb	Cg1g025810	-51kb	Cg1g025820	-46kb	Cg1g025830	-8kb	Cg1g025840	28kb	Cg1g025850	32kb	Cg1g025860	38kb	Cg1g025870	84kb	Cg1g025880	86kb	Cg1g025890	96kb	Cg1g025900	97kb
cmp0140	Unknown	Unknown	chr1:27865219	chr1	27865219	27Mb	both	Cg1g025760	-92kb	Cg1g025770	-86kb	Cg1g025780	-85kb	Cg1g025790	-73kb	Cg1g025800	-60kb	Cg1g025810	-57kb	Cg1g025820	-52kb	Cg1g025830	-14kb	Cg1g025840	23kb	Cg1g025850	26kb	Cg1g025860	32kb	Cg1g025870	79kb	Cg1g025880	81kb	Cg1g025890	91kb	Cg1g025900	92kb	Cg1g025910	95kb
cmp0140	Unknown	Unknown	chr1:27865227	chr1	27865227	27Mb	both	Cg1g025760	-92kb	Cg1g025770	-86kb	Cg1g025780	-85kb	Cg1g025790	-73kb	Cg1g025800	-60kb	Cg1g025810	-57kb	Cg1g025820	-52kb	Cg1g025830	-14kb	Cg1g025840	23kb	Cg1g025850	26kb	Cg1g025860	32kb	Cg1g025870	79kb	Cg1g025880	81kb	Cg1g025890	91kb	Cg1g025900	92kb	Cg1g025910	95kb
cmp0917	O-methylQuercetin O-hexoside	Flavonoid	chr1:27895201	chr1	27895201	27Mb	EMMAX	Cg1g025800	-90kb	Cg1g025810	-87kb	Cg1g025820	-82kb	Cg1g025830	-44kb	Cg1g025840	-4kb	Cg1g025850	0kb	Cg1g025860	2kb	Cg1g025870	49kb	Cg1g025880	51kb	Cg1g025890	61kb	Cg1g025900	62kb	Cg1g025910	65kb	Cg1g025920	73kb	Cg1g025930	78kb	Cg1g025940	92kb
cmp0917	O-methylQuercetin O-hexoside	Flavonoid	chr1:27896533	chr1	27896533	27Mb	EMMAX	Cg1g025800	-91kb	Cg1g025810	-88kb	Cg1g025820	-83kb	Cg1g025830	-45kb	Cg1g025840	-5kb	Cg1g025850	-1kb	Cg1g025860	1kb	Cg1g025870	47kb	Cg1g025880	50kb	Cg1g025890	60kb	Cg1g025900	61kb	Cg1g025910	63kb	Cg1g025920	71kb	Cg1g025930	77kb	Cg1g025940	90kb
cmp0901	Limocitrin O-hexoside	Flavonoid	chr1:28039043	chr1	28039043	28Mb	both	Cg1g025870	-94kb	Cg1g025880	-89kb	Cg1g025890	-82kb	Cg1g025900	-81kb	Cg1g025910	-78kb	Cg1g025920	-66kb	Cg1g025930	-63kb	Cg1g025940	-48kb	Cg1g025950	-38kb	Cg1g025960	-34kb	Cg1g025970	-23kb	Cg1g025980	7kb	Cg1g025990	17kb	Cg1g026000	24kb	Cg1g026010	35kb	Cg1g026020	41kb	Cg1g026030	47kb	Cg1g026040	92kb
cmp0238	Unknown	Unknown	chr1:28054355	chr1	28054355	28Mb	EMMAX	Cg1g025890	-97kb	Cg1g025900	-96kb	Cg1g025910	-93kb	Cg1g025920	-81kb	Cg1g025930	-78kb	Cg1g025940	-63kb	Cg1g025950	-53kb	Cg1g025960	-50kb	Cg1g025970	-38kb	Cg1g025980	-2kb	Cg1g025990	2kb	Cg1g026000	9kb	Cg1g026010	20kb	Cg1g026020	26kb	Cg1g026030	32kb	Cg1g026040	77kb	Cg1g026050	85kb	Cg1g026060	99kb
cmp0544	Poncirin	Flavonoid	chr1:28054355	chr1	28054355	28Mb	EMMAX	Cg1g025890	-97kb	Cg1g025900	-96kb	Cg1g025910	-93kb	Cg1g025920	-81kb	Cg1g025930	-78kb	Cg1g025940	-63kb	Cg1g025950	-53kb	Cg1g025960	-50kb	Cg1g025970	-38kb	Cg1g025980	-2kb	Cg1g025990	2kb	Cg1g026000	9kb	Cg1g026010	20kb	Cg1g026020	26kb	Cg1g026030	32kb	Cg1g026040	77kb	Cg1g026050	85kb	Cg1g026060	99kb
cmp0615	Unknown	Unknown	chr1:28054355	chr1	28054355	28Mb	EMMAX	Cg1g025890	-97kb	Cg1g025900	-96kb	Cg1g025910	-93kb	Cg1g025920	-81kb	Cg1g025930	-78kb	Cg1g025940	-63kb	Cg1g025950	-53kb	Cg1g025960	-50kb	Cg1g025970	-38kb	Cg1g025980	-2kb	Cg1g025990	2kb	Cg1g026000	9kb	Cg1g026010	20kb	Cg1g026020	26kb	Cg1g026030	32kb	Cg1g026040	77kb	Cg1g026050	85kb	Cg1g026060	99kb
cmp0977	Luteolin	Flavonoid	chr1:28054355	chr1	28054355	28Mb	EMMAX	Cg1g025890	-97kb	Cg1g025900	-96kb	Cg1g025910	-93kb	Cg1g025920	-81kb	Cg1g025930	-78kb	Cg1g025940	-63kb	Cg1g025950	-53kb	Cg1g025960	-50kb	Cg1g025970	-38kb	Cg1g025980	-2kb	Cg1g025990	2kb	Cg1g026000	9kb	Cg1g026010	20kb	Cg1g026020	26kb	Cg1g026030	32kb	Cg1g026040	77kb	Cg1g026050	85kb	Cg1g026060	99kb
cmn0621	Kaempferol-7-O-neohesperidoside	Flavonoid	chr1:28182544	chr1	28182544	28Mb	both	Cg1g026030	-95kb	Cg1g026040	-47kb	Cg1g026050	-41kb	Cg1g026060	-27kb	Cg1g026070	-16kb	Cg1g026080	-5kb	Cg1g026090	0kb	Cg1g026100	5kb	Cg1g026110	22kb	Cg1g026120	25kb	Cg1g026130	32kb	Cg1g026140	40kb	Cg1g026150	43kb	Cg1g026160	50kb	Cg1g026170	52kb	Cg1g026180	61kb	Cg1g026190	94kb
cmp0238	Unknown	Unknown	chr1:28182544	chr1	28182544	28Mb	EMMAX	Cg1g026030	-95kb	Cg1g026040	-47kb	Cg1g026050	-41kb	Cg1g026060	-27kb	Cg1g026070	-16kb	Cg1g026080	-5kb	Cg1g026090	0kb	Cg1g026100	5kb	Cg1g026110	22kb	Cg1g026120	25kb	Cg1g026130	32kb	Cg1g026140	40kb	Cg1g026150	43kb	Cg1g026160	50kb	Cg1g026170	52kb	Cg1g026180	61kb	Cg1g026190	94kb
cmp0539	Poncirin	Flavonoid	chr1:28182544	chr1	28182544	28Mb	EMMAX	Cg1g026030	-95kb	Cg1g026040	-47kb	Cg1g026050	-41kb	Cg1g026060	-27kb	Cg1g026070	-16kb	Cg1g026080	-5kb	Cg1g026090	0kb	Cg1g026100	5kb	Cg1g026110	22kb	Cg1g026120	25kb	Cg1g026130	32kb	Cg1g026140	40kb	Cg1g026150	43kb	Cg1g026160	50kb	Cg1g026170	52kb	Cg1g026180	61kb	Cg1g026190	94kb
cmp0543	Didymin	Flavonoid	chr1:28182544	chr1	28182544	28Mb	both	Cg1g026030	-95kb	Cg1g026040	-47kb	Cg1g026050	-41kb	Cg1g026060	-27kb	Cg1g026070	-16kb	Cg1g026080	-5kb	Cg1g026090	0kb	Cg1g026100	5kb	Cg1g026110	22kb	Cg1g026120	25kb	Cg1g026130	32kb	Cg1g026140	40kb	Cg1g026150	43kb	Cg1g026160	50kb	Cg1g026170	52kb	Cg1g026180	61kb	Cg1g026190	94kb
cmp0544	Poncirin	Flavonoid	chr1:28182544	chr1	28182544	28Mb	EMMAX	Cg1g026030	-95kb	Cg1g026040	-47kb	Cg1g026050	-41kb	Cg1g026060	-27kb	Cg1g026070	-16kb	Cg1g026080	-5kb	Cg1g026090	0kb	Cg1g026100	5kb	Cg1g026110	22kb	Cg1g026120	25kb	Cg1g026130	32kb	Cg1g026140	40kb	Cg1g026150	43kb	Cg1g026160	50kb	Cg1g026170	52kb	Cg1g026180	61kb	Cg1g026190	94kb
cmp0615	Unknown	Unknown	chr1:28182544	chr1	28182544	28Mb	EMMAX	Cg1g026030	-95kb	Cg1g026040	-47kb	Cg1g026050	-41kb	Cg1g026060	-27kb	Cg1g026070	-16kb	Cg1g026080	-5kb	Cg1g026090	0kb	Cg1g026100	5kb	Cg1g026110	22kb	Cg1g026120	25kb	Cg1g026130	32kb	Cg1g026140	40kb	Cg1g026150	43kb	Cg1g026160	50kb	Cg1g026170	52kb	Cg1g026180	61kb	Cg1g026190	94kb
cmp0906	Luteolin 7-O-glucoside	Flavonoid	chr1:28182544	chr1	28182544	28Mb	EMMAX	Cg1g026030	-95kb	Cg1g026040	-47kb	Cg1g026050	-41kb	Cg1g026060	-27kb	Cg1g026070	-16kb	Cg1g026080	-5kb	Cg1g026090	0kb	Cg1g026100	5kb	Cg1g026110	22kb	Cg1g026120	25kb	Cg1g026130	32kb	Cg1g026140	40kb	Cg1g026150	43kb	Cg1g026160	50kb	Cg1g026170	52kb	Cg1g026180	61kb	Cg1g026190	94kb
cmp0977	Luteolin	Flavonoid	chr1:28182544	chr1	28182544	28Mb	EMMAX	Cg1g026030	-95kb	Cg1g026040	-47kb	Cg1g026050	-41kb	Cg1g026060	-27kb	Cg1g026070	-16kb	Cg1g026080	-5kb	Cg1g026090	0kb	Cg1g026100	5kb	Cg1g026110	22kb	Cg1g026120	25kb	Cg1g026130	32kb	Cg1g026140	40kb	Cg1g026150	43kb	Cg1g026160	50kb	Cg1g026170	52kb	Cg1g026180	61kb	Cg1g026190	94kb
cmn0621	Kaempferol-7-O-neohesperidoside	Flavonoid	chr1:28182556	chr1	28182556	28Mb	both	Cg1g026030	-95kb	Cg1g026040	-47kb	Cg1g026050	-42kb	Cg1g026060	-27kb	Cg1g026070	-16kb	Cg1g026080	-5kb	Cg1g026090	0kb	Cg1g026100	5kb	Cg1g026110	22kb	Cg1g026120	25kb	Cg1g026130	32kb	Cg1g026140	40kb	Cg1g026150	43kb	Cg1g026160	50kb	Cg1g026170	52kb	Cg1g026180	61kb	Cg1g026190	94kb
cmp0238	Unknown	Unknown	chr1:28182556	chr1	28182556	28Mb	EMMAX	Cg1g026030	-95kb	Cg1g026040	-47kb	Cg1g026050	-42kb	Cg1g026060	-27kb	Cg1g026070	-16kb	Cg1g026080	-5kb	Cg1g026090	0kb	Cg1g026100	5kb	Cg1g026110	22kb	Cg1g026120	25kb	Cg1g026130	32kb	Cg1g026140	40kb	Cg1g026150	43kb	Cg1g026160	50kb	Cg1g026170	52kb	Cg1g026180	61kb	Cg1g026190	94kb
cmp0539	Poncirin	Flavonoid	chr1:28182556	chr1	28182556	28Mb	EMMAX	Cg1g026030	-95kb	Cg1g026040	-47kb	Cg1g026050	-42kb	Cg1g026060	-27kb	Cg1g026070	-16kb	Cg1g026080	-5kb	Cg1g026090	0kb	Cg1g026100	5kb	Cg1g026110	22kb	Cg1g026120	25kb	Cg1g026130	32kb	Cg1g026140	40kb	Cg1g026150	43kb	Cg1g026160	50kb	Cg1g026170	52kb	Cg1g026180	61kb	Cg1g026190	94kb
cmp0543	Didymin	Flavonoid	chr1:28182556	chr1	28182556	28Mb	both	Cg1g026030	-95kb	Cg1g026040	-47kb	Cg1g026050	-42kb	Cg1g026060	-27kb	Cg1g026070	-16kb	Cg1g026080	-5kb	Cg1g026090	0kb	Cg1g026100	5kb	Cg1g026110	22kb	Cg1g026120	25kb	Cg1g026130	32kb	Cg1g026140	40kb	Cg1g026150	43kb	Cg1g026160	50kb	Cg1g026170	52kb	Cg1g026180	61kb	Cg1g026190	94kb
cmp0544	Poncirin	Flavonoid	chr1:28182556	chr1	28182556	28Mb	EMMAX	Cg1g026030	-95kb	Cg1g026040	-47kb	Cg1g026050	-42kb	Cg1g026060	-27kb	Cg1g026070	-16kb	Cg1g026080	-5kb	Cg1g026090	0kb	Cg1g026100	5kb	Cg1g026110	22kb	Cg1g026120	25kb	Cg1g026130	32kb	Cg1g026140	40kb	Cg1g026150	43kb	Cg1g026160	50kb	Cg1g026170	52kb	Cg1g026180	61kb	Cg1g026190	94kb
cmp0615	Unknown	Unknown	chr1:28182556	chr1	28182556	28Mb	EMMAX	Cg1g026030	-95kb	Cg1g026040	-47kb	Cg1g026050	-42kb	Cg1g026060	-27kb	Cg1g026070	-16kb	Cg1g026080	-5kb	Cg1g026090	0kb	Cg1g026100	5kb	Cg1g026110	22kb	Cg1g026120	25kb	Cg1g026130	32kb	Cg1g026140	40kb	Cg1g026150	43kb	Cg1g026160	50kb	Cg1g026170	52kb	Cg1g026180	61kb	Cg1g026190	94kb
cmp0906	Luteolin 7-O-glucoside	Flavonoid	chr1:28182556	chr1	28182556	28Mb	EMMAX	Cg1g026030	-95kb	Cg1g026040	-47kb	Cg1g026050	-42kb	Cg1g026060	-27kb	Cg1g026070	-16kb	Cg1g026080	-5kb	Cg1g026090	0kb	Cg1g026100	5kb	Cg1g026110	22kb	Cg1g026120	25kb	Cg1g026130	32kb	Cg1g026140	40kb	Cg1g026150	43kb	Cg1g026160	50kb	Cg1g026170	52kb	Cg1g026180	61kb	Cg1g026190	94kb
cmp0977	Luteolin	Flavonoid	chr1:28182556	chr1	28182556	28Mb	EMMAX	Cg1g026030	-95kb	Cg1g026040	-47kb	Cg1g026050	-42kb	Cg1g026060	-27kb	Cg1g026070	-16kb	Cg1g026080	-5kb	Cg1g026090	0kb	Cg1g026100	5kb	Cg1g026110	22kb	Cg1g026120	25kb	Cg1g026130	32kb	Cg1g026140	40kb	Cg1g026150	43kb	Cg1g026160	50kb	Cg1g026170	52kb	Cg1g026180	61kb	Cg1g026190	94kb
cmp0902	Limocitrin O-hexoside	Flavonoid	chr1:28284142	chr1	28284142	28Mb	both	Cg1g026090	97kb	Cg1g026100	-93kb	Cg1g026110	-76kb	Cg1g026120	-74kb	Cg1g026130	-68kb	Cg1g026140	-60kb	Cg1g026150	-56kb	Cg1g026160	-50kb	Cg1g026170	-44kb	Cg1g026180	-37kb	Cg1g026190	-4kb	Cg1g026200	3kb	Cg1g026210	11kb	Cg1g026220	30kb	Cg1g026230	36kb	Cg1g026240	44kb	Cg1g026250	60kb	Cg1g026260	63kb	Cg1g026270	69kb	Cg1g026280	82kb	Cg1g026290	90kb
cmp0677	Feruloylcholine	Vitamin	chr1:28373987	chr1	28373987	28Mb	both	Cg1g026190	-94kb	Cg1g026200	-79kb	Cg1g026210	-72kb	Cg1g026220	-55kb	Cg1g026230	-52kb	Cg1g026240	-43kb	Cg1g026250	-27kb	Cg1g026260	-24kb	Cg1g026270	-14kb	Cg1g026280	-1kb	Cg1g026290	0kb	Cg1g026300	6kb	Cg1g026310	9kb	Cg1g026320	18kb	Cg1g026330	22kb	Cg1g026340	27kb	Cg1g026350	31kb	Cg1g026360	34kb	Cg1g026370	38kb	Cg1g026380	46kb	Cg1g026390	61kb
cmp0894	Feruloyl putrescine derivative	Polyamine	chr1:28373987	chr1	28373987	28Mb	EMMAX	Cg1g026190	-94kb	Cg1g026200	-79kb	Cg1g026210	-72kb	Cg1g026220	-55kb	Cg1g026230	-52kb	Cg1g026240	-43kb	Cg1g026250	-27kb	Cg1g026260	-24kb	Cg1g026270	-14kb	Cg1g026280	-1kb	Cg1g026290	0kb	Cg1g026300	6kb	Cg1g026310	9kb	Cg1g026320	18kb	Cg1g026330	22kb	Cg1g026340	27kb	Cg1g026350	31kb	Cg1g026360	34kb	Cg1g026370	38kb	Cg1g026380	46kb	Cg1g026390	61kb
cmp0317	Unknown	Unknown	chr1:28400816	chr1	28400816	28Mb	EMMAX	Cg1g026210	99kb	Cg1g026220	-81kb	Cg1g026230	-79kb	Cg1g026240	-70kb	Cg1g026250	-54kb	Cg1g026260	-51kb	Cg1g026270	-41kb	Cg1g026280	-28kb	Cg1g026290	-25kb	Cg1g026300	-18kb	Cg1g026310	-14kb	Cg1g026320	-6kb	Cg1g026330	-2kb	Cg1g026340	0kb	Cg1g026350	4kb	Cg1g026360	7kb	Cg1g026370	11kb	Cg1g026380	19kb	Cg1g026390	34kb	Cg1g026400	38kb	Cg1g026410	55kb
cmp0317	Unknown	Unknown	chr1:28403070	chr1	28403070	28Mb	EMMAX	Cg1g026220	-84kb	Cg1g026230	-81kb	Cg1g026240	-72kb	Cg1g026250	-56kb	Cg1g026260	-53kb	Cg1g026270	-43kb	Cg1g026280	-30kb	Cg1g026290	-28kb	Cg1g026300	-21kb	Cg1g026310	-16kb	Cg1g026320	-8kb	Cg1g026330	-4kb	Cg1g026340	0kb	Cg1g026350	2kb	Cg1g026360	5kb	Cg1g026370	9kb	Cg1g026380	17kb	Cg1g026390	32kb	Cg1g026400	36kb	Cg1g026410	53kb	Cg1g026420	68kb
cmp0007	Unknown	Unknown	chr1:28484057	chr1	28484057	28Mb	EMMAX	Cg1g026310	97kb	Cg1g026320	-89kb	Cg1g026330	-85kb	Cg1g026340	-81kb	Cg1g026350	-77kb	Cg1g026360	-75kb	Cg1g026370	-71kb	Cg1g026380	-62kb	Cg1g026390	-46kb	Cg1g026400	-44kb	Cg1g026410	-27kb	Cg1g026420	-12kb	Cg1g026430	-7kb	Cg1g026440	32kb	Cg1g026450	37kb	Cg1g026460	44kb	Cg1g026470	49kb	Cg1g026480	93kb
cmp0096	Apigenin-O-hexosylhexoside-O-rhamnoside	Flavonoid	chr1:28489544	chr1	28489544	28Mb	both	Cg1g026320	-94kb	Cg1g026330	-91kb	Cg1g026340	-87kb	Cg1g026350	-82kb	Cg1g026360	-80kb	Cg1g026370	-76kb	Cg1g026380	-68kb	Cg1g026390	-52kb	Cg1g026400	-49kb	Cg1g026410	-33kb	Cg1g026420	-18kb	Cg1g026430	-12kb	Cg1g026440	26kb	Cg1g026450	32kb	Cg1g026460	39kb	Cg1g026470	44kb	Cg1g026480	87kb	Cg1g026490	99kb
cmp0336	Unknown	Unknown	chr1:28489544	chr1	28489544	28Mb	FaST-LMM	Cg1g026320	-94kb	Cg1g026330	-91kb	Cg1g026340	-87kb	Cg1g026350	-82kb	Cg1g026360	-80kb	Cg1g026370	-76kb	Cg1g026380	-68kb	Cg1g026390	-52kb	Cg1g026400	-49kb	Cg1g026410	-33kb	Cg1g026420	-18kb	Cg1g026430	-12kb	Cg1g026440	26kb	Cg1g026450	32kb	Cg1g026460	39kb	Cg1g026470	44kb	Cg1g026480	87kb	Cg1g026490	99kb
cmp0789	Chrysoeriol O-malonylhexoside	Flavonoid	chr1:28586021	chr1	28586021	28Mb	both	Cg1g026440	-65kb	Cg1g026450	-58kb	Cg1g026460	-55kb	Cg1g026470	-51kb	Cg1g026480	-7kb	Cg1g026490	3kb	Cg1g026500	11kb	Cg1g026510	13kb	Cg1g026520	30kb	Cg1g026530	34kb	Cg1g026540	40kb	Cg1g026550	48kb	Cg1g026560	53kb	Cg1g026570	94kb	Cg1g026580	96kb
cmn0621	Kaempferol-7-O-neohesperidoside	Flavonoid	chr1:28671284	chr1	28671284	28Mb	both	Cg1g026480	-92kb	Cg1g026490	-76kb	Cg1g026500	-72kb	Cg1g026510	-67kb	Cg1g026520	-54kb	Cg1g026530	-45kb	Cg1g026540	-38kb	Cg1g026550	-32kb	Cg1g026560	-30kb	Cg1g026570	8kb	Cg1g026580	11kb	Cg1g026590	26kb	Cg1g026600	30kb	Cg1g026610	33kb	Cg1g026620	34kb	Cg1g026630	46kb	Cg1g026640	50kb	Cg1g026650	53kb	Cg1g026660	56kb	Cg1g026670	74kb	Cg1g026680	75kb
cmp0238	Unknown	Unknown	chr1:28671284	chr1	28671284	28Mb	both	Cg1g026480	-92kb	Cg1g026490	-76kb	Cg1g026500	-72kb	Cg1g026510	-67kb	Cg1g026520	-54kb	Cg1g026530	-45kb	Cg1g026540	-38kb	Cg1g026550	-32kb	Cg1g026560	-30kb	Cg1g026570	8kb	Cg1g026580	11kb	Cg1g026590	26kb	Cg1g026600	30kb	Cg1g026610	33kb	Cg1g026620	34kb	Cg1g026630	46kb	Cg1g026640	50kb	Cg1g026650	53kb	Cg1g026660	56kb	Cg1g026670	74kb	Cg1g026680	75kb
cmp0539	Poncirin	Flavonoid	chr1:28671284	chr1	28671284	28Mb	both	Cg1g026480	-92kb	Cg1g026490	-76kb	Cg1g026500	-72kb	Cg1g026510	-67kb	Cg1g026520	-54kb	Cg1g026530	-45kb	Cg1g026540	-38kb	Cg1g026550	-32kb	Cg1g026560	-30kb	Cg1g026570	8kb	Cg1g026580	11kb	Cg1g026590	26kb	Cg1g026600	30kb	Cg1g026610	33kb	Cg1g026620	34kb	Cg1g026630	46kb	Cg1g026640	50kb	Cg1g026650	53kb	Cg1g026660	56kb	Cg1g026670	74kb	Cg1g026680	75kb
cmp0543	Didymin	Flavonoid	chr1:28671284	chr1	28671284	28Mb	both	Cg1g026480	-92kb	Cg1g026490	-76kb	Cg1g026500	-72kb	Cg1g026510	-67kb	Cg1g026520	-54kb	Cg1g026530	-45kb	Cg1g026540	-38kb	Cg1g026550	-32kb	Cg1g026560	-30kb	Cg1g026570	8kb	Cg1g026580	11kb	Cg1g026590	26kb	Cg1g026600	30kb	Cg1g026610	33kb	Cg1g026620	34kb	Cg1g026630	46kb	Cg1g026640	50kb	Cg1g026650	53kb	Cg1g026660	56kb	Cg1g026670	74kb	Cg1g026680	75kb
cmp0544	Poncirin	Flavonoid	chr1:28671284	chr1	28671284	28Mb	both	Cg1g026480	-92kb	Cg1g026490	-76kb	Cg1g026500	-72kb	Cg1g026510	-67kb	Cg1g026520	-54kb	Cg1g026530	-45kb	Cg1g026540	-38kb	Cg1g026550	-32kb	Cg1g026560	-30kb	Cg1g026570	8kb	Cg1g026580	11kb	Cg1g026590	26kb	Cg1g026600	30kb	Cg1g026610	33kb	Cg1g026620	34kb	Cg1g026630	46kb	Cg1g026640	50kb	Cg1g026650	53kb	Cg1g026660	56kb	Cg1g026670	74kb	Cg1g026680	75kb
cmp0615	Unknown	Unknown	chr1:28671284	chr1	28671284	28Mb	both	Cg1g026480	-92kb	Cg1g026490	-76kb	Cg1g026500	-72kb	Cg1g026510	-67kb	Cg1g026520	-54kb	Cg1g026530	-45kb	Cg1g026540	-38kb	Cg1g026550	-32kb	Cg1g026560	-30kb	Cg1g026570	8kb	Cg1g026580	11kb	Cg1g026590	26kb	Cg1g026600	30kb	Cg1g026610	33kb	Cg1g026620	34kb	Cg1g026630	46kb	Cg1g026640	50kb	Cg1g026650	53kb	Cg1g026660	56kb	Cg1g026670	74kb	Cg1g026680	75kb
cmp0906	Luteolin 7-O-glucoside	Flavonoid	chr1:28671284	chr1	28671284	28Mb	both	Cg1g026480	-92kb	Cg1g026490	-76kb	Cg1g026500	-72kb	Cg1g026510	-67kb	Cg1g026520	-54kb	Cg1g026530	-45kb	Cg1g026540	-38kb	Cg1g026550	-32kb	Cg1g026560	-30kb	Cg1g026570	8kb	Cg1g026580	11kb	Cg1g026590	26kb	Cg1g026600	30kb	Cg1g026610	33kb	Cg1g026620	34kb	Cg1g026630	46kb	Cg1g026640	50kb	Cg1g026650	53kb	Cg1g026660	56kb	Cg1g026670	74kb	Cg1g026680	75kb
cmp0977	Luteolin	Flavonoid	chr1:28671284	chr1	28671284	28Mb	both	Cg1g026480	-92kb	Cg1g026490	-76kb	Cg1g026500	-72kb	Cg1g026510	-67kb	Cg1g026520	-54kb	Cg1g026530	-45kb	Cg1g026540	-38kb	Cg1g026550	-32kb	Cg1g026560	-30kb	Cg1g026570	8kb	Cg1g026580	11kb	Cg1g026590	26kb	Cg1g026600	30kb	Cg1g026610	33kb	Cg1g026620	34kb	Cg1g026630	46kb	Cg1g026640	50kb	Cg1g026650	53kb	Cg1g026660	56kb	Cg1g026670	74kb	Cg1g026680	75kb
cmp0317	Unknown	Unknown	chr1:28754409	chr1	28754409	28Mb	EMMAX	Cg1g026570	-74kb	Cg1g026580	-63kb	Cg1g026590	-52kb	Cg1g026600	-51kb	Cg1g026610	-49kb	Cg1g026620	-48kb	Cg1g026630	-36kb	Cg1g026640	-32kb	Cg1g026650	-29kb	Cg1g026660	-25kb	Cg1g026670	-8kb	Cg1g026680	-7kb	Cg1g026690	0kb	Cg1g026700	9kb	Cg1g026710	19kb	Cg1g026720	28kb	Cg1g026730	40kb	Cg1g026740	45kb	Cg1g026750	51kb	Cg1g026760	60kb	Cg1g026770	61kb
cmp0317	Unknown	Unknown	chr1:28754670	chr1	28754670	28Mb	EMMAX	Cg1g026570	-74kb	Cg1g026580	-63kb	Cg1g026590	-53kb	Cg1g026600	-51kb	Cg1g026610	-49kb	Cg1g026620	-49kb	Cg1g026630	-36kb	Cg1g026640	-32kb	Cg1g026650	-29kb	Cg1g026660	-26kb	Cg1g026670	-9kb	Cg1g026680	-7kb	Cg1g026690	0kb	Cg1g026700	9kb	Cg1g026710	19kb	Cg1g026720	28kb	Cg1g026730	40kb	Cg1g026740	45kb	Cg1g026750	50kb	Cg1g026760	60kb	Cg1g026770	61kb
cmp0317	Unknown	Unknown	chr1:28754701	chr1	28754701	28Mb	EMMAX	Cg1g026570	-74kb	Cg1g026580	-63kb	Cg1g026590	-53kb	Cg1g026600	-52kb	Cg1g026610	-50kb	Cg1g026620	-49kb	Cg1g026630	-36kb	Cg1g026640	-32kb	Cg1g026650	-29kb	Cg1g026660	-26kb	Cg1g026670	-9kb	Cg1g026680	-7kb	Cg1g026690	0kb	Cg1g026700	9kb	Cg1g026710	19kb	Cg1g026720	28kb	Cg1g026730	40kb	Cg1g026740	45kb	Cg1g026750	50kb	Cg1g026760	60kb	Cg1g026770	61kb
cmp0317	Unknown	Unknown	chr1:28756851	chr1	28756851	28Mb	both	Cg1g026570	-76kb	Cg1g026580	-65kb	Cg1g026590	-55kb	Cg1g026600	-54kb	Cg1g026610	-52kb	Cg1g026620	-51kb	Cg1g026630	-38kb	Cg1g026640	-34kb	Cg1g026650	-31kb	Cg1g026660	-28kb	Cg1g026670	-11kb	Cg1g026680	-9kb	Cg1g026690	-3kb	Cg1g026700	7kb	Cg1g026710	17kb	Cg1g026720	26kb	Cg1g026730	37kb	Cg1g026740	43kb	Cg1g026750	48kb	Cg1g026760	57kb	Cg1g026770	59kb
cmp0317	Unknown	Unknown	chr1:28760748	chr1	28760748	28Mb	EMMAX	Cg1g026570	-80kb	Cg1g026580	-69kb	Cg1g026590	-59kb	Cg1g026600	-58kb	Cg1g026610	-56kb	Cg1g026620	-55kb	Cg1g026630	-42kb	Cg1g026640	-38kb	Cg1g026650	-35kb	Cg1g026660	-32kb	Cg1g026670	-15kb	Cg1g026680	-13kb	Cg1g026690	-6kb	Cg1g026700	3kb	Cg1g026710	13kb	Cg1g026720	22kb	Cg1g026730	34kb	Cg1g026740	39kb	Cg1g026750	44kb	Cg1g026760	53kb	Cg1g026770	55kb
cmp0275	Unknown	Unknown	chr1:28763140	chr1	28763140	28Mb	FaST-LMM	Cg1g026570	-82kb	Cg1g026580	-72kb	Cg1g026590	-61kb	Cg1g026600	-60kb	Cg1g026610	-58kb	Cg1g026620	-57kb	Cg1g026630	-45kb	Cg1g026640	-41kb	Cg1g026650	-37kb	Cg1g026660	-34kb	Cg1g026670	-17kb	Cg1g026680	-15kb	Cg1g026690	-9kb	Cg1g026700	1kb	Cg1g026710	11kb	Cg1g026720	19kb	Cg1g026730	31kb	Cg1g026740	37kb	Cg1g026750	42kb	Cg1g026760	51kb	Cg1g026770	53kb
cmp0317	Unknown	Unknown	chr1:28764792	chr1	28764792	28Mb	EMMAX	Cg1g026570	-84kb	Cg1g026580	-73kb	Cg1g026590	-63kb	Cg1g026600	-62kb	Cg1g026610	-60kb	Cg1g026620	-59kb	Cg1g026630	-46kb	Cg1g026640	-42kb	Cg1g026650	-39kb	Cg1g026660	-36kb	Cg1g026670	-19kb	Cg1g026680	-17kb	Cg1g026690	-11kb	Cg1g026700	0kb	Cg1g026710	9kb	Cg1g026720	18kb	Cg1g026730	30kb	Cg1g026740	35kb	Cg1g026750	40kb	Cg1g026760	49kb	Cg1g026770	51kb
cmp0317	Unknown	Unknown	chr1:28764907	chr1	28764907	28Mb	EMMAX	Cg1g026570	-84kb	Cg1g026580	-73kb	Cg1g026590	-63kb	Cg1g026600	-62kb	Cg1g026610	-60kb	Cg1g026620	-59kb	Cg1g026630	-46kb	Cg1g026640	-42kb	Cg1g026650	-39kb	Cg1g026660	-36kb	Cg1g026670	-19kb	Cg1g026680	-17kb	Cg1g026690	-11kb	Cg1g026700	0kb	Cg1g026710	9kb	Cg1g026720	18kb	Cg1g026730	29kb	Cg1g026740	35kb	Cg1g026750	40kb	Cg1g026760	49kb	Cg1g026770	51kb
cmp0317	Unknown	Unknown	chr1:28766584	chr1	28766584	28Mb	EMMAX	Cg1g026570	-86kb	Cg1g026580	-75kb	Cg1g026590	-65kb	Cg1g026600	-63kb	Cg1g026610	-61kb	Cg1g026620	-60kb	Cg1g026630	-48kb	Cg1g026640	-44kb	Cg1g026650	-41kb	Cg1g026660	-38kb	Cg1g026670	-21kb	Cg1g026680	-19kb	Cg1g026690	-12kb	Cg1g026700	-1kb	Cg1g026710	7kb	Cg1g026720	16kb	Cg1g026730	28kb	Cg1g026740	33kb	Cg1g026750	38kb	Cg1g026760	48kb	Cg1g026770	49kb
cmp0317	Unknown	Unknown	chr1:28768390	chr1	28768390	28Mb	EMMAX	Cg1g026570	-88kb	Cg1g026580	-77kb	Cg1g026590	-66kb	Cg1g026600	-65kb	Cg1g026610	-63kb	Cg1g026620	-62kb	Cg1g026630	-50kb	Cg1g026640	-46kb	Cg1g026650	-43kb	Cg1g026660	-39kb	Cg1g026670	-22kb	Cg1g026680	-20kb	Cg1g026690	-14kb	Cg1g026700	-3kb	Cg1g026710	5kb	Cg1g026720	14kb	Cg1g026730	26kb	Cg1g026740	31kb	Cg1g026750	37kb	Cg1g026760	46kb	Cg1g026770	47kb
cmp0162	Unknown	Unknown	chr1:28889421	chr1	28889421	28Mb	EMMAX	Cg1g026730	-93kb	Cg1g026740	-88kb	Cg1g026750	-76kb	Cg1g026760	-74kb	Cg1g026770	-61kb	Cg1g026780	-56kb	Cg1g026790	-51kb	Cg1g026800	-45kb	Cg1g026810	-27kb	Cg1g026820	-12kb	Cg1g026830	0kb	Cg1g026840	7kb	Cg1g026850	11kb	Cg1g026860	33kb	Cg1g026870	57kb	Cg1g026880	65kb	Cg1g026890	74kb	Cg1g026900	75kb	Cg1g026910	94kb
cmp0658	Unknown	Unknown	chr1:28986734	chr1	28986734	28Mb	FaST-LMM	Cg1g026830	-96kb	Cg1g026840	-89kb	Cg1g026850	-84kb	Cg1g026860	-62kb	Cg1g026870	-38kb	Cg1g026880	-27kb	Cg1g026890	-22kb	Cg1g026900	-21kb	Cg1g026910	-1kb	Cg1g026920	23kb	Cg1g026930	41kb	Cg1g026940	63kb	Cg1g026950	82kb	Cg1g026960	98kb	Cg1g026970	99kb
cmp0593	Unknown	Unknown	chr1:29231374	chr1	29231374	29Mb	EMMAX	Cg1g027000	-66kb	Cg1g027010	-56kb	Cg1g027020	-26kb	Cg1g027030	-5kb	Cg1g027040	5kb	Cg1g027050	21kb	Cg1g027060	27kb	Cg1g027070	37kb	Cg1g027080	41kb	Cg1g027090	66kb	Cg1g027100	70kb	Cg1g027110	77kb	Cg1g027120	79kb	Cg1g027130	94kb	Cg1g027140	96kb
cmp0593	Unknown	Unknown	chr1:29231432	chr1	29231432	29Mb	EMMAX	Cg1g027000	-67kb	Cg1g027010	-56kb	Cg1g027020	-26kb	Cg1g027030	-5kb	Cg1g027040	5kb	Cg1g027050	21kb	Cg1g027060	27kb	Cg1g027070	37kb	Cg1g027080	41kb	Cg1g027090	66kb	Cg1g027100	70kb	Cg1g027110	77kb	Cg1g027120	79kb	Cg1g027130	93kb	Cg1g027140	96kb
cmp0917	O-methylQuercetin O-hexoside	Flavonoid	chr1:29979768	chr1	29979768	29Mb	both	Cg1g027580	-74kb	Cg1g027590	-36kb	Cg1g027600	-12kb	Cg1g027610	0kb	Cg1g027620	29kb	Cg1g027630	60kb	Cg1g027640	67kb	Cg1g027650	76kb	Cg1g027660	80kb
cmp0593	Unknown	Unknown	chr1:30165973	chr1	30165973	30Mb	both	Cg1g027670	-74kb	Cg1g027680	-3kb	Cg1g027690	0kb	Cg1g027700	0kb	Cg1g027710	23kb	Cg1g027720	36kb	Cg1g027730	39kb	Cg1g027740	42kb	Cg1g027750	44kb	Cg1g027760	50kb	Cg1g027770	60kb	Cg1g027780	66kb	Cg1g027790	78kb	Cg1g027800	80kb	Cg1g027810	91kb
cmp0573	Kaempferol-3-O-rhamnosylhexoside-7-O-rhamnoside	Flavonoid	chr1:30192518	chr1	30192518	30Mb	EMMAX	Cg1g027680	-30kb	Cg1g027690	-26kb	Cg1g027700	-22kb	Cg1g027710	1kb	Cg1g027720	9kb	Cg1g027730	12kb	Cg1g027740	15kb	Cg1g027750	18kb	Cg1g027760	24kb	Cg1g027770	34kb	Cg1g027780	39kb	Cg1g027790	51kb	Cg1g027800	54kb	Cg1g027810	65kb	Cg1g027820	74kb	Cg1g027830	77kb	Cg1g027840	81kb	Cg1g027850	88kb	Cg1g027860	99kb
cmp0847	Adenosine O-ribose	Nucleic acid derivative	chr1:30193977	chr1	30193977	30Mb	both	Cg1g027680	-31kb	Cg1g027690	-27kb	Cg1g027700	-24kb	Cg1g027710	0kb	Cg1g027720	8kb	Cg1g027730	11kb	Cg1g027740	14kb	Cg1g027750	16kb	Cg1g027760	22kb	Cg1g027770	32kb	Cg1g027780	38kb	Cg1g027790	50kb	Cg1g027800	52kb	Cg1g027810	63kb	Cg1g027820	73kb	Cg1g027830	76kb	Cg1g027840	79kb	Cg1g027850	86kb	Cg1g027860	97kb
cmp0595	hesperetin O-di-hexoside	Flavonoid	chr1:30265187	chr1	30265187	30Mb	FaST-LMM	Cg1g027690	99kb	Cg1g027700	-95kb	Cg1g027710	-70kb	Cg1g027720	-58kb	Cg1g027730	-57kb	Cg1g027740	-55kb	Cg1g027750	-49kb	Cg1g027760	-44kb	Cg1g027770	-33kb	Cg1g027780	-30kb	Cg1g027790	-20kb	Cg1g027800	-17kb	Cg1g027810	-5kb	Cg1g027820	1kb	Cg1g027830	5kb	Cg1g027840	8kb	Cg1g027850	15kb	Cg1g027860	26kb	Cg1g027870	45kb	Cg1g027880	48kb	Cg1g027890	49kb
cmp0573	Kaempferol-3-O-rhamnosylhexoside-7-O-rhamnoside	Flavonoid	chr1:30354249	chr1	30354249	30Mb	EMMAX	Cg1g027810	-94kb	Cg1g027820	-84kb	Cg1g027830	-80kb	Cg1g027840	-74kb	Cg1g027850	-71kb	Cg1g027860	-58kb	Cg1g027870	-40kb	Cg1g027880	-39kb	Cg1g027890	-39kb	Cg1g027900	-35kb	Cg1g027910	-22kb	Cg1g027920	0kb	Cg1g027930	2kb	Cg1g027940	4kb	Cg1g027950	22kb	Cg1g027960	38kb	Cg1g027970	46kb	Cg1g027980	52kb	Cg1g027990	74kb	Cg1g028000	87kb
cmp0123	Unknown	Unknown	chr1:30507776	chr1	30507776	30Mb	both	Cg1g027980	96kb	Cg1g027990	-75kb	Cg1g028000	-62kb	Cg1g028010	-44kb	Cg1g028020	-41kb	Cg1g028030	-31kb	Cg1g028040	-24kb	Cg1g028050	-16kb	Cg1g028060	-13kb	Cg1g028070	2kb	Cg1g028080	9kb	Cg1g028090	19kb	Cg1g028100	23kb	Cg1g028110	25kb	Cg1g028120	33kb	Cg1g028130	36kb	Cg1g028140	41kb	Cg1g028150	51kb	Cg1g028160	52kb	Cg1g028170	55kb	Cg1g028180	72kb
cmp0169	Unknown	Unknown	chr1:30537760	chr1	30537760	30Mb	EMMAX	Cg1g028000	-92kb	Cg1g028010	-74kb	Cg1g028020	-71kb	Cg1g028030	-61kb	Cg1g028040	-54kb	Cg1g028050	-46kb	Cg1g028060	-43kb	Cg1g028070	-21kb	Cg1g028080	-18kb	Cg1g028090	-9kb	Cg1g028100	-4kb	Cg1g028110	-2kb	Cg1g028120	3kb	Cg1g028130	6kb	Cg1g028140	11kb	Cg1g028150	21kb	Cg1g028160	22kb	Cg1g028170	25kb	Cg1g028180	42kb	Cg1g028190	48kb	Cg1g028200	51kb
cmp0169	Unknown	Unknown	chr1:30537763	chr1	30537763	30Mb	EMMAX	Cg1g028000	-92kb	Cg1g028010	-74kb	Cg1g028020	-71kb	Cg1g028030	-61kb	Cg1g028040	-54kb	Cg1g028050	-46kb	Cg1g028060	-43kb	Cg1g028070	-21kb	Cg1g028080	-18kb	Cg1g028090	-9kb	Cg1g028100	-4kb	Cg1g028110	-2kb	Cg1g028120	3kb	Cg1g028130	6kb	Cg1g028140	11kb	Cg1g028150	21kb	Cg1g028160	22kb	Cg1g028170	25kb	Cg1g028180	42kb	Cg1g028190	48kb	Cg1g028200	51kb
cmp0114	Unknown	Unknown	chr1:31075348	chr1	31075348	31Mb	EMMAX	Cg1g028600	-96kb	Cg1g028610	-92kb	Cg1g028620	-86kb	Cg1g028630	-75kb	Cg1g028640	-71kb	Cg1g028650	-66kb	Cg1g028660	-62kb	Cg1g028670	-59kb	Cg1g028680	-53kb	Cg1g028690	-47kb	Cg1g028700	-42kb	Cg1g028710	-29kb	Cg1g028720	-23kb	Cg1g028730	-18kb	Cg1g028740	-4kb	Cg1g028750	1kb	Cg1g028760	17kb	Cg1g028770	24kb	Cg1g028780	27kb	Cg1g028790	35kb	Cg1g028800	43kb
cmp0446	Unknown	Unknown	chr1:31075348	chr1	31075348	31Mb	EMMAX	Cg1g028600	-96kb	Cg1g028610	-92kb	Cg1g028620	-86kb	Cg1g028630	-75kb	Cg1g028640	-71kb	Cg1g028650	-66kb	Cg1g028660	-62kb	Cg1g028670	-59kb	Cg1g028680	-53kb	Cg1g028690	-47kb	Cg1g028700	-42kb	Cg1g028710	-29kb	Cg1g028720	-23kb	Cg1g028730	-18kb	Cg1g028740	-4kb	Cg1g028750	1kb	Cg1g028760	17kb	Cg1g028770	24kb	Cg1g028780	27kb	Cg1g028790	35kb	Cg1g028800	43kb
cmp0114	Unknown	Unknown	chr1:31075440	chr1	31075440	31Mb	both	Cg1g028600	-96kb	Cg1g028610	-92kb	Cg1g028620	-86kb	Cg1g028630	-75kb	Cg1g028640	-71kb	Cg1g028650	-67kb	Cg1g028660	-62kb	Cg1g028670	-59kb	Cg1g028680	-53kb	Cg1g028690	-47kb	Cg1g028700	-42kb	Cg1g028710	-29kb	Cg1g028720	-23kb	Cg1g028730	-18kb	Cg1g028740	-4kb	Cg1g028750	1kb	Cg1g028760	17kb	Cg1g028770	24kb	Cg1g028780	27kb	Cg1g028790	35kb	Cg1g028800	43kb
cmp0446	Unknown	Unknown	chr1:31075440	chr1	31075440	31Mb	both	Cg1g028600	-96kb	Cg1g028610	-92kb	Cg1g028620	-86kb	Cg1g028630	-75kb	Cg1g028640	-71kb	Cg1g028650	-67kb	Cg1g028660	-62kb	Cg1g028670	-59kb	Cg1g028680	-53kb	Cg1g028690	-47kb	Cg1g028700	-42kb	Cg1g028710	-29kb	Cg1g028720	-23kb	Cg1g028730	-18kb	Cg1g028740	-4kb	Cg1g028750	1kb	Cg1g028760	17kb	Cg1g028770	24kb	Cg1g028780	27kb	Cg1g028790	35kb	Cg1g028800	43kb
cmp0993	Chlorogenic acid	Polyphenol	chr1:31075440	chr1	31075440	31Mb	both	Cg1g028600	-96kb	Cg1g028610	-92kb	Cg1g028620	-86kb	Cg1g028630	-75kb	Cg1g028640	-71kb	Cg1g028650	-67kb	Cg1g028660	-62kb	Cg1g028670	-59kb	Cg1g028680	-53kb	Cg1g028690	-47kb	Cg1g028700	-42kb	Cg1g028710	-29kb	Cg1g028720	-23kb	Cg1g028730	-18kb	Cg1g028740	-4kb	Cg1g028750	1kb	Cg1g028760	17kb	Cg1g028770	24kb	Cg1g028780	27kb	Cg1g028790	35kb	Cg1g028800	43kb
cmp0114	Unknown	Unknown	chr1:31075492	chr1	31075492	31Mb	EMMAX	Cg1g028600	-96kb	Cg1g028610	-92kb	Cg1g028620	-86kb	Cg1g028630	-75kb	Cg1g028640	-71kb	Cg1g028650	-67kb	Cg1g028660	-62kb	Cg1g028670	-59kb	Cg1g028680	-53kb	Cg1g028690	-47kb	Cg1g028700	-42kb	Cg1g028710	-29kb	Cg1g028720	-23kb	Cg1g028730	-18kb	Cg1g028740	-4kb	Cg1g028750	1kb	Cg1g028760	17kb	Cg1g028770	24kb	Cg1g028780	27kb	Cg1g028790	35kb	Cg1g028800	43kb
cmp0446	Unknown	Unknown	chr1:31075492	chr1	31075492	31Mb	both	Cg1g028600	-96kb	Cg1g028610	-92kb	Cg1g028620	-86kb	Cg1g028630	-75kb	Cg1g028640	-71kb	Cg1g028650	-67kb	Cg1g028660	-62kb	Cg1g028670	-59kb	Cg1g028680	-53kb	Cg1g028690	-47kb	Cg1g028700	-42kb	Cg1g028710	-29kb	Cg1g028720	-23kb	Cg1g028730	-18kb	Cg1g028740	-4kb	Cg1g028750	1kb	Cg1g028760	17kb	Cg1g028770	24kb	Cg1g028780	27kb	Cg1g028790	35kb	Cg1g028800	43kb
cmp0446	Unknown	Unknown	chr1:31075534	chr1	31075534	31Mb	both	Cg1g028600	-96kb	Cg1g028610	-92kb	Cg1g028620	-86kb	Cg1g028630	-75kb	Cg1g028640	-71kb	Cg1g028650	-67kb	Cg1g028660	-62kb	Cg1g028670	-59kb	Cg1g028680	-53kb	Cg1g028690	-47kb	Cg1g028700	-42kb	Cg1g028710	-29kb	Cg1g028720	-23kb	Cg1g028730	-18kb	Cg1g028740	-4kb	Cg1g028750	1kb	Cg1g028760	17kb	Cg1g028770	24kb	Cg1g028780	27kb	Cg1g028790	35kb	Cg1g028800	43kb
cmp0114	Unknown	Unknown	chr1:31075649	chr1	31075649	31Mb	both	Cg1g028600	-96kb	Cg1g028610	-92kb	Cg1g028620	-86kb	Cg1g028630	-75kb	Cg1g028640	-71kb	Cg1g028650	-67kb	Cg1g028660	-62kb	Cg1g028670	-60kb	Cg1g028680	-53kb	Cg1g028690	-47kb	Cg1g028700	-42kb	Cg1g028710	-29kb	Cg1g028720	-24kb	Cg1g028730	-18kb	Cg1g028740	-4kb	Cg1g028750	1kb	Cg1g028760	17kb	Cg1g028770	24kb	Cg1g028780	27kb	Cg1g028790	35kb	Cg1g028800	43kb
cmp0446	Unknown	Unknown	chr1:31075649	chr1	31075649	31Mb	both	Cg1g028600	-96kb	Cg1g028610	-92kb	Cg1g028620	-86kb	Cg1g028630	-75kb	Cg1g028640	-71kb	Cg1g028650	-67kb	Cg1g028660	-62kb	Cg1g028670	-60kb	Cg1g028680	-53kb	Cg1g028690	-47kb	Cg1g028700	-42kb	Cg1g028710	-29kb	Cg1g028720	-24kb	Cg1g028730	-18kb	Cg1g028740	-4kb	Cg1g028750	1kb	Cg1g028760	17kb	Cg1g028770	24kb	Cg1g028780	27kb	Cg1g028790	35kb	Cg1g028800	43kb
cmp0993	Chlorogenic acid	Polyphenol	chr1:31075649	chr1	31075649	31Mb	both	Cg1g028600	-96kb	Cg1g028610	-92kb	Cg1g028620	-86kb	Cg1g028630	-75kb	Cg1g028640	-71kb	Cg1g028650	-67kb	Cg1g028660	-62kb	Cg1g028670	-60kb	Cg1g028680	-53kb	Cg1g028690	-47kb	Cg1g028700	-42kb	Cg1g028710	-29kb	Cg1g028720	-24kb	Cg1g028730	-18kb	Cg1g028740	-4kb	Cg1g028750	1kb	Cg1g028760	17kb	Cg1g028770	24kb	Cg1g028780	27kb	Cg1g028790	35kb	Cg1g028800	43kb
cmp0114	Unknown	Unknown	chr1:31075651	chr1	31075651	31Mb	both	Cg1g028600	-96kb	Cg1g028610	-92kb	Cg1g028620	-86kb	Cg1g028630	-75kb	Cg1g028640	-71kb	Cg1g028650	-67kb	Cg1g028660	-62kb	Cg1g028670	-60kb	Cg1g028680	-53kb	Cg1g028690	-47kb	Cg1g028700	-42kb	Cg1g028710	-29kb	Cg1g028720	-24kb	Cg1g028730	-18kb	Cg1g028740	-4kb	Cg1g028750	1kb	Cg1g028760	17kb	Cg1g028770	24kb	Cg1g028780	27kb	Cg1g028790	35kb	Cg1g028800	43kb
cmp0446	Unknown	Unknown	chr1:31075651	chr1	31075651	31Mb	both	Cg1g028600	-96kb	Cg1g028610	-92kb	Cg1g028620	-86kb	Cg1g028630	-75kb	Cg1g028640	-71kb	Cg1g028650	-67kb	Cg1g028660	-62kb	Cg1g028670	-60kb	Cg1g028680	-53kb	Cg1g028690	-47kb	Cg1g028700	-42kb	Cg1g028710	-29kb	Cg1g028720	-24kb	Cg1g028730	-18kb	Cg1g028740	-4kb	Cg1g028750	1kb	Cg1g028760	17kb	Cg1g028770	24kb	Cg1g028780	27kb	Cg1g028790	35kb	Cg1g028800	43kb
cmp0993	Chlorogenic acid	Polyphenol	chr1:31075651	chr1	31075651	31Mb	both	Cg1g028600	-96kb	Cg1g028610	-92kb	Cg1g028620	-86kb	Cg1g028630	-75kb	Cg1g028640	-71kb	Cg1g028650	-67kb	Cg1g028660	-62kb	Cg1g028670	-60kb	Cg1g028680	-53kb	Cg1g028690	-47kb	Cg1g028700	-42kb	Cg1g028710	-29kb	Cg1g028720	-24kb	Cg1g028730	-18kb	Cg1g028740	-4kb	Cg1g028750	1kb	Cg1g028760	17kb	Cg1g028770	24kb	Cg1g028780	27kb	Cg1g028790	35kb	Cg1g028800	43kb
cmp0114	Unknown	Unknown	chr1:31075695	chr1	31075695	31Mb	both	Cg1g028600	-96kb	Cg1g028610	-93kb	Cg1g028620	-86kb	Cg1g028630	-75kb	Cg1g028640	-71kb	Cg1g028650	-67kb	Cg1g028660	-63kb	Cg1g028670	-60kb	Cg1g028680	-53kb	Cg1g028690	-47kb	Cg1g028700	-42kb	Cg1g028710	-29kb	Cg1g028720	-24kb	Cg1g028730	-18kb	Cg1g028740	-4kb	Cg1g028750	1kb	Cg1g028760	17kb	Cg1g028770	24kb	Cg1g028780	27kb	Cg1g028790	35kb	Cg1g028800	43kb
cmp0446	Unknown	Unknown	chr1:31075695	chr1	31075695	31Mb	both	Cg1g028600	-96kb	Cg1g028610	-93kb	Cg1g028620	-86kb	Cg1g028630	-75kb	Cg1g028640	-71kb	Cg1g028650	-67kb	Cg1g028660	-63kb	Cg1g028670	-60kb	Cg1g028680	-53kb	Cg1g028690	-47kb	Cg1g028700	-42kb	Cg1g028710	-29kb	Cg1g028720	-24kb	Cg1g028730	-18kb	Cg1g028740	-4kb	Cg1g028750	1kb	Cg1g028760	17kb	Cg1g028770	24kb	Cg1g028780	27kb	Cg1g028790	35kb	Cg1g028800	43kb
cmp0993	Chlorogenic acid	Polyphenol	chr1:31075695	chr1	31075695	31Mb	both	Cg1g028600	-96kb	Cg1g028610	-93kb	Cg1g028620	-86kb	Cg1g028630	-75kb	Cg1g028640	-71kb	Cg1g028650	-67kb	Cg1g028660	-63kb	Cg1g028670	-60kb	Cg1g028680	-53kb	Cg1g028690	-47kb	Cg1g028700	-42kb	Cg1g028710	-29kb	Cg1g028720	-24kb	Cg1g028730	-18kb	Cg1g028740	-4kb	Cg1g028750	1kb	Cg1g028760	17kb	Cg1g028770	24kb	Cg1g028780	27kb	Cg1g028790	35kb	Cg1g028800	43kb
cmp0114	Unknown	Unknown	chr1:31075974	chr1	31075974	31Mb	both	Cg1g028600	-96kb	Cg1g028610	-93kb	Cg1g028620	-86kb	Cg1g028630	-75kb	Cg1g028640	-71kb	Cg1g028650	-67kb	Cg1g028660	-63kb	Cg1g028670	-60kb	Cg1g028680	-54kb	Cg1g028690	-47kb	Cg1g028700	-43kb	Cg1g028710	-30kb	Cg1g028720	-24kb	Cg1g028730	-19kb	Cg1g028740	-4kb	Cg1g028750	1kb	Cg1g028760	16kb	Cg1g028770	24kb	Cg1g028780	26kb	Cg1g028790	34kb	Cg1g028800	43kb
cmp0446	Unknown	Unknown	chr1:31075974	chr1	31075974	31Mb	both	Cg1g028600	-96kb	Cg1g028610	-93kb	Cg1g028620	-86kb	Cg1g028630	-75kb	Cg1g028640	-71kb	Cg1g028650	-67kb	Cg1g028660	-63kb	Cg1g028670	-60kb	Cg1g028680	-54kb	Cg1g028690	-47kb	Cg1g028700	-43kb	Cg1g028710	-30kb	Cg1g028720	-24kb	Cg1g028730	-19kb	Cg1g028740	-4kb	Cg1g028750	1kb	Cg1g028760	16kb	Cg1g028770	24kb	Cg1g028780	26kb	Cg1g028790	34kb	Cg1g028800	43kb
cmp0993	Chlorogenic acid	Polyphenol	chr1:31075974	chr1	31075974	31Mb	both	Cg1g028600	-96kb	Cg1g028610	-93kb	Cg1g028620	-86kb	Cg1g028630	-75kb	Cg1g028640	-71kb	Cg1g028650	-67kb	Cg1g028660	-63kb	Cg1g028670	-60kb	Cg1g028680	-54kb	Cg1g028690	-47kb	Cg1g028700	-43kb	Cg1g028710	-30kb	Cg1g028720	-24kb	Cg1g028730	-19kb	Cg1g028740	-4kb	Cg1g028750	1kb	Cg1g028760	16kb	Cg1g028770	24kb	Cg1g028780	26kb	Cg1g028790	34kb	Cg1g028800	43kb
cmp0114	Unknown	Unknown	chr1:31076129	chr1	31076129	31Mb	EMMAX	Cg1g028600	-96kb	Cg1g028610	-93kb	Cg1g028620	-86kb	Cg1g028630	-76kb	Cg1g028640	-71kb	Cg1g028650	-67kb	Cg1g028660	-63kb	Cg1g028670	-60kb	Cg1g028680	-54kb	Cg1g028690	-47kb	Cg1g028700	-43kb	Cg1g028710	-30kb	Cg1g028720	-24kb	Cg1g028730	-19kb	Cg1g028740	-4kb	Cg1g028750	1kb	Cg1g028760	16kb	Cg1g028770	24kb	Cg1g028780	26kb	Cg1g028790	34kb	Cg1g028800	42kb
cmp0446	Unknown	Unknown	chr1:31076129	chr1	31076129	31Mb	EMMAX	Cg1g028600	-96kb	Cg1g028610	-93kb	Cg1g028620	-86kb	Cg1g028630	-76kb	Cg1g028640	-71kb	Cg1g028650	-67kb	Cg1g028660	-63kb	Cg1g028670	-60kb	Cg1g028680	-54kb	Cg1g028690	-47kb	Cg1g028700	-43kb	Cg1g028710	-30kb	Cg1g028720	-24kb	Cg1g028730	-19kb	Cg1g028740	-4kb	Cg1g028750	1kb	Cg1g028760	16kb	Cg1g028770	24kb	Cg1g028780	26kb	Cg1g028790	34kb	Cg1g028800	42kb
cmp0114	Unknown	Unknown	chr1:31076143	chr1	31076143	31Mb	both	Cg1g028600	-97kb	Cg1g028610	-93kb	Cg1g028620	-87kb	Cg1g028630	-76kb	Cg1g028640	-71kb	Cg1g028650	-67kb	Cg1g028660	-63kb	Cg1g028670	-60kb	Cg1g028680	-54kb	Cg1g028690	-47kb	Cg1g028700	-43kb	Cg1g028710	-30kb	Cg1g028720	-24kb	Cg1g028730	-19kb	Cg1g028740	-4kb	Cg1g028750	0kb	Cg1g028760	16kb	Cg1g028770	24kb	Cg1g028780	26kb	Cg1g028790	34kb	Cg1g028800	42kb
cmp0446	Unknown	Unknown	chr1:31076143	chr1	31076143	31Mb	both	Cg1g028600	-97kb	Cg1g028610	-93kb	Cg1g028620	-87kb	Cg1g028630	-76kb	Cg1g028640	-71kb	Cg1g028650	-67kb	Cg1g028660	-63kb	Cg1g028670	-60kb	Cg1g028680	-54kb	Cg1g028690	-47kb	Cg1g028700	-43kb	Cg1g028710	-30kb	Cg1g028720	-24kb	Cg1g028730	-19kb	Cg1g028740	-4kb	Cg1g028750	0kb	Cg1g028760	16kb	Cg1g028770	24kb	Cg1g028780	26kb	Cg1g028790	34kb	Cg1g028800	42kb
cmp0993	Chlorogenic acid	Polyphenol	chr1:31076143	chr1	31076143	31Mb	both	Cg1g028600	-97kb	Cg1g028610	-93kb	Cg1g028620	-87kb	Cg1g028630	-76kb	Cg1g028640	-71kb	Cg1g028650	-67kb	Cg1g028660	-63kb	Cg1g028670	-60kb	Cg1g028680	-54kb	Cg1g028690	-47kb	Cg1g028700	-43kb	Cg1g028710	-30kb	Cg1g028720	-24kb	Cg1g028730	-19kb	Cg1g028740	-4kb	Cg1g028750	0kb	Cg1g028760	16kb	Cg1g028770	24kb	Cg1g028780	26kb	Cg1g028790	34kb	Cg1g028800	42kb
cmp0446	Unknown	Unknown	chr1:31076224	chr1	31076224	31Mb	EMMAX	Cg1g028600	-97kb	Cg1g028610	-93kb	Cg1g028620	-87kb	Cg1g028630	-76kb	Cg1g028640	-71kb	Cg1g028650	-67kb	Cg1g028660	-63kb	Cg1g028670	-60kb	Cg1g028680	-54kb	Cg1g028690	-47kb	Cg1g028700	-43kb	Cg1g028710	-30kb	Cg1g028720	-24kb	Cg1g028730	-19kb	Cg1g028740	-5kb	Cg1g028750	0kb	Cg1g028760	16kb	Cg1g028770	24kb	Cg1g028780	26kb	Cg1g028790	34kb	Cg1g028800	42kb
cmp0114	Unknown	Unknown	chr1:31076266	chr1	31076266	31Mb	EMMAX	Cg1g028600	-97kb	Cg1g028610	-93kb	Cg1g028620	-87kb	Cg1g028630	-76kb	Cg1g028640	-71kb	Cg1g028650	-67kb	Cg1g028660	-63kb	Cg1g028670	-60kb	Cg1g028680	-54kb	Cg1g028690	-47kb	Cg1g028700	-43kb	Cg1g028710	-30kb	Cg1g028720	-24kb	Cg1g028730	-19kb	Cg1g028740	-5kb	Cg1g028750	0kb	Cg1g028760	16kb	Cg1g028770	24kb	Cg1g028780	26kb	Cg1g028790	34kb	Cg1g028800	42kb
cmp0446	Unknown	Unknown	chr1:31076266	chr1	31076266	31Mb	EMMAX	Cg1g028600	-97kb	Cg1g028610	-93kb	Cg1g028620	-87kb	Cg1g028630	-76kb	Cg1g028640	-71kb	Cg1g028650	-67kb	Cg1g028660	-63kb	Cg1g028670	-60kb	Cg1g028680	-54kb	Cg1g028690	-47kb	Cg1g028700	-43kb	Cg1g028710	-30kb	Cg1g028720	-24kb	Cg1g028730	-19kb	Cg1g028740	-5kb	Cg1g028750	0kb	Cg1g028760	16kb	Cg1g028770	24kb	Cg1g028780	26kb	Cg1g028790	34kb	Cg1g028800	42kb
cmp0114	Unknown	Unknown	chr1:31076273	chr1	31076273	31Mb	both	Cg1g028600	-97kb	Cg1g028610	-93kb	Cg1g028620	-87kb	Cg1g028630	-76kb	Cg1g028640	-71kb	Cg1g028650	-67kb	Cg1g028660	-63kb	Cg1g028670	-60kb	Cg1g028680	-54kb	Cg1g028690	-47kb	Cg1g028700	-43kb	Cg1g028710	-30kb	Cg1g028720	-24kb	Cg1g028730	-19kb	Cg1g028740	-5kb	Cg1g028750	0kb	Cg1g028760	16kb	Cg1g028770	24kb	Cg1g028780	26kb	Cg1g028790	34kb	Cg1g028800	42kb
cmp0446	Unknown	Unknown	chr1:31076273	chr1	31076273	31Mb	both	Cg1g028600	-97kb	Cg1g028610	-93kb	Cg1g028620	-87kb	Cg1g028630	-76kb	Cg1g028640	-71kb	Cg1g028650	-67kb	Cg1g028660	-63kb	Cg1g028670	-60kb	Cg1g028680	-54kb	Cg1g028690	-47kb	Cg1g028700	-43kb	Cg1g028710	-30kb	Cg1g028720	-24kb	Cg1g028730	-19kb	Cg1g028740	-5kb	Cg1g028750	0kb	Cg1g028760	16kb	Cg1g028770	24kb	Cg1g028780	26kb	Cg1g028790	34kb	Cg1g028800	42kb
cmp0993	Chlorogenic acid	Polyphenol	chr1:31076273	chr1	31076273	31Mb	EMMAX	Cg1g028600	-97kb	Cg1g028610	-93kb	Cg1g028620	-87kb	Cg1g028630	-76kb	Cg1g028640	-71kb	Cg1g028650	-67kb	Cg1g028660	-63kb	Cg1g028670	-60kb	Cg1g028680	-54kb	Cg1g028690	-47kb	Cg1g028700	-43kb	Cg1g028710	-30kb	Cg1g028720	-24kb	Cg1g028730	-19kb	Cg1g028740	-5kb	Cg1g028750	0kb	Cg1g028760	16kb	Cg1g028770	24kb	Cg1g028780	26kb	Cg1g028790	34kb	Cg1g028800	42kb
cmp0114	Unknown	Unknown	chr1:31076543	chr1	31076543	31Mb	both	Cg1g028600	-97kb	Cg1g028610	-93kb	Cg1g028620	-87kb	Cg1g028630	-76kb	Cg1g028640	-72kb	Cg1g028650	-68kb	Cg1g028660	-63kb	Cg1g028670	-60kb	Cg1g028680	-54kb	Cg1g028690	-48kb	Cg1g028700	-43kb	Cg1g028710	-30kb	Cg1g028720	-24kb	Cg1g028730	-19kb	Cg1g028740	-5kb	Cg1g028750	0kb	Cg1g028760	16kb	Cg1g028770	23kb	Cg1g028780	26kb	Cg1g028790	34kb	Cg1g028800	42kb
cmp0446	Unknown	Unknown	chr1:31076543	chr1	31076543	31Mb	both	Cg1g028600	-97kb	Cg1g028610	-93kb	Cg1g028620	-87kb	Cg1g028630	-76kb	Cg1g028640	-72kb	Cg1g028650	-68kb	Cg1g028660	-63kb	Cg1g028670	-60kb	Cg1g028680	-54kb	Cg1g028690	-48kb	Cg1g028700	-43kb	Cg1g028710	-30kb	Cg1g028720	-24kb	Cg1g028730	-19kb	Cg1g028740	-5kb	Cg1g028750	0kb	Cg1g028760	16kb	Cg1g028770	23kb	Cg1g028780	26kb	Cg1g028790	34kb	Cg1g028800	42kb
cmp0993	Chlorogenic acid	Polyphenol	chr1:31076543	chr1	31076543	31Mb	EMMAX	Cg1g028600	-97kb	Cg1g028610	-93kb	Cg1g028620	-87kb	Cg1g028630	-76kb	Cg1g028640	-72kb	Cg1g028650	-68kb	Cg1g028660	-63kb	Cg1g028670	-60kb	Cg1g028680	-54kb	Cg1g028690	-48kb	Cg1g028700	-43kb	Cg1g028710	-30kb	Cg1g028720	-24kb	Cg1g028730	-19kb	Cg1g028740	-5kb	Cg1g028750	0kb	Cg1g028760	16kb	Cg1g028770	23kb	Cg1g028780	26kb	Cg1g028790	34kb	Cg1g028800	42kb
cmp0114	Unknown	Unknown	chr1:31076627	chr1	31076627	31Mb	both	Cg1g028600	-97kb	Cg1g028610	-93kb	Cg1g028620	-87kb	Cg1g028630	-76kb	Cg1g028640	-72kb	Cg1g028650	-68kb	Cg1g028660	-63kb	Cg1g028670	-61kb	Cg1g028680	-54kb	Cg1g028690	-48kb	Cg1g028700	-43kb	Cg1g028710	-30kb	Cg1g028720	-25kb	Cg1g028730	-19kb	Cg1g028740	-5kb	Cg1g028750	0kb	Cg1g028760	16kb	Cg1g028770	23kb	Cg1g028780	26kb	Cg1g028790	34kb	Cg1g028800	42kb
cmp0446	Unknown	Unknown	chr1:31076627	chr1	31076627	31Mb	both	Cg1g028600	-97kb	Cg1g028610	-93kb	Cg1g028620	-87kb	Cg1g028630	-76kb	Cg1g028640	-72kb	Cg1g028650	-68kb	Cg1g028660	-63kb	Cg1g028670	-61kb	Cg1g028680	-54kb	Cg1g028690	-48kb	Cg1g028700	-43kb	Cg1g028710	-30kb	Cg1g028720	-25kb	Cg1g028730	-19kb	Cg1g028740	-5kb	Cg1g028750	0kb	Cg1g028760	16kb	Cg1g028770	23kb	Cg1g028780	26kb	Cg1g028790	34kb	Cg1g028800	42kb
cmp0993	Chlorogenic acid	Polyphenol	chr1:31076627	chr1	31076627	31Mb	both	Cg1g028600	-97kb	Cg1g028610	-93kb	Cg1g028620	-87kb	Cg1g028630	-76kb	Cg1g028640	-72kb	Cg1g028650	-68kb	Cg1g028660	-63kb	Cg1g028670	-61kb	Cg1g028680	-54kb	Cg1g028690	-48kb	Cg1g028700	-43kb	Cg1g028710	-30kb	Cg1g028720	-25kb	Cg1g028730	-19kb	Cg1g028740	-5kb	Cg1g028750	0kb	Cg1g028760	16kb	Cg1g028770	23kb	Cg1g028780	26kb	Cg1g028790	34kb	Cg1g028800	42kb
cmp0114	Unknown	Unknown	chr1:31076862	chr1	31076862	31Mb	both	Cg1g028600	-97kb	Cg1g028610	-94kb	Cg1g028620	-87kb	Cg1g028630	-76kb	Cg1g028640	-72kb	Cg1g028650	-68kb	Cg1g028660	-64kb	Cg1g028670	-61kb	Cg1g028680	-54kb	Cg1g028690	-48kb	Cg1g028700	-44kb	Cg1g028710	-31kb	Cg1g028720	-25kb	Cg1g028730	-19kb	Cg1g028740	-5kb	Cg1g028750	0kb	Cg1g028760	16kb	Cg1g028770	23kb	Cg1g028780	25kb	Cg1g028790	33kb	Cg1g028800	42kb
cmp0446	Unknown	Unknown	chr1:31076862	chr1	31076862	31Mb	both	Cg1g028600	-97kb	Cg1g028610	-94kb	Cg1g028620	-87kb	Cg1g028630	-76kb	Cg1g028640	-72kb	Cg1g028650	-68kb	Cg1g028660	-64kb	Cg1g028670	-61kb	Cg1g028680	-54kb	Cg1g028690	-48kb	Cg1g028700	-44kb	Cg1g028710	-31kb	Cg1g028720	-25kb	Cg1g028730	-19kb	Cg1g028740	-5kb	Cg1g028750	0kb	Cg1g028760	16kb	Cg1g028770	23kb	Cg1g028780	25kb	Cg1g028790	33kb	Cg1g028800	42kb
cmp0993	Chlorogenic acid	Polyphenol	chr1:31076862	chr1	31076862	31Mb	EMMAX	Cg1g028600	-97kb	Cg1g028610	-94kb	Cg1g028620	-87kb	Cg1g028630	-76kb	Cg1g028640	-72kb	Cg1g028650	-68kb	Cg1g028660	-64kb	Cg1g028670	-61kb	Cg1g028680	-54kb	Cg1g028690	-48kb	Cg1g028700	-44kb	Cg1g028710	-31kb	Cg1g028720	-25kb	Cg1g028730	-19kb	Cg1g028740	-5kb	Cg1g028750	0kb	Cg1g028760	16kb	Cg1g028770	23kb	Cg1g028780	25kb	Cg1g028790	33kb	Cg1g028800	42kb
cmp0114	Unknown	Unknown	chr1:31076870	chr1	31076870	31Mb	both	Cg1g028600	-97kb	Cg1g028610	-94kb	Cg1g028620	-87kb	Cg1g028630	-76kb	Cg1g028640	-72kb	Cg1g028650	-68kb	Cg1g028660	-64kb	Cg1g028670	-61kb	Cg1g028680	-54kb	Cg1g028690	-48kb	Cg1g028700	-44kb	Cg1g028710	-31kb	Cg1g028720	-25kb	Cg1g028730	-19kb	Cg1g028740	-5kb	Cg1g028750	0kb	Cg1g028760	16kb	Cg1g028770	23kb	Cg1g028780	25kb	Cg1g028790	33kb	Cg1g028800	42kb
cmp0446	Unknown	Unknown	chr1:31076870	chr1	31076870	31Mb	both	Cg1g028600	-97kb	Cg1g028610	-94kb	Cg1g028620	-87kb	Cg1g028630	-76kb	Cg1g028640	-72kb	Cg1g028650	-68kb	Cg1g028660	-64kb	Cg1g028670	-61kb	Cg1g028680	-54kb	Cg1g028690	-48kb	Cg1g028700	-44kb	Cg1g028710	-31kb	Cg1g028720	-25kb	Cg1g028730	-19kb	Cg1g028740	-5kb	Cg1g028750	0kb	Cg1g028760	16kb	Cg1g028770	23kb	Cg1g028780	25kb	Cg1g028790	33kb	Cg1g028800	42kb
cmp0993	Chlorogenic acid	Polyphenol	chr1:31076870	chr1	31076870	31Mb	EMMAX	Cg1g028600	-97kb	Cg1g028610	-94kb	Cg1g028620	-87kb	Cg1g028630	-76kb	Cg1g028640	-72kb	Cg1g028650	-68kb	Cg1g028660	-64kb	Cg1g028670	-61kb	Cg1g028680	-54kb	Cg1g028690	-48kb	Cg1g028700	-44kb	Cg1g028710	-31kb	Cg1g028720	-25kb	Cg1g028730	-19kb	Cg1g028740	-5kb	Cg1g028750	0kb	Cg1g028760	16kb	Cg1g028770	23kb	Cg1g028780	25kb	Cg1g028790	33kb	Cg1g028800	42kb
cmp0114	Unknown	Unknown	chr1:31076906	chr1	31076906	31Mb	EMMAX	Cg1g028600	-97kb	Cg1g028610	-94kb	Cg1g028620	-87kb	Cg1g028630	-76kb	Cg1g028640	-72kb	Cg1g028650	-68kb	Cg1g028660	-64kb	Cg1g028670	-61kb	Cg1g028680	-54kb	Cg1g028690	-48kb	Cg1g028700	-44kb	Cg1g028710	-31kb	Cg1g028720	-25kb	Cg1g028730	-19kb	Cg1g028740	-5kb	Cg1g028750	0kb	Cg1g028760	16kb	Cg1g028770	23kb	Cg1g028780	25kb	Cg1g028790	33kb	Cg1g028800	42kb
cmp0446	Unknown	Unknown	chr1:31076906	chr1	31076906	31Mb	EMMAX	Cg1g028600	-97kb	Cg1g028610	-94kb	Cg1g028620	-87kb	Cg1g028630	-76kb	Cg1g028640	-72kb	Cg1g028650	-68kb	Cg1g028660	-64kb	Cg1g028670	-61kb	Cg1g028680	-54kb	Cg1g028690	-48kb	Cg1g028700	-44kb	Cg1g028710	-31kb	Cg1g028720	-25kb	Cg1g028730	-19kb	Cg1g028740	-5kb	Cg1g028750	0kb	Cg1g028760	16kb	Cg1g028770	23kb	Cg1g028780	25kb	Cg1g028790	33kb	Cg1g028800	42kb
cmp0317	Unknown	Unknown	chr1:31273459	chr1	31273459	31Mb	both	Cg1g028850	-97kb	Cg1g028860	-95kb	Cg1g028870	-89kb	Cg1g028880	-86kb	Cg1g028890	-76kb	Cg1g028900	-62kb	Cg1g028910	-60kb	Cg1g028920	-54kb	Cg1g028930	-43kb	Cg1g028940	-23kb	Cg1g028950	-1kb	Cg1g028960	0kb	Cg1g028970	6kb	Cg1g028980	8kb	Cg1g028990	18kb	Cg1g029000	44kb	Cg1g029010	54kb	Cg1g029020	59kb	Cg1g029030	63kb	Cg1g029040	68kb	Cg1g029050	96kb
cmp0317	Unknown	Unknown	chr1:31273473	chr1	31273473	31Mb	both	Cg1g028850	-97kb	Cg1g028860	-95kb	Cg1g028870	-89kb	Cg1g028880	-86kb	Cg1g028890	-76kb	Cg1g028900	-62kb	Cg1g028910	-60kb	Cg1g028920	-54kb	Cg1g028930	-43kb	Cg1g028940	-23kb	Cg1g028950	-1kb	Cg1g028960	0kb	Cg1g028970	6kb	Cg1g028980	8kb	Cg1g028990	18kb	Cg1g029000	44kb	Cg1g029010	54kb	Cg1g029020	59kb	Cg1g029030	63kb	Cg1g029040	68kb	Cg1g029050	96kb
cmp0317	Unknown	Unknown	chr1:31288930	chr1	31288930	31Mb	EMMAX	Cg1g028890	-91kb	Cg1g028900	-78kb	Cg1g028910	-75kb	Cg1g028920	-70kb	Cg1g028930	-58kb	Cg1g028940	-38kb	Cg1g028950	-17kb	Cg1g028960	-10kb	Cg1g028970	-8kb	Cg1g028980	-5kb	Cg1g028990	3kb	Cg1g029000	29kb	Cg1g029010	38kb	Cg1g029020	43kb	Cg1g029030	48kb	Cg1g029040	52kb	Cg1g029050	81kb	Cg1g029060	92kb	Cg1g029070	93kb
cmn0621	Kaempferol-7-O-neohesperidoside	Flavonoid	chr1:31324288	chr1	31324288	31Mb	EMMAX	Cg1g028930	-93kb	Cg1g028940	-73kb	Cg1g028950	-52kb	Cg1g028960	-45kb	Cg1g028970	-43kb	Cg1g028980	-41kb	Cg1g028990	-27kb	Cg1g029000	-2kb	Cg1g029010	3kb	Cg1g029020	8kb	Cg1g029030	12kb	Cg1g029040	17kb	Cg1g029050	45kb	Cg1g029060	57kb	Cg1g029070	58kb	Cg1g029080	74kb	Cg1g029090	88kb
cmp0238	Unknown	Unknown	chr1:31324288	chr1	31324288	31Mb	EMMAX	Cg1g028930	-93kb	Cg1g028940	-73kb	Cg1g028950	-52kb	Cg1g028960	-45kb	Cg1g028970	-43kb	Cg1g028980	-41kb	Cg1g028990	-27kb	Cg1g029000	-2kb	Cg1g029010	3kb	Cg1g029020	8kb	Cg1g029030	12kb	Cg1g029040	17kb	Cg1g029050	45kb	Cg1g029060	57kb	Cg1g029070	58kb	Cg1g029080	74kb	Cg1g029090	88kb
cmp0539	Poncirin	Flavonoid	chr1:31324288	chr1	31324288	31Mb	EMMAX	Cg1g028930	-93kb	Cg1g028940	-73kb	Cg1g028950	-52kb	Cg1g028960	-45kb	Cg1g028970	-43kb	Cg1g028980	-41kb	Cg1g028990	-27kb	Cg1g029000	-2kb	Cg1g029010	3kb	Cg1g029020	8kb	Cg1g029030	12kb	Cg1g029040	17kb	Cg1g029050	45kb	Cg1g029060	57kb	Cg1g029070	58kb	Cg1g029080	74kb	Cg1g029090	88kb
cmp0543	Didymin	Flavonoid	chr1:31324288	chr1	31324288	31Mb	EMMAX	Cg1g028930	-93kb	Cg1g028940	-73kb	Cg1g028950	-52kb	Cg1g028960	-45kb	Cg1g028970	-43kb	Cg1g028980	-41kb	Cg1g028990	-27kb	Cg1g029000	-2kb	Cg1g029010	3kb	Cg1g029020	8kb	Cg1g029030	12kb	Cg1g029040	17kb	Cg1g029050	45kb	Cg1g029060	57kb	Cg1g029070	58kb	Cg1g029080	74kb	Cg1g029090	88kb
cmp0544	Poncirin	Flavonoid	chr1:31324288	chr1	31324288	31Mb	EMMAX	Cg1g028930	-93kb	Cg1g028940	-73kb	Cg1g028950	-52kb	Cg1g028960	-45kb	Cg1g028970	-43kb	Cg1g028980	-41kb	Cg1g028990	-27kb	Cg1g029000	-2kb	Cg1g029010	3kb	Cg1g029020	8kb	Cg1g029030	12kb	Cg1g029040	17kb	Cg1g029050	45kb	Cg1g029060	57kb	Cg1g029070	58kb	Cg1g029080	74kb	Cg1g029090	88kb
cmp0615	Unknown	Unknown	chr1:31324288	chr1	31324288	31Mb	EMMAX	Cg1g028930	-93kb	Cg1g028940	-73kb	Cg1g028950	-52kb	Cg1g028960	-45kb	Cg1g028970	-43kb	Cg1g028980	-41kb	Cg1g028990	-27kb	Cg1g029000	-2kb	Cg1g029010	3kb	Cg1g029020	8kb	Cg1g029030	12kb	Cg1g029040	17kb	Cg1g029050	45kb	Cg1g029060	57kb	Cg1g029070	58kb	Cg1g029080	74kb	Cg1g029090	88kb
cmp0906	Luteolin 7-O-glucoside	Flavonoid	chr1:31324288	chr1	31324288	31Mb	EMMAX	Cg1g028930	-93kb	Cg1g028940	-73kb	Cg1g028950	-52kb	Cg1g028960	-45kb	Cg1g028970	-43kb	Cg1g028980	-41kb	Cg1g028990	-27kb	Cg1g029000	-2kb	Cg1g029010	3kb	Cg1g029020	8kb	Cg1g029030	12kb	Cg1g029040	17kb	Cg1g029050	45kb	Cg1g029060	57kb	Cg1g029070	58kb	Cg1g029080	74kb	Cg1g029090	88kb
cmp0977	Luteolin	Flavonoid	chr1:31324288	chr1	31324288	31Mb	EMMAX	Cg1g028930	-93kb	Cg1g028940	-73kb	Cg1g028950	-52kb	Cg1g028960	-45kb	Cg1g028970	-43kb	Cg1g028980	-41kb	Cg1g028990	-27kb	Cg1g029000	-2kb	Cg1g029010	3kb	Cg1g029020	8kb	Cg1g029030	12kb	Cg1g029040	17kb	Cg1g029050	45kb	Cg1g029060	57kb	Cg1g029070	58kb	Cg1g029080	74kb	Cg1g029090	88kb
cmp0595	hesperetin O-di-hexoside	Flavonoid	chr1:31400072	chr1	31400072	31Mb	both	Cg1g029000	-78kb	Cg1g029010	-72kb	Cg1g029020	-66kb	Cg1g029030	-62kb	Cg1g029040	-51kb	Cg1g029050	-28kb	Cg1g029060	-17kb	Cg1g029070	-1kb	Cg1g029080	-1kb	Cg1g029090	13kb	Cg1g029100	25kb	Cg1g029110	39kb	Cg1g029120	41kb	Cg1g029130	52kb	Cg1g029140	54kb	Cg1g029150	67kb	Cg1g029160	71kb	Cg1g029170	79kb	Cg1g029180	83kb	Cg1g029190	92kb	Cg1g029200	95kb
cmn0626	Kaempferol 3-O-β-rutinoside	Flavonoid	chr1:31503670	chr1	31503670	31Mb	EMMAX	Cg1g029090	-89kb	Cg1g029100	-77kb	Cg1g029110	-62kb	Cg1g029120	-61kb	Cg1g029130	-50kb	Cg1g029140	-47kb	Cg1g029150	-33kb	Cg1g029160	-25kb	Cg1g029170	-20kb	Cg1g029180	-18kb	Cg1g029190	-6kb	Cg1g029200	-2kb	Cg1g029210	6kb	Cg1g029220	16kb	Cg1g029230	38kb	Cg1g029240	74kb	Cg1g029250	89kb
cmp0966	Kaempferol 3-O-glucoside-2‘-O-rhamnoside	Flavonoid	chr1:31503670	chr1	31503670	31Mb	EMMAX	Cg1g029090	-89kb	Cg1g029100	-77kb	Cg1g029110	-62kb	Cg1g029120	-61kb	Cg1g029130	-50kb	Cg1g029140	-47kb	Cg1g029150	-33kb	Cg1g029160	-25kb	Cg1g029170	-20kb	Cg1g029180	-18kb	Cg1g029190	-6kb	Cg1g029200	-2kb	Cg1g029210	6kb	Cg1g029220	16kb	Cg1g029230	38kb	Cg1g029240	74kb	Cg1g029250	89kb
cmp0595	hesperetin O-di-hexoside	Flavonoid	chr1:31504135	chr1	31504135	31Mb	both	Cg1g029090	-90kb	Cg1g029100	-78kb	Cg1g029110	-63kb	Cg1g029120	-62kb	Cg1g029130	-51kb	Cg1g029140	-47kb	Cg1g029150	-34kb	Cg1g029160	-26kb	Cg1g029170	-21kb	Cg1g029180	-19kb	Cg1g029190	-6kb	Cg1g029200	-3kb	Cg1g029210	6kb	Cg1g029220	15kb	Cg1g029230	38kb	Cg1g029240	73kb	Cg1g029250	88kb
cmp0903	LPC(1-acyl 16:1)	Lipid	chr1:31621314	chr1	31621314	31Mb	both	Cg1g029220	99kb	Cg1g029230	-78kb	Cg1g029240	-40kb	Cg1g029250	-27kb	Cg1g029260	-13kb	Cg1g029270	-13kb	Cg1g029280	-11kb	Cg1g029290	-6kb	Cg1g029300	-2kb	Cg1g029310	2kb	Cg1g029320	9kb	Cg1g029330	33kb	Cg1g029340	41kb	Cg1g029350	46kb	Cg1g029360	65kb	Cg1g029370	78kb	Cg1g029380	84kb	Cg1g029390	85kb	Cg1g029400	87kb	Cg1g029410	90kb
cmp0966	Kaempferol 3-O-glucoside-2‘-O-rhamnoside	Flavonoid	chr1:32034544	chr1	32034544	32Mb	both	Cg1g029650	-78kb	Cg1g029660	-68kb	Cg1g029670	-67kb	Cg1g029680	-49kb	Cg1g029690	-39kb	Cg1g029700	-28kb	Cg1g029710	-23kb	Cg1g029720	0kb	Cg1g029730	17kb	Cg1g029740	22kb	Cg1g029750	24kb	Cg1g029760	26kb	Cg1g029770	29kb	Cg1g029780	31kb	Cg1g029790	35kb	Cg1g029800	40kb	Cg1g029810	42kb
cmp0007	Unknown	Unknown	chr10:351171	chr10	351171	0Mb	EMMAX	CgUng000020	-90kb	CgUng000030	-33kb	CgUng000040	-29kb	CgUng000050	11kb	CgUng000060	32kb	CgUng000070	92kb
cmp0378	L-Tyramine	Amino acid	chr10:356538	chr10	356538	0Mb	FaST-LMM	CgUng000020	-96kb	CgUng000030	-38kb	CgUng000040	-35kb	CgUng000050	6kb	CgUng000060	27kb	CgUng000070	87kb	CgUng000080	95kb
cmp0385	Unknown	Unknown	chr10:356538	chr10	356538	0Mb	both	CgUng000020	-96kb	CgUng000030	-38kb	CgUng000040	-35kb	CgUng000050	6kb	CgUng000060	27kb	CgUng000070	87kb	CgUng000080	95kb
cmp0930	Tryptamine	Amino acid	chr10:356538	chr10	356538	0Mb	FaST-LMM	CgUng000020	-96kb	CgUng000030	-38kb	CgUng000040	-35kb	CgUng000050	6kb	CgUng000060	27kb	CgUng000070	87kb	CgUng000080	95kb
cmp0783	Unknown	Unknown	chr10:425074	chr10	425074	0Mb	EMMAX	CgUng000050	-61kb	CgUng000060	-40kb	CgUng000070	18kb	CgUng000080	27kb	CgUng000090	73kb	CgUng000100	76kb	CgUng000110	77kb	CgUng000120	78kb	CgUng000130	92kb	CgUng000140	95kb	CgUng000150	97kb
cmp0207	Unknown	Unknown	chr10:646817	chr10	646817	0Mb	FaST-LMM	CgUng000190	-24kb	CgUng000200	-10kb	CgUng000210	-9kb	CgUng000220	0kb	CgUng000230	0kb	CgUng000240	22kb	CgUng000250	40kb	CgUng000260	62kb	CgUng000270	75kb	CgUng000280	84kb	CgUng000290	97kb
cmp0207	Unknown	Unknown	chr10:646825	chr10	646825	0Mb	both	CgUng000190	-24kb	CgUng000200	-10kb	CgUng000210	-9kb	CgUng000220	0kb	CgUng000230	0kb	CgUng000240	22kb	CgUng000250	40kb	CgUng000260	62kb	CgUng000270	75kb	CgUng000280	84kb	CgUng000290	97kb
cmp0465	Unknown	Unknown	chr10:764082	chr10	764082	0Mb	EMMAX	CgUng000240	-89kb	CgUng000250	-74kb	CgUng000260	-52kb	CgUng000270	-40kb	CgUng000280	-28kb	CgUng000290	-11kb	CgUng000300	-12kb	CgUng000310	-4kb
cmp0034	Unknown	Unknown	chr10:902048	chr10	902048	0Mb	both	CgUng000320	38kb	CgUng000330	41kb	CgUng000340	48kb	CgUng000350	58kb	CgUng000360	78kb	CgUng000370	83kb
cmp0073	Unknown	Unknown	chr10:902048	chr10	902048	0Mb	EMMAX	CgUng000320	38kb	CgUng000330	41kb	CgUng000340	48kb	CgUng000350	58kb	CgUng000360	78kb	CgUng000370	83kb
cmp0862	Unknown	Unknown	chr10:948441	chr10	948441	0Mb	EMMAX	CgUng000320	-6kb	CgUng000330	-3kb	CgUng000340	1kb	CgUng000350	11kb	CgUng000360	32kb	CgUng000370	37kb	CgUng000380	88kb
cmp0877	6-Prenylnaringenin	Flavonoid	chr10:948441	chr10	948441	0Mb	EMMAX	CgUng000320	-6kb	CgUng000330	-3kb	CgUng000340	1kb	CgUng000350	11kb	CgUng000360	32kb	CgUng000370	37kb	CgUng000380	88kb
cmp0862	Unknown	Unknown	chr10:948442	chr10	948442	0Mb	EMMAX	CgUng000320	-6kb	CgUng000330	-3kb	CgUng000340	1kb	CgUng000350	11kb	CgUng000360	32kb	CgUng000370	37kb	CgUng000380	88kb
cmp0877	6-Prenylnaringenin	Flavonoid	chr10:948442	chr10	948442	0Mb	EMMAX	CgUng000320	-6kb	CgUng000330	-3kb	CgUng000340	1kb	CgUng000350	11kb	CgUng000360	32kb	CgUng000370	37kb	CgUng000380	88kb
cmp0317	Unknown	Unknown	chr10:948473	chr10	948473	0Mb	EMMAX	CgUng000320	-6kb	CgUng000330	-3kb	CgUng000340	1kb	CgUng000350	11kb	CgUng000360	32kb	CgUng000370	37kb	CgUng000380	88kb
cmp0073	Unknown	Unknown	chr10:971590	chr10	971590	0Mb	EMMAX	CgUng000320	-29kb	CgUng000330	-26kb	CgUng000340	-18kb	CgUng000350	-6kb	CgUng000360	9kb	CgUng000370	14kb	CgUng000380	65kb	CgUng000390	84kb	CgUng000400	97kb
cmp0966	Kaempferol 3-O-glucoside-2‘-O-rhamnoside	Flavonoid	chr10:986302	chr10	986302	0Mb	EMMAX	CgUng000320	-43kb	CgUng000330	-41kb	CgUng000340	-33kb	CgUng000350	-20kb	CgUng000360	-3kb	CgUng000370	0kb	CgUng000380	51kb	CgUng000390	69kb	CgUng000400	83kb
cmp0836	N-Sinapoylagmatine	Polyamine	chr10:989260	chr10	989260	0Mb	both	CgUng000320	-46kb	CgUng000330	-44kb	CgUng000340	-36kb	CgUng000350	-23kb	CgUng000360	-6kb	CgUng000370	1kb	CgUng000380	48kb	CgUng000390	66kb	CgUng000400	80kb	CgUng000410	98kb
cmp0908	Luteolin O-rahmnosyl-O-rutinoside	Flavonoid	chr10:1123717	chr10	1123717	1Mb	EMMAX	CgUng000380	-81kb	CgUng000390	-65kb	CgUng000400	-53kb	CgUng000410	-32kb	CgUng000420	-26kb	CgUng000430	-11kb	CgUng000440	-6kb	CgUng000450	-1kb	CgUng000460	5kb	CgUng000470	26kb	CgUng000480	27kb	CgUng000490	49kb	CgUng000500	58kb	CgUng000510	67kb	CgUng000520	68kb
cmp0966	Kaempferol 3-O-glucoside-2‘-O-rhamnoside	Flavonoid	chr10:1123717	chr10	1123717	1Mb	EMMAX	CgUng000380	-81kb	CgUng000390	-65kb	CgUng000400	-53kb	CgUng000410	-32kb	CgUng000420	-26kb	CgUng000430	-11kb	CgUng000440	-6kb	CgUng000450	-1kb	CgUng000460	5kb	CgUng000470	26kb	CgUng000480	27kb	CgUng000490	49kb	CgUng000500	58kb	CgUng000510	67kb	CgUng000520	68kb
cmp0096	Apigenin-O-hexosylhexoside-O-rhamnoside	Flavonoid	chr10:1560039	chr10	1560039	1Mb	EMMAX	CgUng000590	-66kb	CgUng000600	-48kb	CgUng000610	-38kb	CgUng000620	-9kb	CgUng000630	1kb	CgUng000640	9kb	CgUng000650	12kb	CgUng000660	36kb	CgUng000670	39kb	CgUng000680	43kb	CgUng000690	56kb
cmp0877	6-Prenylnaringenin	Flavonoid	chr10:1633919	chr10	1633919	1Mb	EMMAX	CgUng000620	-83kb	CgUng000630	-71kb	CgUng000640	-62kb	CgUng000650	-61kb	CgUng000660	-36kb	CgUng000670	-34kb	CgUng000680	-28kb	CgUng000690	-17kb	CgUng000700	28kb	CgUng000710	73kb	CgUng000720	82kb
cmp0385	Unknown	Unknown	chr10:1641848	chr10	1641848	1Mb	both	CgUng000620	-91kb	CgUng000630	-79kb	CgUng000640	-70kb	CgUng000650	-69kb	CgUng000660	-44kb	CgUng000670	-42kb	CgUng000680	-36kb	CgUng000690	-24kb	CgUng000700	20kb	CgUng000710	65kb	CgUng000720	74kb	CgUng000730	96kb
cmp0385	Unknown	Unknown	chr10:1703981	chr10	1703981	1Mb	FaST-LMM	CgUng000680	98kb	CgUng000690	-87kb	CgUng000700	-24kb	CgUng000710	3kb	CgUng000720	12kb	CgUng000730	34kb	CgUng000740	83kb	CgUng000750	90kb	CgUng000760	95kb
cmp0930	Tryptamine	Amino acid	chr10:1703981	chr10	1703981	1Mb	FaST-LMM	CgUng000680	98kb	CgUng000690	-87kb	CgUng000700	-24kb	CgUng000710	3kb	CgUng000720	12kb	CgUng000730	34kb	CgUng000740	83kb	CgUng000750	90kb	CgUng000760	95kb
cmp0862	Unknown	Unknown	chr10:1933437	chr10	1933437	1Mb	EMMAX	CgUng000770	-96kb	CgUng000780	-47kb	CgUng000790	-20kb	CgUng000800	0kb	CgUng000810	5kb	CgUng000820	13kb	CgUng000830	15kb	CgUng000840	35kb	CgUng000850	41kb
cmp0877	6-Prenylnaringenin	Flavonoid	chr10:1933437	chr10	1933437	1Mb	EMMAX	CgUng000770	-96kb	CgUng000780	-47kb	CgUng000790	-20kb	CgUng000800	0kb	CgUng000810	5kb	CgUng000820	13kb	CgUng000830	15kb	CgUng000840	35kb	CgUng000850	41kb
cmp0877	6-Prenylnaringenin	Flavonoid	chr10:2012140	chr10	2012140	2Mb	EMMAX	CgUng000790	-99kb	CgUng000800	-74kb	CgUng000810	-72kb	CgUng000820	-63kb	CgUng000830	-62kb	CgUng000840	-42kb	CgUng000850	-36kb	CgUng000860	53kb	CgUng000870	57kb
cmp0877	6-Prenylnaringenin	Flavonoid	chr10:2084567	chr10	2084567	2Mb	EMMAX	CgUng000860	-16kb	CgUng000870	-8kb
cmp0877	6-Prenylnaringenin	Flavonoid	chr10:2108207	chr10	2108207	2Mb	EMMAX	CgUng000860	-40kb	CgUng000870	-32kb
cmp0096	Apigenin-O-hexosylhexoside-O-rhamnoside	Flavonoid	chr10:2465283	chr10	2465283	2Mb	EMMAX	CgUng000910	-26kb	CgUng000920	2kb	CgUng000930	12kb	CgUng000940	57kb	CgUng000950	65kb	CgUng000960	91kb
cmp0300	Unknown	Unknown	chr10:3325612	chr10	3325612	3Mb	FaST-LMM	CgUng001120	99kb	CgUng001130	-92kb	CgUng001140	17kb	CgUng001150	60kb	CgUng001160	71kb
cmp0404	Meranzin	Coumarin	chr10:3325612	chr10	3325612	3Mb	FaST-LMM	CgUng001120	99kb	CgUng001130	-92kb	CgUng001140	17kb	CgUng001150	60kb	CgUng001160	71kb
cmp0524	Unknown	Unknown	chr10:3651636	chr10	3651636	3Mb	both	CgUng001180	-77kb	CgUng001190	-74kb	CgUng001200	-73kb	CgUng001210	-72kb	CgUng001220	-26kb	CgUng001230	-20kb	CgUng001240	54kb
cmp0688	Unknown	Unknown	chr10:4117312	chr10	4117312	4Mb	both	CgUng001280	-36kb
cmp0378	L-Tyramine	Amino acid	chr10:4729927	chr10	4729927	4Mb	EMMAX	CgUng001390	-98kb	CgUng001400	-96kb	CgUng001410	-25kb	CgUng001420	-7kb	CgUng001430	-5kb	CgUng001440	8kb	CgUng001450	23kb	CgUng001460	34kb	CgUng001470	85kb
cmp0385	Unknown	Unknown	chr10:4729927	chr10	4729927	4Mb	EMMAX	CgUng001390	-98kb	CgUng001400	-96kb	CgUng001410	-25kb	CgUng001420	-7kb	CgUng001430	-5kb	CgUng001440	8kb	CgUng001450	23kb	CgUng001460	34kb	CgUng001470	85kb
cmp0930	Tryptamine	Amino acid	chr10:4729927	chr10	4729927	4Mb	both	CgUng001390	-98kb	CgUng001400	-96kb	CgUng001410	-25kb	CgUng001420	-7kb	CgUng001430	-5kb	CgUng001440	8kb	CgUng001450	23kb	CgUng001460	34kb	CgUng001470	85kb
cmp0437	Dihydroxy-5-geranyloxy-7-methoxycoumarin	Coumarin	chr10:5005316	chr10	5005316	5Mb	both	CgUng001510	-81kb	CgUng001520	-68kb	CgUng001530	-59kb	CgUng001540	-55kb	CgUng001550	62kb	CgUng001560	67kb	CgUng001570	72kb	CgUng001580	74kb	CgUng001590	94kb
cmp0828	N-Sinapoylputrescine	Polyamine	chr10:5005316	chr10	5005316	5Mb	EMMAX	CgUng001510	-81kb	CgUng001520	-68kb	CgUng001530	-59kb	CgUng001540	-55kb	CgUng001550	62kb	CgUng001560	67kb	CgUng001570	72kb	CgUng001580	74kb	CgUng001590	94kb
cmp0524	Unknown	Unknown	chr10:5074221	chr10	5074221	5Mb	both	CgUng001550	-5kb	CgUng001560	-1kb	CgUng001570	3kb	CgUng001580	5kb	CgUng001590	25kb	CgUng001600	61kb	CgUng001610	93kb	CgUng001620	97kb
cmp0056	Unknown	Unknown	chr10:5561730	chr10	5561730	5Mb	EMMAX	CgUng001630	5kb	CgUng001640	11kb	CgUng001650	16kb	CgUng001660	24kb	CgUng001670	36kb	CgUng001680	43kb	CgUng001690	54kb	CgUng001700	56kb	CgUng001710	60kb	CgUng001720	65kb	CgUng001730	75kb	CgUng001740	77kb	CgUng001750	84kb	CgUng001760	91kb
cmp0426	Unknown	Unknown	chr10:5561730	chr10	5561730	5Mb	EMMAX	CgUng001630	5kb	CgUng001640	11kb	CgUng001650	16kb	CgUng001660	24kb	CgUng001670	36kb	CgUng001680	43kb	CgUng001690	54kb	CgUng001700	56kb	CgUng001710	60kb	CgUng001720	65kb	CgUng001730	75kb	CgUng001740	77kb	CgUng001750	84kb	CgUng001760	91kb
cmp0987	N-Feruloylagmatine	Polyamine	chr10:5561730	chr10	5561730	5Mb	EMMAX	CgUng001630	5kb	CgUng001640	11kb	CgUng001650	16kb	CgUng001660	24kb	CgUng001670	36kb	CgUng001680	43kb	CgUng001690	54kb	CgUng001700	56kb	CgUng001710	60kb	CgUng001720	65kb	CgUng001730	75kb	CgUng001740	77kb	CgUng001750	84kb	CgUng001760	91kb
cmp0426	Unknown	Unknown	chr10:5564263	chr10	5564263	5Mb	EMMAX	CgUng001630	2kb	CgUng001640	9kb	CgUng001650	13kb	CgUng001660	21kb	CgUng001670	33kb	CgUng001680	41kb	CgUng001690	51kb	CgUng001700	53kb	CgUng001710	58kb	CgUng001720	62kb	CgUng001730	72kb	CgUng001740	74kb	CgUng001750	81kb	CgUng001760	88kb
cmp0056	Unknown	Unknown	chr10:5567956	chr10	5567956	5Mb	EMMAX	CgUng001630	0kb	CgUng001640	5kb	CgUng001650	9kb	CgUng001660	18kb	CgUng001670	30kb	CgUng001680	37kb	CgUng001690	48kb	CgUng001700	49kb	CgUng001710	54kb	CgUng001720	59kb	CgUng001730	69kb	CgUng001740	71kb	CgUng001750	78kb	CgUng001760	85kb	CgUng001770	98kb
cmp0426	Unknown	Unknown	chr10:5567956	chr10	5567956	5Mb	EMMAX	CgUng001630	0kb	CgUng001640	5kb	CgUng001650	9kb	CgUng001660	18kb	CgUng001670	30kb	CgUng001680	37kb	CgUng001690	48kb	CgUng001700	49kb	CgUng001710	54kb	CgUng001720	59kb	CgUng001730	69kb	CgUng001740	71kb	CgUng001750	78kb	CgUng001760	85kb	CgUng001770	98kb
cmp0426	Unknown	Unknown	chr10:5571825	chr10	5571825	5Mb	EMMAX	CgUng001630	-4kb	CgUng001640	1kb	CgUng001650	5kb	CgUng001660	14kb	CgUng001670	26kb	CgUng001680	33kb	CgUng001690	44kb	CgUng001700	45kb	CgUng001710	50kb	CgUng001720	55kb	CgUng001730	65kb	CgUng001740	67kb	CgUng001750	74kb	CgUng001760	81kb	CgUng001770	94kb	CgUng001780	98kb
cmp0431	N-Feruloyl, N-methoxyagmatine	Polyamine	chr10:5571825	chr10	5571825	5Mb	both	CgUng001630	-4kb	CgUng001640	1kb	CgUng001650	5kb	CgUng001660	14kb	CgUng001670	26kb	CgUng001680	33kb	CgUng001690	44kb	CgUng001700	45kb	CgUng001710	50kb	CgUng001720	55kb	CgUng001730	65kb	CgUng001740	67kb	CgUng001750	74kb	CgUng001760	81kb	CgUng001770	94kb	CgUng001780	98kb
cmp0432	Unknown	Unknown	chr10:5571825	chr10	5571825	5Mb	EMMAX	CgUng001630	-4kb	CgUng001640	1kb	CgUng001650	5kb	CgUng001660	14kb	CgUng001670	26kb	CgUng001680	33kb	CgUng001690	44kb	CgUng001700	45kb	CgUng001710	50kb	CgUng001720	55kb	CgUng001730	65kb	CgUng001740	67kb	CgUng001750	74kb	CgUng001760	81kb	CgUng001770	94kb	CgUng001780	98kb
cmp0033	N-(4'-O-glycosyl)-feruloyl agmatine	Polyamine	chr10:5574852	chr10	5574852	5Mb	EMMAX	CgUng001630	-7kb	CgUng001640	-1kb	CgUng001650	2kb	CgUng001660	11kb	CgUng001670	23kb	CgUng001680	30kb	CgUng001690	41kb	CgUng001700	42kb	CgUng001710	47kb	CgUng001720	52kb	CgUng001730	62kb	CgUng001740	64kb	CgUng001750	71kb	CgUng001760	78kb	CgUng001770	91kb	CgUng001780	95kb	CgUng001790	97kb
cmp0056	Unknown	Unknown	chr10:5574852	chr10	5574852	5Mb	EMMAX	CgUng001630	-7kb	CgUng001640	-1kb	CgUng001650	2kb	CgUng001660	11kb	CgUng001670	23kb	CgUng001680	30kb	CgUng001690	41kb	CgUng001700	42kb	CgUng001710	47kb	CgUng001720	52kb	CgUng001730	62kb	CgUng001740	64kb	CgUng001750	71kb	CgUng001760	78kb	CgUng001770	91kb	CgUng001780	95kb	CgUng001790	97kb
cmp0426	Unknown	Unknown	chr10:5574852	chr10	5574852	5Mb	EMMAX	CgUng001630	-7kb	CgUng001640	-1kb	CgUng001650	2kb	CgUng001660	11kb	CgUng001670	23kb	CgUng001680	30kb	CgUng001690	41kb	CgUng001700	42kb	CgUng001710	47kb	CgUng001720	52kb	CgUng001730	62kb	CgUng001740	64kb	CgUng001750	71kb	CgUng001760	78kb	CgUng001770	91kb	CgUng001780	95kb	CgUng001790	97kb
cmp0987	N-Feruloylagmatine	Polyamine	chr10:5574852	chr10	5574852	5Mb	EMMAX	CgUng001630	-7kb	CgUng001640	-1kb	CgUng001650	2kb	CgUng001660	11kb	CgUng001670	23kb	CgUng001680	30kb	CgUng001690	41kb	CgUng001700	42kb	CgUng001710	47kb	CgUng001720	52kb	CgUng001730	62kb	CgUng001740	64kb	CgUng001750	71kb	CgUng001760	78kb	CgUng001770	91kb	CgUng001780	95kb	CgUng001790	97kb
cmp0033	N-(4'-O-glycosyl)-feruloyl agmatine	Polyamine	chr10:5578658	chr10	5578658	5Mb	EMMAX	CgUng001630	-11kb	CgUng001640	-1kb	CgUng001650	0kb	CgUng001660	7kb	CgUng001670	19kb	CgUng001680	26kb	CgUng001690	37kb	CgUng001700	39kb	CgUng001710	43kb	CgUng001720	48kb	CgUng001730	58kb	CgUng001740	60kb	CgUng001750	67kb	CgUng001760	74kb	CgUng001770	87kb	CgUng001780	92kb	CgUng001790	94kb	CgUng001800	98kb
cmp0056	Unknown	Unknown	chr10:5578658	chr10	5578658	5Mb	EMMAX	CgUng001630	-11kb	CgUng001640	-1kb	CgUng001650	0kb	CgUng001660	7kb	CgUng001670	19kb	CgUng001680	26kb	CgUng001690	37kb	CgUng001700	39kb	CgUng001710	43kb	CgUng001720	48kb	CgUng001730	58kb	CgUng001740	60kb	CgUng001750	67kb	CgUng001760	74kb	CgUng001770	87kb	CgUng001780	92kb	CgUng001790	94kb	CgUng001800	98kb
cmp0426	Unknown	Unknown	chr10:5578658	chr10	5578658	5Mb	EMMAX	CgUng001630	-11kb	CgUng001640	-1kb	CgUng001650	0kb	CgUng001660	7kb	CgUng001670	19kb	CgUng001680	26kb	CgUng001690	37kb	CgUng001700	39kb	CgUng001710	43kb	CgUng001720	48kb	CgUng001730	58kb	CgUng001740	60kb	CgUng001750	67kb	CgUng001760	74kb	CgUng001770	87kb	CgUng001780	92kb	CgUng001790	94kb	CgUng001800	98kb
cmp0987	N-Feruloylagmatine	Polyamine	chr10:5578658	chr10	5578658	5Mb	EMMAX	CgUng001630	-11kb	CgUng001640	-1kb	CgUng001650	0kb	CgUng001660	7kb	CgUng001670	19kb	CgUng001680	26kb	CgUng001690	37kb	CgUng001700	39kb	CgUng001710	43kb	CgUng001720	48kb	CgUng001730	58kb	CgUng001740	60kb	CgUng001750	67kb	CgUng001760	74kb	CgUng001770	87kb	CgUng001780	92kb	CgUng001790	94kb	CgUng001800	98kb
cmp0033	N-(4'-O-glycosyl)-feruloyl agmatine	Polyamine	chr10:5578704	chr10	5578704	5Mb	EMMAX	CgUng001630	-11kb	CgUng001640	-1kb	CgUng001650	0kb	CgUng001660	7kb	CgUng001670	19kb	CgUng001680	26kb	CgUng001690	37kb	CgUng001700	39kb	CgUng001710	43kb	CgUng001720	48kb	CgUng001730	58kb	CgUng001740	60kb	CgUng001750	67kb	CgUng001760	74kb	CgUng001770	87kb	CgUng001780	92kb	CgUng001790	94kb	CgUng001800	98kb
cmp0056	Unknown	Unknown	chr10:5578704	chr10	5578704	5Mb	both	CgUng001630	-11kb	CgUng001640	-1kb	CgUng001650	0kb	CgUng001660	7kb	CgUng001670	19kb	CgUng001680	26kb	CgUng001690	37kb	CgUng001700	39kb	CgUng001710	43kb	CgUng001720	48kb	CgUng001730	58kb	CgUng001740	60kb	CgUng001750	67kb	CgUng001760	74kb	CgUng001770	87kb	CgUng001780	92kb	CgUng001790	94kb	CgUng001800	98kb
cmp0426	Unknown	Unknown	chr10:5578704	chr10	5578704	5Mb	both	CgUng001630	-11kb	CgUng001640	-1kb	CgUng001650	0kb	CgUng001660	7kb	CgUng001670	19kb	CgUng001680	26kb	CgUng001690	37kb	CgUng001700	39kb	CgUng001710	43kb	CgUng001720	48kb	CgUng001730	58kb	CgUng001740	60kb	CgUng001750	67kb	CgUng001760	74kb	CgUng001770	87kb	CgUng001780	92kb	CgUng001790	94kb	CgUng001800	98kb
cmp0987	N-Feruloylagmatine	Polyamine	chr10:5578704	chr10	5578704	5Mb	both	CgUng001630	-11kb	CgUng001640	-1kb	CgUng001650	0kb	CgUng001660	7kb	CgUng001670	19kb	CgUng001680	26kb	CgUng001690	37kb	CgUng001700	39kb	CgUng001710	43kb	CgUng001720	48kb	CgUng001730	58kb	CgUng001740	60kb	CgUng001750	67kb	CgUng001760	74kb	CgUng001770	87kb	CgUng001780	92kb	CgUng001790	94kb	CgUng001800	98kb
cmp0033	N-(4'-O-glycosyl)-feruloyl agmatine	Polyamine	chr10:5578843	chr10	5578843	5Mb	EMMAX	CgUng001630	-11kb	CgUng001640	-1kb	CgUng001650	-1kb	CgUng001660	7kb	CgUng001670	19kb	CgUng001680	26kb	CgUng001690	37kb	CgUng001700	38kb	CgUng001710	43kb	CgUng001720	48kb	CgUng001730	58kb	CgUng001740	60kb	CgUng001750	67kb	CgUng001760	74kb	CgUng001770	87kb	CgUng001780	91kb	CgUng001790	93kb	CgUng001800	98kb
cmp0056	Unknown	Unknown	chr10:5578843	chr10	5578843	5Mb	EMMAX	CgUng001630	-11kb	CgUng001640	-1kb	CgUng001650	-1kb	CgUng001660	7kb	CgUng001670	19kb	CgUng001680	26kb	CgUng001690	37kb	CgUng001700	38kb	CgUng001710	43kb	CgUng001720	48kb	CgUng001730	58kb	CgUng001740	60kb	CgUng001750	67kb	CgUng001760	74kb	CgUng001770	87kb	CgUng001780	91kb	CgUng001790	93kb	CgUng001800	98kb
cmp0426	Unknown	Unknown	chr10:5578843	chr10	5578843	5Mb	both	CgUng001630	-11kb	CgUng001640	-1kb	CgUng001650	-1kb	CgUng001660	7kb	CgUng001670	19kb	CgUng001680	26kb	CgUng001690	37kb	CgUng001700	38kb	CgUng001710	43kb	CgUng001720	48kb	CgUng001730	58kb	CgUng001740	60kb	CgUng001750	67kb	CgUng001760	74kb	CgUng001770	87kb	CgUng001780	91kb	CgUng001790	93kb	CgUng001800	98kb
cmp0431	N-Feruloyl, N-methoxyagmatine	Polyamine	chr10:5578843	chr10	5578843	5Mb	EMMAX	CgUng001630	-11kb	CgUng001640	-1kb	CgUng001650	-1kb	CgUng001660	7kb	CgUng001670	19kb	CgUng001680	26kb	CgUng001690	37kb	CgUng001700	38kb	CgUng001710	43kb	CgUng001720	48kb	CgUng001730	58kb	CgUng001740	60kb	CgUng001750	67kb	CgUng001760	74kb	CgUng001770	87kb	CgUng001780	91kb	CgUng001790	93kb	CgUng001800	98kb
cmp0432	Unknown	Unknown	chr10:5578843	chr10	5578843	5Mb	EMMAX	CgUng001630	-11kb	CgUng001640	-1kb	CgUng001650	-1kb	CgUng001660	7kb	CgUng001670	19kb	CgUng001680	26kb	CgUng001690	37kb	CgUng001700	38kb	CgUng001710	43kb	CgUng001720	48kb	CgUng001730	58kb	CgUng001740	60kb	CgUng001750	67kb	CgUng001760	74kb	CgUng001770	87kb	CgUng001780	91kb	CgUng001790	93kb	CgUng001800	98kb
cmp0693	Sinapoylcholine	Vitamin	chr10:5578843	chr10	5578843	5Mb	EMMAX	CgUng001630	-11kb	CgUng001640	-1kb	CgUng001650	-1kb	CgUng001660	7kb	CgUng001670	19kb	CgUng001680	26kb	CgUng001690	37kb	CgUng001700	38kb	CgUng001710	43kb	CgUng001720	48kb	CgUng001730	58kb	CgUng001740	60kb	CgUng001750	67kb	CgUng001760	74kb	CgUng001770	87kb	CgUng001780	91kb	CgUng001790	93kb	CgUng001800	98kb
cmp0987	N-Feruloylagmatine	Polyamine	chr10:5578843	chr10	5578843	5Mb	EMMAX	CgUng001630	-11kb	CgUng001640	-1kb	CgUng001650	-1kb	CgUng001660	7kb	CgUng001670	19kb	CgUng001680	26kb	CgUng001690	37kb	CgUng001700	38kb	CgUng001710	43kb	CgUng001720	48kb	CgUng001730	58kb	CgUng001740	60kb	CgUng001750	67kb	CgUng001760	74kb	CgUng001770	87kb	CgUng001780	91kb	CgUng001790	93kb	CgUng001800	98kb
cmp0056	Unknown	Unknown	chr10:5578928	chr10	5578928	5Mb	EMMAX	CgUng001630	-11kb	CgUng001640	-1kb	CgUng001650	-1kb	CgUng001660	7kb	CgUng001670	19kb	CgUng001680	26kb	CgUng001690	37kb	CgUng001700	38kb	CgUng001710	43kb	CgUng001720	48kb	CgUng001730	58kb	CgUng001740	60kb	CgUng001750	67kb	CgUng001760	74kb	CgUng001770	87kb	CgUng001780	91kb	CgUng001790	93kb	CgUng001800	98kb
cmp0426	Unknown	Unknown	chr10:5578928	chr10	5578928	5Mb	EMMAX	CgUng001630	-11kb	CgUng001640	-1kb	CgUng001650	-1kb	CgUng001660	7kb	CgUng001670	19kb	CgUng001680	26kb	CgUng001690	37kb	CgUng001700	38kb	CgUng001710	43kb	CgUng001720	48kb	CgUng001730	58kb	CgUng001740	60kb	CgUng001750	67kb	CgUng001760	74kb	CgUng001770	87kb	CgUng001780	91kb	CgUng001790	93kb	CgUng001800	98kb
cmp0987	N-Feruloylagmatine	Polyamine	chr10:5578928	chr10	5578928	5Mb	EMMAX	CgUng001630	-11kb	CgUng001640	-1kb	CgUng001650	-1kb	CgUng001660	7kb	CgUng001670	19kb	CgUng001680	26kb	CgUng001690	37kb	CgUng001700	38kb	CgUng001710	43kb	CgUng001720	48kb	CgUng001730	58kb	CgUng001740	60kb	CgUng001750	67kb	CgUng001760	74kb	CgUng001770	87kb	CgUng001780	91kb	CgUng001790	93kb	CgUng001800	98kb
cmp0033	N-(4'-O-glycosyl)-feruloyl agmatine	Polyamine	chr10:5579319	chr10	5579319	5Mb	both	CgUng001630	-12kb	CgUng001640	-1kb	CgUng001650	-1kb	CgUng001660	6kb	CgUng001670	18kb	CgUng001680	26kb	CgUng001690	36kb	CgUng001700	38kb	CgUng001710	43kb	CgUng001720	47kb	CgUng001730	57kb	CgUng001740	59kb	CgUng001750	66kb	CgUng001760	73kb	CgUng001770	87kb	CgUng001780	91kb	CgUng001790	93kb	CgUng001800	98kb
cmp0035	Unknown	Unknown	chr10:5579319	chr10	5579319	5Mb	both	CgUng001630	-12kb	CgUng001640	-1kb	CgUng001650	-1kb	CgUng001660	6kb	CgUng001670	18kb	CgUng001680	26kb	CgUng001690	36kb	CgUng001700	38kb	CgUng001710	43kb	CgUng001720	47kb	CgUng001730	57kb	CgUng001740	59kb	CgUng001750	66kb	CgUng001760	73kb	CgUng001770	87kb	CgUng001780	91kb	CgUng001790	93kb	CgUng001800	98kb
cmp0056	Unknown	Unknown	chr10:5579319	chr10	5579319	5Mb	both	CgUng001630	-12kb	CgUng001640	-1kb	CgUng001650	-1kb	CgUng001660	6kb	CgUng001670	18kb	CgUng001680	26kb	CgUng001690	36kb	CgUng001700	38kb	CgUng001710	43kb	CgUng001720	47kb	CgUng001730	57kb	CgUng001740	59kb	CgUng001750	66kb	CgUng001760	73kb	CgUng001770	87kb	CgUng001780	91kb	CgUng001790	93kb	CgUng001800	98kb
cmp0426	Unknown	Unknown	chr10:5579319	chr10	5579319	5Mb	both	CgUng001630	-12kb	CgUng001640	-1kb	CgUng001650	-1kb	CgUng001660	6kb	CgUng001670	18kb	CgUng001680	26kb	CgUng001690	36kb	CgUng001700	38kb	CgUng001710	43kb	CgUng001720	47kb	CgUng001730	57kb	CgUng001740	59kb	CgUng001750	66kb	CgUng001760	73kb	CgUng001770	87kb	CgUng001780	91kb	CgUng001790	93kb	CgUng001800	98kb
cmp0431	N-Feruloyl, N-methoxyagmatine	Polyamine	chr10:5579319	chr10	5579319	5Mb	EMMAX	CgUng001630	-12kb	CgUng001640	-1kb	CgUng001650	-1kb	CgUng001660	6kb	CgUng001670	18kb	CgUng001680	26kb	CgUng001690	36kb	CgUng001700	38kb	CgUng001710	43kb	CgUng001720	47kb	CgUng001730	57kb	CgUng001740	59kb	CgUng001750	66kb	CgUng001760	73kb	CgUng001770	87kb	CgUng001780	91kb	CgUng001790	93kb	CgUng001800	98kb
cmp0531	Unknown	Unknown	chr10:5579319	chr10	5579319	5Mb	EMMAX	CgUng001630	-12kb	CgUng001640	-1kb	CgUng001650	-1kb	CgUng001660	6kb	CgUng001670	18kb	CgUng001680	26kb	CgUng001690	36kb	CgUng001700	38kb	CgUng001710	43kb	CgUng001720	47kb	CgUng001730	57kb	CgUng001740	59kb	CgUng001750	66kb	CgUng001760	73kb	CgUng001770	87kb	CgUng001780	91kb	CgUng001790	93kb	CgUng001800	98kb
cmp0693	Sinapoylcholine	Vitamin	chr10:5579319	chr10	5579319	5Mb	both	CgUng001630	-12kb	CgUng001640	-1kb	CgUng001650	-1kb	CgUng001660	6kb	CgUng001670	18kb	CgUng001680	26kb	CgUng001690	36kb	CgUng001700	38kb	CgUng001710	43kb	CgUng001720	47kb	CgUng001730	57kb	CgUng001740	59kb	CgUng001750	66kb	CgUng001760	73kb	CgUng001770	87kb	CgUng001780	91kb	CgUng001790	93kb	CgUng001800	98kb
cmp0987	N-Feruloylagmatine	Polyamine	chr10:5579319	chr10	5579319	5Mb	both	CgUng001630	-12kb	CgUng001640	-1kb	CgUng001650	-1kb	CgUng001660	6kb	CgUng001670	18kb	CgUng001680	26kb	CgUng001690	36kb	CgUng001700	38kb	CgUng001710	43kb	CgUng001720	47kb	CgUng001730	57kb	CgUng001740	59kb	CgUng001750	66kb	CgUng001760	73kb	CgUng001770	87kb	CgUng001780	91kb	CgUng001790	93kb	CgUng001800	98kb
cmp0033	N-(4'-O-glycosyl)-feruloyl agmatine	Polyamine	chr10:5579326	chr10	5579326	5Mb	EMMAX	CgUng001630	-12kb	CgUng001640	-1kb	CgUng001650	-1kb	CgUng001660	6kb	CgUng001670	18kb	CgUng001680	26kb	CgUng001690	36kb	CgUng001700	38kb	CgUng001710	43kb	CgUng001720	47kb	CgUng001730	57kb	CgUng001740	59kb	CgUng001750	66kb	CgUng001760	73kb	CgUng001770	87kb	CgUng001780	91kb	CgUng001790	93kb	CgUng001800	98kb
cmp0056	Unknown	Unknown	chr10:5579326	chr10	5579326	5Mb	both	CgUng001630	-12kb	CgUng001640	-1kb	CgUng001650	-1kb	CgUng001660	6kb	CgUng001670	18kb	CgUng001680	26kb	CgUng001690	36kb	CgUng001700	38kb	CgUng001710	43kb	CgUng001720	47kb	CgUng001730	57kb	CgUng001740	59kb	CgUng001750	66kb	CgUng001760	73kb	CgUng001770	87kb	CgUng001780	91kb	CgUng001790	93kb	CgUng001800	98kb
cmp0426	Unknown	Unknown	chr10:5579326	chr10	5579326	5Mb	EMMAX	CgUng001630	-12kb	CgUng001640	-1kb	CgUng001650	-1kb	CgUng001660	6kb	CgUng001670	18kb	CgUng001680	26kb	CgUng001690	36kb	CgUng001700	38kb	CgUng001710	43kb	CgUng001720	47kb	CgUng001730	57kb	CgUng001740	59kb	CgUng001750	66kb	CgUng001760	73kb	CgUng001770	87kb	CgUng001780	91kb	CgUng001790	93kb	CgUng001800	98kb
cmp0987	N-Feruloylagmatine	Polyamine	chr10:5579326	chr10	5579326	5Mb	EMMAX	CgUng001630	-12kb	CgUng001640	-1kb	CgUng001650	-1kb	CgUng001660	6kb	CgUng001670	18kb	CgUng001680	26kb	CgUng001690	36kb	CgUng001700	38kb	CgUng001710	43kb	CgUng001720	47kb	CgUng001730	57kb	CgUng001740	59kb	CgUng001750	66kb	CgUng001760	73kb	CgUng001770	87kb	CgUng001780	91kb	CgUng001790	93kb	CgUng001800	98kb
cmp0056	Unknown	Unknown	chr10:5579417	chr10	5579417	5Mb	EMMAX	CgUng001630	-12kb	CgUng001640	-1kb	CgUng001650	-1kb	CgUng001660	6kb	CgUng001670	18kb	CgUng001680	26kb	CgUng001690	36kb	CgUng001700	38kb	CgUng001710	42kb	CgUng001720	47kb	CgUng001730	57kb	CgUng001740	59kb	CgUng001750	66kb	CgUng001760	73kb	CgUng001770	87kb	CgUng001780	91kb	CgUng001790	93kb	CgUng001800	97kb
cmp0426	Unknown	Unknown	chr10:5579417	chr10	5579417	5Mb	EMMAX	CgUng001630	-12kb	CgUng001640	-1kb	CgUng001650	-1kb	CgUng001660	6kb	CgUng001670	18kb	CgUng001680	26kb	CgUng001690	36kb	CgUng001700	38kb	CgUng001710	42kb	CgUng001720	47kb	CgUng001730	57kb	CgUng001740	59kb	CgUng001750	66kb	CgUng001760	73kb	CgUng001770	87kb	CgUng001780	91kb	CgUng001790	93kb	CgUng001800	97kb
cmp0987	N-Feruloylagmatine	Polyamine	chr10:5579417	chr10	5579417	5Mb	EMMAX	CgUng001630	-12kb	CgUng001640	-1kb	CgUng001650	-1kb	CgUng001660	6kb	CgUng001670	18kb	CgUng001680	26kb	CgUng001690	36kb	CgUng001700	38kb	CgUng001710	42kb	CgUng001720	47kb	CgUng001730	57kb	CgUng001740	59kb	CgUng001750	66kb	CgUng001760	73kb	CgUng001770	87kb	CgUng001780	91kb	CgUng001790	93kb	CgUng001800	97kb
cmp0033	N-(4'-O-glycosyl)-feruloyl agmatine	Polyamine	chr10:5579656	chr10	5579656	5Mb	EMMAX	CgUng001630	-12kb	CgUng001640	-2kb	CgUng001650	-1kb	CgUng001660	6kb	CgUng001670	18kb	CgUng001680	25kb	CgUng001690	36kb	CgUng001700	38kb	CgUng001710	42kb	CgUng001720	47kb	CgUng001730	57kb	CgUng001740	59kb	CgUng001750	66kb	CgUng001760	73kb	CgUng001770	86kb	CgUng001780	91kb	CgUng001790	93kb	CgUng001800	97kb
cmp0056	Unknown	Unknown	chr10:5579656	chr10	5579656	5Mb	EMMAX	CgUng001630	-12kb	CgUng001640	-2kb	CgUng001650	-1kb	CgUng001660	6kb	CgUng001670	18kb	CgUng001680	25kb	CgUng001690	36kb	CgUng001700	38kb	CgUng001710	42kb	CgUng001720	47kb	CgUng001730	57kb	CgUng001740	59kb	CgUng001750	66kb	CgUng001760	73kb	CgUng001770	86kb	CgUng001780	91kb	CgUng001790	93kb	CgUng001800	97kb
cmp0426	Unknown	Unknown	chr10:5579656	chr10	5579656	5Mb	EMMAX	CgUng001630	-12kb	CgUng001640	-2kb	CgUng001650	-1kb	CgUng001660	6kb	CgUng001670	18kb	CgUng001680	25kb	CgUng001690	36kb	CgUng001700	38kb	CgUng001710	42kb	CgUng001720	47kb	CgUng001730	57kb	CgUng001740	59kb	CgUng001750	66kb	CgUng001760	73kb	CgUng001770	86kb	CgUng001780	91kb	CgUng001790	93kb	CgUng001800	97kb
cmp0987	N-Feruloylagmatine	Polyamine	chr10:5579656	chr10	5579656	5Mb	EMMAX	CgUng001630	-12kb	CgUng001640	-2kb	CgUng001650	-1kb	CgUng001660	6kb	CgUng001670	18kb	CgUng001680	25kb	CgUng001690	36kb	CgUng001700	38kb	CgUng001710	42kb	CgUng001720	47kb	CgUng001730	57kb	CgUng001740	59kb	CgUng001750	66kb	CgUng001760	73kb	CgUng001770	86kb	CgUng001780	91kb	CgUng001790	93kb	CgUng001800	97kb
cmp0033	N-(4'-O-glycosyl)-feruloyl agmatine	Polyamine	chr10:5579826	chr10	5579826	5Mb	EMMAX	CgUng001630	-12kb	CgUng001640	-2kb	CgUng001650	-2kb	CgUng001660	6kb	CgUng001670	18kb	CgUng001680	25kb	CgUng001690	36kb	CgUng001700	37kb	CgUng001710	42kb	CgUng001720	47kb	CgUng001730	57kb	CgUng001740	59kb	CgUng001750	66kb	CgUng001760	73kb	CgUng001770	86kb	CgUng001780	90kb	CgUng001790	92kb	CgUng001800	97kb
cmp0056	Unknown	Unknown	chr10:5579826	chr10	5579826	5Mb	both	CgUng001630	-12kb	CgUng001640	-2kb	CgUng001650	-2kb	CgUng001660	6kb	CgUng001670	18kb	CgUng001680	25kb	CgUng001690	36kb	CgUng001700	37kb	CgUng001710	42kb	CgUng001720	47kb	CgUng001730	57kb	CgUng001740	59kb	CgUng001750	66kb	CgUng001760	73kb	CgUng001770	86kb	CgUng001780	90kb	CgUng001790	92kb	CgUng001800	97kb
cmp0426	Unknown	Unknown	chr10:5579826	chr10	5579826	5Mb	both	CgUng001630	-12kb	CgUng001640	-2kb	CgUng001650	-2kb	CgUng001660	6kb	CgUng001670	18kb	CgUng001680	25kb	CgUng001690	36kb	CgUng001700	37kb	CgUng001710	42kb	CgUng001720	47kb	CgUng001730	57kb	CgUng001740	59kb	CgUng001750	66kb	CgUng001760	73kb	CgUng001770	86kb	CgUng001780	90kb	CgUng001790	92kb	CgUng001800	97kb
cmp0987	N-Feruloylagmatine	Polyamine	chr10:5579826	chr10	5579826	5Mb	EMMAX	CgUng001630	-12kb	CgUng001640	-2kb	CgUng001650	-2kb	CgUng001660	6kb	CgUng001670	18kb	CgUng001680	25kb	CgUng001690	36kb	CgUng001700	37kb	CgUng001710	42kb	CgUng001720	47kb	CgUng001730	57kb	CgUng001740	59kb	CgUng001750	66kb	CgUng001760	73kb	CgUng001770	86kb	CgUng001780	90kb	CgUng001790	92kb	CgUng001800	97kb
cmp0033	N-(4'-O-glycosyl)-feruloyl agmatine	Polyamine	chr10:5579862	chr10	5579862	5Mb	EMMAX	CgUng001630	-12kb	CgUng001640	-2kb	CgUng001650	-2kb	CgUng001660	6kb	CgUng001670	18kb	CgUng001680	25kb	CgUng001690	36kb	CgUng001700	37kb	CgUng001710	42kb	CgUng001720	47kb	CgUng001730	57kb	CgUng001740	59kb	CgUng001750	66kb	CgUng001760	73kb	CgUng001770	86kb	CgUng001780	90kb	CgUng001790	92kb	CgUng001800	97kb
cmp0056	Unknown	Unknown	chr10:5579862	chr10	5579862	5Mb	EMMAX	CgUng001630	-12kb	CgUng001640	-2kb	CgUng001650	-2kb	CgUng001660	6kb	CgUng001670	18kb	CgUng001680	25kb	CgUng001690	36kb	CgUng001700	37kb	CgUng001710	42kb	CgUng001720	47kb	CgUng001730	57kb	CgUng001740	59kb	CgUng001750	66kb	CgUng001760	73kb	CgUng001770	86kb	CgUng001780	90kb	CgUng001790	92kb	CgUng001800	97kb
cmp0426	Unknown	Unknown	chr10:5579862	chr10	5579862	5Mb	EMMAX	CgUng001630	-12kb	CgUng001640	-2kb	CgUng001650	-2kb	CgUng001660	6kb	CgUng001670	18kb	CgUng001680	25kb	CgUng001690	36kb	CgUng001700	37kb	CgUng001710	42kb	CgUng001720	47kb	CgUng001730	57kb	CgUng001740	59kb	CgUng001750	66kb	CgUng001760	73kb	CgUng001770	86kb	CgUng001780	90kb	CgUng001790	92kb	CgUng001800	97kb
cmp0987	N-Feruloylagmatine	Polyamine	chr10:5579862	chr10	5579862	5Mb	EMMAX	CgUng001630	-12kb	CgUng001640	-2kb	CgUng001650	-2kb	CgUng001660	6kb	CgUng001670	18kb	CgUng001680	25kb	CgUng001690	36kb	CgUng001700	37kb	CgUng001710	42kb	CgUng001720	47kb	CgUng001730	57kb	CgUng001740	59kb	CgUng001750	66kb	CgUng001760	73kb	CgUng001770	86kb	CgUng001780	90kb	CgUng001790	92kb	CgUng001800	97kb
cmp0426	Unknown	Unknown	chr10:5579885	chr10	5579885	5Mb	EMMAX	CgUng001630	-12kb	CgUng001640	-2kb	CgUng001650	-2kb	CgUng001660	6kb	CgUng001670	18kb	CgUng001680	25kb	CgUng001690	36kb	CgUng001700	37kb	CgUng001710	42kb	CgUng001720	47kb	CgUng001730	57kb	CgUng001740	59kb	CgUng001750	66kb	CgUng001760	73kb	CgUng001770	86kb	CgUng001780	90kb	CgUng001790	92kb	CgUng001800	97kb
cmp0987	N-Feruloylagmatine	Polyamine	chr10:5579885	chr10	5579885	5Mb	EMMAX	CgUng001630	-12kb	CgUng001640	-2kb	CgUng001650	-2kb	CgUng001660	6kb	CgUng001670	18kb	CgUng001680	25kb	CgUng001690	36kb	CgUng001700	37kb	CgUng001710	42kb	CgUng001720	47kb	CgUng001730	57kb	CgUng001740	59kb	CgUng001750	66kb	CgUng001760	73kb	CgUng001770	86kb	CgUng001780	90kb	CgUng001790	92kb	CgUng001800	97kb
cmp0033	N-(4'-O-glycosyl)-feruloyl agmatine	Polyamine	chr10:5579972	chr10	5579972	5Mb	both	CgUng001630	-12kb	CgUng001640	-2kb	CgUng001650	-2kb	CgUng001660	6kb	CgUng001670	18kb	CgUng001680	25kb	CgUng001690	36kb	CgUng001700	37kb	CgUng001710	42kb	CgUng001720	47kb	CgUng001730	57kb	CgUng001740	59kb	CgUng001750	66kb	CgUng001760	73kb	CgUng001770	86kb	CgUng001780	90kb	CgUng001790	92kb	CgUng001800	97kb
cmp0035	Unknown	Unknown	chr10:5579972	chr10	5579972	5Mb	both	CgUng001630	-12kb	CgUng001640	-2kb	CgUng001650	-2kb	CgUng001660	6kb	CgUng001670	18kb	CgUng001680	25kb	CgUng001690	36kb	CgUng001700	37kb	CgUng001710	42kb	CgUng001720	47kb	CgUng001730	57kb	CgUng001740	59kb	CgUng001750	66kb	CgUng001760	73kb	CgUng001770	86kb	CgUng001780	90kb	CgUng001790	92kb	CgUng001800	97kb
cmp0056	Unknown	Unknown	chr10:5579972	chr10	5579972	5Mb	both	CgUng001630	-12kb	CgUng001640	-2kb	CgUng001650	-2kb	CgUng001660	6kb	CgUng001670	18kb	CgUng001680	25kb	CgUng001690	36kb	CgUng001700	37kb	CgUng001710	42kb	CgUng001720	47kb	CgUng001730	57kb	CgUng001740	59kb	CgUng001750	66kb	CgUng001760	73kb	CgUng001770	86kb	CgUng001780	90kb	CgUng001790	92kb	CgUng001800	97kb
cmp0426	Unknown	Unknown	chr10:5579972	chr10	5579972	5Mb	both	CgUng001630	-12kb	CgUng001640	-2kb	CgUng001650	-2kb	CgUng001660	6kb	CgUng001670	18kb	CgUng001680	25kb	CgUng001690	36kb	CgUng001700	37kb	CgUng001710	42kb	CgUng001720	47kb	CgUng001730	57kb	CgUng001740	59kb	CgUng001750	66kb	CgUng001760	73kb	CgUng001770	86kb	CgUng001780	90kb	CgUng001790	92kb	CgUng001800	97kb
cmp0693	Sinapoylcholine	Vitamin	chr10:5579972	chr10	5579972	5Mb	FaST-LMM	CgUng001630	-12kb	CgUng001640	-2kb	CgUng001650	-2kb	CgUng001660	6kb	CgUng001670	18kb	CgUng001680	25kb	CgUng001690	36kb	CgUng001700	37kb	CgUng001710	42kb	CgUng001720	47kb	CgUng001730	57kb	CgUng001740	59kb	CgUng001750	66kb	CgUng001760	73kb	CgUng001770	86kb	CgUng001780	90kb	CgUng001790	92kb	CgUng001800	97kb
cmp0987	N-Feruloylagmatine	Polyamine	chr10:5579972	chr10	5579972	5Mb	both	CgUng001630	-12kb	CgUng001640	-2kb	CgUng001650	-2kb	CgUng001660	6kb	CgUng001670	18kb	CgUng001680	25kb	CgUng001690	36kb	CgUng001700	37kb	CgUng001710	42kb	CgUng001720	47kb	CgUng001730	57kb	CgUng001740	59kb	CgUng001750	66kb	CgUng001760	73kb	CgUng001770	86kb	CgUng001780	90kb	CgUng001790	92kb	CgUng001800	97kb
cmp0033	N-(4'-O-glycosyl)-feruloyl agmatine	Polyamine	chr10:5580034	chr10	5580034	5Mb	both	CgUng001630	-12kb	CgUng001640	-2kb	CgUng001650	-2kb	CgUng001660	6kb	CgUng001670	18kb	CgUng001680	25kb	CgUng001690	36kb	CgUng001700	37kb	CgUng001710	42kb	CgUng001720	46kb	CgUng001730	56kb	CgUng001740	59kb	CgUng001750	65kb	CgUng001760	73kb	CgUng001770	86kb	CgUng001780	90kb	CgUng001790	92kb	CgUng001800	97kb
cmp0035	Unknown	Unknown	chr10:5580034	chr10	5580034	5Mb	EMMAX	CgUng001630	-12kb	CgUng001640	-2kb	CgUng001650	-2kb	CgUng001660	6kb	CgUng001670	18kb	CgUng001680	25kb	CgUng001690	36kb	CgUng001700	37kb	CgUng001710	42kb	CgUng001720	46kb	CgUng001730	56kb	CgUng001740	59kb	CgUng001750	65kb	CgUng001760	73kb	CgUng001770	86kb	CgUng001780	90kb	CgUng001790	92kb	CgUng001800	97kb
cmp0056	Unknown	Unknown	chr10:5580034	chr10	5580034	5Mb	both	CgUng001630	-12kb	CgUng001640	-2kb	CgUng001650	-2kb	CgUng001660	6kb	CgUng001670	18kb	CgUng001680	25kb	CgUng001690	36kb	CgUng001700	37kb	CgUng001710	42kb	CgUng001720	46kb	CgUng001730	56kb	CgUng001740	59kb	CgUng001750	65kb	CgUng001760	73kb	CgUng001770	86kb	CgUng001780	90kb	CgUng001790	92kb	CgUng001800	97kb
cmp0426	Unknown	Unknown	chr10:5580034	chr10	5580034	5Mb	both	CgUng001630	-12kb	CgUng001640	-2kb	CgUng001650	-2kb	CgUng001660	6kb	CgUng001670	18kb	CgUng001680	25kb	CgUng001690	36kb	CgUng001700	37kb	CgUng001710	42kb	CgUng001720	46kb	CgUng001730	56kb	CgUng001740	59kb	CgUng001750	65kb	CgUng001760	73kb	CgUng001770	86kb	CgUng001780	90kb	CgUng001790	92kb	CgUng001800	97kb
cmp0987	N-Feruloylagmatine	Polyamine	chr10:5580034	chr10	5580034	5Mb	both	CgUng001630	-12kb	CgUng001640	-2kb	CgUng001650	-2kb	CgUng001660	6kb	CgUng001670	18kb	CgUng001680	25kb	CgUng001690	36kb	CgUng001700	37kb	CgUng001710	42kb	CgUng001720	46kb	CgUng001730	56kb	CgUng001740	59kb	CgUng001750	65kb	CgUng001760	73kb	CgUng001770	86kb	CgUng001780	90kb	CgUng001790	92kb	CgUng001800	97kb
cmp0056	Unknown	Unknown	chr10:5580133	chr10	5580133	5Mb	EMMAX	CgUng001630	-12kb	CgUng001640	-2kb	CgUng001650	-2kb	CgUng001660	6kb	CgUng001670	17kb	CgUng001680	25kb	CgUng001690	36kb	CgUng001700	37kb	CgUng001710	42kb	CgUng001720	46kb	CgUng001730	56kb	CgUng001740	58kb	CgUng001750	65kb	CgUng001760	72kb	CgUng001770	86kb	CgUng001780	90kb	CgUng001790	92kb	CgUng001800	97kb
cmp0426	Unknown	Unknown	chr10:5580133	chr10	5580133	5Mb	EMMAX	CgUng001630	-12kb	CgUng001640	-2kb	CgUng001650	-2kb	CgUng001660	6kb	CgUng001670	17kb	CgUng001680	25kb	CgUng001690	36kb	CgUng001700	37kb	CgUng001710	42kb	CgUng001720	46kb	CgUng001730	56kb	CgUng001740	58kb	CgUng001750	65kb	CgUng001760	72kb	CgUng001770	86kb	CgUng001780	90kb	CgUng001790	92kb	CgUng001800	97kb
cmp0987	N-Feruloylagmatine	Polyamine	chr10:5580133	chr10	5580133	5Mb	EMMAX	CgUng001630	-12kb	CgUng001640	-2kb	CgUng001650	-2kb	CgUng001660	6kb	CgUng001670	17kb	CgUng001680	25kb	CgUng001690	36kb	CgUng001700	37kb	CgUng001710	42kb	CgUng001720	46kb	CgUng001730	56kb	CgUng001740	58kb	CgUng001750	65kb	CgUng001760	72kb	CgUng001770	86kb	CgUng001780	90kb	CgUng001790	92kb	CgUng001800	97kb
cmp0033	N-(4'-O-glycosyl)-feruloyl agmatine	Polyamine	chr10:5580217	chr10	5580217	5Mb	EMMAX	CgUng001630	-12kb	CgUng001640	-2kb	CgUng001650	-2kb	CgUng001660	5kb	CgUng001670	17kb	CgUng001680	25kb	CgUng001690	36kb	CgUng001700	37kb	CgUng001710	42kb	CgUng001720	46kb	CgUng001730	56kb	CgUng001740	58kb	CgUng001750	65kb	CgUng001760	72kb	CgUng001770	86kb	CgUng001780	90kb	CgUng001790	92kb	CgUng001800	97kb
cmp0056	Unknown	Unknown	chr10:5580217	chr10	5580217	5Mb	EMMAX	CgUng001630	-12kb	CgUng001640	-2kb	CgUng001650	-2kb	CgUng001660	5kb	CgUng001670	17kb	CgUng001680	25kb	CgUng001690	36kb	CgUng001700	37kb	CgUng001710	42kb	CgUng001720	46kb	CgUng001730	56kb	CgUng001740	58kb	CgUng001750	65kb	CgUng001760	72kb	CgUng001770	86kb	CgUng001780	90kb	CgUng001790	92kb	CgUng001800	97kb
cmp0426	Unknown	Unknown	chr10:5580217	chr10	5580217	5Mb	EMMAX	CgUng001630	-12kb	CgUng001640	-2kb	CgUng001650	-2kb	CgUng001660	5kb	CgUng001670	17kb	CgUng001680	25kb	CgUng001690	36kb	CgUng001700	37kb	CgUng001710	42kb	CgUng001720	46kb	CgUng001730	56kb	CgUng001740	58kb	CgUng001750	65kb	CgUng001760	72kb	CgUng001770	86kb	CgUng001780	90kb	CgUng001790	92kb	CgUng001800	97kb
cmp0987	N-Feruloylagmatine	Polyamine	chr10:5580217	chr10	5580217	5Mb	EMMAX	CgUng001630	-12kb	CgUng001640	-2kb	CgUng001650	-2kb	CgUng001660	5kb	CgUng001670	17kb	CgUng001680	25kb	CgUng001690	36kb	CgUng001700	37kb	CgUng001710	42kb	CgUng001720	46kb	CgUng001730	56kb	CgUng001740	58kb	CgUng001750	65kb	CgUng001760	72kb	CgUng001770	86kb	CgUng001780	90kb	CgUng001790	92kb	CgUng001800	97kb
cmp0033	N-(4'-O-glycosyl)-feruloyl agmatine	Polyamine	chr10:5581150	chr10	5581150	5Mb	EMMAX	CgUng001630	-13kb	CgUng001640	-3kb	CgUng001650	1kb	CgUng001660	5kb	CgUng001670	16kb	CgUng001680	24kb	CgUng001690	35kb	CgUng001700	36kb	CgUng001710	41kb	CgUng001720	45kb	CgUng001730	55kb	CgUng001740	57kb	CgUng001750	64kb	CgUng001760	71kb	CgUng001770	85kb	CgUng001780	89kb	CgUng001790	91kb	CgUng001800	96kb
cmp0035	Unknown	Unknown	chr10:5581150	chr10	5581150	5Mb	EMMAX	CgUng001630	-13kb	CgUng001640	-3kb	CgUng001650	1kb	CgUng001660	5kb	CgUng001670	16kb	CgUng001680	24kb	CgUng001690	35kb	CgUng001700	36kb	CgUng001710	41kb	CgUng001720	45kb	CgUng001730	55kb	CgUng001740	57kb	CgUng001750	64kb	CgUng001760	71kb	CgUng001770	85kb	CgUng001780	89kb	CgUng001790	91kb	CgUng001800	96kb
cmp0056	Unknown	Unknown	chr10:5581150	chr10	5581150	5Mb	both	CgUng001630	-13kb	CgUng001640	-3kb	CgUng001650	1kb	CgUng001660	5kb	CgUng001670	16kb	CgUng001680	24kb	CgUng001690	35kb	CgUng001700	36kb	CgUng001710	41kb	CgUng001720	45kb	CgUng001730	55kb	CgUng001740	57kb	CgUng001750	64kb	CgUng001760	71kb	CgUng001770	85kb	CgUng001780	89kb	CgUng001790	91kb	CgUng001800	96kb
cmp0426	Unknown	Unknown	chr10:5581150	chr10	5581150	5Mb	both	CgUng001630	-13kb	CgUng001640	-3kb	CgUng001650	1kb	CgUng001660	5kb	CgUng001670	16kb	CgUng001680	24kb	CgUng001690	35kb	CgUng001700	36kb	CgUng001710	41kb	CgUng001720	45kb	CgUng001730	55kb	CgUng001740	57kb	CgUng001750	64kb	CgUng001760	71kb	CgUng001770	85kb	CgUng001780	89kb	CgUng001790	91kb	CgUng001800	96kb
cmp0987	N-Feruloylagmatine	Polyamine	chr10:5581150	chr10	5581150	5Mb	both	CgUng001630	-13kb	CgUng001640	-3kb	CgUng001650	1kb	CgUng001660	5kb	CgUng001670	16kb	CgUng001680	24kb	CgUng001690	35kb	CgUng001700	36kb	CgUng001710	41kb	CgUng001720	45kb	CgUng001730	55kb	CgUng001740	57kb	CgUng001750	64kb	CgUng001760	71kb	CgUng001770	85kb	CgUng001780	89kb	CgUng001790	91kb	CgUng001800	96kb
cmp0033	N-(4'-O-glycosyl)-feruloyl agmatine	Polyamine	chr10:5581387	chr10	5581387	5Mb	both	CgUng001630	-14kb	CgUng001640	-3kb	CgUng001650	1kb	CgUng001660	4kb	CgUng001670	16kb	CgUng001680	24kb	CgUng001690	34kb	CgUng001700	36kb	CgUng001710	40kb	CgUng001720	45kb	CgUng001730	55kb	CgUng001740	57kb	CgUng001750	64kb	CgUng001760	71kb	CgUng001770	85kb	CgUng001780	89kb	CgUng001790	91kb	CgUng001800	95kb
cmp0035	Unknown	Unknown	chr10:5581387	chr10	5581387	5Mb	EMMAX	CgUng001630	-14kb	CgUng001640	-3kb	CgUng001650	1kb	CgUng001660	4kb	CgUng001670	16kb	CgUng001680	24kb	CgUng001690	34kb	CgUng001700	36kb	CgUng001710	40kb	CgUng001720	45kb	CgUng001730	55kb	CgUng001740	57kb	CgUng001750	64kb	CgUng001760	71kb	CgUng001770	85kb	CgUng001780	89kb	CgUng001790	91kb	CgUng001800	95kb
cmp0056	Unknown	Unknown	chr10:5581387	chr10	5581387	5Mb	both	CgUng001630	-14kb	CgUng001640	-3kb	CgUng001650	1kb	CgUng001660	4kb	CgUng001670	16kb	CgUng001680	24kb	CgUng001690	34kb	CgUng001700	36kb	CgUng001710	40kb	CgUng001720	45kb	CgUng001730	55kb	CgUng001740	57kb	CgUng001750	64kb	CgUng001760	71kb	CgUng001770	85kb	CgUng001780	89kb	CgUng001790	91kb	CgUng001800	95kb
cmp0426	Unknown	Unknown	chr10:5581387	chr10	5581387	5Mb	both	CgUng001630	-14kb	CgUng001640	-3kb	CgUng001650	1kb	CgUng001660	4kb	CgUng001670	16kb	CgUng001680	24kb	CgUng001690	34kb	CgUng001700	36kb	CgUng001710	40kb	CgUng001720	45kb	CgUng001730	55kb	CgUng001740	57kb	CgUng001750	64kb	CgUng001760	71kb	CgUng001770	85kb	CgUng001780	89kb	CgUng001790	91kb	CgUng001800	95kb
cmp0431	N-Feruloyl, N-methoxyagmatine	Polyamine	chr10:5581387	chr10	5581387	5Mb	both	CgUng001630	-14kb	CgUng001640	-3kb	CgUng001650	1kb	CgUng001660	4kb	CgUng001670	16kb	CgUng001680	24kb	CgUng001690	34kb	CgUng001700	36kb	CgUng001710	40kb	CgUng001720	45kb	CgUng001730	55kb	CgUng001740	57kb	CgUng001750	64kb	CgUng001760	71kb	CgUng001770	85kb	CgUng001780	89kb	CgUng001790	91kb	CgUng001800	95kb
cmp0432	Unknown	Unknown	chr10:5581387	chr10	5581387	5Mb	both	CgUng001630	-14kb	CgUng001640	-3kb	CgUng001650	1kb	CgUng001660	4kb	CgUng001670	16kb	CgUng001680	24kb	CgUng001690	34kb	CgUng001700	36kb	CgUng001710	40kb	CgUng001720	45kb	CgUng001730	55kb	CgUng001740	57kb	CgUng001750	64kb	CgUng001760	71kb	CgUng001770	85kb	CgUng001780	89kb	CgUng001790	91kb	CgUng001800	95kb
cmp0987	N-Feruloylagmatine	Polyamine	chr10:5581387	chr10	5581387	5Mb	both	CgUng001630	-14kb	CgUng001640	-3kb	CgUng001650	1kb	CgUng001660	4kb	CgUng001670	16kb	CgUng001680	24kb	CgUng001690	34kb	CgUng001700	36kb	CgUng001710	40kb	CgUng001720	45kb	CgUng001730	55kb	CgUng001740	57kb	CgUng001750	64kb	CgUng001760	71kb	CgUng001770	85kb	CgUng001780	89kb	CgUng001790	91kb	CgUng001800	95kb
cmp0033	N-(4'-O-glycosyl)-feruloyl agmatine	Polyamine	chr10:5581773	chr10	5581773	5Mb	EMMAX	CgUng001630	-14kb	CgUng001640	-4kb	CgUng001650	1kb	CgUng001660	4kb	CgUng001670	16kb	CgUng001680	23kb	CgUng001690	34kb	CgUng001700	35kb	CgUng001710	40kb	CgUng001720	45kb	CgUng001730	55kb	CgUng001740	57kb	CgUng001750	64kb	CgUng001760	71kb	CgUng001770	84kb	CgUng001780	88kb	CgUng001790	91kb	CgUng001800	95kb
cmp0056	Unknown	Unknown	chr10:5581773	chr10	5581773	5Mb	both	CgUng001630	-14kb	CgUng001640	-4kb	CgUng001650	1kb	CgUng001660	4kb	CgUng001670	16kb	CgUng001680	23kb	CgUng001690	34kb	CgUng001700	35kb	CgUng001710	40kb	CgUng001720	45kb	CgUng001730	55kb	CgUng001740	57kb	CgUng001750	64kb	CgUng001760	71kb	CgUng001770	84kb	CgUng001780	88kb	CgUng001790	91kb	CgUng001800	95kb
cmp0426	Unknown	Unknown	chr10:5581773	chr10	5581773	5Mb	both	CgUng001630	-14kb	CgUng001640	-4kb	CgUng001650	1kb	CgUng001660	4kb	CgUng001670	16kb	CgUng001680	23kb	CgUng001690	34kb	CgUng001700	35kb	CgUng001710	40kb	CgUng001720	45kb	CgUng001730	55kb	CgUng001740	57kb	CgUng001750	64kb	CgUng001760	71kb	CgUng001770	84kb	CgUng001780	88kb	CgUng001790	91kb	CgUng001800	95kb
cmp0431	N-Feruloyl, N-methoxyagmatine	Polyamine	chr10:5581773	chr10	5581773	5Mb	EMMAX	CgUng001630	-14kb	CgUng001640	-4kb	CgUng001650	1kb	CgUng001660	4kb	CgUng001670	16kb	CgUng001680	23kb	CgUng001690	34kb	CgUng001700	35kb	CgUng001710	40kb	CgUng001720	45kb	CgUng001730	55kb	CgUng001740	57kb	CgUng001750	64kb	CgUng001760	71kb	CgUng001770	84kb	CgUng001780	88kb	CgUng001790	91kb	CgUng001800	95kb
cmp0987	N-Feruloylagmatine	Polyamine	chr10:5581773	chr10	5581773	5Mb	both	CgUng001630	-14kb	CgUng001640	-4kb	CgUng001650	1kb	CgUng001660	4kb	CgUng001670	16kb	CgUng001680	23kb	CgUng001690	34kb	CgUng001700	35kb	CgUng001710	40kb	CgUng001720	45kb	CgUng001730	55kb	CgUng001740	57kb	CgUng001750	64kb	CgUng001760	71kb	CgUng001770	84kb	CgUng001780	88kb	CgUng001790	91kb	CgUng001800	95kb
cmp0056	Unknown	Unknown	chr10:5582359	chr10	5582359	5Mb	EMMAX	CgUng001630	-15kb	CgUng001640	-4kb	CgUng001650	0kb	CgUng001660	3kb	CgUng001670	15kb	CgUng001680	23kb	CgUng001690	33kb	CgUng001700	35kb	CgUng001710	39kb	CgUng001720	44kb	CgUng001730	54kb	CgUng001740	56kb	CgUng001750	63kb	CgUng001760	70kb	CgUng001770	84kb	CgUng001780	88kb	CgUng001790	90kb	CgUng001800	94kb
cmp0426	Unknown	Unknown	chr10:5582359	chr10	5582359	5Mb	EMMAX	CgUng001630	-15kb	CgUng001640	-4kb	CgUng001650	0kb	CgUng001660	3kb	CgUng001670	15kb	CgUng001680	23kb	CgUng001690	33kb	CgUng001700	35kb	CgUng001710	39kb	CgUng001720	44kb	CgUng001730	54kb	CgUng001740	56kb	CgUng001750	63kb	CgUng001760	70kb	CgUng001770	84kb	CgUng001780	88kb	CgUng001790	90kb	CgUng001800	94kb
cmp0987	N-Feruloylagmatine	Polyamine	chr10:5582359	chr10	5582359	5Mb	EMMAX	CgUng001630	-15kb	CgUng001640	-4kb	CgUng001650	0kb	CgUng001660	3kb	CgUng001670	15kb	CgUng001680	23kb	CgUng001690	33kb	CgUng001700	35kb	CgUng001710	39kb	CgUng001720	44kb	CgUng001730	54kb	CgUng001740	56kb	CgUng001750	63kb	CgUng001760	70kb	CgUng001770	84kb	CgUng001780	88kb	CgUng001790	90kb	CgUng001800	94kb
cmp0426	Unknown	Unknown	chr10:5582723	chr10	5582723	5Mb	EMMAX	CgUng001630	-15kb	CgUng001640	-5kb	CgUng001650	0kb	CgUng001660	3kb	CgUng001670	15kb	CgUng001680	22kb	CgUng001690	33kb	CgUng001700	35kb	CgUng001710	39kb	CgUng001720	44kb	CgUng001730	54kb	CgUng001740	56kb	CgUng001750	63kb	CgUng001760	70kb	CgUng001770	83kb	CgUng001780	88kb	CgUng001790	90kb	CgUng001800	94kb
cmp0056	Unknown	Unknown	chr10:5582734	chr10	5582734	5Mb	EMMAX	CgUng001630	-15kb	CgUng001640	-5kb	CgUng001650	0kb	CgUng001660	3kb	CgUng001670	15kb	CgUng001680	22kb	CgUng001690	33kb	CgUng001700	35kb	CgUng001710	39kb	CgUng001720	44kb	CgUng001730	54kb	CgUng001740	56kb	CgUng001750	63kb	CgUng001760	70kb	CgUng001770	83kb	CgUng001780	88kb	CgUng001790	90kb	CgUng001800	94kb
cmp0426	Unknown	Unknown	chr10:5582734	chr10	5582734	5Mb	EMMAX	CgUng001630	-15kb	CgUng001640	-5kb	CgUng001650	0kb	CgUng001660	3kb	CgUng001670	15kb	CgUng001680	22kb	CgUng001690	33kb	CgUng001700	35kb	CgUng001710	39kb	CgUng001720	44kb	CgUng001730	54kb	CgUng001740	56kb	CgUng001750	63kb	CgUng001760	70kb	CgUng001770	83kb	CgUng001780	88kb	CgUng001790	90kb	CgUng001800	94kb
cmp0987	N-Feruloylagmatine	Polyamine	chr10:5582734	chr10	5582734	5Mb	EMMAX	CgUng001630	-15kb	CgUng001640	-5kb	CgUng001650	0kb	CgUng001660	3kb	CgUng001670	15kb	CgUng001680	22kb	CgUng001690	33kb	CgUng001700	35kb	CgUng001710	39kb	CgUng001720	44kb	CgUng001730	54kb	CgUng001740	56kb	CgUng001750	63kb	CgUng001760	70kb	CgUng001770	83kb	CgUng001780	88kb	CgUng001790	90kb	CgUng001800	94kb
cmp0056	Unknown	Unknown	chr10:5586254	chr10	5586254	5Mb	EMMAX	CgUng001630	-19kb	CgUng001640	-8kb	CgUng001650	-3kb	CgUng001660	0kb	CgUng001670	11kb	CgUng001680	19kb	CgUng001690	29kb	CgUng001700	31kb	CgUng001710	36kb	CgUng001720	40kb	CgUng001730	50kb	CgUng001740	52kb	CgUng001750	59kb	CgUng001760	66kb	CgUng001770	80kb	CgUng001780	84kb	CgUng001790	86kb	CgUng001800	91kb
cmp0426	Unknown	Unknown	chr10:5586254	chr10	5586254	5Mb	EMMAX	CgUng001630	-19kb	CgUng001640	-8kb	CgUng001650	-3kb	CgUng001660	0kb	CgUng001670	11kb	CgUng001680	19kb	CgUng001690	29kb	CgUng001700	31kb	CgUng001710	36kb	CgUng001720	40kb	CgUng001730	50kb	CgUng001740	52kb	CgUng001750	59kb	CgUng001760	66kb	CgUng001770	80kb	CgUng001780	84kb	CgUng001790	86kb	CgUng001800	91kb
cmp0987	N-Feruloylagmatine	Polyamine	chr10:5586254	chr10	5586254	5Mb	EMMAX	CgUng001630	-19kb	CgUng001640	-8kb	CgUng001650	-3kb	CgUng001660	0kb	CgUng001670	11kb	CgUng001680	19kb	CgUng001690	29kb	CgUng001700	31kb	CgUng001710	36kb	CgUng001720	40kb	CgUng001730	50kb	CgUng001740	52kb	CgUng001750	59kb	CgUng001760	66kb	CgUng001770	80kb	CgUng001780	84kb	CgUng001790	86kb	CgUng001800	91kb
cmp0033	N-(4'-O-glycosyl)-feruloyl agmatine	Polyamine	chr10:5586331	chr10	5586331	5Mb	EMMAX	CgUng001630	-19kb	CgUng001640	-8kb	CgUng001650	-3kb	CgUng001660	0kb	CgUng001670	11kb	CgUng001680	19kb	CgUng001690	29kb	CgUng001700	31kb	CgUng001710	36kb	CgUng001720	40kb	CgUng001730	50kb	CgUng001740	52kb	CgUng001750	59kb	CgUng001760	66kb	CgUng001770	80kb	CgUng001780	84kb	CgUng001790	86kb	CgUng001800	91kb
cmp0035	Unknown	Unknown	chr10:5586331	chr10	5586331	5Mb	EMMAX	CgUng001630	-19kb	CgUng001640	-8kb	CgUng001650	-3kb	CgUng001660	0kb	CgUng001670	11kb	CgUng001680	19kb	CgUng001690	29kb	CgUng001700	31kb	CgUng001710	36kb	CgUng001720	40kb	CgUng001730	50kb	CgUng001740	52kb	CgUng001750	59kb	CgUng001760	66kb	CgUng001770	80kb	CgUng001780	84kb	CgUng001790	86kb	CgUng001800	91kb
cmp0056	Unknown	Unknown	chr10:5586331	chr10	5586331	5Mb	both	CgUng001630	-19kb	CgUng001640	-8kb	CgUng001650	-3kb	CgUng001660	0kb	CgUng001670	11kb	CgUng001680	19kb	CgUng001690	29kb	CgUng001700	31kb	CgUng001710	36kb	CgUng001720	40kb	CgUng001730	50kb	CgUng001740	52kb	CgUng001750	59kb	CgUng001760	66kb	CgUng001770	80kb	CgUng001780	84kb	CgUng001790	86kb	CgUng001800	91kb
cmp0426	Unknown	Unknown	chr10:5586331	chr10	5586331	5Mb	both	CgUng001630	-19kb	CgUng001640	-8kb	CgUng001650	-3kb	CgUng001660	0kb	CgUng001670	11kb	CgUng001680	19kb	CgUng001690	29kb	CgUng001700	31kb	CgUng001710	36kb	CgUng001720	40kb	CgUng001730	50kb	CgUng001740	52kb	CgUng001750	59kb	CgUng001760	66kb	CgUng001770	80kb	CgUng001780	84kb	CgUng001790	86kb	CgUng001800	91kb
cmp0987	N-Feruloylagmatine	Polyamine	chr10:5586331	chr10	5586331	5Mb	both	CgUng001630	-19kb	CgUng001640	-8kb	CgUng001650	-3kb	CgUng001660	0kb	CgUng001670	11kb	CgUng001680	19kb	CgUng001690	29kb	CgUng001700	31kb	CgUng001710	36kb	CgUng001720	40kb	CgUng001730	50kb	CgUng001740	52kb	CgUng001750	59kb	CgUng001760	66kb	CgUng001770	80kb	CgUng001780	84kb	CgUng001790	86kb	CgUng001800	91kb
cmp0033	N-(4'-O-glycosyl)-feruloyl agmatine	Polyamine	chr10:5586343	chr10	5586343	5Mb	both	CgUng001630	-19kb	CgUng001640	-8kb	CgUng001650	-3kb	CgUng001660	0kb	CgUng001670	11kb	CgUng001680	19kb	CgUng001690	29kb	CgUng001700	31kb	CgUng001710	35kb	CgUng001720	40kb	CgUng001730	50kb	CgUng001740	52kb	CgUng001750	59kb	CgUng001760	66kb	CgUng001770	80kb	CgUng001780	84kb	CgUng001790	86kb	CgUng001800	90kb
cmp0035	Unknown	Unknown	chr10:5586343	chr10	5586343	5Mb	both	CgUng001630	-19kb	CgUng001640	-8kb	CgUng001650	-3kb	CgUng001660	0kb	CgUng001670	11kb	CgUng001680	19kb	CgUng001690	29kb	CgUng001700	31kb	CgUng001710	35kb	CgUng001720	40kb	CgUng001730	50kb	CgUng001740	52kb	CgUng001750	59kb	CgUng001760	66kb	CgUng001770	80kb	CgUng001780	84kb	CgUng001790	86kb	CgUng001800	90kb
cmp0056	Unknown	Unknown	chr10:5586343	chr10	5586343	5Mb	both	CgUng001630	-19kb	CgUng001640	-8kb	CgUng001650	-3kb	CgUng001660	0kb	CgUng001670	11kb	CgUng001680	19kb	CgUng001690	29kb	CgUng001700	31kb	CgUng001710	35kb	CgUng001720	40kb	CgUng001730	50kb	CgUng001740	52kb	CgUng001750	59kb	CgUng001760	66kb	CgUng001770	80kb	CgUng001780	84kb	CgUng001790	86kb	CgUng001800	90kb
cmp0426	Unknown	Unknown	chr10:5586343	chr10	5586343	5Mb	both	CgUng001630	-19kb	CgUng001640	-8kb	CgUng001650	-3kb	CgUng001660	0kb	CgUng001670	11kb	CgUng001680	19kb	CgUng001690	29kb	CgUng001700	31kb	CgUng001710	35kb	CgUng001720	40kb	CgUng001730	50kb	CgUng001740	52kb	CgUng001750	59kb	CgUng001760	66kb	CgUng001770	80kb	CgUng001780	84kb	CgUng001790	86kb	CgUng001800	90kb
cmp0693	Sinapoylcholine	Vitamin	chr10:5586343	chr10	5586343	5Mb	both	CgUng001630	-19kb	CgUng001640	-8kb	CgUng001650	-3kb	CgUng001660	0kb	CgUng001670	11kb	CgUng001680	19kb	CgUng001690	29kb	CgUng001700	31kb	CgUng001710	35kb	CgUng001720	40kb	CgUng001730	50kb	CgUng001740	52kb	CgUng001750	59kb	CgUng001760	66kb	CgUng001770	80kb	CgUng001780	84kb	CgUng001790	86kb	CgUng001800	90kb
cmp0987	N-Feruloylagmatine	Polyamine	chr10:5586343	chr10	5586343	5Mb	both	CgUng001630	-19kb	CgUng001640	-8kb	CgUng001650	-3kb	CgUng001660	0kb	CgUng001670	11kb	CgUng001680	19kb	CgUng001690	29kb	CgUng001700	31kb	CgUng001710	35kb	CgUng001720	40kb	CgUng001730	50kb	CgUng001740	52kb	CgUng001750	59kb	CgUng001760	66kb	CgUng001770	80kb	CgUng001780	84kb	CgUng001790	86kb	CgUng001800	90kb
cmp0033	N-(4'-O-glycosyl)-feruloyl agmatine	Polyamine	chr10:5586367	chr10	5586367	5Mb	EMMAX	CgUng001630	-19kb	CgUng001640	-8kb	CgUng001650	-3kb	CgUng001660	0kb	CgUng001670	11kb	CgUng001680	19kb	CgUng001690	29kb	CgUng001700	31kb	CgUng001710	35kb	CgUng001720	40kb	CgUng001730	50kb	CgUng001740	52kb	CgUng001750	59kb	CgUng001760	66kb	CgUng001770	80kb	CgUng001780	84kb	CgUng001790	86kb	CgUng001800	90kb
cmp0035	Unknown	Unknown	chr10:5586367	chr10	5586367	5Mb	EMMAX	CgUng001630	-19kb	CgUng001640	-8kb	CgUng001650	-3kb	CgUng001660	0kb	CgUng001670	11kb	CgUng001680	19kb	CgUng001690	29kb	CgUng001700	31kb	CgUng001710	35kb	CgUng001720	40kb	CgUng001730	50kb	CgUng001740	52kb	CgUng001750	59kb	CgUng001760	66kb	CgUng001770	80kb	CgUng001780	84kb	CgUng001790	86kb	CgUng001800	90kb
cmp0056	Unknown	Unknown	chr10:5586367	chr10	5586367	5Mb	both	CgUng001630	-19kb	CgUng001640	-8kb	CgUng001650	-3kb	CgUng001660	0kb	CgUng001670	11kb	CgUng001680	19kb	CgUng001690	29kb	CgUng001700	31kb	CgUng001710	35kb	CgUng001720	40kb	CgUng001730	50kb	CgUng001740	52kb	CgUng001750	59kb	CgUng001760	66kb	CgUng001770	80kb	CgUng001780	84kb	CgUng001790	86kb	CgUng001800	90kb
cmp0426	Unknown	Unknown	chr10:5586367	chr10	5586367	5Mb	both	CgUng001630	-19kb	CgUng001640	-8kb	CgUng001650	-3kb	CgUng001660	0kb	CgUng001670	11kb	CgUng001680	19kb	CgUng001690	29kb	CgUng001700	31kb	CgUng001710	35kb	CgUng001720	40kb	CgUng001730	50kb	CgUng001740	52kb	CgUng001750	59kb	CgUng001760	66kb	CgUng001770	80kb	CgUng001780	84kb	CgUng001790	86kb	CgUng001800	90kb
cmp0693	Sinapoylcholine	Vitamin	chr10:5586367	chr10	5586367	5Mb	both	CgUng001630	-19kb	CgUng001640	-8kb	CgUng001650	-3kb	CgUng001660	0kb	CgUng001670	11kb	CgUng001680	19kb	CgUng001690	29kb	CgUng001700	31kb	CgUng001710	35kb	CgUng001720	40kb	CgUng001730	50kb	CgUng001740	52kb	CgUng001750	59kb	CgUng001760	66kb	CgUng001770	80kb	CgUng001780	84kb	CgUng001790	86kb	CgUng001800	90kb
cmp0987	N-Feruloylagmatine	Polyamine	chr10:5586367	chr10	5586367	5Mb	both	CgUng001630	-19kb	CgUng001640	-8kb	CgUng001650	-3kb	CgUng001660	0kb	CgUng001670	11kb	CgUng001680	19kb	CgUng001690	29kb	CgUng001700	31kb	CgUng001710	35kb	CgUng001720	40kb	CgUng001730	50kb	CgUng001740	52kb	CgUng001750	59kb	CgUng001760	66kb	CgUng001770	80kb	CgUng001780	84kb	CgUng001790	86kb	CgUng001800	90kb
cmp0033	N-(4'-O-glycosyl)-feruloyl agmatine	Polyamine	chr10:5586657	chr10	5586657	5Mb	both	CgUng001630	-19kb	CgUng001640	-9kb	CgUng001650	-3kb	CgUng001660	0kb	CgUng001670	11kb	CgUng001680	18kb	CgUng001690	29kb	CgUng001700	31kb	CgUng001710	35kb	CgUng001720	40kb	CgUng001730	50kb	CgUng001740	52kb	CgUng001750	59kb	CgUng001760	66kb	CgUng001770	79kb	CgUng001780	84kb	CgUng001790	86kb	CgUng001800	90kb
cmp0035	Unknown	Unknown	chr10:5586657	chr10	5586657	5Mb	EMMAX	CgUng001630	-19kb	CgUng001640	-9kb	CgUng001650	-3kb	CgUng001660	0kb	CgUng001670	11kb	CgUng001680	18kb	CgUng001690	29kb	CgUng001700	31kb	CgUng001710	35kb	CgUng001720	40kb	CgUng001730	50kb	CgUng001740	52kb	CgUng001750	59kb	CgUng001760	66kb	CgUng001770	79kb	CgUng001780	84kb	CgUng001790	86kb	CgUng001800	90kb
cmp0056	Unknown	Unknown	chr10:5586657	chr10	5586657	5Mb	both	CgUng001630	-19kb	CgUng001640	-9kb	CgUng001650	-3kb	CgUng001660	0kb	CgUng001670	11kb	CgUng001680	18kb	CgUng001690	29kb	CgUng001700	31kb	CgUng001710	35kb	CgUng001720	40kb	CgUng001730	50kb	CgUng001740	52kb	CgUng001750	59kb	CgUng001760	66kb	CgUng001770	79kb	CgUng001780	84kb	CgUng001790	86kb	CgUng001800	90kb
cmp0426	Unknown	Unknown	chr10:5586657	chr10	5586657	5Mb	both	CgUng001630	-19kb	CgUng001640	-9kb	CgUng001650	-3kb	CgUng001660	0kb	CgUng001670	11kb	CgUng001680	18kb	CgUng001690	29kb	CgUng001700	31kb	CgUng001710	35kb	CgUng001720	40kb	CgUng001730	50kb	CgUng001740	52kb	CgUng001750	59kb	CgUng001760	66kb	CgUng001770	79kb	CgUng001780	84kb	CgUng001790	86kb	CgUng001800	90kb
cmp0693	Sinapoylcholine	Vitamin	chr10:5586657	chr10	5586657	5Mb	both	CgUng001630	-19kb	CgUng001640	-9kb	CgUng001650	-3kb	CgUng001660	0kb	CgUng001670	11kb	CgUng001680	18kb	CgUng001690	29kb	CgUng001700	31kb	CgUng001710	35kb	CgUng001720	40kb	CgUng001730	50kb	CgUng001740	52kb	CgUng001750	59kb	CgUng001760	66kb	CgUng001770	79kb	CgUng001780	84kb	CgUng001790	86kb	CgUng001800	90kb
cmp0987	N-Feruloylagmatine	Polyamine	chr10:5586657	chr10	5586657	5Mb	both	CgUng001630	-19kb	CgUng001640	-9kb	CgUng001650	-3kb	CgUng001660	0kb	CgUng001670	11kb	CgUng001680	18kb	CgUng001690	29kb	CgUng001700	31kb	CgUng001710	35kb	CgUng001720	40kb	CgUng001730	50kb	CgUng001740	52kb	CgUng001750	59kb	CgUng001760	66kb	CgUng001770	79kb	CgUng001780	84kb	CgUng001790	86kb	CgUng001800	90kb
cmp0056	Unknown	Unknown	chr10:5586847	chr10	5586847	5Mb	EMMAX	CgUng001630	-19kb	CgUng001640	-9kb	CgUng001650	-3kb	CgUng001660	0kb	CgUng001670	11kb	CgUng001680	18kb	CgUng001690	29kb	CgUng001700	30kb	CgUng001710	35kb	CgUng001720	40kb	CgUng001730	50kb	CgUng001740	52kb	CgUng001750	59kb	CgUng001760	66kb	CgUng001770	79kb	CgUng001780	83kb	CgUng001790	85kb	CgUng001800	90kb
cmp0426	Unknown	Unknown	chr10:5586847	chr10	5586847	5Mb	EMMAX	CgUng001630	-19kb	CgUng001640	-9kb	CgUng001650	-3kb	CgUng001660	0kb	CgUng001670	11kb	CgUng001680	18kb	CgUng001690	29kb	CgUng001700	30kb	CgUng001710	35kb	CgUng001720	40kb	CgUng001730	50kb	CgUng001740	52kb	CgUng001750	59kb	CgUng001760	66kb	CgUng001770	79kb	CgUng001780	83kb	CgUng001790	85kb	CgUng001800	90kb
cmp0987	N-Feruloylagmatine	Polyamine	chr10:5586847	chr10	5586847	5Mb	EMMAX	CgUng001630	-19kb	CgUng001640	-9kb	CgUng001650	-3kb	CgUng001660	0kb	CgUng001670	11kb	CgUng001680	18kb	CgUng001690	29kb	CgUng001700	30kb	CgUng001710	35kb	CgUng001720	40kb	CgUng001730	50kb	CgUng001740	52kb	CgUng001750	59kb	CgUng001760	66kb	CgUng001770	79kb	CgUng001780	83kb	CgUng001790	85kb	CgUng001800	90kb
cmp0033	N-(4'-O-glycosyl)-feruloyl agmatine	Polyamine	chr10:5587695	chr10	5587695	5Mb	EMMAX	CgUng001630	-20kb	CgUng001640	-10kb	CgUng001650	-4kb	CgUng001660	0kb	CgUng001670	10kb	CgUng001680	17kb	CgUng001690	28kb	CgUng001700	30kb	CgUng001710	34kb	CgUng001720	39kb	CgUng001730	49kb	CgUng001740	51kb	CgUng001750	58kb	CgUng001760	65kb	CgUng001770	78kb	CgUng001780	83kb	CgUng001790	85kb	CgUng001800	89kb
cmp0056	Unknown	Unknown	chr10:5587695	chr10	5587695	5Mb	EMMAX	CgUng001630	-20kb	CgUng001640	-10kb	CgUng001650	-4kb	CgUng001660	0kb	CgUng001670	10kb	CgUng001680	17kb	CgUng001690	28kb	CgUng001700	30kb	CgUng001710	34kb	CgUng001720	39kb	CgUng001730	49kb	CgUng001740	51kb	CgUng001750	58kb	CgUng001760	65kb	CgUng001770	78kb	CgUng001780	83kb	CgUng001790	85kb	CgUng001800	89kb
cmp0426	Unknown	Unknown	chr10:5587695	chr10	5587695	5Mb	EMMAX	CgUng001630	-20kb	CgUng001640	-10kb	CgUng001650	-4kb	CgUng001660	0kb	CgUng001670	10kb	CgUng001680	17kb	CgUng001690	28kb	CgUng001700	30kb	CgUng001710	34kb	CgUng001720	39kb	CgUng001730	49kb	CgUng001740	51kb	CgUng001750	58kb	CgUng001760	65kb	CgUng001770	78kb	CgUng001780	83kb	CgUng001790	85kb	CgUng001800	89kb
cmp0987	N-Feruloylagmatine	Polyamine	chr10:5587695	chr10	5587695	5Mb	EMMAX	CgUng001630	-20kb	CgUng001640	-10kb	CgUng001650	-4kb	CgUng001660	0kb	CgUng001670	10kb	CgUng001680	17kb	CgUng001690	28kb	CgUng001700	30kb	CgUng001710	34kb	CgUng001720	39kb	CgUng001730	49kb	CgUng001740	51kb	CgUng001750	58kb	CgUng001760	65kb	CgUng001770	78kb	CgUng001780	83kb	CgUng001790	85kb	CgUng001800	89kb
cmp0056	Unknown	Unknown	chr10:5598015	chr10	5598015	5Mb	EMMAX	CgUng001630	-30kb	CgUng001640	-20kb	CgUng001650	-14kb	CgUng001660	-9kb	CgUng001670	0kb	CgUng001680	7kb	CgUng001690	18kb	CgUng001700	19kb	CgUng001710	24kb	CgUng001720	28kb	CgUng001730	38kb	CgUng001740	41kb	CgUng001750	47kb	CgUng001760	55kb	CgUng001770	68kb	CgUng001780	72kb	CgUng001790	74kb	CgUng001800	79kb	CgUng001810	94kb	CgUng001820	99kb
cmp0056	Unknown	Unknown	chr10:5598026	chr10	5598026	5Mb	EMMAX	CgUng001630	-30kb	CgUng001640	-20kb	CgUng001650	-14kb	CgUng001660	-9kb	CgUng001670	0kb	CgUng001680	7kb	CgUng001690	18kb	CgUng001700	19kb	CgUng001710	24kb	CgUng001720	28kb	CgUng001730	38kb	CgUng001740	41kb	CgUng001750	47kb	CgUng001760	55kb	CgUng001770	68kb	CgUng001780	72kb	CgUng001790	74kb	CgUng001800	79kb	CgUng001810	94kb	CgUng001820	99kb
cmp0426	Unknown	Unknown	chr10:5598026	chr10	5598026	5Mb	EMMAX	CgUng001630	-30kb	CgUng001640	-20kb	CgUng001650	-14kb	CgUng001660	-9kb	CgUng001670	0kb	CgUng001680	7kb	CgUng001690	18kb	CgUng001700	19kb	CgUng001710	24kb	CgUng001720	28kb	CgUng001730	38kb	CgUng001740	41kb	CgUng001750	47kb	CgUng001760	55kb	CgUng001770	68kb	CgUng001780	72kb	CgUng001790	74kb	CgUng001800	79kb	CgUng001810	94kb	CgUng001820	99kb
cmp0987	N-Feruloylagmatine	Polyamine	chr10:5598026	chr10	5598026	5Mb	EMMAX	CgUng001630	-30kb	CgUng001640	-20kb	CgUng001650	-14kb	CgUng001660	-9kb	CgUng001670	0kb	CgUng001680	7kb	CgUng001690	18kb	CgUng001700	19kb	CgUng001710	24kb	CgUng001720	28kb	CgUng001730	38kb	CgUng001740	41kb	CgUng001750	47kb	CgUng001760	55kb	CgUng001770	68kb	CgUng001780	72kb	CgUng001790	74kb	CgUng001800	79kb	CgUng001810	94kb	CgUng001820	99kb
cmp0033	N-(4'-O-glycosyl)-feruloyl agmatine	Polyamine	chr10:5598034	chr10	5598034	5Mb	EMMAX	CgUng001630	-30kb	CgUng001640	-20kb	CgUng001650	-14kb	CgUng001660	-9kb	CgUng001670	0kb	CgUng001680	7kb	CgUng001690	18kb	CgUng001700	19kb	CgUng001710	24kb	CgUng001720	28kb	CgUng001730	38kb	CgUng001740	41kb	CgUng001750	47kb	CgUng001760	55kb	CgUng001770	68kb	CgUng001780	72kb	CgUng001790	74kb	CgUng001800	79kb	CgUng001810	94kb	CgUng001820	99kb
cmp0056	Unknown	Unknown	chr10:5598034	chr10	5598034	5Mb	both	CgUng001630	-30kb	CgUng001640	-20kb	CgUng001650	-14kb	CgUng001660	-9kb	CgUng001670	0kb	CgUng001680	7kb	CgUng001690	18kb	CgUng001700	19kb	CgUng001710	24kb	CgUng001720	28kb	CgUng001730	38kb	CgUng001740	41kb	CgUng001750	47kb	CgUng001760	55kb	CgUng001770	68kb	CgUng001780	72kb	CgUng001790	74kb	CgUng001800	79kb	CgUng001810	94kb	CgUng001820	99kb
cmp0426	Unknown	Unknown	chr10:5598034	chr10	5598034	5Mb	EMMAX	CgUng001630	-30kb	CgUng001640	-20kb	CgUng001650	-14kb	CgUng001660	-9kb	CgUng001670	0kb	CgUng001680	7kb	CgUng001690	18kb	CgUng001700	19kb	CgUng001710	24kb	CgUng001720	28kb	CgUng001730	38kb	CgUng001740	41kb	CgUng001750	47kb	CgUng001760	55kb	CgUng001770	68kb	CgUng001780	72kb	CgUng001790	74kb	CgUng001800	79kb	CgUng001810	94kb	CgUng001820	99kb
cmp0987	N-Feruloylagmatine	Polyamine	chr10:5598034	chr10	5598034	5Mb	EMMAX	CgUng001630	-30kb	CgUng001640	-20kb	CgUng001650	-14kb	CgUng001660	-9kb	CgUng001670	0kb	CgUng001680	7kb	CgUng001690	18kb	CgUng001700	19kb	CgUng001710	24kb	CgUng001720	28kb	CgUng001730	38kb	CgUng001740	41kb	CgUng001750	47kb	CgUng001760	55kb	CgUng001770	68kb	CgUng001780	72kb	CgUng001790	74kb	CgUng001800	79kb	CgUng001810	94kb	CgUng001820	99kb
cmp0056	Unknown	Unknown	chr10:5598785	chr10	5598785	5Mb	EMMAX	CgUng001630	-31kb	CgUng001640	-21kb	CgUng001650	-15kb	CgUng001660	-10kb	CgUng001670	0kb	CgUng001680	6kb	CgUng001690	17kb	CgUng001700	18kb	CgUng001710	23kb	CgUng001720	28kb	CgUng001730	38kb	CgUng001740	40kb	CgUng001750	47kb	CgUng001760	54kb	CgUng001770	67kb	CgUng001780	71kb	CgUng001790	74kb	CgUng001800	78kb	CgUng001810	93kb	CgUng001820	99kb
cmp0426	Unknown	Unknown	chr10:5598785	chr10	5598785	5Mb	EMMAX	CgUng001630	-31kb	CgUng001640	-21kb	CgUng001650	-15kb	CgUng001660	-10kb	CgUng001670	0kb	CgUng001680	6kb	CgUng001690	17kb	CgUng001700	18kb	CgUng001710	23kb	CgUng001720	28kb	CgUng001730	38kb	CgUng001740	40kb	CgUng001750	47kb	CgUng001760	54kb	CgUng001770	67kb	CgUng001780	71kb	CgUng001790	74kb	CgUng001800	78kb	CgUng001810	93kb	CgUng001820	99kb
cmp0987	N-Feruloylagmatine	Polyamine	chr10:5598785	chr10	5598785	5Mb	EMMAX	CgUng001630	-31kb	CgUng001640	-21kb	CgUng001650	-15kb	CgUng001660	-10kb	CgUng001670	0kb	CgUng001680	6kb	CgUng001690	17kb	CgUng001700	18kb	CgUng001710	23kb	CgUng001720	28kb	CgUng001730	38kb	CgUng001740	40kb	CgUng001750	47kb	CgUng001760	54kb	CgUng001770	67kb	CgUng001780	71kb	CgUng001790	74kb	CgUng001800	78kb	CgUng001810	93kb	CgUng001820	99kb
cmp0056	Unknown	Unknown	chr10:5600825	chr10	5600825	5Mb	EMMAX	CgUng001630	-33kb	CgUng001640	-23kb	CgUng001650	-17kb	CgUng001660	-12kb	CgUng001670	-2kb	CgUng001680	4kb	CgUng001690	15kb	CgUng001700	16kb	CgUng001710	21kb	CgUng001720	26kb	CgUng001730	36kb	CgUng001740	38kb	CgUng001750	45kb	CgUng001760	52kb	CgUng001770	65kb	CgUng001780	69kb	CgUng001790	71kb	CgUng001800	76kb	CgUng001810	91kb	CgUng001820	97kb
cmp0426	Unknown	Unknown	chr10:5600825	chr10	5600825	5Mb	EMMAX	CgUng001630	-33kb	CgUng001640	-23kb	CgUng001650	-17kb	CgUng001660	-12kb	CgUng001670	-2kb	CgUng001680	4kb	CgUng001690	15kb	CgUng001700	16kb	CgUng001710	21kb	CgUng001720	26kb	CgUng001730	36kb	CgUng001740	38kb	CgUng001750	45kb	CgUng001760	52kb	CgUng001770	65kb	CgUng001780	69kb	CgUng001790	71kb	CgUng001800	76kb	CgUng001810	91kb	CgUng001820	97kb
cmp0056	Unknown	Unknown	chr10:5600974	chr10	5600974	5Mb	EMMAX	CgUng001630	-33kb	CgUng001640	-23kb	CgUng001650	-17kb	CgUng001660	-12kb	CgUng001670	-2kb	CgUng001680	4kb	CgUng001690	15kb	CgUng001700	16kb	CgUng001710	21kb	CgUng001720	26kb	CgUng001730	36kb	CgUng001740	38kb	CgUng001750	44kb	CgUng001760	52kb	CgUng001770	65kb	CgUng001780	69kb	CgUng001790	71kb	CgUng001800	76kb	CgUng001810	91kb	CgUng001820	97kb
cmp0426	Unknown	Unknown	chr10:5600974	chr10	5600974	5Mb	EMMAX	CgUng001630	-33kb	CgUng001640	-23kb	CgUng001650	-17kb	CgUng001660	-12kb	CgUng001670	-2kb	CgUng001680	4kb	CgUng001690	15kb	CgUng001700	16kb	CgUng001710	21kb	CgUng001720	26kb	CgUng001730	36kb	CgUng001740	38kb	CgUng001750	44kb	CgUng001760	52kb	CgUng001770	65kb	CgUng001780	69kb	CgUng001790	71kb	CgUng001800	76kb	CgUng001810	91kb	CgUng001820	97kb
cmp0431	N-Feruloyl, N-methoxyagmatine	Polyamine	chr10:5600974	chr10	5600974	5Mb	EMMAX	CgUng001630	-33kb	CgUng001640	-23kb	CgUng001650	-17kb	CgUng001660	-12kb	CgUng001670	-2kb	CgUng001680	4kb	CgUng001690	15kb	CgUng001700	16kb	CgUng001710	21kb	CgUng001720	26kb	CgUng001730	36kb	CgUng001740	38kb	CgUng001750	44kb	CgUng001760	52kb	CgUng001770	65kb	CgUng001780	69kb	CgUng001790	71kb	CgUng001800	76kb	CgUng001810	91kb	CgUng001820	97kb
cmp0432	Unknown	Unknown	chr10:5600974	chr10	5600974	5Mb	EMMAX	CgUng001630	-33kb	CgUng001640	-23kb	CgUng001650	-17kb	CgUng001660	-12kb	CgUng001670	-2kb	CgUng001680	4kb	CgUng001690	15kb	CgUng001700	16kb	CgUng001710	21kb	CgUng001720	26kb	CgUng001730	36kb	CgUng001740	38kb	CgUng001750	44kb	CgUng001760	52kb	CgUng001770	65kb	CgUng001780	69kb	CgUng001790	71kb	CgUng001800	76kb	CgUng001810	91kb	CgUng001820	97kb
cmp0693	Sinapoylcholine	Vitamin	chr10:5600974	chr10	5600974	5Mb	EMMAX	CgUng001630	-33kb	CgUng001640	-23kb	CgUng001650	-17kb	CgUng001660	-12kb	CgUng001670	-2kb	CgUng001680	4kb	CgUng001690	15kb	CgUng001700	16kb	CgUng001710	21kb	CgUng001720	26kb	CgUng001730	36kb	CgUng001740	38kb	CgUng001750	44kb	CgUng001760	52kb	CgUng001770	65kb	CgUng001780	69kb	CgUng001790	71kb	CgUng001800	76kb	CgUng001810	91kb	CgUng001820	97kb
cmp0987	N-Feruloylagmatine	Polyamine	chr10:5600974	chr10	5600974	5Mb	EMMAX	CgUng001630	-33kb	CgUng001640	-23kb	CgUng001650	-17kb	CgUng001660	-12kb	CgUng001670	-2kb	CgUng001680	4kb	CgUng001690	15kb	CgUng001700	16kb	CgUng001710	21kb	CgUng001720	26kb	CgUng001730	36kb	CgUng001740	38kb	CgUng001750	44kb	CgUng001760	52kb	CgUng001770	65kb	CgUng001780	69kb	CgUng001790	71kb	CgUng001800	76kb	CgUng001810	91kb	CgUng001820	97kb
cmp0033	N-(4'-O-glycosyl)-feruloyl agmatine	Polyamine	chr10:5602820	chr10	5602820	5Mb	EMMAX	CgUng001630	-35kb	CgUng001640	-25kb	CgUng001650	-19kb	CgUng001660	-14kb	CgUng001670	1kb	CgUng001680	2kb	CgUng001690	13kb	CgUng001700	14kb	CgUng001710	19kb	CgUng001720	24kb	CgUng001730	34kb	CgUng001740	36kb	CgUng001750	43kb	CgUng001760	50kb	CgUng001770	63kb	CgUng001780	67kb	CgUng001790	70kb	CgUng001800	74kb	CgUng001810	89kb	CgUng001820	95kb
cmp0056	Unknown	Unknown	chr10:5602820	chr10	5602820	5Mb	both	CgUng001630	-35kb	CgUng001640	-25kb	CgUng001650	-19kb	CgUng001660	-14kb	CgUng001670	1kb	CgUng001680	2kb	CgUng001690	13kb	CgUng001700	14kb	CgUng001710	19kb	CgUng001720	24kb	CgUng001730	34kb	CgUng001740	36kb	CgUng001750	43kb	CgUng001760	50kb	CgUng001770	63kb	CgUng001780	67kb	CgUng001790	70kb	CgUng001800	74kb	CgUng001810	89kb	CgUng001820	95kb
cmp0426	Unknown	Unknown	chr10:5602820	chr10	5602820	5Mb	both	CgUng001630	-35kb	CgUng001640	-25kb	CgUng001650	-19kb	CgUng001660	-14kb	CgUng001670	1kb	CgUng001680	2kb	CgUng001690	13kb	CgUng001700	14kb	CgUng001710	19kb	CgUng001720	24kb	CgUng001730	34kb	CgUng001740	36kb	CgUng001750	43kb	CgUng001760	50kb	CgUng001770	63kb	CgUng001780	67kb	CgUng001790	70kb	CgUng001800	74kb	CgUng001810	89kb	CgUng001820	95kb
cmp0693	Sinapoylcholine	Vitamin	chr10:5602820	chr10	5602820	5Mb	both	CgUng001630	-35kb	CgUng001640	-25kb	CgUng001650	-19kb	CgUng001660	-14kb	CgUng001670	1kb	CgUng001680	2kb	CgUng001690	13kb	CgUng001700	14kb	CgUng001710	19kb	CgUng001720	24kb	CgUng001730	34kb	CgUng001740	36kb	CgUng001750	43kb	CgUng001760	50kb	CgUng001770	63kb	CgUng001780	67kb	CgUng001790	70kb	CgUng001800	74kb	CgUng001810	89kb	CgUng001820	95kb
cmp0987	N-Feruloylagmatine	Polyamine	chr10:5602820	chr10	5602820	5Mb	both	CgUng001630	-35kb	CgUng001640	-25kb	CgUng001650	-19kb	CgUng001660	-14kb	CgUng001670	1kb	CgUng001680	2kb	CgUng001690	13kb	CgUng001700	14kb	CgUng001710	19kb	CgUng001720	24kb	CgUng001730	34kb	CgUng001740	36kb	CgUng001750	43kb	CgUng001760	50kb	CgUng001770	63kb	CgUng001780	67kb	CgUng001790	70kb	CgUng001800	74kb	CgUng001810	89kb	CgUng001820	95kb
cmp0033	N-(4'-O-glycosyl)-feruloyl agmatine	Polyamine	chr10:5603277	chr10	5603277	5Mb	EMMAX	CgUng001630	-36kb	CgUng001640	-25kb	CgUng001650	-20kb	CgUng001660	-14kb	CgUng001670	1kb	CgUng001680	2kb	CgUng001690	12kb	CgUng001700	14kb	CgUng001710	19kb	CgUng001720	23kb	CgUng001730	33kb	CgUng001740	35kb	CgUng001750	42kb	CgUng001760	49kb	CgUng001770	63kb	CgUng001780	67kb	CgUng001790	69kb	CgUng001800	74kb	CgUng001810	89kb	CgUng001820	94kb
cmp0056	Unknown	Unknown	chr10:5603277	chr10	5603277	5Mb	EMMAX	CgUng001630	-36kb	CgUng001640	-25kb	CgUng001650	-20kb	CgUng001660	-14kb	CgUng001670	1kb	CgUng001680	2kb	CgUng001690	12kb	CgUng001700	14kb	CgUng001710	19kb	CgUng001720	23kb	CgUng001730	33kb	CgUng001740	35kb	CgUng001750	42kb	CgUng001760	49kb	CgUng001770	63kb	CgUng001780	67kb	CgUng001790	69kb	CgUng001800	74kb	CgUng001810	89kb	CgUng001820	94kb
cmp0426	Unknown	Unknown	chr10:5603277	chr10	5603277	5Mb	EMMAX	CgUng001630	-36kb	CgUng001640	-25kb	CgUng001650	-20kb	CgUng001660	-14kb	CgUng001670	1kb	CgUng001680	2kb	CgUng001690	12kb	CgUng001700	14kb	CgUng001710	19kb	CgUng001720	23kb	CgUng001730	33kb	CgUng001740	35kb	CgUng001750	42kb	CgUng001760	49kb	CgUng001770	63kb	CgUng001780	67kb	CgUng001790	69kb	CgUng001800	74kb	CgUng001810	89kb	CgUng001820	94kb
cmp0987	N-Feruloylagmatine	Polyamine	chr10:5603277	chr10	5603277	5Mb	EMMAX	CgUng001630	-36kb	CgUng001640	-25kb	CgUng001650	-20kb	CgUng001660	-14kb	CgUng001670	1kb	CgUng001680	2kb	CgUng001690	12kb	CgUng001700	14kb	CgUng001710	19kb	CgUng001720	23kb	CgUng001730	33kb	CgUng001740	35kb	CgUng001750	42kb	CgUng001760	49kb	CgUng001770	63kb	CgUng001780	67kb	CgUng001790	69kb	CgUng001800	74kb	CgUng001810	89kb	CgUng001820	94kb
cmp0056	Unknown	Unknown	chr10:5605988	chr10	5605988	5Mb	EMMAX	CgUng001630	-38kb	CgUng001640	-28kb	CgUng001650	-22kb	CgUng001660	-17kb	CgUng001670	-1kb	CgUng001680	0kb	CgUng001690	10kb	CgUng001700	11kb	CgUng001710	16kb	CgUng001720	20kb	CgUng001730	31kb	CgUng001740	33kb	CgUng001750	39kb	CgUng001760	47kb	CgUng001770	60kb	CgUng001780	64kb	CgUng001790	66kb	CgUng001800	71kb	CgUng001810	86kb	CgUng001820	92kb
cmp0426	Unknown	Unknown	chr10:5605988	chr10	5605988	5Mb	EMMAX	CgUng001630	-38kb	CgUng001640	-28kb	CgUng001650	-22kb	CgUng001660	-17kb	CgUng001670	-1kb	CgUng001680	0kb	CgUng001690	10kb	CgUng001700	11kb	CgUng001710	16kb	CgUng001720	20kb	CgUng001730	31kb	CgUng001740	33kb	CgUng001750	39kb	CgUng001760	47kb	CgUng001770	60kb	CgUng001780	64kb	CgUng001790	66kb	CgUng001800	71kb	CgUng001810	86kb	CgUng001820	92kb
cmp0987	N-Feruloylagmatine	Polyamine	chr10:5605988	chr10	5605988	5Mb	EMMAX	CgUng001630	-38kb	CgUng001640	-28kb	CgUng001650	-22kb	CgUng001660	-17kb	CgUng001670	-1kb	CgUng001680	0kb	CgUng001690	10kb	CgUng001700	11kb	CgUng001710	16kb	CgUng001720	20kb	CgUng001730	31kb	CgUng001740	33kb	CgUng001750	39kb	CgUng001760	47kb	CgUng001770	60kb	CgUng001780	64kb	CgUng001790	66kb	CgUng001800	71kb	CgUng001810	86kb	CgUng001820	92kb
cmp0426	Unknown	Unknown	chr10:5606841	chr10	5606841	5Mb	EMMAX	CgUng001630	-39kb	CgUng001640	-29kb	CgUng001650	-23kb	CgUng001660	-18kb	CgUng001670	-2kb	CgUng001680	0kb	CgUng001690	9kb	CgUng001700	10kb	CgUng001710	15kb	CgUng001720	20kb	CgUng001730	30kb	CgUng001740	32kb	CgUng001750	39kb	CgUng001760	46kb	CgUng001770	59kb	CgUng001780	63kb	CgUng001790	65kb	CgUng001800	70kb	CgUng001810	85kb	CgUng001820	91kb
cmp0987	N-Feruloylagmatine	Polyamine	chr10:5606841	chr10	5606841	5Mb	EMMAX	CgUng001630	-39kb	CgUng001640	-29kb	CgUng001650	-23kb	CgUng001660	-18kb	CgUng001670	-2kb	CgUng001680	0kb	CgUng001690	9kb	CgUng001700	10kb	CgUng001710	15kb	CgUng001720	20kb	CgUng001730	30kb	CgUng001740	32kb	CgUng001750	39kb	CgUng001760	46kb	CgUng001770	59kb	CgUng001780	63kb	CgUng001790	65kb	CgUng001800	70kb	CgUng001810	85kb	CgUng001820	91kb
cmp0056	Unknown	Unknown	chr10:5606894	chr10	5606894	5Mb	EMMAX	CgUng001630	-39kb	CgUng001640	-29kb	CgUng001650	-23kb	CgUng001660	-18kb	CgUng001670	-2kb	CgUng001680	0kb	CgUng001690	9kb	CgUng001700	10kb	CgUng001710	15kb	CgUng001720	20kb	CgUng001730	30kb	CgUng001740	32kb	CgUng001750	39kb	CgUng001760	46kb	CgUng001770	59kb	CgUng001780	63kb	CgUng001790	65kb	CgUng001800	70kb	CgUng001810	85kb	CgUng001820	91kb
cmp0426	Unknown	Unknown	chr10:5606894	chr10	5606894	5Mb	EMMAX	CgUng001630	-39kb	CgUng001640	-29kb	CgUng001650	-23kb	CgUng001660	-18kb	CgUng001670	-2kb	CgUng001680	0kb	CgUng001690	9kb	CgUng001700	10kb	CgUng001710	15kb	CgUng001720	20kb	CgUng001730	30kb	CgUng001740	32kb	CgUng001750	39kb	CgUng001760	46kb	CgUng001770	59kb	CgUng001780	63kb	CgUng001790	65kb	CgUng001800	70kb	CgUng001810	85kb	CgUng001820	91kb
cmp0987	N-Feruloylagmatine	Polyamine	chr10:5606894	chr10	5606894	5Mb	EMMAX	CgUng001630	-39kb	CgUng001640	-29kb	CgUng001650	-23kb	CgUng001660	-18kb	CgUng001670	-2kb	CgUng001680	0kb	CgUng001690	9kb	CgUng001700	10kb	CgUng001710	15kb	CgUng001720	20kb	CgUng001730	30kb	CgUng001740	32kb	CgUng001750	39kb	CgUng001760	46kb	CgUng001770	59kb	CgUng001780	63kb	CgUng001790	65kb	CgUng001800	70kb	CgUng001810	85kb	CgUng001820	91kb
cmp0056	Unknown	Unknown	chr10:5610244	chr10	5610244	5Mb	both	CgUng001630	-42kb	CgUng001640	-32kb	CgUng001650	-27kb	CgUng001660	-21kb	CgUng001670	-5kb	CgUng001680	-2kb	CgUng001690	5kb	CgUng001700	7kb	CgUng001710	12kb	CgUng001720	16kb	CgUng001730	26kb	CgUng001740	28kb	CgUng001750	35kb	CgUng001760	42kb	CgUng001770	56kb	CgUng001780	60kb	CgUng001790	62kb	CgUng001800	67kb	CgUng001810	82kb	CgUng001820	87kb	CgUng001830	98kb
cmp0426	Unknown	Unknown	chr10:5610244	chr10	5610244	5Mb	EMMAX	CgUng001630	-42kb	CgUng001640	-32kb	CgUng001650	-27kb	CgUng001660	-21kb	CgUng001670	-5kb	CgUng001680	-2kb	CgUng001690	5kb	CgUng001700	7kb	CgUng001710	12kb	CgUng001720	16kb	CgUng001730	26kb	CgUng001740	28kb	CgUng001750	35kb	CgUng001760	42kb	CgUng001770	56kb	CgUng001780	60kb	CgUng001790	62kb	CgUng001800	67kb	CgUng001810	82kb	CgUng001820	87kb	CgUng001830	98kb
cmp0987	N-Feruloylagmatine	Polyamine	chr10:5610244	chr10	5610244	5Mb	EMMAX	CgUng001630	-42kb	CgUng001640	-32kb	CgUng001650	-27kb	CgUng001660	-21kb	CgUng001670	-5kb	CgUng001680	-2kb	CgUng001690	5kb	CgUng001700	7kb	CgUng001710	12kb	CgUng001720	16kb	CgUng001730	26kb	CgUng001740	28kb	CgUng001750	35kb	CgUng001760	42kb	CgUng001770	56kb	CgUng001780	60kb	CgUng001790	62kb	CgUng001800	67kb	CgUng001810	82kb	CgUng001820	87kb	CgUng001830	98kb
cmp0033	N-(4'-O-glycosyl)-feruloyl agmatine	Polyamine	chr10:5617464	chr10	5617464	5Mb	EMMAX	CgUng001630	-50kb	CgUng001640	-39kb	CgUng001650	-34kb	CgUng001660	-28kb	CgUng001670	-13kb	CgUng001680	-9kb	CgUng001690	0kb	CgUng001700	0kb	CgUng001710	4kb	CgUng001720	9kb	CgUng001730	19kb	CgUng001740	21kb	CgUng001750	28kb	CgUng001760	35kb	CgUng001770	49kb	CgUng001780	53kb	CgUng001790	55kb	CgUng001800	59kb	CgUng001810	74kb	CgUng001820	80kb	CgUng001830	90kb
cmp0056	Unknown	Unknown	chr10:5617464	chr10	5617464	5Mb	EMMAX	CgUng001630	-50kb	CgUng001640	-39kb	CgUng001650	-34kb	CgUng001660	-28kb	CgUng001670	-13kb	CgUng001680	-9kb	CgUng001690	0kb	CgUng001700	0kb	CgUng001710	4kb	CgUng001720	9kb	CgUng001730	19kb	CgUng001740	21kb	CgUng001750	28kb	CgUng001760	35kb	CgUng001770	49kb	CgUng001780	53kb	CgUng001790	55kb	CgUng001800	59kb	CgUng001810	74kb	CgUng001820	80kb	CgUng001830	90kb
cmp0426	Unknown	Unknown	chr10:5617464	chr10	5617464	5Mb	both	CgUng001630	-50kb	CgUng001640	-39kb	CgUng001650	-34kb	CgUng001660	-28kb	CgUng001670	-13kb	CgUng001680	-9kb	CgUng001690	0kb	CgUng001700	0kb	CgUng001710	4kb	CgUng001720	9kb	CgUng001730	19kb	CgUng001740	21kb	CgUng001750	28kb	CgUng001760	35kb	CgUng001770	49kb	CgUng001780	53kb	CgUng001790	55kb	CgUng001800	59kb	CgUng001810	74kb	CgUng001820	80kb	CgUng001830	90kb
cmp0987	N-Feruloylagmatine	Polyamine	chr10:5617464	chr10	5617464	5Mb	both	CgUng001630	-50kb	CgUng001640	-39kb	CgUng001650	-34kb	CgUng001660	-28kb	CgUng001670	-13kb	CgUng001680	-9kb	CgUng001690	0kb	CgUng001700	0kb	CgUng001710	4kb	CgUng001720	9kb	CgUng001730	19kb	CgUng001740	21kb	CgUng001750	28kb	CgUng001760	35kb	CgUng001770	49kb	CgUng001780	53kb	CgUng001790	55kb	CgUng001800	59kb	CgUng001810	74kb	CgUng001820	80kb	CgUng001830	90kb
cmp0056	Unknown	Unknown	chr10:5622895	chr10	5622895	5Mb	EMMAX	CgUng001630	-55kb	CgUng001640	-45kb	CgUng001650	-39kb	CgUng001660	-34kb	CgUng001670	-18kb	CgUng001680	-15kb	CgUng001690	-5kb	CgUng001700	0kb	CgUng001710	0kb	CgUng001720	4kb	CgUng001730	14kb	CgUng001740	16kb	CgUng001750	23kb	CgUng001760	30kb	CgUng001770	43kb	CgUng001780	47kb	CgUng001790	49kb	CgUng001800	54kb	CgUng001810	69kb	CgUng001820	75kb	CgUng001830	85kb
cmp0426	Unknown	Unknown	chr10:5622895	chr10	5622895	5Mb	EMMAX	CgUng001630	-55kb	CgUng001640	-45kb	CgUng001650	-39kb	CgUng001660	-34kb	CgUng001670	-18kb	CgUng001680	-15kb	CgUng001690	-5kb	CgUng001700	0kb	CgUng001710	0kb	CgUng001720	4kb	CgUng001730	14kb	CgUng001740	16kb	CgUng001750	23kb	CgUng001760	30kb	CgUng001770	43kb	CgUng001780	47kb	CgUng001790	49kb	CgUng001800	54kb	CgUng001810	69kb	CgUng001820	75kb	CgUng001830	85kb
cmp0987	N-Feruloylagmatine	Polyamine	chr10:5622895	chr10	5622895	5Mb	EMMAX	CgUng001630	-55kb	CgUng001640	-45kb	CgUng001650	-39kb	CgUng001660	-34kb	CgUng001670	-18kb	CgUng001680	-15kb	CgUng001690	-5kb	CgUng001700	0kb	CgUng001710	0kb	CgUng001720	4kb	CgUng001730	14kb	CgUng001740	16kb	CgUng001750	23kb	CgUng001760	30kb	CgUng001770	43kb	CgUng001780	47kb	CgUng001790	49kb	CgUng001800	54kb	CgUng001810	69kb	CgUng001820	75kb	CgUng001830	85kb
cmp0033	N-(4'-O-glycosyl)-feruloyl agmatine	Polyamine	chr10:5623039	chr10	5623039	5Mb	both	CgUng001630	-55kb	CgUng001640	-45kb	CgUng001650	-39kb	CgUng001660	-34kb	CgUng001670	-18kb	CgUng001680	-15kb	CgUng001690	-5kb	CgUng001700	0kb	CgUng001710	0kb	CgUng001720	3kb	CgUng001730	13kb	CgUng001740	16kb	CgUng001750	22kb	CgUng001760	30kb	CgUng001770	43kb	CgUng001780	47kb	CgUng001790	49kb	CgUng001800	54kb	CgUng001810	69kb	CgUng001820	74kb	CgUng001830	85kb
cmp0035	Unknown	Unknown	chr10:5623039	chr10	5623039	5Mb	EMMAX	CgUng001630	-55kb	CgUng001640	-45kb	CgUng001650	-39kb	CgUng001660	-34kb	CgUng001670	-18kb	CgUng001680	-15kb	CgUng001690	-5kb	CgUng001700	0kb	CgUng001710	0kb	CgUng001720	3kb	CgUng001730	13kb	CgUng001740	16kb	CgUng001750	22kb	CgUng001760	30kb	CgUng001770	43kb	CgUng001780	47kb	CgUng001790	49kb	CgUng001800	54kb	CgUng001810	69kb	CgUng001820	74kb	CgUng001830	85kb
cmp0056	Unknown	Unknown	chr10:5623039	chr10	5623039	5Mb	both	CgUng001630	-55kb	CgUng001640	-45kb	CgUng001650	-39kb	CgUng001660	-34kb	CgUng001670	-18kb	CgUng001680	-15kb	CgUng001690	-5kb	CgUng001700	0kb	CgUng001710	0kb	CgUng001720	3kb	CgUng001730	13kb	CgUng001740	16kb	CgUng001750	22kb	CgUng001760	30kb	CgUng001770	43kb	CgUng001780	47kb	CgUng001790	49kb	CgUng001800	54kb	CgUng001810	69kb	CgUng001820	74kb	CgUng001830	85kb
cmp0426	Unknown	Unknown	chr10:5623039	chr10	5623039	5Mb	both	CgUng001630	-55kb	CgUng001640	-45kb	CgUng001650	-39kb	CgUng001660	-34kb	CgUng001670	-18kb	CgUng001680	-15kb	CgUng001690	-5kb	CgUng001700	0kb	CgUng001710	0kb	CgUng001720	3kb	CgUng001730	13kb	CgUng001740	16kb	CgUng001750	22kb	CgUng001760	30kb	CgUng001770	43kb	CgUng001780	47kb	CgUng001790	49kb	CgUng001800	54kb	CgUng001810	69kb	CgUng001820	74kb	CgUng001830	85kb
cmp0431	N-Feruloyl, N-methoxyagmatine	Polyamine	chr10:5623039	chr10	5623039	5Mb	EMMAX	CgUng001630	-55kb	CgUng001640	-45kb	CgUng001650	-39kb	CgUng001660	-34kb	CgUng001670	-18kb	CgUng001680	-15kb	CgUng001690	-5kb	CgUng001700	0kb	CgUng001710	0kb	CgUng001720	3kb	CgUng001730	13kb	CgUng001740	16kb	CgUng001750	22kb	CgUng001760	30kb	CgUng001770	43kb	CgUng001780	47kb	CgUng001790	49kb	CgUng001800	54kb	CgUng001810	69kb	CgUng001820	74kb	CgUng001830	85kb
cmp0432	Unknown	Unknown	chr10:5623039	chr10	5623039	5Mb	EMMAX	CgUng001630	-55kb	CgUng001640	-45kb	CgUng001650	-39kb	CgUng001660	-34kb	CgUng001670	-18kb	CgUng001680	-15kb	CgUng001690	-5kb	CgUng001700	0kb	CgUng001710	0kb	CgUng001720	3kb	CgUng001730	13kb	CgUng001740	16kb	CgUng001750	22kb	CgUng001760	30kb	CgUng001770	43kb	CgUng001780	47kb	CgUng001790	49kb	CgUng001800	54kb	CgUng001810	69kb	CgUng001820	74kb	CgUng001830	85kb
cmp0693	Sinapoylcholine	Vitamin	chr10:5623039	chr10	5623039	5Mb	both	CgUng001630	-55kb	CgUng001640	-45kb	CgUng001650	-39kb	CgUng001660	-34kb	CgUng001670	-18kb	CgUng001680	-15kb	CgUng001690	-5kb	CgUng001700	0kb	CgUng001710	0kb	CgUng001720	3kb	CgUng001730	13kb	CgUng001740	16kb	CgUng001750	22kb	CgUng001760	30kb	CgUng001770	43kb	CgUng001780	47kb	CgUng001790	49kb	CgUng001800	54kb	CgUng001810	69kb	CgUng001820	74kb	CgUng001830	85kb
cmp0987	N-Feruloylagmatine	Polyamine	chr10:5623039	chr10	5623039	5Mb	both	CgUng001630	-55kb	CgUng001640	-45kb	CgUng001650	-39kb	CgUng001660	-34kb	CgUng001670	-18kb	CgUng001680	-15kb	CgUng001690	-5kb	CgUng001700	0kb	CgUng001710	0kb	CgUng001720	3kb	CgUng001730	13kb	CgUng001740	16kb	CgUng001750	22kb	CgUng001760	30kb	CgUng001770	43kb	CgUng001780	47kb	CgUng001790	49kb	CgUng001800	54kb	CgUng001810	69kb	CgUng001820	74kb	CgUng001830	85kb
cmp0426	Unknown	Unknown	chr10:5624273	chr10	5624273	5Mb	EMMAX	CgUng001630	-57kb	CgUng001640	-46kb	CgUng001650	-41kb	CgUng001660	-35kb	CgUng001670	-19kb	CgUng001680	-16kb	CgUng001690	-6kb	CgUng001700	-1kb	CgUng001710	-1kb	CgUng001720	2kb	CgUng001730	12kb	CgUng001740	14kb	CgUng001750	21kb	CgUng001760	28kb	CgUng001770	42kb	CgUng001780	46kb	CgUng001790	48kb	CgUng001800	53kb	CgUng001810	68kb	CgUng001820	73kb	CgUng001830	84kb
cmp0056	Unknown	Unknown	chr10:5625083	chr10	5625083	5Mb	EMMAX	CgUng001630	-57kb	CgUng001640	-47kb	CgUng001650	-41kb	CgUng001660	-36kb	CgUng001670	-20kb	CgUng001680	-17kb	CgUng001690	-7kb	CgUng001700	-2kb	CgUng001710	1kb	CgUng001720	1kb	CgUng001730	11kb	CgUng001740	13kb	CgUng001750	20kb	CgUng001760	27kb	CgUng001770	41kb	CgUng001780	45kb	CgUng001790	47kb	CgUng001800	52kb	CgUng001810	67kb	CgUng001820	72kb	CgUng001830	83kb
cmp0426	Unknown	Unknown	chr10:5625083	chr10	5625083	5Mb	EMMAX	CgUng001630	-57kb	CgUng001640	-47kb	CgUng001650	-41kb	CgUng001660	-36kb	CgUng001670	-20kb	CgUng001680	-17kb	CgUng001690	-7kb	CgUng001700	-2kb	CgUng001710	1kb	CgUng001720	1kb	CgUng001730	11kb	CgUng001740	13kb	CgUng001750	20kb	CgUng001760	27kb	CgUng001770	41kb	CgUng001780	45kb	CgUng001790	47kb	CgUng001800	52kb	CgUng001810	67kb	CgUng001820	72kb	CgUng001830	83kb
cmp0987	N-Feruloylagmatine	Polyamine	chr10:5625083	chr10	5625083	5Mb	EMMAX	CgUng001630	-57kb	CgUng001640	-47kb	CgUng001650	-41kb	CgUng001660	-36kb	CgUng001670	-20kb	CgUng001680	-17kb	CgUng001690	-7kb	CgUng001700	-2kb	CgUng001710	1kb	CgUng001720	1kb	CgUng001730	11kb	CgUng001740	13kb	CgUng001750	20kb	CgUng001760	27kb	CgUng001770	41kb	CgUng001780	45kb	CgUng001790	47kb	CgUng001800	52kb	CgUng001810	67kb	CgUng001820	72kb	CgUng001830	83kb
cmp0056	Unknown	Unknown	chr10:5625636	chr10	5625636	5Mb	EMMAX	CgUng001630	-58kb	CgUng001640	-48kb	CgUng001650	-42kb	CgUng001660	-36kb	CgUng001670	-21kb	CgUng001680	-18kb	CgUng001690	-8kb	CgUng001700	-2kb	CgUng001710	1kb	CgUng001720	1kb	CgUng001730	11kb	CgUng001740	13kb	CgUng001750	20kb	CgUng001760	27kb	CgUng001770	41kb	CgUng001780	45kb	CgUng001790	47kb	CgUng001800	51kb	CgUng001810	66kb	CgUng001820	72kb	CgUng001830	82kb
cmp0426	Unknown	Unknown	chr10:5625636	chr10	5625636	5Mb	EMMAX	CgUng001630	-58kb	CgUng001640	-48kb	CgUng001650	-42kb	CgUng001660	-36kb	CgUng001670	-21kb	CgUng001680	-18kb	CgUng001690	-8kb	CgUng001700	-2kb	CgUng001710	1kb	CgUng001720	1kb	CgUng001730	11kb	CgUng001740	13kb	CgUng001750	20kb	CgUng001760	27kb	CgUng001770	41kb	CgUng001780	45kb	CgUng001790	47kb	CgUng001800	51kb	CgUng001810	66kb	CgUng001820	72kb	CgUng001830	82kb
cmp0987	N-Feruloylagmatine	Polyamine	chr10:5625636	chr10	5625636	5Mb	EMMAX	CgUng001630	-58kb	CgUng001640	-48kb	CgUng001650	-42kb	CgUng001660	-36kb	CgUng001670	-21kb	CgUng001680	-18kb	CgUng001690	-8kb	CgUng001700	-2kb	CgUng001710	1kb	CgUng001720	1kb	CgUng001730	11kb	CgUng001740	13kb	CgUng001750	20kb	CgUng001760	27kb	CgUng001770	41kb	CgUng001780	45kb	CgUng001790	47kb	CgUng001800	51kb	CgUng001810	66kb	CgUng001820	72kb	CgUng001830	82kb
cmp0033	N-(4'-O-glycosyl)-feruloyl agmatine	Polyamine	chr10:5626629	chr10	5626629	5Mb	EMMAX	CgUng001630	-59kb	CgUng001640	-49kb	CgUng001650	-43kb	CgUng001660	-37kb	CgUng001670	-22kb	CgUng001680	-19kb	CgUng001690	-9kb	CgUng001700	-3kb	CgUng001710	0kb	CgUng001720	0kb	CgUng001730	10kb	CgUng001740	12kb	CgUng001750	19kb	CgUng001760	26kb	CgUng001770	40kb	CgUng001780	44kb	CgUng001790	46kb	CgUng001800	50kb	CgUng001810	65kb	CgUng001820	71kb	CgUng001830	81kb
cmp0056	Unknown	Unknown	chr10:5626629	chr10	5626629	5Mb	both	CgUng001630	-59kb	CgUng001640	-49kb	CgUng001650	-43kb	CgUng001660	-37kb	CgUng001670	-22kb	CgUng001680	-19kb	CgUng001690	-9kb	CgUng001700	-3kb	CgUng001710	0kb	CgUng001720	0kb	CgUng001730	10kb	CgUng001740	12kb	CgUng001750	19kb	CgUng001760	26kb	CgUng001770	40kb	CgUng001780	44kb	CgUng001790	46kb	CgUng001800	50kb	CgUng001810	65kb	CgUng001820	71kb	CgUng001830	81kb
cmp0426	Unknown	Unknown	chr10:5626629	chr10	5626629	5Mb	both	CgUng001630	-59kb	CgUng001640	-49kb	CgUng001650	-43kb	CgUng001660	-37kb	CgUng001670	-22kb	CgUng001680	-19kb	CgUng001690	-9kb	CgUng001700	-3kb	CgUng001710	0kb	CgUng001720	0kb	CgUng001730	10kb	CgUng001740	12kb	CgUng001750	19kb	CgUng001760	26kb	CgUng001770	40kb	CgUng001780	44kb	CgUng001790	46kb	CgUng001800	50kb	CgUng001810	65kb	CgUng001820	71kb	CgUng001830	81kb
cmp0987	N-Feruloylagmatine	Polyamine	chr10:5626629	chr10	5626629	5Mb	EMMAX	CgUng001630	-59kb	CgUng001640	-49kb	CgUng001650	-43kb	CgUng001660	-37kb	CgUng001670	-22kb	CgUng001680	-19kb	CgUng001690	-9kb	CgUng001700	-3kb	CgUng001710	0kb	CgUng001720	0kb	CgUng001730	10kb	CgUng001740	12kb	CgUng001750	19kb	CgUng001760	26kb	CgUng001770	40kb	CgUng001780	44kb	CgUng001790	46kb	CgUng001800	50kb	CgUng001810	65kb	CgUng001820	71kb	CgUng001830	81kb
cmp0033	N-(4'-O-glycosyl)-feruloyl agmatine	Polyamine	chr10:5626717	chr10	5626717	5Mb	EMMAX	CgUng001630	-59kb	CgUng001640	-49kb	CgUng001650	-43kb	CgUng001660	-38kb	CgUng001670	-22kb	CgUng001680	-19kb	CgUng001690	-9kb	CgUng001700	-4kb	CgUng001710	0kb	CgUng001720	0kb	CgUng001730	10kb	CgUng001740	12kb	CgUng001750	19kb	CgUng001760	26kb	CgUng001770	39kb	CgUng001780	44kb	CgUng001790	46kb	CgUng001800	50kb	CgUng001810	65kb	CgUng001820	71kb	CgUng001830	81kb
cmp0056	Unknown	Unknown	chr10:5626717	chr10	5626717	5Mb	EMMAX	CgUng001630	-59kb	CgUng001640	-49kb	CgUng001650	-43kb	CgUng001660	-38kb	CgUng001670	-22kb	CgUng001680	-19kb	CgUng001690	-9kb	CgUng001700	-4kb	CgUng001710	0kb	CgUng001720	0kb	CgUng001730	10kb	CgUng001740	12kb	CgUng001750	19kb	CgUng001760	26kb	CgUng001770	39kb	CgUng001780	44kb	CgUng001790	46kb	CgUng001800	50kb	CgUng001810	65kb	CgUng001820	71kb	CgUng001830	81kb
cmp0426	Unknown	Unknown	chr10:5626717	chr10	5626717	5Mb	both	CgUng001630	-59kb	CgUng001640	-49kb	CgUng001650	-43kb	CgUng001660	-38kb	CgUng001670	-22kb	CgUng001680	-19kb	CgUng001690	-9kb	CgUng001700	-4kb	CgUng001710	0kb	CgUng001720	0kb	CgUng001730	10kb	CgUng001740	12kb	CgUng001750	19kb	CgUng001760	26kb	CgUng001770	39kb	CgUng001780	44kb	CgUng001790	46kb	CgUng001800	50kb	CgUng001810	65kb	CgUng001820	71kb	CgUng001830	81kb
cmp0987	N-Feruloylagmatine	Polyamine	chr10:5626717	chr10	5626717	5Mb	EMMAX	CgUng001630	-59kb	CgUng001640	-49kb	CgUng001650	-43kb	CgUng001660	-38kb	CgUng001670	-22kb	CgUng001680	-19kb	CgUng001690	-9kb	CgUng001700	-4kb	CgUng001710	0kb	CgUng001720	0kb	CgUng001730	10kb	CgUng001740	12kb	CgUng001750	19kb	CgUng001760	26kb	CgUng001770	39kb	CgUng001780	44kb	CgUng001790	46kb	CgUng001800	50kb	CgUng001810	65kb	CgUng001820	71kb	CgUng001830	81kb
cmp0033	N-(4'-O-glycosyl)-feruloyl agmatine	Polyamine	chr10:5627186	chr10	5627186	5Mb	EMMAX	CgUng001630	-59kb	CgUng001640	-49kb	CgUng001650	-44kb	CgUng001660	-38kb	CgUng001670	-22kb	CgUng001680	-19kb	CgUng001690	-9kb	CgUng001700	-4kb	CgUng001710	0kb	CgUng001720	0kb	CgUng001730	9kb	CgUng001740	11kb	CgUng001750	18kb	CgUng001760	25kb	CgUng001770	39kb	CgUng001780	43kb	CgUng001790	45kb	CgUng001800	50kb	CgUng001810	65kb	CgUng001820	70kb	CgUng001830	81kb
cmp0056	Unknown	Unknown	chr10:5627186	chr10	5627186	5Mb	EMMAX	CgUng001630	-59kb	CgUng001640	-49kb	CgUng001650	-44kb	CgUng001660	-38kb	CgUng001670	-22kb	CgUng001680	-19kb	CgUng001690	-9kb	CgUng001700	-4kb	CgUng001710	0kb	CgUng001720	0kb	CgUng001730	9kb	CgUng001740	11kb	CgUng001750	18kb	CgUng001760	25kb	CgUng001770	39kb	CgUng001780	43kb	CgUng001790	45kb	CgUng001800	50kb	CgUng001810	65kb	CgUng001820	70kb	CgUng001830	81kb
cmp0426	Unknown	Unknown	chr10:5627186	chr10	5627186	5Mb	both	CgUng001630	-59kb	CgUng001640	-49kb	CgUng001650	-44kb	CgUng001660	-38kb	CgUng001670	-22kb	CgUng001680	-19kb	CgUng001690	-9kb	CgUng001700	-4kb	CgUng001710	0kb	CgUng001720	0kb	CgUng001730	9kb	CgUng001740	11kb	CgUng001750	18kb	CgUng001760	25kb	CgUng001770	39kb	CgUng001780	43kb	CgUng001790	45kb	CgUng001800	50kb	CgUng001810	65kb	CgUng001820	70kb	CgUng001830	81kb
cmp0693	Sinapoylcholine	Vitamin	chr10:5627186	chr10	5627186	5Mb	EMMAX	CgUng001630	-59kb	CgUng001640	-49kb	CgUng001650	-44kb	CgUng001660	-38kb	CgUng001670	-22kb	CgUng001680	-19kb	CgUng001690	-9kb	CgUng001700	-4kb	CgUng001710	0kb	CgUng001720	0kb	CgUng001730	9kb	CgUng001740	11kb	CgUng001750	18kb	CgUng001760	25kb	CgUng001770	39kb	CgUng001780	43kb	CgUng001790	45kb	CgUng001800	50kb	CgUng001810	65kb	CgUng001820	70kb	CgUng001830	81kb
cmp0987	N-Feruloylagmatine	Polyamine	chr10:5627186	chr10	5627186	5Mb	EMMAX	CgUng001630	-59kb	CgUng001640	-49kb	CgUng001650	-44kb	CgUng001660	-38kb	CgUng001670	-22kb	CgUng001680	-19kb	CgUng001690	-9kb	CgUng001700	-4kb	CgUng001710	0kb	CgUng001720	0kb	CgUng001730	9kb	CgUng001740	11kb	CgUng001750	18kb	CgUng001760	25kb	CgUng001770	39kb	CgUng001780	43kb	CgUng001790	45kb	CgUng001800	50kb	CgUng001810	65kb	CgUng001820	70kb	CgUng001830	81kb
cmp0033	N-(4'-O-glycosyl)-feruloyl agmatine	Polyamine	chr10:5627441	chr10	5627441	5Mb	EMMAX	CgUng001630	-60kb	CgUng001640	-49kb	CgUng001650	-44kb	CgUng001660	-38kb	CgUng001670	-23kb	CgUng001680	-19kb	CgUng001690	-10kb	CgUng001700	-4kb	CgUng001710	0kb	CgUng001720	0kb	CgUng001730	9kb	CgUng001740	11kb	CgUng001750	18kb	CgUng001760	25kb	CgUng001770	39kb	CgUng001780	43kb	CgUng001790	45kb	CgUng001800	49kb	CgUng001810	64kb	CgUng001820	70kb	CgUng001830	80kb
cmp0056	Unknown	Unknown	chr10:5627441	chr10	5627441	5Mb	both	CgUng001630	-60kb	CgUng001640	-49kb	CgUng001650	-44kb	CgUng001660	-38kb	CgUng001670	-23kb	CgUng001680	-19kb	CgUng001690	-10kb	CgUng001700	-4kb	CgUng001710	0kb	CgUng001720	0kb	CgUng001730	9kb	CgUng001740	11kb	CgUng001750	18kb	CgUng001760	25kb	CgUng001770	39kb	CgUng001780	43kb	CgUng001790	45kb	CgUng001800	49kb	CgUng001810	64kb	CgUng001820	70kb	CgUng001830	80kb
cmp0426	Unknown	Unknown	chr10:5627441	chr10	5627441	5Mb	both	CgUng001630	-60kb	CgUng001640	-49kb	CgUng001650	-44kb	CgUng001660	-38kb	CgUng001670	-23kb	CgUng001680	-19kb	CgUng001690	-10kb	CgUng001700	-4kb	CgUng001710	0kb	CgUng001720	0kb	CgUng001730	9kb	CgUng001740	11kb	CgUng001750	18kb	CgUng001760	25kb	CgUng001770	39kb	CgUng001780	43kb	CgUng001790	45kb	CgUng001800	49kb	CgUng001810	64kb	CgUng001820	70kb	CgUng001830	80kb
cmp0431	N-Feruloyl, N-methoxyagmatine	Polyamine	chr10:5627441	chr10	5627441	5Mb	EMMAX	CgUng001630	-60kb	CgUng001640	-49kb	CgUng001650	-44kb	CgUng001660	-38kb	CgUng001670	-23kb	CgUng001680	-19kb	CgUng001690	-10kb	CgUng001700	-4kb	CgUng001710	0kb	CgUng001720	0kb	CgUng001730	9kb	CgUng001740	11kb	CgUng001750	18kb	CgUng001760	25kb	CgUng001770	39kb	CgUng001780	43kb	CgUng001790	45kb	CgUng001800	49kb	CgUng001810	64kb	CgUng001820	70kb	CgUng001830	80kb
cmp0432	Unknown	Unknown	chr10:5627441	chr10	5627441	5Mb	EMMAX	CgUng001630	-60kb	CgUng001640	-49kb	CgUng001650	-44kb	CgUng001660	-38kb	CgUng001670	-23kb	CgUng001680	-19kb	CgUng001690	-10kb	CgUng001700	-4kb	CgUng001710	0kb	CgUng001720	0kb	CgUng001730	9kb	CgUng001740	11kb	CgUng001750	18kb	CgUng001760	25kb	CgUng001770	39kb	CgUng001780	43kb	CgUng001790	45kb	CgUng001800	49kb	CgUng001810	64kb	CgUng001820	70kb	CgUng001830	80kb
cmp0987	N-Feruloylagmatine	Polyamine	chr10:5627441	chr10	5627441	5Mb	both	CgUng001630	-60kb	CgUng001640	-49kb	CgUng001650	-44kb	CgUng001660	-38kb	CgUng001670	-23kb	CgUng001680	-19kb	CgUng001690	-10kb	CgUng001700	-4kb	CgUng001710	0kb	CgUng001720	0kb	CgUng001730	9kb	CgUng001740	11kb	CgUng001750	18kb	CgUng001760	25kb	CgUng001770	39kb	CgUng001780	43kb	CgUng001790	45kb	CgUng001800	49kb	CgUng001810	64kb	CgUng001820	70kb	CgUng001830	80kb
cmp0056	Unknown	Unknown	chr10:5629048	chr10	5629048	5Mb	EMMAX	CgUng001630	-61kb	CgUng001640	-51kb	CgUng001650	-45kb	CgUng001660	-40kb	CgUng001670	-24kb	CgUng001680	-21kb	CgUng001690	-11kb	CgUng001700	-6kb	CgUng001710	-2kb	CgUng001720	-2kb	CgUng001730	7kb	CgUng001740	10kb	CgUng001750	16kb	CgUng001760	24kb	CgUng001770	37kb	CgUng001780	41kb	CgUng001790	43kb	CgUng001800	48kb	CgUng001810	63kb	CgUng001820	68kb	CgUng001830	79kb
cmp0426	Unknown	Unknown	chr10:5629048	chr10	5629048	5Mb	EMMAX	CgUng001630	-61kb	CgUng001640	-51kb	CgUng001650	-45kb	CgUng001660	-40kb	CgUng001670	-24kb	CgUng001680	-21kb	CgUng001690	-11kb	CgUng001700	-6kb	CgUng001710	-2kb	CgUng001720	-2kb	CgUng001730	7kb	CgUng001740	10kb	CgUng001750	16kb	CgUng001760	24kb	CgUng001770	37kb	CgUng001780	41kb	CgUng001790	43kb	CgUng001800	48kb	CgUng001810	63kb	CgUng001820	68kb	CgUng001830	79kb
cmp0987	N-Feruloylagmatine	Polyamine	chr10:5629048	chr10	5629048	5Mb	EMMAX	CgUng001630	-61kb	CgUng001640	-51kb	CgUng001650	-45kb	CgUng001660	-40kb	CgUng001670	-24kb	CgUng001680	-21kb	CgUng001690	-11kb	CgUng001700	-6kb	CgUng001710	-2kb	CgUng001720	-2kb	CgUng001730	7kb	CgUng001740	10kb	CgUng001750	16kb	CgUng001760	24kb	CgUng001770	37kb	CgUng001780	41kb	CgUng001790	43kb	CgUng001800	48kb	CgUng001810	63kb	CgUng001820	68kb	CgUng001830	79kb
cmp0033	N-(4'-O-glycosyl)-feruloyl agmatine	Polyamine	chr10:5629143	chr10	5629143	5Mb	both	CgUng001630	-61kb	CgUng001640	-51kb	CgUng001650	-46kb	CgUng001660	-40kb	CgUng001670	-24kb	CgUng001680	-21kb	CgUng001690	-11kb	CgUng001700	-6kb	CgUng001710	-2kb	CgUng001720	-2kb	CgUng001730	7kb	CgUng001740	9kb	CgUng001750	16kb	CgUng001760	23kb	CgUng001770	37kb	CgUng001780	41kb	CgUng001790	43kb	CgUng001800	48kb	CgUng001810	63kb	CgUng001820	68kb	CgUng001830	79kb
cmp0035	Unknown	Unknown	chr10:5629143	chr10	5629143	5Mb	EMMAX	CgUng001630	-61kb	CgUng001640	-51kb	CgUng001650	-46kb	CgUng001660	-40kb	CgUng001670	-24kb	CgUng001680	-21kb	CgUng001690	-11kb	CgUng001700	-6kb	CgUng001710	-2kb	CgUng001720	-2kb	CgUng001730	7kb	CgUng001740	9kb	CgUng001750	16kb	CgUng001760	23kb	CgUng001770	37kb	CgUng001780	41kb	CgUng001790	43kb	CgUng001800	48kb	CgUng001810	63kb	CgUng001820	68kb	CgUng001830	79kb
cmp0056	Unknown	Unknown	chr10:5629143	chr10	5629143	5Mb	both	CgUng001630	-61kb	CgUng001640	-51kb	CgUng001650	-46kb	CgUng001660	-40kb	CgUng001670	-24kb	CgUng001680	-21kb	CgUng001690	-11kb	CgUng001700	-6kb	CgUng001710	-2kb	CgUng001720	-2kb	CgUng001730	7kb	CgUng001740	9kb	CgUng001750	16kb	CgUng001760	23kb	CgUng001770	37kb	CgUng001780	41kb	CgUng001790	43kb	CgUng001800	48kb	CgUng001810	63kb	CgUng001820	68kb	CgUng001830	79kb
cmp0426	Unknown	Unknown	chr10:5629143	chr10	5629143	5Mb	both	CgUng001630	-61kb	CgUng001640	-51kb	CgUng001650	-46kb	CgUng001660	-40kb	CgUng001670	-24kb	CgUng001680	-21kb	CgUng001690	-11kb	CgUng001700	-6kb	CgUng001710	-2kb	CgUng001720	-2kb	CgUng001730	7kb	CgUng001740	9kb	CgUng001750	16kb	CgUng001760	23kb	CgUng001770	37kb	CgUng001780	41kb	CgUng001790	43kb	CgUng001800	48kb	CgUng001810	63kb	CgUng001820	68kb	CgUng001830	79kb
cmp0431	N-Feruloyl, N-methoxyagmatine	Polyamine	chr10:5629143	chr10	5629143	5Mb	both	CgUng001630	-61kb	CgUng001640	-51kb	CgUng001650	-46kb	CgUng001660	-40kb	CgUng001670	-24kb	CgUng001680	-21kb	CgUng001690	-11kb	CgUng001700	-6kb	CgUng001710	-2kb	CgUng001720	-2kb	CgUng001730	7kb	CgUng001740	9kb	CgUng001750	16kb	CgUng001760	23kb	CgUng001770	37kb	CgUng001780	41kb	CgUng001790	43kb	CgUng001800	48kb	CgUng001810	63kb	CgUng001820	68kb	CgUng001830	79kb
cmp0432	Unknown	Unknown	chr10:5629143	chr10	5629143	5Mb	both	CgUng001630	-61kb	CgUng001640	-51kb	CgUng001650	-46kb	CgUng001660	-40kb	CgUng001670	-24kb	CgUng001680	-21kb	CgUng001690	-11kb	CgUng001700	-6kb	CgUng001710	-2kb	CgUng001720	-2kb	CgUng001730	7kb	CgUng001740	9kb	CgUng001750	16kb	CgUng001760	23kb	CgUng001770	37kb	CgUng001780	41kb	CgUng001790	43kb	CgUng001800	48kb	CgUng001810	63kb	CgUng001820	68kb	CgUng001830	79kb
cmp0693	Sinapoylcholine	Vitamin	chr10:5629143	chr10	5629143	5Mb	both	CgUng001630	-61kb	CgUng001640	-51kb	CgUng001650	-46kb	CgUng001660	-40kb	CgUng001670	-24kb	CgUng001680	-21kb	CgUng001690	-11kb	CgUng001700	-6kb	CgUng001710	-2kb	CgUng001720	-2kb	CgUng001730	7kb	CgUng001740	9kb	CgUng001750	16kb	CgUng001760	23kb	CgUng001770	37kb	CgUng001780	41kb	CgUng001790	43kb	CgUng001800	48kb	CgUng001810	63kb	CgUng001820	68kb	CgUng001830	79kb
cmp0987	N-Feruloylagmatine	Polyamine	chr10:5629143	chr10	5629143	5Mb	both	CgUng001630	-61kb	CgUng001640	-51kb	CgUng001650	-46kb	CgUng001660	-40kb	CgUng001670	-24kb	CgUng001680	-21kb	CgUng001690	-11kb	CgUng001700	-6kb	CgUng001710	-2kb	CgUng001720	-2kb	CgUng001730	7kb	CgUng001740	9kb	CgUng001750	16kb	CgUng001760	23kb	CgUng001770	37kb	CgUng001780	41kb	CgUng001790	43kb	CgUng001800	48kb	CgUng001810	63kb	CgUng001820	68kb	CgUng001830	79kb
cmp0056	Unknown	Unknown	chr10:5630670	chr10	5630670	5Mb	EMMAX	CgUng001630	-63kb	CgUng001640	-53kb	CgUng001650	-47kb	CgUng001660	-41kb	CgUng001670	-26kb	CgUng001680	-23kb	CgUng001690	-13kb	CgUng001700	-8kb	CgUng001710	-3kb	CgUng001720	0kb	CgUng001730	6kb	CgUng001740	8kb	CgUng001750	15kb	CgUng001760	22kb	CgUng001770	35kb	CgUng001780	40kb	CgUng001790	42kb	CgUng001800	46kb	CgUng001810	61kb	CgUng001820	67kb	CgUng001830	77kb
cmp0426	Unknown	Unknown	chr10:5630670	chr10	5630670	5Mb	EMMAX	CgUng001630	-63kb	CgUng001640	-53kb	CgUng001650	-47kb	CgUng001660	-41kb	CgUng001670	-26kb	CgUng001680	-23kb	CgUng001690	-13kb	CgUng001700	-8kb	CgUng001710	-3kb	CgUng001720	0kb	CgUng001730	6kb	CgUng001740	8kb	CgUng001750	15kb	CgUng001760	22kb	CgUng001770	35kb	CgUng001780	40kb	CgUng001790	42kb	CgUng001800	46kb	CgUng001810	61kb	CgUng001820	67kb	CgUng001830	77kb
cmp0987	N-Feruloylagmatine	Polyamine	chr10:5630670	chr10	5630670	5Mb	EMMAX	CgUng001630	-63kb	CgUng001640	-53kb	CgUng001650	-47kb	CgUng001660	-41kb	CgUng001670	-26kb	CgUng001680	-23kb	CgUng001690	-13kb	CgUng001700	-8kb	CgUng001710	-3kb	CgUng001720	0kb	CgUng001730	6kb	CgUng001740	8kb	CgUng001750	15kb	CgUng001760	22kb	CgUng001770	35kb	CgUng001780	40kb	CgUng001790	42kb	CgUng001800	46kb	CgUng001810	61kb	CgUng001820	67kb	CgUng001830	77kb
cmp0426	Unknown	Unknown	chr10:5634082	chr10	5634082	5Mb	EMMAX	CgUng001630	-66kb	CgUng001640	-56kb	CgUng001650	-50kb	CgUng001660	-45kb	CgUng001670	-29kb	CgUng001680	-26kb	CgUng001690	-16kb	CgUng001700	-11kb	CgUng001710	-7kb	CgUng001720	-2kb	CgUng001730	2kb	CgUng001740	4kb	CgUng001750	11kb	CgUng001760	18kb	CgUng001770	32kb	CgUng001780	36kb	CgUng001790	38kb	CgUng001800	43kb	CgUng001810	58kb	CgUng001820	63kb	CgUng001830	74kb
cmp0987	N-Feruloylagmatine	Polyamine	chr10:5634082	chr10	5634082	5Mb	EMMAX	CgUng001630	-66kb	CgUng001640	-56kb	CgUng001650	-50kb	CgUng001660	-45kb	CgUng001670	-29kb	CgUng001680	-26kb	CgUng001690	-16kb	CgUng001700	-11kb	CgUng001710	-7kb	CgUng001720	-2kb	CgUng001730	2kb	CgUng001740	4kb	CgUng001750	11kb	CgUng001760	18kb	CgUng001770	32kb	CgUng001780	36kb	CgUng001790	38kb	CgUng001800	43kb	CgUng001810	58kb	CgUng001820	63kb	CgUng001830	74kb
cmp0056	Unknown	Unknown	chr10:5634210	chr10	5634210	5Mb	EMMAX	CgUng001630	-66kb	CgUng001640	-56kb	CgUng001650	-51kb	CgUng001660	-45kb	CgUng001670	-29kb	CgUng001680	-26kb	CgUng001690	-16kb	CgUng001700	-11kb	CgUng001710	-7kb	CgUng001720	-2kb	CgUng001730	2kb	CgUng001740	4kb	CgUng001750	11kb	CgUng001760	18kb	CgUng001770	32kb	CgUng001780	36kb	CgUng001790	38kb	CgUng001800	43kb	CgUng001810	58kb	CgUng001820	63kb	CgUng001830	74kb
cmp0426	Unknown	Unknown	chr10:5634210	chr10	5634210	5Mb	EMMAX	CgUng001630	-66kb	CgUng001640	-56kb	CgUng001650	-51kb	CgUng001660	-45kb	CgUng001670	-29kb	CgUng001680	-26kb	CgUng001690	-16kb	CgUng001700	-11kb	CgUng001710	-7kb	CgUng001720	-2kb	CgUng001730	2kb	CgUng001740	4kb	CgUng001750	11kb	CgUng001760	18kb	CgUng001770	32kb	CgUng001780	36kb	CgUng001790	38kb	CgUng001800	43kb	CgUng001810	58kb	CgUng001820	63kb	CgUng001830	74kb
cmp0987	N-Feruloylagmatine	Polyamine	chr10:5634210	chr10	5634210	5Mb	EMMAX	CgUng001630	-66kb	CgUng001640	-56kb	CgUng001650	-51kb	CgUng001660	-45kb	CgUng001670	-29kb	CgUng001680	-26kb	CgUng001690	-16kb	CgUng001700	-11kb	CgUng001710	-7kb	CgUng001720	-2kb	CgUng001730	2kb	CgUng001740	4kb	CgUng001750	11kb	CgUng001760	18kb	CgUng001770	32kb	CgUng001780	36kb	CgUng001790	38kb	CgUng001800	43kb	CgUng001810	58kb	CgUng001820	63kb	CgUng001830	74kb
cmp0056	Unknown	Unknown	chr10:5635310	chr10	5635310	5Mb	EMMAX	CgUng001630	-68kb	CgUng001640	-57kb	CgUng001650	-52kb	CgUng001660	-46kb	CgUng001670	-30kb	CgUng001680	-27kb	CgUng001690	-17kb	CgUng001700	-12kb	CgUng001710	-8kb	CgUng001720	-3kb	CgUng001730	1kb	CgUng001740	3kb	CgUng001750	10kb	CgUng001760	17kb	CgUng001770	31kb	CgUng001780	35kb	CgUng001790	37kb	CgUng001800	42kb	CgUng001810	56kb	CgUng001820	62kb	CgUng001830	73kb
cmp0426	Unknown	Unknown	chr10:5635310	chr10	5635310	5Mb	EMMAX	CgUng001630	-68kb	CgUng001640	-57kb	CgUng001650	-52kb	CgUng001660	-46kb	CgUng001670	-30kb	CgUng001680	-27kb	CgUng001690	-17kb	CgUng001700	-12kb	CgUng001710	-8kb	CgUng001720	-3kb	CgUng001730	1kb	CgUng001740	3kb	CgUng001750	10kb	CgUng001760	17kb	CgUng001770	31kb	CgUng001780	35kb	CgUng001790	37kb	CgUng001800	42kb	CgUng001810	56kb	CgUng001820	62kb	CgUng001830	73kb
cmp0987	N-Feruloylagmatine	Polyamine	chr10:5635310	chr10	5635310	5Mb	EMMAX	CgUng001630	-68kb	CgUng001640	-57kb	CgUng001650	-52kb	CgUng001660	-46kb	CgUng001670	-30kb	CgUng001680	-27kb	CgUng001690	-17kb	CgUng001700	-12kb	CgUng001710	-8kb	CgUng001720	-3kb	CgUng001730	1kb	CgUng001740	3kb	CgUng001750	10kb	CgUng001760	17kb	CgUng001770	31kb	CgUng001780	35kb	CgUng001790	37kb	CgUng001800	42kb	CgUng001810	56kb	CgUng001820	62kb	CgUng001830	73kb
cmp0033	N-(4'-O-glycosyl)-feruloyl agmatine	Polyamine	chr10:5635311	chr10	5635311	5Mb	EMMAX	CgUng001630	-68kb	CgUng001640	-57kb	CgUng001650	-52kb	CgUng001660	-46kb	CgUng001670	-30kb	CgUng001680	-27kb	CgUng001690	-17kb	CgUng001700	-12kb	CgUng001710	-8kb	CgUng001720	-3kb	CgUng001730	1kb	CgUng001740	3kb	CgUng001750	10kb	CgUng001760	17kb	CgUng001770	31kb	CgUng001780	35kb	CgUng001790	37kb	CgUng001800	42kb	CgUng001810	56kb	CgUng001820	62kb	CgUng001830	73kb
cmp0056	Unknown	Unknown	chr10:5635311	chr10	5635311	5Mb	EMMAX	CgUng001630	-68kb	CgUng001640	-57kb	CgUng001650	-52kb	CgUng001660	-46kb	CgUng001670	-30kb	CgUng001680	-27kb	CgUng001690	-17kb	CgUng001700	-12kb	CgUng001710	-8kb	CgUng001720	-3kb	CgUng001730	1kb	CgUng001740	3kb	CgUng001750	10kb	CgUng001760	17kb	CgUng001770	31kb	CgUng001780	35kb	CgUng001790	37kb	CgUng001800	42kb	CgUng001810	56kb	CgUng001820	62kb	CgUng001830	73kb
cmp0426	Unknown	Unknown	chr10:5635311	chr10	5635311	5Mb	EMMAX	CgUng001630	-68kb	CgUng001640	-57kb	CgUng001650	-52kb	CgUng001660	-46kb	CgUng001670	-30kb	CgUng001680	-27kb	CgUng001690	-17kb	CgUng001700	-12kb	CgUng001710	-8kb	CgUng001720	-3kb	CgUng001730	1kb	CgUng001740	3kb	CgUng001750	10kb	CgUng001760	17kb	CgUng001770	31kb	CgUng001780	35kb	CgUng001790	37kb	CgUng001800	42kb	CgUng001810	56kb	CgUng001820	62kb	CgUng001830	73kb
cmp0987	N-Feruloylagmatine	Polyamine	chr10:5635311	chr10	5635311	5Mb	EMMAX	CgUng001630	-68kb	CgUng001640	-57kb	CgUng001650	-52kb	CgUng001660	-46kb	CgUng001670	-30kb	CgUng001680	-27kb	CgUng001690	-17kb	CgUng001700	-12kb	CgUng001710	-8kb	CgUng001720	-3kb	CgUng001730	1kb	CgUng001740	3kb	CgUng001750	10kb	CgUng001760	17kb	CgUng001770	31kb	CgUng001780	35kb	CgUng001790	37kb	CgUng001800	42kb	CgUng001810	56kb	CgUng001820	62kb	CgUng001830	73kb
cmp0056	Unknown	Unknown	chr10:5635465	chr10	5635465	5Mb	EMMAX	CgUng001630	-68kb	CgUng001640	-57kb	CgUng001650	-52kb	CgUng001660	-46kb	CgUng001670	-31kb	CgUng001680	-27kb	CgUng001690	-18kb	CgUng001700	-12kb	CgUng001710	-8kb	CgUng001720	-4kb	CgUng001730	1kb	CgUng001740	3kb	CgUng001750	10kb	CgUng001760	17kb	CgUng001770	31kb	CgUng001780	35kb	CgUng001790	37kb	CgUng001800	41kb	CgUng001810	56kb	CgUng001820	62kb	CgUng001830	72kb
cmp0426	Unknown	Unknown	chr10:5635465	chr10	5635465	5Mb	EMMAX	CgUng001630	-68kb	CgUng001640	-57kb	CgUng001650	-52kb	CgUng001660	-46kb	CgUng001670	-31kb	CgUng001680	-27kb	CgUng001690	-18kb	CgUng001700	-12kb	CgUng001710	-8kb	CgUng001720	-4kb	CgUng001730	1kb	CgUng001740	3kb	CgUng001750	10kb	CgUng001760	17kb	CgUng001770	31kb	CgUng001780	35kb	CgUng001790	37kb	CgUng001800	41kb	CgUng001810	56kb	CgUng001820	62kb	CgUng001830	72kb
cmp0987	N-Feruloylagmatine	Polyamine	chr10:5635465	chr10	5635465	5Mb	EMMAX	CgUng001630	-68kb	CgUng001640	-57kb	CgUng001650	-52kb	CgUng001660	-46kb	CgUng001670	-31kb	CgUng001680	-27kb	CgUng001690	-18kb	CgUng001700	-12kb	CgUng001710	-8kb	CgUng001720	-4kb	CgUng001730	1kb	CgUng001740	3kb	CgUng001750	10kb	CgUng001760	17kb	CgUng001770	31kb	CgUng001780	35kb	CgUng001790	37kb	CgUng001800	41kb	CgUng001810	56kb	CgUng001820	62kb	CgUng001830	72kb
cmp0056	Unknown	Unknown	chr10:5635873	chr10	5635873	5Mb	EMMAX	CgUng001630	-68kb	CgUng001640	-58kb	CgUng001650	-52kb	CgUng001660	-47kb	CgUng001670	-31kb	CgUng001680	-28kb	CgUng001690	-18kb	CgUng001700	-13kb	CgUng001710	-9kb	CgUng001720	-4kb	CgUng001730	1kb	CgUng001740	3kb	CgUng001750	10kb	CgUng001760	17kb	CgUng001770	30kb	CgUng001780	34kb	CgUng001790	36kb	CgUng001800	41kb	CgUng001810	56kb	CgUng001820	62kb	CgUng001830	72kb
cmp0426	Unknown	Unknown	chr10:5635873	chr10	5635873	5Mb	EMMAX	CgUng001630	-68kb	CgUng001640	-58kb	CgUng001650	-52kb	CgUng001660	-47kb	CgUng001670	-31kb	CgUng001680	-28kb	CgUng001690	-18kb	CgUng001700	-13kb	CgUng001710	-9kb	CgUng001720	-4kb	CgUng001730	1kb	CgUng001740	3kb	CgUng001750	10kb	CgUng001760	17kb	CgUng001770	30kb	CgUng001780	34kb	CgUng001790	36kb	CgUng001800	41kb	CgUng001810	56kb	CgUng001820	62kb	CgUng001830	72kb
cmp0987	N-Feruloylagmatine	Polyamine	chr10:5635873	chr10	5635873	5Mb	EMMAX	CgUng001630	-68kb	CgUng001640	-58kb	CgUng001650	-52kb	CgUng001660	-47kb	CgUng001670	-31kb	CgUng001680	-28kb	CgUng001690	-18kb	CgUng001700	-13kb	CgUng001710	-9kb	CgUng001720	-4kb	CgUng001730	1kb	CgUng001740	3kb	CgUng001750	10kb	CgUng001760	17kb	CgUng001770	30kb	CgUng001780	34kb	CgUng001790	36kb	CgUng001800	41kb	CgUng001810	56kb	CgUng001820	62kb	CgUng001830	72kb
cmp0056	Unknown	Unknown	chr10:5635895	chr10	5635895	5Mb	EMMAX	CgUng001630	-68kb	CgUng001640	-58kb	CgUng001650	-52kb	CgUng001660	-47kb	CgUng001670	-31kb	CgUng001680	-28kb	CgUng001690	-18kb	CgUng001700	-13kb	CgUng001710	-9kb	CgUng001720	-4kb	CgUng001730	1kb	CgUng001740	3kb	CgUng001750	10kb	CgUng001760	17kb	CgUng001770	30kb	CgUng001780	34kb	CgUng001790	36kb	CgUng001800	41kb	CgUng001810	56kb	CgUng001820	62kb	CgUng001830	72kb
cmp0426	Unknown	Unknown	chr10:5635895	chr10	5635895	5Mb	EMMAX	CgUng001630	-68kb	CgUng001640	-58kb	CgUng001650	-52kb	CgUng001660	-47kb	CgUng001670	-31kb	CgUng001680	-28kb	CgUng001690	-18kb	CgUng001700	-13kb	CgUng001710	-9kb	CgUng001720	-4kb	CgUng001730	1kb	CgUng001740	3kb	CgUng001750	10kb	CgUng001760	17kb	CgUng001770	30kb	CgUng001780	34kb	CgUng001790	36kb	CgUng001800	41kb	CgUng001810	56kb	CgUng001820	62kb	CgUng001830	72kb
cmp0987	N-Feruloylagmatine	Polyamine	chr10:5635895	chr10	5635895	5Mb	EMMAX	CgUng001630	-68kb	CgUng001640	-58kb	CgUng001650	-52kb	CgUng001660	-47kb	CgUng001670	-31kb	CgUng001680	-28kb	CgUng001690	-18kb	CgUng001700	-13kb	CgUng001710	-9kb	CgUng001720	-4kb	CgUng001730	1kb	CgUng001740	3kb	CgUng001750	10kb	CgUng001760	17kb	CgUng001770	30kb	CgUng001780	34kb	CgUng001790	36kb	CgUng001800	41kb	CgUng001810	56kb	CgUng001820	62kb	CgUng001830	72kb
cmp0033	N-(4'-O-glycosyl)-feruloyl agmatine	Polyamine	chr10:5636745	chr10	5636745	5Mb	EMMAX	CgUng001630	-69kb	CgUng001640	-59kb	CgUng001650	-53kb	CgUng001660	-48kb	CgUng001670	-32kb	CgUng001680	-29kb	CgUng001690	-19kb	CgUng001700	-14kb	CgUng001710	-10kb	CgUng001720	-5kb	CgUng001730	0kb	CgUng001740	2kb	CgUng001750	9kb	CgUng001760	16kb	CgUng001770	29kb	CgUng001780	34kb	CgUng001790	36kb	CgUng001800	40kb	CgUng001810	55kb	CgUng001820	61kb	CgUng001830	71kb
cmp0056	Unknown	Unknown	chr10:5636745	chr10	5636745	5Mb	EMMAX	CgUng001630	-69kb	CgUng001640	-59kb	CgUng001650	-53kb	CgUng001660	-48kb	CgUng001670	-32kb	CgUng001680	-29kb	CgUng001690	-19kb	CgUng001700	-14kb	CgUng001710	-10kb	CgUng001720	-5kb	CgUng001730	0kb	CgUng001740	2kb	CgUng001750	9kb	CgUng001760	16kb	CgUng001770	29kb	CgUng001780	34kb	CgUng001790	36kb	CgUng001800	40kb	CgUng001810	55kb	CgUng001820	61kb	CgUng001830	71kb
cmp0426	Unknown	Unknown	chr10:5636745	chr10	5636745	5Mb	EMMAX	CgUng001630	-69kb	CgUng001640	-59kb	CgUng001650	-53kb	CgUng001660	-48kb	CgUng001670	-32kb	CgUng001680	-29kb	CgUng001690	-19kb	CgUng001700	-14kb	CgUng001710	-10kb	CgUng001720	-5kb	CgUng001730	0kb	CgUng001740	2kb	CgUng001750	9kb	CgUng001760	16kb	CgUng001770	29kb	CgUng001780	34kb	CgUng001790	36kb	CgUng001800	40kb	CgUng001810	55kb	CgUng001820	61kb	CgUng001830	71kb
cmp0431	N-Feruloyl, N-methoxyagmatine	Polyamine	chr10:5636745	chr10	5636745	5Mb	EMMAX	CgUng001630	-69kb	CgUng001640	-59kb	CgUng001650	-53kb	CgUng001660	-48kb	CgUng001670	-32kb	CgUng001680	-29kb	CgUng001690	-19kb	CgUng001700	-14kb	CgUng001710	-10kb	CgUng001720	-5kb	CgUng001730	0kb	CgUng001740	2kb	CgUng001750	9kb	CgUng001760	16kb	CgUng001770	29kb	CgUng001780	34kb	CgUng001790	36kb	CgUng001800	40kb	CgUng001810	55kb	CgUng001820	61kb	CgUng001830	71kb
cmp0987	N-Feruloylagmatine	Polyamine	chr10:5636745	chr10	5636745	5Mb	EMMAX	CgUng001630	-69kb	CgUng001640	-59kb	CgUng001650	-53kb	CgUng001660	-48kb	CgUng001670	-32kb	CgUng001680	-29kb	CgUng001690	-19kb	CgUng001700	-14kb	CgUng001710	-10kb	CgUng001720	-5kb	CgUng001730	0kb	CgUng001740	2kb	CgUng001750	9kb	CgUng001760	16kb	CgUng001770	29kb	CgUng001780	34kb	CgUng001790	36kb	CgUng001800	40kb	CgUng001810	55kb	CgUng001820	61kb	CgUng001830	71kb
cmp0056	Unknown	Unknown	chr10:5638056	chr10	5638056	5Mb	EMMAX	CgUng001630	-70kb	CgUng001640	-60kb	CgUng001650	-54kb	CgUng001660	-49kb	CgUng001670	-33kb	CgUng001680	-30kb	CgUng001690	-20kb	CgUng001700	-15kb	CgUng001710	-11kb	CgUng001720	-6kb	CgUng001730	0kb	CgUng001740	0kb	CgUng001750	7kb	CgUng001760	15kb	CgUng001770	28kb	CgUng001780	32kb	CgUng001790	34kb	CgUng001800	39kb	CgUng001810	54kb	CgUng001820	59kb	CgUng001830	70kb
cmp0426	Unknown	Unknown	chr10:5638056	chr10	5638056	5Mb	EMMAX	CgUng001630	-70kb	CgUng001640	-60kb	CgUng001650	-54kb	CgUng001660	-49kb	CgUng001670	-33kb	CgUng001680	-30kb	CgUng001690	-20kb	CgUng001700	-15kb	CgUng001710	-11kb	CgUng001720	-6kb	CgUng001730	0kb	CgUng001740	0kb	CgUng001750	7kb	CgUng001760	15kb	CgUng001770	28kb	CgUng001780	32kb	CgUng001790	34kb	CgUng001800	39kb	CgUng001810	54kb	CgUng001820	59kb	CgUng001830	70kb
cmp0033	N-(4'-O-glycosyl)-feruloyl agmatine	Polyamine	chr10:5638363	chr10	5638363	5Mb	EMMAX	CgUng001630	-71kb	CgUng001640	-60kb	CgUng001650	-55kb	CgUng001660	-49kb	CgUng001670	-33kb	CgUng001680	-30kb	CgUng001690	-21kb	CgUng001700	-15kb	CgUng001710	-11kb	CgUng001720	-7kb	CgUng001730	0kb	CgUng001740	0kb	CgUng001750	7kb	CgUng001760	14kb	CgUng001770	28kb	CgUng001780	32kb	CgUng001790	34kb	CgUng001800	38kb	CgUng001810	53kb	CgUng001820	59kb	CgUng001830	69kb
cmp0056	Unknown	Unknown	chr10:5638363	chr10	5638363	5Mb	both	CgUng001630	-71kb	CgUng001640	-60kb	CgUng001650	-55kb	CgUng001660	-49kb	CgUng001670	-33kb	CgUng001680	-30kb	CgUng001690	-21kb	CgUng001700	-15kb	CgUng001710	-11kb	CgUng001720	-7kb	CgUng001730	0kb	CgUng001740	0kb	CgUng001750	7kb	CgUng001760	14kb	CgUng001770	28kb	CgUng001780	32kb	CgUng001790	34kb	CgUng001800	38kb	CgUng001810	53kb	CgUng001820	59kb	CgUng001830	69kb
cmp0426	Unknown	Unknown	chr10:5638363	chr10	5638363	5Mb	both	CgUng001630	-71kb	CgUng001640	-60kb	CgUng001650	-55kb	CgUng001660	-49kb	CgUng001670	-33kb	CgUng001680	-30kb	CgUng001690	-21kb	CgUng001700	-15kb	CgUng001710	-11kb	CgUng001720	-7kb	CgUng001730	0kb	CgUng001740	0kb	CgUng001750	7kb	CgUng001760	14kb	CgUng001770	28kb	CgUng001780	32kb	CgUng001790	34kb	CgUng001800	38kb	CgUng001810	53kb	CgUng001820	59kb	CgUng001830	69kb
cmp0431	N-Feruloyl, N-methoxyagmatine	Polyamine	chr10:5638363	chr10	5638363	5Mb	EMMAX	CgUng001630	-71kb	CgUng001640	-60kb	CgUng001650	-55kb	CgUng001660	-49kb	CgUng001670	-33kb	CgUng001680	-30kb	CgUng001690	-21kb	CgUng001700	-15kb	CgUng001710	-11kb	CgUng001720	-7kb	CgUng001730	0kb	CgUng001740	0kb	CgUng001750	7kb	CgUng001760	14kb	CgUng001770	28kb	CgUng001780	32kb	CgUng001790	34kb	CgUng001800	38kb	CgUng001810	53kb	CgUng001820	59kb	CgUng001830	69kb
cmp0432	Unknown	Unknown	chr10:5638363	chr10	5638363	5Mb	EMMAX	CgUng001630	-71kb	CgUng001640	-60kb	CgUng001650	-55kb	CgUng001660	-49kb	CgUng001670	-33kb	CgUng001680	-30kb	CgUng001690	-21kb	CgUng001700	-15kb	CgUng001710	-11kb	CgUng001720	-7kb	CgUng001730	0kb	CgUng001740	0kb	CgUng001750	7kb	CgUng001760	14kb	CgUng001770	28kb	CgUng001780	32kb	CgUng001790	34kb	CgUng001800	38kb	CgUng001810	53kb	CgUng001820	59kb	CgUng001830	69kb
cmp0987	N-Feruloylagmatine	Polyamine	chr10:5638363	chr10	5638363	5Mb	both	CgUng001630	-71kb	CgUng001640	-60kb	CgUng001650	-55kb	CgUng001660	-49kb	CgUng001670	-33kb	CgUng001680	-30kb	CgUng001690	-21kb	CgUng001700	-15kb	CgUng001710	-11kb	CgUng001720	-7kb	CgUng001730	0kb	CgUng001740	0kb	CgUng001750	7kb	CgUng001760	14kb	CgUng001770	28kb	CgUng001780	32kb	CgUng001790	34kb	CgUng001800	38kb	CgUng001810	53kb	CgUng001820	59kb	CgUng001830	69kb
cmp0033	N-(4'-O-glycosyl)-feruloyl agmatine	Polyamine	chr10:5638377	chr10	5638377	5Mb	EMMAX	CgUng001630	-71kb	CgUng001640	-60kb	CgUng001650	-55kb	CgUng001660	-49kb	CgUng001670	-33kb	CgUng001680	-30kb	CgUng001690	-21kb	CgUng001700	-15kb	CgUng001710	-11kb	CgUng001720	-7kb	CgUng001730	0kb	CgUng001740	0kb	CgUng001750	7kb	CgUng001760	14kb	CgUng001770	28kb	CgUng001780	32kb	CgUng001790	34kb	CgUng001800	38kb	CgUng001810	53kb	CgUng001820	59kb	CgUng001830	69kb
cmp0056	Unknown	Unknown	chr10:5638377	chr10	5638377	5Mb	both	CgUng001630	-71kb	CgUng001640	-60kb	CgUng001650	-55kb	CgUng001660	-49kb	CgUng001670	-33kb	CgUng001680	-30kb	CgUng001690	-21kb	CgUng001700	-15kb	CgUng001710	-11kb	CgUng001720	-7kb	CgUng001730	0kb	CgUng001740	0kb	CgUng001750	7kb	CgUng001760	14kb	CgUng001770	28kb	CgUng001780	32kb	CgUng001790	34kb	CgUng001800	38kb	CgUng001810	53kb	CgUng001820	59kb	CgUng001830	69kb
cmp0426	Unknown	Unknown	chr10:5638377	chr10	5638377	5Mb	both	CgUng001630	-71kb	CgUng001640	-60kb	CgUng001650	-55kb	CgUng001660	-49kb	CgUng001670	-33kb	CgUng001680	-30kb	CgUng001690	-21kb	CgUng001700	-15kb	CgUng001710	-11kb	CgUng001720	-7kb	CgUng001730	0kb	CgUng001740	0kb	CgUng001750	7kb	CgUng001760	14kb	CgUng001770	28kb	CgUng001780	32kb	CgUng001790	34kb	CgUng001800	38kb	CgUng001810	53kb	CgUng001820	59kb	CgUng001830	69kb
cmp0431	N-Feruloyl, N-methoxyagmatine	Polyamine	chr10:5638377	chr10	5638377	5Mb	EMMAX	CgUng001630	-71kb	CgUng001640	-60kb	CgUng001650	-55kb	CgUng001660	-49kb	CgUng001670	-33kb	CgUng001680	-30kb	CgUng001690	-21kb	CgUng001700	-15kb	CgUng001710	-11kb	CgUng001720	-7kb	CgUng001730	0kb	CgUng001740	0kb	CgUng001750	7kb	CgUng001760	14kb	CgUng001770	28kb	CgUng001780	32kb	CgUng001790	34kb	CgUng001800	38kb	CgUng001810	53kb	CgUng001820	59kb	CgUng001830	69kb
cmp0432	Unknown	Unknown	chr10:5638377	chr10	5638377	5Mb	EMMAX	CgUng001630	-71kb	CgUng001640	-60kb	CgUng001650	-55kb	CgUng001660	-49kb	CgUng001670	-33kb	CgUng001680	-30kb	CgUng001690	-21kb	CgUng001700	-15kb	CgUng001710	-11kb	CgUng001720	-7kb	CgUng001730	0kb	CgUng001740	0kb	CgUng001750	7kb	CgUng001760	14kb	CgUng001770	28kb	CgUng001780	32kb	CgUng001790	34kb	CgUng001800	38kb	CgUng001810	53kb	CgUng001820	59kb	CgUng001830	69kb
cmp0987	N-Feruloylagmatine	Polyamine	chr10:5638377	chr10	5638377	5Mb	both	CgUng001630	-71kb	CgUng001640	-60kb	CgUng001650	-55kb	CgUng001660	-49kb	CgUng001670	-33kb	CgUng001680	-30kb	CgUng001690	-21kb	CgUng001700	-15kb	CgUng001710	-11kb	CgUng001720	-7kb	CgUng001730	0kb	CgUng001740	0kb	CgUng001750	7kb	CgUng001760	14kb	CgUng001770	28kb	CgUng001780	32kb	CgUng001790	34kb	CgUng001800	38kb	CgUng001810	53kb	CgUng001820	59kb	CgUng001830	69kb
cmp0033	N-(4'-O-glycosyl)-feruloyl agmatine	Polyamine	chr10:5638560	chr10	5638560	5Mb	EMMAX	CgUng001630	-71kb	CgUng001640	-61kb	CgUng001650	-55kb	CgUng001660	-49kb	CgUng001670	-34kb	CgUng001680	-30kb	CgUng001690	-21kb	CgUng001700	-15kb	CgUng001710	-11kb	CgUng001720	-7kb	CgUng001730	0kb	CgUng001740	0kb	CgUng001750	7kb	CgUng001760	14kb	CgUng001770	28kb	CgUng001780	32kb	CgUng001790	34kb	CgUng001800	38kb	CgUng001810	53kb	CgUng001820	59kb	CgUng001830	69kb
cmp0056	Unknown	Unknown	chr10:5638560	chr10	5638560	5Mb	both	CgUng001630	-71kb	CgUng001640	-61kb	CgUng001650	-55kb	CgUng001660	-49kb	CgUng001670	-34kb	CgUng001680	-30kb	CgUng001690	-21kb	CgUng001700	-15kb	CgUng001710	-11kb	CgUng001720	-7kb	CgUng001730	0kb	CgUng001740	0kb	CgUng001750	7kb	CgUng001760	14kb	CgUng001770	28kb	CgUng001780	32kb	CgUng001790	34kb	CgUng001800	38kb	CgUng001810	53kb	CgUng001820	59kb	CgUng001830	69kb
cmp0426	Unknown	Unknown	chr10:5638560	chr10	5638560	5Mb	both	CgUng001630	-71kb	CgUng001640	-61kb	CgUng001650	-55kb	CgUng001660	-49kb	CgUng001670	-34kb	CgUng001680	-30kb	CgUng001690	-21kb	CgUng001700	-15kb	CgUng001710	-11kb	CgUng001720	-7kb	CgUng001730	0kb	CgUng001740	0kb	CgUng001750	7kb	CgUng001760	14kb	CgUng001770	28kb	CgUng001780	32kb	CgUng001790	34kb	CgUng001800	38kb	CgUng001810	53kb	CgUng001820	59kb	CgUng001830	69kb
cmp0987	N-Feruloylagmatine	Polyamine	chr10:5638560	chr10	5638560	5Mb	EMMAX	CgUng001630	-71kb	CgUng001640	-61kb	CgUng001650	-55kb	CgUng001660	-49kb	CgUng001670	-34kb	CgUng001680	-30kb	CgUng001690	-21kb	CgUng001700	-15kb	CgUng001710	-11kb	CgUng001720	-7kb	CgUng001730	0kb	CgUng001740	0kb	CgUng001750	7kb	CgUng001760	14kb	CgUng001770	28kb	CgUng001780	32kb	CgUng001790	34kb	CgUng001800	38kb	CgUng001810	53kb	CgUng001820	59kb	CgUng001830	69kb
cmp0533	Unknown	Unknown	chr10:5646867	chr10	5646867	5Mb	EMMAX	CgUng001630	-79kb	CgUng001640	-69kb	CgUng001650	-63kb	CgUng001660	-58kb	CgUng001670	-42kb	CgUng001680	-39kb	CgUng001690	-29kb	CgUng001700	-24kb	CgUng001710	-20kb	CgUng001720	-15kb	CgUng001730	-9kb	CgUng001740	-6kb	CgUng001750	0kb	CgUng001760	6kb	CgUng001770	19kb	CgUng001780	23kb	CgUng001790	25kb	CgUng001800	30kb	CgUng001810	45kb	CgUng001820	51kb	CgUng001830	61kb
cmp0533	Unknown	Unknown	chr10:5646869	chr10	5646869	5Mb	EMMAX	CgUng001630	-79kb	CgUng001640	-69kb	CgUng001650	-63kb	CgUng001660	-58kb	CgUng001670	-42kb	CgUng001680	-39kb	CgUng001690	-29kb	CgUng001700	-24kb	CgUng001710	-20kb	CgUng001720	-15kb	CgUng001730	-9kb	CgUng001740	-6kb	CgUng001750	0kb	CgUng001760	6kb	CgUng001770	19kb	CgUng001780	23kb	CgUng001790	25kb	CgUng001800	30kb	CgUng001810	45kb	CgUng001820	51kb	CgUng001830	61kb
cmp0056	Unknown	Unknown	chr10:5660793	chr10	5660793	5Mb	EMMAX	CgUng001630	-93kb	CgUng001640	-83kb	CgUng001650	-77kb	CgUng001660	-72kb	CgUng001670	-56kb	CgUng001680	-53kb	CgUng001690	-43kb	CgUng001700	-38kb	CgUng001710	-34kb	CgUng001720	-29kb	CgUng001730	-22kb	CgUng001740	-20kb	CgUng001750	-14kb	CgUng001760	-6kb	CgUng001770	5kb	CgUng001780	9kb	CgUng001790	12kb	CgUng001800	16kb	CgUng001810	31kb	CgUng001820	37kb	CgUng001830	47kb
cmp0426	Unknown	Unknown	chr10:5660793	chr10	5660793	5Mb	EMMAX	CgUng001630	-93kb	CgUng001640	-83kb	CgUng001650	-77kb	CgUng001660	-72kb	CgUng001670	-56kb	CgUng001680	-53kb	CgUng001690	-43kb	CgUng001700	-38kb	CgUng001710	-34kb	CgUng001720	-29kb	CgUng001730	-22kb	CgUng001740	-20kb	CgUng001750	-14kb	CgUng001760	-6kb	CgUng001770	5kb	CgUng001780	9kb	CgUng001790	12kb	CgUng001800	16kb	CgUng001810	31kb	CgUng001820	37kb	CgUng001830	47kb
cmp0056	Unknown	Unknown	chr10:5671589	chr10	5671589	5Mb	EMMAX	CgUng001640	-94kb	CgUng001650	-88kb	CgUng001660	-82kb	CgUng001670	-67kb	CgUng001680	-63kb	CgUng001690	-54kb	CgUng001700	-48kb	CgUng001710	-44kb	CgUng001720	-40kb	CgUng001730	-33kb	CgUng001740	-31kb	CgUng001750	-24kb	CgUng001760	-17kb	CgUng001770	-3kb	CgUng001780	0kb	CgUng001790	1kb	CgUng001800	5kb	CgUng001810	20kb	CgUng001820	26kb	CgUng001830	36kb	CgUng001840	50kb
cmp0426	Unknown	Unknown	chr10:5671589	chr10	5671589	5Mb	EMMAX	CgUng001640	-94kb	CgUng001650	-88kb	CgUng001660	-82kb	CgUng001670	-67kb	CgUng001680	-63kb	CgUng001690	-54kb	CgUng001700	-48kb	CgUng001710	-44kb	CgUng001720	-40kb	CgUng001730	-33kb	CgUng001740	-31kb	CgUng001750	-24kb	CgUng001760	-17kb	CgUng001770	-3kb	CgUng001780	0kb	CgUng001790	1kb	CgUng001800	5kb	CgUng001810	20kb	CgUng001820	26kb	CgUng001830	36kb	CgUng001840	50kb
cmp0987	N-Feruloylagmatine	Polyamine	chr10:5671589	chr10	5671589	5Mb	EMMAX	CgUng001640	-94kb	CgUng001650	-88kb	CgUng001660	-82kb	CgUng001670	-67kb	CgUng001680	-63kb	CgUng001690	-54kb	CgUng001700	-48kb	CgUng001710	-44kb	CgUng001720	-40kb	CgUng001730	-33kb	CgUng001740	-31kb	CgUng001750	-24kb	CgUng001760	-17kb	CgUng001770	-3kb	CgUng001780	0kb	CgUng001790	1kb	CgUng001800	5kb	CgUng001810	20kb	CgUng001820	26kb	CgUng001830	36kb	CgUng001840	50kb
cmp0056	Unknown	Unknown	chr10:5672135	chr10	5672135	5Mb	EMMAX	CgUng001640	-94kb	CgUng001650	-89kb	CgUng001660	-83kb	CgUng001670	-67kb	CgUng001680	-64kb	CgUng001690	-54kb	CgUng001700	-49kb	CgUng001710	-45kb	CgUng001720	-40kb	CgUng001730	-34kb	CgUng001740	-32kb	CgUng001750	-25kb	CgUng001760	-18kb	CgUng001770	-4kb	CgUng001780	0kb	CgUng001790	0kb	CgUng001800	5kb	CgUng001810	20kb	CgUng001820	25kb	CgUng001830	36kb	CgUng001840	50kb
cmp0426	Unknown	Unknown	chr10:5672135	chr10	5672135	5Mb	EMMAX	CgUng001640	-94kb	CgUng001650	-89kb	CgUng001660	-83kb	CgUng001670	-67kb	CgUng001680	-64kb	CgUng001690	-54kb	CgUng001700	-49kb	CgUng001710	-45kb	CgUng001720	-40kb	CgUng001730	-34kb	CgUng001740	-32kb	CgUng001750	-25kb	CgUng001760	-18kb	CgUng001770	-4kb	CgUng001780	0kb	CgUng001790	0kb	CgUng001800	5kb	CgUng001810	20kb	CgUng001820	25kb	CgUng001830	36kb	CgUng001840	50kb
cmp0987	N-Feruloylagmatine	Polyamine	chr10:5672135	chr10	5672135	5Mb	EMMAX	CgUng001640	-94kb	CgUng001650	-89kb	CgUng001660	-83kb	CgUng001670	-67kb	CgUng001680	-64kb	CgUng001690	-54kb	CgUng001700	-49kb	CgUng001710	-45kb	CgUng001720	-40kb	CgUng001730	-34kb	CgUng001740	-32kb	CgUng001750	-25kb	CgUng001760	-18kb	CgUng001770	-4kb	CgUng001780	0kb	CgUng001790	0kb	CgUng001800	5kb	CgUng001810	20kb	CgUng001820	25kb	CgUng001830	36kb	CgUng001840	50kb
cmp0056	Unknown	Unknown	chr10:5672168	chr10	5672168	5Mb	both	CgUng001640	-94kb	CgUng001650	-89kb	CgUng001660	-83kb	CgUng001670	-67kb	CgUng001680	-64kb	CgUng001690	-54kb	CgUng001700	-49kb	CgUng001710	-45kb	CgUng001720	-40kb	CgUng001730	-34kb	CgUng001740	-32kb	CgUng001750	-25kb	CgUng001760	-18kb	CgUng001770	-4kb	CgUng001780	0kb	CgUng001790	0kb	CgUng001800	5kb	CgUng001810	20kb	CgUng001820	25kb	CgUng001830	36kb	CgUng001840	50kb
cmp0426	Unknown	Unknown	chr10:5672168	chr10	5672168	5Mb	EMMAX	CgUng001640	-94kb	CgUng001650	-89kb	CgUng001660	-83kb	CgUng001670	-67kb	CgUng001680	-64kb	CgUng001690	-54kb	CgUng001700	-49kb	CgUng001710	-45kb	CgUng001720	-40kb	CgUng001730	-34kb	CgUng001740	-32kb	CgUng001750	-25kb	CgUng001760	-18kb	CgUng001770	-4kb	CgUng001780	0kb	CgUng001790	0kb	CgUng001800	5kb	CgUng001810	20kb	CgUng001820	25kb	CgUng001830	36kb	CgUng001840	50kb
cmp0987	N-Feruloylagmatine	Polyamine	chr10:5672168	chr10	5672168	5Mb	EMMAX	CgUng001640	-94kb	CgUng001650	-89kb	CgUng001660	-83kb	CgUng001670	-67kb	CgUng001680	-64kb	CgUng001690	-54kb	CgUng001700	-49kb	CgUng001710	-45kb	CgUng001720	-40kb	CgUng001730	-34kb	CgUng001740	-32kb	CgUng001750	-25kb	CgUng001760	-18kb	CgUng001770	-4kb	CgUng001780	0kb	CgUng001790	0kb	CgUng001800	5kb	CgUng001810	20kb	CgUng001820	25kb	CgUng001830	36kb	CgUng001840	50kb
cmp0033	N-(4'-O-glycosyl)-feruloyl agmatine	Polyamine	chr10:5672260	chr10	5672260	5Mb	EMMAX	CgUng001640	-94kb	CgUng001650	-89kb	CgUng001660	-83kb	CgUng001670	-67kb	CgUng001680	-64kb	CgUng001690	-54kb	CgUng001700	-49kb	CgUng001710	-45kb	CgUng001720	-40kb	CgUng001730	-34kb	CgUng001740	-32kb	CgUng001750	-25kb	CgUng001760	-18kb	CgUng001770	-4kb	CgUng001780	0kb	CgUng001790	0kb	CgUng001800	5kb	CgUng001810	20kb	CgUng001820	25kb	CgUng001830	36kb	CgUng001840	49kb
cmp0056	Unknown	Unknown	chr10:5672260	chr10	5672260	5Mb	EMMAX	CgUng001640	-94kb	CgUng001650	-89kb	CgUng001660	-83kb	CgUng001670	-67kb	CgUng001680	-64kb	CgUng001690	-54kb	CgUng001700	-49kb	CgUng001710	-45kb	CgUng001720	-40kb	CgUng001730	-34kb	CgUng001740	-32kb	CgUng001750	-25kb	CgUng001760	-18kb	CgUng001770	-4kb	CgUng001780	0kb	CgUng001790	0kb	CgUng001800	5kb	CgUng001810	20kb	CgUng001820	25kb	CgUng001830	36kb	CgUng001840	49kb
cmp0426	Unknown	Unknown	chr10:5672260	chr10	5672260	5Mb	both	CgUng001640	-94kb	CgUng001650	-89kb	CgUng001660	-83kb	CgUng001670	-67kb	CgUng001680	-64kb	CgUng001690	-54kb	CgUng001700	-49kb	CgUng001710	-45kb	CgUng001720	-40kb	CgUng001730	-34kb	CgUng001740	-32kb	CgUng001750	-25kb	CgUng001760	-18kb	CgUng001770	-4kb	CgUng001780	0kb	CgUng001790	0kb	CgUng001800	5kb	CgUng001810	20kb	CgUng001820	25kb	CgUng001830	36kb	CgUng001840	49kb
cmp0987	N-Feruloylagmatine	Polyamine	chr10:5672260	chr10	5672260	5Mb	both	CgUng001640	-94kb	CgUng001650	-89kb	CgUng001660	-83kb	CgUng001670	-67kb	CgUng001680	-64kb	CgUng001690	-54kb	CgUng001700	-49kb	CgUng001710	-45kb	CgUng001720	-40kb	CgUng001730	-34kb	CgUng001740	-32kb	CgUng001750	-25kb	CgUng001760	-18kb	CgUng001770	-4kb	CgUng001780	0kb	CgUng001790	0kb	CgUng001800	5kb	CgUng001810	20kb	CgUng001820	25kb	CgUng001830	36kb	CgUng001840	49kb
cmp0056	Unknown	Unknown	chr10:5679429	chr10	5679429	5Mb	EMMAX	CgUng001650	96kb	CgUng001660	-90kb	CgUng001670	-75kb	CgUng001680	-71kb	CgUng001690	-62kb	CgUng001700	-56kb	CgUng001710	-52kb	CgUng001720	-48kb	CgUng001730	-41kb	CgUng001740	-39kb	CgUng001750	-32kb	CgUng001760	-25kb	CgUng001770	-11kb	CgUng001780	-6kb	CgUng001790	-3kb	CgUng001800	-2kb	CgUng001810	12kb	CgUng001820	18kb	CgUng001830	28kb	CgUng001840	42kb	CgUng001850	47kb
cmp0426	Unknown	Unknown	chr10:5679429	chr10	5679429	5Mb	EMMAX	CgUng001650	96kb	CgUng001660	-90kb	CgUng001670	-75kb	CgUng001680	-71kb	CgUng001690	-62kb	CgUng001700	-56kb	CgUng001710	-52kb	CgUng001720	-48kb	CgUng001730	-41kb	CgUng001740	-39kb	CgUng001750	-32kb	CgUng001760	-25kb	CgUng001770	-11kb	CgUng001780	-6kb	CgUng001790	-3kb	CgUng001800	-2kb	CgUng001810	12kb	CgUng001820	18kb	CgUng001830	28kb	CgUng001840	42kb	CgUng001850	47kb
cmp0987	N-Feruloylagmatine	Polyamine	chr10:5679429	chr10	5679429	5Mb	EMMAX	CgUng001650	96kb	CgUng001660	-90kb	CgUng001670	-75kb	CgUng001680	-71kb	CgUng001690	-62kb	CgUng001700	-56kb	CgUng001710	-52kb	CgUng001720	-48kb	CgUng001730	-41kb	CgUng001740	-39kb	CgUng001750	-32kb	CgUng001760	-25kb	CgUng001770	-11kb	CgUng001780	-6kb	CgUng001790	-3kb	CgUng001800	-2kb	CgUng001810	12kb	CgUng001820	18kb	CgUng001830	28kb	CgUng001840	42kb	CgUng001850	47kb
cmp0426	Unknown	Unknown	chr10:5680623	chr10	5680623	5Mb	EMMAX	CgUng001650	97kb	CgUng001660	-91kb	CgUng001670	-76kb	CgUng001680	-73kb	CgUng001690	-63kb	CgUng001700	-57kb	CgUng001710	-53kb	CgUng001720	-49kb	CgUng001730	-42kb	CgUng001740	-40kb	CgUng001750	-33kb	CgUng001760	-26kb	CgUng001770	-12kb	CgUng001780	-8kb	CgUng001790	-4kb	CgUng001800	-3kb	CgUng001810	11kb	CgUng001820	17kb	CgUng001830	27kb	CgUng001840	41kb	CgUng001850	46kb
cmp0033	N-(4'-O-glycosyl)-feruloyl agmatine	Polyamine	chr10:5681943	chr10	5681943	5Mb	EMMAX	CgUng001650	98kb	CgUng001660	-93kb	CgUng001670	-77kb	CgUng001680	-74kb	CgUng001690	-64kb	CgUng001700	-59kb	CgUng001710	-55kb	CgUng001720	-50kb	CgUng001730	-44kb	CgUng001740	-42kb	CgUng001750	-35kb	CgUng001760	-27kb	CgUng001770	-13kb	CgUng001780	-9kb	CgUng001790	-5kb	CgUng001800	-4kb	CgUng001810	10kb	CgUng001820	16kb	CgUng001830	26kb	CgUng001840	40kb	CgUng001850	45kb
cmp0056	Unknown	Unknown	chr10:5681943	chr10	5681943	5Mb	EMMAX	CgUng001650	98kb	CgUng001660	-93kb	CgUng001670	-77kb	CgUng001680	-74kb	CgUng001690	-64kb	CgUng001700	-59kb	CgUng001710	-55kb	CgUng001720	-50kb	CgUng001730	-44kb	CgUng001740	-42kb	CgUng001750	-35kb	CgUng001760	-27kb	CgUng001770	-13kb	CgUng001780	-9kb	CgUng001790	-5kb	CgUng001800	-4kb	CgUng001810	10kb	CgUng001820	16kb	CgUng001830	26kb	CgUng001840	40kb	CgUng001850	45kb
cmp0426	Unknown	Unknown	chr10:5681943	chr10	5681943	5Mb	EMMAX	CgUng001650	98kb	CgUng001660	-93kb	CgUng001670	-77kb	CgUng001680	-74kb	CgUng001690	-64kb	CgUng001700	-59kb	CgUng001710	-55kb	CgUng001720	-50kb	CgUng001730	-44kb	CgUng001740	-42kb	CgUng001750	-35kb	CgUng001760	-27kb	CgUng001770	-13kb	CgUng001780	-9kb	CgUng001790	-5kb	CgUng001800	-4kb	CgUng001810	10kb	CgUng001820	16kb	CgUng001830	26kb	CgUng001840	40kb	CgUng001850	45kb
cmp0987	N-Feruloylagmatine	Polyamine	chr10:5681943	chr10	5681943	5Mb	EMMAX	CgUng001650	98kb	CgUng001660	-93kb	CgUng001670	-77kb	CgUng001680	-74kb	CgUng001690	-64kb	CgUng001700	-59kb	CgUng001710	-55kb	CgUng001720	-50kb	CgUng001730	-44kb	CgUng001740	-42kb	CgUng001750	-35kb	CgUng001760	-27kb	CgUng001770	-13kb	CgUng001780	-9kb	CgUng001790	-5kb	CgUng001800	-4kb	CgUng001810	10kb	CgUng001820	16kb	CgUng001830	26kb	CgUng001840	40kb	CgUng001850	45kb
cmp0543	Didymin	Flavonoid	chr10:5687627	chr10	5687627	5Mb	EMMAX	CgUng001660	98kb	CgUng001670	-83kb	CgUng001680	-80kb	CgUng001690	-70kb	CgUng001700	-64kb	CgUng001710	-60kb	CgUng001720	-56kb	CgUng001730	-49kb	CgUng001740	-47kb	CgUng001750	-40kb	CgUng001760	-33kb	CgUng001770	-19kb	CgUng001780	-15kb	CgUng001790	-11kb	CgUng001800	4kb	CgUng001810	4kb	CgUng001820	10kb	CgUng001830	20kb	CgUng001840	34kb	CgUng001850	39kb	CgUng001860	48kb
cmp0056	Unknown	Unknown	chr10:5687821	chr10	5687821	5Mb	EMMAX	CgUng001660	99kb	CgUng001670	-83kb	CgUng001680	-80kb	CgUng001690	-70kb	CgUng001700	-65kb	CgUng001710	-61kb	CgUng001720	-56kb	CgUng001730	-49kb	CgUng001740	-47kb	CgUng001750	-41kb	CgUng001760	-33kb	CgUng001770	-19kb	CgUng001780	-15kb	CgUng001790	-11kb	CgUng001800	3kb	CgUng001810	4kb	CgUng001820	10kb	CgUng001830	20kb	CgUng001840	34kb	CgUng001850	39kb	CgUng001860	48kb
cmp0426	Unknown	Unknown	chr10:5687821	chr10	5687821	5Mb	EMMAX	CgUng001660	99kb	CgUng001670	-83kb	CgUng001680	-80kb	CgUng001690	-70kb	CgUng001700	-65kb	CgUng001710	-61kb	CgUng001720	-56kb	CgUng001730	-49kb	CgUng001740	-47kb	CgUng001750	-41kb	CgUng001760	-33kb	CgUng001770	-19kb	CgUng001780	-15kb	CgUng001790	-11kb	CgUng001800	3kb	CgUng001810	4kb	CgUng001820	10kb	CgUng001830	20kb	CgUng001840	34kb	CgUng001850	39kb	CgUng001860	48kb
cmp0987	N-Feruloylagmatine	Polyamine	chr10:5687821	chr10	5687821	5Mb	EMMAX	CgUng001660	99kb	CgUng001670	-83kb	CgUng001680	-80kb	CgUng001690	-70kb	CgUng001700	-65kb	CgUng001710	-61kb	CgUng001720	-56kb	CgUng001730	-49kb	CgUng001740	-47kb	CgUng001750	-41kb	CgUng001760	-33kb	CgUng001770	-19kb	CgUng001780	-15kb	CgUng001790	-11kb	CgUng001800	3kb	CgUng001810	4kb	CgUng001820	10kb	CgUng001830	20kb	CgUng001840	34kb	CgUng001850	39kb	CgUng001860	48kb
cmp0033	N-(4'-O-glycosyl)-feruloyl agmatine	Polyamine	chr10:5703233	chr10	5703233	5Mb	EMMAX	CgUng001670	98kb	CgUng001680	-95kb	CgUng001690	-85kb	CgUng001700	-80kb	CgUng001710	-76kb	CgUng001720	-71kb	CgUng001730	-65kb	CgUng001740	-63kb	CgUng001750	-56kb	CgUng001760	-49kb	CgUng001770	-35kb	CgUng001780	-30kb	CgUng001790	-27kb	CgUng001800	-11kb	CgUng001810	-8kb	CgUng001820	-4kb	CgUng001830	5kb	CgUng001840	18kb	CgUng001850	23kb	CgUng001860	33kb	CgUng001870	42kb
cmp0056	Unknown	Unknown	chr10:5703233	chr10	5703233	5Mb	both	CgUng001670	98kb	CgUng001680	-95kb	CgUng001690	-85kb	CgUng001700	-80kb	CgUng001710	-76kb	CgUng001720	-71kb	CgUng001730	-65kb	CgUng001740	-63kb	CgUng001750	-56kb	CgUng001760	-49kb	CgUng001770	-35kb	CgUng001780	-30kb	CgUng001790	-27kb	CgUng001800	-11kb	CgUng001810	-8kb	CgUng001820	-4kb	CgUng001830	5kb	CgUng001840	18kb	CgUng001850	23kb	CgUng001860	33kb	CgUng001870	42kb
cmp0426	Unknown	Unknown	chr10:5703233	chr10	5703233	5Mb	EMMAX	CgUng001670	98kb	CgUng001680	-95kb	CgUng001690	-85kb	CgUng001700	-80kb	CgUng001710	-76kb	CgUng001720	-71kb	CgUng001730	-65kb	CgUng001740	-63kb	CgUng001750	-56kb	CgUng001760	-49kb	CgUng001770	-35kb	CgUng001780	-30kb	CgUng001790	-27kb	CgUng001800	-11kb	CgUng001810	-8kb	CgUng001820	-4kb	CgUng001830	5kb	CgUng001840	18kb	CgUng001850	23kb	CgUng001860	33kb	CgUng001870	42kb
cmp0987	N-Feruloylagmatine	Polyamine	chr10:5703233	chr10	5703233	5Mb	EMMAX	CgUng001670	98kb	CgUng001680	-95kb	CgUng001690	-85kb	CgUng001700	-80kb	CgUng001710	-76kb	CgUng001720	-71kb	CgUng001730	-65kb	CgUng001740	-63kb	CgUng001750	-56kb	CgUng001760	-49kb	CgUng001770	-35kb	CgUng001780	-30kb	CgUng001790	-27kb	CgUng001800	-11kb	CgUng001810	-8kb	CgUng001820	-4kb	CgUng001830	5kb	CgUng001840	18kb	CgUng001850	23kb	CgUng001860	33kb	CgUng001870	42kb
cmp0426	Unknown	Unknown	chr10:5703249	chr10	5703249	5Mb	EMMAX	CgUng001670	98kb	CgUng001680	-95kb	CgUng001690	-85kb	CgUng001700	-80kb	CgUng001710	-76kb	CgUng001720	-71kb	CgUng001730	-65kb	CgUng001740	-63kb	CgUng001750	-56kb	CgUng001760	-49kb	CgUng001770	-35kb	CgUng001780	-30kb	CgUng001790	-27kb	CgUng001800	-11kb	CgUng001810	-8kb	CgUng001820	-4kb	CgUng001830	5kb	CgUng001840	18kb	CgUng001850	23kb	CgUng001860	33kb	CgUng001870	42kb
cmp0056	Unknown	Unknown	chr10:5703608	chr10	5703608	5Mb	EMMAX	CgUng001670	99kb	CgUng001680	-96kb	CgUng001690	-86kb	CgUng001700	-80kb	CgUng001710	-76kb	CgUng001720	-72kb	CgUng001730	-65kb	CgUng001740	-63kb	CgUng001750	-56kb	CgUng001760	-49kb	CgUng001770	-35kb	CgUng001780	-31kb	CgUng001790	-27kb	CgUng001800	-11kb	CgUng001810	-8kb	CgUng001820	-5kb	CgUng001830	4kb	CgUng001840	18kb	CgUng001850	23kb	CgUng001860	32kb	CgUng001870	41kb
cmp0426	Unknown	Unknown	chr10:5703608	chr10	5703608	5Mb	EMMAX	CgUng001670	99kb	CgUng001680	-96kb	CgUng001690	-86kb	CgUng001700	-80kb	CgUng001710	-76kb	CgUng001720	-72kb	CgUng001730	-65kb	CgUng001740	-63kb	CgUng001750	-56kb	CgUng001760	-49kb	CgUng001770	-35kb	CgUng001780	-31kb	CgUng001790	-27kb	CgUng001800	-11kb	CgUng001810	-8kb	CgUng001820	-5kb	CgUng001830	4kb	CgUng001840	18kb	CgUng001850	23kb	CgUng001860	32kb	CgUng001870	41kb
cmp0987	N-Feruloylagmatine	Polyamine	chr10:5703608	chr10	5703608	5Mb	EMMAX	CgUng001670	99kb	CgUng001680	-96kb	CgUng001690	-86kb	CgUng001700	-80kb	CgUng001710	-76kb	CgUng001720	-72kb	CgUng001730	-65kb	CgUng001740	-63kb	CgUng001750	-56kb	CgUng001760	-49kb	CgUng001770	-35kb	CgUng001780	-31kb	CgUng001790	-27kb	CgUng001800	-11kb	CgUng001810	-8kb	CgUng001820	-5kb	CgUng001830	4kb	CgUng001840	18kb	CgUng001850	23kb	CgUng001860	32kb	CgUng001870	41kb
cmp0317	Unknown	Unknown	chr10:5705730	chr10	5705730	5Mb	EMMAX	CgUng001680	98kb	CgUng001690	-88kb	CgUng001700	-83kb	CgUng001710	-79kb	CgUng001720	-74kb	CgUng001730	-67kb	CgUng001740	-65kb	CgUng001750	-59kb	CgUng001760	-51kb	CgUng001770	-37kb	CgUng001780	-33kb	CgUng001790	-29kb	CgUng001800	-14kb	CgUng001810	-10kb	CgUng001820	-7kb	CgUng001830	2kb	CgUng001840	16kb	CgUng001850	21kb	CgUng001860	30kb	CgUng001870	39kb	CgUng001880	49kb
cmp0570	Unknown	Unknown	chr10:5724219	chr10	5724219	5Mb	EMMAX	CgUng001710	97kb	CgUng001720	-92kb	CgUng001730	-86kb	CgUng001740	-84kb	CgUng001750	-77kb	CgUng001760	-70kb	CgUng001770	-56kb	CgUng001780	-51kb	CgUng001790	-48kb	CgUng001800	-32kb	CgUng001810	-29kb	CgUng001820	-25kb	CgUng001830	-15kb	CgUng001840	-1kb	CgUng001850	2kb	CgUng001860	12kb	CgUng001870	21kb	CgUng001880	30kb	CgUng001890	35kb	CgUng001900	39kb	CgUng001910	50kb
cmp0570	Unknown	Unknown	chr10:5729780	chr10	5729780	5Mb	EMMAX	CgUng001720	98kb	CgUng001730	-91kb	CgUng001740	-89kb	CgUng001750	-83kb	CgUng001760	-75kb	CgUng001770	-61kb	CgUng001780	-57kb	CgUng001790	-53kb	CgUng001800	-38kb	CgUng001810	-34kb	CgUng001820	-31kb	CgUng001830	-20kb	CgUng001840	-6kb	CgUng001850	-1kb	CgUng001860	6kb	CgUng001870	15kb	CgUng001880	25kb	CgUng001890	30kb	CgUng001900	33kb	CgUng001910	44kb	CgUng001920	58kb
cmp0570	Unknown	Unknown	chr10:5731020	chr10	5731020	5Mb	EMMAX	CgUng001720	99kb	CgUng001730	-93kb	CgUng001740	-91kb	CgUng001750	-84kb	CgUng001760	-76kb	CgUng001770	-63kb	CgUng001780	-58kb	CgUng001790	-54kb	CgUng001800	-39kb	CgUng001810	-35kb	CgUng001820	-32kb	CgUng001830	-21kb	CgUng001840	-8kb	CgUng001850	-2kb	CgUng001860	5kb	CgUng001870	14kb	CgUng001880	23kb	CgUng001890	29kb	CgUng001900	32kb	CgUng001910	43kb	CgUng001920	57kb
cmp0836	N-Sinapoylagmatine	Polyamine	chr10:5848553	chr10	5848553	5Mb	EMMAX	CgUng001870	98kb	CgUng001880	-93kb	CgUng001890	-87kb	CgUng001900	-78kb	CgUng001910	-62kb	CgUng001920	-55kb	CgUng001930	-53kb	CgUng001940	-43kb	CgUng001950	-37kb	CgUng001960	-33kb	CgUng001970	-30kb	CgUng001980	-20kb	CgUng001990	-20kb	CgUng002000	-17kb	CgUng002010	-12kb	CgUng002020	0kb	CgUng002030	17kb	CgUng002040	25kb	CgUng002050	38kb	CgUng002060	39kb	CgUng002070	41kb
cmn0019	Coniferyl aldehyde	Others	chr10:5863649	chr10	5863649	5Mb	EMMAX	CgUng001900	93kb	CgUng001910	-77kb	CgUng001920	-70kb	CgUng001930	-68kb	CgUng001940	-58kb	CgUng001950	-52kb	CgUng001960	-48kb	CgUng001970	-45kb	CgUng001980	-35kb	CgUng001990	-35kb	CgUng002000	-32kb	CgUng002010	-27kb	CgUng002020	-15kb	CgUng002030	2kb	CgUng002040	10kb	CgUng002050	23kb	CgUng002060	24kb	CgUng002070	26kb	CgUng002080	33kb	CgUng002090	42kb	CgUng002100	53kb
cmp0836	N-Sinapoylagmatine	Polyamine	chr10:5878621	chr10	5878621	5Mb	EMMAX	CgUng001910	92kb	CgUng001920	-85kb	CgUng001930	-83kb	CgUng001940	-73kb	CgUng001950	-67kb	CgUng001960	-63kb	CgUng001970	-60kb	CgUng001980	-50kb	CgUng001990	-50kb	CgUng002000	-47kb	CgUng002010	-42kb	CgUng002020	-30kb	CgUng002030	-5kb	CgUng002040	-3kb	CgUng002050	8kb	CgUng002060	9kb	CgUng002070	11kb	CgUng002080	18kb	CgUng002090	27kb	CgUng002100	38kb	CgUng002110	41kb
cmp0836	N-Sinapoylagmatine	Polyamine	chr10:5878629	chr10	5878629	5Mb	EMMAX	CgUng001910	92kb	CgUng001920	-85kb	CgUng001930	-83kb	CgUng001940	-73kb	CgUng001950	-67kb	CgUng001960	-63kb	CgUng001970	-60kb	CgUng001980	-50kb	CgUng001990	-50kb	CgUng002000	-47kb	CgUng002010	-42kb	CgUng002020	-30kb	CgUng002030	-5kb	CgUng002040	-3kb	CgUng002050	8kb	CgUng002060	9kb	CgUng002070	11kb	CgUng002080	18kb	CgUng002090	27kb	CgUng002100	38kb	CgUng002110	41kb
cmp0836	N-Sinapoylagmatine	Polyamine	chr10:5878744	chr10	5878744	5Mb	EMMAX	CgUng001910	93kb	CgUng001920	-85kb	CgUng001930	-83kb	CgUng001940	-73kb	CgUng001950	-67kb	CgUng001960	-63kb	CgUng001970	-60kb	CgUng001980	-51kb	CgUng001990	-51kb	CgUng002000	-47kb	CgUng002010	-42kb	CgUng002020	-30kb	CgUng002030	-5kb	CgUng002040	-3kb	CgUng002050	8kb	CgUng002060	8kb	CgUng002070	11kb	CgUng002080	17kb	CgUng002090	27kb	CgUng002100	38kb	CgUng002110	41kb
cmp0317	Unknown	Unknown	chr10:5926983	chr10	5926983	5Mb	both	CgUng001980	99kb	CgUng001990	99kb	CgUng002000	-95kb	CgUng002010	-90kb	CgUng002020	-79kb	CgUng002030	-53kb	CgUng002040	-51kb	CgUng002050	-39kb	CgUng002060	-39kb	CgUng002070	-30kb	CgUng002080	-29kb	CgUng002090	-20kb	CgUng002100	-8kb	CgUng002110	-5kb	CgUng002120	22kb	CgUng002130	31kb	CgUng002140	37kb	CgUng002150	46kb	CgUng002160	84kb	CgUng002170	95kb
cmp0859	Unknown	Unknown	chr10:5936343	chr10	5936343	5Mb	FaST-LMM	CgUng002020	-88kb	CgUng002030	-63kb	CgUng002040	-60kb	CgUng002050	-48kb	CgUng002060	-48kb	CgUng002070	-39kb	CgUng002080	-39kb	CgUng002090	-29kb	CgUng002100	-18kb	CgUng002110	-14kb	CgUng002120	12kb	CgUng002130	22kb	CgUng002140	28kb	CgUng002150	36kb	CgUng002160	74kb	CgUng002170	86kb
cmp0317	Unknown	Unknown	chr10:5963211	chr10	5963211	5Mb	FaST-LMM	CgUng002030	-90kb	CgUng002040	-87kb	CgUng002050	-75kb	CgUng002060	-75kb	CgUng002070	-66kb	CgUng002080	-65kb	CgUng002090	-56kb	CgUng002100	-45kb	CgUng002110	-41kb	CgUng002120	-8kb	CgUng002130	-4kb	CgUng002140	1kb	CgUng002150	9kb	CgUng002160	47kb	CgUng002170	59kb	CgUng002180	81kb	CgUng002190	97kb	CgUng002200	99kb
cmp0879	Alanine	Amino acid	chr10:5976737	chr10	5976737	5Mb	EMMAX	CgUng002050	-89kb	CgUng002060	-88kb	CgUng002070	-80kb	CgUng002080	-79kb	CgUng002090	-70kb	CgUng002100	-58kb	CgUng002110	-55kb	CgUng002120	-22kb	CgUng002130	-17kb	CgUng002140	-4kb	CgUng002150	-3kb	CgUng002160	34kb	CgUng002170	45kb	CgUng002180	67kb	CgUng002190	84kb	CgUng002200	85kb
cmp0171	Unknown	Unknown	chr10:6019791	chr10	6019791	6Mb	FaST-LMM	CgUng002110	-98kb	CgUng002120	-65kb	CgUng002130	-60kb	CgUng002140	-47kb	CgUng002150	-26kb	CgUng002160	-6kb	CgUng002170	2kb	CgUng002180	24kb	CgUng002190	41kb	CgUng002200	42kb	CgUng002210	73kb	CgUng002220	82kb	CgUng002230	86kb
cmp0584	Unknown	Unknown	chr10:6019791	chr10	6019791	6Mb	both	CgUng002110	-98kb	CgUng002120	-65kb	CgUng002130	-60kb	CgUng002140	-47kb	CgUng002150	-26kb	CgUng002160	-6kb	CgUng002170	2kb	CgUng002180	24kb	CgUng002190	41kb	CgUng002200	42kb	CgUng002210	73kb	CgUng002220	82kb	CgUng002230	86kb
cmp0836	N-Sinapoylagmatine	Polyamine	chr10:6019937	chr10	6019937	6Mb	both	CgUng002110	-98kb	CgUng002120	-65kb	CgUng002130	-61kb	CgUng002140	-47kb	CgUng002150	-27kb	CgUng002160	-6kb	CgUng002170	2kb	CgUng002180	24kb	CgUng002190	40kb	CgUng002200	42kb	CgUng002210	73kb	CgUng002220	82kb	CgUng002230	86kb
cmp0836	N-Sinapoylagmatine	Polyamine	chr10:6019938	chr10	6019938	6Mb	both	CgUng002110	-98kb	CgUng002120	-65kb	CgUng002130	-61kb	CgUng002140	-47kb	CgUng002150	-27kb	CgUng002160	-6kb	CgUng002170	2kb	CgUng002180	24kb	CgUng002190	40kb	CgUng002200	42kb	CgUng002210	73kb	CgUng002220	82kb	CgUng002230	86kb
cmp0570	Unknown	Unknown	chr10:6027900	chr10	6027900	6Mb	EMMAX	CgUng002120	-73kb	CgUng002130	-69kb	CgUng002140	-55kb	CgUng002150	-34kb	CgUng002160	-14kb	CgUng002170	4kb	CgUng002180	16kb	CgUng002190	32kb	CgUng002200	34kb	CgUng002210	65kb	CgUng002220	74kb	CgUng002230	78kb
cmp0056	Unknown	Unknown	chr10:6074777	chr10	6074777	6Mb	both	CgUng002150	81kb	CgUng002160	-61kb	CgUng002170	-42kb	CgUng002180	-25kb	CgUng002190	-12kb	CgUng002200	-1kb	CgUng002210	18kb	CgUng002220	27kb	CgUng002230	31kb	CgUng002240	59kb	CgUng002250	61kb	CgUng002260	63kb	CgUng002270	76kb	CgUng002280	83kb
cmp0543	Didymin	Flavonoid	chr10:6087245	chr10	6087245	6Mb	FaST-LMM	CgUng002150	94kb	CgUng002160	-74kb	CgUng002170	-54kb	CgUng002180	-37kb	CgUng002190	-25kb	CgUng002200	-13kb	CgUng002210	6kb	CgUng002220	14kb	CgUng002230	18kb	CgUng002240	47kb	CgUng002250	48kb	CgUng002260	51kb	CgUng002270	63kb	CgUng002280	71kb
cmp0906	Luteolin 7-O-glucoside	Flavonoid	chr10:6087245	chr10	6087245	6Mb	FaST-LMM	CgUng002150	94kb	CgUng002160	-74kb	CgUng002170	-54kb	CgUng002180	-37kb	CgUng002190	-25kb	CgUng002200	-13kb	CgUng002210	6kb	CgUng002220	14kb	CgUng002230	18kb	CgUng002240	47kb	CgUng002250	48kb	CgUng002260	51kb	CgUng002270	63kb	CgUng002280	71kb
cmp0570	Unknown	Unknown	chr10:6094400	chr10	6094400	6Mb	FaST-LMM	CgUng002160	-81kb	CgUng002170	-61kb	CgUng002180	-44kb	CgUng002190	-32kb	CgUng002200	-20kb	CgUng002210	0kb	CgUng002220	7kb	CgUng002230	11kb	CgUng002240	40kb	CgUng002250	41kb	CgUng002260	44kb	CgUng002270	56kb	CgUng002280	63kb	CgUng002290	96kb
cmp0114	Unknown	Unknown	chr10:6179830	chr10	6179830	6Mb	both	CgUng002210	-85kb	CgUng002220	-74kb	CgUng002230	-61kb	CgUng002240	-44kb	CgUng002250	-41kb	CgUng002260	-36kb	CgUng002270	-22kb	CgUng002280	-9kb	CgUng002290	11kb	CgUng002300	54kb	CgUng002310	67kb
cmp0446	Unknown	Unknown	chr10:6179830	chr10	6179830	6Mb	both	CgUng002210	-85kb	CgUng002220	-74kb	CgUng002230	-61kb	CgUng002240	-44kb	CgUng002250	-41kb	CgUng002260	-36kb	CgUng002270	-22kb	CgUng002280	-9kb	CgUng002290	11kb	CgUng002300	54kb	CgUng002310	67kb
cmp0836	N-Sinapoylagmatine	Polyamine	chr10:6179830	chr10	6179830	6Mb	EMMAX	CgUng002210	-85kb	CgUng002220	-74kb	CgUng002230	-61kb	CgUng002240	-44kb	CgUng002250	-41kb	CgUng002260	-36kb	CgUng002270	-22kb	CgUng002280	-9kb	CgUng002290	11kb	CgUng002300	54kb	CgUng002310	67kb
cmp0848	Unknown	Unknown	chr10:6179830	chr10	6179830	6Mb	EMMAX	CgUng002210	-85kb	CgUng002220	-74kb	CgUng002230	-61kb	CgUng002240	-44kb	CgUng002250	-41kb	CgUng002260	-36kb	CgUng002270	-22kb	CgUng002280	-9kb	CgUng002290	11kb	CgUng002300	54kb	CgUng002310	67kb
cmp0993	Chlorogenic acid	Polyphenol	chr10:6179830	chr10	6179830	6Mb	both	CgUng002210	-85kb	CgUng002220	-74kb	CgUng002230	-61kb	CgUng002240	-44kb	CgUng002250	-41kb	CgUng002260	-36kb	CgUng002270	-22kb	CgUng002280	-9kb	CgUng002290	11kb	CgUng002300	54kb	CgUng002310	67kb
cmp0911	N2, N2-Dimethyguanosine	Nucleic acid	chr10:6200249	chr10	6200249	6Mb	both	CgUng002220	-94kb	CgUng002230	-81kb	CgUng002240	-65kb	CgUng002250	-61kb	CgUng002260	-56kb	CgUng002270	-43kb	CgUng002280	-30kb	CgUng002290	-6kb	CgUng002300	34kb	CgUng002310	46kb	CgUng002320	88kb	CgUng002330	94kb
cmp0553	Kaempferol hexose glucuronide	Flavonoid	chr10:6211188	chr10	6211188	6Mb	EMMAX	CgUng002230	92kb	CgUng002240	-76kb	CgUng002250	-72kb	CgUng002260	-67kb	CgUng002270	-54kb	CgUng002280	-41kb	CgUng002290	-17kb	CgUng002300	23kb	CgUng002310	35kb	CgUng002320	78kb	CgUng002330	83kb	CgUng002340	94kb	CgUng002350	98kb
cmp0836	N-Sinapoylagmatine	Polyamine	chr10:6227757	chr10	6227757	6Mb	EMMAX	CgUng002240	-92kb	CgUng002250	-89kb	CgUng002260	-84kb	CgUng002270	-70kb	CgUng002280	-57kb	CgUng002290	-33kb	CgUng002300	6kb	CgUng002310	19kb	CgUng002320	61kb	CgUng002330	66kb	CgUng002340	77kb	CgUng002350	82kb	CgUng002360	85kb
cmp0570	Unknown	Unknown	chr10:6246135	chr10	6246135	6Mb	EMMAX	CgUng002270	-89kb	CgUng002280	-76kb	CgUng002290	-52kb	CgUng002300	-9kb	CgUng002310	0kb	CgUng002320	43kb	CgUng002330	48kb	CgUng002340	59kb	CgUng002350	64kb	CgUng002360	67kb
cmn0621	Kaempferol-7-O-neohesperidoside	Flavonoid	chr10:6256111	chr10	6256111	6Mb	both	CgUng002270	99kb	CgUng002280	-86kb	CgUng002290	-62kb	CgUng002300	-19kb	CgUng002310	-8kb	CgUng002320	33kb	CgUng002330	38kb	CgUng002340	49kb	CgUng002350	54kb	CgUng002360	57kb	CgUng002370	92kb	CgUng002380	93kb	CgUng002390	96kb
cmp0238	Unknown	Unknown	chr10:6256111	chr10	6256111	6Mb	EMMAX	CgUng002270	99kb	CgUng002280	-86kb	CgUng002290	-62kb	CgUng002300	-19kb	CgUng002310	-8kb	CgUng002320	33kb	CgUng002330	38kb	CgUng002340	49kb	CgUng002350	54kb	CgUng002360	57kb	CgUng002370	92kb	CgUng002380	93kb	CgUng002390	96kb
cmp0539	Poncirin	Flavonoid	chr10:6256111	chr10	6256111	6Mb	both	CgUng002270	99kb	CgUng002280	-86kb	CgUng002290	-62kb	CgUng002300	-19kb	CgUng002310	-8kb	CgUng002320	33kb	CgUng002330	38kb	CgUng002340	49kb	CgUng002350	54kb	CgUng002360	57kb	CgUng002370	92kb	CgUng002380	93kb	CgUng002390	96kb
cmp0543	Didymin	Flavonoid	chr10:6256111	chr10	6256111	6Mb	both	CgUng002270	99kb	CgUng002280	-86kb	CgUng002290	-62kb	CgUng002300	-19kb	CgUng002310	-8kb	CgUng002320	33kb	CgUng002330	38kb	CgUng002340	49kb	CgUng002350	54kb	CgUng002360	57kb	CgUng002370	92kb	CgUng002380	93kb	CgUng002390	96kb
cmp0544	Poncirin	Flavonoid	chr10:6256111	chr10	6256111	6Mb	both	CgUng002270	99kb	CgUng002280	-86kb	CgUng002290	-62kb	CgUng002300	-19kb	CgUng002310	-8kb	CgUng002320	33kb	CgUng002330	38kb	CgUng002340	49kb	CgUng002350	54kb	CgUng002360	57kb	CgUng002370	92kb	CgUng002380	93kb	CgUng002390	96kb
cmp0615	Unknown	Unknown	chr10:6256111	chr10	6256111	6Mb	EMMAX	CgUng002270	99kb	CgUng002280	-86kb	CgUng002290	-62kb	CgUng002300	-19kb	CgUng002310	-8kb	CgUng002320	33kb	CgUng002330	38kb	CgUng002340	49kb	CgUng002350	54kb	CgUng002360	57kb	CgUng002370	92kb	CgUng002380	93kb	CgUng002390	96kb
cmp0906	Luteolin 7-O-glucoside	Flavonoid	chr10:6256111	chr10	6256111	6Mb	both	CgUng002270	99kb	CgUng002280	-86kb	CgUng002290	-62kb	CgUng002300	-19kb	CgUng002310	-8kb	CgUng002320	33kb	CgUng002330	38kb	CgUng002340	49kb	CgUng002350	54kb	CgUng002360	57kb	CgUng002370	92kb	CgUng002380	93kb	CgUng002390	96kb
cmp0977	Luteolin	Flavonoid	chr10:6256111	chr10	6256111	6Mb	EMMAX	CgUng002270	99kb	CgUng002280	-86kb	CgUng002290	-62kb	CgUng002300	-19kb	CgUng002310	-8kb	CgUng002320	33kb	CgUng002330	38kb	CgUng002340	49kb	CgUng002350	54kb	CgUng002360	57kb	CgUng002370	92kb	CgUng002380	93kb	CgUng002390	96kb
cmp0033	N-(4'-O-glycosyl)-feruloyl agmatine	Polyamine	chr10:6257878	chr10	6257878	6Mb	both	CgUng002280	-87kb	CgUng002290	-64kb	CgUng002300	-21kb	CgUng002310	-10kb	CgUng002320	31kb	CgUng002330	36kb	CgUng002340	47kb	CgUng002350	52kb	CgUng002360	55kb	CgUng002370	90kb	CgUng002380	92kb	CgUng002390	94kb
cmp0035	Unknown	Unknown	chr10:6257878	chr10	6257878	6Mb	both	CgUng002280	-87kb	CgUng002290	-64kb	CgUng002300	-21kb	CgUng002310	-10kb	CgUng002320	31kb	CgUng002330	36kb	CgUng002340	47kb	CgUng002350	52kb	CgUng002360	55kb	CgUng002370	90kb	CgUng002380	92kb	CgUng002390	94kb
cmp0426	Unknown	Unknown	chr10:6257878	chr10	6257878	6Mb	FaST-LMM	CgUng002280	-87kb	CgUng002290	-64kb	CgUng002300	-21kb	CgUng002310	-10kb	CgUng002320	31kb	CgUng002330	36kb	CgUng002340	47kb	CgUng002350	52kb	CgUng002360	55kb	CgUng002370	90kb	CgUng002380	92kb	CgUng002390	94kb
cmp0531	Unknown	Unknown	chr10:6257878	chr10	6257878	6Mb	EMMAX	CgUng002280	-87kb	CgUng002290	-64kb	CgUng002300	-21kb	CgUng002310	-10kb	CgUng002320	31kb	CgUng002330	36kb	CgUng002340	47kb	CgUng002350	52kb	CgUng002360	55kb	CgUng002370	90kb	CgUng002380	92kb	CgUng002390	94kb
cmp0987	N-Feruloylagmatine	Polyamine	chr10:6257878	chr10	6257878	6Mb	both	CgUng002280	-87kb	CgUng002290	-64kb	CgUng002300	-21kb	CgUng002310	-10kb	CgUng002320	31kb	CgUng002330	36kb	CgUng002340	47kb	CgUng002350	52kb	CgUng002360	55kb	CgUng002370	90kb	CgUng002380	92kb	CgUng002390	94kb
cmp0836	N-Sinapoylagmatine	Polyamine	chr10:6264995	chr10	6264995	6Mb	EMMAX	CgUng002280	95kb	CgUng002290	-71kb	CgUng002300	-28kb	CgUng002310	-17kb	CgUng002320	24kb	CgUng002330	29kb	CgUng002340	40kb	CgUng002350	45kb	CgUng002360	48kb	CgUng002370	83kb	CgUng002380	84kb	CgUng002390	87kb	CgUng002400	94kb
cmp0848	Unknown	Unknown	chr10:6333380	chr10	6333380	6Mb	both	CgUng002300	-96kb	CgUng002310	-86kb	CgUng002320	-41kb	CgUng002330	-28kb	CgUng002340	-26kb	CgUng002350	-22kb	CgUng002360	-17kb	CgUng002370	14kb	CgUng002380	16kb	CgUng002390	19kb	CgUng002400	26kb	CgUng002410	49kb	CgUng002420	54kb	CgUng002430	62kb	CgUng002440	78kb	CgUng002450	82kb	CgUng002460	83kb	CgUng002470	85kb	CgUng002480	86kb
cmp0895	Feruloyl putrescine O-hexoside	Polyamine	chr10:6341456	chr10	6341456	6Mb	EMMAX	CgUng002310	-94kb	CgUng002320	-49kb	CgUng002330	-36kb	CgUng002340	-34kb	CgUng002350	-30kb	CgUng002360	-25kb	CgUng002370	6kb	CgUng002380	8kb	CgUng002390	11kb	CgUng002400	18kb	CgUng002410	41kb	CgUng002420	46kb	CgUng002430	54kb	CgUng002440	70kb	CgUng002450	74kb	CgUng002460	75kb	CgUng002470	77kb	CgUng002480	78kb
cmp0332	Unknown	Unknown	chr10:6366049	chr10	6366049	6Mb	EMMAX	CgUng002320	-74kb	CgUng002330	-61kb	CgUng002340	-59kb	CgUng002350	-55kb	CgUng002360	-50kb	CgUng002370	-17kb	CgUng002380	-15kb	CgUng002390	-11kb	CgUng002400	-6kb	CgUng002410	16kb	CgUng002420	21kb	CgUng002430	30kb	CgUng002440	46kb	CgUng002450	49kb	CgUng002460	50kb	CgUng002470	52kb	CgUng002480	54kb
cmp0337	Cnidilin	Coumarin	chr10:6366049	chr10	6366049	6Mb	both	CgUng002320	-74kb	CgUng002330	-61kb	CgUng002340	-59kb	CgUng002350	-55kb	CgUng002360	-50kb	CgUng002370	-17kb	CgUng002380	-15kb	CgUng002390	-11kb	CgUng002400	-6kb	CgUng002410	16kb	CgUng002420	21kb	CgUng002430	30kb	CgUng002440	46kb	CgUng002450	49kb	CgUng002460	50kb	CgUng002470	52kb	CgUng002480	54kb
cmp0332	Unknown	Unknown	chr10:6399038	chr10	6399038	6Mb	EMMAX	CgUng002330	94kb	CgUng002340	-92kb	CgUng002350	-88kb	CgUng002360	-83kb	CgUng002370	-50kb	CgUng002380	-48kb	CgUng002390	-44kb	CgUng002400	-24kb	CgUng002410	-11kb	CgUng002420	-3kb	CgUng002430	1kb	CgUng002440	13kb	CgUng002450	16kb	CgUng002460	18kb	CgUng002470	19kb	CgUng002480	21kb	CgUng002490	94kb
cmp0337	Cnidilin	Coumarin	chr10:6399038	chr10	6399038	6Mb	EMMAX	CgUng002330	94kb	CgUng002340	-92kb	CgUng002350	-88kb	CgUng002360	-83kb	CgUng002370	-50kb	CgUng002380	-48kb	CgUng002390	-44kb	CgUng002400	-24kb	CgUng002410	-11kb	CgUng002420	-3kb	CgUng002430	1kb	CgUng002440	13kb	CgUng002450	16kb	CgUng002460	18kb	CgUng002470	19kb	CgUng002480	21kb	CgUng002490	94kb
cmp0332	Unknown	Unknown	chr10:6400163	chr10	6400163	6Mb	EMMAX	CgUng002330	95kb	CgUng002340	-93kb	CgUng002350	-89kb	CgUng002360	-84kb	CgUng002370	-51kb	CgUng002380	-49kb	CgUng002390	-45kb	CgUng002400	-25kb	CgUng002410	-12kb	CgUng002420	-5kb	CgUng002430	0kb	CgUng002440	12kb	CgUng002450	15kb	CgUng002460	16kb	CgUng002470	18kb	CgUng002480	20kb	CgUng002490	93kb
cmp0337	Cnidilin	Coumarin	chr10:6400163	chr10	6400163	6Mb	EMMAX	CgUng002330	95kb	CgUng002340	-93kb	CgUng002350	-89kb	CgUng002360	-84kb	CgUng002370	-51kb	CgUng002380	-49kb	CgUng002390	-45kb	CgUng002400	-25kb	CgUng002410	-12kb	CgUng002420	-5kb	CgUng002430	0kb	CgUng002440	12kb	CgUng002450	15kb	CgUng002460	16kb	CgUng002470	18kb	CgUng002480	20kb	CgUng002490	93kb
cmp0132	Unknown	Unknown	chr10:7860864	chr10	7860864	7Mb	both	CgUng002510	-84kb	CgUng002520	-29kb	CgUng002530	1kb	CgUng002540	41kb	CgUng002550	48kb	CgUng002560	82kb	CgUng002570	92kb	CgUng002580	93kb
cmn0621	Kaempferol-7-O-neohesperidoside	Flavonoid	chr10:8154733	chr10	8154733	8Mb	both	CgUng002600	-83kb	CgUng002610	-77kb	CgUng002620	-67kb	CgUng002630	-62kb	CgUng002640	-61kb	CgUng002650	-57kb	CgUng002660	-46kb	CgUng002670	-44kb	CgUng002680	-41kb	CgUng002690	4kb	CgUng002700	11kb	CgUng002710	54kb	CgUng002720	65kb	CgUng002730	80kb	CgUng002740	93kb
cmp0238	Unknown	Unknown	chr10:8154733	chr10	8154733	8Mb	both	CgUng002600	-83kb	CgUng002610	-77kb	CgUng002620	-67kb	CgUng002630	-62kb	CgUng002640	-61kb	CgUng002650	-57kb	CgUng002660	-46kb	CgUng002670	-44kb	CgUng002680	-41kb	CgUng002690	4kb	CgUng002700	11kb	CgUng002710	54kb	CgUng002720	65kb	CgUng002730	80kb	CgUng002740	93kb
cmp0539	Poncirin	Flavonoid	chr10:8154733	chr10	8154733	8Mb	both	CgUng002600	-83kb	CgUng002610	-77kb	CgUng002620	-67kb	CgUng002630	-62kb	CgUng002640	-61kb	CgUng002650	-57kb	CgUng002660	-46kb	CgUng002670	-44kb	CgUng002680	-41kb	CgUng002690	4kb	CgUng002700	11kb	CgUng002710	54kb	CgUng002720	65kb	CgUng002730	80kb	CgUng002740	93kb
cmp0543	Didymin	Flavonoid	chr10:8154733	chr10	8154733	8Mb	both	CgUng002600	-83kb	CgUng002610	-77kb	CgUng002620	-67kb	CgUng002630	-62kb	CgUng002640	-61kb	CgUng002650	-57kb	CgUng002660	-46kb	CgUng002670	-44kb	CgUng002680	-41kb	CgUng002690	4kb	CgUng002700	11kb	CgUng002710	54kb	CgUng002720	65kb	CgUng002730	80kb	CgUng002740	93kb
cmp0544	Poncirin	Flavonoid	chr10:8154733	chr10	8154733	8Mb	both	CgUng002600	-83kb	CgUng002610	-77kb	CgUng002620	-67kb	CgUng002630	-62kb	CgUng002640	-61kb	CgUng002650	-57kb	CgUng002660	-46kb	CgUng002670	-44kb	CgUng002680	-41kb	CgUng002690	4kb	CgUng002700	11kb	CgUng002710	54kb	CgUng002720	65kb	CgUng002730	80kb	CgUng002740	93kb
cmp0615	Unknown	Unknown	chr10:8154733	chr10	8154733	8Mb	both	CgUng002600	-83kb	CgUng002610	-77kb	CgUng002620	-67kb	CgUng002630	-62kb	CgUng002640	-61kb	CgUng002650	-57kb	CgUng002660	-46kb	CgUng002670	-44kb	CgUng002680	-41kb	CgUng002690	4kb	CgUng002700	11kb	CgUng002710	54kb	CgUng002720	65kb	CgUng002730	80kb	CgUng002740	93kb
cmp0906	Luteolin 7-O-glucoside	Flavonoid	chr10:8154733	chr10	8154733	8Mb	both	CgUng002600	-83kb	CgUng002610	-77kb	CgUng002620	-67kb	CgUng002630	-62kb	CgUng002640	-61kb	CgUng002650	-57kb	CgUng002660	-46kb	CgUng002670	-44kb	CgUng002680	-41kb	CgUng002690	4kb	CgUng002700	11kb	CgUng002710	54kb	CgUng002720	65kb	CgUng002730	80kb	CgUng002740	93kb
cmp0977	Luteolin	Flavonoid	chr10:8154733	chr10	8154733	8Mb	both	CgUng002600	-83kb	CgUng002610	-77kb	CgUng002620	-67kb	CgUng002630	-62kb	CgUng002640	-61kb	CgUng002650	-57kb	CgUng002660	-46kb	CgUng002670	-44kb	CgUng002680	-41kb	CgUng002690	4kb	CgUng002700	11kb	CgUng002710	54kb	CgUng002720	65kb	CgUng002730	80kb	CgUng002740	93kb
cmp0725	Unknown	Unknown	chr10:8506102	chr10	8506102	8Mb	both	CgUng002810	-67kb	CgUng002820	-47kb	CgUng002830	-32kb	CgUng002840	-20kb	CgUng002850	-6kb	CgUng002860	36kb	CgUng002870	50kb	CgUng002880	57kb	CgUng002890	69kb	CgUng002900	84kb
cmp0114	Unknown	Unknown	chr10:8687524	chr10	8687524	8Mb	EMMAX	CgUng002900	-95kb	CgUng002910	-58kb	CgUng002920	-63kb	CgUng002930	-56kb	CgUng002940	-45kb	CgUng002950	-35kb	CgUng002960	-30kb	CgUng002970	-10kb	CgUng002980	-2kb	CgUng002990	-1kb	CgUng003000	34kb	CgUng003010	71kb	CgUng003020	73kb	CgUng003030	74kb
cmp0439	Esculin	Coumarin	chr10:8979872	chr10	8979872	8Mb	FaST-LMM	CgUng003100	-99kb	CgUng003110	-91kb	CgUng003120	-87kb	CgUng003130	-72kb	CgUng003140	-63kb	CgUng003150	-61kb	CgUng003160	-33kb	CgUng003170	-32kb	CgUng003180	1kb	CgUng003190	10kb	CgUng003200	30kb
cmn0621	Kaempferol-7-O-neohesperidoside	Flavonoid	chr10:9077202	chr10	9077202	9Mb	EMMAX	CgUng003180	96kb	CgUng003190	-74kb	CgUng003200	-62kb	CgUng003210	67kb
cmp0543	Didymin	Flavonoid	chr10:9077202	chr10	9077202	9Mb	EMMAX	CgUng003180	96kb	CgUng003190	-74kb	CgUng003200	-62kb	CgUng003210	67kb
cmp0233	Unknown	Unknown	chr10:9158378	chr10	9158378	9Mb	EMMAX	CgUng003210	-12kb	CgUng003220	64kb
cmp0575	Brutieridin	Flavonoid	chr10:9347562	chr10	9347562	9Mb	EMMAX	CgUng003230	17kb
cmp0371	Unknown	Unknown	chr10:9574789	chr10	9574789	9Mb	EMMAX	CgUng003250	-83kb	CgUng003260	-5kb	CgUng003270	-4kb	CgUng003280	0kb	CgUng003290	10kb	CgUng003300	21kb	CgUng003310	24kb	CgUng003320	36kb	CgUng003330	67kb	CgUng003340	80kb
cmp0371	Unknown	Unknown	chr10:9612781	chr10	9612781	9Mb	both	CgUng003260	-43kb	CgUng003270	-42kb	CgUng003280	-38kb	CgUng003290	-26kb	CgUng003300	-14kb	CgUng003310	-4kb	CgUng003320	0kb	CgUng003330	29kb	CgUng003340	42kb	CgUng003350	65kb	CgUng003360	91kb
cmp0965	Chrysoeriol 7-O-hexoside	Flavonoid	chr10:9628081	chr10	9628081	9Mb	both	CgUng003260	-58kb	CgUng003270	-58kb	CgUng003280	-53kb	CgUng003290	-42kb	CgUng003300	-30kb	CgUng003310	-20kb	CgUng003320	-15kb	CgUng003330	14kb	CgUng003340	27kb	CgUng003350	50kb	CgUng003360	75kb	CgUng003370	88kb	CgUng003380	99kb
cmp0371	Unknown	Unknown	chr10:9670069	chr10	9670069	9Mb	both	CgUng003270	100kb	CgUng003280	-95kb	CgUng003290	-84kb	CgUng003300	-72kb	CgUng003310	-62kb	CgUng003320	-57kb	CgUng003330	-26kb	CgUng003340	-14kb	CgUng003350	8kb	CgUng003360	33kb	CgUng003370	46kb	CgUng003380	57kb	CgUng003390	75kb	CgUng003400	85kb	CgUng003410	94kb	CgUng003420	97kb
cmp0034	Unknown	Unknown	chr10:9793060	chr10	9793060	9Mb	both	CgUng003360	-77kb	CgUng003370	-70kb	CgUng003380	-62kb	CgUng003390	-43kb	CgUng003400	-35kb	CgUng003410	-27kb	CgUng003420	-25kb	CgUng003430	8kb	CgUng003440	10kb	CgUng003450	45kb	CgUng003460	86kb
cmp0371	Unknown	Unknown	chr10:9793060	chr10	9793060	9Mb	EMMAX	CgUng003360	-77kb	CgUng003370	-70kb	CgUng003380	-62kb	CgUng003390	-43kb	CgUng003400	-35kb	CgUng003410	-27kb	CgUng003420	-25kb	CgUng003430	8kb	CgUng003440	10kb	CgUng003450	45kb	CgUng003460	86kb
cmp0140	Unknown	Unknown	chr10:9866060	chr10	9866060	9Mb	EMMAX	CgUng003420	-98kb	CgUng003430	-63kb	CgUng003440	-62kb	CgUng003450	-26kb	CgUng003460	13kb	CgUng003470	51kb	CgUng003480	61kb	CgUng003490	67kb
cmp0160	Unknown	Unknown	chr10:10890371	chr10	10890371	10Mb	EMMAX	CgUng003780	-83kb	CgUng003790	-76kb	CgUng003800	-59kb	CgUng003810	-58kb	CgUng003820	-40kb	CgUng003830	-27kb	CgUng003840	11kb	CgUng003850	16kb	CgUng003860	16kb
cmp0607	Unknown	Unknown	chr10:10890371	chr10	10890371	10Mb	EMMAX	CgUng003780	-83kb	CgUng003790	-76kb	CgUng003800	-59kb	CgUng003810	-58kb	CgUng003820	-40kb	CgUng003830	-27kb	CgUng003840	11kb	CgUng003850	16kb	CgUng003860	16kb
cmp0829	Tricetin	Flavonoid	chr10:10898298	chr10	10898298	10Mb	EMMAX	CgUng003780	-90kb	CgUng003790	-84kb	CgUng003800	-67kb	CgUng003810	-65kb	CgUng003820	-48kb	CgUng003830	-35kb	CgUng003840	3kb	CgUng003850	8kb	CgUng003860	8kb
cmp0007	Unknown	Unknown	chr10:10898490	chr10	10898490	10Mb	EMMAX	CgUng003780	-91kb	CgUng003790	-84kb	CgUng003800	-67kb	CgUng003810	-66kb	CgUng003820	-48kb	CgUng003830	-35kb	CgUng003840	3kb	CgUng003850	8kb	CgUng003860	8kb
cmp0007	Unknown	Unknown	chr10:10952408	chr10	10952408	10Mb	EMMAX	CgUng003830	-89kb	CgUng003840	-48kb	CgUng003850	-43kb	CgUng003860	-35kb	CgUng003870	69kb	CgUng003880	83kb	CgUng003890	94kb	CgUng003900	97kb
cmp0272	Unknown	Unknown	chr10:11017581	chr10	11017581	11Mb	both	CgUng003870	4kb	CgUng003880	18kb	CgUng003890	29kb	CgUng003900	32kb	CgUng003910	58kb	CgUng003920	64kb	CgUng003930	65kb	CgUng003940	70kb	CgUng003950	87kb
cmp0272	Unknown	Unknown	chr10:11019595	chr10	11019595	11Mb	both	CgUng003870	2kb	CgUng003880	16kb	CgUng003890	27kb	CgUng003900	30kb	CgUng003910	56kb	CgUng003920	62kb	CgUng003930	63kb	CgUng003940	68kb	CgUng003950	85kb
cmp0272	Unknown	Unknown	chr10:11019599	chr10	11019599	11Mb	both	CgUng003870	2kb	CgUng003880	16kb	CgUng003890	27kb	CgUng003900	30kb	CgUng003910	56kb	CgUng003920	62kb	CgUng003930	63kb	CgUng003940	68kb	CgUng003950	85kb
cmp0272	Unknown	Unknown	chr10:11025685	chr10	11025685	11Mb	both	CgUng003870	-3kb	CgUng003880	10kb	CgUng003890	20kb	CgUng003900	24kb	CgUng003910	50kb	CgUng003920	56kb	CgUng003930	57kb	CgUng003940	62kb	CgUng003950	79kb
cmp0272	Unknown	Unknown	chr10:11025689	chr10	11025689	11Mb	both	CgUng003870	-3kb	CgUng003880	10kb	CgUng003890	20kb	CgUng003900	24kb	CgUng003910	50kb	CgUng003920	56kb	CgUng003930	57kb	CgUng003940	62kb	CgUng003950	79kb
cmp0272	Unknown	Unknown	chr10:11025916	chr10	11025916	11Mb	EMMAX	CgUng003870	-3kb	CgUng003880	10kb	CgUng003890	20kb	CgUng003900	24kb	CgUng003910	50kb	CgUng003920	56kb	CgUng003930	57kb	CgUng003940	62kb	CgUng003950	78kb
cmp0272	Unknown	Unknown	chr10:11026107	chr10	11026107	11Mb	both	CgUng003870	-3kb	CgUng003880	10kb	CgUng003890	20kb	CgUng003900	24kb	CgUng003910	50kb	CgUng003920	56kb	CgUng003930	57kb	CgUng003940	61kb	CgUng003950	78kb
cmp0272	Unknown	Unknown	chr10:11026174	chr10	11026174	11Mb	both	CgUng003870	-4kb	CgUng003880	10kb	CgUng003890	20kb	CgUng003900	24kb	CgUng003910	50kb	CgUng003920	56kb	CgUng003930	56kb	CgUng003940	61kb	CgUng003950	78kb
cmp0272	Unknown	Unknown	chr10:11028387	chr10	11028387	11Mb	both	CgUng003870	-6kb	CgUng003880	8kb	CgUng003890	18kb	CgUng003900	21kb	CgUng003910	48kb	CgUng003920	53kb	CgUng003930	54kb	CgUng003940	59kb	CgUng003950	76kb
cmp0272	Unknown	Unknown	chr10:11028630	chr10	11028630	11Mb	both	CgUng003870	-6kb	CgUng003880	7kb	CgUng003890	18kb	CgUng003900	21kb	CgUng003910	47kb	CgUng003920	53kb	CgUng003930	54kb	CgUng003940	59kb	CgUng003950	76kb
cmp0272	Unknown	Unknown	chr10:11028759	chr10	11028759	11Mb	both	CgUng003870	-6kb	CgUng003880	7kb	CgUng003890	17kb	CgUng003900	21kb	CgUng003910	47kb	CgUng003920	53kb	CgUng003930	54kb	CgUng003940	59kb	CgUng003950	76kb
cmp0272	Unknown	Unknown	chr10:11033430	chr10	11033430	11Mb	both	CgUng003870	-11kb	CgUng003880	2kb	CgUng003890	13kb	CgUng003900	16kb	CgUng003910	43kb	CgUng003920	48kb	CgUng003930	49kb	CgUng003940	54kb	CgUng003950	71kb	CgUng003960	99kb
cmp0272	Unknown	Unknown	chr10:11033462	chr10	11033462	11Mb	both	CgUng003870	-11kb	CgUng003880	2kb	CgUng003890	13kb	CgUng003900	16kb	CgUng003910	43kb	CgUng003920	48kb	CgUng003930	49kb	CgUng003940	54kb	CgUng003950	71kb	CgUng003960	99kb
cmp0272	Unknown	Unknown	chr10:11035424	chr10	11035424	11Mb	both	CgUng003870	-13kb	CgUng003880	0kb	CgUng003890	11kb	CgUng003900	14kb	CgUng003910	41kb	CgUng003920	46kb	CgUng003930	47kb	CgUng003940	52kb	CgUng003950	69kb	CgUng003960	97kb	CgUng003970	98kb
cmp0272	Unknown	Unknown	chr10:11035454	chr10	11035454	11Mb	both	CgUng003870	-13kb	CgUng003880	0kb	CgUng003890	11kb	CgUng003900	14kb	CgUng003910	41kb	CgUng003920	46kb	CgUng003930	47kb	CgUng003940	52kb	CgUng003950	69kb	CgUng003960	97kb	CgUng003970	98kb
cmp0272	Unknown	Unknown	chr10:11035532	chr10	11035532	11Mb	both	CgUng003870	-13kb	CgUng003880	0kb	CgUng003890	11kb	CgUng003900	14kb	CgUng003910	40kb	CgUng003920	46kb	CgUng003930	47kb	CgUng003940	52kb	CgUng003950	69kb	CgUng003960	97kb	CgUng003970	98kb
cmp0272	Unknown	Unknown	chr10:11035756	chr10	11035756	11Mb	both	CgUng003870	-13kb	CgUng003880	0kb	CgUng003890	10kb	CgUng003900	14kb	CgUng003910	40kb	CgUng003920	46kb	CgUng003930	47kb	CgUng003940	52kb	CgUng003950	69kb	CgUng003960	96kb	CgUng003970	97kb
cmp0272	Unknown	Unknown	chr10:11035880	chr10	11035880	11Mb	both	CgUng003870	-13kb	CgUng003880	0kb	CgUng003890	10kb	CgUng003900	14kb	CgUng003910	40kb	CgUng003920	46kb	CgUng003930	47kb	CgUng003940	52kb	CgUng003950	68kb	CgUng003960	96kb	CgUng003970	97kb
cmp0272	Unknown	Unknown	chr10:11035929	chr10	11035929	11Mb	both	CgUng003870	-13kb	CgUng003880	0kb	CgUng003890	10kb	CgUng003900	14kb	CgUng003910	40kb	CgUng003920	46kb	CgUng003930	47kb	CgUng003940	52kb	CgUng003950	68kb	CgUng003960	96kb	CgUng003970	97kb
cmp0272	Unknown	Unknown	chr10:11035996	chr10	11035996	11Mb	both	CgUng003870	-13kb	CgUng003880	0kb	CgUng003890	10kb	CgUng003900	14kb	CgUng003910	40kb	CgUng003920	46kb	CgUng003930	47kb	CgUng003940	52kb	CgUng003950	68kb	CgUng003960	96kb	CgUng003970	97kb
cmp0272	Unknown	Unknown	chr10:11036957	chr10	11036957	11Mb	EMMAX	CgUng003870	-14kb	CgUng003880	0kb	CgUng003890	9kb	CgUng003900	13kb	CgUng003910	39kb	CgUng003920	45kb	CgUng003930	46kb	CgUng003940	51kb	CgUng003950	67kb	CgUng003960	95kb	CgUng003970	96kb
cmp0272	Unknown	Unknown	chr10:11037025	chr10	11037025	11Mb	both	CgUng003870	-14kb	CgUng003880	0kb	CgUng003890	9kb	CgUng003900	13kb	CgUng003910	39kb	CgUng003920	45kb	CgUng003930	46kb	CgUng003940	51kb	CgUng003950	67kb	CgUng003960	95kb	CgUng003970	96kb
cmp0272	Unknown	Unknown	chr10:11037075	chr10	11037075	11Mb	EMMAX	CgUng003870	-14kb	CgUng003880	0kb	CgUng003890	9kb	CgUng003900	13kb	CgUng003910	39kb	CgUng003920	45kb	CgUng003930	46kb	CgUng003940	51kb	CgUng003950	67kb	CgUng003960	95kb	CgUng003970	96kb
cmp0272	Unknown	Unknown	chr10:11037371	chr10	11037371	11Mb	both	CgUng003870	-15kb	CgUng003880	0kb	CgUng003890	9kb	CgUng003900	12kb	CgUng003910	39kb	CgUng003920	44kb	CgUng003930	45kb	CgUng003940	50kb	CgUng003950	67kb	CgUng003960	95kb	CgUng003970	96kb
cmp0272	Unknown	Unknown	chr10:11037502	chr10	11037502	11Mb	EMMAX	CgUng003870	-15kb	CgUng003880	-1kb	CgUng003890	9kb	CgUng003900	12kb	CgUng003910	38kb	CgUng003920	44kb	CgUng003930	45kb	CgUng003940	50kb	CgUng003950	67kb	CgUng003960	95kb	CgUng003970	96kb
cmp0272	Unknown	Unknown	chr10:11037698	chr10	11037698	11Mb	both	CgUng003870	-15kb	CgUng003880	-1kb	CgUng003890	8kb	CgUng003900	12kb	CgUng003910	38kb	CgUng003920	44kb	CgUng003930	45kb	CgUng003940	50kb	CgUng003950	67kb	CgUng003960	94kb	CgUng003970	96kb
cmp0272	Unknown	Unknown	chr10:11037716	chr10	11037716	11Mb	both	CgUng003870	-15kb	CgUng003880	-1kb	CgUng003890	8kb	CgUng003900	12kb	CgUng003910	38kb	CgUng003920	44kb	CgUng003930	45kb	CgUng003940	50kb	CgUng003950	67kb	CgUng003960	94kb	CgUng003970	96kb
cmp0272	Unknown	Unknown	chr10:11039281	chr10	11039281	11Mb	both	CgUng003870	-17kb	CgUng003880	1kb	CgUng003890	7kb	CgUng003900	11kb	CgUng003910	37kb	CgUng003920	42kb	CgUng003930	43kb	CgUng003940	48kb	CgUng003950	65kb	CgUng003960	93kb	CgUng003970	94kb
cmp0272	Unknown	Unknown	chr10:11043966	chr10	11043966	11Mb	EMMAX	CgUng003870	-21kb	CgUng003880	-3kb	CgUng003890	2kb	CgUng003900	6kb	CgUng003910	32kb	CgUng003920	38kb	CgUng003930	39kb	CgUng003940	44kb	CgUng003950	60kb	CgUng003960	88kb	CgUng003970	89kb
cmp0272	Unknown	Unknown	chr10:11044031	chr10	11044031	11Mb	EMMAX	CgUng003870	-21kb	CgUng003880	-3kb	CgUng003890	2kb	CgUng003900	6kb	CgUng003910	32kb	CgUng003920	38kb	CgUng003930	39kb	CgUng003940	44kb	CgUng003950	60kb	CgUng003960	88kb	CgUng003970	89kb
cmp0272	Unknown	Unknown	chr10:11044048	chr10	11044048	11Mb	both	CgUng003870	-21kb	CgUng003880	-3kb	CgUng003890	2kb	CgUng003900	6kb	CgUng003910	32kb	CgUng003920	38kb	CgUng003930	39kb	CgUng003940	44kb	CgUng003950	60kb	CgUng003960	88kb	CgUng003970	89kb
cmp0272	Unknown	Unknown	chr10:11045309	chr10	11045309	11Mb	EMMAX	CgUng003870	-23kb	CgUng003880	-4kb	CgUng003890	1kb	CgUng003900	4kb	CgUng003910	31kb	CgUng003920	36kb	CgUng003930	37kb	CgUng003940	42kb	CgUng003950	59kb	CgUng003960	87kb	CgUng003970	88kb
cmp0272	Unknown	Unknown	chr10:11046597	chr10	11046597	11Mb	EMMAX	CgUng003870	-24kb	CgUng003880	-5kb	CgUng003890	0kb	CgUng003900	3kb	CgUng003910	29kb	CgUng003920	35kb	CgUng003930	36kb	CgUng003940	41kb	CgUng003950	58kb	CgUng003960	86kb	CgUng003970	87kb
cmp0272	Unknown	Unknown	chr10:11050339	chr10	11050339	11Mb	both	CgUng003870	-28kb	CgUng003880	-9kb	CgUng003890	-2kb	CgUng003900	0kb	CgUng003910	26kb	CgUng003920	31kb	CgUng003930	32kb	CgUng003940	37kb	CgUng003950	54kb	CgUng003960	82kb	CgUng003970	83kb
cmp0272	Unknown	Unknown	chr10:11050451	chr10	11050451	11Mb	both	CgUng003870	-28kb	CgUng003880	-9kb	CgUng003890	-2kb	CgUng003900	0kb	CgUng003910	26kb	CgUng003920	31kb	CgUng003930	32kb	CgUng003940	37kb	CgUng003950	54kb	CgUng003960	82kb	CgUng003970	83kb
cmp0394	Bergapten	Coumarin	chr10:11050451	chr10	11050451	11Mb	EMMAX	CgUng003870	-28kb	CgUng003880	-9kb	CgUng003890	-2kb	CgUng003900	0kb	CgUng003910	26kb	CgUng003920	31kb	CgUng003930	32kb	CgUng003940	37kb	CgUng003950	54kb	CgUng003960	82kb	CgUng003970	83kb
cmp0272	Unknown	Unknown	chr10:11050831	chr10	11050831	11Mb	both	CgUng003870	-28kb	CgUng003880	-9kb	CgUng003890	-3kb	CgUng003900	0kb	CgUng003910	25kb	CgUng003920	31kb	CgUng003930	32kb	CgUng003940	37kb	CgUng003950	54kb	CgUng003960	81kb	CgUng003970	82kb
cmp0272	Unknown	Unknown	chr10:11051155	chr10	11051155	11Mb	EMMAX	CgUng003870	-28kb	CgUng003880	-10kb	CgUng003890	-3kb	CgUng003900	0kb	CgUng003910	25kb	CgUng003920	31kb	CgUng003930	32kb	CgUng003940	36kb	CgUng003950	53kb	CgUng003960	81kb	CgUng003970	82kb
cmp0272	Unknown	Unknown	chr10:11051232	chr10	11051232	11Mb	both	CgUng003870	-29kb	CgUng003880	-10kb	CgUng003890	-3kb	CgUng003900	0kb	CgUng003910	25kb	CgUng003920	31kb	CgUng003930	31kb	CgUng003940	36kb	CgUng003950	53kb	CgUng003960	81kb	CgUng003970	82kb
cmp0272	Unknown	Unknown	chr10:11059884	chr10	11059884	11Mb	EMMAX	CgUng003870	-37kb	CgUng003880	-19kb	CgUng003890	-12kb	CgUng003900	-8kb	CgUng003910	16kb	CgUng003920	22kb	CgUng003930	23kb	CgUng003940	28kb	CgUng003950	44kb	CgUng003960	72kb	CgUng003970	73kb
cmp0272	Unknown	Unknown	chr10:11062313	chr10	11062313	11Mb	EMMAX	CgUng003870	-40kb	CgUng003880	-21kb	CgUng003890	-14kb	CgUng003900	-11kb	CgUng003910	14kb	CgUng003920	19kb	CgUng003930	20kb	CgUng003940	25kb	CgUng003950	42kb	CgUng003960	70kb	CgUng003970	71kb
cmp0272	Unknown	Unknown	chr10:11066117	chr10	11066117	11Mb	both	CgUng003870	-43kb	CgUng003880	-25kb	CgUng003890	-18kb	CgUng003900	-15kb	CgUng003910	10kb	CgUng003920	16kb	CgUng003930	17kb	CgUng003940	21kb	CgUng003950	38kb	CgUng003960	66kb	CgUng003970	67kb	CgUng003980	98kb
cmp0272	Unknown	Unknown	chr10:11067192	chr10	11067192	11Mb	both	CgUng003870	-45kb	CgUng003880	-26kb	CgUng003890	-19kb	CgUng003900	-16kb	CgUng003910	9kb	CgUng003920	15kb	CgUng003930	15kb	CgUng003940	20kb	CgUng003950	37kb	CgUng003960	65kb	CgUng003970	66kb	CgUng003980	97kb
cmp0272	Unknown	Unknown	chr10:11076271	chr10	11076271	11Mb	EMMAX	CgUng003870	-54kb	CgUng003880	-35kb	CgUng003890	-28kb	CgUng003900	-25kb	CgUng003910	0kb	CgUng003920	6kb	CgUng003930	6kb	CgUng003940	11kb	CgUng003950	28kb	CgUng003960	56kb	CgUng003970	57kb	CgUng003980	88kb
cmp0272	Unknown	Unknown	chr10:11077101	chr10	11077101	11Mb	both	CgUng003870	-54kb	CgUng003880	-36kb	CgUng003890	-29kb	CgUng003900	-26kb	CgUng003910	0kb	CgUng003920	5kb	CgUng003930	6kb	CgUng003940	10kb	CgUng003950	27kb	CgUng003960	55kb	CgUng003970	56kb	CgUng003980	87kb
cmp0272	Unknown	Unknown	chr10:11077589	chr10	11077589	11Mb	EMMAX	CgUng003870	-55kb	CgUng003880	-36kb	CgUng003890	-29kb	CgUng003900	-26kb	CgUng003910	-1kb	CgUng003920	4kb	CgUng003930	5kb	CgUng003940	10kb	CgUng003950	27kb	CgUng003960	55kb	CgUng003970	56kb	CgUng003980	87kb
cmp0272	Unknown	Unknown	chr10:11079926	chr10	11079926	11Mb	both	CgUng003870	-57kb	CgUng003880	-39kb	CgUng003890	-32kb	CgUng003900	-28kb	CgUng003910	0kb	CgUng003920	2kb	CgUng003930	3kb	CgUng003940	8kb	CgUng003950	24kb	CgUng003960	52kb	CgUng003970	53kb	CgUng003980	85kb
cmp0114	Unknown	Unknown	chr10:11110012	chr10	11110012	11Mb	EMMAX	CgUng003870	-87kb	CgUng003880	-69kb	CgUng003890	-62kb	CgUng003900	-59kb	CgUng003910	-29kb	CgUng003920	-27kb	CgUng003930	-26kb	CgUng003940	-21kb	CgUng003950	-4kb	CgUng003960	22kb	CgUng003970	23kb	CgUng003980	55kb	CgUng003990	81kb	CgUng004000	96kb
cmp0446	Unknown	Unknown	chr10:11110012	chr10	11110012	11Mb	EMMAX	CgUng003870	-87kb	CgUng003880	-69kb	CgUng003890	-62kb	CgUng003900	-59kb	CgUng003910	-29kb	CgUng003920	-27kb	CgUng003930	-26kb	CgUng003940	-21kb	CgUng003950	-4kb	CgUng003960	22kb	CgUng003970	23kb	CgUng003980	55kb	CgUng003990	81kb	CgUng004000	96kb
cmp0114	Unknown	Unknown	chr10:11113479	chr10	11113479	11Mb	both	CgUng003870	-91kb	CgUng003880	-72kb	CgUng003890	-65kb	CgUng003900	-62kb	CgUng003910	-33kb	CgUng003920	-30kb	CgUng003930	-30kb	CgUng003940	-25kb	CgUng003950	-7kb	CgUng003960	19kb	CgUng003970	20kb	CgUng003980	51kb	CgUng003990	78kb	CgUng004000	92kb
cmp0446	Unknown	Unknown	chr10:11113479	chr10	11113479	11Mb	both	CgUng003870	-91kb	CgUng003880	-72kb	CgUng003890	-65kb	CgUng003900	-62kb	CgUng003910	-33kb	CgUng003920	-30kb	CgUng003930	-30kb	CgUng003940	-25kb	CgUng003950	-7kb	CgUng003960	19kb	CgUng003970	20kb	CgUng003980	51kb	CgUng003990	78kb	CgUng004000	92kb
cmp0993	Chlorogenic acid	Polyphenol	chr10:11113479	chr10	11113479	11Mb	EMMAX	CgUng003870	-91kb	CgUng003880	-72kb	CgUng003890	-65kb	CgUng003900	-62kb	CgUng003910	-33kb	CgUng003920	-30kb	CgUng003930	-30kb	CgUng003940	-25kb	CgUng003950	-7kb	CgUng003960	19kb	CgUng003970	20kb	CgUng003980	51kb	CgUng003990	78kb	CgUng004000	92kb
cmp0114	Unknown	Unknown	chr10:11115960	chr10	11115960	11Mb	both	CgUng003870	-93kb	CgUng003880	-75kb	CgUng003890	-68kb	CgUng003900	-64kb	CgUng003910	-35kb	CgUng003920	-33kb	CgUng003930	-32kb	CgUng003940	-27kb	CgUng003950	-10kb	CgUng003960	16kb	CgUng003970	17kb	CgUng003980	49kb	CgUng003990	75kb	CgUng004000	90kb	CgUng004010	99kb	CgUng004020	99kb
cmp0446	Unknown	Unknown	chr10:11115960	chr10	11115960	11Mb	both	CgUng003870	-93kb	CgUng003880	-75kb	CgUng003890	-68kb	CgUng003900	-64kb	CgUng003910	-35kb	CgUng003920	-33kb	CgUng003930	-32kb	CgUng003940	-27kb	CgUng003950	-10kb	CgUng003960	16kb	CgUng003970	17kb	CgUng003980	49kb	CgUng003990	75kb	CgUng004000	90kb	CgUng004010	99kb	CgUng004020	99kb
cmp0993	Chlorogenic acid	Polyphenol	chr10:11115960	chr10	11115960	11Mb	EMMAX	CgUng003870	-93kb	CgUng003880	-75kb	CgUng003890	-68kb	CgUng003900	-64kb	CgUng003910	-35kb	CgUng003920	-33kb	CgUng003930	-32kb	CgUng003940	-27kb	CgUng003950	-10kb	CgUng003960	16kb	CgUng003970	17kb	CgUng003980	49kb	CgUng003990	75kb	CgUng004000	90kb	CgUng004010	99kb	CgUng004020	99kb
cmp0272	Unknown	Unknown	chr10:11156349	chr10	11156349	11Mb	EMMAX	CgUng003910	-76kb	CgUng003920	-73kb	CgUng003930	-72kb	CgUng003940	-67kb	CgUng003950	-50kb	CgUng003960	-23kb	CgUng003970	3kb	CgUng003980	8kb	CgUng003990	35kb	CgUng004000	49kb	CgUng004010	58kb	CgUng004020	59kb
cmp0539	Poncirin	Flavonoid	chr10:11157073	chr10	11157073	11Mb	EMMAX	CgUng003910	-76kb	CgUng003920	-74kb	CgUng003930	-73kb	CgUng003940	-68kb	CgUng003950	-51kb	CgUng003960	-24kb	CgUng003970	3kb	CgUng003980	7kb	CgUng003990	34kb	CgUng004000	49kb	CgUng004010	58kb	CgUng004020	58kb
cmp0544	Poncirin	Flavonoid	chr10:11157073	chr10	11157073	11Mb	EMMAX	CgUng003910	-76kb	CgUng003920	-74kb	CgUng003930	-73kb	CgUng003940	-68kb	CgUng003950	-51kb	CgUng003960	-24kb	CgUng003970	3kb	CgUng003980	7kb	CgUng003990	34kb	CgUng004000	49kb	CgUng004010	58kb	CgUng004020	58kb
cmp0906	Luteolin 7-O-glucoside	Flavonoid	chr10:11157073	chr10	11157073	11Mb	EMMAX	CgUng003910	-76kb	CgUng003920	-74kb	CgUng003930	-73kb	CgUng003940	-68kb	CgUng003950	-51kb	CgUng003960	-24kb	CgUng003970	3kb	CgUng003980	7kb	CgUng003990	34kb	CgUng004000	49kb	CgUng004010	58kb	CgUng004020	58kb
cmp0272	Unknown	Unknown	chr10:11157417	chr10	11157417	11Mb	EMMAX	CgUng003910	-77kb	CgUng003920	-74kb	CgUng003930	-74kb	CgUng003940	-68kb	CgUng003950	-51kb	CgUng003960	-24kb	CgUng003970	2kb	CgUng003980	7kb	CgUng003990	34kb	CgUng004000	48kb	CgUng004010	57kb	CgUng004020	58kb
cmp0272	Unknown	Unknown	chr10:11157922	chr10	11157922	11Mb	EMMAX	CgUng003910	-77kb	CgUng003920	-75kb	CgUng003930	-74kb	CgUng003940	-69kb	CgUng003950	-52kb	CgUng003960	-25kb	CgUng003970	2kb	CgUng003980	7kb	CgUng003990	33kb	CgUng004000	48kb	CgUng004010	57kb	CgUng004020	58kb
cmp0272	Unknown	Unknown	chr10:11158078	chr10	11158078	11Mb	both	CgUng003910	-77kb	CgUng003920	-75kb	CgUng003930	-74kb	CgUng003940	-69kb	CgUng003950	-52kb	CgUng003960	-25kb	CgUng003970	2kb	CgUng003980	6kb	CgUng003990	33kb	CgUng004000	48kb	CgUng004010	57kb	CgUng004020	57kb
cmp0272	Unknown	Unknown	chr10:11158591	chr10	11158591	11Mb	both	CgUng003910	-78kb	CgUng003920	-76kb	CgUng003930	-75kb	CgUng003940	-70kb	CgUng003950	-52kb	CgUng003960	-25kb	CgUng003970	1kb	CgUng003980	6kb	CgUng003990	33kb	CgUng004000	47kb	CgUng004010	56kb	CgUng004020	57kb
cmp0272	Unknown	Unknown	chr10:11160095	chr10	11160095	11Mb	EMMAX	CgUng003910	-79kb	CgUng003920	-77kb	CgUng003930	-76kb	CgUng003940	-71kb	CgUng003950	-54kb	CgUng003960	-27kb	CgUng003970	0kb	CgUng003980	4kb	CgUng003990	31kb	CgUng004000	46kb	CgUng004010	55kb	CgUng004020	55kb
cmp0272	Unknown	Unknown	chr10:11171793	chr10	11171793	11Mb	EMMAX	CgUng003910	-91kb	CgUng003920	-89kb	CgUng003930	-88kb	CgUng003940	-83kb	CgUng003950	-66kb	CgUng003960	-38kb	CgUng003970	-11kb	CgUng003980	1kb	CgUng003990	19kb	CgUng004000	34kb	CgUng004010	43kb	CgUng004020	44kb	CgUng004030	89kb
cmp0272	Unknown	Unknown	chr10:11842005	chr10	11842005	11Mb	both	CgUng004260	-89kb	CgUng004270	-56kb	CgUng004280	-38kb	CgUng004290	-28kb	CgUng004300	48kb	CgUng004310	64kb	CgUng004320	65kb
cmp0007	Unknown	Unknown	chr10:12082964	chr10	12082964	12Mb	EMMAX	CgUng004350	-74kb	CgUng004360	-48kb	CgUng004370	-45kb	CgUng004380	-41kb	CgUng004390	8kb	CgUng004400	18kb	CgUng004410	51kb	CgUng004420	56kb	CgUng004430	61kb	CgUng004440	64kb	CgUng004450	66kb
cmp0007	Unknown	Unknown	chr10:12096956	chr10	12096956	12Mb	EMMAX	CgUng004350	-88kb	CgUng004360	-62kb	CgUng004370	-59kb	CgUng004380	-55kb	CgUng004390	-3kb	CgUng004400	4kb	CgUng004410	37kb	CgUng004420	42kb	CgUng004430	47kb	CgUng004440	50kb	CgUng004450	52kb	CgUng004460	98kb
cmp0007	Unknown	Unknown	chr10:12163638	chr10	12163638	12Mb	EMMAX	CgUng004390	-70kb	CgUng004400	-61kb	CgUng004410	-28kb	CgUng004420	-23kb	CgUng004430	-18kb	CgUng004440	-15kb	CgUng004450	-14kb	CgUng004460	31kb	CgUng004470	40kb	CgUng004480	60kb	CgUng004490	73kb	CgUng004500	75kb	CgUng004510	81kb	CgUng004520	84kb	CgUng004530	86kb
cmp0007	Unknown	Unknown	chr10:12173207	chr10	12173207	12Mb	EMMAX	CgUng004390	-80kb	CgUng004400	-71kb	CgUng004410	-38kb	CgUng004420	-32kb	CgUng004430	-28kb	CgUng004440	-24kb	CgUng004450	-23kb	CgUng004460	22kb	CgUng004470	31kb	CgUng004480	51kb	CgUng004490	64kb	CgUng004500	65kb	CgUng004510	72kb	CgUng004520	74kb	CgUng004530	76kb
cmp0007	Unknown	Unknown	chr10:12173265	chr10	12173265	12Mb	EMMAX	CgUng004390	-80kb	CgUng004400	-71kb	CgUng004410	-38kb	CgUng004420	-32kb	CgUng004430	-28kb	CgUng004440	-24kb	CgUng004450	-23kb	CgUng004460	22kb	CgUng004470	31kb	CgUng004480	51kb	CgUng004490	64kb	CgUng004500	65kb	CgUng004510	71kb	CgUng004520	74kb	CgUng004530	76kb
cmp0007	Unknown	Unknown	chr10:12190177	chr10	12190177	12Mb	EMMAX	CgUng004390	-97kb	CgUng004400	-88kb	CgUng004410	-55kb	CgUng004420	-49kb	CgUng004430	-45kb	CgUng004440	-41kb	CgUng004450	-40kb	CgUng004460	5kb	CgUng004470	14kb	CgUng004480	34kb	CgUng004490	47kb	CgUng004500	48kb	CgUng004510	55kb	CgUng004520	57kb	CgUng004530	59kb	CgUng004540	95kb
cmp0007	Unknown	Unknown	chr10:12190608	chr10	12190608	12Mb	EMMAX	CgUng004390	-97kb	CgUng004400	-88kb	CgUng004410	-55kb	CgUng004420	-50kb	CgUng004430	-45kb	CgUng004440	-42kb	CgUng004450	-41kb	CgUng004460	4kb	CgUng004470	13kb	CgUng004480	33kb	CgUng004490	46kb	CgUng004500	48kb	CgUng004510	54kb	CgUng004520	57kb	CgUng004530	59kb	CgUng004540	94kb
cmp0007	Unknown	Unknown	chr10:12335779	chr10	12335779	12Mb	EMMAX	CgUng004490	-97kb	CgUng004500	-95kb	CgUng004510	-90kb	CgUng004520	-87kb	CgUng004530	-85kb	CgUng004540	-50kb	CgUng004550	-43kb	CgUng004560	-34kb	CgUng004570	5kb	CgUng004580	9kb	CgUng004590	51kb	CgUng004600	53kb	CgUng004610	78kb	CgUng004620	85kb	CgUng004630	91kb
cmp0007	Unknown	Unknown	chr10:12336931	chr10	12336931	12Mb	EMMAX	CgUng004490	-99kb	CgUng004500	-97kb	CgUng004510	-91kb	CgUng004520	-88kb	CgUng004530	-86kb	CgUng004540	-51kb	CgUng004550	-44kb	CgUng004560	-35kb	CgUng004570	4kb	CgUng004580	8kb	CgUng004590	50kb	CgUng004600	52kb	CgUng004610	77kb	CgUng004620	84kb	CgUng004630	89kb
cmp0007	Unknown	Unknown	chr10:12492163	chr10	12492163	12Mb	EMMAX	CgUng004610	-77kb	CgUng004620	-70kb	CgUng004630	-64kb	CgUng004640	-48kb	CgUng004650	-12kb	CgUng004660	-4kb	CgUng004670	2kb	CgUng004680	9kb	CgUng004690	18kb	CgUng004700	65kb	CgUng004710	71kb
cmp0007	Unknown	Unknown	chr10:12595224	chr10	12595224	12Mb	EMMAX	CgUng004670	99kb	CgUng004680	-93kb	CgUng004690	-83kb	CgUng004700	-36kb	CgUng004710	-30kb	CgUng004720	2kb	CgUng004730	4kb	CgUng004740	17kb	CgUng004750	24kb	CgUng004760	69kb	CgUng004770	80kb	CgUng004780	93kb
cmp0007	Unknown	Unknown	chr10:12673156	chr10	12673156	12Mb	EMMAX	CgUng004720	-75kb	CgUng004730	-71kb	CgUng004740	-58kb	CgUng004750	-52kb	CgUng004760	-8kb	CgUng004770	2kb	CgUng004780	15kb	CgUng004790	26kb	CgUng004800	34kb	CgUng004810	40kb	CgUng004820	65kb	CgUng004830	70kb	CgUng004840	74kb	CgUng004850	76kb
cmp0007	Unknown	Unknown	chr10:12762366	chr10	12762366	12Mb	EMMAX	CgUng004760	-97kb	CgUng004770	-84kb	CgUng004780	-71kb	CgUng004790	-60kb	CgUng004800	-51kb	CgUng004810	-37kb	CgUng004820	-22kb	CgUng004830	-16kb	CgUng004840	-12kb	CgUng004850	-7kb	CgUng004860	30kb
cmp0309	Unknown	Unknown	chr10:12797547	chr10	12797547	12Mb	EMMAX	CgUng004790	-95kb	CgUng004800	-86kb	CgUng004810	-72kb	CgUng004820	-58kb	CgUng004830	-51kb	CgUng004840	-47kb	CgUng004850	-42kb	CgUng004860	0kb	CgUng004870	68kb
[truncated: 10,658 more rows]
[truncated: 172 more columns]
