# Supplementary material for: A metabolomics study in citrus provides insight into bioactive phenylpropanoid metabolism
Source: Hortic Res. 2023 Dec 19;11(1):uhad267. doi: 10.1093/hr/uhad267 (PMC10831325; doi:10.1093/hr/uhad267)
Supplement: Web_Material_uhad267 [file web_material_uhad267.zip › Table S13.xlsx]

## Sheet: Suppl. Table 13
Table S13 Correlation matrix between varieties.
ID	cmp0002	cmp0003	cmp0004	cmp0005	cmp0006	cmp0007	cmp0008	cmp0009	cmp0010	cmp0011	cmp0012	cmp0013	cmp0015	cmp0016	cmp0020	cmp0021	cmp0022	cmp0023	cmp0024	cmp0025	cmp0026	cmp0027	cmp0028	cmp0029	cmp0030	cmp0031	cmp0032	cmp0033	cmp0034	cmp0035	cmp0036	cmp0037	cmp0038	cmp0039	cmp0040	cmp0041	cmp0042	cmp0043	cmp0044	cmp0045	cmp0046	cmp0047	cmp0048	cmp0049	cmp0050	cmp0051	cmp0053	cmp0054	cmp0055
cmp0002	1	-0.1106	-0.356777	-0.0366532	-0.178074	0.0725417	0.0814516	0.283389	-0.13944	0.140891	-0.0214836	-0.139323	-0.293069	-0.0843533	-0.192547	-0.216526	-0.448529	0.114886	-0.0284086	0.0390421	-0.192929	-0.00121233	0.0715251	0.0106462	-0.173131	0.0906953	-0.10415	-0.030251	-0.0767791	-0.0095169	0.291685	0.214631	-0.0955081	-0.0178679	-0.0425146	0.254955	-0.288776	0.217186	0.0383132	-0.0981047	-0.0354747	-0.111176	0.192782	-0.034124	0.354188	-0.116154	-0.151882	-0.256797	-0.0112468
cmp0003	-0.1106	1	0.334926	-0.337333	0.209467	-0.102947	-0.0427292	0.0247472	0.191439	-0.154306	0.0679326	0.127664	3.77849e-05	-0.118418	-0.254496	-0.00626626	0.0983707	0.0570622	0.263198	0.0733337	-0.0194925	0.425082	0.0150011	0.0693819	0.0231201	0.0704276	-0.0386818	-0.0789475	-0.00531172	-0.0591465	0.100245	-0.134018	-0.262958	0.0222371	0.0126863	-0.174131	-0.0159954	-0.117865	-0.138224	0.0808459	0.0238684	0.239793	0.0232967	0.197367	-0.000501337	0.280232	-0.0842169	0.0844665	-0.0134141
cmp0004	-0.356777	0.334926	1	-0.125277	0.437112	0.0124333	0.0499113	0.165844	0.136549	-0.198092	0.0630624	0.356113	0.361967	-0.223225	0.0867172	0.369231	0.4605	0.256025	0.108858	-0.0160646	0.0971532	0.255565	0.324282	0.0848422	0.00992091	-0.0885479	-0.143465	0.0310801	0.0986335	0.0219479	-0.0155287	0.0722785	0.153277	0.186267	0.167986	-0.353671	0.203894	-0.10381	-0.0337208	0.203096	0.233479	0.274254	0.173985	0.162996	-0.199308	0.202658	0.135967	0.228539	0.134554
cmp0005	-0.0366532	-0.337333	-0.125277	1	-0.0155649	0.118319	-0.00758894	0.171798	0.117778	0.0627118	0.0491505	-0.149627	0.0125255	0.257217	-0.0706706	0.0437515	-0.0737171	0.160076	0.148205	-0.0588295	0.0533225	-0.00856939	0.116631	-0.108273	-0.0295977	0.0123239	0.00713144	0.064468	-0.0846741	0.0559706	0.0754157	0.137796	-0.183512	-0.000931126	0.0127964	-0.108126	-0.201078	0.0609845	-0.0386133	-0.0798231	-0.0959978	-0.141205	0.0596564	-0.159887	0.161435	0.162394	-0.0517427	-0.0788222	-0.0316881
cmp0006	-0.178074	0.209467	0.437112	-0.0155649	1	-0.09254	-0.109187	0.285357	0.24126	-0.158995	-0.173318	0.399007	0.773231	-0.147952	0.0260043	0.303639	0.641321	0.381441	0.13386	-0.130149	0.215298	0.220588	0.440148	-0.0604115	-0.129222	-0.18452	-0.0566535	0.071722	0.153564	0.0617884	0.484732	-0.065324	0.155919	0.011027	0.0198225	-0.347842	0.223296	-0.170502	-0.13369	0.137599	0.26666	0.275204	0.42254	0.159559	-0.112919	0.289616	0.20498	0.423609	0.0651547
cmp0007	0.0725417	-0.102947	0.0124333	0.118319	-0.09254	1	0.170104	0.0369176	-0.0167629	-0.0999082	-0.00439051	-0.0858958	-0.142021	-0.0128864	-0.0398131	-0.0565216	-0.132391	-0.0299415	-0.11714	-0.00759611	-0.000650236	-0.116145	-0.0182851	-0.0231382	-0.0426118	0.0495621	0.0739472	-0.0557218	0.109956	-0.0523123	0.0105846	-0.000565837	0.0586555	0.0113376	-0.0122342	0.181843	-0.055333	0.119188	-0.0311519	-0.0492187	-0.0177255	-0.0594551	-0.0295802	-1.43215e-05	0.298845	-0.0882225	0.112892	-0.0722575	0.143784
cmp0008	0.0814516	-0.0427292	0.0499113	-0.00758894	-0.109187	0.170104	1	-0.104666	-0.249809	-0.0265699	0.368212	-0.147142	-0.0483502	-0.26151	-0.177703	-0.214818	-0.0097522	-0.182067	-0.0920185	0.304718	-0.212219	0.0179259	-0.220694	0.0185941	-0.12862	-0.073786	0.0354622	0.00398936	-0.0197616	0.0343404	-0.0656096	-0.239067	0.128205	-0.083448	-0.102401	-0.033014	0.0468312	-0.0316393	0.320708	0.0809833	-0.0300655	-0.0136102	-0.127492	0.0691735	0.0377213	-0.0367446	-0.195903	-0.0143193	-0.0786648
cmp0009	0.283389	0.0247472	0.165844	0.171798	0.285357	0.0369176	-0.104666	1	0.1077	-0.353437	-0.205275	0.0126277	0.0841778	-0.303747	-0.105258	0.216543	-0.188138	0.842552	0.241879	-0.0797788	-0.0653622	0.0952686	0.709411	0.0441596	-0.0711147	-0.0593219	-0.0657102	-0.104268	0.0219614	-0.100202	0.586178	0.497266	-0.0674655	0.0127281	0.0523786	-0.176827	-0.269312	0.251677	-0.214764	-0.0017426	0.0262574	-0.0212189	0.693195	0.0179735	0.331395	0.185081	-0.0775441	-0.100552	0.0705912
cmp0010	-0.13944	0.191439	0.136549	0.117778	0.24126	-0.0167629	-0.249809	0.1077	1	-0.293725	-0.206243	0.114606	-0.0243961	0.0724768	-0.0280455	0.336837	0.177076	0.236494	0.320834	-0.0178497	0.349388	0.241993	0.221496	0.0941315	0.0188758	0.0615223	0.126144	0.0661655	0.0433065	0.0659319	0.178734	0.074025	0.0856473	0.0934978	0.0883435	-0.248575	-0.125704	-0.100181	-0.216576	0.231539	0.209866	0.201066	0.237974	0.142964	0.0502884	0.278617	0.333281	0.123317	0.178189
cmp0011	0.140891	-0.154306	-0.198092	0.0627118	-0.158995	-0.0999082	-0.0265699	-0.353437	-0.293725	1	0.175046	-0.0747955	-0.0559852	0.130139	0.0453313	-0.25705	0.0259002	-0.302791	-0.228178	0.0604807	-0.172111	-0.122049	-0.300499	-0.140067	-0.0233306	0.0565283	0.0196512	0.161996	-0.00583164	0.151084	-0.186884	-0.204084	-0.0874994	-0.0370126	-0.0499586	0.190346	0.147564	-0.0282077	0.0247015	-0.239047	-0.119066	-0.10938	-0.350987	-0.219816	-0.123822	-0.232854	-0.172803	-0.0356	-0.310217
cmp0012	-0.0214836	0.0679326	0.0630624	0.0491505	-0.173318	-0.00439051	0.368212	-0.205275	-0.206243	0.175046	1	-0.154597	-0.0521981	-0.233909	-0.174187	-0.294772	-0.068784	-0.225807	-0.000309935	0.263857	-0.286069	0.00030091	-0.271403	-0.0601289	-0.134155	0.11534	-0.200822	0.091446	-0.0103451	0.116786	-0.0785484	-0.0363662	-0.0421639	0.0984911	0.107769	-0.000927458	0.138895	0.0522939	0.114364	-0.0309761	-0.196391	-0.0207378	-0.24563	-0.0865408	-0.0376851	-0.0355787	-0.178603	-0.193525	-0.0709172
cmp0013	-0.139323	0.127664	0.356113	-0.149627	0.399007	-0.0858958	-0.147142	0.0126277	0.114606	-0.0747955	-0.154597	1	0.426317	0.0145622	0.378867	0.479269	0.412334	0.132107	0.102383	-0.0747447	0.248602	0.127674	0.305906	0.076145	0.0210558	-0.0820597	-0.0544313	0.110699	0.121921	0.0742379	0.107794	-0.0115575	0.215126	0.125766	0.101672	-0.200364	0.281479	-0.0656396	0.141069	0.320451	0.420603	0.296368	0.291467	0.190053	-0.15838	0.186729	0.195622	0.265884	0.0413309
cmp0015	-0.293069	3.77849e-05	0.361967	0.0125255	0.773231	-0.142021	-0.0483502	0.0841778	-0.0243961	-0.0559852	-0.0521981	0.426317	1	-0.118314	0.16283	0.278767	0.777608	0.152063	0.0104739	-0.175192	0.247989	0.0578042	0.284799	-0.0388137	-0.168512	-0.280636	-0.052806	0.0698515	0.222824	0.0497151	0.241237	-0.109248	0.280935	-0.00930679	-0.0164792	-0.43882	0.471107	-0.210263	0.0124205	0.19353	0.261467	0.274331	0.264126	0.150867	-0.242283	0.220014	0.156196	0.406338	-0.0627145
cmp0016	-0.0843533	-0.118418	-0.223225	0.257217	-0.147952	-0.0128864	-0.26151	-0.303747	0.0724768	0.130139	-0.233909	0.0145622	-0.118314	1	0.23456	0.0758106	-0.0228892	-0.181789	0.116959	-0.201013	0.248422	-0.0874947	-0.125685	-0.0892028	0.2194	-0.000921725	0.068122	0.125062	-0.0662059	0.117049	-0.151594	-0.0952698	-0.0332616	0.00793469	0.0214685	0.135471	-0.049049	0.0746539	0.0606307	-0.0455014	0.0279218	0.00308946	-0.206013	0.0308889	0.0234099	0.0857311	0.211614	0.0132755	0.119913
cmp0020	-0.192547	-0.254496	0.0867172	-0.0706706	0.0260043	-0.0398131	-0.177703	-0.105258	-0.0280455	0.0453313	-0.174187	0.378867	0.16283	0.23456	1	0.581481	0.150685	0.0498593	-0.153341	-0.0712918	0.287605	-0.344888	0.25774	-0.138518	0.102582	-0.113037	-0.00148102	0.198524	0.131665	0.158493	-0.0345344	-0.0500928	0.302062	-0.131812	-0.133634	0.0160612	0.0728614	-0.0454037	0.0274816	-0.0224038	0.221493	0.0650227	-0.0344758	0.0147598	-0.179595	-0.146041	0.315261	0.0787588	0.0746431
cmp0021	-0.216526	-0.00626626	0.369231	0.0437515	0.303639	-0.0565216	-0.214818	0.216543	0.336837	-0.25705	-0.294772	0.479269	0.278767	0.0758106	0.581481	1	0.253931	0.454036	0.253067	-0.17385	0.429763	0.0815912	0.735952	-0.0463996	-0.0126736	-0.133114	-0.002006	0.150395	0.0518899	0.120871	0.121467	0.156617	0.23792	0.0840231	0.0876157	-0.267422	0.0142924	-0.00288713	-0.129011	0.25604	0.412074	0.179619	0.360965	0.132407	-0.0992619	0.297413	0.420566	0.1905	0.190999
cmp0022	-0.448529	0.0983707	0.4605	-0.0737171	0.641321	-0.132391	-0.0097522	-0.188138	0.177076	0.0259002	-0.068784	0.412334	0.777608	-0.0228892	0.150685	0.253931	1	-0.0407489	-0.0679216	-0.0528798	0.33904	0.12835	0.0506957	0.0555801	-0.0498999	-0.198611	0.0208421	0.142479	0.164242	0.124024	-0.00665148	-0.288994	0.343816	0.0152738	-0.0172482	-0.42417	0.567424	-0.304243	0.00399919	0.227596	0.29481	0.336177	0.0197639	0.244118	-0.375521	0.112332	0.278128	0.581881	0.0225985
cmp0023	0.114886	0.0570622	0.256025	0.160076	0.381441	-0.0299415	-0.182067	0.842552	0.236494	-0.302791	-0.225807	0.132107	0.152063	-0.181789	0.0498593	0.454036	-0.0407489	1	0.37595	-0.120219	0.0556709	0.184822	0.795518	0.0209051	-0.0594659	-0.0752329	-0.0379308	-0.00263523	-0.00553114	-0.010415	0.553268	0.374841	-0.0527633	0.0573927	0.103324	-0.244045	-0.205793	0.110424	-0.219363	0.0657544	0.117029	0.0136278	0.658371	0.00898436	0.104133	0.365131	0.0312448	0.0215346	0.032007
cmp0024	-0.0284086	0.263198	0.108858	0.148205	0.13386	-0.11714	-0.0920185	0.241879	0.320834	-0.228178	-0.000309935	0.102383	0.0104739	0.116959	-0.153341	0.253067	-0.0679216	0.37595	1	-0.185143	0.0392226	0.501315	0.244237	0.143926	-0.0484572	-0.0715793	0.0439849	-0.060673	-0.0822937	-0.0548604	0.117094	0.165767	-0.168864	0.162881	0.223311	-0.200825	-0.17593	0.0523307	-0.0855314	0.139219	0.0553883	-0.0191349	0.235784	0.00487496	0.124171	0.842268	0.00599545	0.0113984	0.0942458
cmp0025	0.0390421	0.0733337	-0.0160646	-0.0588295	-0.130149	-0.00759611	0.304718	-0.0797788	-0.0178497	0.0604807	0.263857	-0.0747447	-0.175192	-0.201013	-0.0712918	-0.17385	-0.0528798	-0.120219	-0.185143	1	-0.202571	0.0442592	-0.166488	0.079387	0.251775	0.117062	-0.0905162	0.117055	0.0709524	0.147401	-0.0763262	-0.19926	0.0598665	-0.155165	-0.16989	-0.0582602	-0.0386885	-0.0409323	-0.155225	-0.19332	-0.0034593	0.0216268	-0.187114	-0.0655578	-0.108358	-0.173224	-0.131709	-0.101626	-0.0641648
cmp0026	-0.192929	-0.0194925	0.0971532	0.0533225	0.215298	-0.000650236	-0.212219	-0.0653622	0.349388	-0.172111	-0.286069	0.248602	0.247989	0.248422	0.287605	0.429763	0.33904	0.0556709	0.0392226	-0.202571	1	-0.106148	0.20338	-0.047004	-0.0321751	-0.0213991	0.0415169	0.128794	0.278525	0.0976593	0.045832	-0.112812	0.328272	0.000122479	-0.0388917	-0.118737	0.186951	-0.206714	-0.00650501	0.288405	0.334483	0.411966	0.152855	0.369742	-0.170991	0.000335959	0.557545	0.317038	0.348776
cmp0027	-0.00121233	0.425082	0.255565	-0.00856939	0.220588	-0.116145	0.0179259	0.0952686	0.241993	-0.122049	0.00030091	0.127674	0.0578042	-0.0874947	-0.344888	0.0815912	0.12835	0.184822	0.501315	0.0442592	-0.106148	1	0.0505293	0.127015	-0.0779183	-0.0432775	0.036145	-0.15644	-0.157046	-0.129176	0.0305858	-0.0618181	-0.135859	0.169968	0.152	-0.220425	-0.00239331	-0.123395	-0.101753	0.0676571	0.0878785	0.0887607	0.0370985	0.047326	-0.0563698	0.59472	-0.113118	0.177595	-0.018107
cmp0028	0.0715251	0.0150011	0.324282	0.116631	0.440148	-0.0182851	-0.220694	0.709411	0.221496	-0.300499	-0.271403	0.305906	0.284799	-0.125685	0.25774	0.735952	0.0506957	0.795518	0.244237	-0.166488	0.20338	0.0505293	1	-0.00983813	-0.091092	-0.0835405	-0.0876682	0.0609672	0.0869632	0.0464701	0.487086	0.420994	0.0877891	0.0482169	0.0710094	-0.230971	-0.131556	0.12131	-0.223806	0.152281	0.275226	0.164561	0.71363	0.124962	0.104295	0.253823	0.274057	0.0594823	0.189661
cmp0029	0.0106462	0.0693819	0.0848422	-0.108273	-0.0604115	-0.0231382	0.0185941	0.0441596	0.0941315	-0.140067	-0.0601289	0.076145	-0.0388137	-0.0892028	-0.138518	-0.0463996	0.0555801	0.0209051	0.143926	0.079387	-0.047004	0.127015	-0.00983813	1	0.0608814	0.46792	0.282728	-0.139396	-0.0204602	-0.131331	-0.134878	0.266916	0.171412	0.209148	0.158486	-0.00662467	0.00856511	0.0757449	0.0157898	0.126276	0.036229	0.0852709	0.0742106	0.106048	-0.0859194	0.147673	-0.107315	-0.0276843	0.0764104
cmp0030	-0.173131	0.0231201	0.00992091	-0.0295977	-0.129222	-0.0426118	-0.12862	-0.0711147	0.0188758	-0.0233306	-0.134155	0.0210558	-0.168512	0.2194	0.102582	-0.0126736	-0.0498999	-0.0594659	-0.0484572	0.251775	-0.0321751	-0.0779183	-0.091092	0.0608814	1	-0.00261786	0.143364	0.0250349	-0.0192259	0.0135887	-0.068628	-0.109887	-0.0659788	-0.143133	-0.114807	-0.0900421	-0.131261	-0.0234383	-0.123602	-0.158251	-0.0153433	-0.105408	-0.163517	-0.0494056	-0.0693834	-0.125962	0.0101232	-0.122842	0.00948249
cmp0031	0.0906953	0.0704276	-0.0885479	0.0123239	-0.18452	0.0495621	-0.073786	-0.0593219	0.0615223	0.0565283	0.11534	-0.0820597	-0.280636	-0.000921725	-0.113037	-0.133114	-0.198611	-0.0752329	-0.0715793	0.117062	-0.0213991	-0.0432775	-0.0835405	0.46792	-0.00261786	1	0.255952	-0.137312	-0.0652083	-0.127855	-0.0615392	0.117708	-0.0287734	0.0667979	0.0549463	0.293035	-0.156861	0.0492046	-0.134103	-0.0805338	-0.172406	0.056772	-0.0585926	0.0502246	0.0749899	-0.0864196	-0.0797496	-0.184172	0.152295
cmp0032	-0.10415	-0.0386818	-0.143465	0.00713144	-0.0566535	0.0739472	0.0354622	-0.0657102	0.126144	0.0196512	-0.200822	-0.0544313	-0.052806	0.068122	-0.00148102	-0.002006	0.0208421	-0.0379308	0.0439849	-0.0905162	0.0415169	0.036145	-0.0876682	0.282728	0.143364	0.255952	1	-0.0286704	0.00646783	-0.0251275	-0.0967769	-0.0885404	-0.0131229	-0.0873043	-0.111397	0.0509694	-0.0355557	-0.0285017	-0.00971032	0.0385252	0.0102169	-0.0200137	-0.0671416	0.0499827	-0.0559381	0.103237	-0.0325648	0.0610471	-0.101081
cmp0033	-0.030251	-0.0789475	0.0310801	0.064468	0.071722	-0.0557218	0.00398936	-0.104268	0.0661655	0.161996	0.091446	0.110699	0.0698515	0.125062	0.198524	0.150395	0.142479	-0.00263523	-0.060673	0.117055	0.128794	-0.15644	0.0609672	-0.139396	0.0250349	-0.137312	-0.0286704	1	0.161628	0.991932	0.0508718	-0.072983	-0.0712827	-0.192098	-0.15209	-0.0852807	0.0358233	-0.226032	-0.132977	-0.0583284	-0.154801	0.0278932	-0.0203014	0.022612	-0.128824	-0.0740342	0.230226	-0.130264	0.00661774
cmp0034	-0.0767791	-0.00531172	0.0986335	-0.0846741	0.153564	0.109956	-0.0197616	0.0219614	0.0433065	-0.00583164	-0.0103451	0.121921	0.222824	-0.0662059	0.131665	0.0518899	0.164242	-0.00553114	-0.0822937	0.0709524	0.278525	-0.157046	0.0869632	-0.0204602	-0.0192259	-0.0652083	0.00646783	0.161628	1	0.136617	0.0618922	-0.0979596	0.180579	-0.173048	-0.188307	-0.102914	0.0315306	0.0281929	-0.185305	-0.0534382	0.0581282	0.582363	0.0648602	0.43704	0.00460823	-0.0361385	0.181353	-0.0327036	0.181863
cmp0035	-0.0095169	-0.0591465	0.0219479	0.0559706	0.0617884	-0.0523123	0.0343404	-0.100202	0.0659319	0.151084	0.116786	0.0742379	0.0497151	0.117049	0.158493	0.120871	0.124024	-0.010415	-0.0548604	0.147401	0.0976593	-0.129176	0.0464701	-0.131331	0.0135887	-0.127855	-0.0251275	0.991932	0.136617	1	0.0559629	-0.0722917	-0.0883498	-0.198029	-0.160986	-0.0846198	0.0249014	-0.219106	-0.14217	-0.0721124	-0.168279	0.00810294	-0.0319086	0.00784303	-0.113798	-0.0689045	0.199517	-0.140917	0.00142637
cmp0036	0.291685	0.100245	-0.0155287	0.0754157	0.484732	0.0105846	-0.0656096	0.586178	0.178734	-0.186884	-0.0785484	0.107794	0.241237	-0.151594	-0.0345344	0.121467	-0.00665148	0.553268	0.117094	-0.0763262	0.045832	0.0305858	0.487086	-0.134878	-0.068628	-0.0615392	-0.0967769	0.0508718	0.0618922	0.0559629	1	0.176098	-0.0672876	-0.10451	-0.0262762	-0.156777	-0.0977274	0.142243	-0.13747	0.0453898	0.105581	0.094069	0.630131	0.0701874	0.317944	0.154659	0.0480337	0.000371963	0.00399518
cmp0037	0.214631	-0.134018	0.0722785	0.137796	-0.065324	-0.000565837	-0.239067	0.497266	0.074025	-0.204084	-0.0363662	-0.0115575	-0.109248	-0.0952698	-0.0500928	0.156617	-0.288994	0.374841	0.165767	-0.19926	-0.112812	-0.0618181	0.420994	0.266916	-0.109887	0.117708	-0.0885404	-0.072983	-0.0979596	-0.0722917	0.176098	1	0.072657	0.514062	0.508468	0.106007	-0.115945	0.474786	-0.0252707	0.127584	0.0681116	-0.102338	0.469671	-0.111685	0.230519	0.0564585	0.0139204	-0.224918	0.148301
cmp0038	-0.0955081	-0.262958	0.153277	-0.183512	0.155919	0.0586555	0.128205	-0.0674655	0.0856473	-0.0874994	-0.0421639	0.215126	0.280935	-0.0332616	0.302062	0.23792	0.343816	-0.0527633	-0.168864	0.0598665	0.328272	-0.135859	0.0877891	0.171412	-0.0659788	-0.0287734	-0.0131229	-0.0712827	0.180579	-0.0883498	-0.0672876	0.072657	1	0.226439	0.199528	-0.073196	0.442899	-0.0347297	0.12777	0.1336	0.336245	0.227467	0.0658115	0.210149	-0.150426	-0.0999498	0.370512	0.292211	0.262587
cmp0039	-0.0178679	0.0222371	0.186267	-0.000931126	0.011027	0.0113376	-0.083448	0.0127281	0.0934978	-0.0370126	0.0984911	0.125766	-0.00930679	0.00793469	-0.131812	0.0840231	0.0152738	0.0573927	0.162881	-0.155165	0.000122479	0.169968	0.0482169	0.209148	-0.143133	0.0667979	-0.0873043	-0.192098	-0.173048	-0.198029	-0.10451	0.514062	0.226439	1	0.956762	0.133081	0.25196	0.247568	0.187976	0.286488	0.256061	0.097708	0.135353	-0.0181405	-0.075648	0.149272	0.0540626	0.0207045	0.027938
cmp0040	-0.0425146	0.0126863	0.167986	0.0127964	0.0198225	-0.0122342	-0.102401	0.0523786	0.0883435	-0.0499586	0.107769	0.101672	-0.0164792	0.0214685	-0.133634	0.0876157	-0.0172482	0.103324	0.223311	-0.16989	-0.0388917	0.152	0.0710094	0.158486	-0.114807	0.0549463	-0.111397	-0.15209	-0.188307	-0.160986	-0.0262762	0.508468	0.199528	0.956762	1	0.150009	0.234877	0.269241	0.149419	0.246696	0.214499	0.0738856	0.162556	-0.0340061	-0.0609175	0.183476	0.0633509	-0.0431112	0.0524369
cmp0041	0.254955	-0.174131	-0.353671	-0.108126	-0.347842	0.181843	-0.033014	-0.176827	-0.248575	0.190346	-0.000927458	-0.200364	-0.43882	0.135471	0.0160612	-0.267422	-0.42417	-0.244045	-0.200825	-0.0582602	-0.118737	-0.220425	-0.230971	-0.00662467	-0.0900421	0.293035	0.0509694	-0.0852807	-0.102914	-0.0846198	-0.156777	0.106007	-0.073196	0.133081	0.150009	1	-0.142423	0.152074	0.208422	-0.110191	-0.140527	-0.0957981	-0.165322	-0.141094	0.0247307	-0.266285	-0.0889659	-0.209212	0.0124777
cmp0042	-0.288776	-0.0159954	0.203894	-0.201078	0.223296	-0.055333	0.0468312	-0.269312	-0.125704	0.147564	0.138895	0.281479	0.471107	-0.049049	0.0728614	0.0142924	0.567424	-0.205793	-0.17593	-0.0386885	0.186951	-0.00239331	-0.131556	0.00856511	-0.131261	-0.156861	-0.0355557	0.0358233	0.0315306	0.0249014	-0.0977274	-0.115945	0.442899	0.25196	0.234877	-0.142423	1	-0.155067	0.208859	0.215635	0.265978	0.160098	-0.0762085	0.074048	-0.314432	-0.0667088	0.192963	0.405893	-0.00815312
cmp0043	0.217186	-0.117865	-0.10381	0.0609845	-0.170502	0.119188	-0.0316393	0.251677	-0.100181	-0.0282077	0.0522939	-0.0656396	-0.210263	0.0746539	-0.0454037	-0.00288713	-0.304243	0.110424	0.0523307	-0.0409323	-0.206714	-0.123395	0.12131	0.0757449	-0.0234383	0.0492046	-0.0285017	-0.226032	0.0281929	-0.219106	0.142243	0.474786	-0.0347297	0.247568	0.269241	0.152074	-0.155067	1	-0.0335539	-0.00851199	0.0774905	-0.0520623	0.206884	-0.0258564	0.39134	-0.0667604	-0.0730807	-0.222153	0.0601034
cmp0044	0.0383132	-0.138224	-0.0337208	-0.0386133	-0.13369	-0.0311519	0.320708	-0.214764	-0.216576	0.0247015	0.114364	0.141069	0.0124205	0.0606307	0.0274816	-0.129011	0.00399919	-0.219363	-0.0855314	-0.155225	-0.00650501	-0.101753	-0.223806	0.0157898	-0.123602	-0.134103	-0.00971032	-0.132977	-0.185305	-0.14217	-0.13747	-0.0252707	0.12777	0.187976	0.149419	0.208422	0.208859	-0.0335539	1	0.639805	0.380668	0.109185	0.134616	0.0852894	-0.156245	-0.0670901	-0.053587	0.180856	-0.123802
cmp0045	-0.0981047	0.0808459	0.203096	-0.0798231	0.137599	-0.0492187	0.0809833	-0.0017426	0.231539	-0.239047	-0.0309761	0.320451	0.19353	-0.0455014	-0.0224038	0.25604	0.227596	0.0657544	0.139219	-0.19332	0.288405	0.0676571	0.152281	0.126276	-0.158251	-0.0805338	0.0385252	-0.0583284	-0.0534382	-0.0721124	0.0453898	0.127584	0.1336	0.286488	0.246696	-0.110191	0.215635	-0.00851199	0.639805	1	0.512911	0.380145	0.544599	0.342333	-0.130896	0.157161	0.244057	0.263387	0.094411
cmp0046	-0.0354747	0.0238684	0.233479	-0.0959978	0.26666	-0.0177255	-0.0300655	0.0262574	0.209866	-0.119066	-0.196391	0.420603	0.261467	0.0279218	0.221493	0.412074	0.29481	0.117029	0.0553883	-0.0034593	0.334483	0.0878785	0.275226	0.036229	-0.0153433	-0.172406	0.0102169	-0.154801	0.0581282	-0.168279	0.105581	0.0681116	0.336245	0.256061	0.214499	-0.140527	0.265978	0.0774905	0.380668	0.512911	1	0.256779	0.37052	0.166702	-0.154074	0.0728421	0.376222	0.354633	0.0987884
cmp0047	-0.111176	0.239793	0.274254	-0.141205	0.275204	-0.0594551	-0.0136102	-0.0212189	0.201066	-0.10938	-0.0207378	0.296368	0.274331	0.00308946	0.0650227	0.179619	0.336177	0.0136278	-0.0191349	0.0216268	0.411966	0.0887607	0.164561	0.0852709	-0.105408	0.056772	-0.0200137	0.0278932	0.582363	0.00810294	0.094069	-0.102338	0.227467	0.097708	0.0738856	-0.0957981	0.160098	-0.0520623	0.109185	0.380145	0.256779	1	0.244802	0.809357	-0.134011	0.0338692	0.217099	0.248765	0.229412
cmp0048	0.192782	0.0232967	0.173985	0.0596564	0.42254	-0.0295802	-0.127492	0.693195	0.237974	-0.350987	-0.24563	0.291467	0.264126	-0.206013	-0.0344758	0.360965	0.0197639	0.658371	0.235784	-0.187114	0.152855	0.0370985	0.71363	0.0742106	-0.163517	-0.0585926	-0.0671416	-0.0203014	0.0648602	-0.0319086	0.630131	0.469671	0.0658115	0.135353	0.162556	-0.165322	-0.0762085	0.206884	0.134616	0.544599	0.37052	0.244802	1	0.226443	0.170659	0.21495	0.202561	0.0778842	0.138379
cmp0049	-0.034124	0.197367	0.162996	-0.159887	0.159559	-1.43215e-05	0.0691735	0.0179735	0.142964	-0.219816	-0.0865408	0.190053	0.150867	0.0308889	0.0147598	0.132407	0.244118	0.00898436	0.00487496	-0.0655578	0.369742	0.047326	0.124962	0.106048	-0.0494056	0.0502246	0.0499827	0.022612	0.43704	0.00784303	0.0701874	-0.111685	0.210149	-0.0181405	-0.0340061	-0.141094	0.074048	-0.0258564	0.0852894	0.342333	0.166702	0.809357	0.226443	1	-0.042591	0.0440733	0.239191	0.242536	0.374391
cmp0050	0.354188	-0.000501337	-0.199308	0.161435	-0.112919	0.298845	0.0377213	0.331395	0.0502884	-0.123822	-0.0376851	-0.15838	-0.242283	0.0234099	-0.179595	-0.0992619	-0.375521	0.104133	0.124171	-0.108358	-0.170991	-0.0563698	0.104295	-0.0859194	-0.0693834	0.0749899	-0.0559381	-0.128824	0.00460823	-0.113798	0.317944	0.230519	-0.150426	-0.075648	-0.0609175	0.0247307	-0.314432	0.39134	-0.156245	-0.130896	-0.154074	-0.134011	0.170659	-0.042591	1	-0.00816428	-0.0294376	-0.260701	0.0959779
cmp0051	-0.116154	0.280232	0.202658	0.162394	0.289616	-0.0882225	-0.0367446	0.185081	0.278617	-0.232854	-0.0355787	0.186729	0.220014	0.0857311	-0.146041	0.297413	0.112332	0.365131	0.842268	-0.173224	0.000335959	0.59472	0.253823	0.147673	-0.125962	-0.0864196	0.103237	-0.0740342	-0.0361385	-0.0689045	0.154659	0.0564585	-0.0999498	0.149272	0.183476	-0.266285	-0.0667088	-0.0667604	-0.0670901	0.157161	0.0728421	0.0338692	0.21495	0.0440733	-0.00816428	1	-0.0808585	0.118647	-0.0465303
cmp0053	-0.151882	-0.0842169	0.135967	-0.0517427	0.20498	0.112892	-0.195903	-0.0775441	0.333281	-0.172803	-0.178603	0.195622	0.156196	0.211614	0.315261	0.420566	0.278128	0.0312448	0.00599545	-0.131709	0.557545	-0.113118	0.274057	-0.107315	0.0101232	-0.0797496	-0.0325648	0.230226	0.181353	0.199517	0.0480337	0.0139204	0.370512	0.0540626	0.0633509	-0.0889659	0.192963	-0.0730807	-0.053587	0.244057	0.376222	0.217099	0.202561	0.239191	-0.0294376	-0.0808585	1	0.199542	0.672768
cmp0054	-0.256797	0.0844665	0.228539	-0.0788222	0.423609	-0.0722575	-0.0143193	-0.100552	0.123317	-0.0356	-0.193525	0.265884	0.406338	0.0132755	0.0787588	0.1905	0.581881	0.0215346	0.0113984	-0.101626	0.317038	0.177595	0.0594823	-0.0276843	-0.122842	-0.184172	0.0610471	-0.130264	-0.0327036	-0.140917	0.000371963	-0.224918	0.292211	0.0207045	-0.0431112	-0.209212	0.405893	-0.222153	0.180856	0.263387	0.354633	0.248765	0.0778842	0.242536	-0.260701	0.118647	0.199542	1	0.026454
cmp0055	-0.0112468	-0.0134141	0.134554	-0.0316881	0.0651547	0.143784	-0.0786648	0.0705912	0.178189	-0.310217	-0.0709172	0.0413309	-0.0627145	0.119913	0.0746431	0.190999	0.0225985	0.032007	0.0942458	-0.0641648	0.348776	-0.018107	0.189661	0.0764104	0.00948249	0.152295	-0.101081	0.00661774	0.181863	0.00142637	0.00399518	0.148301	0.262587	0.027938	0.0524369	0.0124777	-0.00815312	0.0601034	-0.123802	0.094411	0.0987884	0.229412	0.138379	0.374391	0.0959779	-0.0465303	0.672768	0.026454	1
cmp0056	-0.105148	-0.123722	0.0595725	0.0341875	0.124873	-0.0565453	-0.0546829	-0.121323	0.0565054	0.181432	0.0406013	0.194082	0.161664	0.0877851	0.267495	0.211945	0.234584	0.00515344	-0.109692	0.0584627	0.177094	-0.231899	0.111607	-0.190867	0.00858484	-0.161483	-0.0467617	0.916384	0.261073	0.876089	0.0583054	-0.115713	0.00175201	-0.176682	-0.126843	-0.0716721	0.107503	-0.233328	-0.0864183	0.015496	-0.105461	0.13561	0.0464111	0.0861983	-0.165912	-0.0983035	0.31152	-0.0953971	0.0128943
cmp0057	0.0197173	0.117472	0.0505913	-0.134445	0.106134	0.0948469	0.00463962	0.0852324	0.177881	-0.16838	-0.111083	0.0612632	0.0908305	0.0291614	0.0039783	0.0097951	0.153091	0.00106275	0.00159028	0.020564	0.319383	-0.0123632	0.0466416	0.141144	-0.00492791	0.0772957	0.0422068	-0.010328	0.601114	-0.00636129	0.0875117	-0.109115	0.202235	-0.145218	-0.151854	-0.118611	-0.0128303	0.0765536	-0.227587	0.00325025	-0.0330396	0.647314	0.0584693	0.804042	0.0855326	0.0131676	0.149889	0.0987973	0.407307
cmp0058	0.00068519	-0.300518	-0.179443	-0.0993281	-0.0946308	0.226119	-0.161567	-0.209195	0.275653	0.0135304	-0.261283	-0.0374533	-0.189398	0.37338	0.265979	0.116169	0.000131543	-0.163304	-0.192269	-0.064788	0.228356	-0.241664	-0.0594541	0.049496	0.0700994	0.0789439	0.208197	0.199656	0.115446	0.183497	-0.0871351	-0.0205237	0.242878	-0.0444471	-0.043539	0.209343	-0.0387539	0.135997	-0.131642	-0.0527789	0.0535987	0.0236521	-0.0962435	0.0508999	0.104601	-0.25346	0.534668	-0.0278277	0.307983
cmp0059	0.12186	0.0868991	-0.0259617	-0.11416	-0.0694937	0.192566	0.121044	0.212011	0.0957332	-0.218041	-0.100248	-0.0816458	-0.130818	-0.059787	-0.0718644	-0.0763554	-0.0753559	0.0376494	-0.0491981	0.111829	0.124054	-0.0541709	0.045762	0.152262	0.0508226	0.137801	0.0701313	-0.0574658	0.482034	-0.0434041	0.0809298	0.0181787	0.158616	-0.217934	-0.221831	-0.0383262	-0.146293	0.218587	-0.285972	-0.13536	-0.158958	0.370355	0.0297577	0.616288	0.265217	-0.0746799	0.0498483	-0.0780942	0.426375
cmp0060	-0.121303	0.223643	0.0629268	0.0869702	-0.0281054	-0.0485921	-0.171577	-0.0992793	0.0649183	0.104281	0.143079	0.075118	-0.104403	0.147696	-0.0213576	-0.0333857	-0.035806	-0.0561279	0.13056	-0.0651936	-0.176495	0.126861	-0.0709496	0.0791856	0.0941267	0.175126	0.0327174	-0.183954	-0.167205	-0.184711	-0.00326937	-0.0270005	-0.260983	0.0235501	0.0551032	0.00188275	-0.0654252	0.145884	-0.132963	-0.0884375	-0.0303876	-0.115038	-0.111795	-0.206147	0.130009	0.0676571	-0.0301353	-0.138599	-0.113541
cmp0061	0.00202309	0.243048	0.0632343	-0.0285771	0.119424	0.128919	-0.0801428	-0.105854	0.118341	0.111383	0.0369739	0.13262	-0.00698505	0.131863	-0.113662	-0.0842904	0.105223	-0.0718684	0.123944	0.00844814	-0.104778	0.171764	-0.106781	0.23924	-0.0153379	0.167041	0.0597186	-0.112802	-0.112987	-0.110908	-0.0287601	-0.0512968	-0.0533726	0.14363	0.17403	0.0279803	0.0741816	0.210143	-0.129528	-0.0637269	0.0531752	-0.00297822	-0.118596	-0.0324335	0.135154	0.0482194	0.0805699	-0.0471746	0.0781406
cmp0062	0.0471124	0.00132362	-0.0178401	-0.184009	-0.113067	-0.0452678	0.0470765	-0.030468	-0.0660682	-0.0580774	-0.0406266	-0.0895719	-0.155061	-0.0208848	-0.00960826	-0.0689753	-0.130868	-0.0596734	-0.0360524	0.253906	0.168009	0.0975441	-0.0876392	-0.0237539	0.111181	0.0213124	-0.019987	-0.106875	0.0328313	-0.0945613	-0.0603598	-0.17354	0.0750639	-0.121295	-0.117567	0.018057	-0.0512306	-0.0945983	-0.103172	-0.0932779	-0.007935	0.0743285	-0.102616	0.0609842	-0.0881267	-0.0541751	0.0812891	-0.0146183	0.173274
cmp0063	-0.362177	-0.107193	0.104067	-0.101575	0.0665503	0.00225042	-0.0815349	-0.17888	-0.0444168	0.0568329	0.0257443	0.0124081	0.226199	-0.0508422	0.227206	-0.0330945	0.320973	-0.209915	-0.251816	0.000963601	0.0116435	-0.211114	-0.154786	0.0944934	0.117471	-0.174021	0.0238915	-0.0289069	0.0638875	-0.0480008	-0.161962	-0.115722	0.284533	-0.019297	-0.0191418	-0.0868199	0.270501	-0.0823511	-0.073147	-0.114307	0.0446166	-0.0417139	-0.231664	-0.0448785	-0.219049	-0.179041	0.0876594	0.0653165	-0.0272444
cmp0064	-0.0312766	-0.141756	-0.151786	-0.0400257	0.0219101	-0.0997949	-0.099805	-0.206859	0.0441869	0.0997883	-0.133967	-0.0517439	0.0475374	0.171228	0.0695948	-0.020628	0.150886	-0.147674	-0.103148	-0.109126	0.121918	-0.0381745	-0.122676	0.016236	-0.0514027	-0.0104375	0.0812293	-0.162623	-0.139943	-0.164812	-0.0551498	-0.136893	0.0950439	-0.0565159	-0.0958587	0.0463241	0.23254	-0.0998303	0.139282	0.087328	0.119981	-0.0164971	-0.0912158	-0.0688898	-0.152854	-0.102808	0.0844648	0.464605	-0.0698278
cmp0065	-0.0425544	0.0840774	-0.0994875	-0.0971841	0.0946919	-0.0983683	-0.0487869	-0.183016	0.10586	0.0752033	-0.0362847	0.0663166	0.114452	0.0727221	-0.109647	-0.106756	0.27612	-0.13227	-0.016966	-0.00469101	0.0997662	0.153928	-0.155675	0.175599	-0.0717573	0.176918	0.0805419	-0.206693	-0.190381	-0.200632	-0.0268234	-0.156971	0.126492	0.136145	0.116124	0.0850783	0.273933	-0.131657	0.205833	0.193842	0.188115	0.166337	-0.0437531	0.129086	-0.143696	-0.0133314	0.0285854	0.549354	-0.0937988
cmp0066	-0.0621638	0.147233	0.164065	-0.121244	0.0518212	0.0214236	0.111555	-0.134689	-0.0787857	0.0367728	0.148111	0.134798	0.0779648	-0.15439	-0.129619	-0.146701	0.113248	-0.152768	-0.0162512	0.179499	-0.151745	0.085076	-0.151452	0.514776	0.00183145	0.493768	0.095918	-0.112673	-0.132127	-0.116202	-0.0839609	0.0336387	0.0401691	0.181809	0.181347	0.0392347	0.176415	-0.00564522	0.119213	0.101366	0.0658202	0.0585998	-0.0372704	0.0159202	-0.0685688	0.0141602	-0.141996	0.0190082	0.00532077
cmp0067	0.100745	-0.136015	-0.108231	-0.0124978	-0.0878484	0.215037	0.115835	0.0575282	-0.0816489	-0.122996	-0.0900318	0.0868109	0.0317791	-0.102798	0.0182031	-0.00921818	-0.0764476	-0.0204793	0.00654915	0.0750353	-0.11484	-0.0283444	-0.00430467	0.0886923	-0.0385843	-0.0108669	0.10252	-0.0229423	0.0997689	-0.0152344	0.0181083	-0.0215015	-0.0161575	-0.112774	-0.103481	0.00475167	-0.132278	0.033447	-0.0107676	-0.0580138	0.0519222	-0.0625695	-0.0066498	-0.0221341	0.245437	0.0424821	-0.0189712	-0.101285	-0.0019457
cmp0068	-0.0513948	0.0965811	0.165307	-0.129944	0.33893	0.0720817	-0.0799185	0.03941	0.171335	-0.0793413	-0.215828	0.287767	0.360061	0.0318799	0.0580115	0.153841	0.42032	0.0752312	-0.0429366	-0.1291	0.47194	-0.000292235	0.18858	-0.0470023	-0.107234	-0.131201	-0.0757378	0.0620896	0.605949	0.0356198	0.110151	-0.165846	0.247167	-0.0119645	-0.0362385	-0.161188	0.22071	-0.0873972	-0.0603679	0.213103	0.188769	0.695519	0.219441	0.683647	-0.0762633	0.0181491	0.376481	0.316297	0.316741
cmp0070	0.154408	-0.0793943	-0.396647	-0.0066286	-0.326461	-0.100856	-0.184044	-0.226684	-0.0275849	0.16293	-0.0544775	-0.0972997	-0.425355	0.265198	0.0859208	-0.133254	-0.366231	-0.177531	0.0384358	-0.131829	-0.0277323	-0.0662981	-0.215812	-0.0533445	0.0163983	0.119201	0.0360583	-0.158881	-0.248396	-0.160346	-0.113376	-0.0391563	-0.185189	0.0671355	0.0888774	0.496837	-0.229285	0.0376722	0.192995	-0.0343891	-0.051461	-0.139415	-0.15475	-0.198314	-0.0426904	-0.0963127	-0.0577484	-0.114173	-0.137309
cmp0071	-0.0782986	0.145243	0.153665	-0.182548	0.215591	-0.0361448	-0.0492727	-0.0658603	0.144995	-0.0910417	-0.017098	0.148486	0.22617	0.0761293	0.0991197	0.114839	0.281584	-0.0383629	0.0323329	-0.00266334	0.338546	0.042226	0.0693546	0.125327	-0.0345839	0.0939718	0.00351692	0.0893009	0.567703	0.0842025	0.0374188	-0.207884	0.198132	-0.0894652	-0.0915783	-0.147423	0.0989652	-0.0696434	-0.158482	0.0693638	0.0224647	0.768643	0.0335587	0.794286	-0.0958883	0.049382	0.217371	0.14373	0.37045
cmp0072	-0.119498	-0.170798	0.0998403	0.00635989	-0.0531816	-0.0642726	-0.374147	-0.12547	0.089103	0.00930458	-0.0672065	0.207935	0.0109754	0.25558	0.179553	0.175422	0.100975	-0.0124808	0.0656018	-0.247721	0.247755	-0.0213672	0.0601071	0.117274	-0.0310074	0.13687	-0.103637	0.108312	-0.0706671	0.0859153	-0.17867	0.365325	0.226803	0.362047	0.338865	0.184318	0.280441	-0.0889408	0.0755731	0.146093	0.091783	0.0679174	0.0288309	0.0443876	-0.181968	0.0152638	0.304104	0.0661658	0.337071
cmp0073	-0.0689526	0.203906	0.209691	-0.175386	0.205133	-0.0285176	0.0616517	-0.0347706	0.0912842	0.0344674	0.0286782	0.206797	0.197804	-0.0345466	-0.022721	-0.0184679	0.265893	-0.0281015	-0.0795111	0.103815	0.201283	0.0546058	0.0204001	0.0715745	-0.0586505	0.023384	0.00197785	0.00272381	0.625912	-0.011013	0.116977	-0.155506	0.160208	0.0692908	0.0445594	-0.0767003	0.189966	0.104667	0.0389001	0.155705	0.18521	0.781966	0.100466	0.589308	-0.0637152	-0.0309978	0.0857659	0.267759	0.0920287
cmp0074	-0.173375	-0.00837254	0.217184	-0.00359813	0.242747	0.0713412	-0.239754	-0.0429737	0.281772	-0.182228	-0.121693	0.205637	0.191835	0.180706	0.240288	0.398513	0.297282	0.0693414	0.0827418	-0.182772	0.570682	-0.0520818	0.281193	-0.101066	-0.0156351	-0.0561436	-0.105433	0.192651	0.16638	0.166427	0.0434467	0.0687006	0.296935	0.114208	0.120777	-0.130336	0.216189	-0.104666	-0.0702074	0.24267	0.322785	0.185928	0.206117	0.207838	-0.0362392	-0.0159012	0.937691	0.22123	0.722569
cmp0075	0.0289933	0.0886292	0.0607707	-0.142236	0.208519	0.116603	-0.0285533	0.0802556	0.16094	-0.0880061	-0.222391	0.190478	0.231386	0.0402696	0.042164	0.0566007	0.296868	0.0599287	-0.0599371	-0.0797985	0.450874	-0.0367579	0.122451	-0.0138399	-0.0748349	-0.0924618	-0.0101661	0.0526129	0.63711	0.0339442	0.130416	-0.177756	0.237358	-0.106952	-0.134565	-0.134557	0.143004	-0.057516	-0.0791617	0.137877	0.129888	0.633934	0.173139	0.714431	0.0227042	-0.0174677	0.335729	0.283395	0.32222
cmp0076	-0.103614	0.218125	0.192512	-0.0828969	0.191262	-0.056368	-0.0187078	0.184592	-0.0910297	-0.0444938	0.0168675	0.0963188	0.156232	-0.0682454	-0.0635142	-0.018811	0.10947	0.177062	0.114712	-0.0165919	0.0962126	0.0855576	0.129873	-0.0103693	-0.0243919	-0.0581027	-0.0305857	0.15533	0.501634	0.133904	0.119907	-0.0277348	-0.108195	-0.12324	-0.117295	-0.127625	-0.0350721	0.0108921	-0.112941	-0.0031445	-0.0945405	0.339916	0.133402	0.378799	-0.0656872	0.152559	0.0300948	0.0491818	0.10808
cmp0077	0.0127387	0.0800425	0.132853	-0.285244	-0.00235177	0.0292906	0.121971	-0.0819588	-0.0299623	-0.00474203	0.203141	-0.0310056	-0.0301182	-0.204747	-0.0669126	-0.0526552	-0.0695351	-0.119035	-0.0151519	0.0364018	-0.0476961	0.0155887	-0.031819	-0.040261	-0.092329	0.0656999	-0.156578	0.0294972	0.0504065	0.027429	0.0510739	-0.0101723	0.0227057	0.0791924	0.104546	0.102886	0.0407285	-0.0555499	0.17783	0.247556	0.15171	0.0614598	0.114542	-0.011918	0.0327487	-0.0729612	0.123365	-0.146008	0.0653924
cmp0078	-0.0651499	0.137017	0.125943	0.0627805	0.2465	-0.0943495	-0.171197	0.188754	0.0708504	-0.112474	-0.107081	0.0823484	0.000625068	0.0555857	-0.0617022	0.0588688	0.0187313	0.250837	0.23212	-0.0859203	0.106929	0.154285	0.166679	0.0369226	-0.0235893	0.0836871	0.0144332	0.000321776	0.0961383	-0.0138462	0.0407817	0.0321496	-0.109489	-0.00889548	-0.00541813	0.0157657	-0.148006	0.0241543	-0.052831	0.0145087	-0.0145736	0.128468	0.139686	0.114104	-0.0427307	0.20394	0.13495	0.127872	0.222156
cmp0079	-0.0473825	0.153293	0.164467	-0.106207	0.380176	0.058793	-0.126379	0.0740304	0.261243	-0.112338	-0.260995	0.277959	0.336449	0.119835	0.0377861	0.165134	0.431173	0.121602	0.0135707	-0.176224	0.529946	0.0345149	0.192915	-0.0186003	-0.079688	-0.107252	-0.0246378	0.00383282	0.450806	-0.0123869	0.139339	-0.133042	0.239202	0.0506913	0.0281944	-0.136452	0.193116	-0.0874815	-0.0395112	0.256928	0.212292	0.618683	0.249649	0.613546	-0.0855182	0.0824065	0.37499	0.376753	0.287253
cmp0080	0.0129772	0.241984	0.22694	-0.112383	0.419164	0.0388723	-0.112741	0.101946	0.253485	-0.0692756	-0.182846	0.311651	0.337611	0.0194174	-0.0438238	0.119929	0.430667	0.145967	0.0374924	-0.130592	0.436621	0.126049	0.188049	0.0105224	-0.133767	-0.0977203	-0.0783043	0.0205285	0.46538	0.00677377	0.156792	-0.102625	0.198823	0.14093	0.11111	-0.162113	0.203861	-0.094554	-0.0230676	0.276755	0.232314	0.657071	0.263767	0.62434	-0.094526	0.113056	0.316333	0.352864	0.261751
cmp0081	-0.017185	0.165042	0.0897725	-0.079216	0.15428	-0.037598	-0.0553975	0.0278564	0.151288	-0.0624793	-0.02043	0.11656	0.0491712	0.120336	0.0618883	0.0623221	0.0751851	0.061043	0.160528	0.11088	0.360824	0.0549272	0.0680767	0.0790628	-0.038568	0.116256	0.032164	0.0589302	0.50521	0.0541832	0.0116642	-0.108118	0.113606	-0.0801114	-0.0902425	0.00862132	-0.0495859	-0.0113043	-0.117975	-0.00828216	0.0127795	0.563321	0.030705	0.472075	-0.0483103	0.0883105	0.147567	0.0749957	0.311357
cmp0082	-0.12811	0.177666	0.161517	-0.114766	0.347766	-0.0703124	-0.110215	-0.0937172	0.180609	0.0428655	-0.198242	0.274668	0.292265	0.00237937	-0.0539248	0.0487144	0.486924	0.0015508	0.0177768	-0.0903492	0.196662	0.299363	-0.0178502	0.0400144	-0.0782234	-0.00190431	0.0964302	-0.154347	0.00219268	-0.159675	-0.0114526	-0.127468	0.209877	0.154385	0.0754097	-0.114662	0.388938	-0.208719	0.111846	0.227428	0.285336	0.308018	0.0498217	0.268356	-0.226559	0.1074	0.10101	0.765843	0.00601486
cmp0083	0.0102312	-0.239319	-0.102929	-0.0413158	-0.151127	-0.00621896	-0.169283	-0.127183	0.123615	-0.0259003	-0.0875528	0.0694496	-0.201236	0.259526	0.2953	0.208173	-0.114362	-0.0475988	-0.0669879	0.0589057	0.253513	-0.136339	0.0607524	-0.00600164	0.132567	0.0839076	0.102496	0.106068	-0.0567334	0.0988187	-0.0834988	-0.037179	0.266096	-0.00796054	0.00842992	0.09386	-0.0760397	0.00828928	0.022864	0.0401609	0.215975	0.0639925	0.00671994	0.0279285	-0.113342	-0.202293	0.373626	-0.112948	0.322004
cmp0084	-0.0963573	0.00963936	-0.132272	0.0441279	-0.0916482	-0.0755611	-0.0867492	-0.178847	0.0458162	0.0812189	-0.0788125	-0.106078	-0.1704	0.1705	-0.0248167	-0.117026	-0.0281321	-0.182134	-0.0668824	0.000536379	-0.00326784	0.0159157	-0.196739	-0.0762514	0.0368088	0.0492707	0.0990225	-0.0587027	-0.0607588	-0.0638788	-0.0987548	-0.153485	-0.151994	-0.0593191	-0.0724756	0.0689951	-0.0426402	-0.0302621	0.139059	0.0310469	0.0358654	0.0649872	-0.123271	-0.0111469	-0.0490217	-0.118201	-0.0275305	0.320795	-0.12088
cmp0085	-0.0766393	0.0709043	0.160543	0.0987015	0.251408	-0.062052	-0.131907	0.196232	0.0519317	-0.115622	-0.0904615	0.076058	0.028286	0.0493885	-0.0369194	0.0980347	0.0269916	0.266622	0.217394	-0.0747932	0.0737251	0.128976	0.19771	-0.00320916	-0.0261441	0.0506735	0.0101565	0.0254964	0.0342264	0.0121765	0.0273184	0.0363852	-0.0831069	0.000759824	0.0114845	0.00882392	-0.132327	0.00486355	-0.0401752	0.0140306	-0.00196556	0.0452757	0.140241	0.0328497	-0.0328479	0.205191	0.144647	0.137813	0.201071
cmp0086	-0.195165	-0.110414	0.0844122	-0.131878	0.12396	-0.0202982	-0.186319	-0.121003	0.129504	0.0265573	-0.0917475	0.196381	0.184047	-0.00518808	0.232236	0.174502	0.277728	-0.0672501	-0.17001	-0.0106091	0.214854	-0.137813	0.0884363	0.011851	0.11888	-0.101142	-0.138282	0.224176	0.263273	0.204876	-0.117736	-0.0451521	0.186641	-0.0360333	-0.054842	-0.126713	0.191729	-0.125054	-0.199551	0.00531014	0.0471741	0.120818	0.00280569	0.147259	-0.181943	-0.144481	0.384425	0.112454	0.216405
cmp0087	-0.17926	0.177603	0.20679	-0.0724576	0.294762	0.0135721	0.0470707	-0.0677418	0.158782	-0.0280765	-0.135806	0.221951	0.166788	0.0527759	-0.019147	0.0740322	0.311627	0.0227876	0.202692	0.0229481	-0.00625758	0.248443	-0.0168213	0.222638	0.125446	-0.0240455	0.196456	-0.0711623	0.0126526	-0.0795731	-0.0324498	-0.226852	-0.00472809	-0.0502094	-0.0423838	-0.202426	0.0711921	-0.0104249	-0.0983759	-0.00681073	0.171276	0.0641247	-0.0552449	0.0682774	0.0515142	0.253171	0.110959	0.157454	0.0443446
cmp0088	0.0103841	0.0727073	0.00556356	0.0293367	0.160962	0.129559	-0.12439	0.0581987	0.222671	-0.038648	-0.116096	0.134062	0.181114	0.0248176	-0.057643	0.0243908	0.233751	0.0501477	0.0273412	0.0244074	0.251847	0.0775751	0.0527905	0.146721	-0.00664103	0.139061	0.0222201	0.00864679	0.354407	0.0086836	0.0920542	0.012448	0.0744317	0.0348611	0.0119527	-0.0898373	0.0489466	-0.0312157	-0.218071	0.0568953	0.0343634	0.315343	0.100594	0.299599	0.067969	0.11297	0.0688074	-0.0607749	0.0382615
cmp0089	0.0522796	0.0696444	0.0374506	-0.114196	0.165105	0.144236	-0.0429133	0.12205	0.203238	-0.132835	-0.246156	0.157148	0.172262	0.0384775	0.0516763	0.0696463	0.214186	0.0941528	-0.0288073	-0.0755251	0.416852	-0.0294849	0.145861	0.0136347	-0.070584	-0.0768186	0.0227054	0.0469669	0.640835	0.030668	0.152323	-0.137651	0.218191	-0.114291	-0.13372	-0.127749	0.0648802	-0.0112289	-0.114516	0.10981	0.115358	0.605177	0.189117	0.707303	0.0448623	0.0118418	0.314088	0.207171	0.319129
cmp0090	-0.0202547	-0.0768446	0.121086	-0.199968	0.0709312	-0.0453279	-0.0250217	-0.103116	0.0336814	0.035292	0.140032	0.041882	0.120033	-0.0681585	0.19441	0.0999216	0.0746276	-0.096255	-0.0699778	0.0898618	0.103869	-0.154335	0.0823723	-0.0739415	-0.00259746	0.0393868	-0.149564	0.249323	0.221011	0.241771	0.115739	-0.0315149	0.0963413	-0.0567773	-0.040865	-0.0757725	0.0563646	-0.100108	0.0442832	0.18085	0.169081	0.197054	0.138595	0.13192	-0.0732639	-0.135358	0.247201	-0.079498	0.0994698
cmp0091	-0.0646586	0.169554	0.118939	-0.181639	0.121292	-0.0593446	0.0586089	0.00479012	0.157095	-0.0836853	0.138622	0.0181912	0.0978881	-0.00558819	-0.034906	0.0243421	0.0905095	-0.0149094	0.314315	-0.0335324	0.0889046	0.071022	0.0156836	-0.0416571	-0.0733198	-0.0771824	-0.151788	0.0371524	0.0646883	0.0386077	0.103394	-0.091233	0.115372	0.0946087	0.159451	-0.00223617	0.0515587	-0.0836448	-0.0399767	0.119055	0.0474659	0.17523	0.0886548	0.185448	0.0646462	0.160836	0.154339	-0.0169757	0.0864078
cmp0092	-0.280639	0.0776542	0.235496	-0.0544359	0.370872	-0.0751209	0.0380829	-0.0781841	0.16121	-0.0721621	-0.212102	0.214763	0.361442	0.0626565	0.0268762	0.193478	0.550314	0.0287738	0.0775079	-0.174199	0.338131	0.189344	0.0554414	-0.0440916	-0.0997946	-0.152603	0.0929004	-0.0848742	-0.00515953	-0.0974115	-0.0480584	-0.200373	0.229582	0.0453542	0.024561	-0.199355	0.37573	-0.208314	0.19225	0.286178	0.254802	0.291544	0.0670002	0.307681	-0.223026	0.191908	0.178588	0.786516	0.0577017
cmp0093	0.0469972	0.213797	0.208852	-0.151461	0.274175	0.0139577	0.239273	-0.00950588	0.0423499	-0.0312705	0.0812953	0.182059	0.119261	-0.124474	-0.136246	-0.0357772	0.248903	-0.0127803	-0.00883001	0.241747	0.0172175	0.238616	-0.030452	0.0798306	0.0427825	-0.134645	-0.0180671	-0.0257209	0.0233722	-0.0272045	0.0210798	-0.15996	0.135765	0.110951	0.0888635	-0.159533	0.175774	-0.0676265	0.139916	0.18305	0.316469	0.150683	0.0443413	0.0831062	-0.10552	-0.00147117	0.142983	0.22309	0.105088
cmp0094	0.0660723	0.168769	0.0813846	-0.105982	-0.0275288	0.0805494	0.216306	0.0952116	-0.0171945	-0.0628556	0.238867	-0.0904001	-0.0790854	-0.190583	-0.148622	-0.0569972	-0.0719536	0.0752387	-0.0351159	0.0772331	-0.0887549	0.143054	0.0482227	0.0805561	-0.207109	0.233983	-0.0844978	0.00980082	0.181083	0.0233199	0.0660449	0.0103019	-0.0519541	0.0617759	0.0483793	-0.0100294	-0.0580984	0.129038	-0.0127089	0.106211	-0.0482091	0.206674	0.0802214	0.226342	0.104896	0.0248814	0.0133965	-0.131729	0.0659192
cmp0095	-0.162316	-0.219231	0.148979	0.0839134	-0.0753684	0.0157508	-0.251551	0.0758493	-0.0181844	-0.045539	-0.0158865	0.0316908	0.0192577	0.0766263	0.142485	0.15109	0.0129216	0.166705	-0.0243869	-0.116502	0.0629884	-0.144238	0.154388	0.0506067	0.143143	-0.00991402	-0.122981	0.164907	-0.0178685	0.1456	-0.0701072	0.464111	0.235885	0.445374	0.460066	0.0521808	0.109931	0.070701	-0.0338851	-0.01954	0.0458226	-0.0276625	0.0919209	-0.0470903	-0.165447	-0.0263697	0.118351	-0.149183	0.123131
cmp0096	-0.0575493	-0.0180938	0.0411844	0.0367028	0.0106082	-0.032163	-0.103343	0.0416859	0.171709	-0.0417791	0.0595165	0.0567638	0.00455738	0.0771937	0.134818	0.180264	-0.0117539	0.0771621	0.203058	-0.0663246	0.0757072	-0.0420857	0.121983	-0.168562	0.0940265	-0.0776174	-0.0260957	0.0129802	-0.0276178	0.00407204	0.0774451	-0.0213125	0.0426441	0.0167758	0.06489	-0.0727057	-0.0370074	-0.0335024	-0.163832	-0.0898796	-0.0835147	-0.0352237	-0.0538948	-0.0319747	0.254473	0.0553746	0.097735	-0.055311	0.0854392
cmp0097	0.19959	-0.148347	-0.107861	-0.00871176	-0.104637	0.227656	0.141973	0.0115913	-0.0379008	-0.0403319	-0.13985	-0.0750445	-0.0747704	0.0369957	0.128778	-0.0506083	-0.0352143	-0.0652883	-0.170956	-0.00937995	0.0377043	-0.148271	-0.0559349	0.0338905	-0.0703914	-0.0986282	0.0682447	0.0257652	0.261392	0.0204787	-0.00810649	-0.142954	0.17584	-0.219644	-0.243051	-0.117187	-0.0391965	0.173048	-0.077661	-0.0990181	0.0184642	0.0875157	-0.0456518	0.303241	0.101467	-0.118499	0.118871	0.077883	0.158381
cmp0098	0.0572961	0.0358248	0.0873705	-0.0104521	0.104423	0.0995203	-0.0324641	0.0236964	0.242461	-0.0454043	-0.0243493	0.119141	0.00149681	-0.00780389	0.10598	0.0573866	0.0278876	0.042708	0.0754327	0.101321	0.241459	0.0214681	0.035202	-0.0213657	-0.0503822	0.0914926	-0.0386025	-0.0239995	0.616836	-0.0321711	0.0149953	-0.0277006	0.21093	0.0347906	0.0244757	0.0675784	-0.04625	0.0245893	-0.106736	-0.0402671	0.0816003	0.453091	0.0104875	0.257837	0.110299	0.0398137	0.185049	-0.00104843	0.308765
cmp0099	-0.0787998	0.106034	0.0504374	-0.0512933	-0.0632814	0.120656	0.135734	-0.0497684	-0.00310753	0.0146854	0.111489	-0.0566357	-0.0723537	-0.135876	0.00428974	-0.024538	-0.0120511	-0.0135864	-0.159937	0.0422721	0.0163394	0.0714592	-0.0326999	-0.136399	0.0582893	0.0860366	0.197748	-0.181023	0.0679498	-0.188788	-0.0248463	-0.108966	0.00603494	0.0580129	0.0314395	-0.00987016	0.0363389	-0.0363748	0.0608936	-0.0434668	0.048014	0.0787362	-0.152542	0.0210569	0.0284909	-0.132475	-0.0220703	0.0763244	-0.0435958
cmp0100	-0.112398	0.215407	0.254683	-0.109408	0.383752	0.0161649	-0.0745732	-0.00838589	0.224401	-0.103539	-0.102445	0.266441	0.277173	0.0677941	0.0427489	0.171833	0.370016	0.0313299	0.0956703	-0.0754094	0.361798	0.0763246	0.160785	0.106875	-0.0670436	0.0265201	-0.0592103	0.0680242	0.542285	0.0468083	0.0630423	-0.153722	0.195795	0.0393195	0.0346806	-0.134891	0.121103	-0.0172202	-0.154155	0.129041	0.111578	0.716262	0.122426	0.712512	-0.0575044	0.101179	0.389378	0.225119	0.471048
cmp0101	0.107459	0.0509837	-0.091561	0.0404035	0.0186363	0.160186	-0.0875392	0.0840298	0.172971	-0.0624872	-0.187439	0.0497669	0.0331595	0.0565399	0.00916126	0.00101871	0.0822252	0.02249	0.0142545	-0.0490683	0.222943	0.0103942	0.0350396	0.0812484	-0.0274619	0.00475978	0.00322717	0.0629581	0.298882	0.0635475	0.0350579	0.0848739	0.0696894	-0.0125509	-0.0553015	-0.043049	-0.0466968	-0.0350627	-0.167353	0.0117869	-0.0247388	0.164135	0.0715628	0.291485	0.091338	0.0659587	0.123234	-0.0511409	0.145752
cmp0102	0.0945632	0.0871617	-0.0249977	-0.0888138	-0.119134	-0.0522713	0.113522	-0.0636064	-0.123064	0.0969537	0.311187	-0.165002	-0.168405	-0.0285527	-0.142594	-0.173137	-0.186817	-0.115156	-0.107002	0.260681	-0.195298	-0.0789775	-0.130309	-0.0455609	-0.123868	0.370808	0.0290388	0.0978682	-0.0137117	0.125892	0.0166056	-0.0731695	-0.172157	-0.0780282	-0.069249	0.149852	-0.132185	0.194874	0.0298879	-0.00186516	-0.172669	0.0868397	-0.0359728	0.0192304	0.0864363	-0.086885	-0.147614	-0.219873	-0.0829038
cmp0103	-0.0999355	0.0414382	0.0924192	-0.065747	0.101191	0.0719925	0.0931385	-0.022483	0.0240605	0.0770489	0.042774	0.0532314	0.0859615	-0.072587	-0.0213889	-0.0359593	0.135264	0.0254545	-0.0757371	0.10779	0.0108221	-0.00515563	-0.0128076	0.397258	0.0669778	0.459251	0.483424	0.155259	0.0451586	0.148813	0.00985365	-0.0668244	0.0611047	-0.059708	-0.0503913	-0.0122007	0.0682673	-0.072689	-0.139905	-0.0659141	-0.0958963	0.0542521	-0.0373024	0.0740845	-0.0860411	0.0151785	-0.0730575	-0.0753101	0.00794804
cmp0104	0.0891339	0.192109	0.0692035	-0.0836436	0.184298	0.0724876	-0.0414034	0.198338	0.24287	-0.169385	-0.198461	0.172843	0.151722	0.0159098	-0.0830967	0.0675017	0.164069	0.15722	0.0993886	-0.0685829	0.339414	0.111523	0.175986	0.0435479	-0.101392	-0.0993357	-0.0229667	0.0114083	0.532588	0.00521253	0.166766	-0.0652489	0.102097	-0.0218231	-0.0355919	-0.211795	0.00896246	0.0380486	-0.106609	0.185815	0.136873	0.608081	0.245868	0.719092	0.0596211	0.1269	0.223857	0.192415	0.313466
cmp0105	-0.0694072	0.149485	0.152242	-0.0035589	0.220797	-0.0791271	-0.0806119	0.159646	-0.0168668	-0.102471	-0.169039	0.0750556	0.123971	0.0380048	-0.0536838	0.0352261	0.137617	0.197181	0.0978108	-0.147784	0.211216	0.0806757	0.128511	-0.0449069	-0.090458	-0.0398581	-0.0374708	0.0795117	0.168525	0.0601018	0.040765	-0.0414476	-0.0929413	-0.0750881	-0.0823809	-0.0548212	-0.0445985	-0.0925585	0.0205241	0.118259	-0.0430105	0.287772	0.154342	0.344596	-0.0709002	0.120743	0.103342	0.212746	0.127
cmp0106	-0.181411	0.0733311	0.0406372	-0.102051	0.183548	-0.109704	-0.124187	-0.0744601	0.111703	0.0393879	0.134151	0.0468583	0.165395	0.0934626	0.169923	0.203467	0.0977749	0.0453478	0.0581144	-0.050831	0.121076	-0.101712	0.130618	-0.287277	0.0890789	0.0279778	0.0204183	0.158904	0.0107153	0.152484	0.132869	-0.105077	0.0398874	-0.00639292	0.0655132	-0.0011823	-0.02318	-0.0682162	-0.151703	0.0456615	-0.0467686	0.0411495	0.0943087	-0.124631	-0.0122417	0.0201084	0.232801	-0.137475	-0.0519911
cmp0107	-0.0403085	0.00972647	0.0484413	-0.0238359	0.151178	0.183967	-0.0860885	-0.0192365	0.233642	-0.164646	-0.208453	0.151204	0.155876	0.103337	0.129127	0.132084	0.209647	-0.0150406	-0.0249373	-0.115179	0.525573	-0.161943	0.106596	-0.051352	-0.0547105	-0.0374318	-0.0522531	0.114711	0.694237	0.0922397	0.0356554	-0.142212	0.257639	-0.098892	-0.108308	-0.06875	0.0670506	-0.0770281	-0.154091	0.0745581	0.0629118	0.588717	0.105589	0.636298	0.0741237	-0.0244669	0.406069	0.135187	0.410573
cmp0108	-0.16339	-0.0309424	-0.00414498	-0.00414554	-0.0711948	-0.00564902	-0.020963	-0.148409	-0.0385842	0.123772	0.0552481	-0.0269102	0.0457553	0.0316671	0.157673	-0.00175983	0.0759376	-0.0814284	-0.147241	-0.0765794	0.0439918	-0.084689	-0.0574461	-0.139667	0.149165	0.0151389	0.193743	-0.0572693	-0.00550717	-0.0780484	-0.100706	-0.140336	0.0611458	-0.0446887	-0.0636018	-0.0644642	0.0974884	-0.116899	0.00342793	-0.128769	-0.0837289	-0.0259629	-0.219663	-0.0864862	-0.0448952	-0.147666	0.0522116	0.0521424	-0.110631
cmp0109	-0.107107	0.121324	0.199161	-0.0344135	0.198182	-0.040983	-0.148635	-0.106858	0.239058	-0.0105905	0.00999894	0.222436	0.178638	0.202117	0.0557871	0.204985	0.303195	0.0356899	0.123376	-0.00275703	0.295639	0.148566	0.102023	-0.0875958	0.0470917	-0.0460925	-0.0342689	0.0922541	0.161129	0.0659119	0.0814033	-0.0546305	0.161841	0.232458	0.255692	-0.190346	0.188635	0.0459167	-0.0801948	0.232095	0.271145	0.333863	0.149166	0.23209	-0.0746017	0.080451	0.563617	0.127214	0.325002
cmp0110	-0.0157994	0.0278707	0.0623599	-0.0836473	-0.0266671	-0.0135134	0.0475208	-0.0122136	-0.034301	-0.00157252	0.164894	-0.0652003	0.00161131	0.00245123	0.115151	0.067033	0.00902418	-0.00615681	-0.0537195	0.0735875	0.00182823	-0.0548977	0.0594246	0.0484401	-0.119164	0.104061	-0.0212623	0.278857	0.350132	0.282222	0.0249247	0.00898074	-0.0369119	-0.139559	-0.16004	-0.0811119	-0.114482	0.0532793	-0.0739592	0.0367806	-0.00172411	0.227884	0.0319142	0.242907	-0.00129657	-0.0374618	0.0888426	-0.107248	0.0401141
cmp0111	-0.0894334	0.090634	0.159236	-0.199682	-0.0110336	-0.0103948	0.109851	-0.0877814	0.0154484	0.0172148	0.242262	-0.0477518	-0.014811	-0.14571	-0.0488202	-0.0327542	-0.0194581	-0.107345	-0.00618228	0.0703209	-0.0336486	0.0193544	-0.0404145	-0.108595	-0.0649695	0.0399223	-0.135501	0.0501726	0.0303539	0.0445306	0.0441958	-0.0549707	-0.00383573	0.0385486	0.0851902	0.00118342	0.116993	-0.0592025	0.103628	0.183493	0.153905	0.0117978	0.0610515	-0.0694543	0.026623	-0.0683839	0.186459	-0.117482	0.0608668
cmp0112	-0.067496	-0.163389	-0.0155988	-0.0467029	-0.0492321	0.210269	-0.0323884	0.0288385	-0.0619635	0.106258	-0.014158	-0.031525	-0.00865098	0.0307871	0.196723	0.065744	-0.0199614	0.0329838	-0.159713	-0.12545	0.0507531	-0.196551	0.0614674	0.146163	0.0754191	0.197434	0.35057	0.050687	0.209637	0.0507445	-0.0181429	0.118673	0.100007	0.0143316	0.00430231	0.0942136	-0.0474299	0.147837	-0.162183	-0.153123	-0.0669388	-0.0390387	-0.0138651	0.00615927	0.0888494	-0.139181	0.149097	-0.17294	0.107044
cmp0113	-0.0760771	0.24598	0.118452	-0.141278	-0.0900724	-0.0608189	0.11793	-0.0207052	0.0362512	0.0260773	0.206836	-0.078034	-0.115514	-0.0651126	-0.0774023	-0.0490328	-0.0276399	-0.0077288	-0.0237787	0.15455	-0.0320163	0.140895	-0.0456098	-0.0369017	-0.0693978	0.194915	-0.0394869	0.0775998	0.0827045	0.0888527	-0.0384794	-0.0457916	-0.0642481	0.0731407	0.0828208	0.023754	0.039126	0.0101793	0.00267119	0.0795026	-0.0815868	0.191209	-0.0615118	0.134465	-0.0198999	-0.0181391	0.0648478	-0.0918466	-0.0196936
cmp0114	-0.126534	0.0620853	0.0654394	0.0583927	0.0477005	-0.0572097	0.091619	-0.0444085	0.0171608	-0.0980291	-0.0331768	0.0106295	0.0609512	-0.0269455	-0.0625925	-0.0348441	0.172038	-0.0185372	-0.0191322	0.06339	0.194195	0.100862	-0.0829122	0.126705	0.0251812	0.0711786	0.0554655	0.0224289	0.0179925	0.0092084	-0.0417805	-0.180914	0.0409719	0.031048	0.0187013	-0.160335	0.11086	-0.113716	-0.0596302	0.062289	0.0478049	0.0916193	-0.0283339	0.182126	-0.0966308	0.0257435	0.236925	0.140792	0.140123
cmp0115	-0.179072	0.0546747	0.0347576	-0.0953069	0.188979	-0.111509	-0.140243	-0.0814393	0.102503	0.0426347	0.122409	0.0593457	0.178481	0.103736	0.188418	0.21307	0.106506	0.0431361	0.0437928	-0.048258	0.130861	-0.107362	0.140877	-0.28645	0.0974081	0.0381967	0.0431678	0.155076	0.0162557	0.147102	0.119456	-0.0987962	0.0658657	-0.000708023	0.0678516	0.00151347	-0.00929656	-0.0705884	-0.16248	0.035735	-0.0358965	0.0568428	0.0878565	-0.10803	-0.016994	0.00552958	0.248391	-0.130918	-0.029463
cmp0116	-0.140503	0.126696	0.11309	-0.112018	-0.0569709	-0.0509838	0.128764	-0.0648967	0.0993854	0.0145414	0.291756	-0.0930971	-0.0611794	-0.0683305	-0.0751271	-0.0512777	-0.0428735	-0.0810199	0.143336	0.0969904	-0.0920054	0.0223484	-0.0867299	-0.114591	-0.0301566	0.0264712	-0.096465	0.00193202	-0.0479825	0.00202564	0.0233923	-0.0775674	-0.0305479	0.0410195	0.117471	-0.0259664	0.102133	-0.0445341	0.0357625	0.125789	0.0570833	-0.082644	0.00163518	-0.157073	0.0692816	0.0103715	0.122917	-0.103334	-0.0148531
cmp0117	-0.208898	-0.158317	0.219857	-0.0502662	0.126429	-0.0171668	-0.204511	-0.166052	0.149641	0.0808941	0.0163136	0.517115	0.255258	0.128187	0.609419	0.508223	0.258465	0.0153328	-0.0777899	-0.113849	0.268053	-0.139612	0.242556	-0.0322963	0.0733281	-0.00634971	0.0198031	0.228834	0.223815	0.200469	-0.0720528	0.0209422	0.335481	0.0861749	0.0799251	-0.125468	0.163022	-0.10864	-0.100635	0.0142887	0.238531	0.174057	-0.000588005	0.043278	-0.154288	-0.0524611	0.369918	0.083546	0.107667
cmp0118	-0.0395012	0.177282	0.135879	-0.106055	-0.0143289	0.0739188	0.120566	-0.0340284	0.0439675	-0.0052243	0.179402	-0.0993432	-0.0703958	-0.147211	-0.063372	-0.0873309	-0.0557997	-0.127046	-0.0535521	0.150499	-0.134787	0.0482047	-0.0841852	-0.0792135	-0.059173	0.181953	-0.0727037	-0.0631847	0.0677089	-0.0558552	0.052446	-0.129449	-0.13667	-0.109893	-0.0869191	0.0134506	-0.032706	-0.0178264	-0.0245195	-0.0397314	0.0527798	-0.0235228	-0.0573261	-0.0707247	0.161754	-0.0713308	0.00965546	-0.15964	-0.0140405
cmp0119	0.00656813	-0.281006	0.0412802	0.011734	0.075273	-0.00329512	-0.0257993	0.148119	-0.104492	-0.192045	-0.117072	0.0591078	0.222047	-0.100919	0.228656	0.171	0.0787344	0.098469	-0.161944	-0.18554	0.197058	-0.216088	0.184986	-0.00805572	-0.123433	-0.20468	-0.227621	0.0293117	-0.0739369	0.0174674	0.0528742	0.298633	0.46963	0.204527	0.202395	0.0158188	0.289416	0.0205955	0.16104	0.116426	0.179602	0.0469829	0.18052	0.0276783	-0.152474	-0.150601	0.148965	0.121779	0.074105
cmp0120	-0.107499	0.0935764	0.0955142	0.12926	0.14321	0.0325096	-0.19859	-0.07655	0.120044	0.00795324	0.0120682	0.193043	0.147428	0.216228	0.0967849	0.13058	0.185391	0.00361072	0.138285	-0.208129	0.215905	0.077881	0.0348421	0.201382	0.00851457	0.168733	0.0346676	-0.0875477	-0.0982273	-0.100047	0.0184385	0.0262086	0.0276031	0.104086	0.115019	-0.0822706	0.122141	0.0919694	-0.071667	0.0744039	0.1579	-0.0429449	0.0140031	-0.110355	0.0737601	0.0613376	0.293409	0.01402	0.195119
cmp0121	-0.0482962	-0.0943843	-0.069244	0.00503041	0.0828135	-0.0593498	-0.149392	-0.0681932	0.160863	0.08747	-0.0746474	0.00391392	0.0888993	0.0403583	0.0116893	0.124201	0.0196926	0.0405236	0.0262348	-0.0774773	0.104473	0.00235814	0.0746856	-0.0603243	0.0539	0.0254605	0.272748	-0.035908	0.0638448	-0.0449393	0.0310364	0.00413688	0.0488326	0.132434	0.0995684	-0.00683517	0.00542044	-0.0305958	-0.103389	0.0198574	0.132687	-0.0163848	0.053344	-0.10042	0.0253357	0.0361936	0.0478201	-0.0301878	-0.182975
cmp0122	-0.0741425	0.181141	0.0940228	-0.0895089	0.0357617	-0.0954902	0.0975536	-0.00865331	0.0796117	-0.0416231	0.152759	-0.062307	-0.0196064	-0.00355998	-0.056961	-0.0167266	0.0222447	0.0101565	0.0245251	0.291077	0.131629	0.0694736	-0.0185036	-0.0913149	-0.0443395	0.267614	0.0723448	0.0627729	0.17878	0.0741674	0.0311571	-0.172885	0.0129281	-0.0803963	-0.0704998	-0.0100246	-0.0613113	-0.0254522	-0.0621956	0.00473343	-0.0495243	0.33612	-0.0146216	0.253534	-0.0625177	0.0354539	0.0142823	-0.0516315	0.0233924
cmp0123	-0.143348	-0.0452988	0.000858012	-0.0151111	0.164132	-0.0949887	-0.0778751	-0.144719	0.173426	0.0456867	-0.135795	0.132628	0.212629	0.157928	-0.0149278	0.0140222	0.342242	-0.0819942	0.0916668	-0.165222	0.173231	0.163852	-0.0623545	0.0302233	-0.117359	-0.0164836	0.0808705	-0.146901	-0.0381814	-0.150809	-0.0356653	-0.107202	0.22564	0.0671419	0.0224379	-0.0570406	0.323723	-0.178697	0.153896	0.213877	0.141185	0.235508	0.0267126	0.264751	-0.17349	0.156692	0.136685	0.662004	0.0184245
cmp0124	-0.255754	-0.0789292	0.0561467	0.0662494	0.169655	0.0409123	-0.216957	-0.117405	0.156544	-0.0654133	-0.119036	0.198637	0.23704	0.240632	0.210928	0.257078	0.334405	-0.00473638	-0.0190793	-0.15835	0.523731	-0.140355	0.13192	-0.0768971	-0.125243	-0.00328327	-0.0730128	-0.0312341	0.0555619	-0.0487304	-0.0135426	-0.0313178	0.349641	0.129048	0.107585	-0.0860042	0.411833	-0.102442	0.0412711	0.211465	0.188493	0.183805	0.0745064	0.1846	-0.127761	0.0131155	0.445495	0.519486	0.289069
cmp0125	0.0813813	-0.00828067	0.126791	-0.0353786	0.00342773	0.0248059	0.222396	-0.0290629	-0.113198	-0.0151883	0.244589	-0.0338197	0.0289464	-0.135452	-0.103029	-0.119756	0.0464576	-0.086141	-0.11931	0.113082	-0.10309	-0.0832912	-0.0665834	0.189171	-0.134428	0.187417	-0.189576	0.166258	0.0839011	0.174089	0.0834659	0.0225515	-0.0228701	0.0740678	0.0483881	-0.069496	-0.00837273	0.0803843	0.156871	0.189211	-0.00525594	0.142686	0.120905	0.244067	-0.00462109	-0.0836989	-0.105738	0.000660036	-0.024525
cmp0126	0.0880277	0.044688	-0.024292	0.007972	0.0720621	0.224778	0.072579	0.0841351	0.0775228	-0.14885	-0.119048	0.0181531	-0.00607717	0.0436116	-0.0621256	-0.103524	0.0474199	0.0593943	0.0327996	-0.0320803	0.0270819	0.0351338	-0.0483735	0.00705171	0.00361478	0.0442874	0.0597124	0.0158958	0.296072	0.0103655	0.176798	-0.115721	0.0112607	-0.161948	-0.14213	-0.075948	-0.0580926	0.113295	-0.063974	0.00269188	-0.0539833	0.179286	0.0982748	0.448215	0.153278	0.0828602	0.051163	0.10143	0.12938
cmp0127	0.092562	0.0463863	-0.0212396	0.0117928	0.0763427	0.197286	0.0780771	0.0990373	0.0778084	-0.148005	-0.110372	0.0105873	-0.00536081	0.0276417	-0.0659618	-0.103392	0.0433662	0.0704707	0.0342567	-0.0316423	0.00777911	0.0291298	-0.0418878	-0.0131231	-0.0012428	0.0306698	0.0597186	0.0216419	0.288219	0.018285	0.188237	-0.11853	-0.00371929	-0.164059	-0.142791	-0.0867453	-0.0702882	0.110989	-0.0662501	-0.00311275	-0.0672897	0.162396	0.10499	0.433225	0.169521	0.0833646	0.0377202	0.0887326	0.111676
cmp0128	-0.13377	0.20206	0.115382	-0.0477417	0.131541	0.102985	-0.134043	-0.12547	0.0869913	-0.0772613	0.00756803	0.0973164	0.0782148	-0.0222036	0.0646	0.0584028	0.0704547	-0.0754834	-0.0389904	-0.0108002	0.227503	-0.0379759	0.00107614	0.0524902	0.0673928	0.119768	0.101829	-0.121004	0.217864	-0.133334	0.0620532	-0.221768	-0.00795278	-0.186031	-0.216625	-0.0336714	-0.00799692	-0.152879	-0.105678	-0.101862	0.0158992	0.127735	-0.0845098	-0.00143662	-0.00271803	0.0132968	0.0939929	0.156426	0.0187899
cmp0129	0.45178	0.119171	-0.0270179	-0.127103	0.12162	0.0684229	-0.0473366	0.361107	-0.0791459	0.145333	-0.0775214	0.0716623	0.0450996	-0.102793	0.000190634	-0.000816891	-0.0827671	0.320016	-0.0567934	0.091455	-0.0541002	-0.0173438	0.283341	-0.0990567	0.0244369	-0.0576842	-0.0607662	-0.0634242	0.194646	-0.0547616	0.30547	0.0462849	0.00114166	-0.10299	-0.112434	-0.0131478	-0.0734848	0.0703867	-0.154703	-0.114378	0.121957	0.0854693	0.215353	0.0520703	0.142698	-0.0999306	0.0349553	-0.0178025	0.0528275
cmp0130	-0.0868291	0.0841505	0.123831	0.0389327	0.179449	0.194108	-0.130088	0.0408352	0.264404	-0.142562	-0.218554	0.129423	0.176969	0.124878	0.00157152	0.133775	0.274901	0.0396448	0.0172586	-0.183338	0.469109	0.0100035	0.092963	0.0321369	-0.0493193	0.0377876	-0.0525494	0.00320612	0.374081	-0.00492266	0.0193542	-0.0368583	0.141181	0.0162134	-0.0152861	-0.0893756	0.0446657	-0.103342	-0.153913	0.162593	0.0207642	0.395096	0.11826	0.428359	0.0773331	0.0862248	0.225114	0.0521257	0.227807
cmp0131	-0.0849598	0.292586	0.282741	-0.111483	0.397697	0.00845474	-0.0690444	0.0244116	0.274688	-0.108757	-0.123244	0.281279	0.22919	0.0386588	-0.0473681	0.119833	0.399134	0.0649276	0.0761306	-0.0786655	0.362801	0.135407	0.124874	0.0937482	-0.0947538	-0.0443283	-0.124953	0.043773	0.371438	0.0264637	0.0644282	-0.111373	0.162586	0.142888	0.113922	-0.130326	0.123537	-0.0768374	-0.0610879	0.236413	0.150091	0.584652	0.155141	0.543461	-0.0903446	0.0930037	0.393465	0.324075	0.37984
cmp0132	-0.123022	-0.208378	0.0774502	-0.0688604	0.0497842	0.124354	-0.0850322	-0.0874318	-0.0167079	0.0798978	0.0304315	0.152004	0.188501	0.0271816	0.280596	0.23458	0.137987	-0.0194392	-0.0462368	-0.106848	0.156408	-0.227344	0.109117	-0.0939875	-0.00614854	-0.10021	0.025454	0.129646	0.280692	0.108129	-0.0661578	0.0416955	0.223246	0.10504	0.102277	-0.0170533	0.0820133	0.155779	-0.0729386	0.0218601	0.148205	0.0667788	0.0409661	0.0381843	-0.0326944	-0.0228429	0.341413	-0.0238723	0.124927
cmp0133	-0.0404498	-0.0261897	-0.0502597	-0.0421672	-0.165589	0.00348169	0.0818332	-0.148183	0.0598448	-0.00625024	0.04184	-0.0623712	-0.114572	0.0507405	-0.0327512	-0.11619	-0.00908072	-0.157092	-0.0279804	-0.00770002	-0.0150068	-0.033489	-0.201025	0.0804729	0.0101383	0.0224552	0.177453	0.0418617	0.181458	0.0378503	-0.0692651	-0.190117	-0.078564	-0.119799	-0.128705	-0.142202	-0.0423202	0.17444	-0.0203333	0.0662199	-0.0536451	0.133782	-0.0892457	0.305126	0.0100441	-0.0174103	0.0209888	0.0654463	-0.0390818
cmp0134	-0.194032	-0.219034	0.178794	0.135945	0.135833	-0.00956403	-0.235891	-0.118174	0.169453	0.121925	-0.00750138	0.246357	0.192488	0.229835	0.44943	0.493123	0.236008	0.103615	-0.0132019	-0.147635	0.278613	-0.148857	0.26522	-0.23009	0.152411	-0.0521298	-0.0186746	0.207292	0.0330695	0.178752	-0.0299553	0.0483986	0.198156	0.104075	0.104331	-0.101793	0.0998119	-0.100531	-0.218208	-0.0919639	0.0962048	-0.0284504	-0.0707562	-0.0858903	-0.0746992	0.024502	0.367836	0.0358563	0.0906315
cmp0135	0.193897	-0.126059	-0.31958	-0.169692	-0.254222	0.0921863	0.158056	-0.161881	-0.180759	0.130226	-0.132591	-0.118554	-0.291168	0.109466	0.117185	-0.211228	-0.240147	-0.209528	-0.152451	0.300878	-0.193296	-0.082397	-0.244318	-0.0221703	0.274936	-0.0854259	0.15998	-0.121773	0.0124355	-0.109863	-0.0639028	-0.201797	0.0175673	-0.201425	-0.191326	0.263333	-0.0549087	0.0838887	0.0978871	-0.189773	0.0273898	-0.074579	-0.200261	-0.000323252	0.034769	-0.200092	-0.0361963	-0.090434	0.00280979
cmp0136	-0.188652	-0.218868	0.178718	0.135413	0.137983	-0.00937129	-0.234269	-0.116502	0.17005	0.114115	-0.0150668	0.262116	0.193242	0.232014	0.450527	0.497101	0.234489	0.105204	-0.0145681	-0.145484	0.280657	-0.148764	0.271349	-0.229583	0.15214	-0.0541958	-0.0275157	0.206346	0.0358531	0.177005	-0.0245152	0.0507406	0.201077	0.106088	0.10504	-0.0997968	0.0976377	-0.0990985	-0.212875	-0.0898702	0.104106	-0.022188	-0.065571	-0.0805583	-0.0727684	0.0230254	0.367979	0.031734	0.0892441
cmp0137	-0.0806031	0.215518	0.107677	-0.15817	0.0592579	0.14549	-0.074162	-0.0917124	-0.048231	-0.145653	-0.00781753	0.036185	0.0231269	-0.0954294	-0.0341095	-0.0898389	0.0130403	-0.123971	-0.0586098	-0.0181517	0.141935	-0.0121161	-0.0871285	0.138216	0.0317034	0.0711332	-0.0206855	-0.113977	0.0776891	-0.123646	0.000767818	-0.147385	0.00971252	-0.10706	-0.142853	0.0343769	0.0904874	-0.15105	-0.043501	-0.105539	-0.0860295	-0.0281668	-0.126025	-0.0208743	-0.0261786	-0.0199244	0.0276701	0.0772195	0.0924387
cmp0138	0.0319537	0.189065	0.231995	-0.177615	0.0688353	-0.00874198	-0.0543674	0.237105	0.029702	-0.131662	-0.096467	0.0767261	0.087893	-0.11546	0.025002	0.10531	0.104854	0.190051	-0.0342261	-0.0192605	0.117535	0.0179406	0.233536	0.12512	-0.0932662	-0.0850631	-0.0731176	0.0799749	0.324245	0.0661511	0.0572904	0.086476	0.121413	-0.0663993	-0.089599	-0.145795	-0.00131537	0.016893	-0.0904959	0.106538	0.0132476	0.358598	0.194576	0.399534	-0.0537225	-0.00140377	0.0802291	0.0752083	0.183448
cmp0139	0.0879036	-0.0130308	0.0488168	-0.04682	0.113489	0.144383	-0.0395963	0.0720714	0.139901	-0.054595	-0.118318	0.141098	0.0898077	-0.085025	0.0673017	0.0998376	0.0864911	0.0511511	-0.0524241	-0.000888952	0.247653	-0.0398737	0.17671	0.00431406	-0.0756554	0.0346501	-0.0398491	-0.0441582	0.665648	-0.0522357	0.119131	-0.0323307	0.198568	-0.0968529	-0.102462	0.0226302	0.0256675	0.0319071	-0.155938	-0.0228267	0.0883273	0.515568	0.133728	0.388108	0.0858846	-0.0581484	0.194383	0.0573207	0.325011
cmp0140	-0.0930696	-0.030404	-0.00296659	0.0177055	0.142382	-0.00841848	0.0935236	0.125406	0.0218539	-0.0669052	0.0393806	0.017657	0.125986	-0.0076624	-0.0262983	-0.0304544	0.0742652	0.185218	-0.00391914	-0.0539979	0.00810047	-0.0956913	0.0763759	0.150478	0.112537	-0.0136527	0.327524	0.215887	0.100766	0.192368	0.321663	-0.0557454	-0.0951255	-0.0961794	-0.0363111	-0.0791281	0.0514733	-0.00484441	0.101473	0.181652	-0.0364096	0.148772	0.221807	0.142054	-0.030964	0.0241988	-0.0412986	-0.0323921	-0.0932696
cmp0141	0.216204	0.0497682	0.033568	-0.0412949	0.0793482	0.174766	-0.0396067	0.137364	0.125353	-0.0407672	-0.0988886	0.103971	0.0094224	-0.116393	-0.0244041	0.0343412	0.00161482	0.107897	0.00629736	0.0187316	0.154449	0.0745686	0.15481	0.0110002	-0.09227	0.042434	-0.0203585	-0.0883413	0.571146	-0.0918237	0.134892	0.0148576	0.130666	-0.0514402	-0.0595826	0.0290481	-0.0164048	0.085224	-0.171161	-0.0442209	0.0624272	0.4266	0.134297	0.339376	0.116144	-0.0156585	0.140134	0.00188359	0.316047
cmp0142	-0.168057	-0.567507	-0.242091	-0.00187463	-0.105609	0.125936	-0.0226523	-0.213986	-0.216016	0.258495	-0.0470693	-0.0794068	0.140903	0.0600565	0.480045	0.00828011	0.112801	-0.226853	-0.38773	-0.0771411	0.0998109	-0.538062	-0.13467	-0.163282	0.0540212	-0.0513702	0.153908	0.108898	0.100138	0.0680549	-0.0976424	-0.145331	0.267163	-0.267026	-0.263927	0.244293	0.150402	-0.0616419	0.0530455	-0.183562	-0.106786	-0.198307	-0.205167	-0.250184	-0.0479697	-0.369653	0.166647	-0.0152864	-0.114419
cmp0143	0.172416	-0.0968766	-0.288579	-0.209726	-0.209269	0.0652514	0.147401	-0.172627	-0.158371	0.158287	-0.135264	-0.118185	-0.290771	0.131556	0.138728	-0.1907	-0.222943	-0.186548	-0.181677	0.264658	-0.190002	-0.0674732	-0.228253	-0.0516231	0.250178	-0.0811732	0.139135	-0.0829061	-0.0427764	-0.0711917	-0.0602313	-0.237873	0.0355623	-0.210185	-0.191673	0.28855	-0.0593495	0.0360089	0.117565	-0.164077	0.00994997	-0.0680826	-0.189496	0.0172324	0.0117973	-0.215632	-0.0197256	-0.0828274	-0.0153579
cmp0144	0.20463	0.0173501	-0.193082	-0.0821994	-0.205391	-0.125218	-0.207886	-0.00369332	-0.125221	0.00572543	-0.148482	-0.0933803	-0.270419	-0.0678683	-0.131784	-0.153054	-0.352719	-0.0722049	0.0297587	-0.143807	-0.274958	0.0958131	-0.102962	0.145866	-0.0698067	0.149721	0.0537188	-0.117774	-0.2238	-0.118081	-0.130921	0.207366	-0.307159	-0.0135071	-0.0152806	0.334381	-0.367516	0.0211336	0.0711256	-0.0150485	-0.2191	-0.206269	-0.00495294	-0.216746	0.0912605	0.0441784	-0.285379	-0.233691	-0.19137
cmp0145	0.18862	-0.0636222	-0.218626	-0.0815984	-0.215774	-0.121985	-0.213779	-0.000626469	-0.0844622	0.00683116	-0.161116	-0.0979846	-0.267262	-0.0708358	-0.0989048	-0.115266	-0.343743	-0.0622409	0.0182302	-0.140367	-0.240259	0.0556351	-0.0793199	0.143148	-0.0549224	0.114638	0.0793476	-0.141923	-0.21461	-0.142602	-0.133419	0.237864	-0.260821	0.0289557	0.0125063	0.324406	-0.362293	0.0524817	0.0795761	0.00149918	-0.175426	-0.209152	0.00785949	-0.235503	0.0829117	0.0279418	-0.225855	-0.223952	-0.183427
cmp0146	0.197723	-0.0141071	-0.17174	-0.111394	-0.203809	-0.129092	-0.20417	0.00253059	-0.0832611	-0.00342035	-0.143911	-0.0798337	-0.274327	-0.0911255	-0.113733	-0.122125	-0.341487	-0.0633589	0.0315442	-0.143853	-0.272021	0.0850889	-0.0830072	0.161177	-0.0753499	0.143218	0.0647716	-0.110502	-0.219626	-0.110652	-0.126784	0.235388	-0.269836	-0.000726288	-0.00792703	0.322774	-0.359204	0.0483388	0.0697356	0.0156579	-0.197142	-0.203042	0.0268178	-0.222924	0.0803553	0.0400672	-0.257708	-0.225802	-0.195602
cmp0147	-0.0420444	0.0634395	0.0928336	-0.247372	-0.0420302	-0.0946827	0.0454149	-0.0616567	-0.0772112	0.0483746	0.0298006	0.113305	-0.0458248	-0.180829	0.0821855	0.160553	-0.0694893	-0.0136779	0.148305	-0.0576831	-0.225709	0.137185	0.0447586	0.0542175	-0.0636463	-0.018442	0.0140982	0.0542121	-0.142314	0.0497348	-0.127151	0.0374275	-0.0391681	0.00481	0.0225932	0.0585005	-0.133622	-0.042138	-0.0908468	-0.0413657	-0.15795	-0.164915	-0.0219682	-0.239148	-0.0402818	0.138838	-0.110296	-0.10516	-0.193983
cmp0148	-0.283171	0.0621554	0.271476	0.0179817	0.143111	-0.0128754	-0.140484	-0.0783892	0.0924777	0.0171189	0.121434	0.0803934	0.151229	-0.0378208	0.169299	0.365687	0.172529	0.090011	-0.0841462	0.00613785	0.20814	-0.0334184	0.221334	-0.213936	0.0544505	0.110536	-0.0639209	0.0636553	0.0196355	0.0348433	-0.016078	-0.0498058	0.0349391	0.0718732	0.0832093	-0.115523	0.06723	-0.125929	-0.192736	0.00615919	0.0643731	-0.0126762	-0.006975	-0.133685	-0.125591	0.0148757	0.226474	-0.0146656	-0.0172051
cmp0149	-0.0437709	0.0322629	0.106465	-0.0931079	0.0521608	-0.0375375	-0.139926	0.0877798	0.0591573	-0.0262373	-0.057201	0.112653	0.0947007	-0.0596272	0.025189	0.0936738	0.122757	0.0638308	-0.117649	0.0269258	0.225082	-0.0836585	0.175817	0.332231	-0.0469706	0.17745	-0.0608866	0.0613986	0.312722	0.0464261	-0.0444661	0.175319	0.174774	0.135802	0.102505	0.0279106	0.137447	-0.0226132	-0.121767	0.0459801	0.0377448	0.337282	0.0681549	0.208945	-0.163002	-0.0947455	0.110032	-0.00906252	0.216636
cmp0150	-0.301462	-0.079123	0.180067	0.0739588	0.236951	-0.0456312	0.0212048	-0.0843563	0.177747	-0.10035	-0.202412	0.144046	0.309245	0.0625059	0.167439	0.375249	0.452095	0.043297	0.0559014	-0.131408	0.287281	0.152119	0.102597	-0.0505262	-0.00601939	-0.198748	0.306396	-0.0304463	-0.0990276	-0.050608	-0.0903954	-0.179101	0.219001	0.027676	0.00618094	-0.213546	0.338601	-0.135324	0.125902	0.268319	0.314108	0.0539165	0.0300759	0.0177232	-0.235625	0.158772	0.172195	0.619053	-0.0585451
cmp0151	-0.236774	0.00320705	0.111376	0.129307	0.24838	-0.0484298	-0.201288	-0.0742825	0.235024	-0.0283445	-0.147029	0.239548	0.328275	0.287297	0.144946	0.269769	0.419914	0.0485848	0.0890208	-0.2314	0.599526	-0.0240296	0.151343	-0.0834627	-0.152228	-0.0431108	-0.0816815	-0.00198916	0.0451059	-0.0179641	0.0137182	-0.0510355	0.305533	0.192661	0.170071	-0.132032	0.401526	-0.196163	0.141162	0.358783	0.251762	0.313132	0.15329	0.276139	-0.163953	0.13924	0.426763	0.550976	0.200231
cmp0152	0.156338	0.1637	0.111269	-0.102714	0.0729507	0.0557721	0.039805	0.232789	0.0947997	-0.158357	-0.0462385	0.0470754	0.0362173	-0.0623396	0.00174798	0.0166907	0.0661661	0.143724	0.0303974	0.0440499	0.0981965	0.044186	0.144343	0.0891491	-0.0828233	-0.0261527	-0.0700376	-0.0508868	0.477507	-0.0477058	0.125053	-0.0260865	0.162112	-0.109107	-0.120012	-0.107861	-0.112569	0.0872631	-0.127879	0.0384537	-0.065995	0.515631	0.156973	0.624909	0.150625	0.0560112	0.0115955	0.0738626	0.252314
cmp0153	0.102541	0.223597	0.177657	-0.147386	0.206257	0.00571291	0.0243088	0.228263	0.077371	-0.118242	-0.0729893	0.104064	0.178365	-0.0509076	0.00220688	0.0586839	0.207046	0.182181	0.0608736	-0.0109392	0.115283	0.105485	0.191348	0.0645309	-0.117733	-0.11063	-0.0445484	-0.00387457	0.423423	-0.00393625	0.138245	-0.0955313	0.148388	-0.139054	-0.154326	-0.177703	-0.0192884	0.0140936	-0.0751367	0.102881	-0.000348557	0.555378	0.205871	0.635381	0.0269366	0.117111	0.0439099	0.224227	0.178122
cmp0154	0.184191	-0.076398	-0.261259	-0.0888208	-0.208479	-0.0460314	0.109989	-0.13482	-0.0747898	0.0820194	-0.0527642	-0.0869053	-0.267578	0.0765253	0.0866696	-0.0908507	-0.187534	-0.147075	-0.0228369	0.389993	-0.121475	0.121792	-0.172017	0.0116388	-0.000774077	-0.0683113	0.0432278	-0.00261146	-0.173708	0.0149566	-0.0785519	-0.116855	0.101342	-0.0848594	-0.0727409	0.238382	-0.0856378	0.0173129	0.116333	-0.0810917	0.039484	-0.0731967	-0.122347	-0.0845768	-0.0197071	-0.0761228	-0.00527116	-0.108612	-0.0339154
cmp0155	-0.0549909	-0.074879	-0.0458652	-0.00233589	0.100209	-0.0969527	-0.22264	-0.0816474	0.0985254	0.0781445	-0.000250205	0.0314141	0.108009	0.101109	0.249888	0.170935	0.0688592	0.0336787	-0.0669324	-0.165566	0.19377	-0.0755823	0.100523	-0.164309	-0.0300256	0.0856644	0.0637758	0.100042	-0.0881014	0.102878	0.0490267	0.0287416	0.0550319	0.0481393	0.0513584	0.00423673	0.0164617	-0.0970539	-0.084933	0.0470609	0.0447134	-0.0186825	0.0665423	-0.138118	-0.111185	-0.0481442	0.293265	-0.0969493	0.0755204
cmp0156	-0.0705354	-0.0595761	0.0047456	-0.0598947	0.104693	0.0271092	-0.0975132	-0.0653755	0.0870691	0.000272432	-0.114881	0.0701827	0.146546	0.0489203	0.152916	0.134808	0.255644	-0.0144355	-0.072228	-0.0255707	0.115148	-0.108042	0.0509112	0.000260302	0.0921299	-0.105078	-0.0681024	0.164184	0.292869	0.158646	-0.0514664	-0.14697	0.101645	-0.0993751	-0.116942	-0.172319	0.107791	-0.00554175	-0.235122	-0.0782631	-0.00578104	0.0787749	-0.0404932	0.203904	-0.0417134	-0.042017	0.225197	0.155721	0.108518
cmp0157	-0.129183	-0.0925751	-0.0398365	-0.0676073	-0.0429103	0.0100881	-0.0417187	-0.132717	-0.0525005	0.195471	-0.116274	0.0386014	-0.0322527	0.0430433	0.205364	0.0605555	0.0373696	-0.0596644	-0.186417	-0.0482518	0.0218677	-0.166889	-0.0504759	0.0583327	0.165474	0.065567	0.188398	0.190693	-0.0170754	0.180693	-0.028674	-0.130913	0.0165116	-0.164224	-0.148196	0.0419527	-0.036987	0.0256155	-0.0900815	-0.121008	-0.0645426	-0.0845736	-0.122247	-0.0265128	-0.0538058	-0.141671	0.110439	-0.00416808	-0.0736428
cmp0158	-0.071754	0.0659112	0.29137	-0.10373	0.0110487	0.0343239	-0.00638973	-0.0481108	-0.0486231	-0.0399479	0.166343	0.107002	0.0447268	-0.127538	0.0583498	0.0321964	0.0700705	-0.0584673	-0.12003	0.0666975	-0.0359819	-0.075892	0.0211061	0.204697	-0.0466446	0.226993	-0.146176	0.102759	0.111786	0.0874968	0.00151217	0.0911454	0.00841384	0.0337242	0.0158199	-0.128636	-0.0433535	0.0761076	-0.024037	0.137432	0.0280353	0.0615836	0.0881753	0.124238	0.000929343	-0.100698	-0.0163957	-0.077937	0.049725
cmp0159	-0.0833783	0.0725801	0.11986	-0.124021	-0.0495885	0.120266	0.260487	-0.0553312	0.0149136	-0.0402809	0.278729	-0.0951507	-0.0551113	-0.125019	-0.0786224	0.00207171	-0.0676019	-0.0555563	0.110789	0.0229633	-0.0885349	-0.040908	-0.0212243	-0.123571	-0.0439395	0.0160051	-0.129198	0.0143981	0.0432903	0.0111455	0.048052	-0.00382484	-0.0237286	0.164172	0.211525	0.0148402	0.0697979	0.0396587	0.0593698	0.121281	0.06934	-0.0179128	0.0232665	-0.0625793	0.180631	-0.0272292	0.0675397	-0.10933	-0.0154819
cmp0160	0.0779343	0.180992	0.131001	-0.054916	0.244151	-0.0167713	-0.115912	0.135378	0.139409	0.0421343	-0.113266	0.215812	0.169627	0.0936253	0.0398188	0.0720952	0.153744	0.165892	0.0801785	0.000653518	0.352035	0.0821365	0.160229	-0.0397806	-0.0439675	-0.0798904	-0.0580348	0.0507768	0.48485	0.03564	0.100942	-0.0895373	0.0848263	-0.0068118	-0.0330677	-0.0664867	0.0527696	-0.0667072	-0.0712745	0.0612004	0.133901	0.513922	0.132407	0.405821	-0.0566798	0.0587612	0.222046	0.178299	0.210548
cmp0161	-0.253188	0.158335	0.233508	-0.0316276	0.160688	0.00506418	-0.0129392	-0.0291948	0.154587	-0.0221945	0.249414	0.0776846	0.139327	-0.0534554	0.0812903	0.234911	0.13495	0.093777	0.144243	0.0151839	0.116435	0.00266101	0.149291	-0.259356	0.0522141	0.0166411	-0.0424489	-0.0455614	0.0301215	-0.0660707	0.0859052	-0.129654	0.0629317	0.12522	0.176222	-0.110895	0.0916173	-0.123185	-0.167267	-0.0231155	0.0207979	-7.27916e-05	-0.0311078	-0.116745	0.0611837	0.0944968	0.131834	0.0339845	-0.0461124
cmp0162	-0.198683	0.0283152	0.201256	0.231433	0.285146	-0.0452802	-0.204094	0.00805661	0.207636	-0.0525195	-0.0456562	0.362741	0.303945	0.300499	0.249653	0.402009	0.278873	0.145449	0.267385	-0.281944	0.450959	0.0515164	0.260838	-0.00326505	-0.0318475	0.0260972	-0.0566336	0.0265921	0.0156437	0.000498276	0.0676955	0.0303132	0.0903103	0.109504	0.112796	-0.132821	0.126839	-0.0642153	0.0355294	0.264114	0.238716	0.0830349	0.198413	-0.000105336	-0.0162504	0.282499	0.367357	0.133552	0.164584
cmp0163	0.0583005	0.00480344	0.00252797	-0.176384	0.0915647	0.0030635	-0.0764339	-0.0296597	0.164542	-0.00805026	-0.145109	0.109646	0.113578	-0.00306105	0.0546582	0.104917	0.214036	-0.0210996	-0.13279	-0.0149994	0.199554	0.0259738	0.0680527	0.0852505	-0.0590678	0.0246388	-0.063887	-0.0660413	0.0808345	-0.0652591	0.00523675	0.0417452	0.304737	0.163831	0.150947	-0.00473973	0.233321	-0.0104302	-0.0124286	0.129717	0.148002	0.284736	0.0520257	0.230919	-0.100483	-0.0837486	0.208723	0.143741	0.21329
cmp0164	0.118871	-0.0519454	-0.0347237	0.0128889	-0.117624	0.224809	0.153797	-0.0364967	0.0186911	-0.0837581	-0.0259234	-0.0718191	-0.0913671	0.0145434	-0.035713	-0.0947861	-0.000185917	-0.0997926	-0.0183899	-0.0464435	0.0102061	-0.0597336	-0.119256	0.0632391	-0.0561202	0.047185	0.0781761	-0.0327218	0.277893	-0.0344532	-0.0195017	-0.122439	0.0780765	-0.106551	-0.114812	-0.0668803	-0.0364838	0.190895	-0.0575006	0.010122	-0.0312409	0.104131	-0.0286598	0.380136	0.205174	0.0312724	0.0811343	0.060408	0.132221
cmp0165	-0.172246	0.167166	0.182446	-0.0368603	0.123156	-0.0879664	-0.0535488	-0.0985414	0.0756093	-0.0284056	0.107649	0.329776	0.14528	0.116448	0.119017	0.0623634	0.152245	-0.0301631	0.252976	-0.0992292	-0.0595198	0.154306	-0.0348606	0.0994067	0.0639455	0.0375187	-0.0151084	-0.108387	-0.0788152	-0.118407	0.00928483	-0.112758	-0.0389396	-0.0203902	-0.001952	-0.136983	0.0614442	-0.0590818	-0.042629	0.012705	0.106461	-0.0431115	-0.0258098	-0.0492537	0.103106	0.248851	0.0470434	-0.0501554	-0.0348234
cmp0166	-0.0599722	0.153862	0.224356	-0.139174	-0.0862367	0.03204	0.0670445	-0.0531613	0.0912957	-0.0268418	0.106802	0.111914	-0.134559	-0.106298	-0.02678	-0.0126839	-0.0378138	-0.0342182	-0.0346845	0.110532	-0.0494793	0.130881	-0.074975	0.114756	0.0483292	0.163142	-0.154618	0.0324962	0.0166518	0.0268489	-0.0424801	0.0503018	0.0226764	0.22357	0.220824	-0.03611	0.00851322	0.00711991	-0.0207633	0.0698601	0.0542599	0.0486387	-0.0241347	0.10119	-0.0102826	-0.0263916	0.0390546	-0.0387891	0.0568489
cmp0167	-0.257563	-0.0510693	0.187517	-0.0471176	0.257841	-0.0493959	-0.133167	-0.0425572	0.0777495	0.104556	0.119656	0.110033	0.288747	-0.0665202	0.21235	0.238781	0.307368	0.0548508	-0.172043	0.0712291	0.19712	-0.15977	0.163454	-0.163796	0.0175805	0.130679	-0.0768687	0.170687	0.12666	0.146209	0.0998013	-0.0702405	0.178029	0.032606	0.0483756	-0.148248	0.185605	-0.106311	-0.179251	-0.00874547	0.0945625	0.0177251	0.0487129	-0.083919	-0.0823813	-0.0807593	0.244853	0.0200207	-0.0430636
cmp0168	-0.30687	0.0121973	0.274331	-0.0415075	0.271555	-0.0381853	-0.0964494	-0.0481805	0.0492562	0.0943763	0.0801327	0.124556	0.260013	-0.0732927	0.211551	0.306238	0.304073	0.0899383	-0.160984	0.0701361	0.251233	-0.127313	0.205314	-0.211635	0.0511258	0.0739068	-0.0989908	0.138885	0.0860653	0.113369	0.0548091	-0.1295	0.159886	0.043733	0.069031	-0.160548	0.182207	-0.179292	-0.164117	0.0201823	0.143548	0.0187838	0.0426017	-0.0992577	-0.169385	-0.0537187	0.273763	0.0934879	0.0131163
cmp0169	0.000844808	0.0757103	0.178757	0.0289668	0.130388	-0.0247551	0.0766783	0.0240441	0.023434	-0.088526	0.153178	-0.0294413	0.0829325	-0.0295868	-0.086212	0.00430143	0.0657687	-0.00240806	0.0568374	0.0448931	-0.0638262	0.0601051	0.0554612	0.107577	-0.117684	0.193499	-0.118436	0.0400627	0.127864	0.0438828	0.150131	0.0536653	-0.108701	0.0807782	0.064751	-0.0925087	-0.068678	0.0595568	0.0239065	0.197231	0.154978	0.137233	0.201682	0.136139	0.0420229	0.110728	-0.0251067	-0.06341	-0.0639866
cmp0170	0.232877	-0.0487637	-0.232327	0.068475	-0.225072	-0.0941254	-0.186709	0.102244	0.00921547	-0.0600124	-0.0354313	-0.158793	-0.314315	0.0665385	-0.133692	-0.0854682	-0.404574	0.0720981	0.385048	-0.146796	-0.0823452	0.044661	-0.020058	0.0296974	-0.00601858	0.0837163	-0.008838	-0.105474	-0.192739	-0.0919644	-0.00556665	0.265458	-0.32648	0.119861	0.150227	0.232464	-0.31298	0.169687	0.052758	-0.0077424	-0.126929	-0.135269	0.0884662	-0.16926	0.186228	0.127223	-0.07784	-0.18601	-0.00566447
cmp0171	-0.00416046	0.190287	0.172067	-0.130678	-0.0449889	-0.0263329	-0.0114607	0.296338	-0.0361891	-0.17427	0.0190049	-0.0404247	-0.0428168	-0.179913	-0.0364442	0.00385939	-0.079292	0.212145	0.0316901	0.0925036	-0.0723894	0.0113507	0.18701	0.155717	-0.00973224	-0.0640986	-0.0626242	0.0170112	0.275987	0.00584378	0.00838262	0.212573	0.0513892	-0.0590663	-0.0553966	-0.104935	-0.1009	0.0893083	-0.15449	-0.0384196	-0.14966	0.166487	0.116731	0.238442	-0.0161525	0.0385162	-0.0557896	-0.0904641	0.187879
cmp0172	-0.0473586	-0.0818577	0.0264707	-0.0159545	0.00994506	0.00519229	-0.0454655	0.196005	0.110961	-0.0962034	-0.141552	-0.0187009	-0.0509649	0.0365479	0.372573	0.161822	-0.113894	0.176589	-0.0775938	0.0232966	0.00914345	-0.19311	0.214107	-0.0302059	0.0931624	-0.169929	0.0296132	0.03933	-0.0117384	0.0295844	0.0853517	0.0960243	0.0422872	-0.0789665	-0.0881268	-0.0281888	-0.129575	0.0342845	-0.0569945	-0.101824	0.0440555	-0.133424	0.0647485	-0.139387	0.0266342	-0.0925419	0.0862641	-0.0788717	-0.0998176
cmp0173	0.151969	-0.0606885	-0.205326	0.0178389	-0.23504	0.0978056	0.0400132	-0.111288	0.0744179	-0.0121816	-0.116998	-0.161057	-0.288208	0.192054	0.0845769	-0.134418	-0.212108	-0.147046	-0.0602338	-0.0190236	-0.0745672	-0.0843481	-0.183871	-0.0512957	0.0294405	-0.0183417	-0.0189166	0.0152584	0.0426048	0.0190381	-0.0114628	-0.172376	-0.164587	-0.258124	-0.258555	-0.0227563	-0.23282	0.186687	-0.0400777	-0.0971813	-0.134559	-0.0351653	-0.116857	0.161814	0.241091	-0.0893882	-0.00876843	-0.0733498	-0.021932
cmp0174	-0.0898372	-0.143105	0.0365408	-0.0163866	-0.0271869	-0.038686	-0.111302	0.0654536	0.0330626	0.0103827	0.00404115	-0.0232411	0.0344189	-0.0247315	0.104867	0.0871891	0.0398776	0.100943	-0.102364	0.0226918	0.0977205	-0.084406	0.0885844	0.0173165	0.0094095	-0.0121824	-0.0330552	-0.0192289	0.188981	-0.0257155	-0.087582	0.164051	0.228951	0.120739	0.113492	-0.0428827	0.0993749	0.0153829	-0.2053	-0.163563	-0.0227381	0.0533714	-0.0850896	-0.0537126	-0.104369	-0.0957702	0.111456	-0.0335484	0.240009
cmp0175	0.113017	-0.0833924	-0.124329	0.0421813	-0.127366	0.0576582	0.0963048	-0.0503475	-0.010073	-0.000224259	0.0437178	-0.0308139	-0.0274877	-0.00735694	-0.0241987	-0.116997	-0.0156955	-0.10563	-0.00928598	0.0597122	-0.0569354	-0.0854547	-0.143155	0.010003	-0.0827175	-0.020589	-0.0116965	0.0746166	0.2208	0.08957	0.0135923	-0.0816916	-0.0962581	-0.174266	-0.169138	-0.0967618	-0.0954066	0.268838	-0.0503012	-0.0189172	-0.0239292	0.0470324	-0.0345358	0.223642	0.12367	0.024966	-0.103985	-0.00139704	-0.0787093
cmp0176	-0.217315	0.0202715	0.240981	0.0269984	0.138358	0.0560185	-0.0566601	-0.0927395	0.0402866	0.0174489	0.157222	0.0891046	0.157808	-0.0574595	0.230687	0.269981	0.180274	0.0497484	-0.152579	-0.0202401	0.174258	-0.132096	0.164293	-0.217299	0.0520303	0.0955125	0.0256058	-0.0157699	0.0327664	-0.0381838	0.0133916	-0.0848564	0.0790906	0.0452384	0.0235107	-0.118084	0.0759894	-0.115263	-0.0889218	-0.0439574	0.0403063	0.00440385	-0.0814689	-0.0905416	-0.0286398	-0.0886786	0.165811	0.145376	-0.0101345
cmp0177	-0.2862	0.027278	0.242287	-0.0525418	0.204128	-0.0487222	-0.0980616	-0.0631459	0.0680284	0.0887776	0.116927	0.0809815	0.196531	-0.0943098	0.145173	0.240517	0.250408	0.0770171	-0.165691	0.0939898	0.177744	-0.108125	0.14807	-0.167621	0.0506939	0.14581	-0.0409392	0.122025	0.107072	0.0994843	0.0159117	-0.0959122	0.115232	0.049787	0.0615318	-0.141115	0.140655	-0.157435	-0.170397	-0.0029711	0.0709726	-0.000215536	0.00877266	-0.120996	-0.152537	-0.0484074	0.21209	0.0341989	-0.0439719
cmp0178	-0.274295	0.0492379	0.200305	-0.0430885	0.281564	-0.068268	-0.109232	-0.0213231	0.118788	0.0709737	0.0850095	0.124035	0.270421	-0.102043	0.155001	0.304197	0.284784	0.103329	-0.0706722	0.0583584	0.204123	-0.0761727	0.202749	-0.151441	0.0358736	0.0933437	-0.0235326	0.149168	0.10798	0.126922	0.122953	-0.0638046	0.101397	0.0185584	0.0424099	-0.18509	0.133516	-0.138535	-0.193051	0.0462366	0.10881	0.0151536	0.0934254	-0.0976665	-0.129657	0.0398613	0.213804	0.034134	-0.0627745
cmp0179	-0.0147292	0.10305	0.0426921	-0.206247	0.100885	-0.00332065	-0.0828045	-0.167599	0.253851	0.0394181	-0.0538403	0.245052	0.0838548	0.0887764	0.0767879	0.191363	0.204903	-0.0743946	-0.0761133	0.175348	0.186946	0.0261477	0.0853755	0.0812813	0.0420385	0.0618263	-0.0414207	-0.121059	0.0879605	-0.125732	0.0132348	-0.0791082	0.384771	0.211487	0.208973	-0.0291462	0.176536	0.0409227	-0.0300838	0.150871	0.402886	0.320918	0.0407188	0.189339	-0.104904	-0.0765838	0.330436	0.214132	0.131961
cmp0181	0.0361916	-0.161504	-0.0855338	0.020447	-0.0575736	0.473491	0.171576	0.0679013	-0.0919321	-0.115717	-0.0707423	-0.0427476	-0.0242223	-0.117898	-0.0687774	-0.0678787	-0.0945489	-0.0282272	-0.0480089	-0.0459997	-0.092491	-0.0806095	-0.00399551	0.0487201	-0.0881397	0.0158653	0.0895291	-0.0755861	0.101918	-0.0713443	0.0245956	0.0182516	0.0480378	-0.0224383	-0.0310593	0.0296222	-0.0608879	0.0528241	0.000619686	-0.0510897	0.00315253	-0.0874831	-0.00566171	-0.0195659	0.481313	-0.00482391	0.0239408	-0.0768791	0.0120042
cmp0182	-0.0356433	-0.0175294	0.0160388	0.0267492	-0.0367546	0.087674	0.0867443	-0.101313	0.0786973	-0.122415	-0.0317606	-0.0615451	0.019561	0.0463297	-0.0493773	-0.0597123	0.148025	-0.0999764	-0.0329518	-0.0670103	0.256475	-0.0354418	-0.128972	0.0593752	-0.0880621	0.0223605	-0.0358381	0.0629464	0.216712	0.0533321	-0.0866751	-0.187972	0.131292	-0.060081	-0.0746934	-0.141465	0.0606285	-0.0717126	-0.0462757	0.104264	-0.027486	0.193326	-0.0538882	0.4374	0.0294937	0.0148984	0.246824	0.234953	0.223353
cmp0183	0.0303892	-0.168403	-0.0765684	-0.00553335	-0.0454505	0.472622	0.220673	0.0619585	-0.108836	-0.135895	-0.0503094	-0.0357835	-0.00466584	-0.130979	-0.0556197	-0.0534649	-0.082021	-0.0239908	-0.0849206	-0.0602541	-0.0837305	-0.114996	0.0154411	0.013535	-0.113321	-0.0207998	0.0602136	-0.0880267	0.0964142	-0.0867452	0.026993	0.0277649	0.0861486	0.0341518	0.0161686	0.0301945	-0.0125786	0.0568062	0.0711765	-0.00499626	0.0466151	-0.073195	0.0139317	-0.00749959	0.45157	-0.0268968	0.0423673	-0.0561511	-0.00282606
cmp0184	0.335003	0.0181186	-0.234282	-0.198061	-0.0530389	-0.0195435	-0.0349675	-0.0339666	-0.0337716	0.186914	-0.209634	0.0565164	-0.114866	0.107315	0.0955495	-0.0276601	-0.0967621	-0.0114702	-0.113354	0.166439	0.0050417	-0.00436723	0.00543275	-0.100163	0.123498	-0.114482	-0.00638497	-0.100959	-0.0300095	-0.0966862	0.0992411	-0.106651	0.0912465	-0.0766689	-0.102697	0.107113	0.010639	0.0205416	0.0770437	-0.00628371	0.285327	0.020382	0.0605633	0.0597979	0.0244379	-0.161849	0.132088	0.0928823	0.0448294
cmp0185	-0.107329	-0.184103	-0.144336	-0.0964333	-0.114322	0.001578	-0.0337256	-0.127589	-0.0806036	0.199453	-0.0518612	-0.0177636	-0.0644711	0.0225618	0.198578	-0.0267799	-0.0350767	-0.111357	-0.240236	-0.069185	-0.0285765	-0.274881	-0.0931574	0.135525	0.095302	0.142854	0.205226	0.155257	-0.0475499	0.141763	-0.0581312	-0.0712656	0.0405899	-0.160608	-0.15175	0.116167	-0.0145805	0.0820425	-0.0244022	-0.107702	-0.0913708	-0.132221	-0.0930856	-0.0775185	-0.0289697	-0.229028	0.0749024	-0.0521435	-0.089469
cmp0187	0.0673174	-0.147126	-0.232682	-0.0767734	-0.199973	0.0621461	0.0260867	-0.156107	-0.0167667	0.100868	-0.180963	0.0108226	-0.190549	0.237813	0.139923	-0.0653772	-0.0770591	-0.163691	-0.16059	0.330132	0.0387567	-0.0798393	-0.146717	-0.026174	0.403115	-0.0560962	0.129237	-0.0344739	0.096819	-0.0329298	-0.0486895	-0.12181	0.240838	-0.151274	-0.153147	0.0517697	0.0250689	0.0693637	-0.0485413	-0.13821	0.09558	0.0109475	-0.133578	0.0402032	-0.0462321	-0.189497	0.148528	-0.00658838	0.0862013
cmp0188	0.0147706	0.250908	0.237127	-0.123307	0.294489	0.0134071	0.000647155	0.139564	0.131225	-0.12443	-0.101266	0.153772	0.225158	0.0199559	0.0114033	0.104616	0.314411	0.127352	0.0686344	-0.098252	0.166026	0.134294	0.161495	0.0826256	-0.124176	-0.101785	-0.0411015	0.00627272	0.329517	0.00601108	0.122837	-0.127008	0.141317	-0.0452463	-0.0629715	-0.155966	0.0229107	0.012112	-0.0309985	0.17428	0.0456075	0.579172	0.185369	0.628641	-0.0238874	0.141898	0.116599	0.301306	0.205417
cmp0189	-0.0475055	-0.0636693	0.167998	-0.145118	-0.0305141	0.248316	0.0917344	0.23561	0.108253	-0.250523	-0.178019	0.0504543	0.000654714	-0.168678	0.0855453	0.24211	0.0419529	0.124223	-0.058648	-0.113139	0.0777905	-0.150988	0.280229	0.188054	-0.0268307	-0.108269	-0.00291231	-0.0501629	0.0941347	-0.0552799	-0.00700276	0.299521	0.321036	0.0741138	0.0533411	-0.0332851	0.00989348	0.211211	-0.087879	0.0977085	0.0729785	0.0380154	0.190072	0.158647	0.0856668	-0.0522534	0.201869	0.000741712	0.294227
cmp0190	0.323079	0.0278162	-0.219582	-0.200806	-0.052994	-0.0247287	-0.0322939	-0.0495891	-0.0207955	0.187388	-0.18977	0.0633465	-0.105343	0.102909	0.0943743	-0.0231262	-0.0900114	-0.0221065	-0.117181	0.171628	0.0194869	-0.012085	-0.00235819	-0.104167	0.121363	-0.11612	-0.0068191	-0.0901243	0.00548628	-0.0872707	0.0893327	-0.106382	0.104525	-0.065874	-0.0937917	0.0990378	0.0130734	0.0115129	0.0797172	0.00310151	0.29173	0.0452701	0.0543128	0.0666573	0.0072657	-0.158664	0.130467	0.0868623	0.0388675
cmp0191	-0.0966077	-0.139159	-0.211721	-0.0589803	0.0133939	-0.0755996	-0.186074	-0.180361	0.00103309	0.142721	-0.139584	-0.107155	0.00802462	0.092906	0.104403	-0.0613172	0.0393346	-0.142424	-0.146612	-0.164557	0.13087	-0.236943	-0.120359	-0.321126	-0.00677728	-0.167047	0.0859151	-0.0163981	-0.0495562	-0.0275663	-0.0727966	-0.155791	-0.13677	-0.0455228	-0.0457562	0.186925	0.0354104	-0.157036	0.133085	0.000250566	0.0402725	-0.0409523	-0.100366	-0.0484536	-0.140559	-0.174979	0.135483	0.168698	-0.124794
cmp0192	-0.12012	-0.0321557	-0.0601698	-0.0315858	0.132961	-0.0845334	-0.215606	-0.103441	0.0675268	0.107846	-0.103498	-0.0740314	0.0947491	0.0887741	0.0553086	0.0253645	0.0896344	-0.0577116	-0.0918478	-0.157535	0.18465	-0.176414	-0.0163536	-0.350206	0.0618005	-0.126086	0.0886714	0.0257715	-0.00966883	0.0186727	0.00907051	-0.105287	-0.14074	-0.0157323	-0.00379058	0.0697144	-0.0163811	-0.146225	0.048032	0.0684138	0.0486224	0.00495393	0.00505698	-0.0791401	-0.0797087	-0.112053	0.195932	0.116447	-0.0856726
cmp0193	0.0884376	-0.110353	-0.270919	-0.155915	-0.223773	0.0741983	0.0894709	-0.21281	-0.0673907	0.105714	-0.0988515	-0.0308377	-0.232251	0.224084	0.0857291	-0.157317	-0.117485	-0.202782	-0.116729	0.356735	-0.0392033	-0.0350231	-0.222664	-0.0370751	0.344785	-0.0477129	0.159124	-0.00985544	0.0986418	-0.000368692	-0.0718569	-0.203522	0.172684	-0.184067	-0.167248	0.126653	0.0151915	-0.00216863	-0.0361195	-0.181084	-0.0172199	0.0259718	-0.212677	0.0325319	-0.0602481	-0.151877	0.10368	-0.0417275	0.0802386
cmp0194	-0.159635	0.071757	0.301701	0.00665564	0.181877	0.000214907	-0.0050293	-0.02303	0.070144	-0.0800326	0.17479	0.0498209	0.151501	-0.00709107	0.125249	0.255052	0.138853	0.0875606	0.0129757	0.0253446	0.0640513	-0.00843718	0.202773	-0.0103312	-0.0590535	0.178608	-0.0404784	0.103089	0.114969	0.0891829	0.0742435	0.046706	-0.0497349	0.0490614	0.0519864	-0.172098	-0.0670185	0.0423444	-0.10127	0.141678	0.0905853	0.103723	0.120154	0.0595745	-0.0025323	0.0616814	0.111917	-0.0371848	0.00635949
cmp0195	0.270401	-0.0349475	-0.200587	0.0702859	-0.189821	0.340385	0.0812331	0.0494083	0.123949	-0.114079	-0.167237	-0.136031	-0.315641	0.141953	0.0336845	-0.0927291	-0.269745	-0.0607277	-0.0242618	-0.0605104	-0.0380996	-0.0999229	-0.056827	-0.0372273	-0.0119175	0.0422832	0.0707559	-0.0288136	0.202129	-0.0272219	0.0660856	-0.0857948	-0.0783199	-0.223044	-0.225272	0.0590996	-0.270766	0.241847	-0.0983863	-0.0947152	-0.090559	-0.0101714	0.00621907	0.233111	0.393712	-0.0501407	0.133358	-0.0873201	0.164491
cmp0196	-0.148703	-0.22682	-0.136055	-0.142885	-0.0646685	-0.0269181	-0.0658029	-0.151531	-0.0983504	0.239196	-0.0639285	-0.0263707	0.0066197	0.0213357	0.261896	-0.0212697	0.0491325	-0.132348	-0.320047	-0.089	0.0238844	-0.339427	-0.0946628	0.0671183	0.0731006	0.0947314	0.197404	0.210235	-0.00715473	0.192717	-0.0343104	-0.10393	0.113135	-0.166311	-0.148442	0.106428	0.074441	0.00469649	-0.0269537	-0.117557	-0.0887355	-0.097756	-0.0999031	-0.0658828	-0.0812948	-0.299949	0.138266	-0.0414774	-0.09353
cmp0197	-0.0400805	0.07896	0.0307733	-0.0605844	0.0350192	-0.0339532	-0.0794049	-0.128967	0.0898338	0.118927	0.0669897	0.145211	0.0475878	0.13344	0.0802595	0.0573764	0.113804	-0.0541179	0.142786	-0.116567	-0.0490395	0.0755628	-0.042225	0.23632	-0.0494897	0.110457	0.0991945	-0.0798633	-0.168297	-0.0870489	-0.0853374	-0.0228171	0.0279214	0.109658	0.151501	0.00127468	0.0816449	0.109352	-0.107673	-0.0493126	0.0532043	-0.0933816	-0.116531	-0.11263	0.0661213	-0.00503547	0.140472	-0.0662807	0.0418473
cmp0198	-0.160333	-0.065672	0.106836	-0.203536	0.0315318	0.029763	-0.0576247	-0.330453	-0.0303877	0.185263	0.0925206	0.0736265	0.185499	0.126274	0.209893	0.0200948	0.390724	-0.270648	-0.339322	0.0296012	0.264939	-0.208593	-0.125203	-0.0237489	-0.0667644	0.149891	-0.0341458	0.256368	0.229997	0.238831	-0.0921248	-0.149472	0.304903	0.0374018	0.0216405	0.0866259	0.444744	-0.10805	-0.0984024	-0.0285203	0.0256956	0.291133	-0.182903	0.231926	-0.191691	-0.296655	0.416059	0.0914478	0.210221
cmp0199	0.0404863	0.158525	0.100604	0.0695594	0.406463	0.0994887	-0.0362089	0.293488	0.153302	-0.112518	-0.139866	0.183375	0.192906	-0.0281048	-0.0873965	-0.00822925	0.178091	0.268503	0.145644	-0.0802214	0.0960263	0.0506911	0.168023	-0.00186155	-0.0720375	-0.0744407	-0.032786	0.0123019	0.290001	0.00101676	0.366634	-0.0250127	0.00232755	-0.0708659	-0.0344308	-0.0718539	-0.0401352	0.048918	-0.0885287	0.0536286	0.0176231	0.287262	0.31781	0.438834	0.0901256	0.175222	0.0685845	0.166223	0.163283
cmp0200	0.134048	0.128143	0.0742755	0.0324243	0.0766328	0.181118	0.00842336	0.134126	0.212256	-0.113659	-0.0957852	0.0443625	-0.0392071	-0.10601	-0.149064	0.00147815	0.0455169	0.0906149	0.0782559	-0.0796166	0.127384	0.179344	0.0947032	-0.0172975	-0.140116	0.0136291	-0.029085	-0.154619	0.314498	-0.153146	0.106407	-0.0311834	0.0219126	-0.101249	-0.11491	-0.0137097	-0.0819588	0.0203081	-0.149849	0.00486147	-0.0263341	0.329757	0.0932427	0.338038	0.161998	0.0667671	0.0682897	0.10932	0.273447
cmp0201	0.0589143	0.187581	0.0549921	-0.120044	-0.15264	-0.048544	-0.0877631	0.00947298	-0.12443	0.0180469	-0.0215558	-0.086126	-0.228155	-0.139958	-0.197427	-0.142673	-0.249644	-0.0323953	0.0827699	-0.0535617	-0.317961	0.199977	-0.0661684	0.24682	0.00104008	0.15694	0.0535395	-0.16135	-0.158776	-0.159785	-0.158752	0.158546	-0.236304	0.000965307	-0.0330465	0.119846	-0.292097	-0.014586	-0.0725942	-0.179936	-0.24535	-0.217036	-0.103383	-0.220878	0.0805894	0.15733	-0.324065	-0.138613	-0.162173
cmp0202	0.235044	-0.0959502	-0.26245	-0.0995063	-0.254466	0.294857	0.207894	-0.0422442	-0.124416	0.0476828	-0.10368	-0.0795763	-0.313788	0.0388612	0.064273	-0.178895	-0.287611	-0.127995	-0.116383	0.374371	-0.173475	-0.0797709	-0.161422	0.0187164	0.260603	-0.0375002	0.169481	-0.148034	0.102488	-0.132812	-0.00969994	-0.156004	0.0692647	-0.203578	-0.197431	0.233423	-0.0904613	0.152787	0.0107509	-0.205804	0.0188953	-0.0580321	-0.141573	-0.000384189	0.19456	-0.148291	-0.0306324	-0.160225	0.0520684
cmp0203	-0.128103	0.243834	0.219306	-0.130828	0.0626938	-0.00631986	0.113446	-0.0345571	0.202302	-0.0789513	0.105917	0.029023	-0.0130465	-0.0347226	-0.0506133	0.113711	0.0784948	0.0584605	0.0538561	0.122374	0.0720674	0.165793	0.0196253	-0.110484	-0.00746333	0.124495	-0.0669685	0.0229232	0.005729	0.0209382	0.025123	-0.0741864	-0.0113454	0.146859	0.163189	-0.119372	0.0292384	-0.0388716	-0.0385191	0.125773	0.122525	0.0944584	0.00269809	0.0894666	-0.0187558	0.0933816	0.126094	-0.0394807	0.00746715
cmp0204	-0.0736859	-0.186075	0.00970922	-0.0472664	-0.0342832	-0.0327717	-0.0898913	0.145278	-0.0664991	-0.0602483	-0.00489553	-0.056651	0.0538182	-0.11358	0.134456	0.0734321	-0.00601818	0.120668	-0.1368	-0.0173611	0.0377656	-0.192413	0.117069	0.0557098	-0.00716096	-0.0735088	-0.0240302	0.0253947	0.0541838	0.0152693	-0.0679757	0.189958	0.210619	-0.0114069	-0.0155182	-0.0392322	0.0213904	-0.00317511	-0.160871	-0.168246	-0.0346738	-0.100365	-0.0347189	-0.124716	-0.114557	-0.146597	0.10594	-0.063828	0.202794
cmp0205	0.130578	-0.0796133	-0.258472	-0.230848	-0.134798	-0.0722751	0.108055	-0.211845	-0.134471	0.167892	-0.0962011	-0.0628343	-0.148335	0.109728	0.0966573	-0.17669	-0.0809214	-0.196502	-0.125227	0.251225	-0.145034	-0.016198	-0.213484	0.00290406	0.168956	-0.0774131	0.0794583	-0.0807193	-0.0882715	-0.0677962	-0.0496764	-0.218872	0.0232599	-0.181549	-0.185216	0.214665	0.0343968	-0.0436747	0.102274	-0.120672	0.0365492	-0.0279194	-0.172557	0.0181464	-0.0916584	-0.185099	-0.0303584	0.0597002	-0.0671241
cmp0206	0.113988	0.11003	-0.020922	-0.122621	-0.1594	-0.105348	-0.168491	0.00135201	-0.151346	0.0203802	-0.0822141	-0.0619827	-0.233913	-0.152183	-0.156099	-0.148726	-0.297114	-0.0569031	0.0168464	-0.0711382	-0.373394	0.135838	-0.0872254	0.189166	-0.0373677	0.124972	-0.0168254	-0.125725	-0.207144	-0.132172	-0.195166	0.182242	-0.301556	-0.0225797	-0.0474478	0.221179	-0.339533	-0.00513189	0.0156523	-0.0700393	-0.229233	-0.248103	-0.0339498	-0.257122	0.0477694	0.0535505	-0.328449	-0.17787	-0.179243
cmp0207	0.139012	0.0835673	-0.0511787	-0.128071	-0.187908	-0.112595	-0.190396	0.011933	-0.152355	0.0215779	-0.0883186	-0.0841194	-0.267728	-0.14015	-0.147727	-0.155157	-0.332622	-0.0621499	0.00375311	-0.0846516	-0.366519	0.117242	-0.0863874	0.179568	-0.0348292	0.137546	-0.0145257	-0.1213	-0.207825	-0.126781	-0.183066	0.202891	-0.308878	-0.028703	-0.0463825	0.273607	-0.357616	0.00993127	0.026447	-0.0657146	-0.241243	-0.242201	-0.0250828	-0.249164	0.0511232	0.0274722	-0.319487	-0.206586	-0.167868
cmp0208	-0.0578664	-0.0545482	0.165605	0.0383803	0.00561671	-0.0244057	-0.0627812	0.179118	0.00722347	-0.144963	0.00663017	0.134162	0.0848281	-0.0459062	0.104911	0.232647	-0.0236557	0.173394	0.0295063	0.0519003	0.148738	-0.0411961	0.296623	0.0633572	-0.0501697	-0.083849	-0.102871	-0.0105329	0.322475	-0.0205834	-0.0317081	0.261071	0.27291	0.176519	0.160681	-0.0657543	0.0390597	0.0264827	-0.0381395	0.0358946	0.0778567	0.285929	0.157822	0.073755	-0.0512213	0.0554078	0.0377547	-0.0851202	0.147133
cmp0209	0.324193	-0.0627721	-0.289339	-0.181162	-0.210894	0.130457	0.197529	-0.0530347	-0.149544	0.152965	-0.0819745	-0.108824	-0.27211	0.0541824	0.035194	-0.205212	-0.248292	-0.102508	-0.110206	0.375339	-0.243032	-0.0139439	-0.170345	0.000132761	0.191115	-0.080649	0.128411	-0.129341	0.00666025	-0.11196	0.0194275	-0.196677	0.0344656	-0.167588	-0.146104	0.207073	-0.0542622	0.108062	0.0342709	-0.216095	0.0148894	-0.0557574	-0.153116	-0.0231122	0.110479	-0.145648	-0.108828	-0.135168	-0.0809734
cmp0210	0.16946	0.112836	0.0607293	-0.006906	0.0683928	0.171878	-0.0119231	0.145645	0.206603	-0.0892969	-0.0992499	0.0457552	-0.0443187	-0.12955	-0.139192	-0.0129994	0.019227	0.0923521	0.0731377	-0.0574857	0.111904	0.1744	0.090565	-0.010572	-0.137237	0.00109869	-0.0474533	-0.161071	0.370851	-0.15947	0.119547	-0.0271206	0.0307939	-0.109216	-0.12681	-0.00472164	-0.0983438	0.0275421	-0.149189	0.00476717	0.000240709	0.344147	0.10166	0.342212	0.164722	0.0554656	0.04792	0.089778	0.256966
cmp0211	0.0452476	0.259371	0.218754	-0.138325	0.260748	0.0162751	0.010922	0.156737	0.0760436	-0.103975	-0.0721904	0.149139	0.21266	-0.00759631	0.00477502	0.0885023	0.272058	0.144838	0.0833473	-0.0817006	0.125918	0.150384	0.167743	0.0452098	-0.130255	-0.135618	-0.0730584	-0.00118309	0.36719	-0.00551971	0.114096	-0.13336	0.123098	-0.0746343	-0.0904703	-0.171186	0.0292362	0.0196027	-0.0281659	0.155668	0.0353805	0.564454	0.185634	0.621993	-0.00990634	0.149282	0.103399	0.265234	0.193717
cmp0212	-0.0976003	-0.174931	0.0295044	-0.111578	0.0779032	-0.0207169	-0.249054	-0.188178	0.0492232	0.0894976	0.0365701	0.209507	0.111379	-0.00963646	0.350944	0.261681	0.128039	-0.0524323	-0.230835	-0.106507	0.266154	-0.235104	0.137811	-0.124059	-0.0343526	0.111279	-0.104779	0.173288	0.0459263	0.148242	-0.0835866	0.0211484	0.237956	0.0845979	0.0749024	0.0691543	0.135236	-0.12543	-0.0710315	0.0864207	0.150152	0.00380435	0.0536465	-0.0639412	-0.187731	-0.18607	0.421772	-0.0524356	0.150335
cmp0213	0.0319706	0.0477393	0.0330273	-0.16665	-0.054436	0.111195	0.148997	0.034093	0.00295851	-0.000882672	0.027751	0.0385431	-0.00429621	-0.145159	0.0148721	0.0742798	-0.018696	-0.0170891	-0.0826005	-0.0729584	-0.0662318	-0.155738	0.10127	-0.00464736	-0.110143	-0.0832444	-0.0422351	0.0277219	-0.0420612	0.0277039	0.0307517	0.120458	0.190111	0.133684	0.112184	-0.0184814	0.080643	0.0647662	0.0445687	0.0894663	0.0733811	-0.0799599	0.078841	-0.0306024	0.0941223	-0.0493344	0.122149	-0.0517314	0.0725852
cmp0214	-0.0614864	-0.19127	0.0183829	-0.0113857	-0.0811066	0.133004	-0.0379487	0.0650677	0.0117178	-0.0136903	-0.00878981	-0.0427719	0.0162213	-0.0269675	0.125922	0.0451127	0.048584	0.0380623	-0.160588	0.0161055	0.126499	-0.174982	0.0419064	-0.00783152	-0.00277687	0.0131641	-0.00107425	-0.0160784	0.383833	-0.0225744	-0.0984698	0.134773	0.29204	0.0407613	0.0295108	-0.0131269	0.0801568	0.152465	-0.289762	-0.227921	-0.069444	0.0823967	-0.121485	0.100293	0.0472674	-0.130398	0.175014	-0.0603077	0.325067
cmp0215	-0.131535	0.272516	0.264174	-0.141667	0.263083	-0.0374566	-0.00736363	0.0398403	0.26995	-0.164885	-0.166736	0.163439	0.178036	-0.00735794	-0.0427429	0.130618	0.398	0.0570882	0.0358781	-0.13089	0.350559	0.141506	0.107406	0.0880746	-0.0657602	-0.101527	-0.0708491	-0.0132062	0.171657	-0.0175951	0.0458791	-0.129019	0.0914054	-0.0172692	-0.0537708	-0.187166	0.00789352	-0.086502	-0.0779824	0.239718	0.0692884	0.492022	0.130048	0.515764	-0.0529704	0.0499438	0.204564	0.306105	0.240665
cmp0216	0.0425892	0.0148282	0.0935383	-0.0470056	-0.118572	0.048023	-0.163984	-0.0635458	-0.107376	0.0414299	0.0671241	0.15533	-0.101465	-0.0982547	0.160841	0.033135	-0.136171	-0.0366483	-0.134621	-0.164972	0.00104177	0.0353317	0.0201356	0.0433368	-0.0808326	0.2124	0.00456519	-0.147576	-0.103039	-0.162269	-0.119814	0.183434	0.0565407	0.144117	0.103243	0.199177	0.0555244	-0.0802533	0.0142801	-0.0972264	-0.046694	-0.0625462	-0.105971	-0.131339	-0.0370505	-0.106654	0.0294442	-0.0274554	0.070777
cmp0217	-0.102548	-0.182938	0.0309517	-0.106681	0.0757804	-0.0124887	-0.256724	-0.178002	0.0537508	0.076822	0.0177865	0.203818	0.106452	-0.00353903	0.350499	0.274578	0.115987	-0.0404733	-0.219361	-0.115282	0.276146	-0.236104	0.144886	-0.123911	-0.0373447	0.105722	-0.106255	0.170585	0.0383574	0.144653	-0.0851717	0.0391509	0.236701	0.088472	0.077384	0.0703346	0.116229	-0.120262	-0.0686722	0.0896529	0.157111	-0.0109031	0.0579372	-0.0798839	-0.178078	-0.17634	0.417456	-0.0515231	0.148591
cmp0218	0.0842274	-0.0613063	-0.0260219	0.00259042	-0.0974075	0.272151	0.209434	-0.0208277	-0.0553841	-0.0543129	0.0139734	-0.0679798	-0.047578	-0.0258481	-0.0373961	-0.133193	0.0428764	-0.125533	-0.0968638	0.0423361	0.0118442	-0.154288	-0.132379	-0.00978027	-0.0433367	0.0502347	0.0522693	0.0264466	0.349621	0.0327698	0.00737672	-0.0838599	0.0745705	-0.147293	-0.142164	0.0173009	-0.010476	0.280399	-0.0948096	-0.0745113	-0.0649859	0.110348	-0.0552536	0.350424	0.233277	-0.0498929	0.0419764	0.0104338	0.114228
cmp0219	0.0785778	-0.0583345	-0.0223201	-0.00384039	-0.094067	0.276382	0.20565	-0.0257041	-0.0599634	-0.0505981	0.0165632	-0.0624357	-0.0399052	-0.0298888	-0.0387142	-0.136867	0.046419	-0.130334	-0.0964346	0.0433873	0.00662251	-0.150997	-0.137121	-0.00274561	-0.0375267	0.0522702	0.0605271	0.0231802	0.360685	0.0277906	0.00153318	-0.0867996	0.0786963	-0.146507	-0.14122	0.0130902	-0.00501829	0.281586	-0.0959235	-0.0760655	-0.0652716	0.118663	-0.060221	0.357031	0.229278	-0.0492106	0.0388523	0.00964378	0.116743
cmp0220	-0.000794326	0.0492612	0.0657515	-0.155779	0.0768815	-0.0155176	0.0551132	0.0733974	-0.118886	-0.0288853	-0.0132754	0.0338079	0.101719	-0.225204	0.0740613	0.0384729	0.0440949	0.0143371	-0.11398	0.224915	-0.0694529	-0.0256353	0.108543	0.40302	0.11271	0.154538	-0.0203643	-0.119351	0.0204923	-0.113981	0.0486421	-0.0427151	0.110956	-0.116453	-0.126171	-0.0634399	-0.0136133	-0.0154524	-0.1588	-0.135848	0.025995	0.0404292	-0.00645199	0.00573484	-0.0535656	-0.110059	-0.0228448	-0.0494231	0.0761884
cmp0221	-0.0709148	-0.0626453	-0.0939839	-0.0663575	-0.0768292	-0.0295429	0.000435217	-0.0591446	-0.0511922	0.11277	-0.057997	0.0394556	-0.0649107	0.0257079	0.0687395	-0.0963821	-0.00086058	-0.0582418	-0.107396	-0.138624	0.0650212	-0.1006	-0.0972985	0.0210389	0.0343578	-0.00297768	0.160594	0.0421829	-0.00263937	0.0389612	-0.0208868	-0.0327326	-0.033243	-0.0290495	-0.0201743	0.10795	0.0333977	0.147327	0.0343346	0.0062273	-0.0542114	-0.0468413	-0.0446808	0.0357769	0.0172662	-0.139371	0.076889	-0.037797	0.00174923
cmp0222	-0.122969	-0.0325115	0.206731	0.047471	0.154229	0.170242	0.0568808	0.0224609	0.0760405	-0.157733	0.0777144	0.143093	0.0931289	0.0830721	0.190984	0.318036	0.105371	0.169244	0.0662676	-0.122902	0.151855	-0.0398355	0.253983	-0.0654927	-0.013186	-0.0572742	-0.156665	0.140089	0.0507228	0.122576	0.100751	0.153796	0.0738319	0.180651	0.193272	-0.12039	0.0426413	0.082102	0.0291957	0.211405	0.142301	0.0344169	0.118088	0.106061	0.100859	0.0503875	0.394086	0.0652724	0.285431
cmp0223	0.0774686	0.100128	-0.0314851	-0.247897	-0.0300349	-0.0472497	0.0104273	-0.0526779	-0.0807092	-0.0881871	-0.0525746	-0.0163282	0.0568016	0.0351246	0.0166304	-0.0397347	0.0678201	-0.0639021	0.0720486	-0.0298298	-0.0402887	0.0981629	-0.0595831	0.084661	0.0403996	-0.043917	0.0997427	-0.0592787	0.0373284	-0.0500793	0.00897164	-0.0911455	0.116451	-0.0659926	-0.0305571	0.00622522	0.077219	0.0302068	0.00828338	0.00875547	0.0455807	0.156602	-0.0617625	0.198542	-0.053759	0.03287	0.110489	-0.0269155	0.073214
cmp0224	0.235123	-0.066582	-0.261503	-0.162422	-0.104296	0.0490453	0.0634843	-0.192116	-0.104157	0.189156	-0.145291	-0.00558345	-0.132078	0.130773	-0.000981165	-0.150679	-0.0283196	-0.172683	-0.156513	0.203618	-0.0196471	0.0404721	-0.165247	-0.029852	0.112057	-0.0533427	0.0592362	-0.105649	-0.0646222	-0.0952815	-0.0225924	-0.172814	0.102916	-0.107139	-0.127661	0.152629	0.139476	0.0268386	0.112098	-0.0437591	0.178555	0.00650077	-0.0824502	0.0679051	-0.00969508	-0.201485	0.125682	0.161998	0.0945176
cmp0225	0.101386	0.0402461	-0.0619488	-0.112617	-0.1134	0.0132022	0.33342	-0.0559928	-0.122699	0.128743	0.00290064	-0.0570715	-0.161138	-0.0877074	-0.0533976	-0.107105	-0.109192	-0.0820767	-0.116605	0.352623	-0.11653	0.111841	-0.103723	0.0526974	0.15804	-0.0484703	0.246835	0.154623	0.0265301	0.162026	-0.0562372	-0.224485	0.0152258	-0.154768	-0.175162	-0.051086	-0.0665222	-0.041399	-0.0576352	-0.0904267	0.0118543	0.00764229	-0.114666	0.0243212	-0.0055359	-0.109922	-0.0284527	-0.0694999	-0.0230238
cmp0226	0.197058	-0.0635077	-0.19936	0.0485585	-0.222216	0.349876	0.111964	-0.00555442	0.079898	-0.110397	-0.142957	-0.155544	-0.308937	0.155137	0.0447972	-0.112532	-0.239601	-0.0962834	-0.0489638	-0.042912	-0.0210166	-0.138918	-0.114763	-0.0125014	-0.014291	0.0887789	0.0821573	-0.00246071	0.222232	-0.00239579	0.0135288	-0.123872	-0.0838467	-0.243294	-0.244238	0.0356919	-0.265117	0.26021	-0.0761466	-0.0690339	-0.116114	0.0154841	-0.040469	0.26673	0.386322	-0.0719531	0.100003	-0.086165	0.138023
cmp0227	-0.320631	-0.136231	0.152588	-0.0319696	0.0607359	-0.0642308	-0.0463654	-0.065869	0.0949796	-0.0362955	-0.0294688	0.0736391	0.172612	0.074689	0.476882	0.276589	0.203324	0.0274073	-0.176489	-0.110604	0.21489	-0.294504	0.144839	-0.0260365	0.0607536	-0.126945	0.0904354	0.116117	0.00848717	0.09127	-0.0957607	-0.0184166	0.216326	-0.059066	-0.0855196	-0.102746	0.0847153	-0.0867984	-0.00406474	0.0109109	0.0998361	-0.0575135	-0.0544975	-0.080118	-0.162604	-0.154838	0.268117	0.0935913	-0.0783051
cmp0228	-0.0871917	-0.0725089	0.105207	-0.0262591	0.140965	0.0339973	-0.11727	-0.0241604	0.073616	0.0542464	-0.0564818	0.228832	0.20875	0.0184432	0.112906	0.231972	0.184665	0.0415112	-0.129872	-0.0625434	0.307422	-0.130021	0.226626	0.104114	-0.0834256	0.14834	-0.0264385	-0.0213237	0.19591	-0.0439014	-0.0212918	0.11259	0.31005	0.250028	0.220089	0.0390887	0.292976	-0.0855469	0.0248473	0.150462	0.226615	0.326444	0.113564	0.122087	-0.136994	-0.0905689	0.241874	0.0751612	0.203544
cmp0231	-0.0210493	-0.0784583	0.131986	0.082609	0.0223577	-0.00723148	-0.0752301	0.0417849	0.0345496	-0.0122787	-0.0421499	0.170144	0.0869152	-0.00956828	0.152781	0.263409	0.0299182	0.0968438	-0.0353252	0.0462235	0.232085	-0.0653153	0.199916	-0.0184866	-0.0445971	-0.0445059	-0.0490807	0.00706902	0.310196	-0.0112907	-0.0385371	0.127823	0.208249	0.181269	0.157721	0.00249305	0.00834175	-0.000184054	0.0255341	0.07057	0.215249	0.312641	0.0923577	0.0488964	-0.0609466	-0.0219599	0.00672099	-0.0177491	0.02201
cmp0232	0.073232	0.113667	0.181337	-0.095023	0.0123554	0.12919	0.0633486	0.0992643	0.245002	-0.200164	-0.0389172	0.012558	-0.0639305	-0.0871849	0.0160494	0.121227	0.0778946	0.0253482	-0.0300821	0.000168826	0.0637517	0.0310963	0.10457	0.139405	-0.050662	-0.0175275	0.0459338	-0.0417541	0.101679	-0.0352611	0.0208393	0.110357	0.177864	0.0425269	0.0185515	-0.0145358	-0.0918619	0.112582	-0.0781867	0.119137	-0.00911552	0.18003	0.109907	0.253806	0.0974036	0.0119861	0.0918668	-0.0551826	0.214172
cmp0233	-0.289797	-0.0415434	0.183721	-0.00653642	0.251929	-0.0319172	-0.054711	-0.0399383	0.13066	0.0535877	0.0535644	0.0864188	0.301309	-0.0368033	0.20493	0.35169	0.328764	0.0871337	-0.140732	0.104684	0.311712	-0.133539	0.224648	-0.198541	0.0700697	0.0445441	-0.0194077	0.152457	0.0534686	0.13243	0.108877	-0.103153	0.190588	0.0487768	0.0844776	-0.210657	0.205164	-0.147582	-0.1744	0.0299025	0.18061	0.0164305	0.0587688	-0.0712596	-0.167962	-0.0852047	0.331118	0.0870509	0.0232265
cmp0234	0.259327	-0.0555273	-0.142154	0.0486438	-0.190203	0.368588	0.151515	0.0513101	0.0334424	-0.13453	-0.100856	-0.126605	-0.25241	0.0682311	-0.0353134	-0.104664	-0.200152	-0.0686252	-0.0395529	-0.0432745	-0.0394985	-0.107611	-0.0619118	-0.00120669	-0.00742428	0.0829083	0.0660695	-0.0633322	0.240684	-0.058572	0.0521614	-0.05626	0.00628511	-0.1643	-0.160669	0.0561071	-0.182216	0.254375	-0.0986996	-0.0720608	-0.0931723	0.0235705	0.00964756	0.303936	0.379296	-0.044442	0.115889	-0.0779648	0.208637
cmp0235	0.062842	-0.0242432	-0.129944	-0.0916132	-0.157751	-0.068152	-0.0419829	-0.15128	-0.0347191	0.0636602	-0.104402	-0.114509	-0.215389	0.135807	0.155624	-0.101849	-0.218471	-0.137781	-0.0730903	0.0328162	-0.0895189	-0.113914	-0.168993	-0.16202	-0.00581039	-0.0532744	-0.000792087	-0.0195099	-0.0480411	-0.0225432	-0.0705047	-0.161215	-0.218335	-0.0747919	-0.0561497	0.193141	-0.17323	0.0121531	0.0956041	-0.102084	-0.0827358	-0.0143859	-0.157861	-0.0293114	-0.0569594	-0.0977099	-0.0883829	-0.0572655	-0.131951
cmp0236	0.227226	-0.146576	-0.266837	-0.153357	-0.132573	0.14731	0.0566083	-0.0936983	-0.074444	0.113478	-0.228615	0.0357191	-0.157709	0.160102	0.206029	-0.0237606	-0.131349	-0.116862	-0.216266	0.159597	0.0604221	-0.16572	-0.044809	-0.139847	0.22559	-0.0737328	0.0965574	-0.0702744	0.150546	-0.0698191	0.0329032	-0.155211	0.199026	-0.162932	-0.172407	0.171884	0.0326673	0.0529428	0.0539056	-0.0602355	0.168213	0.0488249	-0.00845161	0.0971961	0.0790409	-0.247199	0.19563	0.0425788	0.157817
cmp0237	-0.213686	-0.220836	0.0190315	-0.138896	0.0813145	0.0519654	0.0213579	-0.236391	-0.0980524	0.266683	-0.0122722	0.0822859	0.196973	0.0432028	0.288037	0.0267266	0.297498	-0.164898	-0.355434	-0.0865221	0.103213	-0.315883	-0.101284	0.0148312	0.081293	-0.048291	0.136376	0.286392	0.0532605	0.257986	-0.076126	-0.148132	0.188824	-0.179198	-0.169338	0.059752	0.221082	-0.0520224	0.0123763	-0.113595	-0.0389707	-0.033713	-0.168319	-0.0430617	-0.163451	-0.309654	0.19561	0.0885911	-0.104342
cmp0238	0.0317379	-0.0173302	0.0147184	0.0619865	-0.0103242	0.00985443	0.00356808	-0.0480052	-0.00482516	0.1462	-0.0127465	0.0193333	-0.0384088	-0.0170637	-0.0754334	-0.0547161	-0.00176869	-0.0321926	-0.00936201	0.157037	-0.141285	0.196399	-0.0465317	0.00761576	0.0224822	-0.0715659	-0.0721963	-0.0727979	-0.0429884	-0.0681484	-0.0479702	-0.0699285	-0.00760571	0.0241379	-0.0104465	-0.0258759	-0.0286459	-0.0240416	0.029702	-0.0323499	0.173533	-0.0436195	-0.0103652	-0.101253	-0.0287143	0.00759036	-0.104385	0.194284	-0.148299
cmp0239	0.226189	-0.156331	-0.266197	-0.133234	-0.161177	0.164612	0.0679916	-0.104898	-0.105479	0.151972	-0.232436	0.0056171	-0.19379	0.181028	0.195365	-0.0537967	-0.147656	-0.129238	-0.225027	0.160775	0.0196377	-0.156893	-0.0829814	-0.140131	0.231064	-0.0602444	0.104464	-0.0994138	0.0945596	-0.0964684	0.0129878	-0.158859	0.163759	-0.142115	-0.148291	0.192936	0.0243832	0.0614952	0.048472	-0.109387	0.165407	-0.0166067	-0.0655661	0.0351227	0.0982603	-0.26179	0.189681	0.0380733	0.158246
cmp0240	-0.137705	-0.0611798	0.11262	-0.00992924	0.0533995	0.0775039	-0.250945	-0.142789	0.0995817	-0.0220695	-0.024961	0.283476	0.0433545	0.0444202	0.271943	0.314211	0.0646053	-0.00759413	-0.0765419	-0.134029	0.320026	-0.0915164	0.195197	-0.124829	0.00446013	0.128537	-0.115185	0.0306424	0.0335672	0.00168365	-0.0765926	0.0568283	0.171683	0.137242	0.143896	0.0855758	0.125208	-0.0848895	0.00897697	0.180898	0.237937	0.0474918	0.128877	0.0123009	-0.076997	-0.0898784	0.515205	0.0448357	0.368211
cmp0241	0.220644	-0.0699273	-0.210279	0.0571387	-0.208904	0.347559	0.114194	0.00786036	0.0752711	-0.106857	-0.155086	-0.142405	-0.293884	0.159584	0.057125	-0.100556	-0.232438	-0.0864586	-0.0559626	-0.0569107	-0.0126321	-0.140654	-0.0990628	-0.0322928	-0.0269091	0.0577379	0.0727978	-0.0110225	0.226521	-0.00991452	0.0210959	-0.126482	-0.072838	-0.243285	-0.247179	0.0360215	-0.26018	0.248989	-0.0605198	-0.0698248	-0.102022	0.0139293	-0.0327944	0.275589	0.37496	-0.0676307	0.0899557	-0.0734772	0.137511
cmp0242	-0.238339	-0.128471	0.0528832	-0.0622769	0.148529	0.0308782	-0.00544156	-0.142085	0.0568432	0.0181224	0.019944	0.0217952	0.210312	0.00955842	0.351364	0.181533	0.204021	-0.0594104	-0.177659	-0.0452966	0.260084	-0.249268	0.0420091	-0.109968	0.0610973	-0.0708051	0.104042	0.0892177	0.110226	0.0770821	-0.0464311	-0.112442	0.245222	-0.0518579	-0.0731933	-0.0798027	0.160665	-0.0495592	-0.0539174	-0.0504445	0.136787	-0.0526664	-0.112143	-0.0499291	-0.102937	-0.156538	0.26237	0.11201	-0.046144
cmp0244	-0.0857077	-0.18496	0.0766416	0.019607	-0.120197	0.12228	0.0596436	0.215202	-0.0200898	-0.188741	-0.0215965	-0.123694	0.000796981	-0.0771251	0.0441044	0.144829	-0.0438181	0.133055	0.0615768	-0.25748	-0.0936683	-0.113449	0.153779	0.147619	-0.0836733	-0.0884501	0.157057	0.0716567	-0.027847	0.0642907	-0.0137694	0.245727	0.0156605	0.0492529	0.0703099	-0.0290271	-0.0200336	0.232327	0.0307633	0.126271	-0.0981289	-0.0451708	0.106448	0.0596079	0.145057	0.032298	-0.0085391	-0.111936	0.0121648
cmp0245	-0.0625324	-0.119339	-0.011966	-0.142729	0.186738	0.00199869	-0.11142	0.0912987	0.151052	-0.0388294	-0.166221	0.117243	0.126077	-0.0186217	0.125936	0.169099	0.139205	0.128232	-0.043132	-0.0491197	0.133808	0.0201651	0.201033	0.0960961	0.0801767	-0.0305835	0.120754	0.0324161	0.196463	0.0335199	0.173724	0.0520991	0.287669	-0.0516427	-0.0544524	-0.00828297	0.0260481	-0.0461277	-0.0874706	0.00402003	0.0622646	0.237971	0.168851	0.251403	-0.0636413	0.0208981	0.131715	0.204442	0.0636083
cmp0246	-0.0129102	-0.129129	-0.167641	-0.17644	-0.178892	0.0654919	0.136114	-0.195458	-0.109692	0.0584306	-0.0906591	0.0197083	-0.158539	0.0767329	0.191362	-0.111938	-0.0978213	-0.207929	-0.150858	0.373286	-0.0440509	-0.112034	-0.201931	0.0155799	0.374477	-0.103348	0.199462	-0.0182316	0.157271	-0.0119506	-0.109558	-0.190128	0.137597	-0.219325	-0.221013	0.125091	0.025545	0.0180713	0.0512646	-0.130812	0.0746366	0.0278556	-0.175211	0.0261443	-0.0597385	-0.182976	0.0758765	-0.0423295	0.0352359
cmp0247	0.175691	-0.0837313	-0.331547	-0.235543	-0.177165	-0.025402	0.14243	-0.212845	-0.132194	0.202841	-0.10577	-0.0899905	-0.191757	0.14774	0.145309	-0.189781	-0.115864	-0.202658	-0.166437	0.307054	-0.131224	-0.0814876	-0.23867	-0.0509714	0.177655	-0.121901	0.145916	0.0173451	0.0115162	0.0220093	-0.0246119	-0.272895	0.0205278	-0.23709	-0.234951	0.150575	-0.0327837	-0.0240963	0.0629567	-0.150941	-0.000664003	-0.000349704	-0.207793	0.0490817	-0.0398889	-0.193805	0.000868431	-0.0161198	-0.0650593
cmp0248	0.103098	-0.0334311	-0.0537208	-0.314206	0.0557047	-0.155934	-0.12713	0.0382554	0.000860367	-0.0182032	-0.116549	0.110877	0.078478	0.0360181	0.12188	0.0690973	0.0560585	0.0744802	-0.0483573	-0.091219	0.0726398	-0.0563373	0.0779831	-0.172695	0.113549	-0.230388	-0.0730381	-0.0274693	-0.127346	-0.0318205	0.107041	-0.00262706	0.232141	-0.0652364	-0.0765658	-0.00374231	0.0374311	-0.030619	0.0770064	0.0656292	0.196679	-0.0590286	0.0946585	-0.0628549	-0.106482	-0.140961	0.179549	0.045659	0.0147035
cmp0250	-0.00857699	-0.120511	-0.196276	-0.171345	-0.229903	0.0400164	0.137769	-0.181706	-0.120863	0.0501757	-0.0934871	0.00870435	-0.21027	0.10288	0.228738	-0.119957	-0.152537	-0.20296	-0.154718	0.334204	-0.0808721	-0.127908	-0.208003	0.00308139	0.340638	-0.0973853	0.212412	-0.0209136	0.120237	-0.0166463	-0.116748	-0.186619	0.0837283	-0.242497	-0.240613	0.161074	-0.0164974	0.0362658	0.0705363	-0.140491	0.0368315	0.00233267	-0.192731	0.0183151	-0.0357428	-0.198058	0.0469174	-0.0819823	0.0308469
cmp0253	-0.209275	-0.412211	-0.194316	-0.220264	-0.233701	0.147192	0.0834621	-0.356738	-0.12031	0.208548	-0.0488578	-0.112603	-0.131686	0.163542	0.460077	-0.00903114	0.0288135	-0.304888	-0.429947	0.0215359	0.0409193	-0.481281	-0.234015	-0.0331162	0.170041	0.0281291	0.20177	0.160048	0.0372208	0.130082	-0.232333	-0.262048	0.219307	-0.20329	-0.204167	0.222916	0.0992696	-0.0520778	0.11638	-0.141579	-0.0831717	-0.0782857	-0.321563	-0.061057	-0.150751	-0.435039	0.19223	0.0177318	-0.0421436
cmp0254	-0.0435363	-0.0997929	-0.0169246	-0.158746	-0.0240424	-0.0601158	-0.0462897	-0.129198	-0.15664	0.0667719	0.0851038	0.152266	0.0728252	0.00816979	0.26795	0.128684	-0.090483	-0.11374	-0.151063	-0.0556785	0.00926872	-0.190995	0.0734189	-0.107868	0.0179573	-0.0511255	-0.0839745	0.0038448	0.069342	-0.00479414	-0.0764215	0.0256322	0.210621	0.110646	0.0900608	0.0840092	0.0113482	0.0401671	0.0242152	-0.0938457	0.0503094	0.0330387	-0.0543541	-0.060909	-0.0891341	-0.135783	0.0895249	-0.162788	-0.0455671
cmp0255	-0.0865513	0.219376	0.228093	-0.09238	0.221591	0.0301093	0.0307377	-0.0060699	0.260568	-0.183548	-0.172326	0.157899	0.120208	0.0215795	-0.0489567	0.119541	0.351696	0.00254925	0.0156539	-0.131617	0.334332	0.120952	0.0636318	0.0893205	-0.0705502	-0.0473999	-0.0928648	-0.0597483	0.0905164	-0.0620909	0.0203622	-0.120128	0.0848053	0.035373	0.00252038	-0.107362	-0.00828186	-0.0565576	-0.0367608	0.27437	0.0617979	0.449319	0.123812	0.485867	-0.0119293	0.0364441	0.232591	0.279179	0.271373
cmp0256	0.10146	-0.120432	-0.272525	-0.209715	-0.204889	-0.00663631	0.138403	-0.221857	-0.14318	0.151782	-0.0862195	-0.0752588	-0.202448	0.131955	0.164508	-0.18276	-0.129042	-0.21831	-0.156745	0.345952	-0.15819	-0.0627251	-0.257915	0.00847419	0.254245	-0.10116	0.175687	-0.0307419	0.040419	-0.0225048	-0.093107	-0.235171	0.063815	-0.208967	-0.19453	0.200678	0.00470919	0.0121994	0.076984	-0.176229	0.00467068	-0.00221473	-0.232079	0.0187588	-0.0655592	-0.188702	-0.0259564	-0.0508563	-0.068362
cmp0257	0.0472154	-0.00215486	0.0815407	-0.143705	0.0679975	-0.00110158	-0.0540688	0.0328938	0.171942	0.0295668	-0.100152	0.104132	0.0500547	-0.02188	0.115783	0.231949	0.0781365	0.0422066	-0.0845694	0.0545711	0.183816	-0.0438472	0.217513	0.0071256	-0.0343447	-0.0249627	0.031798	0.113191	0.216468	0.114681	0.0444921	0.0880611	0.273802	0.122567	0.105772	-0.0373433	0.104798	0.0302612	-0.121842	0.0189034	0.135264	0.200513	0.0798566	0.116301	-0.0704445	-0.0487688	0.253035	-0.0164225	0.27236
cmp0258	0.130788	0.0990994	-0.0286767	0.0299195	0.0748713	0.187098	0.0540993	0.113457	0.137795	-0.141809	-0.140631	0.0120678	-0.026713	0.152238	-0.116629	-0.0421149	-0.00629024	0.0357041	0.135558	-0.0899252	0.204515	0.0897395	0.0152887	-0.0190216	-0.0535697	-0.0381037	0.0391791	-0.0343311	0.294921	-0.0316801	0.0296358	-0.0764207	0.0161195	-0.106454	-0.12082	-0.0600738	-0.082613	0.12703	-0.0529328	0.0435221	0.031556	0.243255	0.0799315	0.459337	0.199117	0.122087	0.145984	0.183287	0.225973
cmp0259	0.150597	0.0989068	-0.0231633	0.0220664	0.0698192	0.226137	0.0767888	0.107754	0.138793	-0.13376	-0.130381	0.00486458	-0.0549757	0.129495	-0.124781	-0.0523658	-0.0138891	0.0288971	0.115527	-0.0793036	0.155376	0.0846674	0.0064516	-0.0276056	-0.0514735	-0.0179364	0.0509396	-0.0244367	0.295251	-0.0219793	0.0295486	-0.0812866	0.0228583	-0.105064	-0.11523	-0.0483465	-0.0882786	0.160484	-0.0661022	0.0197057	0.0277441	0.209401	0.0648835	0.439464	0.224749	0.101842	0.169426	0.170052	0.250319
cmp0261	-0.00895415	-0.245312	-0.275817	-0.0919118	-0.211219	0.0300556	0.0289683	-0.178284	-0.0972851	0.0990987	-0.141552	-0.0332081	-0.178036	0.139751	0.269114	-0.0865841	-0.146313	-0.204151	-0.149755	0.250326	-0.0541272	-0.143198	-0.176245	-0.0296016	0.254859	-0.104895	0.131538	-0.034794	0.0501549	-0.0286125	-0.110005	-0.143673	0.113693	-0.223601	-0.231833	0.214513	-0.0526691	-0.0129077	0.0670035	-0.145448	0.0149398	-0.0611242	-0.173607	-0.043916	-0.047789	-0.194042	0.0917185	-0.0682374	0.0622775
cmp0262	0.0722298	0.0970676	0.143648	-0.111404	0.0985137	0.117573	0.1338	0.0262629	0.214775	-0.157846	-0.121425	0.0478507	0.0205429	-0.0236757	0.00969991	0.106734	0.220614	0.00901147	-0.0447206	-0.0946589	0.219473	0.0598199	0.0579315	0.00718118	-0.0623273	-0.0783595	-0.0124048	-0.0236872	0.0932804	-0.0165068	0.0635064	-0.088765	0.12436	-0.0445898	-0.077483	-0.0153954	-0.0465177	-0.0309474	0.00743179	0.207441	-0.0130461	0.282286	0.110869	0.355507	0.0715539	0.00854829	0.140345	0.122897	0.175968
cmp0263	0.0428413	-0.190455	-0.0119464	-0.0905537	0.224322	0.0232554	-0.0770266	-0.0555594	0.0209701	0.10066	-0.102534	0.0668687	0.298222	-0.0118758	0.2191	0.145387	0.275806	-0.00581143	-0.175779	-0.118173	0.303514	-0.188634	0.111228	-0.177161	-0.0925831	-0.138264	-0.0925286	0.190428	0.198917	0.172449	0.0962941	-0.0828485	0.254299	-0.0692184	-0.0831104	-0.0575944	0.164583	-0.115564	-0.0897735	-0.0015182	0.0417203	0.174492	0.0403495	0.0881172	-0.0581812	-0.151541	0.322687	0.135257	0.152029
cmp0264	0.0424841	-0.000673557	0.0766651	-0.14758	0.0810553	-0.0108234	-0.0429739	0.0517925	0.185564	-0.00930413	-0.0933427	0.11056	0.0558038	-0.0125437	0.117686	0.261519	0.0685463	0.0553537	-0.0552273	0.07176	0.176975	0.00336183	0.236278	0.0095691	-0.0221742	-0.0307147	0.0510006	0.0771615	0.19464	0.081834	0.0644145	0.0834047	0.283452	0.091471	0.0750593	-0.0636248	0.056804	0.0371627	-0.13307	0.0338472	0.160001	0.208823	0.091196	0.129344	-0.0522485	-0.0234155	0.249615	-0.0256492	0.295222
cmp0265	0.0774539	-0.167329	-0.188218	-0.00365497	-0.201434	0.434862	0.0958606	-0.101912	-0.0922866	-0.0191676	-0.183105	0.0423	-0.236257	0.13802	0.144531	-0.0593642	-0.188158	-0.174289	-0.18992	0.0770176	0.0707154	-0.19987	-0.0889997	-0.12901	0.22457	0.0330088	0.153167	-0.0788338	0.179503	-0.0741282	-0.0298083	-0.1115	0.116234	-0.216265	-0.229314	0.226994	-0.0461284	0.115879	0.0211205	-0.0891111	0.0801789	-0.0353912	-0.0573197	0.0637304	0.260587	-0.23144	0.266216	-0.0301599	0.304118
cmp0266	0.0634605	-0.0125029	0.0629358	-0.150548	0.0665044	-0.0141787	-0.0316735	0.0637827	0.130382	0.00128986	-0.0931425	0.0929848	0.0443531	-0.0562981	0.0974393	0.209365	0.0482624	0.0574684	-0.0872683	0.0832763	0.149052	-0.0249723	0.222515	0.0202142	-0.0156722	-0.0163222	0.0147714	0.0545777	0.213158	0.0534965	0.0458244	0.108246	0.265924	0.10545	0.0911365	-0.0319115	0.0955648	0.0441951	-0.135711	0.00810691	0.110758	0.209712	0.0860058	0.123048	-0.062011	-0.0605072	0.211023	-0.0203689	0.301829
cmp0267	0.052449	0.0218426	0.0795457	-0.150991	0.0779616	-0.020646	-0.0426105	0.0474765	0.150987	0.00842248	-0.103658	0.097164	0.0385567	-0.019892	0.100842	0.229206	0.0521425	0.0581783	-0.0622584	0.0624507	0.152433	0.00199349	0.214672	0.0156482	-0.0231671	0.00514289	0.0592231	0.0696602	0.163677	0.0748492	0.062418	0.0843788	0.244032	0.112449	0.0984395	-0.0411963	0.0871381	0.0399848	-0.122491	0.0235542	0.128939	0.19498	0.0774367	0.112622	-0.0612178	-0.0259168	0.192871	-0.00460728	0.260207
cmp0268	0.203061	-0.0127745	-0.275314	-0.146035	-0.21443	0.038384	0.145354	-0.103561	-0.18514	0.013695	-0.0810218	-0.153217	-0.310866	0.05231	0.0266037	-0.187944	-0.304162	-0.114431	-0.0978681	0.320095	-0.157607	-0.0722769	-0.168928	0.0486533	0.2181	0.00273849	-0.0468266	-0.131157	-0.180614	-0.115367	-0.064261	-0.172798	-0.0613123	-0.108915	-0.11903	0.262822	-0.0956982	0.0125994	0.160517	-0.135661	0.0162864	-0.129365	-0.14888	-0.0836104	-0.0263307	-0.157937	-0.160388	-0.170224	-0.11135
cmp0269	0.0579934	0.0356636	0.0840805	-0.148222	0.0679818	-0.0191602	-0.0378909	0.0482752	0.149437	0.00454563	-0.107565	0.0958554	0.0262808	-0.0186313	0.0959834	0.224469	0.0422602	0.0593163	-0.0562443	0.0660121	0.144769	0.0129428	0.20745	0.0152536	-0.0211138	0.011587	0.0606831	0.0641289	0.163935	0.0694775	0.06015	0.0768527	0.226794	0.109317	0.0963532	-0.0360227	0.0778055	0.0457882	-0.119301	0.0251824	0.124611	0.202105	0.0762259	0.118035	-0.0560219	-0.0197965	0.177936	-0.00770082	0.254799
cmp0270	-0.00292586	0.100309	0.0961087	-0.179523	-0.047847	-0.00839874	0.065971	-0.0024559	-0.210297	0.0149617	0.0558244	0.0709339	-0.034532	-0.226712	0.09604	0.09481	-0.0813599	-0.0409246	-0.0921261	0.29214	-0.0947409	0.0421633	0.0963498	0.173236	0.0909798	0.0204458	-0.103936	-0.122003	0.0602369	-0.127586	-0.0509505	-0.031549	0.095632	-0.0090105	-0.00660423	0.0105577	-0.0232107	0.0659423	-0.062632	-0.0950129	0.0859352	0.0877946	-0.0137666	0.0179905	-0.0658451	-0.112918	-0.0456247	-0.0364893	0.0783924
cmp0271	0.171664	-0.0783839	-0.16287	0.0333439	-0.220993	0.356801	0.160481	-0.00278494	-0.0121858	-0.110606	-0.130118	-0.142978	-0.252604	0.118066	0.0106674	-0.11864	-0.173676	-0.0996769	-0.0697094	-0.0492619	-0.0132323	-0.156174	-0.112106	-0.013332	0.0101426	0.0880115	0.0773029	-0.0237007	0.250738	-0.0225137	0.0147406	-0.12434	-0.037446	-0.239407	-0.234235	0.0415341	-0.192328	0.244333	-0.0784108	-0.0822801	-0.125822	0.0391645	-0.0551401	0.315108	0.400324	-0.0763005	0.0893754	-0.0487112	0.17073
cmp0272	-0.136679	0.0355866	0.105538	-0.0184876	0.162659	-0.0408367	-0.0752661	-0.0583255	0.19828	0.00303612	-0.021821	0.218696	0.140014	0.112438	0.0851703	0.265861	0.180649	0.0851693	0.0991868	-0.139567	0.300287	0.0823749	0.162615	0.00614946	-0.0410326	0.0423729	0.159703	0.0522971	0.0219635	0.0452546	0.011715	-0.0160949	0.0959436	0.18951	0.164735	0.00253851	0.135185	-0.0016208	-0.031627	0.118155	0.19286	0.13376	0.0488599	0.0338506	-0.118249	0.153729	0.273658	0.0659875	0.0597035
cmp0273	0.165147	-0.196529	-0.265722	-0.112867	-0.188473	0.301099	0.1176	-0.182909	-0.154491	0.128302	-0.176423	-0.0316011	-0.226598	0.18511	0.104783	-0.144897	-0.123421	-0.216862	-0.245423	0.162194	-0.0302199	-0.129209	-0.179648	-0.0977106	0.215011	-0.00154964	0.167072	-0.107169	0.0710164	-0.098759	-0.0508553	-0.188084	0.136632	-0.169565	-0.168587	0.271647	0.066273	0.0936029	0.0553235	-0.139753	0.0629759	-0.0303859	-0.148394	0.0448209	0.102756	-0.279733	0.18624	0.0741363	0.207843
cmp0274	-0.0199437	0.143887	0.214963	-0.161432	0.140014	0.0235148	0.0185145	0.00162548	0.252072	-0.111963	-0.0486988	0.0745786	0.0741538	-0.0526053	-0.00333441	0.104027	0.288528	0.0143487	-0.00845154	-0.0349671	0.13406	0.158964	0.0515295	0.0699472	-0.0360103	-0.0962274	-0.0280062	-0.0147837	0.0849524	-0.0106935	0.0148906	-0.0248084	0.136295	0.0329275	-0.00675218	-0.0734264	0.0277764	-0.01106	-0.0419497	0.188941	-0.0200016	0.29012	0.0894621	0.327916	-0.0422928	0.0473459	0.113932	0.117704	0.156937
cmp0275	0.153153	-0.100192	-0.265154	-0.0795727	-0.24826	-0.025444	-0.0892214	-0.0955088	-0.230914	0.0266647	-0.0581249	-0.19875	-0.364982	0.036474	-0.00773593	-0.186704	-0.390478	-0.137482	-0.151888	-0.00293193	-0.230447	-0.102471	-0.176832	-0.0250309	0.165024	0.15736	0.0452278	-0.161027	-0.213377	-0.152542	-0.0770949	-0.0488504	-0.220379	-0.0932946	-0.0921777	0.472288	-0.283809	-0.0223422	0.206767	-0.0826305	-0.209925	-0.177391	-0.138635	-0.158804	-0.012571	-0.154803	-0.24989	-0.213689	-0.145884
cmp0276	0.0411266	0.0193912	-0.0487494	-0.00957418	0.168019	0.0488771	0.0174758	0.172465	0.0533586	-0.104678	-0.114733	0.0564601	0.119798	0.0471829	0.0396606	0.0959128	0.0901067	0.180789	0.0271522	-0.0346496	0.20274	-0.00539092	0.2078	0.109646	0.00892277	0.0828663	-0.0126213	0.00612962	0.250672	0.00853534	0.337413	-0.0349891	0.00950176	-0.107194	-0.0835234	0.00631283	-0.0625753	0.0461184	-0.127827	0.03319	0.0109102	0.367797	0.232578	0.388808	0.0606967	0.0806829	0.0356587	-0.0011978	0.0861563
cmp0277	0.0417721	0.0228122	-0.0487797	-0.0123892	0.164384	0.0524128	0.0208835	0.16431	0.052825	-0.105695	-0.115955	0.0539153	0.119446	0.0513668	0.039144	0.092319	0.0948666	0.169415	0.0281466	-0.0364986	0.21269	-0.00471663	0.197327	0.111799	0.00454629	0.0809323	-0.0123439	0.00255641	0.253249	0.00539684	0.32656	-0.0405714	0.0121912	-0.109242	-0.0881475	0.00568056	-0.0615882	0.04443	-0.126643	0.0350649	0.011345	0.373005	0.223177	0.396123	0.0625035	0.0814569	0.0352397	0.00607096	0.0874057
cmp0278	0.0682405	-0.137842	-0.348397	-0.0907183	-0.284845	-0.00672833	0.072563	-0.187774	-0.13568	0.0929109	-0.116365	-0.15182	-0.327126	0.192733	0.231776	-0.151016	-0.292451	-0.203643	-0.107965	0.226962	-0.152833	-0.124661	-0.233525	-0.0174004	0.1909	-0.064225	0.129665	-0.0577499	-0.1099	-0.0489755	-0.104739	-0.177104	-0.0332244	-0.188978	-0.158833	0.334795	-0.163777	0.0429415	0.145403	-0.165393	-0.0677147	-0.126121	-0.225319	-0.106154	-0.0431544	-0.172818	-0.0606213	-0.179227	-0.0959182
cmp0279	0.176033	-0.0355964	-0.146141	-0.227106	-0.0630943	0.0215249	-0.00284082	-0.029743	0.00260321	0.079393	-0.0986655	0.11452	0.0264613	-0.0188492	0.134542	0.108667	-0.0167825	-0.044902	-0.1246	0.0210664	0.143582	-0.163279	0.101036	-0.13285	-0.0529951	-0.095206	0.00121102	0.0608212	0.1186	0.060855	0.0505593	-0.00161522	0.210289	0.00353211	-0.01523	-0.00663889	0.0645614	0.0402824	0.0244213	0.0973317	0.189589	0.0537567	0.112384	0.0772823	-0.00281047	-0.127162	0.254793	-0.0273562	0.179977
cmp0280	0.100647	-0.190153	-0.226691	0.00670331	-0.234338	0.0330937	0.0798172	-0.0702402	-0.219415	0.117419	-0.0196716	-0.0315993	-0.194368	-0.059914	0.0359819	-0.0865059	-0.202789	-0.132136	-0.0296339	0.27896	-0.159114	0.034393	-0.126811	0.0832186	-0.00203572	0.0138925	0.122408	-0.00467486	0.0544501	0.00813943	-0.117224	0.00729217	0.0429179	-0.0689375	-0.0438568	0.228644	-0.159521	0.135581	-0.0299122	-0.161025	-0.0974604	-0.0800557	-0.121027	-0.117257	0.00399455	-0.0584132	-0.0567305	-0.222084	0.00227776
cmp0281	0.142108	-0.0612813	-0.209064	0.0795182	-0.194427	0.117366	0.0046245	-0.0520386	-0.00219322	-0.0604153	-0.113646	-0.11665	-0.220384	0.200618	0.0271473	-0.0614645	-0.192536	-0.0868451	0.0137915	-0.0547767	0.0345765	-0.11042	-0.0986756	-0.112606	0.180424	-0.0232113	-0.0696185	0.117764	0.124896	0.117512	-0.00713921	-0.127898	-0.0839262	-0.178279	-0.164194	-0.0273748	-0.182908	0.0608938	-0.0676938	-0.102159	-0.125785	-0.0411232	-0.0882078	0.168375	0.172752	-0.0414276	0.113882	-0.10175	0.146372
cmp0282	0.166988	-0.03249	-0.103539	-0.00561109	-0.151473	0.376016	0.199951	0.048109	-0.0332122	-0.12573	-0.047808	-0.0846302	-0.171154	0.0571368	-0.0590233	-0.128686	-0.110973	-0.0874495	-0.0759323	0.0424812	0.0184856	-0.11439	-0.0820958	-0.00321498	0.0340753	0.112772	0.0991604	-0.0550456	0.346404	-0.0521165	0.0310258	-0.0759808	0.0446173	-0.160842	-0.15431	0.0869034	-0.093852	0.283974	-0.0737791	-0.0452936	-0.0545734	0.131359	-0.00785832	0.393833	0.353229	-0.0710626	0.139196	-0.0265846	0.243217
cmp0283	0.117983	0.145623	0.00941324	0.0204746	-0.189414	0.15542	0.0684771	0.000556207	-0.20504	0.146619	0.134298	-0.152335	-0.179594	-0.0868733	-0.18888	-0.21714	-0.192939	-0.0886692	-0.12588	0.0577157	-0.179048	-0.0509937	-0.0868378	-0.0434893	-0.0105148	0.109524	-0.0776771	-0.0569536	-0.100887	-0.0525116	-0.0496222	-0.0228946	-0.242082	-0.135257	-0.151584	0.126424	-0.104762	-0.031265	-0.0491801	-0.130984	-0.243094	-0.0799806	-0.110911	-0.0610978	0.0344046	-0.118968	-0.203888	-0.157115	-0.110135
cmp0284	0.0779946	-0.173909	-0.190411	-0.000376814	-0.203279	0.429752	0.09114	-0.103752	-0.093104	-0.0112702	-0.184312	0.0437608	-0.236448	0.144163	0.152377	-0.0570323	-0.183554	-0.17496	-0.188655	0.078986	0.0697779	-0.202823	-0.0895513	-0.124373	0.22478	0.0358478	0.157373	-0.0823304	0.174038	-0.0781236	-0.0321101	-0.109629	0.117668	-0.211432	-0.224772	0.231075	-0.0426453	0.122141	0.0202422	-0.0904866	0.0838435	-0.0389353	-0.0596062	0.0561318	0.260935	-0.23427	0.268985	-0.0265288	0.305224
cmp0285	-0.0775145	0.302957	0.267558	-0.109396	0.28459	-0.00535633	-0.129678	0.0658591	0.312553	-0.0892658	-0.127107	0.220598	0.179787	0.0295203	-0.0815697	0.148754	0.360495	0.102056	0.0527909	-0.0655134	0.317904	0.221889	0.168811	0.129611	-0.0530217	0.0496576	-0.0686409	0.0142207	0.202031	0.0183953	0.0593604	0.00628052	0.0731879	0.219886	0.173869	-0.0771567	0.160212	-0.0943461	-0.068682	0.297145	0.101661	0.568125	0.187873	0.470978	-0.0695436	0.109405	0.187435	0.254887	0.162847
cmp0286	0.0448051	-0.143224	-0.0367414	-0.185532	0.0273177	-0.0224725	-0.0340756	-0.00697477	0.0152542	0.0486734	-0.0349644	0.0537912	0.118852	-0.0520371	0.175264	0.164828	0.08922	-0.00533024	-0.168692	0.0582692	0.174817	-0.192297	0.146232	-0.0421265	0.00347509	-0.109244	-0.0230945	0.094468	0.205479	0.0840638	0.00540116	0.0924886	0.324999	0.00136387	-0.00797642	-0.0367938	0.114845	-0.00471919	-0.0888734	-0.0147443	0.12602	0.0986211	0.0431361	0.0512199	-0.101772	-0.159677	0.298713	-0.0126188	0.277684
cmp0287	0.055819	0.1939	0.106611	-0.0493458	-0.168918	0.145555	0.247187	0.0398439	-0.249705	0.0272032	0.204393	-0.187393	-0.14418	-0.225349	-0.298434	-0.313061	-0.151584	-0.122505	-0.128782	0.0622664	-0.255945	-0.0440676	-0.139117	0.0797617	-0.0564435	0.112635	-0.033097	-0.0785237	-0.10454	-0.063207	-0.0547317	0.0681261	-0.212874	-0.110607	-0.100396	0.075431	-0.0657348	0.0412334	0.00574039	-0.0817198	-0.292556	-0.0951542	-0.0798763	-0.0477869	0.0738217	-0.116558	-0.293272	-0.173047	-0.0898777
cmp0288	-0.29868	0.233481	0.354223	-0.0783844	0.404771	-0.173741	0.0360844	-0.0779149	0.0602049	0.00300302	-0.0189388	0.283597	0.571103	0.0737973	0.066011	0.183533	0.57667	0.033162	0.182329	-0.0928465	0.274015	0.221063	0.0420102	-0.103669	-0.0816085	-0.253946	2.69225e-05	0.0706091	0.111312	0.0652157	-0.052466	-0.253349	0.167956	-0.0165326	-0.0400055	-0.372232	0.39583	-0.305274	0.105526	0.202614	0.209736	0.261697	0.0211185	0.290231	-0.32452	0.341091	0.0251501	0.382605	-0.0728802
cmp0289	0.0423084	-0.154485	-0.0416161	-0.174283	0.0316926	-0.0176372	-0.0341763	-0.00991751	0.00503989	0.0567431	-0.0283008	0.0577193	0.127186	-0.0490032	0.184101	0.15906	0.0894472	-0.00727159	-0.181005	0.068173	0.182487	-0.207038	0.146871	-0.0472386	0.00494024	-0.107024	-0.0256832	0.101469	0.23257	0.0896773	0.00834572	0.0926198	0.335177	0.000158622	-0.00986081	-0.0319016	0.12465	-0.0114029	-0.0900228	-0.0227417	0.119542	0.119446	0.0456109	0.0609259	-0.102518	-0.173335	0.303157	-0.00713148	0.279063
cmp0290	0.0638166	0.21414	0.103607	-0.052346	-0.175806	0.131609	0.225153	0.047306	-0.236723	0.0250321	0.207253	-0.192076	-0.161091	-0.229789	-0.311556	-0.316418	-0.16844	-0.114812	-0.119512	0.068097	-0.266969	-0.0315256	-0.137015	0.0899868	-0.0517565	0.130733	-0.0294491	-0.0796193	-0.112082	-0.0637968	-0.0541026	0.086363	-0.227037	-0.0996156	-0.0905682	0.0781127	-0.0757497	0.0390248	-0.0116342	-0.0923654	-0.299166	-0.1056	-0.0817317	-0.0631043	0.0811781	-0.109519	-0.303284	-0.188872	-0.0976144
cmp0291	0.0703231	0.208004	0.115845	-0.0420863	-0.155889	0.108987	0.229304	0.0602781	-0.224606	0.0418869	0.198619	-0.189659	-0.128921	-0.236748	-0.322994	-0.314945	-0.146224	-0.109992	-0.113467	0.0621869	-0.255895	-0.0176875	-0.132428	0.106107	-0.059578	0.111057	-0.0327473	-0.0897271	-0.108738	-0.0726007	-0.0379883	0.081167	-0.22814	-0.112859	-0.108205	0.0315591	-0.0730037	0.0512541	-0.0156238	-0.0762235	-0.29434	-0.101185	-0.0646795	-0.0576749	0.0918468	-0.103765	-0.308288	-0.173416	-0.10421
cmp0292	-0.126182	-0.100806	-0.0886617	-0.134571	-0.0677265	-0.0206574	0.0428772	-0.17755	-0.120753	0.103407	-0.0423819	0.0150699	-0.0134635	0.118451	0.0660238	-0.13812	0.0704475	-0.148408	-0.142778	0.0589913	-0.00102831	-0.144913	-0.176983	-0.0509055	0.234498	-0.074547	0.106997	-0.00174386	0.117707	-0.00950752	-0.0543313	-0.177956	0.0553223	-0.184896	-0.200746	-0.0304518	0.139668	-0.0812779	-0.0310463	-0.133274	-0.0932302	0.0403805	-0.169057	0.0431112	-0.10533	-0.161442	0.103905	0.168809	0.0768299
cmp0293	0.0500882	-0.108562	-0.0309564	-0.206288	0.0217837	-0.0251376	-0.046592	-0.018779	0.0519456	0.0512067	-0.0488078	0.0568738	0.103548	-0.0358602	0.172726	0.186484	0.0887874	-0.00749857	-0.147364	0.0357077	0.18391	-0.16194	0.146163	-0.0508467	0.00197	-0.102915	-0.000183744	0.0786026	0.173406	0.0718265	0.0146409	0.0747175	0.301441	0.0102314	0.00235797	-0.0417677	0.0864263	0.0120149	-0.0863742	0.0166857	0.161547	0.0970837	0.0463945	0.0620381	-0.0990107	-0.136974	0.307502	-0.0230924	0.279356
cmp0294	0.0428938	-0.0841127	0.073347	-0.148493	-0.173198	0.0606191	0.198785	-0.055888	-0.277091	0.0355405	0.174274	0.0390742	-0.0989304	-0.252278	0.125903	-0.0230916	-0.162902	-0.138308	-0.179351	0.25766	-0.259467	-0.131916	-0.0731351	0.0547175	0.124774	-0.0570919	-0.10212	0.00662371	-0.0946505	0.0106816	-0.131333	-0.00887051	0.060057	-0.0889305	-0.128109	0.0523342	-0.0317242	0.10531	0.0653608	-0.110491	0.00141108	-0.224762	-0.129686	-0.215935	0.0242106	-0.177298	-0.122478	-0.231294	-0.191412
cmp0295	0.107907	-0.170452	-0.0843238	-0.124539	-0.090767	-0.00893194	0.0661857	0.0995696	-0.0194872	0.0317514	-0.0660196	-0.0638016	-0.0137486	-0.0834868	0.0747348	0.0684089	-0.056403	0.0368645	-0.1153	0.0537917	0.0438356	-0.121144	0.0957606	0.0337796	-0.0498822	-0.102252	0.0135709	0.0152345	0.086525	0.0117881	-0.00680832	0.105253	0.240712	-0.023958	-0.0274528	-0.0254019	0.0152519	0.0945213	-0.068228	-0.0735446	0.0343557	-0.0329418	0.00814397	-0.00463818	-0.0396704	-0.129442	0.122052	-0.102	0.214401
cmp0296	0.040958	-0.0724984	0.0713598	-0.132454	-0.177498	0.0549452	0.202811	-0.0610913	-0.269348	0.0315044	0.171497	0.0415208	-0.106491	-0.230374	0.112247	-0.0170468	-0.161381	-0.132277	-0.168153	0.266363	-0.247207	-0.112168	-0.0722423	0.0562466	0.14376	-0.0470925	-0.0999435	0.0104711	-0.0926915	0.0154314	-0.13064	-0.013002	0.0510687	-0.0825658	-0.123358	0.043714	-0.0327237	0.104179	0.0564546	-0.117178	0.00184718	-0.214243	-0.138677	-0.205621	0.0275988	-0.166494	-0.120466	-0.23847	-0.181422
cmp0297	-0.0800387	0.0192742	0.108298	-0.0375392	0.156848	-0.0421372	-0.113304	-0.0172446	0.206489	0.0409828	-0.0344336	0.169736	0.183884	0.0107007	0.0599248	0.158169	0.234381	0.0239268	-0.0618447	0.0198353	0.288212	0.00473442	0.174942	0.0625946	-0.0811898	0.057458	-0.0965533	0.0278268	0.354753	0.0179736	0.00826996	0.0816029	0.309057	0.19329	0.177393	-0.00778697	0.24397	-0.0849475	-0.071871	0.119474	0.0925909	0.484525	0.0967559	0.242934	-0.111873	-0.0227526	0.228528	0.0937517	0.253727
cmp0298	0.0248416	-0.114253	0.0810071	-0.116744	-0.146392	0.0775885	0.196273	-0.0563952	-0.2576	0.0356235	0.130094	0.0806637	-0.0706481	-0.203382	0.160234	0.0162133	-0.115347	-0.117755	-0.169695	0.23015	-0.200161	-0.118625	-0.0683421	0.0382562	0.135291	-0.077051	-0.0865895	0.0212748	-0.0976381	0.0219399	-0.126651	-0.0256902	0.0878252	-0.0694156	-0.109013	0.0216851	-0.0104632	0.0998575	0.0713154	-0.110051	0.0555307	-0.231959	-0.1327	-0.221501	0.0394723	-0.152422	-0.0722077	-0.195447	-0.187884
cmp0299	-0.0888524	0.130954	0.161724	-0.0698451	0.216596	-0.0471821	-0.132457	-0.013711	0.300978	-0.0247787	-0.0416204	0.180215	0.194992	0.0221582	0.0254264	0.154427	0.251054	0.0266696	0.0309308	-0.0161573	0.313955	0.102719	0.139427	0.112721	-0.0981257	0.0705928	-0.0624539	0.0312624	0.372239	0.0301601	0.0503145	0.0705929	0.271929	0.212912	0.199056	-0.024631	0.18482	-0.0906042	-0.066111	0.161874	0.0967912	0.552681	0.0961769	0.273006	-0.0888725	0.0895076	0.141291	0.104151	0.17901
cmp0300	-0.0673348	-0.0781034	-0.108411	-0.187318	-0.00417052	-0.0292366	0.0404195	-0.154263	-0.0396101	0.0634725	-0.0400246	0.0361645	0.0280453	-0.0394823	-0.031675	-0.10736	0.166615	-0.130898	-0.122463	0.0419698	0.0120619	0.0303217	-0.146789	0.22506	0.00285331	0.120248	0.275185	0.055692	0.0132407	0.0652667	-0.0317158	-0.225271	0.0591454	-0.190039	-0.185489	0.0860639	0.12121	-0.0782218	-0.00351257	3.41355e-05	-0.0179901	0.138279	-0.114705	0.229521	-0.147613	-0.0842256	0.0206595	0.123504	0.0514112
cmp0301	-0.0805124	0.110207	0.153835	-0.0283569	0.158162	-0.04296	-0.124159	-0.0271936	0.267831	0.022375	-0.0229769	0.18688	0.149082	0.0141718	0.0295552	0.139827	0.222153	0.0197519	-0.0148499	0.0246211	0.282069	0.081304	0.145863	0.109553	-0.0860299	0.114062	-0.0885358	0.0143748	0.379074	0.00916787	0.014429	0.0807497	0.260866	0.233822	0.216431	0.0133473	0.201478	-0.0856841	-0.0488852	0.16289	0.0860352	0.582901	0.0942124	0.284592	-0.100568	0.0319406	0.151052	0.0951991	0.199543
cmp0302	-0.161852	-0.00662686	0.30936	-0.0238747	0.302817	-0.0371883	-0.0688022	0.115338	-0.0153088	-0.137088	-0.0311918	0.363538	0.386448	-0.131047	0.287433	0.480958	0.197868	0.168538	0.0823162	-0.0851436	0.182926	0.0225115	0.33931	-0.125336	-0.0344186	-0.138616	-0.0585891	0.0595304	0.0111608	0.0356653	0.0699043	0.0524668	0.189719	0.0467686	0.0382868	-0.265191	0.120288	-0.0493057	-0.0737465	0.0380975	0.224724	-0.0521204	0.139225	-0.144687	-0.0240042	0.181647	0.159967	0.0494591	-0.0741225
cmp0303	-0.0669041	0.157439	0.185698	-0.0649538	0.151143	-0.035114	-0.125767	-0.0532661	0.289076	0.00578905	-0.0188008	0.198747	0.115771	0.0133553	0.0405373	0.116056	0.197859	-0.00811816	-0.00305179	0.0291938	0.2684	0.0885595	0.0902122	0.12801	-0.0795151	0.116979	-0.0730651	0.0295688	0.411741	0.0283403	0.00713155	0.0698032	0.220751	0.23063	0.202858	0.0337715	0.141317	-0.0776367	-0.0125469	0.19398	0.0887926	0.621854	0.0867863	0.268667	-0.0848925	0.0495295	0.07336	0.0883981	0.103981
cmp0304	-0.107475	-0.0242698	0.103437	-0.208425	-0.0365296	-0.0696829	-0.0770401	-0.235021	-0.0969705	0.133073	0.137569	0.267954	0.0712877	-0.0173392	0.312632	0.147268	0.0105886	-0.16425	-0.116771	0.0528751	0.0481438	-0.121113	0.0108444	-0.0839654	0.078473	-0.0289878	-0.0659325	0.0381816	0.154046	0.0162252	-0.145358	-0.0768626	0.18842	0.0607276	0.0535789	-0.011157	0.0534696	-0.0330657	-0.010349	-0.0347429	0.103478	0.103031	-0.0878473	-0.0266315	-0.175944	-0.0899343	0.17148	-0.0992609	0.0227561
cmp0305	-0.153641	-0.119478	-0.0137499	-0.0191526	-0.0840955	0.0877852	-0.0489536	-0.163618	-0.0415382	0.110888	-0.0287742	-0.0652998	-0.0027548	0.135936	0.298221	0.0804039	0.0408211	-0.157426	-0.251372	0.124256	-0.0901727	-0.279357	-0.00687951	-0.101751	0.18875	-0.0144322	0.018202	0.136878	0.0359858	0.118153	-0.136836	-0.106775	-0.0161673	-0.186172	-0.1995	0.0103637	-0.0228849	-0.0942869	-0.125111	-0.186168	-0.157955	-0.0339696	-0.145678	-0.0645796	-0.0729022	-0.215742	0.0206192	-0.0318618	-0.0901765
cmp0306	-0.0316376	0.0989647	0.0720817	0.00455117	0.0801039	-0.035576	-0.131919	-0.067293	0.223047	0.111712	-0.0155676	0.164247	0.0695467	0.0621345	-0.00739129	0.0319395	0.151369	-0.0312629	-0.032694	0.0526448	0.212104	0.0528771	0.0451206	0.130021	-0.0911987	0.218819	-0.0620808	0.014911	0.339788	0.010889	-0.0191709	0.105781	0.215386	0.280675	0.261671	0.103917	0.206	-0.0707461	-0.00737654	0.13826	0.0638565	0.553781	0.035779	0.267283	-0.0917558	0.0102734	0.0710906	0.0758419	0.129582
cmp0307	-0.14745	-0.00895519	0.115468	-0.110153	0.26479	-0.0514371	-0.088214	-0.0670573	0.214009	-0.0409971	-0.00484125	0.100403	0.295003	-0.0454851	0.0668455	0.170548	0.349176	-0.0067859	-0.073282	-0.0452055	0.285295	-0.017554	0.126806	0.0616012	-0.0664952	0.00169207	-0.0549906	0.0183661	0.333554	0.0140371	0.0545134	-0.047316	0.317398	0.0181211	0.0219968	-0.0854046	0.274354	-0.117243	-0.0928548	0.0537803	0.141572	0.353621	0.0359022	0.168373	-0.150693	-0.0186559	0.275001	0.138558	0.265957
cmp0308	-0.147087	-0.118818	0.0847469	-0.0506524	-0.0497569	-0.0327406	-0.1178	-0.124573	0.000560414	0.0357823	0.0748069	0.205391	0.121859	-0.0218486	0.317484	0.307798	0.0332278	-0.106109	-0.0926364	-0.0418929	0.146446	-0.214492	0.11097	-0.0963086	0.0377846	-0.0500968	-0.013185	0.139618	0.106429	0.11971	-0.144125	0.101376	0.21191	0.045864	0.0213744	-0.0579871	0.089172	-0.00278584	-0.0620263	-0.0317402	0.0933888	-0.071746	-0.0705128	-0.193654	-0.0493042	-0.064365	0.184085	-0.164927	-0.00621678
cmp0309	0.09226	-0.201362	-0.123467	-0.0275381	-0.028262	0.40762	0.180983	-0.0234141	-0.122036	-0.0425254	0.0482198	-0.068675	-0.0392469	-0.0807514	-0.00392558	-0.0958482	-0.0700531	-0.0833724	-0.185533	0.0292662	-0.0412098	-0.198341	-0.0619896	-0.0172157	-0.0319786	0.0477132	0.109032	0.141669	0.0921994	0.161377	0.0105009	-0.0953451	0.0770293	-0.115076	-0.121081	0.0451601	-0.00621577	0.0147831	-0.0301339	-0.0914403	-0.0145346	-0.0809576	-0.0555354	-0.0165616	0.338008	-0.16799	0.040437	-0.0767885	0.0279111
cmp0310	-0.139991	-0.0121249	0.139006	-0.130321	-0.0499201	-0.0216124	-0.0556466	-0.136632	-0.126608	0.0545788	0.126474	0.225814	0.0821569	-0.0376682	0.321445	0.294775	0.012393	-0.110087	-0.110791	0.0087126	0.0637606	-0.202469	0.131268	-0.0782992	0.0465918	-0.0216999	-0.0712158	0.186883	0.110817	0.164842	-0.14963	0.0935847	0.206316	0.0276423	0.0191182	-0.00964307	0.125894	0.0284983	-0.0623559	-0.0880718	0.042662	-0.0561777	-0.0978901	-0.175309	-0.0317829	-0.0749533	0.153876	-0.175708	0.000889449
cmp0311	-0.0759602	0.231166	0.0771151	-0.0447931	0.332176	0.0795028	-0.048037	0.184838	0.119344	-0.130572	-0.116356	0.14213	0.200633	0.00225061	-0.0906243	-0.0361153	0.221276	0.16774	0.0920682	-0.0467789	0.234204	0.0650904	0.0793439	-0.000223742	0.000944172	-0.0249012	0.00511391	0.0135333	0.351453	0.00193919	0.289173	-0.0812143	0.00812201	-0.050148	-0.0333112	-0.0925158	0.0202495	-0.0351386	-0.0730212	0.0755962	0.0265749	0.409531	0.231618	0.512889	0.00593852	0.102634	0.097943	0.215367	0.128612
cmp0312	-0.141276	-0.0454503	0.136378	-0.119564	-0.059708	-0.019559	-0.0736378	-0.130355	-0.121828	0.0552381	0.120753	0.284583	0.0948442	-0.0494244	0.355474	0.319505	0.0202907	-0.104	-0.123393	-0.00439939	0.0826184	-0.212913	0.135193	-0.10485	0.036	-0.0338091	-0.0869704	0.175554	0.0529045	0.151464	-0.145015	0.094311	0.198707	0.0211928	0.00783729	-0.0237966	0.138243	0.0293379	-0.0453437	-0.0550335	0.0693221	-0.103326	-0.0738127	-0.208065	-0.0386126	-0.0875962	0.139864	-0.146429	-0.0331695
cmp0313	-0.0999277	0.2356	0.0764273	-0.0507882	0.297603	0.0391232	-0.0707465	0.157409	0.111761	-0.129485	-0.129362	0.131486	0.184471	0.0422106	-0.0699567	-0.0157119	0.199552	0.149785	0.116998	-0.0670881	0.275987	0.0598825	0.0716168	0.00816637	-0.015103	-0.0512674	-0.0176704	0.0164922	0.314494	0.00419914	0.23238	-0.0714638	0.0118898	-0.0462559	-0.0338379	-0.0929661	0.0257727	-0.0400778	-0.0746598	0.0734336	0.00750272	0.410061	0.199585	0.509434	-0.019333	0.119192	0.081903	0.214734	0.118484
cmp0314	-0.147182	-0.0457082	0.137406	-0.12641	-0.0675567	-0.0135174	-0.0544017	-0.143461	-0.141223	0.0608203	0.130904	0.240597	0.0907432	-0.0561096	0.341503	0.292504	0.0186082	-0.125701	-0.133478	0.00593988	0.0630439	-0.219353	0.108919	-0.0960056	0.0396633	-0.0343046	-0.0782707	0.176554	0.0780103	0.153912	-0.164396	0.0862673	0.203723	0.0192912	0.00600993	-0.016974	0.15108	0.0240693	-0.0480914	-0.0741389	0.043487	-0.100195	-0.100889	-0.213909	-0.0376381	-0.0941815	0.125598	-0.158756	-0.0372249
cmp0315	0.0130468	-0.126218	-0.0520601	-0.0134483	-0.0699625	0.432155	0.166384	0.127387	-0.0491488	-0.183709	-0.0564381	-0.0315	-0.0206976	-0.178819	-0.0813546	-0.0670091	-0.093731	-0.00100136	-0.0203778	0.0102337	-0.134764	-0.0592435	0.0148927	0.152051	-0.0731836	0.0780455	0.110919	-0.106242	0.0872021	-0.0999528	0.0562645	0.0655816	0.00589322	-0.0730089	-0.0852364	-0.000921768	-0.0933972	0.0656117	0.00437676	-0.00788519	0.018547	-0.0785811	0.0493022	5.70383e-06	0.42402	0.0159217	-0.0254833	-0.0685329	0.0366589
cmp0317	-0.0635185	0.0800905	0.0553135	-0.015117	0.0596735	0.0332507	0.0748088	0.0838542	-0.0292425	0.027407	0.0997251	-0.00189719	0.0280598	-0.0825951	-0.0394063	-0.0641418	0.0172086	0.118638	-0.0333901	0.155363	-0.0264981	-0.0322271	0.0351989	-0.0637835	-0.0900838	0.150692	-0.0449172	0.106866	0.279153	0.086832	0.150901	-0.126035	-0.113511	-0.126005	-0.120805	-0.0525017	-0.0908202	-0.0639812	0.00571748	0.0383639	0.00292591	0.251431	0.115232	0.270449	-0.0229039	-0.000345365	-0.0435808	0.0904326	-0.0558235
cmp0318	-0.136947	-0.00103033	0.318963	-0.0908148	0.297379	-0.0117434	-0.0322346	0.0838903	-0.0536835	-0.138639	-0.0319131	0.349524	0.304118	-0.0852142	0.285358	0.407754	0.177277	0.181885	0.000201826	-0.0188143	0.184604	-0.0111622	0.324326	-0.150453	0.0348759	-0.10669	-0.0907	0.0874401	0.0765421	0.0601883	0.0733068	-0.0194994	0.235882	0.0527078	0.0523235	-0.217226	0.124524	-0.0715306	-0.0889226	-0.0271211	0.191537	0.0389944	0.115162	-0.0512326	-0.0548938	0.0836942	0.2535	0.0317966	0.0406727
cmp0320	-0.145473	-0.0401139	0.138046	-0.121349	-0.0723659	-0.0115382	-0.0569189	-0.142354	-0.140249	0.063009	0.134818	0.241802	0.0841837	-0.0518124	0.34104	0.29079	0.0124089	-0.126698	-0.135406	0.013955	0.0609483	-0.223499	0.110864	-0.0944586	0.0467534	-0.0235119	-0.0749732	0.173689	0.0852628	0.151391	-0.162351	0.0909442	0.199015	0.0187921	0.00498054	-0.0103815	0.143727	0.0315026	-0.0469469	-0.0756993	0.047929	-0.0944295	-0.099997	-0.210267	-0.0347798	-0.0974736	0.125748	-0.162903	-0.03674
cmp0321	0.284662	0.0465216	-0.118339	0.0742632	-0.18423	-0.032129	-0.183596	0.576242	0.194525	-0.237601	-0.101616	-0.187722	-0.343389	-0.146847	-0.194614	-0.0191818	-0.475194	0.42438	0.242928	-0.057225	-0.191701	0.0292186	0.316474	0.0763174	0.0359415	0.034932	-0.0196234	-0.071919	-0.102589	-0.0615832	0.222952	0.439582	-0.231994	-0.034053	-0.0149684	-0.0147555	-0.403291	0.192588	-0.231731	-0.14427	-0.219085	-0.203111	0.267303	-0.144144	0.506205	0.0237672	-0.129016	-0.310108	0.019327
cmp0322	-0.0881141	0.0890316	0.117222	-0.107799	0.163556	0.103729	0.0119826	0.0081784	0.0561569	-0.00441067	-0.0464004	0.0569653	0.136937	0.0509397	-0.0194891	-0.00209841	0.25927	-0.0115402	-0.0890551	0.0318362	0.16361	-0.0721749	0.0461163	-0.0138905	0.0465906	0.00327112	-0.0628557	0.171181	0.431986	0.18471	0.0309945	-0.0689075	0.0412217	-0.050703	-0.0703521	-0.0529193	0.140542	0.0684965	-0.176695	-0.00588017	-0.0586982	0.303583	0.0219927	0.406684	0.0466308	-0.0645191	0.175002	0.182153	0.183716
cmp0323	-0.0364439	0.0531017	0.0923063	-0.094872	0.126516	-0.063566	-0.0419098	-0.0478482	0.188012	-0.00581199	0.0456868	0.0697883	0.152216	-0.0148222	0.0472141	0.0562379	0.19993	-0.0420775	0.0115291	0.0939727	0.183099	0.0787208	0.0190981	0.068546	-0.0587626	0.012026	-0.0231857	0.0505681	0.43206	0.0515727	0.0418864	0.0268191	0.344368	0.0720323	0.0827971	-0.050708	0.20109	-0.0684842	-0.0646858	0.00378905	0.0585747	0.437206	-0.0211841	0.198468	-0.0974315	0.0678182	0.096927	0.0724398	0.178182
cmp0324	-0.0540208	0.0469606	0.0750793	-0.094904	0.131068	-0.0653703	-0.0353821	-0.0456046	0.213169	-0.0251911	0.0401124	0.0565385	0.161247	-0.00743114	0.0410839	0.0739479	0.215867	-0.0379578	0.0280227	0.0892991	0.192006	0.087783	0.0183927	0.0421197	-0.0668631	-0.0098072	-0.02247	0.044741	0.382488	0.0470943	0.0458461	-0.00113946	0.353277	0.0546426	0.0712183	-0.0750607	0.200206	-0.0851151	-0.0755612	0.00383019	0.0777148	0.394414	-0.0337262	0.193055	-0.095457	0.0857254	0.131956	0.0658624	0.206792
cmp0325	-0.0931501	0.156154	0.236428	0.0441945	0.385237	-0.0275762	-0.0949041	0.273454	0.0730356	-0.0978409	-0.135741	0.148087	0.214612	-0.016288	-0.0698565	0.0856391	0.188233	0.325842	0.138323	-0.0946483	0.146302	0.101325	0.231227	-0.0889705	-0.0515922	-0.107555	-0.0624706	0.0841288	0.183943	0.0629777	0.205617	-0.0481605	-0.0716696	-0.0623635	-0.046822	-0.114571	-0.0237297	-0.0698511	-0.0670329	0.0901945	0.0148205	0.272576	0.2548	0.308735	-0.0297516	0.195025	0.0805735	0.245008	0.0817996
cmp0326	0.305805	-0.0335039	-0.057907	-0.0321018	0.0483959	-0.0310599	0.0407861	0.350079	-0.0362841	-0.110428	-0.16064	-0.0163029	-0.0547363	-0.00466186	-0.168522	-0.0277111	-0.187642	0.261466	0.17868	-0.0753621	-0.100735	0.1887	0.201848	0.0405796	-0.0344048	-0.0978079	-0.0746715	-0.149586	-0.117742	-0.139123	0.251026	0.149335	0.0512887	-0.0191549	-0.0318818	-0.0959672	-0.0305393	0.0679758	0.075992	0.0142762	0.071648	-0.0354352	0.210282	0.0467278	0.253108	0.120568	-0.111861	0.07675	0.0606232
cmp0327	0.377313	0.16616	-0.0611746	0.0846381	0.151211	-0.0654024	-0.0947073	0.486322	0.107609	-0.199841	-0.124741	-0.0206442	-0.0304619	0.000191156	-0.240954	-0.0213291	-0.245513	0.41353	0.46715	-0.0750661	-0.0511382	0.304553	0.284695	-0.0434194	-0.00309341	-0.085394	-0.124633	-0.0684669	-0.0641231	-0.0580847	0.426767	0.12976	-0.159636	-0.0406858	-0.00696727	-0.125813	-0.258542	0.0177336	-0.0898952	-0.062092	-0.0471472	0.0127376	0.289673	0.0725007	0.390285	0.343183	-0.107356	-0.0673986	0.0845156
cmp0328	0.294419	0.00384935	-0.0899864	0.0863174	-0.197791	0.00940033	-0.152575	0.590691	0.192597	-0.255991	-0.122401	-0.187879	-0.353705	-0.136258	-0.206055	-0.0124618	-0.459732	0.441918	0.236983	-0.0483291	-0.160736	0.0333132	0.325989	0.11194	0.0374437	0.0505432	-0.0061904	-0.0931474	-0.0592573	-0.0846986	0.185455	0.419207	-0.194702	-0.0526558	-0.040749	-0.0374398	-0.397405	0.209542	-0.232135	-0.129545	-0.205144	-0.181092	0.279105	-0.0830296	0.50702	0.0232225	-0.112369	-0.286871	0.0603966
cmp0329	0.321595	0.0209508	-0.0873866	0.0956653	-0.171677	0.00146604	-0.162496	0.597398	0.209404	-0.253967	-0.129507	-0.175666	-0.343132	-0.122122	-0.222646	-0.00518978	-0.45564	0.442244	0.272502	-0.069919	-0.153121	0.0632263	0.335918	0.107501	0.0298716	0.0592573	-0.0145724	-0.0850924	-0.0683264	-0.0758089	0.21894	0.42602	-0.20275	-0.0415593	-0.0260185	-0.0501881	-0.402127	0.207445	-0.238301	-0.121513	-0.194817	-0.17662	0.30209	-0.0797147	0.547328	0.0554246	-0.102601	-0.277622	0.0686705
cmp0330	0.0257184	-0.0591279	-0.180187	0.0459343	-0.0901287	-0.125905	-0.160874	0.154466	-0.0751806	0.00931932	0.057465	-0.0836785	-0.0482776	0.0141294	0.158229	-0.0528808	-0.284318	0.0782819	0.0118554	-0.0443139	-0.18351	-0.17593	0.0747285	-0.085648	0.0398358	-0.042307	-0.0317392	0.107067	-0.115535	0.106217	0.19242	0.150951	-0.130813	-0.12175	-0.083756	0.0801923	-0.183541	0.00700664	0.0178607	-0.153225	-0.135146	-0.22996	0.0295436	-0.286752	0.110649	-0.028139	-0.132843	-0.308605	-0.188574
cmp0331	-0.0369492	0.221018	0.234632	-0.0913407	0.253271	-0.0424366	-0.0462568	0.0574863	0.14487	-0.150921	-0.0317859	0.138304	0.128085	-0.0613018	-0.145022	0.0343604	0.271968	0.0996917	0.0275337	0.0320322	0.137737	0.268775	0.0696381	-0.092832	-0.0543007	-0.157884	-0.0640091	-0.0219866	0.0429262	-0.0247028	0.0562815	-0.113783	-0.0226634	0.0545688	0.0283746	-0.178031	0.0748194	-0.140976	0.0255822	0.235055	0.128523	0.185784	0.151642	0.134028	-0.0906882	0.0788222	0.300428	0.243825	0.168994
cmp0332	-0.0471656	0.173089	0.222865	-0.0561302	0.204894	-0.0295051	0.00818622	0.0347298	0.0823996	-0.171716	0.0370349	0.101739	0.127242	-0.0837569	-0.14885	-0.00242688	0.265384	0.0581593	0.0113797	0.0560551	0.13433	0.208679	0.0244664	-0.0379577	-0.0598939	-0.0962816	-0.0902176	0.000633175	0.106403	-0.00775804	0.0281902	-0.116502	0.0114255	0.107768	0.0811798	-0.186352	0.0937431	-0.151334	0.0220638	0.230847	0.100361	0.21826	0.128099	0.272392	-0.0892596	0.062693	0.338089	0.236438	0.221492
cmp0333	0.287072	0.00497934	-0.0643122	0.0642518	-0.1499	-0.0143667	-0.171551	0.577416	0.216379	-0.242218	-0.142029	-0.154632	-0.311228	-0.102599	-0.193979	0.0131363	-0.398486	0.468746	0.268431	-0.0659269	-0.1203	0.0565453	0.331409	0.101023	0.0385386	0.030497	-0.0128191	-0.0762538	-0.0656974	-0.0682921	0.19069	0.377281	-0.171356	-0.0238261	-0.010106	-0.073278	-0.350215	0.18265	-0.211008	-0.0942092	-0.165128	-0.145714	0.297225	-0.0557714	0.487767	0.0467551	-0.0721515	-0.233138	0.0579588
cmp0334	0.0796186	-0.0424559	-0.128238	0.0111545	-0.192295	0.4485	0.058743	0.122272	0.0523843	-0.141325	-0.059913	-0.144501	-0.232574	0.0937161	-0.0496045	-0.0948845	-0.199533	-0.030138	-0.0505713	0.0572504	0.0359212	-0.0853362	-0.0182906	0.0234343	0.0876744	0.099713	0.0680973	-0.0545658	0.256278	-0.0466029	-0.0143893	0.0920814	0.073957	-0.0784137	-0.0739413	0.159075	-0.0870587	0.278239	-0.199411	-0.141462	-0.157831	0.0881657	-0.0343547	0.275187	0.344286	-0.10555	0.126294	-0.0689748	0.301076
cmp0335	-0.0606843	-0.0517249	-0.116533	-0.0929035	-0.0426003	-0.0406532	0.0286462	-0.124801	-0.0785403	0.131992	-0.0130109	0.0173544	0.00566304	-0.0255697	-0.0337345	-0.129916	0.0983839	-0.0972143	-0.120638	0.0297872	0.018568	-0.0690681	-0.120394	0.0765416	0.0159699	0.0306108	0.182175	0.150382	0.0973831	0.157642	0.00607748	-0.193758	-0.0292085	-0.206957	-0.171726	0.0780287	0.118327	-0.105262	0.073224	0.040902	-0.0290694	0.179551	-0.0606705	0.209991	-0.11666	-0.101849	-0.0343464	0.0579216	-0.0211432
cmp0336	0.152567	0.0311658	-0.127569	0.0420793	-0.136743	-0.03647	-0.0968556	0.194245	0.185003	-0.128188	0.026963	-0.115453	-0.217263	-0.00334798	-0.130954	-0.0638855	-0.272831	0.0931326	0.29797	-0.0663789	-0.0578693	0.0319898	0.0303765	-0.075239	0.0314669	-0.024921	-0.0419373	-0.0790149	-0.0980809	-0.0704735	0.134081	0.114763	-0.140783	0.019602	0.0590829	-0.000431585	-0.219709	0.0940418	-0.111232	-0.0835099	-0.162722	-0.105298	0.0390334	-0.0731233	0.443162	0.0485409	-0.054745	-0.170216	0.056108
cmp0337	-0.0570452	0.192654	0.246355	-0.0545145	0.20785	-0.0260008	0.0089605	0.020674	0.120826	-0.183698	0.027411	0.114902	0.130218	-0.086164	-0.148934	0.0143225	0.291063	0.0451261	0.0082585	0.0414464	0.170102	0.217654	0.0232016	0.00209843	-0.0656003	-0.0718375	-0.101601	-0.00139589	0.103869	-0.0100481	0.0191918	-0.119328	0.0211184	0.139765	0.10596	-0.18742	0.0809389	-0.161588	0.0138249	0.266818	0.0946241	0.28183	0.136466	0.336635	-0.0904359	0.0602343	0.337351	0.229791	0.230943
cmp0338	0.238502	0.117556	-0.0423086	-0.00167535	-0.103846	-0.110573	-0.176266	0.298189	0.0982738	-0.198104	-0.166367	-0.0448446	-0.173925	0.15859	-0.167883	0.0715622	-0.273934	0.305629	0.409336	-0.114907	0.0190243	0.224526	0.192875	0.119394	0.0686145	-0.062094	-0.0924358	0.0161472	-0.0325807	0.0271754	0.0135648	0.222318	-0.194624	0.0475835	0.0443044	-0.108697	-0.283088	0.0455275	-0.0756555	0.00547723	-0.0948382	-0.00894946	0.14704	0.105411	0.125111	0.293017	-0.131864	-0.141117	0.0300317
cmp0339	-0.0119174	0.198603	0.116698	-0.104211	0.168521	0.143368	0.119593	0.0462825	0.0190637	-0.118554	-0.0487427	0.0639891	0.152897	-0.021677	-0.114318	-0.110054	0.225252	-0.0117513	0.000609043	0.00686074	0.196551	0.0516112	-0.051205	-0.00145447	-0.0145175	-0.0115472	0.0701535	0.0110023	0.457888	0.0045017	0.0646586	-0.192967	0.0294561	-0.15285	-0.177614	-0.114997	0.0367624	-0.0407095	-0.0220653	0.0941478	0.0485205	0.415504	0.0722877	0.615107	0.0539007	0.0362719	0.118083	0.207711	0.16019
cmp0340	0.0649782	-0.0810217	-0.0793543	0.00406831	-0.154713	0.00571816	0.0257865	0.130657	0.0511164	0.0171258	0.0331132	-0.135459	-0.133483	-0.0306642	-0.0333348	-0.0870646	-0.116333	0.0412157	0.00126462	0.12765	0.0118978	-0.035493	0.0041906	0.0539613	0.0120564	0.0142675	0.0254116	-0.05185	0.147986	-0.0491293	-0.0230021	0.121483	0.210777	0.0255619	0.0406982	0.0233121	0.0316741	0.0595847	-0.13426	-0.15505	-0.150921	0.0481104	-0.0766563	0.0385055	0.0612398	-0.0538893	0.012799	-0.107544	0.257894
cmp0341	-0.0058497	0.20439	0.118051	-0.103617	0.17634	0.139184	0.11448	0.0532711	0.0194863	-0.117249	-0.0528409	0.0689679	0.155424	-0.0219981	-0.117647	-0.110259	0.226695	-0.0074784	0.00021175	0.00417218	0.202033	0.0552538	-0.046413	-0.00171055	-0.0159009	-0.0192869	0.0679199	0.0102409	0.453229	0.00369201	0.0692553	-0.189444	0.0260246	-0.149209	-0.175154	-0.112851	0.0372123	-0.0433563	-0.0220915	0.0966063	0.0517994	0.418805	0.0774563	0.616079	0.0501608	0.0333934	0.121981	0.211707	0.164593
cmp0342	0.289927	0.0577656	-0.12967	0.195508	-0.0258631	0.0282584	-0.175667	0.421186	0.248668	-0.238976	-0.0918997	-0.0490143	-0.181517	0.106274	-0.203316	0.133051	-0.396697	0.424967	0.525057	-0.26213	-0.0483754	0.256097	0.312162	-0.00999449	-0.108681	0.0192953	0.02695	-0.0755713	-0.133501	-0.0646749	0.314919	0.357283	-0.280251	0.109707	0.141015	0.018691	-0.394416	0.143734	-0.0644613	0.0229729	-0.121264	-0.149051	0.31254	-0.131694	0.405014	0.464721	-0.0796352	-0.203073	-0.0244924
cmp0343	0.376204	0.162965	-0.0521782	0.103249	0.0502026	-0.0496282	-0.179711	0.569047	0.146381	-0.220047	-0.137466	-0.067574	-0.161185	-0.00197153	-0.247033	0.0400317	-0.383768	0.505451	0.468559	-0.12093	-0.117844	0.294151	0.363619	0.0193127	0.0244507	-0.0111389	-0.0691738	-0.0936882	-0.0776453	-0.0833985	0.394135	0.263526	-0.272937	-0.0217573	0.0102923	-0.135624	-0.401783	0.119185	-0.221649	-0.129417	-0.125242	-0.112768	0.306999	-0.0565269	0.496412	0.329251	-0.144848	-0.197969	0.0451879
cmp0344	0.380488	0.157655	-0.062874	0.10079	0.042465	-0.0515336	-0.174855	0.564025	0.135477	-0.213932	-0.125881	-0.0764947	-0.161768	-0.00937696	-0.245199	0.0278802	-0.392376	0.490591	0.462518	-0.118711	-0.13327	0.288026	0.354348	0.0193292	0.0287134	-0.00695214	-0.071364	-0.100227	-0.0814285	-0.0899606	0.396628	0.262313	-0.275564	-0.0348957	-0.00247942	-0.130284	-0.404749	0.121751	-0.222059	-0.138619	-0.132781	-0.123701	0.299333	-0.0666506	0.499658	0.323023	-0.156685	-0.20847	0.0346133
cmp0345	0.229837	0.0165072	-0.00844515	0.0530846	-0.195677	-0.0514035	-0.177481	0.509707	0.161708	-0.230205	-0.125174	-0.160119	-0.321837	-0.0656516	-0.199608	0.020669	-0.388528	0.441093	0.284557	-0.0667168	-0.108828	0.0833019	0.300808	0.167315	0.0700324	0.0267169	-0.0223298	-0.025702	-0.0722143	-0.0171038	0.0531882	0.419152	-0.182805	0.0224716	0.0273202	-0.0592937	-0.336805	0.172627	-0.167427	-0.0606852	-0.171428	-0.146541	0.258239	-0.069623	0.309777	0.0672251	-0.0815064	-0.234945	0.0417046
cmp0346	-0.215062	-0.379012	-0.137781	-0.142398	-0.172835	0.0718083	0.0028533	-0.292419	-0.160369	0.233464	-0.0375293	-0.0655266	-0.0211772	0.162602	0.498841	0.0312545	0.0611825	-0.255524	-0.459265	-0.0108086	-0.06892	-0.521418	-0.14738	-0.0351562	0.189647	0.0371804	0.13942	0.177023	-0.0332504	0.14398	-0.174756	-0.159276	0.129105	-0.221352	-0.211028	0.179795	0.0742916	-0.000249867	0.0349937	-0.187457	-0.144129	-0.154339	-0.266841	-0.183126	-0.137061	-0.441966	0.0905356	-0.0515929	-0.156545
cmp0347	0.092885	0.00298164	-0.132255	0.0701743	-0.132016	0.237159	0.0392296	0.00215364	-0.00929672	0.00413517	-0.120781	-0.0907583	-0.16529	0.116709	-0.0689539	-0.138334	-0.13302	-0.0749347	-0.0258929	-0.010559	0.0660637	-0.0594062	-0.0891081	-0.0719737	0.10116	0.0750456	0.0417047	0.0688669	0.240283	0.0714808	0.00900379	-0.111662	-0.0719762	-0.190944	-0.192928	0.0985961	-0.166197	0.0433321	-0.128081	-0.145386	-0.0961281	0.010386	-0.0612666	0.210624	0.184794	-0.0255098	0.120977	-0.0619067	0.167507
cmp0348	0.0840183	-0.00552318	-0.139851	0.0781675	-0.125891	0.25078	0.0310524	0.00627916	-0.014305	-0.0189402	-0.125915	-0.0812552	-0.138474	0.13068	-0.063518	-0.137236	-0.12493	-0.076412	-0.0013962	-0.0163055	0.0755437	-0.050548	-0.0898812	-0.0649279	0.0977697	0.0562528	0.0374794	0.0553624	0.251961	0.0587358	0.00408006	-0.107725	-0.0770608	-0.192846	-0.194278	0.0944642	-0.164919	0.0449293	-0.121519	-0.135371	-0.0849534	0.0317051	-0.0556767	0.240056	0.179556	0.0060043	0.101363	-0.052399	0.16338
cmp0349	0.242306	0.232857	-0.0380226	0.0368917	-0.164113	-0.140262	-0.183597	0.254738	0.105351	-0.196296	-0.0627363	-0.0973404	-0.276195	0.125234	-0.298655	-0.0104458	-0.403933	0.250235	0.572184	-0.125961	-0.0926232	0.364638	0.124458	0.148582	0.0368089	-0.0140677	-0.0943251	-0.0302987	-0.120306	-0.0132079	0.00336373	0.271466	-0.331293	0.0939072	0.114238	-0.0272627	-0.377638	0.0805027	-0.0758805	-0.0222542	-0.16152	-0.110616	0.103346	-0.0444134	0.195012	0.410719	-0.175872	-0.239224	0.0357586
cmp0350	0.241511	0.226933	-0.0388886	0.0371355	-0.164053	-0.139088	-0.182615	0.251825	0.103332	-0.195889	-0.0620963	-0.096754	-0.274672	0.127438	-0.293619	-0.00938096	-0.400813	0.248962	0.568511	-0.126053	-0.0924016	0.359307	0.123798	0.144432	0.036854	-0.0163227	-0.0968845	-0.0253733	-0.117648	-0.0088264	0.00198884	0.269426	-0.327411	0.0917714	0.112297	-0.0294435	-0.375169	0.0814268	-0.0779919	-0.0249704	-0.163087	-0.109588	0.100413	-0.0417753	0.194852	0.40573	-0.172591	-0.23681	0.0377236
cmp0352	0.390129	0.0781025	-0.111693	1.62546e-05	-0.105428	-0.102016	-0.154027	0.388422	0.0612336	-0.139832	-0.158451	-0.0759586	-0.246794	0.0951042	-0.194677	0.0236704	-0.362632	0.377359	0.428218	-0.10762	-0.101263	0.242576	0.2322	0.112278	0.0380634	-0.054214	-0.0799132	-0.0390759	-0.0985858	-0.027409	0.144994	0.259412	-0.204199	0.0556653	0.0663261	-0.101023	-0.283404	0.134536	-0.0969657	-0.0558992	-0.0820917	-0.120143	0.20219	-0.0313645	0.285051	0.233338	-0.0933898	-0.169827	0.0678897
cmp0354	-0.0584545	0.162033	0.222764	-0.137173	0.0722639	0.0422493	0.0624539	0.135837	0.186199	-0.244504	0.0064905	-0.00520399	0.0313641	-0.122952	0.00813511	0.0831151	0.135228	0.0524761	-0.020463	0.0473107	0.0997764	0.0578335	0.120717	0.0881257	-0.0376851	-0.0612916	-0.0449233	-0.0907125	0.125926	-0.0888583	0.0519186	0.0952986	0.210466	0.0349249	0.0110927	-0.065091	0.0229917	0.0415111	-0.0479894	0.126276	-0.028751	0.286323	0.124526	0.300427	0.00309414	0.013077	0.0845237	0.0502748	0.217914
cmp0355	-0.0639298	0.173467	0.230744	-0.137608	0.0841	0.0331725	0.0487138	0.123909	0.207876	-0.235098	-0.00452494	0.00888809	0.0330613	-0.111852	0.00374675	0.0919324	0.151494	0.0536618	-0.0142278	0.0397222	0.111747	0.0779074	0.117538	0.0914004	-0.0377722	-0.0618337	-0.0470544	-0.0910573	0.102542	-0.0885895	0.046985	0.0890834	0.195366	0.0466385	0.019887	-0.0670816	0.013576	0.0336709	-0.0471627	0.144464	-0.0211796	0.290778	0.12577	0.287926	-0.00803714	0.0214852	0.0825386	0.0549743	0.204278
cmp0356	-0.0536995	0.0461821	-0.0604831	-0.0278955	-0.100887	0.0604482	-0.0136478	-0.0437426	0.0258997	-0.0284652	-0.0495331	-0.0535397	-0.0858443	0.141691	-0.0402462	-0.0907031	-0.0171139	-0.068785	0.0294768	0.0588374	0.0374071	-0.0143629	-0.109225	-0.0901924	0.0632097	-0.0596446	-0.028987	0.012646	0.263202	0.0121126	-0.040785	-0.193433	-0.115475	-0.138842	-0.146091	-0.0822633	-0.0620799	0.160593	-0.0759245	-0.0182153	0.0237798	0.148354	-0.0589682	0.32182	0.138852	0.0387782	0.118357	0.0880344	0.0522556
cmp0357	-0.100847	-0.011284	-0.0703429	-0.0307478	-0.118785	0.11282	0.00875343	-0.106216	0.0354699	0.00876737	-0.0628974	-0.0727964	-0.0812248	0.126609	0.0187017	-0.120605	0.0235549	-0.124652	-0.0348813	0.0772819	0.0649654	-0.0830567	-0.179963	-0.0715749	0.132895	-0.0096308	0.0394427	0.039791	0.283302	0.033716	-0.0634635	-0.254352	-0.0965058	-0.210847	-0.221731	-0.0632744	-0.0509955	0.107542	-0.0574138	-0.038927	-0.00929867	0.123527	-0.117402	0.304739	0.0941687	-0.0268936	0.0857027	0.0927872	0.014687
cmp0358	-0.0627821	0.0273128	-0.0708898	-0.0237829	-0.112633	0.0714105	-0.0102072	-0.0545023	0.0324459	-0.0351852	-0.0424596	-0.0498852	-0.078568	0.113498	-0.0439112	-0.1006	-0.0124436	-0.0828872	0.0307884	0.065125	0.0299347	-0.0223206	-0.125355	-0.0820586	0.0723485	-0.0515929	-0.0136372	0.0021085	0.277704	0.000226945	-0.0414613	-0.198191	-0.126154	-0.153367	-0.161587	-0.0857512	-0.0639243	0.1507	-0.0712206	-0.0121173	0.0216728	0.133632	-0.0616991	0.302319	0.134501	0.0362908	0.104723	0.0709604	0.0329647
cmp0359	-0.0586835	0.0471188	-0.0601605	-0.0384864	-0.10242	0.0524661	-0.021739	-0.040665	0.0217809	-0.0267059	-0.0509149	-0.0556428	-0.0837969	0.149925	-0.036132	-0.0867202	-0.0124596	-0.0663716	0.0184984	0.0536074	0.0499533	-0.0239848	-0.104561	-0.0933937	0.0585707	-0.0656063	-0.0366442	0.00831178	0.262493	0.00735319	-0.0403686	-0.187071	-0.104103	-0.128731	-0.135688	-0.0770603	-0.0465595	0.169558	-0.0773805	-0.0137635	0.0184404	0.158426	-0.0574524	0.324736	0.142261	0.0275688	0.130843	0.0853917	0.0585758
cmp0360	-0.0652193	2.87428e-05	-0.0650757	-0.0134446	-0.093799	0.075476	-0.0340118	-0.0463847	0.0306361	-0.0253894	-0.079225	-0.0440956	-0.0465043	0.169739	-0.0164239	-0.0860416	0.00583677	-0.0720187	0.0310479	0.0332728	0.0763037	-0.0396284	-0.110679	-0.0688839	0.068803	-0.0607183	-0.017787	-0.00880354	0.260421	-0.0113199	-0.0555237	-0.182453	-0.100411	-0.13203	-0.141416	-0.0666636	-0.063958	0.150844	-0.0433803	0.00705746	0.0261085	0.156163	-0.0491714	0.331515	0.0978415	0.0591876	0.0952841	0.13099	0.0403186
cmp0361	-0.100267	0.0249351	0.123458	-0.100893	0.232818	-0.0247469	-0.212592	-0.0337176	0.164349	0.0600324	-0.0955329	0.22764	0.22001	0.00287521	0.128431	0.225213	0.265844	0.0216869	-0.127826	-0.0709861	0.265362	-0.0865145	0.235246	0.0717331	-0.0327028	0.0803691	-0.0994451	0.16905	0.240466	0.160551	-0.0121896	0.112272	0.190914	0.151629	0.129572	0.00642728	0.254801	-0.109441	-0.160343	0.104361	0.0472347	0.318927	0.124719	0.174006	-0.132147	-0.0983132	0.280355	0.118605	0.215322
cmp0362	-0.133103	0.148552	0.177939	-0.138072	0.184621	-0.00393559	-0.149906	0.0152521	0.254271	-0.0845754	-0.143926	0.167952	0.162121	0.0385346	0.0897804	0.205569	0.275238	0.021969	-0.0544896	-0.0517641	0.36416	0.0194189	0.180618	0.101626	-0.0374084	-0.0105308	-0.0914777	0.0551931	0.286923	0.0540941	-0.00999932	0.052459	0.20297	0.127216	0.0894956	-0.0406573	0.138971	-0.053268	-0.14307	0.186971	0.0368351	0.503778	0.131411	0.38032	-0.105169	0.000494818	0.222094	0.167827	0.221513
cmp0363	-0.0652666	0.0227069	0.0811908	-0.0661634	0.12239	-0.0543732	-0.171579	-0.0569497	0.190058	0.0786259	-0.0612557	0.188952	0.151522	0.0295146	0.0942939	0.141944	0.191859	-0.0233824	-0.0940332	0.0137454	0.280677	-0.0285474	0.122345	0.0553964	-0.0789844	0.0889808	-0.0764797	0.0153989	0.297993	0.00744024	-0.0232538	0.0930816	0.290878	0.226779	0.207226	0.0251878	0.21981	-0.0803877	-0.0579477	0.138159	0.121407	0.441167	0.0722993	0.173514	-0.12754	-0.0552815	0.20418	0.0745719	0.211353
cmp0364	-0.0602907	-0.0236129	0.0745655	-0.0950542	0.117049	-0.0447548	-0.151542	-0.0645018	0.149739	0.0617463	-0.025772	0.163743	0.156711	-0.00452724	0.135239	0.108803	0.145549	-0.0425792	-0.107494	0.0597227	0.270249	-0.0819075	0.085373	0.0302419	-0.055971	0.0525943	-0.0740344	0.0210799	0.477469	0.0105594	-0.0324872	0.0666443	0.324661	0.15436	0.139968	0.0226106	0.179248	-0.067532	-0.0785938	0.0653108	0.0958664	0.478898	0.0432691	0.161421	-0.109366	-0.0822791	0.17125	0.0371817	0.194678
cmp0365	-0.046013	0.203433	0.145486	-0.138508	0.142068	0.105322	0.103304	0.0995279	0.186767	-0.117504	-0.053094	0.0266649	0.0681295	-0.0799117	-0.107421	-0.0260281	0.216263	0.0448168	-0.0355901	0.00130361	0.129958	0.156558	0.0353982	0.0609288	-0.0339012	-0.0499829	0.0516374	-0.100634	0.179563	-0.0945234	0.102292	0.0167423	0.141816	0.0326982	0.00276262	-0.0342887	0.150697	0.0770878	0.0301654	0.177875	0.00750115	0.398745	0.144267	0.50977	0.0180718	0.0283657	0.0255053	0.205972	0.103536
cmp0366	0.364425	-0.0368061	-0.457921	0.0442385	-0.32216	0.0471691	-0.138171	0.216069	0.0222506	-0.0043221	-0.142158	-0.213504	-0.510228	0.206016	-0.0400397	-0.0578692	-0.658983	0.195716	0.233637	-0.0445121	-0.160897	-0.0718373	0.111309	-0.017231	0.194122	0.0311566	-0.0197037	-0.00314076	-0.179179	0.0046989	0.17002	0.204513	-0.292726	0.0155309	0.0562167	0.303011	-0.517266	0.172566	-0.0427609	-0.161015	-0.143555	-0.255622	0.0948493	-0.240326	0.376538	0.00938051	-0.0496116	-0.432633	-0.0296359
cmp0367	0.0775524	-0.00436584	-0.107293	-0.0380389	-0.0150201	0.279024	0.0400451	0.0957177	0.0712438	-0.183537	-0.125174	-0.07197	-0.0634304	0.0471433	-0.0233686	-0.0762799	-0.0164918	0.0152892	-0.0239544	-0.0657791	0.0532784	-0.0783692	-0.0248708	-0.0256718	0.0640233	0.00950807	0.0867471	-0.0929832	0.266199	-0.0876981	0.139386	-0.0400073	0.0819154	-0.127549	-0.115462	0.0827106	-0.0877221	0.129017	-0.0667098	-0.0419988	-0.0722369	0.134555	0.0808351	0.391795	0.219687	0.00378059	0.0257328	0.0290256	0.110502
cmp0369	-0.0376146	0.00919165	0.0783085	-0.0972677	0.0560007	-0.0344457	-0.0691252	0.0895461	0.121389	-0.0557673	-0.0290364	0.117704	0.1153	-0.0727323	0.114226	0.15529	0.0592512	0.0568283	-0.0333952	0.0314608	0.201076	-0.056937	0.191579	-0.00797855	-0.034253	-0.0483817	-0.059909	-0.0648202	0.309412	-0.0693574	0.0404763	0.0695597	0.308022	0.0922812	0.0931804	-0.0755449	0.127296	-0.00439721	-0.0751935	0.0415481	0.0901158	0.308514	0.0958549	0.127273	-0.00221651	-0.0538886	0.151178	0.0219249	0.250849
cmp0370	-0.0389659	0.0144428	0.0802454	-0.0977122	0.05924	-0.0358837	-0.0697823	0.0915093	0.126765	-0.0562501	-0.034118	0.1141	0.114677	-0.0671984	0.109357	0.156728	0.0609287	0.059131	-0.0271225	0.0245383	0.200052	-0.0519204	0.188619	-0.00676542	-0.0338016	-0.0484158	-0.0535974	-0.0648478	0.291906	-0.0688085	0.0406107	0.0706697	0.303457	0.095438	0.0969416	-0.0798176	0.125068	-0.00353845	-0.0779425	0.0403126	0.0915645	0.293933	0.0907832	0.121306	0.000143097	-0.0473409	0.148477	0.0213786	0.248188
cmp0371	0.0522447	-0.030152	0.0476557	-0.0607099	0.0424852	0.15187	0.00104239	0.0450358	0.104466	-0.091084	-0.0550918	0.0743633	0.0680895	-0.00404278	0.116729	0.0086992	0.0455913	0.00359951	-0.0782076	0.0721443	0.243565	-0.104784	0.0195292	0.00150511	0.0307559	0.0269895	0.0043874	0.0237021	0.722876	0.0165328	0.0936377	-0.0122137	0.28723	-0.092718	-0.0879139	0.0166986	0.00700759	0.0427946	-0.0778456	-0.0416784	0.0124111	0.52852	0.0613303	0.361587	0.111251	-0.0748587	0.0703668	0.019876	0.154535
cmp0374	0.0601755	0.0563154	0.0295206	-0.0600464	0.0419823	0.0118096	0.0380066	0.0010477	0.00100978	0.00114707	0.0177788	0.022581	0.029754	0.0591294	-0.0315572	-0.0689213	0.127634	-0.00802246	-0.020035	0.0775019	0.0195029	0.0169399	-0.0474681	-0.0962442	0.0482466	-0.10362	-0.0774294	0.170028	0.220869	0.186742	0.0382103	-0.174087	-0.0667284	-0.111495	-0.124846	-0.131498	-0.0340444	-0.034844	-0.062461	-0.0429692	0.0134432	0.0805333	-0.0200097	0.234683	0.01062	-0.0108692	0.075613	0.116964	0.009122
cmp0377	0.324672	0.0553186	-0.122257	-0.0339994	-0.236847	0.0867209	0.0460987	0.352318	0.136593	-0.248607	0.0341532	-0.195095	-0.466242	-0.199646	-0.297592	-0.0596433	-0.573069	0.227461	0.286174	-0.0641456	-0.136351	0.115449	0.149	0.101099	-0.0565273	0.192718	-0.00655807	-0.187304	-0.167948	-0.173965	0.168911	0.301411	-0.184048	0.13493	0.160792	0.142602	-0.366843	0.243678	-0.0390953	0.0152685	-0.0515239	-0.17045	0.260915	-0.115265	0.356373	0.0619567	-0.0232642	-0.305008	0.147051
cmp0378	-0.0144633	0.0610117	-0.0687351	-0.0131346	0.0171649	0.00293983	-0.0232314	-0.0423823	0.0966792	-0.0124982	-0.146823	0.0503557	-0.0161369	0.00865148	0.00565984	0.0814624	0.0333027	-0.0154135	0.0329719	0.432749	-0.0355907	0.00350346	0.0233858	0.217689	0.378664	-0.0855711	-0.0201219	-0.033341	-0.00617764	-0.0344617	-0.0400128	-0.0840985	0.0184041	-0.00662978	-0.0308944	-0.0921363	-0.0531117	-0.00545704	-0.0946366	-0.0441551	0.195187	-0.00662421	-0.0447483	-0.0284869	-0.0492081	0.034002	0.0201568	-0.0145671	-0.0660286
cmp0379	-0.264475	0.230421	0.427499	-0.150677	0.757644	-0.0983155	0.0771002	0.0776247	0.101251	-0.196864	-0.0727511	0.304303	0.74502	-0.272649	-0.0532492	0.168936	0.73157	0.0921544	0.0438818	-0.0441584	0.196054	0.302481	0.152792	0.0959403	-0.128385	-0.218752	0.0468998	-0.0770632	0.0528428	-0.0791389	0.228285	-0.226862	0.248423	0.00818059	-0.0146584	-0.408325	0.415868	-0.218112	-0.0384492	0.190856	0.27523	0.255138	0.192369	0.183792	-0.229744	0.216538	0.142125	0.515133	0.00949251
cmp0380	-0.16706	0.181409	0.197631	0.137331	0.203657	-0.0177834	-0.206723	0.0834359	0.947084	-0.252189	-0.078341	0.0988181	-0.0297897	0.0261997	0.000376443	0.335051	0.158449	0.225044	0.270182	-0.0096929	0.321551	0.218251	0.221771	0.0637071	-0.0127985	0.073223	0.0819054	0.0895623	0.0582781	0.0906687	0.126124	0.0724623	0.0581616	0.0863654	0.0709781	-0.265391	-0.125382	-0.13528	-0.21298	0.196533	0.156563	0.192274	0.172541	0.112513	0.0132111	0.247713	0.291274	0.0957648	0.143438
cmp0381	-0.186689	0.137504	0.254831	-0.0398127	0.162677	-0.0466845	-0.0471468	-0.146133	-0.0149167	0.0299634	0.0337475	0.16712	0.145852	0.0781911	-0.0289361	-0.0769645	0.215122	-0.130376	-0.0694032	0.10238	0.0292768	0.0484154	-0.120897	0.108327	0.086982	0.281134	-0.0665632	-0.00640131	-0.142285	-0.0214946	-0.0656949	-0.0182286	0.0392412	0.109217	0.138932	-0.0111755	0.165075	-0.134358	-0.0686235	-0.0731761	0.0158014	-0.0702875	-0.100704	-0.148001	-0.0904373	-0.0299423	0.0525575	0.0218412	0.0819508
cmp0382	0.0817558	0.0477981	-0.132847	-0.0477283	-0.185361	0.0842034	0.334612	-0.0118108	-0.29311	0.0352445	0.308036	-0.231392	-0.173481	-0.333666	-0.299194	-0.37028	-0.250894	-0.0692157	0.0286673	0.0902788	-0.384501	0.0620196	-0.268969	-0.0280569	-0.120323	-0.137041	-0.0239439	-0.144349	-0.162378	-0.130793	0.0203794	-0.0564097	-0.214302	0.117779	0.164182	0.186831	0.0163082	-0.0039406	0.22588	-0.00123931	-0.153355	-0.161857	-0.119987	-0.146396	0.00842626	0.0278855	-0.393526	-0.14336	-0.261416
cmp0383	-0.447114	0.116085	0.473231	-0.0659706	0.645227	-0.132806	0.0133154	-0.186447	0.171679	0.0230408	-0.0630877	0.426982	0.761957	-0.0292477	0.146183	0.27093	0.991485	-0.034834	-0.0504328	-0.0317214	0.331411	0.14823	0.0647265	0.0547678	-0.0500178	-0.204918	0.00577271	0.153336	0.156632	0.135433	-0.0167109	-0.297977	0.333275	0.0183492	-0.0108561	-0.426331	0.548829	-0.290252	0.000105824	0.230596	0.29829	0.341981	0.0263045	0.26019	-0.37842	0.124872	0.280937	0.587173	0.0255518
cmp0384	-0.0402282	0.235234	0.116856	-0.104156	0.131585	-0.0547117	-0.0660457	-0.0811704	0.144566	0.0734806	0.0206275	0.177976	0.0425073	0.119186	-0.0334713	0.0591422	0.173291	-0.00901588	0.21326	-0.0758347	-0.0252984	0.20651	-0.00987752	0.239686	-0.0495311	0.0901686	0.035245	-0.103161	-0.136802	-0.109886	-0.0545718	-0.0525571	0.00308713	0.143631	0.181384	-0.0238329	0.0989843	0.112372	-0.0985086	0.0257008	0.115203	0.0275724	-0.0487708	0.00379743	0.0685897	0.070133	0.183835	0.0212166	0.12818
cmp0385	0.00861464	0.0572187	-0.0769167	0.00666514	-0.0306894	0.0126393	-0.043067	-0.0300287	0.027002	0.020576	-0.120512	0.0276731	-0.0558263	0.00808249	-0.00533267	0.0101235	-0.0142949	-0.0306079	0.00849903	0.439189	-0.0842434	-0.0108986	-0.017613	0.223918	0.401789	-0.0638061	-0.0359271	-0.0484252	-0.0231517	-0.0466049	-0.0490734	-0.0497271	-0.022874	0.00342657	-0.024557	-0.0554518	-0.0426398	0.00809001	-0.0857259	-0.0718067	0.118485	-0.0490051	-0.0604378	-0.0754114	-0.0326757	0.000263844	-0.0484589	-0.0358546	-0.106409
cmp0386	-0.229051	-0.0197551	0.370158	0.0312431	0.316265	-0.0588051	-0.218239	0.206827	0.334929	-0.257175	-0.30697	0.491451	0.300462	0.077244	0.603808	0.996453	0.274365	0.443606	0.222639	-0.175726	0.436988	0.0616708	0.730667	-0.0478435	-0.0100909	-0.146474	0.00637249	0.156948	0.063684	0.126646	0.1161	0.146304	0.261175	0.0803411	0.0799148	-0.270811	0.0288447	-0.014401	-0.12387	0.255386	0.422869	0.184439	0.357009	0.135204	-0.115908	0.272413	0.430853	0.205201	0.185824
cmp0388	0.216999	0.0721953	-0.0346775	-0.310194	-0.162567	-0.0415505	0.146368	-0.173034	-0.255758	0.00093171	0.184752	-0.0207301	-0.119987	-0.261376	-0.124824	-0.221867	-0.132618	-0.195292	-0.0847266	0.176737	-0.226597	0.228426	-0.237938	0.0419951	-0.106951	-0.145385	-0.17335	-0.0889579	-0.145526	-0.0672577	-0.161714	-0.125661	0.0473584	0.084605	0.0596094	0.185796	0.114907	-0.0939146	0.225382	-0.0227814	-0.0176712	-0.0178997	-0.172734	-0.0106495	-0.216652	-0.110721	-0.164809	0.0471366	-0.0619872
cmp0389	0.244017	0.0810429	0.0201678	-0.317049	-0.140653	-0.0522006	0.152211	-0.141147	-0.257141	0.0113204	0.177249	0.000849954	-0.110035	-0.26619	-0.100279	-0.194943	-0.14697	-0.15919	-0.0673176	0.124611	-0.223023	0.216439	-0.191315	0.0470761	-0.128983	-0.120794	-0.177886	-0.0766583	-0.153646	-0.0562265	-0.128721	-0.0981147	0.0169522	0.0807464	0.0616471	0.166753	0.103208	-0.0718572	0.224299	-0.0035427	-0.0312621	-0.0144191	-0.126131	-0.00853206	-0.18743	-0.102292	-0.156284	0.0120527	-0.0582267
cmp0390	-0.441203	0.509865	0.420088	-0.328092	0.409498	-0.0372387	-0.135678	-0.0464955	0.37533	-0.232688	-0.0991194	0.287572	0.350058	-0.204082	0.151105	0.405179	0.41723	0.0422931	0.0755411	-0.0803383	0.252662	0.109418	0.260739	0.0821319	0.0176363	-0.0112733	0.0896916	0.0272918	0.209981	0.012415	0.131465	-0.101173	0.134012	-0.0567252	-0.0756249	-0.319364	0.151052	-0.183276	-0.151211	0.214977	0.253333	0.312219	0.159837	0.23419	-0.120673	0.199785	0.285709	0.281671	0.0596345
cmp0391	-0.0867442	0.0765685	0.241865	-0.0935452	0.193245	-0.0745576	0.0544478	0.0245368	0.191181	-0.246875	-0.0701495	0.453351	0.234709	-0.0334543	0.067514	0.336599	0.25967	0.0982052	0.105111	-0.16333	0.349306	0.0799352	0.231121	0.0750433	-0.134574	-0.12154	0.0416443	0.0234947	0.0157111	-0.00424999	0.0765121	0.0888967	0.210887	0.249729	0.21895	-0.10299	0.229698	-0.0154114	0.643549	0.912575	0.576871	0.47819	0.570223	0.461781	-0.16646	0.137242	0.303456	0.338903	0.124956
cmp0392	-0.103168	0.0631928	0.118408	-0.0105182	0.123486	0.00350212	0.119783	-0.0279107	0.0371617	0.0842943	0.0276459	0.094814	0.0952228	-0.0494426	-0.0304728	0.00627671	0.14211	0.0222317	-0.0301315	0.0456634	0.0338646	0.0568484	0.0216712	0.378799	0.0593613	0.381939	0.47667	0.143155	0.0339614	0.135224	0.0320215	-0.0475114	0.096669	0.0147459	0.0192106	-0.0683805	0.116529	-0.105921	-0.0737112	-0.00425218	-0.0345027	0.114673	0.00121198	0.135674	-0.100514	0.0672413	-0.0673965	-0.0175219	0.0188541
cmp0393	-0.304022	0.86419	0.425081	-0.387241	0.341646	-0.087952	-0.10352	-0.0283155	0.297855	-0.180654	-0.00565066	0.260886	0.190622	-0.162224	-0.0467125	0.217243	0.301855	0.0482047	0.179344	0.00545747	0.125085	0.290527	0.145698	0.107842	0.027779	0.093287	0.0437282	-0.0169987	0.0763172	-0.00874369	0.131198	-0.132475	-0.07897	0.0178668	0.00420564	-0.230627	0.118842	-0.147237	-0.137883	0.181706	0.159896	0.324285	0.104375	0.247614	-0.0858241	0.260837	0.101389	0.210709	0.0171492
cmp0394	-0.0438291	0.10528	0.00547431	-0.0209907	0.042301	-0.0461012	-0.120818	-0.0874962	0.111337	0.176419	0.0214555	0.102988	0.0244921	-0.0089271	-0.114466	-0.103421	0.164179	-0.0499584	-0.0598772	-0.0254739	0.0284962	0.0462519	-0.0752111	0.220253	-0.093482	0.308616	0.0125793	0.0498865	-0.0578419	0.054866	-0.0435103	0.0448235	-0.00415074	0.226585	0.231842	0.152186	0.264015	-0.101119	0.064133	0.134157	-0.014838	0.233646	-0.0389865	0.114227	-0.0928296	-0.0264461	-0.0466492	0.131377	-0.0118763
cmp0395	0.0235033	-0.176862	-0.205064	-0.07612	-0.034539	0.0460138	0.0561916	-0.0825304	0.221472	0.0179841	-0.257335	-0.107222	-0.108958	0.188326	0.20106	0.0709582	0.0843681	-0.0679085	-0.167424	0.154926	0.195209	-0.142788	-0.0434407	0.13049	0.0814719	0.0598136	0.332332	0.24381	0.129067	0.243662	0.061633	-0.21767	0.210263	-0.309707	-0.324181	-0.0232322	-0.0748115	-0.00726134	-0.17081	-0.128737	-0.00300268	0.0361778	-0.116591	0.0901182	-0.00836457	-0.14799	0.229137	0.0549519	0.102262
cmp0396	-0.119099	-0.293815	-0.0614972	0.0296293	-0.0327092	0.192736	-0.0594498	-0.129731	0.0953264	0.0756153	0.0251906	-0.0820926	0.068602	0.128068	0.270156	0.0195465	0.151931	-0.0832967	-0.219142	-0.100183	0.132224	-0.299383	-0.0618101	-0.0382	0.0294162	0.00268597	0.0668488	0.0952754	0.164027	0.0781657	-0.0812218	-0.0387636	0.30133	0.0380609	0.0411845	0.0453886	0.133773	0.105469	-0.146859	-0.103151	-0.035709	-0.0611485	-0.134517	-0.0487131	0.000539062	-0.203035	0.266344	-0.0115092	0.017884
cmp0397	0.263708	-0.0419116	-0.188811	-0.0876094	-0.266889	0.0209976	0.157769	-0.0388863	-0.105907	0.0257118	-0.0195134	-0.161972	-0.362113	0.0206719	-0.100651	-0.13977	-0.329293	-0.0955838	-0.121539	0.330447	-0.100723	0.0210877	-0.137878	-0.0573252	0.0399505	0.117586	0.0260471	-0.123994	-0.0350123	-0.0989282	-0.0732718	-0.13681	-0.0304779	-0.119085	-0.104561	0.14423	-0.153829	0.139372	-0.109373	-0.18853	-0.034449	-0.102012	-0.152546	-0.087381	0.202858	-0.172616	-0.0388453	-0.148812	0.108627
cmp0398	-0.124239	-0.0926672	-0.0637702	-0.0811179	-0.0524187	-0.0557681	-0.0141302	-0.106548	-0.0990647	0.180804	-0.065423	0.0644686	-0.037194	-0.00579954	0.164095	-0.00819648	0.00722784	-0.0486335	-0.141979	-0.0573873	-0.0336329	-0.12113	-0.0721541	0.155121	0.104153	0.0979724	0.162934	0.133148	-0.105416	0.12042	-0.0327646	-0.0758099	0.0103416	-0.0858396	-0.0640689	0.110748	0.00693771	0.0117242	0.00694503	-0.0857029	-0.0903981	-0.113845	-0.0900257	-0.0857044	-0.104047	-0.105338	0.0221719	-0.0379367	-0.109929
cmp0399	0.03924	0.207471	0.205272	-0.141533	0.269626	0.011992	0.253401	-0.0199076	0.0357083	-0.0335675	0.0833348	0.177472	0.116908	-0.1209	-0.141247	-0.0416281	0.25143	-0.0254545	-0.0145478	0.252294	0.00946586	0.2401	-0.0447246	0.0819088	0.0517604	-0.134808	-0.0102897	-0.0269306	0.0117481	-0.0277853	0.0140391	-0.16537	0.129196	0.116	0.0963354	-0.162502	0.175553	-0.0602613	0.151235	0.182307	0.326917	0.141632	0.0365243	0.0729749	-0.107902	-0.00651592	0.122478	0.22488	0.0893466
cmp0400	0.175428	-0.159357	-0.313343	-0.16363	-0.262022	0.13231	0.125743	-0.171186	-0.173371	0.124048	-0.145882	-0.104651	-0.28262	0.117111	0.147694	-0.205837	-0.21953	-0.212022	-0.168575	0.269102	-0.164307	-0.104781	-0.248107	-0.0146664	0.259923	-0.0794402	0.19801	-0.102673	0.0386894	-0.0953968	-0.0867837	-0.1943	0.0244635	-0.201829	-0.191878	0.282899	-0.0285589	0.0703847	0.0815023	-0.190056	0.0216612	-0.0680829	-0.210922	0.00598369	0.0326859	-0.21066	-0.00147865	-0.0816219	0.0312724
cmp0401	-0.0305771	-0.0645393	-0.198346	0.0540722	-0.295078	0.194715	-0.122119	-0.029638	-0.138777	0.0937582	0.06936	-0.302438	-0.232823	-0.141658	0.00318872	-0.142772	-0.283863	-0.196481	-0.207637	0.00596129	-0.211869	-0.27146	-0.100039	0.0632077	-0.0209497	0.161474	0.104021	-0.118412	-0.123641	-0.118698	-0.163581	0.216306	-0.172472	-0.112908	-0.13676	0.27553	-0.153181	0.0999989	-0.142969	-0.183401	-0.324176	-0.349337	-0.178579	-0.35182	0.168612	-0.214726	-0.162867	-0.259129	-0.105864
cmp0402	0.244604	0.309086	0.0508616	0.0668469	-0.12899	-0.0847352	0.0386442	0.0989201	0.115792	-0.086283	0.0988409	-0.0802292	-0.266917	-0.00882637	-0.506912	-0.0910879	-0.262619	0.128307	0.535423	-0.0225632	-0.191551	0.714217	-0.0166904	0.173495	-0.088315	0.0547082	-0.0568014	-0.123732	-0.240337	-0.0921101	-0.0205648	0.135907	-0.268268	0.255874	0.25167	-0.0754877	-0.187134	0.0174789	-0.0558762	0.0126637	-0.0904723	-0.101997	0.00799485	-0.0726511	0.150155	0.489852	-0.176386	-0.117628	0.0311557
cmp0403	-0.12993	-0.151386	0.0338543	0.0872663	0.0226297	-0.0082609	-0.238609	0.140106	0.246389	-0.195991	-0.268416	0.158948	0.0412671	-0.0140551	0.385503	0.546681	-0.0248847	0.231707	0.00906587	-0.19	0.209229	-0.13748	0.388663	0.0756596	-0.072955	0.0319367	0.0970039	0.108806	-0.124797	0.0740443	0.0586448	0.197479	0.0205076	-0.0735442	-0.0893315	0.00196211	-0.159395	0.0436054	-0.0904734	0.190118	0.0966699	-0.132421	0.248995	-0.154854	-0.0191373	0.0154586	0.0984889	-0.0536721	-0.123687
cmp0404	-0.0816154	-0.00964013	-0.0286574	-0.198865	0.063352	-0.0489385	0.0245022	-0.143039	-0.00700539	0.0421337	-0.0320587	0.0807376	0.0740438	-0.0562658	-0.0672546	-0.0806619	0.23033	-0.108461	-0.0696508	0.0603507	-0.00426623	0.138101	-0.131283	0.262333	0.00233401	0.104153	0.209723	0.0182728	-0.00230235	0.0286267	-0.0226055	-0.21084	0.0779579	-0.13522	-0.143198	0.000557277	0.16383	-0.0853274	-0.0219439	0.0248399	0.017597	0.173404	-0.0985876	0.257665	-0.164362	-0.0189976	-0.00147153	0.190487	0.0550614
cmp0405	0.0227885	0.0149891	-0.0509043	-0.127199	0.0823428	0.0447164	-0.0669779	-0.0294199	0.00525322	0.109512	-0.122979	0.137641	0.067036	-0.039185	0.0383803	-0.017031	0.157864	-0.0296211	-0.136162	-0.0216417	0.152692	-0.0938741	0.0414849	0.109684	-0.0942124	0.106274	0.0624173	0.0826749	0.292225	0.086448	0.0165044	-0.148218	0.0335973	-0.155444	-0.14763	0.172222	0.0825093	-0.00860763	-0.0436926	0.0379964	0.00133635	0.372619	0.0356334	0.322006	-0.0280748	-0.130301	0.0870568	0.119404	0.167948
cmp0406	0.0411486	0.171613	0.233282	0.0351777	0.0164121	-0.00969222	0.293522	0.0330968	-0.333466	0.014074	0.531713	0.0209545	0.0816657	-0.453102	-0.22354	-0.213497	-0.0471876	-0.0574922	0.0199434	0.151771	-0.397001	0.186696	-0.111338	-0.0861003	-0.211048	-0.0667621	-0.293677	-0.068408	-0.0751292	-0.0569264	-0.0286364	-0.0223999	-0.200687	0.0768343	0.0956682	-0.0472381	0.0657093	-0.0433539	0.0601605	-0.0537516	-0.166789	-0.0615011	-0.06101	-0.104623	0.0500454	0.0550007	-0.304735	-0.0758146	-0.168644
cmp0407	-0.0612033	-0.0514997	0.170366	0.0240281	0.0765273	-0.0217633	-0.173301	0.0139466	0.160157	-0.0599626	0.0494671	0.204816	0.0938419	0.0416806	-0.051696	0.199606	0.0880555	0.120486	0.202393	-0.211808	0.0852428	0.143642	0.129449	0.196625	-0.138246	0.0595043	-0.06195	-0.145458	-0.16608	-0.158968	-0.0677152	0.546256	0.323794	0.928836	0.923701	0.0920316	0.267045	0.222734	0.164391	0.312029	0.301177	0.106223	0.212548	-0.00671076	-0.104718	0.198915	0.161855	0.0445691	0.0660219
cmp0408	-0.13005	0.180565	0.13862	-0.163247	0.215885	-0.00361888	-0.0453534	0.00659884	0.244882	-0.130085	-0.0606182	0.130737	0.211691	0.0268154	0.00485323	0.0686047	0.31637	0.0335582	-0.0279673	0.051102	0.357668	0.0354434	0.0627238	0.0367963	0.0410031	-0.0539862	0.0193355	0.0641776	0.57408	0.054503	0.131965	-0.125507	0.201748	0.00333539	0.00214792	-0.184673	0.22463	-0.0114198	-0.136121	0.0948372	0.176672	0.565385	0.0684396	0.56133	-0.0781072	-0.00902092	0.237547	0.14883	0.209031
cmp0409	0.278576	0.310639	-0.0527134	0.116911	-0.132224	-0.0516457	-0.0150701	0.20618	0.262749	-0.168292	-0.0515045	-0.104288	-0.361293	0.030414	-0.487137	-0.0625224	-0.371058	0.181643	0.584665	0.0142847	-0.146118	0.689273	0.0254822	0.124166	0.0293834	0.0748794	0.0268087	-0.185541	-0.250417	-0.152951	0.0585414	0.162151	-0.306417	0.188981	0.191209	-0.0320369	-0.323479	0.0526333	-0.068315	0.0274396	-0.0425204	-0.0953012	0.0904462	-0.0805473	0.293699	0.459786	-0.144233	-0.142506	0.0375676
cmp0410	-0.00798804	0.191164	0.111143	-0.101187	0.1673	0.151507	0.118256	0.0479897	0.0195158	-0.117948	-0.0514928	0.0655812	0.156257	-0.027353	-0.115418	-0.11232	0.224675	-0.0118509	0.00164261	0.00638316	0.190307	0.0515081	-0.0514875	-4.20876e-05	-0.0167442	-0.0141141	0.0734279	0.00737128	0.457749	0.000899104	0.0673914	-0.188643	0.02916	-0.155394	-0.179873	-0.110042	0.0364479	-0.0394711	-0.0210388	0.093198	0.0505152	0.40716	0.0743799	0.605388	0.0569344	0.0389449	0.116946	0.206614	0.156788
cmp0411	-0.285794	-0.0198595	0.213229	-0.018383	0.264664	-0.0545027	-0.119289	-0.0307008	0.122189	0.0728761	0.0882754	0.103291	0.264248	-0.051627	0.173653	0.289487	0.289601	0.108968	-0.113354	0.0694251	0.202069	-0.107237	0.205615	-0.182654	0.0327115	0.118657	-0.0601532	0.166901	0.0948721	0.142993	0.106517	-0.0761682	0.117071	0.0301364	0.0489382	-0.149959	0.136947	-0.157015	-0.179569	0.0387228	0.0876326	0.0108448	0.0934351	-0.109999	-0.14046	-0.00338271	0.239245	0.0217782	-0.0523738
cmp0412	-0.121957	-0.413016	-0.231649	-0.194637	-0.275145	0.106004	0.038378	-0.231729	-0.0636255	0.127767	-0.0864782	-0.180665	-0.201014	0.158802	0.424918	-0.000504765	-0.104695	-0.232293	-0.358985	-0.0399167	-0.0163521	-0.485578	-0.163348	-0.0461698	0.149166	0.0109765	0.174907	0.11709	-0.00333677	0.089726	-0.163084	-0.14045	0.130155	-0.182298	-0.184748	0.213487	-0.0356706	0.0178587	0.0755057	-0.157153	-0.154664	-0.137317	-0.250924	-0.113074	-0.00262796	-0.410084	0.140084	-0.077873	-0.0606697
cmp0413	-0.173542	-0.337297	-0.0965026	-0.126099	-0.098662	0.195903	-0.0411494	-0.333237	-0.135616	0.328257	-0.0471571	0.00514793	0.0254652	0.169835	0.449432	-0.0115313	0.147049	-0.26918	-0.472551	-0.0294626	0.0833212	-0.511071	-0.172355	-0.128071	0.195269	-0.0145853	0.107823	0.25656	0.111513	0.219013	-0.165333	-0.195784	0.2104	-0.242648	-0.235369	0.221987	0.149106	-0.0356198	0.0164618	-0.197939	-0.0837693	-0.0868585	-0.244907	-0.112912	-0.182588	-0.453141	0.234668	0.0266593	-0.0685661
cmp0414	-0.0877075	-0.217566	0.0555182	0.0723191	-0.105635	0.0943754	0.0420441	0.219564	0.0486701	-0.190845	-0.0202708	-0.0971633	0.0671697	-0.12624	0.0396146	0.173382	-0.0217789	0.125901	0.110987	-0.268009	-0.0380854	-0.0824416	0.154706	0.119264	-0.155116	-0.123154	0.179239	0.0430233	-0.00563804	0.0341915	-0.0240567	0.243441	0.00949621	0.0604899	0.0614369	-0.0691877	-0.0137314	0.185325	0.0377782	0.184902	-0.0596559	-0.0521745	0.121887	0.0181666	0.115203	0.0906634	-0.0136359	-0.103783	-0.0257407
cmp0415	-0.195625	0.144572	0.165431	0.0230596	0.238817	0.00832774	0.0621293	-0.0865801	0.126085	0.0387182	-0.0876354	0.170651	0.138224	0.0305925	-0.00255044	0.0522419	0.308231	-0.0281721	0.0919875	0.168615	-0.07881	0.198198	-0.0648039	0.217086	0.233611	-0.0422883	0.258789	-0.0587875	-0.0488431	-0.066884	-0.0604213	-0.215969	-0.0545993	-0.0100849	-0.00159953	-0.198181	0.0596891	0.0371676	-0.09203	-0.0321818	0.174894	-0.0173501	-0.103712	-0.0702557	-0.00766352	0.128521	0.00048065	0.105363	-0.104553
cmp0416	-0.168936	0.0639524	0.125152	0.0551012	0.204454	-0.0042254	-0.215722	0.139157	0.880907	-0.303187	-0.201667	0.0979835	-0.0105811	0.00619841	0.0540751	0.361743	0.165133	0.272807	0.18884	0.000484211	0.417335	0.0968361	0.278387	0.0819363	0.0505355	0.117498	0.195271	0.103788	0.176768	0.10137	0.153267	0.0918268	0.196263	0.0407911	0.0343548	-0.242276	-0.0544969	-0.0902261	-0.246154	0.169342	0.178941	0.233869	0.240926	0.212774	0.0368434	0.153858	0.405161	0.148632	0.247538
cmp0417	-0.070645	0.0189314	-0.0718588	-0.0264798	-0.117141	0.0659213	-0.0163604	-0.0569983	0.0220143	-0.0269146	-0.0358901	-0.0440663	-0.0688134	0.104725	-0.0405752	-0.101078	-0.00785656	-0.0882499	0.0277287	0.0602607	0.0334925	-0.0335815	-0.128396	-0.0786406	0.0630993	-0.0529377	-0.0166591	0.00417077	0.286176	0.000691102	-0.0441785	-0.185388	-0.12342	-0.144089	-0.151711	-0.0810531	-0.0558565	0.167806	-0.0680934	-0.00861113	0.02117	0.138945	-0.0603386	0.301419	0.12909	0.03423	0.101064	0.0642029	0.0257855
cmp0418	-0.126315	0.00508617	0.0732088	0.0141412	-0.0981485	-0.0124756	-0.0403526	0.146142	0.0169111	-0.0830531	-0.0822799	-0.146002	-0.141954	-0.0633284	-0.0063309	-0.000890917	-0.128949	0.080019	-0.0711572	-0.103413	-0.0892355	-0.175901	0.0570844	0.0802957	0.0344597	0.0109422	0.284738	0.00923244	-0.0545456	-0.00624546	-0.11477	0.0998922	-0.151538	0.011661	-0.00492425	0.0712407	-0.108559	0.200597	0.0640316	0.0199963	-0.00514482	-0.0698233	0.0288864	-0.0431736	0.00527739	-0.068708	-0.210286	-0.100485	-0.242394
cmp0419	-0.197422	-0.307221	-0.165809	-0.190542	-0.219622	0.0454592	0.0216799	-0.301231	-0.0719447	0.170545	-0.0631643	-0.14	-0.164513	0.135128	0.415615	-0.001976	-0.0184861	-0.268609	-0.373324	-0.00113166	-0.035734	-0.414373	-0.190531	-0.0433996	0.16857	0.0324704	0.160381	0.129876	-0.0577523	0.102803	-0.172137	-0.196562	0.0832515	-0.170036	-0.177313	0.176565	-0.0140559	-0.0566977	0.0731447	-0.140039	-0.139404	-0.120638	-0.275057	-0.10365	-0.12895	-0.368222	0.133531	-0.0115918	-0.0728385
cmp0420	-0.0335893	-0.0205676	0.119545	-0.0566031	0.108512	-0.0697517	0.169045	-0.128518	-0.0694906	0.139662	0.1553	0.224024	0.164373	-0.0170967	0.166499	0.0680102	0.255509	-0.101975	-0.118892	0.180849	0.0307725	-0.109337	-0.00784308	-0.162836	-0.0899864	-0.201125	-0.132963	0.68176	0.18713	0.662569	0.00360502	-0.175212	0.000139871	-0.164393	-0.15264	-0.121858	0.161899	-0.188227	0.0299208	0.0654646	-0.0695797	0.164456	-0.0133165	0.154007	-0.126134	-0.114655	0.210556	-0.0884554	0.0428937
cmp0421	0.154409	0.321689	0.104534	-0.066903	-0.05636	0.00223854	0.205631	0.335085	-0.166848	-0.252072	0.167183	-0.136439	-0.150009	-0.575623	-0.37966	-0.253519	-0.230186	0.14092	0.0308396	0.367011	-0.345595	0.261605	0.00497725	0.188187	-0.0273968	0.074362	-0.0732488	-0.176286	-0.1273	-0.153086	0.0493293	0.121223	-0.22876	-0.0397558	-0.0319001	-0.0791575	-0.154759	0.0425783	-0.143791	-0.150996	-0.126609	-0.165093	0.055606	-0.121113	0.0275532	-0.0130618	-0.335088	-0.175171	-0.00795356
cmp0422	-0.0935358	0.0500858	0.0512816	-0.17016	0.129454	-0.0644633	0.0120838	-0.0984261	0.116455	-0.036248	-0.0274097	0.114795	0.114213	-0.0862844	-0.124102	-0.0138824	0.281566	-0.0562109	0.0379704	0.0778534	0.0135893	0.290123	-0.0844496	0.260817	-0.0453602	0.0531737	0.171363	-0.0375264	0.00127627	-0.0274552	-0.00832513	-0.162872	0.111129	-0.031584	-0.0532699	-0.105093	0.165888	-0.06875	-0.050607	0.102835	0.0903798	0.235687	-0.039102	0.300773	-0.175028	0.108061	0.00464999	0.217395	0.07414
cmp0423	0.113414	-0.206031	-0.224535	-0.117142	-0.176551	0.142371	0.116764	-0.219439	0.0424902	0.153433	-0.179295	-0.00842752	-0.22935	0.271005	0.0302546	-0.0694193	0.000287182	-0.198636	-0.193923	0.235922	0.118127	-0.00163565	-0.185046	0.137853	0.108868	0.124373	0.206282	-0.0143497	0.0105391	-0.00524674	-0.113544	-0.144776	0.246293	0.0266487	0.00434502	0.223749	0.134103	0.14908	0.0424192	-0.0734639	0.216399	0.0623736	-0.194703	0.0358451	-0.00781845	-0.246751	0.171548	0.162945	0.0775289
cmp0424	-0.119937	0.0115403	0.0148267	0.0441771	0.0276443	-0.0316688	-0.180193	-0.0480814	0.4821	-0.0239182	-0.0487233	0.123091	-0.0653475	0.129021	0.326706	0.300604	0.0975964	0.0857921	-0.0352203	0.0681358	0.28921	-0.0930003	0.155681	-0.081763	0.0317326	0.00711957	0.0639767	0.581677	0.174525	0.55414	0.0856862	-0.0265621	0.00395776	-0.169861	-0.149158	-0.103709	-0.0381018	-0.124441	-0.21868	0.0324012	0.00556359	0.10396	0.0775672	0.0682709	-0.0194866	-0.0523423	0.42797	-0.0597857	0.130993
cmp0425	-0.167501	-0.32144	-0.212158	-0.203948	-0.221057	0.0295999	0.00327437	-0.295612	-0.0588192	0.172383	-0.0843106	-0.162289	-0.172203	0.147377	0.408742	-0.0119236	-0.0373116	-0.26327	-0.370129	-0.014197	-0.0108751	-0.440018	-0.18432	-0.0458786	0.156357	0.044163	0.163501	0.133185	-0.0592088	0.108237	-0.133026	-0.177596	0.0938575	-0.169367	-0.171408	0.19873	-0.0113303	-0.032773	0.0696302	-0.139864	-0.12165	-0.113994	-0.254586	-0.106	-0.0993101	-0.382623	0.15898	-0.0175607	-0.0648437
cmp0426	-0.0673603	-0.0822213	0.0683186	0.0444613	0.13966	-0.0598024	-0.0176264	-0.0993604	0.0705646	0.15911	0.0679096	0.18951	0.138913	0.0818325	0.223612	0.202897	0.204218	0.0287681	-0.0639962	0.0877874	0.15953	-0.179173	0.116398	-0.174989	0.00751216	-0.150107	-0.0391213	0.940411	0.245504	0.909365	0.088589	-0.104935	-0.0380142	-0.156366	-0.104547	-0.0858612	0.0861707	-0.230776	-0.0982489	0.0157281	-0.109812	0.137061	0.055714	0.0925486	-0.152188	-0.0557135	0.288509	-0.104061	0.0217511
cmp0427	0.219168	-0.025663	-0.0469447	-0.0126268	0.218356	0.12307	0.000875049	0.46849	0.114295	-0.287518	-0.223915	0.101844	0.140507	-0.203218	-0.146638	0.0493839	-0.0680542	0.299969	0.0864951	-0.0098744	-0.0640386	0.0780499	0.304155	0.0876394	-0.0430743	-0.0204045	0.0379363	-0.143073	0.168413	-0.13991	0.436911	0.233661	-0.000719811	-0.059421	-0.0321237	-0.111342	-0.158378	0.318945	-0.197898	-0.0329753	0.109757	-0.00450592	0.385818	0.0770957	0.426236	0.105505	0.0132884	-0.0836996	0.0579832
cmp0428	0.0354252	-0.171831	-0.0329174	-0.0475315	-0.0257675	0.0308715	-0.0556094	-0.0676271	0.170674	-0.0285453	-0.0476051	0.0492544	-0.0773502	0.147516	0.211272	0.1787	0.0304812	-0.0472853	-0.0794186	0.175943	0.275062	-0.0692235	0.0777365	-0.0411696	0.049395	0.0334194	0.0277504	0.119929	0.0353918	0.121367	0.00493121	-0.0795752	0.36017	-0.0636877	-0.0606211	-0.0384837	-0.0153084	-0.0289755	-0.0580393	0.0303967	0.198581	0.152661	0.028909	0.108461	-0.103776	-0.175095	0.395658	-0.0409743	0.343986
cmp0429	0.423611	-0.243063	-0.215813	-0.242264	-0.12769	-0.0125579	0.291454	-0.299125	-0.262155	0.310776	0.199339	-0.00693246	-0.0819971	0.00576164	-0.0238958	-0.213537	-0.00593128	-0.259823	-0.21691	0.203614	-0.0888004	0.0428046	-0.287336	0.0682791	-0.123887	-0.0569555	-0.0811542	0.0634232	-0.126486	0.0786041	-0.107509	-0.186376	0.261061	0.144502	0.116263	0.244923	0.186777	-0.0913935	0.294439	0.0129231	0.0376501	-0.000240886	-0.207488	-0.0100477	-0.208575	-0.170228	-0.0577386	0.0355582	-0.1006
cmp0430	-0.314416	0.000623564	0.273498	0.056969	0.32078	-0.0497736	0.0265842	-0.104116	0.16089	-0.0112976	-0.164316	0.20081	0.312301	0.0528401	0.150904	0.403167	0.494993	0.0709261	0.0581971	-0.0804567	0.29353	0.173986	0.127025	-0.0360584	-0.0167539	-0.146357	0.181096	-0.00662194	-0.0794224	-0.0309513	-0.0815115	-0.216178	0.214811	0.0403774	0.0167934	-0.234818	0.332674	-0.157526	0.128485	0.260236	0.341308	0.07843	0.0250035	0.0251101	-0.235631	0.180701	0.174745	0.728924	-0.0849393
cmp0431	-0.0624928	-0.0730896	0.132719	-0.0483503	0.172228	-0.0606373	-0.138852	-0.109315	0.101711	0.156748	0.0236813	0.227899	0.124116	0.0787655	0.179909	0.173938	0.203115	-0.0199273	-0.0267381	0.0156751	0.167397	-0.155685	0.0863001	-0.0869128	0.0412544	-0.087837	-0.00765966	0.753273	0.225826	0.716373	0.00674188	0.0983993	0.0480779	0.106296	0.153956	0.0569229	0.127905	-0.114106	-0.0592192	0.0673584	0.0175097	0.156087	0.0793429	0.0540148	-0.143579	-0.0697757	0.375429	-0.0948757	0.131905
cmp0432	-0.0667299	-0.0767955	0.132265	-0.0476356	0.160242	-0.0537534	-0.134617	-0.120559	0.0970474	0.165556	0.0374893	0.226662	0.115978	0.0802611	0.184486	0.165528	0.198259	-0.0287777	-0.0331759	0.0154015	0.164981	-0.160918	0.070756	-0.0897942	0.0424641	-0.0938437	0.00684295	0.754753	0.215915	0.717846	-0.00122747	0.0897324	0.044198	0.0996639	0.145292	0.0640088	0.132104	-0.10715	-0.0505917	0.0632517	0.0171411	0.145289	0.0630658	0.0464861	-0.145016	-0.0753627	0.371637	-0.0930652	0.117115
cmp0434	-0.15665	0.0926639	0.108246	-0.00686094	-0.0148579	0.0531126	0.12643	-0.00676518	0.0642848	0.0242234	0.0688302	-0.0461197	-0.0653913	-0.122705	-0.0201709	0.0323844	0.00951168	0.00969465	-0.0906985	0.30774	-0.216029	0.0324733	-0.00702643	-0.0437578	0.145595	0.0826312	0.0288253	-0.00739886	-0.0480808	-0.0145998	0.0175282	-0.12071	-0.169482	-0.0674414	-0.052165	-0.116946	-0.0491687	-0.0643131	-0.0955734	-0.0389584	0.00504117	-0.0872175	-0.0345793	-0.195293	0.0913621	-0.0479992	-0.126324	-0.0576367	-0.252831
cmp0435	-0.15136	-0.121147	0.021351	-0.164694	0.0192476	0.0592749	-0.026145	-0.322014	0.0530292	-0.0556693	-0.0677842	0.192982	0.140048	0.132214	0.189715	0.070497	0.342944	-0.247054	-0.238004	0.0497902	0.362655	-0.12647	-0.163861	0.0758871	0.0364734	0.0117035	0.0734509	0.148673	0.174458	0.143264	-0.191498	-0.171053	0.244791	0.00972854	-0.032176	0.110199	0.341939	-0.161645	0.14421	0.225298	0.241829	0.257039	-0.104796	0.233265	-0.275095	-0.162782	0.273592	0.263743	0.159563
cmp0436	0.0864893	0.0253733	-0.105951	0.0505304	-0.103159	-0.093715	-0.201567	0.121293	0.220946	-0.239321	-0.168978	-0.032128	-0.161037	0.101201	-0.132444	0.0935958	-0.220374	0.0846837	0.303413	-0.168742	0.230075	0.109849	0.0674842	0.126984	-0.0675803	0.00583498	0.085796	-0.0554224	-0.0179763	-0.0506273	-0.00764283	0.202638	-0.212788	0.0660966	0.0260383	-0.0396787	-0.28815	0.107937	0.0107594	0.225439	0.0338367	0.0181068	0.17321	0.0264632	0.059542	0.166061	0.0262447	-0.12886	0.0641328
cmp0437	-0.10178	0.21336	0.207713	-0.0990433	0.203753	-0.0115393	-0.0346751	0.00639392	0.344726	-0.0925807	-0.11234	0.156807	0.0955005	-0.0275225	-0.0883054	0.101288	0.310436	0.0525407	0.0267542	-0.0371726	0.200206	0.249245	0.0550667	0.12698	-0.052243	-0.00398151	-0.0222801	-0.0828843	-0.0435491	-0.0777328	0.064036	-0.0195106	0.0924483	0.173063	0.140084	-0.0462292	0.1191	-0.0588351	0.0466582	0.327959	0.0793037	0.424808	0.160181	0.321767	-0.0716125	0.0899492	0.0586815	0.217571	0.0365152
cmp0438	-0.0428939	-0.136776	-0.160682	-0.0890665	-0.150973	-0.0141842	-0.0427144	-0.114553	-0.120984	0.190909	-0.137671	-0.0326208	-0.117284	0.0862911	0.125802	-0.0970628	-0.0667985	-0.110377	-0.144353	-0.152745	-0.0788074	-0.174989	-0.147036	0.127137	0.0651073	0.0531821	0.175191	0.158733	-0.101964	0.14772	-0.0956921	-0.0415996	-0.0210392	-0.129988	-0.106034	0.155256	-0.0108257	0.0809808	0.0480204	-0.0841945	-0.132084	-0.120785	-0.0970831	-0.00732203	-0.0227129	-0.173532	0.0357677	-0.0190745	-0.0402381
cmp0439	-0.0348539	0.0274115	0.0813398	0.0101271	0.0144831	0.0267024	0.166337	0.0613926	0.00935543	-0.0332364	0.114125	-0.0231176	0.00571831	-0.133135	0.0641024	0.144558	0.0102632	0.194133	0.0415098	0.0441937	-0.101908	0.220248	0.12637	-0.0790222	-0.045708	-0.0793267	-0.120257	0.0084565	-0.0397947	0.0153289	-0.0187014	-0.0114245	-0.0349347	0.0648966	0.0641799	-0.0674019	-0.0293385	-0.0294824	-0.0145679	-0.0192396	0.0106252	-0.0160064	-0.0143511	-0.0459877	-0.0234472	0.0607374	-0.00258702	-0.0414464	-0.0247784
cmp0440	-0.0443225	-0.159449	-0.162447	-0.0789302	-0.114581	-0.0320778	-0.0124581	-0.0907202	-0.145125	0.165372	-0.11335	-0.0596007	-0.074875	0.026795	0.121905	-0.0915665	-0.0595861	-0.103453	-0.164411	-0.0998003	-0.0904876	-0.214552	-0.117362	0.175713	0.0649807	0.068879	0.149192	0.163273	-0.0839799	0.15493	-0.0759638	-0.0385724	-0.00875046	-0.147679	-0.120619	0.115661	-0.0519402	0.0944938	0.024014	-0.100725	-0.115558	-0.12244	-0.0869659	-0.0278288	0.00816374	-0.196115	0.0232816	-0.0378963	-0.0478497
cmp0441	0.0314104	-0.0951532	-0.0549247	-0.0201783	-0.0922151	0.572605	0.23761	0.0260872	-0.083541	-0.106971	-0.0381415	-0.0795638	-0.128387	-0.0772624	-0.0324061	-0.0757298	-0.117184	-0.0594454	-0.105669	0.0060896	-0.0625579	-0.120289	-0.0430755	0.0289743	-0.0491022	0.0782022	0.10652	-0.0726546	0.0699127	-0.0657472	0.0425397	-0.0640745	0.0827465	-0.0660668	-0.0852511	0.0290511	-0.0350695	0.0588514	0.0364525	-0.0423122	0.020062	-0.0629672	-0.0324159	0.0131608	0.542256	-0.0895487	0.0728382	-0.0463756	0.0744214
cmp0442	0.0505294	-0.215547	-0.102734	-0.0524501	0.0602198	0.221713	0.133889	-0.0490582	-0.115831	-0.00376615	0.0697532	-0.0386518	0.0772308	-0.0688712	0.0117404	-0.0936561	0.0209043	-0.0788644	-0.198177	-0.00613524	0.0171781	-0.221688	-0.0539999	-0.015895	0.0185182	-0.00564958	0.207612	0.220994	0.155815	0.230878	0.00489688	-0.122285	0.0588279	-0.140439	-0.144421	0.0248172	0.0507743	-0.0203318	-0.00609732	-0.0388202	-0.00143052	0.000739735	-0.0341762	0.0386439	0.150024	-0.182801	0.0314254	-0.0343921	-0.0279466
cmp0443	-0.234786	0.106725	0.23927	-0.0234589	0.213542	-0.0208392	-0.0541723	-0.174632	0.0491164	0.03305	-0.0286967	0.13671	0.225512	0.0688385	-0.0254124	-0.0159766	0.285703	-0.154611	-0.0228717	0.0520907	0.141349	0.0478168	-0.102937	0.0555653	0.0370543	0.146654	-0.0739181	-0.0382813	-0.038568	-0.0585856	-0.0859014	-0.0714568	0.0910275	0.0690525	0.099758	-0.0775496	0.217242	-0.162471	-0.079369	-0.0192348	0.111572	-0.00329235	-0.0924638	-0.0650658	-0.130049	0.0270928	0.13693	0.0874081	0.153842
cmp0444	-0.137613	-0.0176301	-0.112866	0.056126	-0.0274867	0.0660885	0.0434752	-0.0525967	0.104014	0.117271	-0.0517801	-0.0573687	0.0272288	-0.00467636	0.000483594	0.054055	0.0164033	-0.0860491	-0.0357496	-0.0349936	-0.0206025	-0.0364747	-0.0265309	0.19195	0.111761	0.0940021	0.676576	-0.11842	0.00439619	-0.11345	-0.017632	-0.0767352	-0.0743389	-0.0729505	-0.123084	-0.0698422	0.0115796	0.0903073	0.0233015	0.0800127	0.070689	-0.0830782	-0.0340609	-0.107627	0.00409084	-0.00718584	-0.117606	0.0826078	-0.272128
cmp0445	0.0700204	0.110016	0.0636943	-0.127411	0.171378	0.157408	-0.0386612	0.119215	0.204892	-0.10298	-0.233395	0.153513	0.136644	0.064733	0.0291467	0.0581143	0.219316	0.0995598	-0.0339003	-0.0794773	0.407477	-0.0188961	0.147141	0.00302064	-0.0645665	-0.0707954	0.00167777	0.0797877	0.605256	0.0658205	0.153235	-0.135317	0.204169	-0.0953145	-0.114209	-0.109537	0.0679038	-0.0120368	-0.108999	0.111832	0.115189	0.605809	0.184421	0.712745	0.04631	0.000323473	0.33316	0.227042	0.343385
cmp0446	-0.126476	0.065523	0.0587941	0.0491257	0.0462428	-0.0588403	0.0874241	-0.0535194	0.0095452	-0.0912767	-0.0365729	0.0133946	0.0647302	-0.0264243	-0.0656811	-0.0433051	0.175264	-0.0289339	-0.0197821	0.0630579	0.184342	0.0975442	-0.0925651	0.135158	0.029851	0.0671128	0.0555493	0.0217172	0.0175711	0.00822079	-0.04151	-0.18492	0.0314423	0.029772	0.017441	-0.16085	0.114007	-0.110494	-0.0609759	0.055627	0.0458631	0.0893471	-0.0350369	0.179343	-0.0967362	0.0226674	0.228036	0.145065	0.129854
cmp0447	0.0683536	-0.0846272	-0.0808327	-0.0156925	-0.142091	0.0138831	0.0320294	0.123763	0.0854859	-0.000337518	0.0277443	-0.12702	-0.120638	-0.0447421	-0.0389257	-0.0657642	-0.10397	0.0299563	0.0149999	0.123264	0.0272376	-0.00813675	0.00685939	0.0540627	0.000644041	0.00312863	0.0224741	-0.0463746	0.164952	-0.0429873	-0.0157139	0.111497	0.235974	0.0187371	0.0430717	0.0116946	0.025301	0.0590931	-0.130755	-0.139007	-0.125624	0.0786594	-0.0722862	0.0618823	0.0661225	-0.0369963	0.0204623	-0.119914	0.265574
cmp0448	0.162219	-0.000867668	-0.18985	-0.181132	-0.12457	0.0461544	0.0425983	-0.113276	-0.0540005	0.154382	-0.0599278	0.0674442	-0.139129	0.112261	0.151564	-0.0557135	-0.112531	-0.0942805	-0.134919	0.339225	-0.0140632	-0.0463024	-0.0897954	-0.132693	0.205304	-0.0669716	0.0171235	0.0781848	0.179372	0.0918352	0.00855045	-0.160464	0.130941	-0.166446	-0.167279	0.0856457	-0.0223817	-0.0173308	-0.0572153	-0.13174	0.10018	0.0774256	-0.0947489	0.0336099	-0.0292308	-0.183349	0.12773	-0.0269887	0.0620747
cmp0449	-0.150676	0.149816	0.0371255	0.0791835	-0.070357	-0.0618255	-0.123339	-0.14903	0.0246543	0.12002	0.187694	0.0590051	-0.0841976	0.0804669	-0.0184613	-0.0791713	-0.0320102	-0.128374	0.0931276	-0.0317872	-0.207905	0.0827104	-0.141837	0.15084	0.107624	0.226017	0.0876494	-0.193255	-0.222952	-0.194143	-0.0483083	-0.0353303	-0.260093	0.00522234	0.0316016	0.00598841	-0.0312663	0.0927798	-0.0852441	-0.0887451	-0.0487964	-0.182	-0.155556	-0.293891	0.0697713	0.031057	-0.114686	-0.163214	-0.191632
cmp0450	0.03954	-0.189236	-0.0861636	-0.0155276	-0.00805262	0.397991	0.167238	-0.0119308	-0.100782	-0.061575	0.0191742	-0.0570747	0.00616632	-0.0586276	-0.00227663	-0.0954768	-0.0259317	-0.0703782	-0.165524	-0.0377593	-0.00566394	-0.212204	-0.0518356	0.00984251	-0.00751825	0.00948328	0.233003	0.160268	0.159598	0.167256	0.0278782	-0.113287	0.0327599	-0.157645	-0.162616	0.0229603	-0.00696074	0.00566035	0.00691765	-0.0346085	-0.014684	-0.0137756	-0.0323964	0.0523089	0.345321	-0.14652	0.0574493	-0.0601719	0.018034
cmp0451	0.0418069	-0.0884856	-0.0538216	0.00611353	-0.0935871	0.572179	0.188337	0.0489599	-0.0709045	-0.119569	-0.059916	-0.0759925	-0.129329	-0.0593148	-0.0325416	-0.0652356	-0.123716	-0.0414754	-0.0795316	-0.0300578	-0.0581135	-0.101737	-0.0267554	0.0240666	-0.0499652	0.0626463	0.117024	-0.0520356	0.0780648	-0.0435762	0.0560307	-0.0529514	0.046826	-0.0870042	-0.0982174	0.0243292	-0.0709844	0.0631413	-0.00294922	-0.0619224	-0.00790685	-0.0666674	-0.0253855	0.0137748	0.561276	-0.0623198	0.0703499	-0.0760446	0.0811084
cmp0452	-0.0311345	-0.0566862	-0.340228	-0.223926	-0.385871	-0.00613046	-0.0255304	-0.193197	-0.0709598	0.0600181	-0.0110821	-0.247139	-0.379422	0.166829	0.0852435	-0.158779	-0.380341	-0.246419	-0.00845137	-0.0876423	-0.171101	-0.176785	-0.245826	-0.0177098	0.065113	0.0371111	0.126998	-0.055357	-0.120691	-0.0570808	-0.19869	-0.104303	-0.236263	-0.140495	-0.12522	0.394286	-0.261092	0.00461968	0.09163	-0.129074	-0.248447	-0.182295	-0.252188	-0.127962	0.0297544	-0.14106	-0.120722	-0.234216	-0.12308
cmp0453	-0.367984	-0.370837	0.376506	0.298405	0.0888895	0.131523	-0.0425548	-0.00721309	0.130246	0.000640238	0.0617634	0.090365	0.235428	0.136346	0.213344	0.223098	0.275141	0.0386134	-0.0483307	-0.0945101	0.218336	-0.23658	0.125976	-0.0812705	0.0875902	0.0190834	0.0284986	0.0943054	0.211378	0.072468	-0.160717	0.114931	0.180274	0.0201941	0.0178721	-0.132136	0.098311	0.0425453	-0.0468703	0.0651204	0.10514	0.0161383	0.035592	-0.107818	-0.0414347	-0.0391256	0.240283	0.0422149	0.107434
cmp0454	0.0102045	0.195728	-0.00274204	-0.0356576	-0.160265	-0.0626139	-0.0223498	-0.0257059	0.280679	-0.172109	-0.103648	-0.0351607	-0.289858	0.201367	-0.189267	0.142841	-0.223892	0.0484488	0.455382	0.0342654	0.0745817	0.449193	0.0189386	0.0681787	0.184184	0.0313235	0.0065189	0.0123896	-0.109017	0.0310573	-0.0825632	0.0388851	-0.104166	0.177363	0.225424	-0.0956262	-0.182426	0.0502575	-0.107677	0.0461054	0.0827062	-0.00402889	-0.0439295	0.043152	0.119051	0.311903	0.213667	-0.128292	0.284659
cmp0455	0.0382192	-0.067463	-0.094801	-0.092417	-0.031737	0.0919372	-0.0861695	0.0859801	0.298713	-0.322722	-0.488242	-0.0262691	-0.0490629	0.111651	-0.00501617	0.210448	0.0360912	0.132831	0.102368	-0.14621	0.270151	0.0891744	0.0979093	0.215308	0.00699901	-0.0674424	0.285534	-0.120361	-0.0954198	-0.114299	0.0555907	0.111375	0.204353	0.114064	0.0868731	-0.0332277	0.0395456	0.0255236	0.0274686	0.168967	0.167491	0.0212619	0.145188	0.135909	-0.0721707	0.148472	0.131097	0.0937327	0.0424286
cmp0456	0.0216889	-0.244931	-0.132886	0.047517	-0.118242	0.381424	0.00751571	-0.0616404	0.000664636	0.00839716	-0.0528207	-0.101993	-0.0391097	0.151628	0.229705	-0.037419	0.0141689	-0.115974	-0.237504	-0.0223349	0.114341	-0.342165	-0.0845522	-0.106775	0.0649261	0.0260359	0.0745105	0.0213219	0.425912	0.0147975	-0.00125313	-0.130359	0.23081	-0.216284	-0.217366	0.0186096	0.037896	0.242759	-0.208602	-0.189397	-0.0345651	0.0352221	-0.129639	0.153345	0.238938	-0.228723	0.252406	-0.05675	0.208857
cmp0457	-0.0359623	-0.234676	-0.257358	0.10212	-0.118982	-0.0566575	-0.175813	-0.187583	0.104693	0.0556947	-0.138133	-0.0576082	-0.132383	0.27039	0.0678845	-0.0393082	-0.0591628	-0.166247	0.00782663	-0.207073	0.0805645	-0.0525103	-0.148063	0.0162728	-0.0290738	0.097728	0.138741	-0.145347	-0.184074	-0.148891	-0.0534243	-0.0450112	-0.0219894	-0.0380313	-0.0889412	0.163914	0.0205454	-0.0568295	0.234329	0.137566	0.0298315	-0.0684145	-0.0266328	-0.059127	-0.0483975	-0.0343729	0.0559969	0.398302	-0.0841798
cmp0458	0.0646528	0.12687	-0.089553	-0.0855961	0.0846805	-0.052637	0.0554676	-0.11762	0.0395074	0.153047	-0.0120141	0.115555	0.0507614	-0.0621567	-0.0356725	-0.0116501	0.111953	-0.0604879	-0.101729	0.426068	-0.00543493	0.0477888	-0.0311597	-0.0915015	0.106341	-0.11357	-0.101262	0.0336179	0.0513289	0.0359956	0.0697557	-0.180113	0.00597553	0.0559522	0.0304571	-0.0680269	0.0699095	-0.0649413	-0.0478758	-0.0451231	0.216313	0.0443789	0.00149551	-0.0479747	-0.0836408	-0.0709173	-0.0974349	0.0711504	-0.262793
cmp0459	0.0752795	-0.168405	-0.0930495	-0.0177379	-0.0545065	0.488809	0.183447	0.00216236	-0.102872	-0.0736171	0.0178498	-0.0739835	-0.0708265	-0.0952235	-0.0269287	-0.0953672	-0.0940213	-0.0716078	-0.151789	-0.00737581	-0.0580791	-0.175094	-0.051512	0.00557941	-0.0565611	0.0634715	0.0975951	0.0712788	0.0836221	0.0873795	0.020369	-0.0741238	0.0592374	-0.0911233	-0.10014	0.0291383	-0.0330238	0.0208515	-0.0173204	-0.0787271	-0.0127786	-0.0868591	-0.0419211	-0.0156471	0.432224	-0.133315	0.0533764	-0.0843406	0.0489114
cmp0460	0.0839676	-0.20549	-0.120147	-0.0338436	-0.0297105	0.408902	0.183076	-0.0262263	-0.120249	-0.0406986	0.0490723	-0.0690888	-0.0373396	-0.0853706	0.000315248	-0.0951487	-0.0660528	-0.086324	-0.189028	0.0291871	-0.0399883	-0.203339	-0.0634148	-0.0134249	-0.0295702	0.048117	0.112879	0.138453	0.0944307	0.157595	0.00744175	-0.0922771	0.0851836	-0.109981	-0.116716	0.0458121	0.00107472	0.0160709	-0.0260301	-0.0873956	-0.00818456	-0.0817711	-0.0557069	-0.0197721	0.333445	-0.171435	0.0443612	-0.0774514	0.0257591
cmp0461	0.0364478	-0.138841	-0.170089	0.085627	-0.0659333	0.141073	-0.0547781	-0.00816494	0.0933035	-0.0598557	-0.285685	-0.0270941	-0.00138221	0.215106	-0.133195	-0.0434564	0.0284377	0.00713784	0.112955	-0.213903	0.102565	0.0886649	-0.0497784	0.219408	-0.0955506	-0.0221117	0.156881	-0.146142	-0.0472257	-0.145796	-0.0740878	0.0900476	0.159259	0.213463	0.184528	0.0377354	0.156768	0.0369736	-0.0174491	-0.0671918	-0.0700985	-0.0764107	-0.0532019	-0.0122457	-0.00308292	0.17464	0.00795396	0.00840907	0.0498027
cmp0462	-0.182635	-0.21264	-0.11501	-0.101696	-0.134931	-0.00506104	-0.0313755	-0.265441	-0.0788458	0.105725	-0.0711088	-0.117902	-0.110249	0.216835	0.250763	-0.09385	0.0484767	-0.217126	-0.21861	-0.00974784	0.133049	-0.191888	-0.217353	-0.00824246	0.0977791	0.023585	0.0647104	0.088628	-0.0629992	0.0784909	-0.163325	-0.214338	0.103036	-0.0342216	-0.0160696	0.292352	0.134902	-0.151013	0.165336	-0.0641766	0.0128893	-0.0827339	-0.235404	-0.0859773	-0.22133	-0.194914	0.152938	0.0178631	-0.00220425
cmp0463	0.119151	0.299065	0.0906018	0.168027	0.00520673	-0.0883372	-0.00479018	0.175962	0.186505	-0.101254	0.0589532	-0.0213129	-0.131883	-0.100929	-0.412628	-0.0688955	-0.166198	0.171015	0.26043	-0.0564525	-0.21957	0.355228	0.011666	0.110168	-0.0671945	0.036727	-0.0197983	-0.053421	-0.30669	-0.0276551	0.0728852	0.188319	-0.337572	0.231387	0.226702	-0.197031	-0.186447	0.0843184	0.00779653	0.142198	0.00548879	-0.122981	0.155145	-0.0986559	0.0641091	0.255012	-0.271481	-0.0603116	-0.159739
cmp0464	-0.16864	-0.0212385	0.211326	0.00480065	0.238594	0.0880015	-0.228479	-0.0441568	0.284263	-0.179219	-0.110696	0.204417	0.189192	0.179187	0.243896	0.400754	0.293614	0.0643827	0.0689944	-0.169746	0.57312	-0.0651674	0.28366	-0.0948197	-0.0268445	-0.0516982	-0.102926	0.197285	0.172485	0.171578	0.0462262	0.069704	0.306478	0.108744	0.116684	-0.124145	0.217454	-0.0939914	-0.0703589	0.247798	0.325998	0.189793	0.208182	0.205258	-0.0393107	-0.0255184	0.942355	0.205861	0.723563
cmp0465	0.770273	-0.0592777	-0.201218	0.10343	-0.1529	0.0601761	-0.0463465	0.483586	0.0587122	-0.0231932	-0.0822956	-0.144854	-0.290098	-0.147464	-0.145977	-0.0959061	-0.424535	0.256059	0.0320665	-0.0817423	-0.121704	-0.0747673	0.249667	0.0221461	-0.124598	0.140289	-0.0534614	-0.102589	0.00792895	-0.093741	0.332812	0.400001	-0.11392	-0.089133	-0.10451	0.153497	-0.347197	0.287193	-0.12343	-0.114802	-0.0874369	-0.110492	0.324929	-0.0216279	0.521045	-0.102612	-0.0482509	-0.252236	0.0851777
cmp0466	0.159562	-0.152341	-0.322433	-0.16363	-0.268932	0.111475	0.175737	-0.186422	-0.187502	0.139692	-0.118731	-0.111275	-0.278044	0.0993953	0.145712	-0.211972	-0.217908	-0.235364	-0.166755	0.286658	-0.190055	-0.111878	-0.259277	-0.00594105	0.242736	-0.0806326	0.18529	-0.102985	0.0373129	-0.0951403	-0.0883432	-0.20302	0.00879495	-0.210997	-0.2005	0.278778	-0.0551627	0.0762409	0.105819	-0.189717	0.0079652	-0.0706354	-0.217079	0.00105551	0.0220245	-0.210929	-0.0265018	-0.0853211	-0.00337197
cmp0467	-0.125455	0.0981115	0.105421	-0.173384	0.0682789	-0.046092	-0.103389	-0.102688	0.136832	0.0417398	0.0694465	0.00267863	0.0491975	-0.0733937	-0.0584176	0.0376196	0.103894	-0.0559132	-0.0264233	-0.0527942	-0.101052	0.0965554	-0.0025053	0.0211309	-0.0609488	0.196416	-0.018491	-0.016044	-0.129458	-0.0220436	0.00246498	-0.0293069	-0.0776871	-0.0714419	-0.0825364	-0.0011798	0.0370077	-0.0756925	-0.114593	0.0266619	-0.0088884	-0.0888024	0.0148108	-0.157771	0.0103124	-0.0118761	0.0374358	0.0337188	-0.134846
cmp0468	-0.27981	0.0341638	0.145466	-0.11631	0.204586	-0.0602754	-0.0652448	-0.0313717	0.088356	0.0761395	0.201313	0.0471555	0.224708	-0.0694652	0.124992	0.179381	0.207473	0.0633191	0.0237143	0.0320999	0.104526	-0.146114	0.137522	-0.188423	0.00115868	0.0854564	-0.0774471	0.114736	0.0532195	0.0953142	0.116792	-0.0934158	0.129971	0.0432266	0.109855	-0.0592	0.128627	-0.123465	-0.170607	0.0133099	0.00615355	-0.0322677	0.0831916	-0.135873	-0.0409371	0.0116103	0.179715	-0.0407135	-0.0793534
cmp0469	0.0714859	0.116543	0.00135977	-0.19988	-0.0115632	-0.105764	-0.101678	-0.0697863	-0.0533773	-0.0579971	-0.189726	0.0828176	0.0673366	-0.0308213	-0.063221	-0.0572532	0.107107	-0.0540626	0.0223643	-0.00484275	-0.0493545	0.254391	-0.0971583	0.131967	-0.0945477	-0.122917	0.00583809	-0.0977879	-0.100338	-0.0937649	-0.0334774	-0.0103127	0.0749211	0.114289	0.0910876	-0.0912977	0.19776	-0.0379812	0.100333	0.0425588	0.114161	0.0395627	-0.0359919	0.112293	-0.180926	0.0642403	-0.0775134	0.149484	-0.0471651
cmp0470	-0.0472061	-0.151804	-0.221291	0.0729899	-0.2917	0.113066	-0.184934	-0.0362531	-0.0663061	0.0981966	0.0392395	-0.29258	-0.174447	-0.122307	0.0563006	-0.0868915	-0.266322	-0.179624	-0.15007	-0.0744422	-0.14249	-0.246233	-0.0972854	0.0739916	-0.0579132	0.105604	0.144531	-0.124853	-0.10802	-0.126132	-0.153417	0.202143	-0.169737	-0.100076	-0.128197	0.199259	-0.158951	0.102796	-0.106508	-0.117555	-0.25375	-0.349921	-0.149511	-0.380961	0.135471	-0.173881	-0.123366	-0.253317	-0.145738
cmp0471	0.11215	-0.196359	-0.131658	-0.0447559	-0.0482333	0.343969	0.234882	-0.0246987	-0.156737	-0.0444164	0.0907577	-0.0859975	-0.0497118	-0.102382	-0.0337413	-0.124352	-0.0854752	-0.0895828	-0.177384	0.0546427	-0.0806065	-0.177546	-0.0851945	0.00350891	-0.0337159	0.0509564	0.104748	0.145022	0.0437988	0.169456	-0.0069024	-0.0907503	0.049708	-0.0967443	-0.104624	0.0479227	-0.00967897	0.0185362	-0.0012624	-0.0687962	-0.0242536	-0.104672	-0.0545132	-0.0297155	0.27587	-0.157819	-0.0173976	-0.0739324	-0.000484064
cmp0472	-0.0698808	0.144751	0.102687	0.0522533	0.288836	0.0862514	-0.11567	0.0352626	0.223435	-0.172063	-0.268633	0.134647	0.12179	0.0260627	-0.244007	-0.0363984	0.264416	0.0437231	0.17188	-0.0626683	0.0662824	0.313567	-0.0434872	0.0209288	-0.0564361	0.0193837	0.16898	-0.112765	0.0313507	-0.112376	-0.00045141	-0.0582883	0.0084196	0.148755	0.153582	0.00205417	0.0801313	-0.0632043	-0.0513517	0.0879835	0.101188	0.16354	0.056608	0.223344	-0.0611231	0.247792	0.0530595	0.33892	0.131816
cmp0473	-0.0617559	-0.217058	0.0855653	0.0382198	-0.14749	-0.0506209	-0.105585	0.0399757	-0.0380901	-0.0246659	0.075762	0.0624138	-0.0479185	0.0509963	0.0759614	0.122968	-0.0455477	0.106434	0.0256951	-0.111071	-0.0656322	-0.0538671	0.0911951	0.230858	-0.013433	-0.0485098	-0.122195	0.15942	-0.169824	0.154039	-0.169269	0.635078	0.257019	0.56527	0.565022	0.108086	0.197697	0.222197	0.0978902	0.0609478	0.0604091	-0.130008	0.0428958	-0.110838	-0.169966	-0.0132563	0.0499792	-0.0732255	0.0621868
cmp0474	0.0331396	0.16706	-0.0335389	0.105179	-0.234341	-0.00339313	-0.135262	0.103744	0.0175759	-0.0205653	0.117203	-0.260582	-0.232388	-0.194087	-0.255709	-0.137611	-0.324106	-0.0482079	0.0369618	-0.0240587	-0.307019	0.0524116	-0.0443756	0.136745	-0.0381789	0.130661	0.0456781	-0.223666	-0.255425	-0.209509	-0.101355	0.324348	-0.331065	0.0719974	0.0311948	0.0578245	-0.22501	0.115673	-0.106662	-0.0485841	-0.250091	-0.322663	-0.0470139	-0.392129	0.223813	0.00718458	-0.321096	-0.270822	-0.208314
cmp0475	0.0204087	-0.0852218	0.020239	0.0150491	0.0128035	0.383583	0.101573	0.117522	-0.0411118	-0.14343	-0.0874844	0.0124323	0.0601841	-0.162249	-0.0635646	-0.0194975	-0.0184873	0.0255972	-0.00937659	-0.0266538	-0.0687713	-0.0279159	0.045109	0.0966455	-0.101131	-0.0108053	0.0332772	-0.0685978	0.102276	-0.0648208	0.0402988	0.0100011	0.0219256	-0.0522836	-0.0541822	-0.0392689	-0.0912937	0.0272455	-0.0512521	-0.0358202	0.0181313	-0.0345065	0.0268816	-0.0184852	0.390147	0.0521076	0.0103742	-0.0609336	0.00888827
cmp0476	0.0158023	-0.124061	-0.0501232	-0.0124583	-0.0718378	0.442461	0.168578	0.127689	-0.0523972	-0.182547	-0.0550913	-0.033673	-0.0262212	-0.178979	-0.0782493	-0.0684349	-0.0968221	0.00147146	-0.0244357	0.0106484	-0.132707	-0.065514	0.0147877	0.153778	-0.0719331	0.0830312	0.11198	-0.103926	0.0894821	-0.0978828	0.0558099	0.0642795	0.00641408	-0.0736688	-0.0869582	0.00455644	-0.0945654	0.0656557	0.00603619	-0.011115	0.0150734	-0.0788151	0.0471508	-0.00055751	0.429563	0.0108788	-0.0254853	-0.0709267	0.0357666
cmp0477	0.0460774	-0.450509	-0.498491	0.727185	-0.210595	0.0824272	-0.069419	0.0900079	-0.0949331	0.115393	0.0149673	-0.29296	-0.183759	0.307036	-0.0730131	-0.184916	-0.312373	0.0561051	0.0074259	-0.070228	-0.0853399	-0.205302	-0.0623692	-0.159832	0.0196986	0.093554	0.0412497	0.0667687	-0.100733	0.0638596	0.048775	0.104905	-0.264947	-0.141296	-0.105661	0.138279	-0.218801	0.114943	-0.108169	-0.277005	-0.322494	-0.331478	-0.083045	-0.297573	0.254796	-0.0408272	-0.138309	-0.224746	-0.0762584
cmp0478	-0.17285	0.10092	0.122085	0.0552977	0.0900933	0.0642569	0.0300923	-0.0446424	0.0778705	0.0035278	0.124719	0.0118641	0.0734537	-0.0804469	0.140627	0.157592	0.0616238	0.0472638	-0.117109	0.0267735	0.140536	-0.0342452	0.109292	-0.276627	0.0572305	0.00295366	0.110071	-0.10084	0.104074	-0.11363	0.103967	-0.182935	0.0200369	-0.0747289	-0.0878794	-0.122102	0.000915182	-0.0929818	-0.0709052	-0.103513	0.0625037	0.061892	-0.0935676	-0.0541757	0.032744	-0.0810835	0.0762831	0.149306	-0.0452779
cmp0479	0.059104	-0.0303114	-0.0542731	-0.0375217	-0.254007	0.26391	0.25748	0.116109	-0.0850277	-0.092624	0.145354	-0.174736	-0.260284	-0.0729328	-0.0504188	-0.110367	-0.264205	-0.0346277	-0.00179533	0.159707	-0.237896	-0.137584	-0.0376732	0.203436	0.020799	0.181875	0.171372	-0.148342	0.0471711	-0.144559	-0.0686077	0.123305	0.0324561	0.0859532	0.0847592	0.169289	-0.125023	0.374913	0.012461	-0.0251916	-0.058679	-0.068154	-0.0478428	-0.0402005	0.230721	-0.0998217	-0.0769381	-0.251372	0.0368633
cmp0480	-0.0335434	0.0460566	0.0158635	-0.0480772	0.0283225	-0.0218514	-0.0771166	-0.129461	0.0786335	0.120176	0.0544297	0.145032	0.0457929	0.143694	0.0861166	0.0507855	0.111656	-0.0630861	0.116487	-0.113784	-0.0502084	0.0637298	-0.0443356	0.243454	-0.0507744	0.108872	0.0940062	-0.0791752	-0.170292	-0.0861132	-0.0872924	-0.0149182	0.0331267	0.0992974	0.136659	0.00736167	0.0698786	0.128092	-0.100738	-0.0534725	0.0480826	-0.100518	-0.116457	-0.121451	0.0605969	-0.0250058	0.133705	-0.0704529	0.030859
cmp0481	-0.231752	0.139148	0.308909	-0.0235953	0.313248	-0.0474216	-0.0158124	-0.0667267	0.122608	0.040531	-0.0795746	0.354974	0.229898	0.0743353	0.189625	0.267913	0.372891	0.0833767	0.1755	0.0659974	-0.00253053	0.20958	0.0982745	0.187126	0.178428	-0.0465203	0.0507501	-0.0205549	-0.0299957	-0.035009	-0.0549907	-0.19703	0.0205887	-0.023552	-0.0178514	-0.23066	0.0917073	-0.035592	-0.126814	-0.0202323	0.230498	-0.00804587	-0.0572122	-0.0412995	-0.0324622	0.218775	0.12471	0.176906	-0.0454563
cmp0482	0.0111541	0.144341	-0.0494272	-0.244498	-0.071173	-0.0874543	-0.0250076	-0.199851	-0.00438326	0.086074	-0.0174777	0.0185806	-0.0662368	-0.049714	-0.143277	-0.222468	0.0250182	-0.147047	-0.0479731	0.15431	-0.0964853	0.162189	-0.2281	0.177765	0.049173	0.13671	0.223571	-0.0568588	0.00482166	-0.0459341	0.00518785	-0.17798	-0.0871764	-0.222617	-0.243627	0.0039644	0.00518506	-0.120537	-0.0637003	-0.115362	-0.119621	0.0323866	-0.166015	0.0441769	-0.109023	0.0205202	-0.135815	0.181037	-0.154551
cmp0483	-0.0477631	0.0392467	0.120032	-0.0355882	-0.0164939	0.143457	0.293798	-0.0226037	-0.0192267	-0.00325539	0.202691	-0.0289631	-0.0142731	-0.211862	0.0254878	0.0668778	-0.00817025	0.0854154	-0.0725904	0.0497871	-0.0348372	0.100251	0.0687447	-0.14032	-0.0988593	-0.0260373	0.00326083	-0.0884587	0.00541318	-0.0850436	0.0224085	-0.0525569	0.0520807	0.093874	0.074448	-0.0228859	0.0864486	-0.0453811	0.151152	0.0107157	0.08722	0.0398526	-0.0789063	-0.0800646	0.0436662	-0.0164899	-0.0222812	0.0740626	-0.0727413
cmp0484	0.0162605	-0.168877	-0.0849014	0.0215035	-0.0429644	0.391725	0.111274	0.0584407	-0.0691829	-0.110842	-0.0815035	0.00155609	0.0383413	-0.133175	-0.0359914	-0.047791	-0.0396527	-0.0298171	-0.0545783	-0.0225942	-0.0820619	-0.0911425	-0.00444763	0.0773539	-0.0852693	0.01681	0.0803273	-0.0496545	0.118127	-0.0465073	0.0202127	0.00218984	0.0226839	-0.0584266	-0.0597124	0.0149658	-0.0655932	0.0326586	-0.01495	-0.0462988	0.0287088	-0.0670983	-0.000673904	-0.0111201	0.391893	-0.00908647	0.0283319	-0.0579536	-0.00895948
cmp0485	-0.0282223	0.0274216	0.0947075	-0.0538438	-0.0289864	0.150119	0.299741	-0.0224469	-0.0284123	0.0083871	0.187573	-0.0464936	-0.0232011	-0.2126	0.0115448	0.0451539	-0.0116587	0.0704365	-0.0841266	0.0492097	-0.0157072	0.0691409	0.0543409	-0.118566	-0.0921084	-0.0234239	0.0384563	-0.0857976	0.0116062	-0.0830487	0.0294081	-0.0424272	0.0728561	0.102343	0.0833128	-0.00653108	0.10979	-0.0294547	0.159556	0.020663	0.100902	0.040425	-0.0695283	-0.0620187	0.0483008	-0.0350904	-0.0102844	0.089954	-0.0557337
cmp0486	-0.0921372	0.0957834	0.100097	-0.0737623	0.215745	0.128001	-0.0774266	0.0341801	0.202314	-0.145476	-0.243929	0.152233	0.220734	0.0716123	0.0834297	0.15341	0.320289	0.0678301	-0.0476416	-0.180619	0.524092	-0.143718	0.153759	-0.113079	-0.110697	-0.0530231	-0.0724313	0.120693	0.53658	0.0966281	0.0795074	-0.174274	0.199424	-0.0769021	-0.0967103	-0.12664	0.128299	-0.13959	-0.117986	0.126566	0.0988128	0.490833	0.145113	0.560858	0.0136516	-0.0136276	0.398111	0.240112	0.280372
cmp0487	-0.0979881	0.203084	0.283564	-0.106342	0.393329	0.0893166	-0.0727866	0.0175633	0.273112	-0.131609	-0.177049	0.294497	0.291013	0.0612107	0.00518152	0.175595	0.430685	0.0555879	0.0154067	-0.138248	0.472432	0.0716921	0.175901	0.0471909	-0.0798209	-0.0485168	-0.108402	0.0669378	0.524849	0.0456735	0.0917906	-0.129768	0.234011	0.100928	0.0724489	-0.130808	0.179575	-0.0727973	-0.0732075	0.242606	0.170896	0.688879	0.191182	0.666063	-0.0616791	0.0567617	0.44021	0.321691	0.424824
cmp0488	-0.131556	-0.240936	-0.145087	-0.15956	-0.0688005	0.0171693	-0.0485872	-0.180773	-0.1469	0.251789	-0.004879	-0.0693917	-0.00803231	0.0420697	0.232094	-0.0722819	0.0443178	-0.159761	-0.340383	-0.0575283	0.00819991	-0.373035	-0.132737	0.00320356	0.109893	0.10303	0.167826	0.196232	0.0155302	0.175902	-0.0386083	-0.138305	0.130997	-0.160699	-0.14416	0.14757	0.0808243	0.0610568	-0.0693455	-0.174466	-0.143865	-0.104211	-0.154124	-0.0666763	-0.0787233	-0.32312	0.163822	-0.0489389	-0.0759089
cmp0489	-0.132337	-0.229037	-0.108027	-0.157883	-0.0541427	0.0200957	-0.0376668	-0.198094	-0.0906559	0.20468	-0.142072	0.0890304	0.0135957	0.0605361	0.313924	0.0293149	0.096803	-0.134622	-0.284809	-0.053553	0.112158	-0.279409	-0.0911819	0.0805541	0.174164	0.0644663	0.221667	0.146197	0.0253487	0.127295	-0.0524611	-0.171026	0.165329	-0.187547	-0.181868	0.121331	0.0788277	-0.00873774	0.00905634	-0.0785334	0.0147606	-0.0481143	-0.131941	0.0112133	-0.116982	-0.252703	0.215188	0.0467028	-0.00629274
cmp0490	-0.138393	0.162814	-0.00212565	0.0775834	0.0283422	-0.0701187	-0.0863957	0.125167	0.162962	-0.167393	-0.0631469	0.014977	-0.0471678	-0.0283473	-0.157225	-0.0696664	-0.0726426	0.129832	0.188758	0.173424	-0.147306	0.0692231	0.00781577	0.102131	0.255322	0.0941945	0.0357918	-0.125154	-0.108447	-0.127308	0.138042	0.151074	-0.0220247	0.19556	0.265346	-0.066864	-0.0195356	0.152488	-0.109853	-0.0498738	0.0198084	-0.032795	0.0764565	-0.0578821	0.142845	0.12921	-0.175214	-0.135418	-0.0607864
cmp0491	-0.181927	-0.0505427	0.03794	-0.0714961	0.0455272	0.0519443	0.0165368	-0.117776	0.0316882	-0.0237703	0.10333	0.0298827	0.0831656	-0.0514232	0.148058	0.0564977	0.0386137	-0.0865496	-0.0338077	0.0758602	0.116359	-0.149641	-0.0352912	-0.0564157	0.16038	0.0893551	0.109995	-0.00283523	0.276976	-0.00678951	-0.0685491	-0.0550229	0.126249	-0.0236706	-0.0231785	-0.0155732	0.0251683	-0.0232142	-0.0823462	-0.0647216	0.0392855	0.0382765	-0.0953316	0.0016381	-0.0357767	-0.0573527	0.103837	-0.03916	6.97095e-05
cmp0492	-0.188441	-0.0459874	0.100448	-0.0742844	0.303751	-0.0828723	0.0393153	-0.0935811	0.0341807	-0.0510177	-0.147874	0.250102	0.416952	-0.0197744	0.161342	0.242843	0.464653	0.00608908	-0.00303934	-0.171518	0.199643	0.131905	0.0912709	0.0186829	-0.144456	-0.143705	0.0995907	-0.145323	-0.0658793	-0.155286	-0.0330526	-0.1736	0.309113	0.024117	-0.0340132	-0.185669	0.448149	-0.164341	0.166241	0.257861	0.272099	0.150501	0.0920523	0.162215	-0.220479	0.116146	0.111064	0.764001	-0.0551114
cmp0493	-0.171063	-0.411974	-0.0720911	-0.0596603	0.0226353	0.0741623	-0.0570585	-0.149755	-0.150972	0.186865	-0.105568	-0.0416424	0.202368	0.00199366	0.426378	0.0752651	0.191738	-0.139707	-0.333946	-0.0523373	0.236171	-0.469027	-0.0543138	-0.123894	-0.00607228	-0.104191	0.0484561	0.15641	0.191982	0.132203	-0.0695688	-0.131707	0.300634	-0.183552	-0.199252	0.0419642	0.204758	-0.0271886	-0.0507414	-0.141496	-0.00260486	-0.0527615	-0.162758	-0.10945	-0.138533	-0.312718	0.207733	0.1192	-0.040705
cmp0494	0.119025	0.0967052	0.0329577	-0.11622	-0.135605	-0.050752	-0.00828909	-0.0253839	-0.0939976	-0.0576584	0.0503908	-0.116533	-0.221834	-0.0306508	-0.109263	-0.0946591	-0.218979	-0.0506066	0.0242952	0.138242	-0.00317502	0.170468	-0.082819	-0.00743104	-0.0322084	0.169546	-0.070595	-0.111332	-0.111114	-0.0991108	-0.0842187	-0.0765774	-0.0918326	-0.0764658	-0.0527249	0.0730237	-0.111349	-0.0280234	-0.0859119	-0.0856797	-0.0551468	-0.0805786	-0.0839704	-0.0854647	0.0690156	-0.0495001	0.0934793	-0.130844	0.25351
cmp0495	0.15414	-0.259233	-0.129381	0.149833	-0.257149	0.0710208	0.229693	0.0845637	-0.141064	0.0659817	0.0863721	-0.179572	-0.245703	0.0698117	0.0968962	0.0172114	-0.334459	0.00199673	0.0624594	-0.0835486	-0.20951	-0.0621067	-0.0233334	-0.181266	0.0944307	-0.186848	0.0164448	0.0047222	-0.10677	0.016373	0.000942013	-0.00590527	-0.0491894	-0.00306404	0.0130944	0.0327896	-0.26476	0.0785678	0.190505	-0.0235419	-0.116882	-0.110551	-0.0513747	-0.0594206	0.135384	0.0200041	-0.144696	-0.204026	-0.147087
cmp0496	0.11212	-0.0387513	-0.049036	-0.0643216	-0.0227469	0.147141	0.279178	-0.0174714	-0.0552244	-0.00750406	0.0520975	-0.0328847	0.0275513	-0.10989	-0.0170554	-0.0549497	-0.00841769	-0.0200205	-0.150157	0.00693038	0.0583353	-0.0412291	-0.0150373	-0.170685	-0.114789	-0.0310416	0.0067162	-0.172	0.0113564	-0.168149	0.0562967	-0.0782063	0.21707	0.119803	0.0790063	0.0317403	0.130166	-0.0179515	0.189597	0.00778501	0.0801282	0.0484589	-0.0480204	0.0207126	0.0685481	-0.0786592	0.0236581	0.0881526	-0.029573
cmp0497	0.0625193	0.202457	-0.0842606	-0.163094	-0.0769605	-5.23593e-05	0.155738	0.0109101	0.0188288	-0.0534859	0.196174	-0.115784	-0.119041	-0.027053	-0.167583	-0.123755	-0.180593	-0.0247224	0.252517	-0.0198323	-0.213576	0.0470287	-0.0593476	-0.106971	-0.0991727	-0.0436894	-0.0783357	-0.0532266	-0.100247	-0.0466885	0.046642	-0.101238	-0.114041	0.0154651	0.0822939	0.0816131	-0.0959026	-0.0164376	-0.0416124	-0.0286154	-0.125816	-0.0486903	-0.0242049	-0.034757	0.296716	0.062929	-0.00230437	-0.141489	-0.0115525
cmp0498	0.0709415	-0.044279	0.00287358	0.0383997	0.0703835	-0.112135	-0.0353893	-0.0112525	0.131822	-0.012204	-0.0361021	0.12901	0.0949043	0.251297	0.00673039	-0.00727038	0.0506056	-0.00708997	0.154895	-0.0121798	0.251625	0.0445947	-0.0220175	-0.053771	0.0262416	-0.133027	0.0422737	-0.0238147	0.0529217	-0.0371554	0.0730437	-0.0966568	0.179166	0.0242578	0.0634056	-0.0115353	0.128657	-0.131134	0.207412	0.137963	0.212695	0.175759	0.0511523	0.0601825	-0.0527968	0.145572	0.136579	0.0125639	0.0813885
cmp0499	-0.114283	0.170239	0.239475	-0.100129	0.358236	0.0974	-0.0579712	0.0055414	0.254646	-0.142798	-0.16086	0.289554	0.293884	0.0572982	0.00889596	0.167754	0.410431	0.0403295	0.0129283	-0.118931	0.474661	0.052043	0.169623	0.0495665	-0.0941759	-0.0370201	-0.0911775	0.0402538	0.547949	0.0149238	0.0861338	-0.148108	0.240492	0.0726194	0.0535952	-0.122728	0.181621	-0.0574611	-0.0573282	0.25861	0.186771	0.714427	0.198747	0.698864	-0.0665694	0.0537116	0.460892	0.319862	0.444878
cmp0500	0.0947426	-0.0320249	-0.117415	-0.0509803	-0.24501	0.153379	0.026297	0.0808532	0.0780331	-0.270762	-0.299664	-0.198268	-0.24082	0.050339	-0.119058	-0.0117796	-0.260507	0.0316591	0.126767	-0.119827	-0.0475459	0.118264	-0.0435664	0.227302	0.0688993	-0.0818801	0.175294	-0.190803	-0.178604	-0.171005	-0.0440359	0.144061	0.0163157	0.109967	0.0906902	0.0425337	-0.0792769	0.0456656	0.0850161	0.0546764	-0.0482046	-0.139422	-0.00445513	0.007782	-0.0309828	0.15601	-0.112256	-0.129623	0.00967562
cmp0501	-0.249336	0.0988892	0.242014	-0.108525	0.451831	-0.0704158	-0.0150531	-0.0900423	0.103871	-0.0476289	-0.189075	0.287236	0.428855	0.00155243	0.0583175	0.178643	0.590941	0.0230316	0.0138914	-0.135178	0.297668	0.176249	0.0721815	-0.0294214	-0.130938	-0.192246	0.0293975	-0.132277	-0.0272778	-0.142569	0.00808523	-0.208091	0.28197	0.0376848	-0.0236155	-0.20834	0.41953	-0.216025	0.191734	0.278903	0.353214	0.256187	0.1048	0.261179	-0.257893	0.122751	0.202971	0.987634	0.0371576
cmp0502	0.109448	-0.0195665	0.0323934	-0.0419935	0.0919934	0.162765	-0.0434713	0.0713756	0.150013	-0.0402875	-0.114703	0.111681	0.0681708	-0.0852551	0.047816	0.0683909	0.0727034	0.045376	-0.0436222	-0.00363799	0.239976	-0.027339	0.138102	0.0145538	-0.0845523	0.0349779	-0.0245748	-0.0370656	0.661277	-0.0435826	0.113985	-0.0243527	0.178673	-0.0998177	-0.108902	0.0352855	0.0153335	0.0307321	-0.156072	-0.0314549	0.0715728	0.48708	0.108768	0.355242	0.0843542	-0.0484427	0.163441	0.0435793	0.294525
cmp0503	0.350027	0.0732295	-0.142876	0.117992	-0.0507824	-0.0348272	-0.141106	0.49687	0.106765	-0.198625	-0.0795568	-0.111972	-0.191582	-0.0323856	-0.218421	-0.00989552	-0.446958	0.363933	0.407553	-0.0962763	-0.173576	0.235829	0.281627	0.0418955	0.0342	0.00565534	-0.0460586	-0.122437	-0.0667147	-0.112126	0.346571	0.289449	-0.249482	-0.0541748	-0.0269337	-0.0731075	-0.426712	0.144848	-0.197986	-0.164279	-0.154994	-0.169861	0.229746	-0.105396	0.491966	0.279801	-0.194945	-0.278917	0.0236356
cmp0504	0.264781	0.128166	0.0217322	0.0388206	0.00697275	-0.106904	-0.15626	0.328878	0.115153	-0.176106	-0.146853	0.047151	-0.0459772	0.142978	-0.150998	0.156841	-0.174188	0.36826	0.487389	-0.117929	0.00688073	0.337041	0.263779	0.0992645	0.0227066	-0.113675	-0.0988126	0.0172655	-0.0392602	0.0297789	0.0936116	0.201027	-0.160324	0.0772599	0.0622204	-0.222483	-0.233543	0.0259697	-0.0909664	0.0175362	0.00242145	-0.00509576	0.179622	0.0837957	0.129708	0.435903	-0.140266	-0.0869299	0.00104789
cmp0505	-0.407261	0.142845	0.771756	-0.28298	0.430382	-0.0133988	-0.0240811	-0.060346	0.147833	-0.0791281	0.0344824	0.425212	0.533709	-0.216252	0.274168	0.409197	0.617168	0.0344361	-0.0471124	-0.0290633	0.243532	0.037508	0.234829	0.0622412	-0.00287748	-0.0864387	-0.0773005	0.0865308	0.206104	0.0650189	-0.0517943	-0.0675488	0.359559	0.073639	0.0666261	-0.322785	0.351037	-0.171571	-0.0160861	0.275455	0.299642	0.319341	0.145417	0.17629	-0.309503	0.0767424	0.294166	0.269568	0.115003
cmp0506	0.0629099	-0.151616	-0.237737	-0.069376	-0.189596	0.0549247	0.0207117	-0.155749	-0.0130118	0.0972548	-0.187055	0.0103478	-0.177924	0.239224	0.14034	-0.0620767	-0.0677584	-0.166887	-0.159806	0.332452	0.0407444	-0.0787221	-0.14344	-0.0262415	0.392499	-0.0628922	0.127327	-0.0359803	0.0928636	-0.0345805	-0.0486935	-0.118529	0.243159	-0.143064	-0.145432	0.0475236	0.0387349	0.0729912	-0.0469078	-0.133172	0.105905	0.00798723	-0.127703	0.0356461	-0.0476612	-0.189943	0.152649	0.00175755	0.0849449
cmp0507	-0.0525682	0.0554691	0.0380517	0.0837981	0.172542	-0.102491	-0.196172	0.194222	0.0613961	-0.128896	-0.104757	0.045196	-0.0118043	0.0297492	-0.0668196	0.0462821	-0.0373675	0.231617	0.244243	-0.109056	0.097848	0.119793	0.154638	0.0743545	-0.0465502	0.104674	0.0446847	-0.0469951	0.0951766	-0.0602597	0.0300067	0.0849339	-0.147891	-0.0155131	-0.0254931	0.0334631	-0.196846	0.0377169	-0.0164083	0.0491742	-0.012977	0.0979213	0.163095	0.0825263	-0.0458683	0.205213	0.105549	0.0663765	0.187659
cmp0508	-0.0295141	0.139125	0.0427463	0.0335579	0.0919381	0.415948	0.0830233	0.0145503	0.206899	-0.183097	-0.0218301	-0.0164589	-0.0111458	0.126034	-0.13517	-0.032976	0.0647741	0.0159297	0.0729399	0.00855728	0.208566	0.148105	-0.0326298	0.030362	-0.0448911	0.0358007	0.0897158	-0.159861	0.0559555	-0.155497	-0.00464752	-0.143693	0.0636961	-0.00400629	-0.0152163	0.0318718	0.0185934	0.0131436	0.0163731	0.195398	0.0664073	0.218108	0.0642787	0.244405	0.0484449	0.117132	0.233805	0.11214	0.197419
cmp0509	-0.034606	-0.0225261	0.00894362	0.0247049	-0.0427081	0.096084	0.0899318	-0.100786	0.0754669	-0.126499	-0.033757	-0.0614806	0.0158995	0.0424366	-0.049526	-0.0630625	0.147173	-0.0988652	-0.0415299	-0.0670897	0.264647	-0.0401067	-0.131222	0.0586443	-0.0894021	0.0222996	-0.029779	0.0527408	0.218076	0.0429619	-0.0875413	-0.190163	0.135258	-0.0650283	-0.0797241	-0.133566	0.0682139	-0.0684934	-0.0450665	0.102748	-0.024932	0.189211	-0.0551119	0.429853	0.0252478	0.00443755	0.245618	0.232924	0.221579
cmp0510	0.303502	-0.090774	-0.358638	0.110533	-0.320225	0.0944237	-0.166394	0.0884877	0.0480013	-0.02713	-0.0438644	-0.171082	-0.419261	0.213351	-0.014723	0.00927452	-0.58424	0.106668	0.221936	-0.230678	-0.154801	-0.0287171	0.0938217	-0.0751521	-0.0527767	0.0884364	0.0859269	-0.0763089	-0.207354	-0.0678931	0.0800247	0.263009	-0.282304	0.0445643	0.0694575	0.392267	-0.468787	0.170776	0.0186826	-0.0960476	-0.16848	-0.280194	0.0569712	-0.288515	0.217905	0.131258	-0.0544863	-0.333303	-0.0801642
cmp0511	-0.0852156	-0.0327072	0.0630405	-0.0761404	0.179179	-0.0316361	-0.0896325	0.0235874	0.303976	-0.0959998	-0.03722	0.0636777	0.147215	-0.0611516	0.0200386	0.183662	0.19149	0.0795933	-0.0101565	-0.000763923	0.197404	0.0175825	0.190303	0.0101826	-0.0316541	0.0157063	-0.0331024	-0.0104479	0.266268	-0.0141128	0.0768924	-0.00319953	0.258547	0.0322379	0.0509555	-0.05787	0.128924	-0.0767376	-0.124681	0.0266581	0.162448	0.301855	0.0657819	0.197274	-0.0693959	0.00458217	0.285922	0.0130955	0.319953
cmp0512	0.088374	-0.00767369	-0.0336006	-0.100893	-0.00135025	0.018944	0.109542	-0.0422541	-0.0170037	-0.0487092	-0.167968	-0.034064	-0.0791482	0.0882093	-0.0645976	-0.0283876	-0.0505801	-0.0718557	-0.0406008	0.031228	0.132797	0.110358	-0.0159641	-0.0429518	0.00500585	0.0252364	0.0361434	-0.102987	0.0251987	-0.11083	0.00093133	-0.146852	0.0573964	-0.0401457	-0.00815513	0.065274	-0.0140537	0.0201381	0.0319694	0.0410997	0.265207	0.0745623	0.0199084	0.127339	0.0758385	-0.0684324	0.228048	0.0629681	0.273538
cmp0513	-0.306646	-0.00715902	0.272873	0.0192015	0.306518	-0.0589055	0.00532046	-0.0593202	0.256699	-0.116802	-0.193302	0.229325	0.313879	0.0738097	0.187553	0.473714	0.469388	0.144422	0.19436	-0.191541	0.309734	0.199801	0.187442	-0.0605995	-0.061479	-0.162468	0.226246	0.04312	-0.0391136	0.0181102	-0.0762498	-0.182591	0.183226	-0.00350935	-0.0161865	-0.229701	0.283029	-0.189117	0.114969	0.329344	0.232629	0.135182	0.0820524	0.129249	-0.213279	0.329732	0.233146	0.63174	0.0210254
cmp0514	0.0801285	0.0154063	-0.00748075	-0.0526091	0.0317656	0.0530292	0.170955	0.201715	-0.182606	-0.108533	0.0085134	-0.00620471	0.121441	-0.135306	0.0206402	-0.0645144	0.00900433	0.0718537	-0.0147873	0.0295931	-0.0904362	0.0028645	0.0921204	0.0259804	-0.123213	-0.130345	-0.0790323	0.0431693	0.304483	0.0356515	0.113424	0.00617998	-0.0218552	-0.211669	-0.212499	-0.0782489	-0.0967237	-0.00822321	0.0497853	0.017092	-0.0150692	0.269086	0.128895	0.369514	0.0171165	0.0372564	-0.0932196	0.0871395	0.0825089
cmp0516	-0.0453906	-0.193225	-0.067416	-0.0805841	-0.0205742	-0.0780653	-0.211909	-0.276351	0.191498	-0.0339515	-0.164641	0.106971	0.0299771	0.199871	0.244759	0.166534	0.142968	-0.145896	-0.0867928	-0.0351038	0.467764	-0.0574319	-0.0537706	0.0623191	0.126571	0.0177213	0.0276544	0.0617238	0.0969393	0.0481375	-0.120685	-0.107278	0.368681	-0.0710525	-0.117501	0.0800534	0.110702	-0.298442	0.107514	0.140534	0.247983	0.152121	-0.029954	0.0995268	-0.310645	-0.142867	0.420951	0.209304	0.290785
cmp0517	0.125019	0.287649	-0.0740823	-0.208276	-0.104761	-0.14153	-0.0656838	-0.0500634	-0.0779772	0.00250864	-0.0306075	0.0261197	-0.0337566	-0.167817	-0.167282	-0.206541	-0.0985967	-0.0856179	0.0757353	0.121976	-0.247434	0.26127	-0.157364	0.133884	-0.0282712	-0.0743962	-0.0691937	-0.135787	-0.108024	-0.122588	-0.0359945	-0.00482983	-0.124923	0.017775	0.00185225	-0.0470617	-0.00969637	-0.0221128	0.0290668	-0.0447359	0.00559565	-0.0342338	-0.0705106	0.0168132	-0.0665845	0.0729465	-0.242616	-0.0238086	-0.130377
cmp0518	0.0209487	-0.0957831	0.0890354	-0.0847878	-0.027841	-0.0831853	-0.0680324	-0.0398967	0.066958	-0.073367	-0.169331	0.353899	-0.0278902	0.056304	0.212038	0.188113	0.0669103	0.0224161	0.0588403	0.0262835	0.30854	0.0511753	0.0777704	0.295091	0.0719899	0.0948475	0.0378277	-0.104293	-0.0441532	-0.127748	-0.0714568	0.00620649	0.20102	0.147777	0.125114	0.115372	0.0643784	-0.106931	0.195572	0.166622	0.262709	0.189819	0.0874733	0.106801	-0.169265	0.0335102	0.166996	0.0505895	0.162713
cmp0519	-0.140272	-0.157064	0.0823383	-0.0909611	-0.0625816	-0.00716895	-0.10119	-0.148972	-0.0531168	0.0623821	0.0965543	0.244976	0.131846	-0.0623109	0.365728	0.316166	0.0497766	-0.136227	-0.151635	-0.0218827	0.127187	-0.272933	0.124648	-0.0843927	0.0156495	-0.0429589	-0.0676361	0.161823	0.116505	0.135179	-0.151443	0.108368	0.263458	0.0124942	-0.00579162	-0.0254902	0.144269	0.032907	-0.054189	-0.0357027	0.10535	-0.0832819	-0.0582928	-0.2054	-0.045085	-0.118435	0.199461	-0.147586	-0.0137146
cmp0520	-0.400145	-0.11317	0.684148	-0.0102532	0.269854	0.0494383	-0.00863391	-0.0452437	0.129573	-0.0226338	0.0772748	0.31309	0.375592	0.00707176	0.2724	0.38258	0.464937	0.0559013	-0.0525851	-0.0894154	0.23797	-0.101958	0.225784	-0.0238986	0.0725667	-0.0412508	-0.0724755	0.116464	0.220881	0.0921275	-0.150822	0.0485867	0.281296	0.121508	0.115989	-0.209565	0.208927	-0.0591468	0.0165921	0.232948	0.233059	0.228294	0.118658	0.0449127	-0.208124	0.0143375	0.279919	0.144599	0.123235
cmp0521	-0.0581765	0.23452	0.0341478	0.0333293	-0.0657053	0.0104654	-0.0151152	-0.0452114	0.000550676	0.0300297	0.162094	-0.092216	-0.112301	-0.103032	-0.0105721	-0.046612	-0.120404	0.00137155	-0.0846809	-0.0152078	-0.0326728	0.057387	-0.00821617	-0.20784	-0.000937485	0.0901253	0.032325	-0.181511	0.00113556	-0.182708	0.0613303	-0.101145	-0.167901	-0.129824	-0.155306	0.00487731	-0.11873	-0.107784	-0.0978768	-0.185531	-0.12853	-0.0285448	-0.150569	-0.150022	0.121482	-0.0690955	-0.105814	0.05411	-0.140951
cmp0522	-0.0249895	0.0542408	-0.0449696	-0.0365438	0.0530266	0.00391482	-0.0402315	-0.0942895	0.00937928	-0.0407709	-0.0512126	0.0196175	0.0170054	0.0215959	-0.0735863	-0.0727463	0.101779	-0.120462	0.0323001	-0.102054	0.0506899	-0.021618	-0.127518	0.0569052	-0.0306765	0.0215564	0.0133043	-0.0583388	0.106849	-0.0659898	-0.0767341	-0.13756	-0.128704	0.041253	0.0403872	0.0266967	0.00696923	0.0802625	0.0083142	0.0871888	-0.0776457	0.262987	-0.060338	0.412685	-0.0855699	-0.00750072	0.0887479	0.16268	0.213824
cmp0523	-0.000640736	-0.456983	-0.456955	0.753168	-0.180681	0.0627904	-0.0820088	0.0826534	-0.0360053	0.113262	0.0319229	-0.273906	-0.120741	0.30004	-0.0309107	-0.133212	-0.251183	0.0433226	0.00650758	-0.0876662	-0.0391668	-0.214991	-0.0376804	-0.175882	0.0213485	0.0678135	0.0419166	0.0811111	-0.0545476	0.0756229	0.0366713	0.0993492	-0.236271	-0.169406	-0.138725	0.0693116	-0.211085	0.0821355	-0.14494	-0.275836	-0.327688	-0.300449	-0.0923441	-0.283169	0.243215	-0.0387152	-0.0893504	-0.21154	-0.0520257
cmp0524	0.09698	0.0739069	-0.01194	-0.0798564	0.0385378	0.206833	0.158188	0.108286	-0.0670994	-0.0408647	-0.1366	-0.000731989	0.0276569	-0.0213335	-0.0135207	-0.0890062	0.0802584	0.028032	-0.0926818	-0.0346544	0.179266	-0.11436	0.0187654	-0.0546791	-0.021641	-0.00413154	0.0236756	-0.0919381	0.321671	-0.0885682	0.118238	-0.172402	-0.0130935	-0.268918	-0.280798	0.023095	-0.0754889	-0.00355645	-0.0178376	-0.0156078	0.0364963	0.28187	0.0396906	0.437605	0.164008	-0.0911847	0.0327908	0.216116	0.135268
cmp0525	-0.207475	-0.0363504	0.0308823	0.0736957	0.270616	-0.103264	-0.159675	-0.080921	0.19777	-0.0576939	-0.191751	0.207218	0.377504	0.239444	0.133448	0.193636	0.435626	-0.0176523	0.012268	-0.208692	0.577503	0.0127402	0.0862341	-0.0340811	-0.153724	-0.078263	-0.012723	-0.110517	-0.0163451	-0.12113	0.0849183	-0.0992073	0.353974	0.125088	0.0746521	-0.159556	0.422764	-0.201193	0.204008	0.360647	0.327964	0.314603	0.175801	0.286339	-0.201342	0.0818868	0.31276	0.709325	0.0650359
cmp0526	-0.239273	0.0834584	0.28864	-0.216215	0.0941235	-0.0734574	-0.160168	-0.0992235	0.306499	-0.111025	-0.0349429	0.19182	0.257242	-0.241897	0.0391833	0.180133	0.272931	-0.100048	0.112747	-0.0681246	0.0916934	0.1148	0.00874589	0.148147	-0.061538	-0.0797499	0.00638714	-0.117908	0.077454	-0.123778	-0.0983624	0.0550964	0.135963	0.0542637	0.0119761	-0.233316	0.12082	-0.0674264	-0.0068934	0.275454	0.237415	0.075366	0.0911013	0.00249892	-0.159209	0.138841	0.0795004	0.0999238	-0.036469
cmp0527	-0.400529	0.511672	0.634563	-0.432951	0.451175	-0.0528748	-0.0682166	-0.101755	0.30129	-0.179026	0.0437906	0.398518	0.459406	-0.244198	0.115683	0.351583	0.571264	-0.00326847	0.092664	-0.0544306	0.24314	0.189523	0.164574	0.0939874	-0.0175187	-0.0285251	0.00807025	-0.00675189	0.166003	-0.0155192	0.0200061	-0.141379	0.187453	0.0485107	0.0267	-0.317493	0.287468	-0.196438	-0.047474	0.323492	0.282106	0.35085	0.126389	0.225342	-0.229343	0.201648	0.253552	0.288475	0.0898982
cmp0528	0.0789991	-0.124321	-0.275672	-0.137066	-0.227272	0.0820632	0.0929047	-0.212194	-0.0542626	0.118718	-0.100888	-0.0162613	-0.222729	0.219405	0.0986078	-0.151618	-0.108608	-0.208386	-0.114309	0.353645	-0.0374001	-0.0345617	-0.22169	-0.0311875	0.330214	-0.058139	0.161954	-0.0160865	0.11415	-0.00761923	-0.0738401	-0.203562	0.171837	-0.178772	-0.163479	0.123537	0.0185094	0.00445785	-0.0323036	-0.176978	-0.00270372	0.0315679	-0.211271	0.0363576	-0.0555182	-0.149015	0.101726	-0.0392754	0.0710209
cmp0529	0.00637307	0.0775828	0.020345	-0.132934	0.0892702	0.118866	-0.0497885	-0.0256594	0.17301	-0.119203	-0.0982614	0.0922609	0.0906752	0.0671286	0.0434624	0.0127114	0.135	-0.0593252	0.00747502	-0.0131242	0.334176	-0.0384783	0.0147523	0.0857133	0.0196618	0.0955649	0.0376051	0.0364895	0.667523	0.0259917	0.0605941	-0.185239	0.167225	-0.155858	-0.154265	-0.0888327	0.00719842	0.00398983	-0.211197	0.0109431	-0.0174743	0.661183	0.0266088	0.781157	0.0990035	0.00162893	0.236677	0.0475406	0.421633
cmp0530	-0.0181019	0.128528	-0.127363	0.0294778	-0.16636	-0.022495	-0.202732	-0.208871	0.308497	0.03346	-0.322754	-0.0565587	-0.185708	0.444699	-0.00448608	0.0536168	-0.0115959	-0.12417	0.0985249	-0.0116154	0.0774378	0.13499	-0.123231	0.198142	0.139116	0.0739425	0.195792	-0.0113362	-0.215974	-0.00253986	-0.105416	0.0250488	0.0126479	0.172327	0.143745	0.0128576	6.41045e-05	-0.0158314	0.0124927	0.103126	0.140787	-0.00918258	-0.0850401	0.0234925	-0.0739213	0.156666	0.102292	-0.0257037	-0.0586832
cmp0531	-0.0467759	-0.0382577	0.0885017	0.0248758	0.0453894	-0.0502709	-0.0158826	-0.14978	0.075238	0.171726	0.0485918	0.172314	0.063761	0.164649	0.259597	0.172686	0.169049	-0.0715631	-0.102347	0.149293	0.130234	-0.129857	0.0485184	-0.109888	0.0252944	-0.0872075	-0.0645002	0.885456	0.121254	0.890267	-0.0110478	-0.0451996	-0.00572156	-0.169477	-0.168573	-0.0346884	0.0465341	-0.237198	-0.146463	-0.0928113	-0.11619	-0.0107883	-0.0607896	-0.021401	-0.160813	-0.0897372	0.193562	-0.118191	-0.00395174
cmp0532	0.0136989	-0.0651523	-0.182655	-0.141201	-0.0921265	-0.0503131	0.00230336	-0.128966	-0.0643755	0.151021	-0.0711961	0.0439595	-0.026834	0.16134	0.119144	-0.056381	-0.0498794	-0.111934	-0.102764	-0.0505268	0.00824639	-0.167697	-0.109119	-0.0295147	0.147867	-0.0329566	0.10196	-0.0970002	-0.0160532	-0.0999909	-0.0199531	-0.0988118	0.112787	0.0202726	0.0167101	0.011077	-0.0521961	0.167477	-0.0394292	-0.0867778	0.0669062	-0.0705121	-0.116247	-0.0200359	-0.0284324	-0.110915	0.0539335	-0.051214	-0.0407217
cmp0533	0.123271	-0.127529	-0.0707944	0.0434223	-0.185374	0.0382936	0.0307878	0.206161	-0.143935	0.0179731	0.0937625	-0.0601458	-0.146232	0.0891802	0.0309489	0.00696267	-0.216925	0.0927941	-0.0187697	-0.0117435	-0.200952	-0.176234	0.111632	0.114007	-0.0262437	0.00390405	-0.0649153	-0.084394	0.0453501	-0.0777031	0.0664112	0.469509	0.0271813	0.176389	0.194115	0.132987	-0.0875837	0.870477	0.021715	-0.0240103	0.0311883	-0.0327077	0.144355	-0.00386493	0.245449	-0.10123	-0.0653879	-0.19696	0.0521546
cmp0534	-0.163199	0.206604	0.159706	-0.0770323	0.178092	0.0868154	-0.121759	-0.10126	0.0621137	-0.111236	0.033926	0.0952996	0.139847	-0.0718129	0.0781414	0.0829969	0.117984	-0.0737748	-0.0895322	-0.0229408	0.253679	-0.0713466	0.0401464	0.0278107	0.0734751	0.0745204	0.0691129	-0.132579	0.214423	-0.14729	0.0656758	-0.178415	0.0451888	-0.127586	-0.161519	-0.0710588	0.055483	-0.142857	-0.0943792	-0.0829646	0.0531465	0.144127	-0.0614071	0.00789649	-0.0204216	-0.044195	0.10917	0.148027	0.00437656
cmp0535	-0.161265	-0.421837	-0.0555188	0.477898	-0.152535	0.156766	-0.0615291	0.0128853	0.00906731	0.0473184	0.0815475	-0.146917	-0.0469949	0.322581	0.0993565	-0.0193644	-0.0729479	0.00171838	-0.0351776	-0.0891178	0.0731836	-0.304362	-0.0256292	-0.11598	0.10182	0.134262	0.0753429	0.0656156	0.0862799	0.0543554	-0.172719	0.126552	-0.0662276	-0.0906595	-0.0821797	0.0764103	-0.106759	0.139927	-0.0810151	-0.13783	-0.174357	-0.183614	-0.0969986	-0.21389	0.14438	-0.0989096	0.0776112	-0.153997	0.0951054
cmp0536	0.0584338	-0.0660327	0.0166258	-0.042828	-0.0339261	0.250514	-0.0295066	0.0806235	0.131828	-0.290463	-0.106878	-0.0128304	-0.13982	0.071148	0.0882589	0.135051	-0.0761096	0.0100361	0.0286541	-0.0349816	0.278999	-0.110934	0.162246	0.0829451	-6.37101e-06	0.189373	-0.0501811	-0.0212253	0.20799	-0.0254147	-0.00523965	0.14379	0.260404	-0.0726712	-0.0575826	0.106278	-0.0735197	0.0920917	-0.150933	0.0227119	0.0327684	0.139615	0.110922	0.320936	0.186466	-0.10149	0.593866	-0.0385743	0.932526
cmp0537	-0.144528	0.0719085	0.0180394	-0.112736	0.177244	-0.0927921	-0.113147	-0.0559753	0.101501	0.0252447	0.158187	0.0305123	0.142817	0.0742218	0.17072	0.171646	0.0579209	0.0461035	0.0600252	-0.0346221	0.105848	-0.121883	0.120955	-0.285349	0.0845661	0.0413966	0.00920791	0.153061	0.0241089	0.148829	0.174811	-0.123391	0.0454052	-0.0286696	0.0520098	0.0442853	-0.0308744	-0.0807734	-0.15322	-0.00604472	-0.0837503	0.0419211	0.0674431	-0.140386	0.0426301	-6.58162e-06	0.21228	-0.17103	-0.0403414
cmp0538	-0.154222	0.035353	0.27247	0.00562428	0.16826	0.000479854	-0.0246645	-0.0266947	0.105005	-0.0788689	0.152661	0.0478615	0.14826	-0.00890301	0.13023	0.25922	0.131776	0.0787645	0.00847328	0.014627	0.0694181	-0.0219918	0.201042	-0.00217941	-0.0596978	0.177503	-0.039354	0.0807179	0.108354	0.065421	0.0745867	0.0615005	-0.0395863	0.0369272	0.0376014	-0.167821	-0.0768487	0.0562295	-0.0917065	0.175845	0.12941	0.0876964	0.145596	0.0360273	-0.00528745	0.0521456	0.119501	-0.0461839	-0.0117923
cmp0539	0.0339647	-0.0160107	0.0148395	0.0626271	-0.0157305	0.0145718	0.00597944	-0.0488573	-0.00504758	0.141413	-0.00536737	0.0118974	-0.0417826	-0.0116214	-0.0799218	-0.0569092	-0.00559773	-0.0313536	-0.009088	0.145948	-0.135359	0.192809	-0.0474054	-0.00334916	0.00979913	-0.0738769	-0.0797558	-0.0715123	-0.0400133	-0.0668993	-0.0472077	-0.0691561	-0.0188583	0.0267651	-0.00566729	-0.0207686	-0.0291875	-0.0211558	0.0366879	-0.0258414	0.177406	-0.0407445	-0.0112733	-0.0973313	-0.0277124	0.00653025	-0.101259	0.19059	-0.141568
cmp0540	-0.0570377	0.00306217	0.112995	-0.023943	-0.0339485	0.264394	0.277587	-0.0838021	-0.0872902	-0.0660629	0.174444	0.016593	-0.0137171	-0.142151	0.0269602	0.0865464	-0.0212571	-0.00530507	-0.139606	0.0199402	0.00251157	-0.074831	0.0668697	-0.115521	-0.076344	0.0236549	-0.0610297	0.00142436	0.0260992	-0.0081259	-0.0170591	-0.0090294	0.0524547	0.145045	0.112415	0.0154628	0.100818	-0.0110602	0.140462	0.0464991	0.0352544	0.0378258	-0.0530623	-0.0309189	0.135059	-0.109383	0.0903605	0.0678546	0.0327971
cmp0541	-0.07402	0.113762	0.118584	-0.101018	-0.0180871	0.00100468	0.217196	-0.000443543	0.0968479	-0.0437321	0.254219	-0.0988066	-0.0739673	-0.103662	-0.136876	0.0081136	-0.0760136	-0.00341742	0.207967	0.0763944	-0.118298	0.0768073	-0.0212468	-0.108182	-0.00259125	0.0172287	-0.184671	-0.0195608	-0.030517	-0.0137834	0.0619129	0.000504126	-0.0604678	0.186628	0.243445	-0.0504607	0.00190659	0.0448764	0.0186985	0.103271	0.0720011	-0.0638045	0.0304451	-0.105023	0.16121	0.0527638	-0.0133637	-0.126035	-0.0514753
cmp0542	-0.0918277	0.0677309	0.032555	-0.070327	-0.0722506	0.140161	0.133695	-0.0724803	-0.00417751	0.0333172	0.101237	-0.0602885	-0.0615318	-0.126294	0.0474859	-0.0239437	-0.0015349	-0.0447347	-0.19104	0.0436755	0.0706869	0.00990013	-0.0431137	-0.138	0.0564977	0.106983	0.239037	-0.14045	0.182414	-0.153073	-0.0270537	-0.13082	0.0340838	0.0131582	-0.0175841	0.00653581	0.0487235	-0.0638936	0.0329788	-0.0646929	0.015817	0.144755	-0.16582	0.0794403	0.0197511	-0.164558	0.0144231	0.0572857	-0.0140727
cmp0543	0.0373215	-0.027303	0.00869489	0.0624842	-0.021973	0.0422866	0.0178895	-0.0458581	-0.0109717	0.130356	-0.00905864	0.0152064	-0.0326451	-0.0234982	-0.0887405	-0.0634261	-0.00516943	-0.0357532	-0.00870283	0.143563	-0.13964	0.18498	-0.0517241	0.00939801	0.000913125	-0.0718392	-0.0724952	-0.0735513	-0.0274109	-0.0688564	-0.0457434	-0.0727865	-0.0279794	0.0217461	-0.00930921	-0.0180927	-0.0328666	-0.0208204	0.0434761	-0.0203631	0.184437	-0.039831	-0.0104636	-0.0930059	-0.00601782	0.0114042	-0.103063	0.184047	-0.143009
cmp0544	0.0309342	-0.0176011	0.0174215	0.064305	-0.0125817	0.016354	0.00548017	-0.0471448	-0.00120421	0.139215	-0.00760737	0.01296	-0.0398541	-0.0154158	-0.0809084	-0.0570626	-0.00303663	-0.0308781	-0.00926741	0.145696	-0.135751	0.193371	-0.0482687	-0.00272834	0.0106703	-0.0712387	-0.0761239	-0.0699432	-0.0353804	-0.0656762	-0.0459154	-0.0714925	-0.0150106	0.0260895	-0.00686637	-0.0239943	-0.0308427	-0.0236014	0.0355446	-0.0263115	0.176667	-0.0389519	-0.00889213	-0.0961562	-0.0264048	0.00774177	-0.102295	0.192846	-0.143721
cmp0545	-0.0824069	0.0799977	0.0421871	-0.0687276	-0.058417	0.10929	0.137103	-0.0751727	-0.0214444	0.0384532	0.112822	-0.0501651	-0.0541977	-0.134885	0.0449176	-0.0202885	0.0110599	-0.0327135	-0.20403	0.0566644	0.0273157	0.0181018	-0.0387482	-0.142678	0.0600383	0.101046	0.21395	-0.147473	0.0834247	-0.158377	-0.0157558	-0.136027	0.0172517	0.0221305	-0.00336771	0.0102423	0.0488876	-0.059302	0.0628026	-0.0566605	0.0315657	0.0930374	-0.159851	0.0213367	0.014627	-0.17218	-0.0202156	0.0855911	-0.0709779
cmp0546	-0.200438	0.0557994	0.208765	-0.00705581	0.0544149	0.0953508	0.115113	-0.00590608	0.0101769	-0.039508	0.171364	0.0524682	0.0543987	-0.141119	0.011787	0.193751	0.0958626	0.120276	-0.0337295	0.0263421	0.0441077	0.0156158	0.136589	-0.17714	-0.107614	0.0329541	-0.111637	0.117583	-0.0425876	0.107425	-0.0467742	-0.0319903	0.00830061	0.18127	0.183014	-0.0365055	0.11864	-0.0790424	-0.060388	-0.0102637	0.0111497	-0.0659943	-0.0401713	-0.126924	-0.00810674	0.0343626	0.101415	-0.0194335	-0.0485792
cmp0547	0.0833154	-0.109175	-0.0917098	-0.108976	0.00502374	0.142031	0.185075	-0.0498543	-0.0745797	-0.0466709	-0.0109207	-0.0359235	0.0705614	-0.0855633	0.102775	0.0156886	0.00929421	-0.0378854	-0.193048	-0.0880419	0.0697518	-0.150912	0.0177643	-0.185744	-0.159643	-0.0940867	-0.0460235	-0.168285	-0.0495507	-0.172978	0.0311921	-0.0474908	0.253018	0.147274	0.110169	0.0701049	0.195444	0.0336199	0.169021	-0.014438	0.0728779	0.00888955	-0.0513708	-0.0100304	0.0716942	-0.129172	0.0977729	0.0893189	-0.0542327
cmp0548	-0.151208	0.105948	0.116756	-0.0937538	-0.0468468	-0.0429157	0.108516	-0.0613524	0.0883807	0.0372073	0.272874	-0.0954703	-0.0467978	-0.0642911	-0.0598542	-0.055077	-0.0274626	-0.0875336	0.108355	0.0901342	-0.096786	-0.00124144	-0.0888568	-0.130299	-0.0271167	0.023345	-0.114319	0.022107	-0.0429778	0.0211922	0.0354278	-0.0793204	-0.0415331	0.0264348	0.103137	-0.0327888	0.109712	-0.0362843	0.0279088	0.0975601	0.0433791	-0.0866259	-0.0103885	-0.161714	0.0969953	-0.0164863	0.106193	-0.115364	-0.0174671
cmp0549	0.0431569	-0.15807	-0.0882175	0.0140269	-0.0585429	0.501872	0.180573	0.0606357	-0.0998219	-0.10934	-0.0691141	-0.0544386	-0.0421256	-0.103879	-0.0678463	-0.0717995	-0.100173	-0.0370082	-0.0611076	-0.0642444	-0.0766815	-0.0838341	-0.0120211	0.0315908	-0.0876189	0.00936724	0.0827605	-0.0757708	0.101299	-0.0710396	0.0197802	0.0163341	0.0660553	-0.0136868	-0.0260144	0.0494097	-0.0499186	0.0540691	0.014451	-0.0485645	0.00199884	-0.0897111	-0.0138549	-0.011637	0.496368	-0.0213125	0.0344809	-0.065922	0.0228003
cmp0550	-0.136935	0.0355928	0.0890781	-0.0958962	-0.048885	-0.0459125	0.0900766	-0.0490699	0.123188	0.0268999	0.209726	-0.0872586	-0.0465423	-0.0777288	-0.0491522	-0.0338239	-0.0227597	-0.0720377	0.076885	0.062277	-0.0973782	-0.0191238	-0.0669172	-0.0751429	-0.0387886	0.0442765	-0.0801641	0.0217099	-0.0477463	0.022167	0.0483468	-0.034365	-0.0387679	0.00182865	0.0629309	-0.0407868	0.0944407	-0.00289912	0.0537222	0.179147	0.0883794	-0.093569	0.0687838	-0.168076	0.0864892	-0.0291644	0.107066	-0.110394	-0.0381448
cmp0551	0.0382145	-0.147621	0.0225819	-0.0288069	-6.61022e-05	0.379093	0.245559	0.0533431	-0.0269722	-0.139633	0.0395743	-0.0338978	-0.00373437	-0.191331	-0.103963	-0.0472515	-0.0643455	-0.017364	-0.0536399	-0.00165485	-0.152823	-0.00974024	0.00581455	0.0913129	-0.173351	0.110787	-0.0586966	-0.119606	0.0768956	-0.117311	0.0540505	0.0650677	0.0413502	0.130374	0.115476	0.028585	-0.0511952	0.0916741	0.0945303	0.132585	0.159401	-0.0612092	0.113817	-0.0235177	0.328243	0.0207086	-0.011722	-0.125337	-0.028141
cmp0552	-0.448595	-0.172362	0.585398	0.0282312	0.202301	0.0675357	-0.0411605	-0.0886884	0.130734	-0.00346152	0.0932622	0.250548	0.32551	0.0658505	0.323416	0.33236	0.422033	0.0106208	-0.0883913	-0.0759181	0.253172	-0.219591	0.161504	-0.0679841	0.117159	-0.010696	-0.0281749	0.126702	0.25251	0.0970644	-0.172852	0.030357	0.27436	0.0576446	0.0549931	-0.17083	0.194831	-0.0634588	-0.00929392	0.159247	0.165052	0.179804	0.0454602	0.0130847	-0.174687	-0.0327389	0.293919	0.117296	0.114029
cmp0553	0.0642766	-0.0596465	0.0680771	-0.114277	0.122292	0.287797	0.210538	0.00385874	-0.14156	-0.152258	-0.0318	-0.0147056	0.160217	-0.18722	0.0619473	-0.0438075	0.0909497	-0.0552409	-0.199096	-0.0165183	0.167108	-0.163038	0.00377303	-0.0755171	-0.0980334	-0.1508	-0.0883921	-0.113126	0.131384	-0.117149	0.103477	-0.0982097	0.304454	0.0460887	0.00393893	0.0526078	0.254535	-0.0930165	0.222504	0.0129828	0.121591	0.123195	0.014815	0.0380932	0.0291294	-0.157882	0.10726	0.184975	0.0335771
cmp0554	-0.14566	0.200992	0.0997096	-0.155516	0.0378092	-0.025314	0.108792	-0.0741781	0.136077	0.0659801	0.162364	0.00166916	0.0633238	-0.055158	-0.0193576	-0.0440031	0.111175	-0.0828427	0.0871542	0.0531128	0.0665086	0.0787774	-0.0913597	-0.164703	-0.0872286	-0.0576151	-0.0819015	-0.0190439	0.141739	-0.0215938	0.0456353	-0.181643	-0.0222521	0.029456	0.0674663	-0.016597	0.169803	-0.0609674	0.0950513	0.156204	0.163331	0.155914	0.00963858	0.0914721	0.00160755	0.0280723	0.176599	0.0378263	-0.0436161
cmp0555	-0.486941	0.136112	0.542306	-0.223652	0.264622	0.00110446	-0.101274	-0.156318	0.274281	-0.0865706	0.025248	0.312546	0.406921	-0.113153	0.239302	0.329864	0.494619	-0.0857749	-0.00545462	-0.0924428	0.278492	-0.0709393	0.10772	0.0388931	0.0684475	-0.025227	0.0460499	0.0125046	0.236848	-0.00904949	-0.124499	-0.0607505	0.241246	0.0205488	-0.00949738	-0.258734	0.250132	-0.140305	-0.012844	0.293082	0.236373	0.25495	0.0859272	0.10444	-0.203337	0.0670565	0.277713	0.198447	0.0529619
cmp0556	-0.0567421	-0.0330035	-0.0711245	0.0201625	-0.00610593	-0.0240405	-0.0895412	-0.0204224	0.103177	-0.0193555	-0.0405338	0.124813	0.11993	-0.0645734	-0.0608019	-0.0570005	0.0652261	-0.0114203	0.095623	0.062788	-0.0302448	0.122001	-0.0681629	0.0504087	-0.0618182	0.023961	-0.00839395	-0.0351315	0.138941	-0.0443799	0.0133016	0.0636167	-0.0262993	0.122716	0.14988	0.046739	0.08414	-0.0600384	0.0602479	0.117932	0.0448173	0.164967	0.0607176	0.0703666	0.0203387	0.156621	-0.0399147	0.0426187	-0.074778
cmp0557	-0.263632	0.533677	-0.0571381	-0.27025	0.0235961	-0.0531712	-0.141315	-0.10573	0.303408	-0.16427	-0.0302557	-0.0055209	-0.0193186	-0.0984071	-0.0492602	0.0342592	-0.0132196	-0.134405	0.150172	-0.0707052	0.10537	0.0532274	-0.0765088	0.0140891	0.0223276	0.0782054	0.157126	-0.126665	0.0924249	-0.124266	0.0122194	-0.125065	-0.197029	-0.132871	-0.157555	-0.0566653	-0.106358	-0.120721	-0.116848	0.0633913	-0.0351219	0.100492	-0.0503724	0.0616517	0.0387264	0.143787	0.00715064	-0.00390378	-0.0758286
cmp0558	0.280316	0.194926	0.08752	-0.109502	0.255362	0.0283386	-0.0781899	0.281574	0.104799	0.107484	-0.109096	0.154335	0.143755	-0.0232084	-0.0179689	0.0297052	0.1135	0.27613	0.0289502	-0.0114961	0.154724	0.0776478	0.220541	-0.0522174	-0.0734001	-0.070854	-0.0652056	-0.0324716	0.268644	-0.0382487	0.222468	-0.0830377	0.0209663	-0.0397846	-0.0579742	-0.0485839	0.0163252	-0.0429225	-0.0624429	0.0402984	0.148572	0.299315	0.183137	0.252465	0.0140296	0.012044	0.135362	0.155987	0.107921
cmp0559	0.176052	0.203631	0.0502276	-0.0465863	0.203995	0.156392	0.00395148	0.222469	0.189835	-0.0300595	-0.00883685	0.0859843	0.0563798	-0.0251553	-0.0415337	-0.0250431	0.0445878	0.178352	0.106207	0.0634701	0.161183	0.0705978	0.113668	-0.0790853	-0.0960265	-0.00239157	-0.0702533	-0.0860966	0.329159	-0.0879039	0.195844	-0.0997418	0.0425217	-0.0505379	-0.0563248	0.00815841	-0.013792	0.00252028	-0.083459	0.0208878	0.0977548	0.259854	0.115141	0.246993	0.183827	0.0742334	0.213985	0.0769848	0.244009
cmp0560	-0.221296	0.00256094	0.135823	0.153031	0.146962	-0.0755048	-0.178236	-0.0326714	0.143884	0.00133159	0.0472175	0.153321	0.0955815	0.238823	0.156911	0.187799	0.11013	0.0782192	0.160333	-0.113194	0.166118	-0.0559913	0.102106	0.023931	0.177207	0.191799	0.018596	0.027012	-0.0153866	0.0168695	0.0351844	-0.00113734	0.0240722	0.00864074	0.033445	-0.0606639	-0.0174513	0.055918	-0.110211	-0.00331401	0.0317872	-0.02068	0.0254408	-0.065205	-0.0191887	0.149915	0.18444	-0.0379147	0.0977215
cmp0561	-0.0888881	-0.0933097	0.0803928	-0.0836606	0.0754605	-0.049672	-0.272689	-0.166448	0.0497115	0.0685631	0.0894896	0.180998	0.0826246	-0.0294085	0.290077	0.239059	0.0882215	-0.0162067	-0.193322	-0.152422	0.234145	-0.150466	0.121655	-0.123352	-0.0797851	0.175849	-0.109652	0.12978	-0.0304757	0.110086	-0.0808152	0.098527	0.17305	0.143744	0.124178	0.0728039	0.146711	-0.152367	-0.047087	0.0942669	0.127354	-0.025659	0.0279647	-0.123225	-0.190862	-0.131269	0.346718	-0.0561598	0.135331
cmp0562	0.00819691	0.144126	0.0710601	0.177625	-0.0410382	-0.0779878	-0.151224	0.298373	0.331249	-0.271185	-0.109214	-0.0539831	-0.152445	0.0482442	-0.262117	0.181362	-0.243606	0.362752	0.692032	-0.229229	-0.0788572	0.473288	0.213551	0.151029	-0.0628828	0.0227921	0.130874	-0.119173	-0.181766	-0.104974	0.00773984	0.300606	-0.235378	0.201414	0.210423	-0.122507	-0.260043	0.0424301	-0.104384	0.0744251	-0.092897	-0.136857	0.156498	-0.0769433	0.230506	0.65159	-0.155694	-0.0913571	-0.0136092
cmp0563	-0.216507	0.0214458	-0.0577058	0.0116985	0.167102	-0.138809	-0.109882	-0.11713	0.116785	-0.0172351	-0.0462926	0.0334108	0.213363	0.24953	0.0633406	0.0198764	0.263272	-0.0982815	0.024577	-0.0791397	0.344289	-0.0248315	-0.0452774	0.027071	-0.120648	0.162136	0.0479754	-0.133124	-0.0131304	-0.129579	0.0713728	-0.142737	0.136557	0.0273801	0.0175065	-0.0422389	0.293396	-0.0722522	0.0893825	0.122817	0.110869	0.282335	-0.00574537	0.259872	-0.161115	0.0525202	0.162679	0.466651	0.095213
cmp0564	-0.121482	-0.297498	-0.0528164	-0.0368469	-0.000227968	0.0692817	-0.144459	-0.16652	0.10842	0.225062	-0.0703681	0.0664484	0.117279	0.0985913	0.407698	0.144658	0.183657	-0.122643	-0.198808	-0.187485	0.223312	-0.273737	-0.0192772	-0.14778	0.0721149	-0.035203	0.176952	0.0963226	0.162383	0.067552	-0.0315174	-0.046141	0.247262	-0.0269733	-0.0572767	0.0314815	0.107729	0.00913462	-0.100854	0.00296324	0.033511	-0.00128496	-0.0419654	-0.0583063	-0.0657242	-0.182696	0.358121	0.0061683	0.0504296
cmp0565	-0.130718	0.198841	0.00466018	0.142296	0.123166	-0.140609	-0.0941342	-0.0394291	0.176933	-0.054937	0.0357361	0.0120818	0.0940046	0.197867	-0.154639	-0.0408354	0.14025	-0.0581402	0.170744	-0.080893	0.233978	0.178785	-0.0541301	0.0442258	-0.13744	0.214916	0.0214268	-0.186652	-0.122114	-0.173798	0.074043	-0.0316566	-0.0361956	0.212221	0.209635	-0.0452243	0.194418	-0.0821418	0.128536	0.199476	0.100072	0.259258	0.0411396	0.18068	-0.0869403	0.176913	0.051498	0.30642	0.0656837
cmp0566	-0.122323	0.203142	0.0735581	-0.143429	0.137481	0.104053	-0.114562	-0.0794245	0.0486603	-0.126667	-0.073848	0.0414197	0.0970846	-0.095546	0.0382028	0.0528791	0.0867652	-0.0745528	-0.0550931	-0.0363056	0.247762	-0.0567248	-0.00319596	0.0591112	0.0516666	0.0570156	0.099484	-0.123686	0.175293	-0.134692	0.0245556	-0.156949	0.056868	-0.15759	-0.193774	-0.000897796	0.0620708	-0.138354	-0.0852796	-0.103862	0.0195126	0.0491002	-0.0909441	-0.0140189	-0.00810242	0.00462303	0.0541265	0.145102	-0.0209412
cmp0567	-0.441292	-0.257544	0.556459	0.125662	0.187886	0.11556	-0.0222474	-0.0483587	0.0972847	0.00949596	0.0812707	0.183886	0.308303	0.0511066	0.290931	0.306639	0.387492	0.0411689	-0.0995358	-0.11318	0.229689	-0.233369	0.164649	-0.102798	0.1024	-0.0371185	-0.00794072	0.0916444	0.208233	0.0623995	-0.176771	0.0432184	0.259731	0.0709369	0.0702905	-0.16867	0.168512	-0.0273073	-0.00292702	0.133639	0.138037	0.111323	0.044202	-0.0361891	-0.125577	-0.0515849	0.273798	0.125708	0.0987069
cmp0568	-0.13303	-0.391665	-0.0979132	-0.219112	0.0831956	0.118958	-0.0549536	-0.20527	-0.0767133	0.225788	-0.143643	0.0122276	0.155145	0.0833569	0.42847	0.0558332	0.230211	-0.153657	-0.400844	-0.0961017	0.257686	-0.455144	-0.0554364	-0.163316	0.0725397	-0.0731122	0.115052	0.155021	0.122569	0.121562	-0.0188426	-0.175936	0.422654	-0.14824	-0.139069	0.163026	0.269354	-0.0368063	0.0208201	-0.0687992	0.074415	-0.0360529	-0.095593	-0.0400602	-0.124881	-0.379384	0.381129	0.107552	0.0213198
cmp0569	0.10397	0.112661	-0.0123566	-0.122086	-0.157886	-0.105909	-0.162837	0.0089003	-0.17502	0.0316913	-0.0719945	-0.0578452	-0.232103	-0.153149	-0.140304	-0.141681	-0.296088	-0.056569	0.012281	-0.0679986	-0.374448	0.134077	-0.0777498	0.183222	-0.0341953	0.118992	-0.0278229	-0.122436	-0.207012	-0.129216	-0.197471	0.187272	-0.289695	-0.0244551	-0.0420052	0.225339	-0.335515	-0.0115602	0.00112001	-0.0957637	-0.241727	-0.25229	-0.0488061	-0.257159	0.0460276	0.0506336	-0.331452	-0.183868	-0.171135
cmp0570	-0.0389759	-0.109256	-0.00183162	0.00146985	-0.00913875	0.0151618	-0.0159444	0.179641	0.044097	-0.182208	-0.0536581	0.060438	0.121229	-0.195011	-0.0806939	0.0200626	-0.00312993	0.0889543	0.0947369	-0.0113002	-0.123336	0.0320309	0.102484	0.182637	-0.0547438	-0.0254923	0.0497817	-0.0795197	0.0671188	-0.0759519	0.014522	0.209961	-0.0497553	0.00864716	0.00685435	-0.083291	-0.0990157	0.0192724	-0.00499464	0.0812434	0.0546944	-0.0373373	0.138087	-0.00610121	0.009284	0.135714	-0.0920321	-0.0390668	-0.0226482
cmp0571	-0.10264	0.198869	0.0886914	-0.0142014	0.0424281	0.093361	-0.100592	-0.0634178	0.0583427	-0.113328	0.0831785	0.00210273	-0.00230426	-0.0735551	0.047921	0.0473238	-0.0329003	-0.0649438	-0.0372957	-0.018995	0.141885	-0.0409763	0.023306	0.006972	0.0808295	0.116553	0.0494348	-0.151796	0.19241	-0.156198	0.0699263	-0.195051	-0.108538	-0.249754	-0.265133	-0.0391516	-0.0600744	-0.131128	-0.10033	-0.118865	-0.0546441	0.0987114	-0.093169	-0.0253419	0.022822	-0.0294054	0.0185537	-0.0155799	0.00873214
cmp0572	0.0828299	-0.0672028	-0.0700495	-0.312765	0.0491204	-0.156257	-0.139796	0.0187573	0.0138358	-0.0177444	-0.122316	0.109294	0.0901361	0.031572	0.138038	0.0796639	0.066216	0.0503345	-0.0595829	-0.0952801	0.0924503	-0.0821267	0.0691507	-0.173745	0.110104	-0.229185	-0.0618946	-0.02585	-0.122683	-0.0328718	0.0994964	-0.00519964	0.247774	-0.0772743	-0.0879081	-0.0060462	0.0491268	-0.0344013	0.0770158	0.0736928	0.202107	-0.068299	0.0905064	-0.0713246	-0.100532	-0.153586	0.196939	0.0489133	0.0141429
cmp0573	-0.0153242	0.182844	-0.00272582	-0.117438	-0.00810624	-0.0377358	0.128252	-0.000239722	0.0458746	-0.0113182	0.241493	-0.060051	-0.0201491	0.0134571	-0.122842	-0.0835863	-0.0785213	-0.00990978	0.383227	-0.0738536	-0.124742	0.0718718	-0.0574384	-0.0943556	-0.0421701	-0.107745	-0.0448681	-0.0796038	-0.0774072	-0.0748124	0.0573518	-0.0657256	-0.0246199	0.0971787	0.186928	0.104793	-0.0157515	-0.0120263	-0.0329218	-0.0306596	-0.108313	-0.0481233	-0.0309527	-0.0634175	0.145341	0.171206	-0.0693069	-0.0817562	-0.0793867
cmp0574	-0.0562258	-0.10085	0.046412	-0.0599284	0.116536	-0.0581792	-0.163339	-0.0137508	0.0636355	0.0717242	-0.043946	0.157834	0.192363	0.0152155	0.165518	0.15673	0.149848	0.000591842	-0.123475	0.00372667	0.26451	-0.120767	0.153389	-0.00205398	-0.06911	0.00265165	-0.086875	0.0397324	0.278986	0.0260821	-0.019905	0.129879	0.3456	0.177539	0.165664	0.00783147	0.242947	-0.0665671	-0.0745395	0.0374792	0.123497	0.271784	0.0600814	0.0542885	-0.130697	-0.104866	0.235875	0.0514314	0.231254
cmp0575	0.0424579	-0.0521325	0.0686665	0.0124867	-0.0751453	0.126066	0.187816	-0.0452737	-0.0810246	0.070936	0.047298	-0.0491226	-0.119428	-0.113845	-0.156196	-0.0802398	-0.0547621	-0.0149907	-0.0147936	0.0405951	-0.150028	0.186815	-0.0640224	0.0345376	-0.0829892	-0.0913883	-0.0950688	-0.090459	-0.106788	-0.0884678	-0.12037	-0.011453	-0.0194158	0.19822	0.155518	0.0454402	0.00568424	-0.0464185	0.177596	0.0949452	0.133944	-0.0760046	-0.01817	-0.109883	-0.0232718	0.0241593	-0.0793365	0.132182	-0.115573
cmp0576	-0.0293196	-0.0573281	0.112718	-0.209511	0.0678994	-0.0587594	0.00383484	-0.104262	0.0120682	0.0416079	0.171038	0.0353767	0.10729	-0.0838187	0.185776	0.080137	0.0655116	-0.0999319	-0.0625157	0.102948	0.0805813	-0.179154	0.0741276	-0.098714	-0.00548835	0.052034	-0.150057	0.270614	0.214997	0.262331	0.117485	-0.0577116	0.066439	-0.0890173	-0.0643494	-0.0383384	0.0407331	-0.111423	0.0211238	0.141313	0.109191	0.186469	0.118691	0.133584	-0.0705528	-0.160938	0.229039	-0.0906275	0.10614
cmp0577	-0.145204	-0.128304	-0.0728286	0.0228413	0.0855872	-0.114608	-0.216842	-0.0781126	0.187434	0.0846784	0.0526694	0.0109632	0.156057	0.0242021	0.220452	0.221258	0.0574217	0.0110543	-0.0058626	-0.0629818	0.152088	-0.16124	0.120571	-0.25911	0.0474717	0.043566	0.135136	0.112267	0.0380624	0.102328	0.0775364	-0.0288291	-0.00367974	-0.0685499	-0.0374535	-0.062496	-0.0622254	-0.0369904	-0.154846	0.0662671	0.0120385	-0.0161811	0.0897055	-0.175936	-0.0660231	-0.0336233	0.217717	-0.127602	-0.0907918
cmp0578	0.016797	0.0559987	0.133745	-0.255733	0.0101383	0.0345072	0.149604	-0.0759504	-0.0430635	0.00432311	0.188434	-0.0401327	-0.0207772	-0.191725	-0.0652494	-0.0641523	-0.0497314	-0.112772	-0.0522503	0.0497407	-0.0592681	0.0210034	-0.0347325	-0.0465158	-0.0867561	0.0666773	-0.148476	0.0449083	0.0430723	0.0419156	0.0562371	-0.0301322	0.0143201	0.0608314	0.0872927	0.100151	0.051403	-0.0750068	0.182067	0.223375	0.137357	0.0628237	0.103352	5.70032e-05	0.0290939	-0.0944647	0.131564	-0.149497	0.0701259
cmp0579	0.0740251	-0.0437958	0.116741	-0.168512	0.0218226	-0.0126329	0.00270637	0.0639609	-0.00101766	-0.0736882	-0.0660851	0.0719654	-0.00353969	-0.252932	0.13657	0.136409	-0.0839595	0.0320733	-0.067776	0.204075	-0.0309091	0.0258845	0.158345	0.105924	0.160904	-0.0894668	-0.111968	-0.0850807	0.0176119	-0.0809431	0.0463596	0.0272741	0.208103	-0.066077	-0.104664	-0.0590593	-0.0287906	-0.0187678	-0.000137787	0.0183988	0.175512	0.0342606	0.121176	0.0682775	-0.0875194	-0.0692406	0.047772	-0.115136	0.0499197
cmp0580	-0.118574	-0.293853	-0.171931	-0.198662	-0.0753768	0.0849995	-0.045947	-0.191702	-0.10971	0.198067	-0.161163	0.0299203	-0.0154861	0.0820316	0.384635	0.0463555	0.0661232	-0.153403	-0.358047	-0.0174149	0.118707	-0.384295	-0.0680806	0.0237747	0.174974	0.0922567	0.2143	0.201238	0.120414	0.175421	-0.0480861	-0.188683	0.199747	-0.258585	-0.240866	0.173595	0.0521335	0.0177443	-0.052255	-0.14756	-0.0271503	-0.0138496	-0.125017	0.0629168	-0.0533993	-0.341561	0.289051	0.0420089	0.0429564
cmp0581	0.0200602	0.17629	0.0804671	-0.113246	0.134014	-0.0320216	-0.0564764	0.0764977	0.133053	-0.00832904	-0.0106005	0.113796	0.0847214	0.0477417	0.0521265	0.0181657	0.0789343	0.0843137	0.0852782	0.151253	0.312047	0.0219468	0.0735993	0.0442112	-0.0877863	0.130262	-0.0236038	0.0335448	0.586751	0.0233201	0.0627197	-0.117719	0.122828	-0.0769755	-0.0919613	-0.0194272	-0.0315651	-0.0208889	-0.112164	-0.00856913	0.019322	0.653423	0.0526717	0.492015	-0.013758	0.0413469	0.0724508	0.0887548	0.181293
cmp0582	-0.12123	-0.221232	-0.00940186	-0.0261317	-0.132222	0.0947214	-0.0972611	-0.152273	0.165015	0.0412332	0.0659873	-0.0958269	-0.108073	0.0480995	0.171705	0.0401873	0.014333	-0.12916	-0.213857	0.0673433	0.253333	-0.236491	-0.0356794	-0.0999903	0.156116	0.0833266	-0.143653	0.0982405	0.284801	0.0811448	-0.112061	-0.014868	0.351403	-0.0722213	-0.0732561	0.100512	0.119797	-0.15042	-0.0528484	-0.0374463	0.0561289	0.11703	-0.0924367	0.112573	-0.0942223	-0.251906	0.467175	-0.0108152	0.435065
cmp0583	-0.130749	-0.327859	-0.172833	-0.200572	-0.0440771	0.0953816	-0.0372311	-0.196647	-0.135945	0.185036	-0.177079	0.0343154	0.0373137	0.0817961	0.419896	0.0746303	0.100159	-0.1563	-0.376763	-0.0193117	0.163788	-0.41947	-0.0401923	0.0275193	0.142639	0.0822378	0.220384	0.203374	0.142009	0.177289	-0.0498938	-0.192669	0.261419	-0.25954	-0.243525	0.17925	0.0954139	-0.00144365	-0.0520338	-0.154198	-0.000302557	-0.00706131	-0.123492	0.0645461	-0.0619383	-0.354064	0.326317	0.0617935	0.0649627
cmp0584	-0.012918	0.176186	0.158051	-0.108156	-0.056074	-0.0251708	-0.0155697	0.286129	-0.0200427	-0.197428	0.0449015	-0.0396081	-0.025501	-0.17048	-0.0452995	0.00442245	-0.0835204	0.187426	0.0715095	0.0863792	-0.071694	0.0208398	0.173667	0.173114	-0.020981	-0.0665114	-0.0645717	0.00238593	0.271289	-0.00705856	0.000607516	0.228567	0.0604175	-0.0615033	-0.0534746	-0.12223	-0.115088	0.0904745	-0.149625	-0.0293437	-0.150104	0.160507	0.110128	0.234038	-0.00140769	0.0821961	-0.0735984	-0.10211	0.183012
cmp0588	0.0254617	-0.167652	-0.180006	-0.157237	-0.148048	5.59815e-05	-0.0891298	0.0204194	-0.0511211	-0.0634804	-0.190251	-0.0279173	-0.208906	0.0622444	0.12318	-0.0183823	-0.182868	-0.00424773	-0.127536	0.178642	-0.00235287	-0.0946129	-0.0025821	0.0673594	0.580763	0.0189631	0.0900209	-0.0286391	0.0564996	-0.0262089	0.0187213	0.0556916	0.213028	-0.125523	-0.117835	0.163674	-0.13282	0.0220606	-0.068445	-0.137616	-0.0295883	-0.0194747	-0.0214076	0.0661484	-0.0687211	-0.185567	0.0620483	-0.128942	0.134565
cmp0589	0.0769046	-0.213618	-0.111098	-0.0368086	-0.0322614	0.408171	0.171096	-0.0309236	-0.12719	-0.0389094	0.0567226	-0.0443209	-0.0263183	-0.0912686	0.0283447	-0.0693478	-0.0603889	-0.0910702	-0.198424	0.0257207	-0.0291235	-0.223718	-0.0501544	-0.0264479	-0.0305229	0.0409646	0.0984842	0.153175	0.099668	0.170428	0.00038931	-0.0838495	0.0993596	-0.112802	-0.121355	0.0428237	0.0096392	0.0145408	-0.0312269	-0.0897066	-0.00393858	-0.0882515	-0.056064	-0.0339238	0.330628	-0.179029	0.0562711	-0.0843218	0.0267591
cmp0591	-0.268317	0.0849851	0.142677	-0.0671948	0.210971	-0.0438255	-0.0248491	-0.00217485	0.136001	0.0189305	0.231725	0.040219	0.20837	-0.0452675	0.0619673	0.154832	0.176079	0.0682779	0.1475	0.0348243	0.104748	-0.0927736	0.118374	-0.235072	0.00959063	-0.0141027	-0.095677	0.0630992	0.0473064	0.047094	0.154953	-0.116978	0.126345	0.0669452	0.149279	-0.09444	0.128896	-0.123132	-0.162213	0.0142148	-0.0114292	-0.0132949	0.0610512	-0.120169	0.0712853	0.0906708	0.160316	-0.023857	-0.0470262
cmp0592	-0.0192026	-0.142586	-0.0199386	-0.102467	-0.0743674	-0.0768626	-0.307724	-0.133065	-0.0752352	0.0949652	-0.0458505	0.120687	-0.0828326	-0.0461496	0.255045	0.130838	-0.116734	-0.0625391	-0.2028	-0.171363	-0.0180897	-0.163303	0.0607678	-0.0289914	-0.0225288	0.163515	-0.0716527	0.0477665	-0.148773	0.0236829	-0.168779	0.148539	-0.00255521	0.0507652	0.0368777	0.204728	-0.102389	-0.116712	-0.00259588	0.0150993	-0.0241175	-0.197369	0.0114389	-0.264558	-0.105615	-0.153855	0.127202	-0.17632	-0.0203123
cmp0593	-0.000996753	-0.0522675	-0.0223904	-0.00525112	0.0118413	0.091695	0.0707074	-0.0196275	-0.0605068	0.0827763	-0.0703141	0.0650857	0.00754344	-0.100361	-0.0188556	-0.0229056	-0.0007552	-0.0397371	-0.00896135	0.2397	-0.175781	0.121611	-0.0137315	0.183511	0.161036	-0.0242265	0.0394962	-0.099032	-0.0605117	-0.0930357	-0.0498942	-0.0126829	0.134439	0.0368456	-0.0185327	-0.063743	0.00569639	-0.0236439	-0.0193519	-0.0709379	0.0776622	-0.0939441	-0.017907	-0.124476	0.0595058	0.0237505	-0.0995021	0.0959674	-0.157046
cmp0594	-0.141918	0.145397	0.102329	0.0409088	0.0423023	0.0532561	0.0795921	-0.0221416	0.0551045	-0.000921007	0.151538	-0.0377947	0.0287917	-0.109477	0.0740603	0.0923731	0.0163518	0.051879	-0.10198	0.0706365	0.0838903	0.0232805	0.0717019	-0.254289	0.0265566	0.026509	0.113649	-0.141133	0.0701823	-0.147852	0.104819	-0.17095	-0.0253072	-0.0614164	-0.0765855	-0.114817	-0.0286523	-0.0668872	-0.0555627	-0.0976386	0.0386676	0.0508986	-0.097516	-0.0544729	0.0518623	-0.0670127	0.0124895	0.142565	-0.0622364
cmp0595	-0.0259979	0.0889653	-0.0658638	-0.108173	-0.0506451	0.0412113	0.12208	-0.0245311	-0.0580369	-0.0268167	0.072784	-0.0493965	-0.0394716	-0.104139	-0.0628693	-0.053219	-0.0666763	-0.0323483	-0.0353903	0.0332206	-0.197862	-0.0173537	-0.0153922	-0.0605648	-0.119493	0.0320422	-0.0634406	0.0363137	-0.0600634	0.0300838	-0.0460333	-0.0662098	-0.100357	-0.0418658	-0.0398831	-0.00248415	0.00269058	-0.0275833	0.0186198	0.0363744	-0.0634026	-0.012461	0.00186822	0.00901189	0.183813	-0.0720621	0.0909824	-0.0614034	0.0600705
cmp0596	0.00499384	0.0290059	0.11816	-0.136548	0.0786048	0.229233	0.117162	-0.0570785	-0.0736265	-0.127917	0.0743008	0.0477611	0.109384	-0.155186	0.125674	0.0150629	0.0270143	-0.0768395	-0.153742	0.0464633	0.170157	-0.166882	0.011544	0.0100694	-0.0336259	-0.0320116	-0.0857709	-0.108927	0.397206	-0.118606	0.0589368	-0.0962314	0.233688	-0.0141335	-0.0482166	0.0667139	0.155484	-0.0660189	0.125509	-0.00817461	0.0748747	0.30364	-0.0232402	0.0562673	0.050692	-0.122886	0.0413593	0.0811376	0.0619034
cmp0597	-0.120924	-0.0607919	0.188589	0.0458831	0.132275	0.0477733	-0.0316616	-0.045082	0.123574	-0.0549199	0.129169	0.207435	0.132789	0.101657	0.317473	0.451668	0.0683025	0.139229	0.173267	-0.0956636	0.148436	-0.0444409	0.31273	-0.223319	0.0189609	-0.0697758	-0.0863326	0.0664358	0.002434	0.0489195	0.0691673	0.0667841	0.0988344	0.115592	0.145143	-0.0712578	0.0327545	-0.0211613	-0.154297	-0.0507324	0.0603237	0.0211748	-0.0396491	-0.0587031	0.138242	0.107714	0.262735	0.00833271	0.114687
cmp0598	-0.13051	0.207	0.112707	-0.054178	0.13518	0.118627	-0.130175	-0.12251	0.0909073	-0.0958046	0.0144974	0.0949927	0.0781589	-0.0354354	0.0541735	0.0478516	0.0668133	-0.0857874	-0.0432247	-0.0139217	0.226106	-0.052962	-0.00377526	0.0492385	0.0752932	0.111654	0.0975316	-0.136998	0.202084	-0.148897	0.0624615	-0.203495	-0.00364795	-0.169578	-0.201753	-0.04288	0.00197727	-0.149047	-0.107154	-0.0991242	0.025462	0.106125	-0.0797968	-0.0117989	0.00999883	0.00083265	0.102556	0.1431	0.0225702
cmp0599	-0.0937663	0.0562402	0.0368496	-0.0663018	-0.0477994	0.12964	0.140053	-0.0784733	-0.0139036	0.0325477	0.115105	-0.0524386	-0.0394336	-0.140244	0.0611207	-0.010342	0.0181523	-0.0349668	-0.206087	0.0572334	0.0429268	0.00190638	-0.0292681	-0.13209	0.0573584	0.101329	0.218751	-0.14546	0.100203	-0.157844	-0.00793894	-0.142055	0.036842	0.00644829	-0.0178941	0.00628002	0.0565262	-0.0577631	0.0564081	-0.0657611	0.030533	0.101235	-0.158296	0.0316428	0.00199651	-0.167871	-0.00237433	0.0908959	-0.0634575
cmp0600	0.0450457	-0.0258776	0.000607471	-0.096769	-0.113389	0.184749	0.410435	-0.0372824	-0.121134	-0.0261016	0.172935	-0.117153	-0.0830445	-0.271357	-0.0516975	-0.0662398	-0.0772788	-0.00194778	-0.158189	0.0388562	-0.101687	0.0421431	-0.0443168	-0.0689458	-0.144919	-0.00538213	0.0183235	-0.139824	-0.0589929	-0.132435	-0.0315212	-0.0264196	0.088041	0.162953	0.130512	0.0840555	0.135598	-0.0130992	0.264614	0.0434537	0.0422833	0.00740777	-0.105286	-0.0513532	0.0216913	-0.097199	-0.115943	0.0102174	-0.117824
cmp0601	0.0530312	-0.0604307	-0.0623255	-0.0716111	-0.0205621	0.102323	0.135316	-0.0909988	0.0666552	0.0268338	0.00247178	0.0472243	0.0350873	-0.0238972	0.0080755	0.00488932	0.0777833	-0.043115	-0.128097	-0.0588511	0.145293	0.0361265	-0.0138646	-0.132585	0.00132434	-0.00318541	0.14866	-0.103341	0.0477153	-0.106617	0.0284424	-0.0258058	0.228606	0.182224	0.144154	0.00476915	0.153976	-0.0339457	0.133258	0.0356214	0.126862	0.0991174	-0.0605775	0.0777029	0.00651049	-0.0810165	0.179955	0.130478	0.0153959
cmp0602	0.114686	0.108524	-0.0310739	-0.125902	-0.178141	-0.103698	-0.163405	0.00489242	-0.163608	0.0215765	-0.0725959	-0.0719091	-0.250159	-0.145647	-0.164253	-0.151658	-0.311119	-0.0602583	0.0307983	-0.0714791	-0.362284	0.145889	-0.0888278	0.206926	-0.029771	0.132569	-0.00601427	-0.123861	-0.200936	-0.129526	-0.200152	0.192227	-0.294683	-0.0129845	-0.0368791	0.235779	-0.345751	-0.00649065	0.0116472	-0.0805617	-0.239924	-0.247567	-0.0465257	-0.249375	0.0469428	0.0697054	-0.336032	-0.187774	-0.173081
cmp0604	0.0369789	-0.160673	-0.0570243	0.0132309	-0.0509119	0.504278	0.209455	0.0512979	-0.0915885	-0.111881	-0.0446409	-0.0602794	-0.0398573	-0.120642	-0.0883774	-0.0671508	-0.0886022	-0.0348919	-0.0591587	-0.0714589	-0.078713	-0.0734688	-0.0106058	0.0286172	-0.104143	0.01404	0.0678918	-0.074616	0.0937552	-0.0703037	0.0157855	0.0266007	0.0773676	0.0399852	0.0242756	0.0419618	-0.038035	0.0561123	0.0241131	-0.0286203	0.0205096	-0.101618	-0.0104714	-0.0319035	0.474144	-0.0048129	0.0421237	-0.0767389	0.0117489
cmp0606	-0.0914452	0.206641	0.121502	-0.108846	0.0371371	-0.0319072	0.177961	0.0404095	0.101788	-0.0607972	0.274745	-0.07698	-0.0141948	-0.116627	-0.0408076	0.0518288	-0.0359194	0.103364	0.232277	0.0626354	-0.120475	0.215318	0.0553258	-0.139253	-0.0548222	0.02353	-0.118596	-0.0763047	-0.042864	-0.0666767	0.0682012	-0.0901381	-0.0869503	0.0534605	0.117972	-0.00649967	-0.038062	-0.038917	-0.0574269	-0.010894	0.0045928	-0.0167901	-0.00811587	-0.0822514	0.0911674	0.128283	0.0186887	-0.132679	-0.031979
cmp0607	0.0641715	0.185429	0.132873	-0.0560516	0.235726	-0.0257586	-0.113073	0.123366	0.146497	0.0331192	-0.112679	0.214833	0.166594	0.095641	0.0364084	0.0715092	0.154204	0.155158	0.0867775	-0.00327976	0.363581	0.0872103	0.151496	-0.0332163	-0.0447819	-0.0792847	-0.0488666	0.0557765	0.481782	0.0400017	0.0890748	-0.091613	0.0744412	-0.00592578	-0.0328537	-0.0677025	0.0523358	-0.0729342	-0.0606446	0.0758859	0.135213	0.522076	0.129436	0.414504	-0.0662087	0.0635691	0.225704	0.176939	0.214012
cmp0608	-0.294708	0.0708313	0.175129	-0.0997139	0.25501	-0.0733709	-0.0652069	-0.0153135	0.141533	0.0387827	0.182563	0.0860077	0.254941	-0.0603762	0.111564	0.228246	0.245865	0.103996	0.0684206	0.0258874	0.158799	-0.093232	0.170449	-0.185203	0.00648576	0.0652772	-0.0920176	0.134187	0.0836856	0.113198	0.155923	-0.0982276	0.137261	0.0600788	0.126655	-0.111924	0.137036	-0.127931	-0.182179	0.0456448	0.050873	0.0131733	0.116469	-0.0932435	-0.0648613	0.0740009	0.205129	-0.0165226	-0.0693634
cmp0609	0.0679873	-0.00192927	-0.0315416	-0.0279318	-0.0430743	0.151263	0.231107	-0.0406847	-0.00968127	0.0228704	0.0817863	-0.027751	0.000196905	-0.0865015	-0.0285361	-0.0224399	-0.0185075	-0.00676497	-0.120718	0.00937036	0.0465467	0.0113904	-0.0171752	-0.182312	-0.106547	0.0263453	0.0648422	-0.145248	0.0156153	-0.147295	0.00250027	-0.0730636	0.167272	0.152397	0.11303	0.020774	0.0902452	-0.019542	0.151463	0.00527367	0.0734126	0.0337817	-0.0704586	0.00866132	0.0509214	-0.0483061	0.0419797	0.0612434	-0.0284305
cmp0610	-0.102112	0.136873	0.0867527	-0.114373	0.0340982	-0.0261083	0.156877	-0.0287398	-0.0677756	0.000815528	0.100877	-0.0485884	0.0605516	-0.106413	-0.0648039	-0.0705579	0.0820112	-0.0405105	-0.103824	0.102999	-0.0442125	-0.0530998	-0.0487729	-0.0571798	-0.104367	0.177093	-0.0202188	0.0497018	0.102632	0.0393751	-0.0311329	-0.111225	-0.0805232	-0.0232046	-0.0347526	-0.0241521	0.0446622	0.00792742	0.00588925	0.0419905	-0.0738154	0.201503	-0.00216326	0.234759	0.0113686	-0.0770627	0.0454672	0.0106076	0.0125246
cmp0611	-0.178375	0.015576	0.0149891	-0.00808998	-0.0782132	-0.02453	-0.0146731	-0.156378	-0.060403	0.134614	0.0531851	-0.00866105	0.0348881	0.0252482	0.158288	0.0121059	0.0639941	-0.0821729	-0.142655	-0.0813936	0.0525897	-0.073116	-0.0587025	-0.127352	0.120616	0.0356261	0.21606	-0.0213464	-0.0129012	-0.0435074	-0.117229	-0.158849	0.0198686	-0.0817524	-0.108627	-0.0782482	0.0939403	-0.132526	0.0336657	-0.103587	-0.049899	-0.0449073	-0.208653	-0.0891236	-0.0783058	-0.121416	0.0629806	0.0895752	-0.117795
cmp0612	-0.192153	0.0398266	0.00661964	-0.0677422	0.00367964	-0.0555601	-0.0517903	-0.140663	0.0142511	0.0958394	0.0969134	-0.00290801	0.0973265	0.0595149	0.194464	0.072237	0.0836453	-0.0532688	-0.0284496	-0.10408	0.0907064	-0.113248	-0.00526503	-0.254284	0.148774	-0.00958819	0.190317	0.00636416	-0.0201471	-0.0120126	-0.0139998	-0.173607	0.0705887	-0.0301082	-0.003693	-0.037802	0.0742265	-0.12617	-0.0551429	-0.0964748	-0.0795282	-0.0164704	-0.147292	-0.115393	0.0090906	-0.0942717	0.122148	0.00969665	-0.114479
cmp0613	-0.16665	0.176849	0.115367	-0.163401	0.0235045	-0.0230529	0.145235	-0.0944283	0.10406	0.0789566	0.204899	-0.00125027	0.0405004	-0.0849168	-0.0156197	-0.0361889	0.106705	-0.0930049	0.0664525	0.069928	0.0155813	0.0401926	-0.0868926	-0.14006	-0.106544	0.0212113	-0.0970528	0.0219555	0.111601	0.0176269	0.0258398	-0.173648	-0.0119722	0.0452327	0.0879123	0.00992513	0.165187	-0.0598201	0.0922888	0.154817	0.140336	0.134332	0.0117756	0.0662786	0.017294	-0.0209443	0.175641	0.0269547	-0.0341844
cmp0614	-0.00508272	0.0481943	0.126925	-0.134629	0.0929084	0.211318	0.0929257	-0.0533763	-0.0653482	-0.13764	0.067043	0.0574356	0.122442	-0.150978	0.13262	0.0252114	0.0425917	-0.0719571	-0.14609	0.0555341	0.176036	-0.157904	0.0162888	0.022256	-0.0216719	-0.0295849	-0.0838373	-0.106191	0.403985	-0.116079	0.0624	-0.100506	0.219292	-0.0353509	-0.0669968	0.0438557	0.143536	-0.0676725	0.0998799	-0.0203185	0.06657	0.314182	-0.0287541	0.0598424	0.0483079	-0.116021	0.0345579	0.0910776	0.0586253
cmp0615	0.0321516	-0.0176761	0.0147227	0.0593458	-0.0124348	0.0111204	0.00675358	-0.0493976	-0.0060819	0.145318	-0.00959	0.0168345	-0.0391077	-0.0169808	-0.0794029	-0.0571659	-0.00283033	-0.0328957	-0.0093297	0.15034	-0.138902	0.196425	-0.0487573	0.00519014	0.0149627	-0.0710788	-0.0731202	-0.0722803	-0.0430187	-0.0676034	-0.0495169	-0.0711525	-0.0091808	0.0268995	-0.00730307	-0.0238591	-0.0273365	-0.0250063	0.0346422	-0.0292084	0.174617	-0.043429	-0.0112933	-0.101343	-0.0301015	0.00770085	-0.104298	0.19354	-0.147459
cmp0616	-0.196825	0.0023988	0.21962	0.0422387	0.145727	0.0829797	-0.0754809	-0.0834461	0.0501855	0.0156147	0.138735	0.0480789	0.173143	-0.0467906	0.186606	0.218683	0.17698	0.035453	-0.15927	-0.0249937	0.142075	-0.111901	0.144105	-0.167303	0.0673094	0.110356	0.0547434	-0.042606	0.0329117	-0.0642857	-0.00282028	-0.0825748	0.0732549	0.0366344	0.00922343	-0.0941508	0.0609749	-0.0965135	-0.139124	-0.0939017	0.0152322	-0.0107436	-0.101321	-0.102231	-0.0168159	-0.0950333	0.146748	0.103118	-0.00843742
cmp0617	-0.0846208	0.0450014	0.0591876	-0.0827645	-0.0742467	0.0271834	0.162849	-0.0595798	0.0449476	-0.0225824	0.181524	-0.0481947	-0.0587366	-0.118841	-0.0638983	-0.00945706	-0.00531256	-0.0507814	-0.0695719	0.156165	-0.0991506	0.0305417	-0.0350299	-0.0350885	-0.103372	0.0971524	-0.107065	0.0349678	-0.0631854	0.0307645	-0.0473007	-0.0337444	-0.026799	0.0636471	0.0834042	-0.0346591	0.132477	-0.0158262	0.0954747	0.215907	0.0914399	-0.0151553	0.0431371	-0.0696281	0.068379	-0.0910367	0.228888	-0.0465981	0.0793061
cmp0618	-0.085897	0.0965849	0.0550525	-0.101326	-0.0764175	0.0203958	0.198017	-0.0532616	0.0437675	-0.0313549	0.235183	-0.0606962	-0.0573583	-0.111876	-0.0924111	-0.033347	-0.0261961	-0.0447733	0.0568292	0.109063	-0.134328	0.0594642	-0.0499712	-0.0676107	-0.10852	0.0276578	-0.121104	0.0166562	-0.0844618	0.0133637	-0.0332679	-0.049268	-0.0275523	0.0880659	0.132623	-0.00877112	0.124346	-0.026092	0.083289	0.185617	0.0407396	-0.0327673	0.02303	-0.080967	0.0962456	-0.0221938	0.192469	-0.0657317	0.0551325
cmp0619	-0.0027205	-0.041913	0.0384262	-0.0356473	-0.0929496	-0.0126016	0.199371	-0.0679415	-0.297949	0.207168	0.425198	-0.113018	0.137515	-0.308232	-0.103678	-0.222281	0.0552991	-0.0865157	-0.0417778	0.244237	-0.421312	0.0123958	-0.146806	-0.00144043	-0.0254218	-0.159904	-0.173029	-0.0487606	-0.0491451	-0.039231	-0.0879295	-0.00533861	-0.000128432	0.109202	0.143901	-0.156194	0.22942	-0.00458545	-0.048023	-0.143597	-0.138066	-0.127146	-0.182558	-0.124791	-0.0790087	0.0398132	-0.226858	-0.119825	-0.252284
cmp0621	0.36714	0.0667531	-0.166712	-0.00629381	-0.300957	0.163704	0.115864	0.266741	0.117001	-0.204121	0.0210882	-0.223173	-0.521513	-0.2086	-0.357974	-0.118681	-0.579095	0.143378	0.229609	-0.0436727	-0.127237	0.106603	0.0356115	0.0943378	-0.079942	0.180037	0.0209648	-0.181486	-0.197245	-0.164349	0.119257	0.283246	-0.206337	0.214334	0.223245	0.177357	-0.367375	0.226424	0.0889676	0.126328	0.00622384	-0.168022	0.228316	-0.0817426	0.375943	0.0289808	-0.0180227	-0.303722	0.117021
cmp0622	0.265365	0.250219	-0.00562582	0.0581694	-0.147636	-0.0648765	0.0281973	0.0892817	0.105654	-0.0680108	0.0500026	-0.0911451	-0.295396	0.0151734	-0.490725	-0.110347	-0.280271	0.126725	0.511527	-0.00869412	-0.172685	0.700695	-0.0306947	0.197404	-0.0707256	0.0923286	-0.00626329	-0.119952	-0.234093	-0.0905103	-0.0295782	0.123416	-0.228951	0.230464	0.228048	-0.0390783	-0.191829	0.0133276	-0.0760779	-0.0304715	-0.105422	-0.121242	-0.00704838	-0.0817925	0.146672	0.472884	-0.15957	-0.114204	0.0403782
cmp0623	-0.11346	-0.196744	-0.0387841	0.0322077	-0.231002	0.160356	0.102895	0.158034	-0.127307	-0.3069	-0.0520789	-0.287771	-0.155931	-0.300265	0.0203781	-0.0740346	-0.282931	-0.01521	-0.14615	-0.108644	-0.0674505	-0.281635	0.00422993	-0.0519361	0.0757696	-0.134437	-0.061333	-0.116176	-0.00735966	-0.116049	-0.0816823	0.103836	-0.0267861	-0.215476	-0.216963	0.120881	-0.180962	-0.0721615	0.0605737	-0.0669231	-0.227452	-0.186589	-0.0208613	-0.125864	0.013649	-0.180951	-0.0861203	-0.190583	-0.00255037
cmp0624	-0.17744	-0.00107091	0.334669	0.00383864	0.102278	0.0856352	0.210131	-0.0645088	-0.238485	0.0842808	0.387469	0.0540252	0.289622	-0.39059	-0.0231478	-0.0579197	0.271603	-0.0643412	-0.152911	0.239346	-0.236278	0.0792478	-0.0468512	-0.00596577	-0.114256	-0.13814	-0.201225	0.0946258	0.0928389	0.0912837	-0.100537	-0.0975167	0.0779244	0.0722024	0.0863424	-0.218066	0.267475	-0.129787	-0.0291006	-0.0427258	-0.0299974	0.0622045	-0.12049	-0.0447184	-0.122772	-0.0398402	-0.0787158	0.0311351	-0.17631
cmp0625	-0.0958527	0.0880358	0.241255	-0.0955995	0.187316	-0.067558	0.033036	0.0160326	0.231652	-0.26202	-0.0880194	0.433289	0.214358	-0.0239536	0.0623335	0.352701	0.260863	0.105386	0.12909	-0.173191	0.369204	0.0905135	0.230545	0.0872649	-0.142266	-0.106713	0.0235176	0.0141095	0.00758255	-0.0122785	0.0662365	0.102297	0.205788	0.261397	0.229972	-0.107547	0.217482	-0.0146084	0.624414	0.929759	0.578582	0.480786	0.570451	0.455734	-0.167829	0.153013	0.303434	0.33928	0.130724
cmp0626	-0.143439	-0.176252	0.138631	0.180052	0.111135	0.0619719	0.13971	0.390648	0.0671439	-0.295602	0.0257919	-0.00242899	0.0679063	-0.264159	0.0726923	0.276771	-0.0648959	0.35947	0.10085	-0.07955	-0.038691	-0.0312777	0.335441	-0.117136	-0.0147739	-0.264341	-0.0235253	0.0398393	0.00780646	0.0381594	0.23421	0.100996	0.0170969	-0.00342355	0.0482466	-0.17124	-0.141169	-0.0356687	0.0393313	0.147072	-0.0227811	0.0144751	0.299585	0.0327983	-0.00916361	0.154243	-0.0520258	-0.0113832	-0.0787832
cmp0627	0.410438	-0.0780073	-0.343541	0.124777	-0.393243	0.0857802	-0.136915	0.0867563	0.125022	-0.0717644	-0.183256	-0.283612	-0.633523	0.182462	-0.196478	-0.20588	-0.6415	0.0127112	0.145803	-0.00420248	-0.0896823	0.0162727	-0.0687397	0.078906	0.0701465	0.229397	0.0657559	-0.0621626	-0.170176	-0.0435941	0.00716611	0.241081	-0.345671	-0.0598608	-0.0496025	0.471398	-0.519381	0.220941	0.0122673	-0.0379668	-0.14935	-0.205144	0.0836197	-0.158258	0.271143	-0.0544045	-0.0477287	-0.352347	0.110226
cmp0628	0.463426	-0.0935526	-0.278624	-0.1197	-0.113608	-0.0506628	0.224693	-0.10751	-0.141421	0.199776	0.178913	-0.0581173	-0.119387	-0.0207854	0.00879592	-0.0928015	-0.133933	-0.110419	-0.0332596	0.21086	-0.10568	0.0196881	-0.108324	-0.125109	-0.111635	-0.0817332	-0.126429	0.306498	-0.0994196	0.318036	0.0895368	-0.139518	-0.0253697	-0.0582501	-0.0670321	0.0999466	-0.107201	-0.10648	0.0663276	-0.0609693	-0.114533	-0.0281601	-0.0796299	-0.0314995	-0.00916816	-0.051463	-0.067831	-0.157527	-0.0900502
cmp0629	-0.0181241	0.182767	0.0886992	-0.119331	-0.020964	-0.102584	-0.266489	-0.0660942	0.224769	-0.0808409	-0.240425	0.677127	-0.103534	0.207892	0.262096	0.347672	-0.0171039	0.0679547	0.265011	-0.076201	0.201722	0.205737	0.134518	0.20289	0.0782458	0.158091	0.0247331	0.0550025	-0.0585477	0.0377203	-0.0622766	0.0999762	-0.0132983	0.206239	0.192614	0.0267749	-0.00328897	0.0586784	0.162657	0.341211	0.338031	0.18862	0.195408	0.151639	0.00790799	0.172966	0.178524	0.0854085	0.162016
cmp0630	-0.212336	0.355868	0.88299	-0.0393579	0.36493	0.00235416	0.0407662	0.171626	0.0808924	-0.139523	0.134723	0.250679	0.247183	-0.170119	-0.0278765	0.238382	0.35835	0.257828	0.147851	0.0279093	-0.0180044	0.325955	0.251459	0.0355745	0.0211223	-0.0687715	-0.183128	0.0265657	-0.0267317	0.0314828	0.0132223	0.0879333	0.0572447	0.214497	0.216611	-0.319941	0.174202	-0.0571468	-0.0378883	0.143845	0.164648	0.171317	0.142718	0.0663965	-0.156454	0.194736	0.0406438	0.161195	0.0990459
cmp0631	0.0238504	0.12672	0.129458	-0.0392618	0.13855	-0.0671813	0.277459	-0.000848874	0.0294657	-0.00405038	0.233689	0.0566535	0.0710674	-0.178575	-0.00749238	0.0157823	0.114055	0.0270339	-0.0566344	0.356439	-0.0382169	0.0477898	0.0394378	-0.0965548	-0.0421129	-0.121465	-0.0497176	0.638267	0.127901	0.674066	0.0487132	-0.132388	-0.153426	-0.260493	-0.25347	-0.150439	-0.0387437	-0.205459	-0.166838	-0.0594086	-0.187581	0.0671314	-0.00407864	0.0661193	-0.117677	-0.0555013	-0.023067	-0.108185	-0.0185788
cmp0632	-0.0763944	-0.112401	-0.06803	-0.0226438	-0.272224	0.371506	0.28601	-0.243439	-0.380839	0.0736553	0.176229	-0.178125	-0.216194	-0.0712503	0.138388	-0.235976	-0.165809	-0.342806	-0.437043	0.118291	-0.129228	-0.329084	-0.280879	-0.0947758	0.113487	0.0816475	0.0347162	-0.0388556	0.0479515	-0.0370549	-0.190141	-0.168351	-0.00481582	-0.204062	-0.227706	0.365813	0.0525477	0.0268096	0.163643	-0.130918	-0.168592	-0.0806265	-0.305697	-0.0747279	-0.108482	-0.35636	-0.0813403	-0.0882714	0.026048
cmp0633	-0.227918	-0.0842441	0.296886	0.0358492	0.540101	0.028476	-0.0233303	0.0804029	0.242337	-0.15044	-0.135135	0.295396	0.654435	-0.00744403	0.228156	0.413449	0.642877	0.182366	0.068955	-0.232806	0.359854	0.100935	0.333966	0.090515	-0.149223	-0.157299	0.159287	0.0354662	0.216857	0.022272	0.222977	-0.0330192	0.467045	-0.00182162	-0.0373366	-0.373253	0.351404	-0.0832202	-0.106109	0.15929	0.316426	0.278939	0.234238	0.263862	-0.121169	0.229394	0.340149	0.471737	0.0968315
cmp0634	0.112148	-0.0170817	-0.133703	-0.0546783	-0.068608	-0.0785981	0.103852	-0.000965121	-0.0991758	0.078755	0.0882655	-0.176602	-0.11036	0.0576227	-0.160407	-0.285047	-0.0741772	-0.11494	-0.110461	0.227797	-0.127044	0.0308394	-0.151852	0.0563502	-0.0172728	0.181853	0.211199	0.0333122	-0.0246633	0.045967	0.0694269	-0.100027	-0.180689	-0.189741	-0.192076	0.116345	-0.0433878	-0.0919727	-0.0191171	-0.157041	-0.0845682	0.0124244	-0.104172	-0.0218842	0.00300664	-0.118483	-0.128331	-0.044291	-0.0772389
cmp0635	-0.0226936	0.191014	0.105065	-0.134174	-0.0165124	-0.101111	-0.252121	-0.0680876	0.208913	-0.0670601	-0.231261	0.686932	-0.0814272	0.185521	0.25499	0.347253	0.00486342	0.0687435	0.255458	-0.0631867	0.215829	0.215464	0.129563	0.195127	0.0660461	0.142825	0.0246223	0.0475977	-0.0531016	0.0290554	-0.0681912	0.0743173	-0.0103149	0.191196	0.170583	-0.000308259	0.0105359	0.0428647	0.172558	0.356508	0.346696	0.192917	0.193939	0.15828	-0.0136034	0.175803	0.1787	0.119387	0.156358
cmp0636	-0.287899	0.287488	0.806587	-0.0173942	0.344495	-0.0153346	0.0302883	0.195377	0.148497	-0.185146	0.141314	0.222279	0.367313	-0.225443	-0.0882833	0.250306	0.34847	0.221012	0.287061	-0.051527	0.0430261	0.300732	0.252537	0.0384988	-0.0655749	-0.118619	-0.160359	-0.0685654	0.106149	-0.0657643	-0.0222352	0.10889	0.0280888	0.125791	0.12862	-0.365771	0.0926818	-0.0470779	-0.0646708	0.186621	0.164241	0.173617	0.195962	0.0798118	-0.121328	0.3215	0.0384159	0.137872	0.112848
cmp0638	0.0388767	0.0579275	0.00475362	0.158472	-0.00527495	0.0334234	0.26919	0.00284021	-0.0483275	-0.00855066	0.220231	-0.0406909	-0.0522455	-0.249897	-0.152226	-0.14884	-0.0682769	-0.0294865	-0.084807	0.189222	-0.106179	-0.00545858	-0.0547206	-0.163144	-0.057113	0.064917	0.0109574	0.131559	0.0313553	0.151958	0.108845	-0.0784883	-0.282515	-0.176027	-0.178614	0.0309922	-0.111894	-0.152403	-0.0980675	-0.0822366	-0.154627	0.00734773	0.00341231	-0.0236021	0.0295055	-0.0439667	-0.21054	-0.0990455	-0.195924
cmp0639	-0.428433	0.0664851	0.450167	-0.0875642	0.517775	-0.131895	-0.160258	-0.221653	0.220109	0.0168215	-0.200417	0.502157	0.65711	0.147051	0.286822	0.481633	0.859681	-0.0089352	-0.0162645	-0.114176	0.486613	0.107481	0.196243	0.0562316	-0.0304599	-0.142026	0.0493622	0.182215	0.157727	0.154707	-0.0827804	-0.205338	0.397957	0.0612027	0.0186275	-0.394433	0.486217	-0.239947	-0.0267649	0.27032	0.3969	0.364594	0.0668092	0.303061	-0.39178	0.142561	0.417644	0.548449	0.123489
cmp0640	0.15072	0.232821	0.447268	-0.0998741	0.569065	-0.0506023	0.100801	0.381515	-0.00368302	-0.0524347	-0.000522649	0.254128	0.50866	-0.34231	-0.103678	0.18517	0.358386	0.419166	0.0905491	0.0258358	-0.00682121	0.325893	0.370755	-0.0322926	-0.148529	-0.247494	-0.213694	-0.0912719	0.0470314	-0.0926711	0.291673	-0.0408381	0.0440797	0.0859191	0.0506921	-0.357687	0.173927	-0.0713156	-0.0295733	0.149536	0.302868	0.163899	0.337389	0.0597467	-0.0820421	0.183841	-0.0563743	0.254185	-0.086278
cmp0641	-0.00100675	0.206277	0.0789185	-0.115551	-0.03293	-0.0995787	-0.260144	-0.0559382	0.226048	-0.0999905	-0.236444	0.623801	-0.126545	0.205507	0.206477	0.333256	-0.0518343	0.0840421	0.303506	-0.0824161	0.184321	0.249468	0.134456	0.211128	0.0591915	0.149632	0.022671	0.0384028	-0.0756513	0.0256048	-0.0660653	0.0998513	-0.0552901	0.210788	0.193994	0.0164568	-0.0434406	0.0587607	0.169383	0.351858	0.329471	0.174497	0.199111	0.152412	0.0095001	0.210574	0.157002	0.0818006	0.16953
cmp0642	0.00736179	0.199457	0.0777693	-0.103632	-0.0499003	-0.10319	-0.259895	-0.0443186	0.239842	-0.0938666	-0.230775	0.609008	-0.142245	0.200881	0.213141	0.333504	-0.0600714	0.0989614	0.314064	-0.076358	0.183249	0.249683	0.131049	0.211923	0.0523678	0.159385	0.020203	0.0360635	-0.0820629	0.0236153	-0.0605609	0.109539	-0.065689	0.204807	0.188233	0.00819592	-0.0527517	0.0551051	0.174323	0.362462	0.328406	0.166817	0.204875	0.141893	0.0145862	0.217212	0.148961	0.0790752	0.155204
cmp0643	-0.212667	0.468617	0.836011	-0.093523	0.362007	-0.0846219	0.0196438	0.143493	0.114164	-0.131959	0.190219	0.286694	0.292691	-0.185712	-0.132591	0.188621	0.346568	0.21339	0.247663	0.0456788	-0.0123721	0.385404	0.213014	0.0976404	-0.0108773	-0.0243756	-0.172493	-0.0308398	0.0193708	-0.0159437	0.00292683	0.0895702	-0.0200332	0.199068	0.204352	-0.348066	0.1318	-0.0742521	-0.0511012	0.192877	0.177081	0.235377	0.165142	0.124421	-0.178416	0.293637	-0.0187489	0.135338	0.0948934
cmp0644	-0.0502074	-0.0461961	-0.102799	-0.0452807	-0.0760787	-0.0524546	-0.0195915	-0.036866	-0.0224077	0.0954116	-0.0586405	0.0212651	-0.0784457	0.0331468	0.0354434	-0.10048	-0.0218427	-0.0231622	-0.0784148	-0.150798	0.057329	-0.0742792	-0.0822641	0.0372286	0.00637341	0.0195801	0.166619	0.0354789	-0.0241255	0.0333281	-0.0100048	-0.00523003	-0.0628439	-0.0353439	-0.0298078	0.111821	0.00862856	0.141044	0.023037	0.00164706	-0.0723165	-0.0641953	-0.0318902	0.0174695	0.0249923	-0.119063	0.0705801	-0.0448422	0.0143352
cmp0645	-0.191228	-0.0775543	0.129468	-0.197475	0.030159	0.0612725	0.00251666	-0.374054	-0.0373182	0.195629	0.118514	0.101008	0.196559	0.118754	0.227869	0.0183488	0.406572	-0.293016	-0.347328	0.0649503	0.272774	-0.226296	-0.134363	0.0133769	-0.0453187	0.155155	-0.028323	0.239404	0.230678	0.219988	-0.112832	-0.176507	0.309606	0.0326078	0.00674444	0.083558	0.447838	-0.111634	-0.0573104	-0.014099	0.0315274	0.299739	-0.205155	0.24363	-0.212346	-0.298765	0.411015	0.122062	0.20089
cmp0646	-0.0896692	0.501731	0.757787	0.00382211	0.317847	-0.056342	0.050489	0.214971	0.0936692	-0.152777	0.139976	0.195965	0.127801	-0.174221	-0.220191	0.120424	0.224631	0.27286	0.216878	0.0968897	-0.0820929	0.467216	0.208151	0.0663973	-0.0009973	-0.001463	-0.192609	-0.0280555	-0.0908807	-0.00565095	0.0538968	0.08001	-0.133907	0.227256	0.225322	-0.278505	0.065239	-0.0492573	-0.0400497	0.13257	0.128838	0.189673	0.155914	0.0919085	-0.124612	0.248816	-0.101292	0.125535	0.0591922
cmp0647	-0.147552	-0.25038	0.0124733	-0.134449	0.0822076	-0.0010373	-0.0403927	-0.161621	-0.0255647	0.225249	-0.0374023	0.0707695	0.183501	0.0643833	0.28731	0.0397372	0.298202	-0.0766115	-0.298519	-0.144568	0.119573	-0.272197	-0.057394	-0.0567413	0.0657345	-0.0645974	0.0955245	0.243625	0.0536052	0.215884	-0.00641747	-0.0957393	0.23451	-0.10547	-0.098014	0.0547944	0.191314	-0.0172591	-0.00445328	-0.0723695	-0.0319266	-0.0274306	-0.091839	-0.0394195	-0.15059	-0.253227	0.223955	0.0859401	-0.0846996
cmp0648	-0.0559572	0.0878397	0.216174	-0.0805312	0.0600775	0.00250842	0.252627	0.219394	-0.281433	-0.196771	0.364655	-0.0818819	0.125212	-0.477828	-0.159543	-0.0964036	-0.0467839	0.100077	-0.00972997	0.0780165	-0.277986	0.0977611	0.127145	0.0351134	-0.167208	-0.0881501	-0.19489	-0.0462621	0.0356781	-0.0134616	-0.0254178	0.130304	-0.0523847	-0.0620009	-0.0590687	-0.0601772	0.0158599	-0.0938182	-0.101131	-0.145232	-0.221028	-0.0741302	0.0184791	-0.0304181	-0.0257118	0.0219578	-0.201343	-0.128331	0.034768
cmp0649	-0.320128	0.144943	0.855903	-0.179015	0.38555	-0.00905937	0.0681454	0.108123	0.0330083	-0.110346	0.130819	0.342976	0.452297	-0.208351	0.169697	0.324154	0.477021	0.179417	0.043217	0.00109872	0.123593	0.102393	0.289616	0.0180127	0.0012425	-0.0641139	-0.140167	0.00536212	0.142965	-0.00491677	-0.0355656	0.0438689	0.283878	0.143483	0.13934	-0.296131	0.275226	-0.11651	-0.00395557	0.176937	0.257533	0.232347	0.173668	0.106136	-0.242599	0.123206	0.185305	0.192544	0.140485
cmp0650	-0.0827291	-0.00677585	0.0145793	-0.0427497	-0.010429	0.281435	0.0560393	-0.0387177	0.00702339	-0.0724638	0.0334713	-0.0436043	-0.0436763	0.0229141	0.133608	-0.00612792	-0.0440255	-0.0481067	-0.077531	0.0905839	0.0416008	-0.20173	-0.0224003	-0.0842202	0.241844	0.127919	0.128695	-0.0356283	0.193294	-0.0389828	0.0100254	-0.102027	0.0571075	-0.107469	-0.109879	0.0495145	-0.0836074	0.129667	-0.134269	-0.146593	0.00714176	-0.0534136	-0.113353	0.0110827	0.19327	-0.102796	0.121816	-0.0883796	0.0810167
cmp0651	-0.136971	0.217439	0.283178	-0.126842	0.357959	-0.0339671	0.0824471	-0.0315167	0.314568	-0.254902	-0.140761	0.458701	0.364239	-0.0395173	0.0183336	0.41166	0.48785	0.0702336	0.126099	-0.124946	0.392023	0.232146	0.243846	0.0493153	-0.13883	-0.185969	0.0584006	0.017494	-0.0010336	0.00239724	0.12073	-0.0368104	0.237898	0.219564	0.178035	-0.228754	0.291473	-0.0717036	0.347703	0.724883	0.52798	0.442327	0.443568	0.401939	-0.161978	0.21044	0.339854	0.369716	0.110224
cmp0652	-0.159449	-0.251124	-0.149915	-0.147692	-0.193847	0.00371773	0.00185527	-0.214974	-0.0475561	0.13069	-0.0853947	-0.110482	-0.128159	0.100218	0.399784	0.0838993	-0.0459249	-0.209869	-0.330698	0.00802606	-0.0698896	-0.387525	-0.0788714	-0.0189137	0.129519	0.0333254	0.181708	0.15129	-0.0702642	0.12927	-0.109116	-0.117266	0.0374749	-0.13958	-0.149644	0.107034	-0.056603	-0.0087347	0.00675335	-0.120573	-0.125624	-0.102835	-0.175195	-0.0712921	-0.0675318	-0.314183	0.115392	-0.0284118	-0.0699329
cmp0653	0.175111	-0.0341874	-0.223713	-0.122103	-0.12619	-0.024926	0.0838834	-0.0900247	-0.1165	0.175782	-0.165445	0.000385225	-0.103008	0.125822	0.149165	-0.0642835	-0.102428	-0.0983199	-0.121679	0.0785182	-0.0594723	-0.176192	-0.103393	-0.00793239	0.0968395	-0.0982434	0.0724943	-0.0553889	-0.081057	-0.057503	0.0268548	-0.111252	0.0239045	-0.0578421	-0.0637646	0.0546875	-0.111108	0.141129	0.108814	-0.0183481	0.140741	-0.0586453	-0.0556636	0.00053015	0.00828342	-0.140451	-0.0357448	-0.0496294	-0.116948
cmp0654	-0.100589	0.179422	0.390504	-0.15342	0.341712	-0.0452271	0.0377554	-0.00373157	0.265064	-0.256549	-0.0679066	0.40441	0.291872	-0.109961	-0.0218966	0.313622	0.394868	0.0564066	0.0377405	-0.0565871	0.314754	0.18382	0.229909	0.0439524	-0.114697	-0.105003	-0.0465069	-0.0221626	0.0915692	-0.045759	0.124856	0.064016	0.278908	0.217402	0.196103	-0.190908	0.243233	-0.0253077	0.313742	0.654401	0.507447	0.502299	0.462455	0.468471	-0.150013	0.0932096	0.435976	0.25879	0.26869
cmp0655	-0.0571536	-0.106892	-0.122027	-0.127325	-0.0417447	0.0295941	0.00537876	-0.11051	-0.132415	0.132434	-0.136101	0.0223735	-0.0146718	0.0214277	0.108834	-0.0768141	0.00109859	-0.107483	-0.176453	-0.106976	-0.0321438	-0.0666705	-0.125021	0.176529	0.126509	0.118488	0.221998	-0.296111	-0.108443	-0.288542	-0.00954103	-0.107902	0.105919	-0.0522626	-0.0785023	0.136167	0.00900689	0.110721	0.0664384	-0.0782103	0.0570803	-0.0952097	-0.118624	-0.0380776	-0.0145486	-0.1055	-0.0128325	0.0997828	-0.0726635
cmp0656	0.204802	-0.192939	-0.27139	0.099957	-0.316612	-0.0494792	-0.208621	0.00633946	0.228706	-0.0274752	-0.171453	-0.110371	-0.331597	0.0856572	-0.098182	-0.0360213	-0.322205	-0.00649674	0.141784	-0.010167	-0.0192662	0.0230178	-0.0478435	0.176768	0.0200046	0.103454	0.118645	-0.106945	-0.166887	-0.105293	-0.0715662	0.247486	-0.107766	0.039837	0.00903516	0.125315	-0.251273	0.16718	-0.00072166	0.123493	0.0456548	-0.155839	0.109167	-0.15862	0.115814	0.00574109	-0.00787412	-0.179949	-0.0658069
cmp0657	0.0311378	-0.261211	-0.197982	-0.0680186	-0.260777	0.22818	-0.0871469	-0.122049	-0.0483842	0.179718	-0.0807728	-0.186027	-0.225657	0.188408	0.246874	-0.0664901	-0.191796	-0.161184	-0.281784	0.00518281	-0.100399	-0.393986	-0.106435	-0.101765	0.193962	0.00285352	0.0718977	0.13933	0.0237318	0.114262	-0.116119	-0.0358548	-0.0521408	-0.225078	-0.217743	0.24856	-0.175946	0.0801167	-0.0902961	-0.267118	-0.257093	-0.1644	-0.189701	-0.188012	0.105208	-0.353943	0.0442019	-0.200632	-0.12719
cmp0658	0.0570168	0.131493	0.0540252	0.158123	0.0021048	-0.0964294	-0.0835954	0.297224	0.226481	-0.21396	0.0219487	0.00982712	-0.104451	0.0889033	-0.13491	0.179801	-0.192058	0.386592	0.898053	-0.164867	0.0336679	0.373417	0.239466	0.159799	-0.0272876	-0.0110158	0.00572784	-0.0682446	-0.106399	-0.0577935	0.119253	0.287226	-0.182663	0.174978	0.22557	-0.147321	-0.24531	0.157219	-0.0703189	0.109191	0.0274992	-0.0676344	0.284146	-0.0603877	0.218502	0.631562	0.042598	-0.0986324	0.145645
cmp0659	0.0941347	0.0371647	-0.169283	-0.168823	-0.0160428	-0.0144855	0.0185974	-0.170898	0.239167	-0.0339265	-0.13861	0.0569829	-0.0748323	0.115352	0.0261772	0.0776768	0.051338	-0.100327	0.0466409	0.0959516	0.235259	0.0652177	-0.0796616	-0.117011	0.151299	-0.102684	0.122012	0.0822504	0.0273281	0.0755998	0.0101041	-0.228308	0.129963	-0.112853	-0.113992	-0.00844531	-0.0241995	-0.0813813	0.0613307	0.201676	0.315274	0.131891	0.0113457	0.211495	-0.00434058	-0.0303976	0.364934	0.0828156	0.163026
cmp0660	-0.459597	0.0430168	0.820183	-0.196335	0.399044	-0.00434325	-0.0386031	0.00214828	0.117482	-0.0937376	0.0363379	0.404598	0.50205	-0.191427	0.309102	0.418378	0.591864	0.0893785	-0.038464	-0.0563088	0.224554	-0.00318017	0.264263	0.0529622	0.0557362	-0.0981991	-0.101401	0.0670593	0.205155	0.0436505	-0.0793298	0.0295437	0.376598	0.123805	0.125185	-0.337647	0.343528	-0.139284	-0.0396526	0.21052	0.276905	0.258312	0.1365	0.11887	-0.275253	0.0542484	0.280608	0.256235	0.151408
cmp0661	-0.17862	-0.323424	-0.179068	-0.178095	-0.213211	0.0633183	0.059256	-0.272102	-0.106475	0.150538	-0.0636206	-0.151124	-0.155781	0.145546	0.435863	-0.0125775	-0.0318547	-0.255988	-0.39632	0.0165263	-0.0453376	-0.455883	-0.177696	-0.0474192	0.142843	0.0439973	0.163958	0.141557	-0.0278443	0.113605	-0.147469	-0.194058	0.0820787	-0.193116	-0.198213	0.188491	-0.0168303	-0.0389057	0.0707779	-0.167834	-0.167776	-0.113059	-0.270564	-0.0958974	-0.0891204	-0.391213	0.105848	-0.0266264	-0.0703756
cmp0662	0.261551	0.0918473	-0.171983	-0.0735464	-0.136029	0.0993257	0.00906816	0.453703	0.133404	-0.370266	-0.283416	-0.200458	-0.294455	-0.279244	-0.315587	-0.146319	-0.367535	0.277043	0.164133	0.0487236	-0.156946	0.153063	0.111097	0.231172	0.0583898	-0.00888151	0.145316	-0.30175	-0.153503	-0.282405	0.225866	0.311381	-0.120007	0.0480975	0.0564154	0.0930966	-0.234692	0.168019	-0.0645003	-0.0717045	-0.0841786	-0.176073	0.223174	-0.0719213	0.15509	0.086129	-0.222545	-0.213633	-0.0142805
cmp0663	-0.148896	-0.362159	-0.182085	-0.136027	-0.143271	0.149493	-0.022656	-0.307617	-0.145641	0.30666	-0.0489613	-0.0750037	0.00413103	0.126107	0.441633	-0.0143782	0.083164	-0.277471	-0.492091	-0.0055556	0.0259523	-0.528152	-0.172382	-0.0681201	0.18045	0.0359966	0.174212	0.23177	0.0526906	0.202226	-0.143644	-0.187326	0.165367	-0.286467	-0.278745	0.207975	0.0885195	-0.00850879	-0.00551837	-0.219712	-0.0983984	-0.134848	-0.246638	-0.135271	-0.147814	-0.475163	0.176021	-0.0362167	-0.108414
cmp0664	-0.0418201	-0.198722	0.000846828	-0.136342	0.0752877	0.0710903	-0.0312362	-0.0862523	-0.145723	0.0548035	-0.0495517	-0.0554377	0.0906415	-0.122164	0.0531758	-0.132552	0.0970778	-0.141974	-0.282252	0.0874285	0.000585943	-0.119734	-0.114038	-0.00674609	-0.0373663	0.0711727	0.0096123	-0.237017	-0.0771335	-0.229066	-0.0543125	-0.0547134	0.243274	-0.0496658	-0.074369	0.0381184	0.291743	-0.0488708	-0.0577508	-0.123735	0.0140161	-0.0651153	-0.114455	-0.0812854	-0.0910792	-0.267717	0.0489565	0.193143	0.0392058
cmp0665	0.180371	0.095839	-0.0191587	0.166344	-0.223431	-0.0814364	-0.14417	0.405263	0.224203	-0.224763	-0.0695726	-0.130061	-0.361228	0.0609215	-0.235946	0.0908475	-0.418775	0.342729	0.548321	-0.126737	-0.0406249	0.229834	0.250842	0.174651	0.0450285	0.00489563	-0.0672955	-0.0297538	-0.120262	-0.0200095	0.0133513	0.484286	-0.239768	0.221959	0.227668	-0.119127	-0.358175	0.208774	-0.0954695	0.0462772	-0.0771864	-0.104659	0.232387	-0.0718258	0.275612	0.271202	-0.022394	-0.229825	0.156
cmp0666	-0.196544	-0.361546	-0.183686	-0.10517	-0.137503	0.167342	-0.0438873	-0.300906	-0.217184	0.272499	-0.0435263	-0.102457	0.0147284	0.132142	0.463419	-0.0354808	0.055629	-0.288656	-0.499843	0.0575018	-0.010085	-0.568813	-0.168629	-0.165894	0.158793	0.0033346	0.0862724	0.15054	0.091589	0.116928	-0.172393	-0.217035	0.12705	-0.303596	-0.302921	0.242756	0.0863283	-0.0734151	-0.030645	-0.264373	-0.166386	-0.133917	-0.28074	-0.186492	-0.133871	-0.476	0.082434	-0.0152999	-0.146993
cmp0667	-0.0808599	-0.0101132	0.193641	0.0705277	0.175194	-0.0270185	-0.189964	-0.00624336	0.0743562	-0.103938	-0.211085	0.312598	0.319907	0.166055	0.208507	0.372103	0.367322	0.0594965	0.0533295	-0.193524	0.455764	0.098294	0.192799	0.0963133	-0.0739305	-0.0107218	0.0981651	0.0563722	0.015774	0.0297975	-0.0243446	0.0593677	0.185519	0.224857	0.20399	-0.195465	0.378287	-0.0501704	0.075613	0.313627	0.381832	0.253907	0.174313	0.223482	-0.208032	0.0465064	0.329915	0.323399	0.151025
cmp0668	-0.0164561	0.358371	0.255737	-0.0415331	0.0267578	-0.0430346	-0.0692186	0.170671	0.0902323	-0.151338	0.198715	-0.0241395	-0.000580405	-0.155579	-0.195893	-0.00878901	-0.119253	0.0881065	0.135027	-0.0142552	-0.0654786	0.164035	0.108183	-0.00324482	-0.0751147	0.0818251	-0.121028	-0.140601	-0.00833217	-0.131454	0.0644361	0.0836678	-0.239262	-0.121043	-0.138708	-0.153393	-0.158781	-0.0633567	-0.125868	0.0128527	-0.110948	-0.0462909	0.0815474	-0.0731746	0.0915849	0.192034	-0.15263	-0.144267	-0.0612492
cmp0669	-0.174081	-0.323667	-0.183482	-0.213285	-0.196635	0.0370142	0.03424	-0.271935	-0.0908474	0.180809	-0.0531193	-0.121186	-0.136271	0.116751	0.437698	0.0045536	-0.00974439	-0.252836	-0.397118	0.00339006	0.0104148	-0.472294	-0.163978	-0.0322058	0.116019	0.0770692	0.157275	0.179868	-0.0163764	0.152551	-0.114703	-0.193909	0.130249	-0.189286	-0.190773	0.208968	0.00854739	-0.0301057	0.0584556	-0.154027	-0.133552	-0.0927995	-0.243762	-0.0925544	-0.0909988	-0.401387	0.163103	-0.00870118	-0.0588592
cmp0670	-0.209956	0.184689	0.793	-0.132026	0.373235	-0.0028492	0.0420335	0.138352	0.0337553	-0.153619	0.135291	0.264644	0.432214	-0.239708	0.0191086	0.21409	0.395859	0.157876	0.0832496	-0.0453239	-0.0368467	0.188982	0.246427	0.0555615	-0.0397013	-0.0927733	-0.161566	-0.0237388	0.0841224	-0.0270628	-0.000234418	0.0955163	0.170689	0.164706	0.17162	-0.306829	0.186582	-0.0982321	-0.0510552	0.119962	0.157777	0.191788	0.177213	0.105499	-0.156711	0.186703	0.0739014	0.112827	0.103005
cmp0671	-0.101762	-0.110158	-0.122025	-0.0605519	-0.113762	-0.00457721	0.03257	-0.137108	-0.187487	0.223309	0.0212226	0.00177089	-0.0533427	0.0264159	0.1637	-0.0730892	-0.0581197	-0.127914	-0.221182	-0.0931761	-0.137306	-0.240531	-0.109853	0.110501	0.0273628	0.123102	0.138669	0.16637	-0.151019	0.16067	-0.0473896	-0.057115	0.00357801	-0.142287	-0.115118	0.156479	0.0030258	0.0734703	0.041908	-0.161202	-0.111708	-0.206591	-0.136593	-0.186715	-0.017353	-0.219599	-0.0199699	-0.0510814	-0.140158
cmp0672	0.379502	0.043829	-0.0808757	0.130255	-0.21274	0.122248	0.0506226	0.649698	0.0262389	-0.257035	-0.0284233	-0.237444	-0.362889	-0.412787	-0.328732	-0.126664	-0.566832	0.388206	0.185908	-0.0281322	-0.312218	0.0472651	0.274937	0.125364	-0.073871	0.0867125	0.00146821	-0.215894	-0.0940571	-0.197852	0.24646	0.492484	-0.258277	-0.035169	-0.0257858	0.0646715	-0.416623	0.293106	-0.169392	-0.126614	-0.225815	-0.249615	0.341897	-0.184692	0.459806	0.033017	-0.243389	-0.369889	0.0279245
cmp0673	-0.0684162	-0.115298	-0.171542	-0.0622341	-0.0951009	-0.017935	-0.0482627	-0.0717502	-0.0542556	0.137244	-0.0820123	-0.0400053	-0.0933374	0.0413825	0.135817	-0.066771	-0.0521894	-0.06808	-0.163778	-0.0965304	0.00745378	-0.207484	-0.0859851	0.138938	0.121053	0.1221	0.233911	0.136856	-0.0229084	0.130671	-0.0283441	-0.0627961	-0.00257662	-0.13935	-0.116249	0.122303	-0.046983	0.0949531	-0.060773	-0.131434	-0.0999382	-0.119568	-0.1017	-0.0415248	0.0204845	-0.178944	0.0916701	-0.0580637	-0.0259445
cmp0674	-0.0601513	-0.408982	-0.259181	-0.161724	-0.31102	0.0701937	-0.0208266	-0.172895	0.0271896	0.0942578	-0.0961356	-0.187819	-0.249002	0.13173	0.351107	0.0121418	-0.177064	-0.204052	-0.262915	-0.0592559	-0.0530133	-0.441866	-0.122369	-0.0377442	0.143814	-0.00352417	0.154415	0.0798369	-0.034895	0.0558909	-0.143974	-0.051955	0.0628303	-0.158311	-0.162237	0.172911	-0.116936	0.0705195	0.0241261	-0.133286	-0.157886	-0.171137	-0.192511	-0.142774	0.0858148	-0.35556	0.122891	-0.132153	-0.0705638
cmp0675	-0.158761	-0.170381	-0.0825531	-0.0451095	-0.13058	0.20522	-0.016954	-0.179325	-0.227619	0.225096	-0.00940744	-0.128271	-0.045142	0.124367	0.25515	-0.13195	-0.0265976	-0.183204	-0.300272	-0.0470981	-0.116715	-0.339395	-0.170281	-0.0529665	0.1588	0.0773316	0.138032	0.172224	-2.63994e-06	0.144331	-0.0558308	-0.128791	-0.0941193	-0.326556	-0.298612	0.268339	-0.0208608	-0.006458	0.044541	-0.204586	-0.236409	-0.115216	-0.199113	-0.118455	-0.0840594	-0.291811	-0.0663083	-0.0893181	-0.187422
cmp0676	-0.110644	-0.183374	-0.190078	-0.130255	-0.209025	0.0169715	-0.0778922	-0.223516	-0.0311825	0.150917	-0.1331	-0.0946756	-0.148419	0.117204	0.38422	0.0821398	-0.0798767	-0.215537	-0.319449	0.0746738	-0.0259024	-0.365736	-0.0670397	-0.0176182	0.187579	0.0955725	0.189122	0.155259	-0.0303935	0.134484	-0.14325	-0.107535	0.0119933	-0.186329	-0.200863	0.147486	-0.0615386	-0.0279422	-0.0973375	-0.188596	-0.139202	-0.102811	-0.183898	-0.0766194	-0.0470603	-0.302184	0.142794	-0.0763939	-0.0497272
cmp0677	-0.116765	-0.242484	-0.00426818	0.224062	0.0818772	0.0805021	-0.260995	0.158673	0.152921	-0.0321466	-0.0814957	0.0246721	0.130149	0.109019	0.169174	0.274146	0.0917204	0.263437	0.078237	-0.0986768	0.171793	-0.110338	0.241808	0.0275086	0.180628	-0.0160713	0.0299603	0.260769	-0.0182964	0.244375	0.158964	0.319973	0.146378	0.212398	0.271442	-0.0490577	0.0855619	0.170836	-0.213131	-0.0349744	0.0475147	-0.103209	0.175739	-0.0939111	0.025682	0.0502609	0.198484	0.0201959	-0.0381241
cmp0678	-0.157505	-0.32707	-0.0638113	-0.0506032	-0.113412	-0.0209066	-0.0133639	-0.27404	-0.185663	0.252065	0.0475198	-0.0707902	0.0476249	0.17585	0.262618	0.0265208	0.202189	-0.203222	-0.29332	0.0376918	0.0570441	-0.317172	-0.0917775	-0.125839	0.240478	-0.0780547	0.0943818	0.258151	-0.0252094	0.229153	-0.164751	-0.0875268	0.154134	-0.129046	-0.0891642	0.0510872	0.23347	-0.110626	0.00378475	-0.0517242	-0.0699462	-0.0477023	-0.198927	-0.0262181	-0.153086	-0.302225	0.18352	0.0842371	-0.0352814
cmp0679	0.0522824	0.0895531	0.0454976	-0.0928615	0.0435676	-0.0618865	0.0396929	0.336267	0.14508	-0.100507	-0.199982	0.0410494	-0.109515	-0.0326357	-0.0672372	0.150082	-0.0524322	0.381828	0.268046	0.160603	-0.0212267	0.2398	0.242202	0.164774	0.128033	-0.00058545	0.0902277	-0.0629025	0.050294	-0.0454905	0.0393603	0.0315143	-0.068879	-0.0724658	-0.0758746	-0.219246	-0.144458	0.241519	-0.193975	-0.0285825	0.102653	0.0259823	0.172498	0.0667628	0.225549	0.123973	0.0353466	0.00776149	0.0696082
cmp0680	-0.106335	-0.075496	-0.103807	-0.101247	-0.0923472	-0.0149579	0.00560144	-0.142517	-0.109103	0.167445	-0.0943039	0.0198103	-0.0879528	0.0647715	0.203473	0.00628689	-0.0465926	-0.0856264	-0.168035	-0.0371504	-0.0154656	-0.158084	-0.0812085	0.0901549	0.137446	0.130338	0.218087	0.127957	-0.0649168	0.119217	-0.0565359	-0.145756	0.000202466	-0.160396	-0.139741	0.0980848	-0.0427556	0.00944767	-0.00103202	-0.123042	-0.0678613	-0.0941822	-0.141417	-0.0341772	-0.0463653	-0.145356	0.0715782	-0.00729452	-0.0755565
cmp0681	-0.141501	-0.190257	-0.129854	-0.0632776	-0.108786	0.0195071	-0.0224138	-0.14297	-0.0578557	0.145342	-0.116389	0.0380378	-0.0811842	0.0748468	0.223277	0.0351296	-0.0438174	-0.085157	-0.179851	-0.0676621	0.0217336	-0.206314	-0.0755174	0.0918781	0.163883	0.113774	0.222716	0.186919	-0.0603973	0.171454	-0.0715047	-0.092364	0.045393	-0.14802	-0.130487	0.0921115	-0.0179898	0.0158045	-0.0202161	-0.103698	-0.0608704	-0.139842	-0.116228	-0.0827499	-0.0573223	-0.161324	0.115014	-0.0272353	-0.0563238
cmp0682	-0.172498	-0.329576	-0.189044	-0.202272	-0.228719	0.0539533	0.031373	-0.305078	-0.0902459	0.175677	-0.0693835	-0.142697	-0.177995	0.138028	0.421021	-0.0184902	-0.0359346	-0.277099	-0.384203	0.0032354	-0.0482291	-0.425816	-0.205254	-0.0476779	0.161661	0.0355831	0.165734	0.13396	-0.0585027	0.107056	-0.169285	-0.199655	0.0911844	-0.17522	-0.180764	0.205005	-0.0131862	-0.0400446	0.0794708	-0.147544	-0.135783	-0.129339	-0.279999	-0.108923	-0.111729	-0.383606	0.132094	-0.0166119	-0.0709349
cmp0683	-0.143586	-0.430394	-0.319319	-0.190072	-0.180223	-0.00264267	0.0522056	-0.270256	-0.251673	0.24868	0.0360293	-0.109523	-0.016414	-0.00689637	0.359761	-0.103334	0.00473831	-0.276569	-0.466081	0.0235273	-0.0130072	-0.539452	-0.232781	-0.0837576	0.127169	0.0929342	0.136893	0.0777887	0.0614645	0.0612911	-0.0854226	-0.221974	0.164535	-0.257954	-0.237597	0.220767	0.127951	0.0424587	0.059853	-0.186866	-0.0591323	-0.174786	-0.259085	-0.155025	-0.0723773	-0.478741	0.0925403	-0.0437656	-0.110525
cmp0684	-0.0269087	-0.237552	-0.0370014	-0.258709	0.0176602	-0.0489826	0.0251767	-0.0546717	-0.112533	-0.0127761	-0.14372	0.0365413	0.145928	-0.0704704	0.324299	0.125972	0.128094	-0.0896547	-0.206498	-0.0917856	0.140377	-0.295633	0.0676201	-0.0730655	0.000631803	-0.215835	-0.0367777	0.0352835	0.0253689	0.0354913	-0.0379045	-0.0557778	0.308123	-0.153697	-0.179135	0.0118391	0.0792779	-0.127092	0.0878063	0.0350845	0.091777	0.0121596	0.0103822	0.0389481	-0.198248	-0.218162	0.151307	0.140437	0.0316852
cmp0685	0.175897	-0.00621204	0.0974838	-0.00829779	0.174489	0.07795	-0.0301396	0.752254	-0.0264964	-0.393483	-0.171019	-0.0713986	0.0699072	-0.472082	-0.116125	0.0553858	-0.203643	0.535733	0.054308	-0.0809686	-0.141445	-0.0385966	0.482941	0.083192	-0.11096	-0.0929749	-0.0869996	-0.133752	0.0118721	-0.129936	0.443517	0.441278	0.0503552	-0.0319376	0.00861266	-0.0758332	-0.13379	0.115966	-0.181784	-0.070764	-0.119899	-0.1052	0.499171	-0.0388346	0.19554	0.0682797	-0.125061	-0.12888	0.0238044
cmp0686	0.0253202	-0.157325	-0.0979811	0.162367	-0.0666303	-0.129515	-0.232567	-0.0462865	0.0886563	-0.0594309	-0.128669	0.0997204	-0.0611305	0.150879	0.206106	0.175802	-0.0839079	0.0142687	0.107386	0.0659152	0.243172	-0.00874917	0.058427	-0.0274012	0.0900859	0.0241545	-0.000848357	0.104714	0.125714	0.098262	-0.0540592	-0.012195	-0.0554607	-0.110123	-0.134085	0.0168402	-0.105139	-0.0350181	0.0893586	0.111912	0.248153	0.119295	0.0856064	0.0263554	-0.00991881	-0.00246681	0.154561	-0.017901	0.148171
cmp0687	-0.0150953	0.00458082	0.104046	0.0197844	0.281343	0.00412659	-0.0867275	0.17308	0.265179	-0.175039	-0.291903	0.251018	0.155811	0.18917	0.110754	0.279444	0.241781	0.239435	0.111529	0.00893095	0.293453	0.13037	0.193615	0.106101	0.0313324	-0.0288727	0.205882	0.206467	0.0877351	0.183813	0.291973	0.0352328	0.136444	0.153144	0.190425	-0.24573	0.066049	0.0607066	-0.060177	0.217877	0.237858	0.22478	0.292797	0.278008	-0.0776214	0.167867	0.267871	0.235038	0.141577
cmp0688	-0.00853961	-0.200602	-0.0503466	-0.125464	0.0665326	0.041487	-0.084726	-0.0925329	-0.100768	0.0627715	-0.0329779	0.0211386	0.086824	-0.0153412	0.158908	0.00890918	0.156872	-0.0696395	-0.186568	0.117822	0.177499	-0.136377	-0.0252068	-0.0635015	-0.0807215	-0.0318391	-0.0658639	0.0516285	-0.0590434	0.0470488	0.00232607	-0.0211261	0.25553	0.0193729	0.00508181	0.078144	0.348035	-0.0601063	0.0480638	-0.0052151	0.147719	0.0246456	0.00799257	-0.0633665	-0.15764	-0.255662	0.240128	0.240166	0.0986275
cmp0689	-0.174864	-0.162052	-0.143525	-0.10072	-0.0894325	-0.0357068	0.0195221	-0.204814	-0.165684	0.194702	0.0437826	-0.0733128	-0.0125412	-0.01895	0.164537	-0.0773758	0.0107669	-0.182587	-0.289706	-0.0156215	-0.0868423	-0.291762	-0.145372	0.104361	0.0381373	0.129522	0.165322	0.196996	-0.0971875	0.191317	-0.0737091	-0.113089	0.0458792	-0.170419	-0.150088	0.138176	0.0458482	0.022666	-0.011184	-0.135317	-0.151211	-0.157808	-0.158994	-0.126288	-0.0882416	-0.24652	0.0544003	-0.0721714	-0.0886157
cmp0690	-0.130655	-0.176117	-0.152846	-0.145905	-0.191875	0.0358868	-0.053984	-0.24105	-0.0598729	0.175676	-0.0871438	-0.0833044	-0.115043	0.114242	0.415183	0.0705335	-0.0328496	-0.226675	-0.365993	0.0848812	-0.0296496	-0.381844	-0.0759822	-0.0776754	0.175985	0.0608331	0.141903	0.163365	-0.0104696	0.139254	-0.15559	-0.137536	0.0242753	-0.230445	-0.25005	0.133946	-0.0338282	-0.0520701	-0.0802904	-0.195416	-0.13775	-0.0908092	-0.198059	-0.0658085	-0.0568027	-0.339378	0.147849	-0.0480613	-0.0563385
cmp0691	-0.372263	-0.156199	0.198345	-0.0649746	0.0518315	-0.0883539	-0.00322351	-0.30533	0.0331914	0.142666	0.0448002	0.154312	0.313944	0.000236216	0.213186	0.0688542	0.519631	-0.1859	-0.223198	0.121725	0.171776	-0.0364846	-0.152917	0.104465	0.114081	-0.115858	0.132396	0.195857	0.086843	0.179523	-0.298517	-0.195202	0.32848	-0.0301912	-0.0503368	-0.193756	0.424702	-0.270656	0.078708	0.0747059	0.115095	0.135222	-0.212323	0.116446	-0.585532	-0.0946211	0.155131	0.306033	-0.0178151
cmp0692	0.316459	0.0330352	-0.0153343	0.0670616	-0.00403924	0.308214	0.10233	0.467603	-0.241717	-0.229709	-0.0135384	-0.156745	-0.0999679	-0.364561	-0.108545	-0.130734	-0.336943	0.161721	-0.159625	-0.0106495	-0.219963	-0.136923	0.219371	-0.0489498	-0.0859015	0.0774967	-0.0535071	-0.178808	0.0619913	-0.168004	0.292459	0.275676	-0.083245	-0.184969	-0.193107	0.177621	-0.230104	0.215587	-0.169894	-0.205542	-0.194197	-0.15015	0.200694	-0.0921988	0.391519	-0.134445	-0.154264	-0.214617	0.0798304
cmp0693	-0.0177639	-0.0925646	0.029126	0.0124314	0.128267	-0.107541	-0.0801352	-0.062807	0.134645	0.0705264	-0.0267286	0.158979	0.0863495	0.0937715	0.180375	0.217312	0.140291	0.0733858	-0.0286892	0.0239511	0.182593	-0.18237	0.138482	-0.0656848	0.00931846	-0.0903398	0.0903162	0.833587	0.154976	0.810255	0.124781	-0.0476792	-0.0910023	-0.106481	-0.0805247	-0.0371092	0.000359108	-0.205542	-0.00979022	0.151266	-0.0202095	0.114279	0.148508	0.0807963	-0.158615	-0.0265855	0.225707	-0.0677103	-0.035419
cmp0694	-0.0371618	0.190779	0.125833	0.196391	0.178588	-0.0731588	-0.0690275	0.245083	0.343175	-0.27725	-0.166839	0.0772616	0.0258615	0.122975	-0.172662	0.278792	-0.0287687	0.407853	0.829013	-0.214945	0.0676264	0.565914	0.256061	0.188435	-0.0824928	-0.0241198	0.14856	-0.0842624	-0.0929967	-0.0750841	0.141731	0.140551	-0.166684	0.153306	0.169647	-0.23276	-0.206421	-0.0030366	-0.080005	0.161622	0.0733402	-0.0185651	0.253351	0.0162593	0.0818078	0.875741	-0.0198797	0.0548623	0.0504967
cmp0695	-0.22398	0.181242	0.254778	0.317696	0.254861	-0.0984774	-0.116245	-0.059476	0.0271834	0.193784	0.202289	0.160759	0.305663	0.190921	0.00930144	0.15488	0.348423	0.0544606	0.118625	0.0274576	0.12899	0.0831987	0.113237	-0.0616096	-0.0554965	0.177192	-0.0451079	0.187533	0.163718	0.175245	-0.108165	-0.0330008	-0.0966553	-0.0218909	-0.0330357	-0.276584	0.0925217	-0.0327521	-0.219418	-0.0742413	-0.0237214	0.163008	-0.0785057	0.051123	-0.0619498	0.187102	0.0208172	0.116046	0.0446517
cmp0696	-0.0880134	0.167058	0.178727	0.446506	0.100788	-0.055573	0.0366783	0.0926444	-0.0471848	0.117646	0.409163	-0.0164855	0.0640503	0.0030085	-0.190461	-0.0359508	0.0246896	0.104165	0.16725	0.045086	-0.104466	0.102563	0.0774151	-0.101189	-0.0765418	0.120239	-0.204279	0.0979666	0.0589052	0.103899	-0.0219523	0.0494511	-0.314672	-0.00729454	-0.00247645	-0.235649	-0.100967	-0.0277245	-0.135577	-0.0596833	-0.140605	-0.00111092	-0.0239708	-0.0760295	0.0734352	0.146553	-0.194319	-0.0553852	-0.0341388
cmp0697	-0.209034	-0.41699	-0.202072	-0.223986	-0.237721	0.132542	0.0717058	-0.360545	-0.10979	0.203734	-0.061582	-0.102449	-0.131712	0.169324	0.473706	0.00848194	0.0263033	-0.309776	-0.426433	0.00623969	0.0510592	-0.485061	-0.228378	-0.0303617	0.180117	0.0181873	0.207417	0.162884	0.0470799	0.130869	-0.234239	-0.258921	0.221207	-0.200197	-0.202381	0.222393	0.0874663	-0.0492731	0.112434	-0.133944	-0.0764729	-0.0734682	-0.316882	-0.0525811	-0.146921	-0.433897	0.202657	0.00788781	-0.045788
cmp0698	-0.426412	0.279598	0.840778	-0.185247	0.418984	-0.0560772	0.00272586	0.0441706	0.147147	-0.169856	0.102651	0.379386	0.462911	-0.221069	0.104881	0.339059	0.504181	0.115014	0.124858	-0.016068	0.113972	0.205873	0.252023	0.0697058	-0.0173086	-0.0586876	-0.159965	-0.0183903	0.128925	-0.022072	-0.0481417	0.0104532	0.182349	0.131693	0.129221	-0.358309	0.245754	-0.129303	-0.0398514	0.238288	0.242492	0.292553	0.159803	0.167981	-0.244722	0.206115	0.15353	0.214228	0.141937
cmp0699	0.0523149	0.115153	0.0715531	0.170135	0.136426	-0.132139	-0.158877	0.204552	0.376775	-0.251369	-0.108028	0.0918104	0.0265243	0.124196	-0.172004	0.251892	-0.0222474	0.317791	0.824487	-0.230043	0.0999288	0.510044	0.209618	0.129881	-0.0712856	-0.0795118	0.0257131	-0.0435245	-0.0845361	-0.0347848	0.0934988	0.184519	-0.163026	0.110712	0.124133	-0.245869	-0.166708	0.00809409	-0.0376343	0.200565	0.0976963	-0.0120736	0.238751	0.0565872	0.0850453	0.740742	0.0514895	0.0644293	0.149
cmp0700	-0.128023	-0.304808	-0.132008	-0.07138	-0.118755	0.265217	-0.0474927	-0.246433	-0.0404875	0.205838	-0.0230581	-0.073468	-0.0297657	0.161849	0.392911	0.00880148	0.0457936	-0.234173	-0.396153	0.108027	0.0365084	-0.424462	-0.113556	-0.0919529	0.181765	0.0193685	0.0998748	0.183568	0.15856	0.151934	-0.141513	-0.151727	0.129138	-0.28278	-0.285665	0.188211	0.0292736	-0.0182304	-0.0756477	-0.235902	-0.118768	-0.016693	-0.215229	-0.0608265	-0.0893935	-0.38047	0.171038	-0.0217486	-0.0507273
cmp0701	-0.166931	-0.305929	-0.205588	-0.183998	-0.272748	0.0509228	0.022623	-0.342074	-0.0596114	0.196113	-0.0551079	-0.173508	-0.225115	0.147972	0.384996	-0.0365718	-0.0643006	-0.297796	-0.356127	0.0115826	-0.0476457	-0.393746	-0.241934	-0.0328301	0.170937	0.0598278	0.168815	0.109837	-0.0778636	0.0850551	-0.220986	-0.198614	0.0668575	-0.14394	-0.158194	0.213784	-0.0308384	-0.0514669	0.081193	-0.135982	-0.140842	-0.135357	-0.308792	-0.122107	-0.143287	-0.363727	0.120848	-0.0384019	-0.0687744
cmp0702	-0.118966	-0.186901	-0.106712	-0.15206	-0.0558269	-0.000604	-0.0258619	-0.211173	-0.111577	0.197219	-0.114398	0.118421	0.00822248	0.0910119	0.298794	0.0409432	0.0825474	-0.143072	-0.262918	-0.0944934	0.105183	-0.243095	-0.0919563	0.0760806	0.140956	0.0594994	0.208061	0.154746	0.00433095	0.137146	-0.0701252	-0.164667	0.146864	-0.146206	-0.142966	0.143136	0.0811505	-0.0104049	0.0513947	-0.0552204	0.0238429	-0.0369199	-0.129646	0.0310702	-0.0986385	-0.216766	0.203081	0.0448945	-0.005298
cmp0703	-0.1013	-0.187097	-0.0855904	-0.156254	-0.00304281	0.0167751	-0.0353761	-0.171009	-0.0957937	0.209293	-0.118693	0.136673	0.0388262	0.0852448	0.29409	0.0317778	0.102181	-0.0993747	-0.237824	-0.0995254	0.0966334	-0.225515	-0.0698873	0.0690505	0.143168	0.0357582	0.186948	0.115043	0.0115419	0.0968125	-0.0209528	-0.146686	0.157568	-0.128142	-0.124198	0.117831	0.0692916	0.0299036	0.0291521	-0.0598537	0.0118073	-0.0320755	-0.103149	0.0357823	-0.0970579	-0.197626	0.193183	0.0631239	-0.00351466
cmp0704	-0.169909	-0.454824	-0.0488815	0.0892607	0.0825983	0.0800085	0.0515861	-0.134956	-0.000112094	0.0271819	-0.0859284	0.027869	0.271612	0.0363341	0.244116	0.0813882	0.256116	-0.124189	-0.200874	-0.0301176	0.178038	-0.183977	-0.0510767	-0.0515346	-0.0280059	-0.0776716	0.135752	-0.0540407	-0.0225999	-0.0647252	-0.0484629	-0.0559756	0.44285	-0.00337875	-0.0379422	0.0207242	0.331951	-0.165397	0.210003	0.127184	0.242969	-0.0300351	-0.00268323	-0.0652863	-0.201095	-0.129036	0.249899	0.26422	0.0327868
cmp0705	0.0506761	-0.0780154	-0.190408	0.0234226	-0.17326	-0.104481	-0.241104	-0.032226	0.241786	-0.0718575	-0.126723	-0.122554	-0.28418	0.184507	0.0708277	0.121447	-0.264883	0.0670064	0.331355	-0.274882	0.176013	0.0295253	0.0301574	0.0546003	0.0627415	-0.00562961	0.0578681	-0.146607	-0.224521	-0.13573	-0.0258459	0.170208	-0.0596807	0.125304	0.0953963	0.131701	-0.258013	0.00212694	0.0379875	0.042492	0.0687749	-0.211903	0.0365375	-0.256883	-0.0281217	0.107514	0.190125	-0.0607444	0.0716953
cmp0706	-0.104895	-0.127484	-0.0916278	-0.0768492	-0.0768152	-0.0475433	-0.0671807	-0.0661772	-0.0440332	0.135165	-0.0671646	0.0248065	-0.0557876	-0.00579103	0.177493	0.0237607	-0.00354409	-0.0334342	-0.173968	-0.0802354	-0.0368535	-0.169497	-0.0350491	0.0821649	0.0927402	0.0977963	0.156639	0.158251	-0.0796475	0.144075	-0.00897426	-0.0130254	-0.0145833	-0.101758	-0.078284	0.0664498	-0.027101	0.0724392	-0.0790512	-0.0971752	-0.054449	-0.145079	-0.055129	-0.0953664	-0.00107202	-0.16325	0.100435	-0.0233906	-0.0793243
cmp0707	0.304343	-0.156588	-0.387305	0.0652862	-0.345277	0.110272	-0.0954806	-0.129961	-0.0697048	0.0218759	-0.0875877	-0.219365	-0.400018	0.145618	-0.0399003	-0.266728	-0.413776	-0.220201	-0.149156	-0.0380721	-0.0479224	-0.121447	-0.215032	0.000465087	-0.0156855	0.216886	0.0633628	-0.0991155	-0.077014	-0.0929574	-0.0310062	0.0753418	-0.218953	-0.0943388	-0.117498	0.626777	-0.224992	0.100318	0.201743	0.0105698	-0.0803597	-0.0544595	-0.056607	-0.0527107	0.0508618	-0.226822	-0.0829099	-0.210945	0.0605269
cmp0708	-0.127672	-0.034597	-0.122808	0.0555613	-0.0621643	0.0383675	0.0540396	-0.0700448	0.102573	0.114869	-0.0272412	-0.0763611	-0.00210234	0.00315418	-0.0131446	0.0233938	-0.0089624	-0.115294	0.00324549	-0.0426437	-0.0570078	-0.0322878	-0.0596906	0.218293	0.117301	0.0835826	0.647691	-0.0788546	0.0263761	-0.0757197	-0.0393952	-0.0640341	-0.0944696	-0.0667997	-0.107062	-0.0797076	-0.00375308	0.0720859	0.0211167	0.0808426	0.0356777	-0.0900245	-0.0514134	-0.10203	0.010044	0.00809599	-0.138438	0.0206125	-0.270381
cmp0709	-0.0770852	-0.0408003	-0.0677215	-0.11573	-0.0497854	-0.0561216	-0.0711983	-0.0705308	0.00842232	0.109959	-0.100347	0.0701859	-0.0455584	0.023761	0.15881	0.056099	-0.0230213	-0.0238958	-0.0750338	-0.116202	0.0302295	-0.133711	-0.0254143	0.104739	0.125982	0.0621196	0.172947	0.145477	-0.000186166	0.136485	0.0103229	-0.0665185	-0.0101976	-0.132077	-0.108299	-0.00529006	-0.068512	0.0862487	-0.0614942	-0.0234662	-0.0123269	-0.0525642	-0.0175776	0.00830111	-0.000440758	-0.0844726	0.119173	-0.025053	-0.0376277
cmp0710	0.361486	0.136332	-0.146962	0.13257	0.0123949	0.0645703	-0.127515	0.519303	0.241252	-0.240633	-0.0692238	-0.111913	-0.216593	-0.0639043	-0.321227	-0.0222418	-0.426842	0.370631	0.409723	-0.203544	-0.167164	0.198561	0.28264	0.0511129	-0.0654536	0.086348	-0.0305193	-0.126378	-0.110812	-0.112675	0.395842	0.427553	-0.261219	0.0951404	0.119751	0.015508	-0.422126	0.224983	-0.157816	-0.0440729	-0.154624	-0.168903	0.362497	-0.130561	0.653764	0.274612	-0.103224	-0.262685	0.0119722
cmp0711	0.36861	-0.0468883	-0.459529	0.0471812	-0.327182	0.0448698	-0.137925	0.208571	0.0251251	-0.00262051	-0.13863	-0.2148	-0.508772	0.207342	-0.0435902	-0.0611884	-0.657507	0.187194	0.236036	-0.048653	-0.160067	-0.0709982	0.102504	-0.0145287	0.194872	0.0313789	-0.0161238	-0.0081462	-0.179708	-2.60438e-05	0.16116	0.206922	-0.28915	0.0194175	0.0575196	0.297786	-0.518663	0.179188	-0.0403525	-0.156641	-0.140777	-0.257192	0.0902168	-0.242606	0.381987	0.0102986	-0.0478227	-0.434673	-0.0287119
cmp0712	0.330756	0.0510646	-0.201443	0.157278	-0.0262519	0.0285724	-0.149827	0.355969	0.160112	-0.173884	-0.0706366	-0.0666548	-0.177242	0.0791722	-0.204882	0.0815038	-0.435816	0.339922	0.485997	-0.281436	-0.164824	0.234379	0.271129	0.0400073	-0.154028	0.0761638	0.0564947	-0.0943005	-0.167224	-0.080823	0.31218	0.395823	-0.292305	0.114212	0.146605	0.141341	-0.424893	0.182933	-0.0427647	0.00660595	-0.141364	-0.204043	0.30898	-0.205065	0.409771	0.457944	-0.13115	-0.247334	-0.0814276
cmp0713	0.152733	-0.00806093	-0.188316	-0.170901	-0.14026	0.050252	0.0577677	-0.125056	-0.058662	0.16704	-0.0479311	0.0497378	-0.157964	0.112222	0.153868	-0.0652044	-0.121875	-0.106785	-0.138722	0.34057	-0.0212535	-0.0490772	-0.103384	-0.139485	0.206921	-0.061976	0.0116718	0.0879402	0.181021	0.103647	-0.00165856	-0.17141	0.11671	-0.178343	-0.177144	0.100743	-0.0299735	-0.0234559	-0.0605593	-0.143806	0.0805532	0.0747936	-0.110587	0.0315713	-0.0280051	-0.190429	0.126216	-0.0430927	0.0659715
cmp0714	0.217225	-0.131182	-0.265868	0.156874	-0.327918	-0.0415244	0.0805648	-0.192445	-0.307957	0.268715	0.396773	-0.134773	-0.0671747	0.0183679	-0.151986	-0.377059	-0.273259	-0.300246	0.039531	0.00423928	-0.316048	-0.00903185	-0.366301	-0.0346454	-0.0916884	0.0210382	-0.105745	-0.17266	-0.0547519	-0.158096	-0.154353	-0.0300908	-0.221377	0.0470932	0.0299744	0.0473666	-0.0865918	0.0620383	0.195851	-0.0699424	-0.187712	-0.16055	-0.257442	-0.22566	0.101615	0.0186431	-0.384464	-0.251049	-0.271586
cmp0715	-0.241367	-0.397026	-0.177109	-0.220391	-0.211107	0.118919	0.0896301	-0.397103	-0.144139	0.250867	-0.032616	-0.0680874	-0.0838186	0.149827	0.469382	-0.0155938	0.0877846	-0.336825	-0.444829	0.00946525	0.0632979	-0.47039	-0.259205	-0.0249336	0.15902	0.0246355	0.210216	0.185641	0.0570826	0.153352	-0.243055	-0.302215	0.221298	-0.226618	-0.226477	0.212091	0.149957	-0.0896105	0.137968	-0.123354	-0.0657418	-0.0523587	-0.334065	-0.0445505	-0.207828	-0.434436	0.188425	0.0335717	-0.0666608
cmp0716	-0.055001	-0.0878716	-0.13122	-0.0711388	-0.0902774	-0.0231713	0.0269472	-0.0828187	-0.0983522	0.161043	-0.05278	0.0303436	-0.0748539	0.0137664	0.0624248	-0.135866	-0.00611278	-0.0931711	-0.189021	-0.108179	0.0245707	-0.142779	-0.123976	0.00642519	0.0427934	-0.0103506	0.16211	0.0707525	0.00595949	0.0647244	-0.028013	-0.0715606	-0.0334623	-0.0607976	-0.0568604	0.1374	0.0385227	0.133122	0.0442477	-0.0315326	-0.0892659	-0.040559	-0.0652592	0.0378605	-0.0110777	-0.205352	0.0500914	-0.0412483	-0.0466089
cmp0717	0.249549	0.303169	-0.0107387	0.19753	-0.23638	-0.0936878	0.0926048	0.0972063	-0.0449089	-0.0378252	0.321596	-0.172351	-0.315877	-0.128175	-0.515401	-0.261907	-0.399275	0.0276407	0.271187	0.0560654	-0.329586	0.314454	-0.115909	-0.00906308	-0.0617711	0.0283848	-0.213498	-0.178241	-0.238468	-0.140256	-0.0240524	0.150047	-0.484708	0.166648	0.169556	-0.0817031	-0.280367	0.0578518	0.0616182	0.0485672	-0.109145	-0.154421	-0.0200132	-0.160007	0.101652	0.181405	-0.417451	-0.246916	-0.139438
cmp0718	0.283254	-0.142898	-0.11176	0.113013	-0.197281	0.0618392	0.0170875	0.0459669	0.135315	-0.093923	-0.119493	-0.06984	-0.27513	0.1016	-0.133801	-0.0879831	-0.31635	-0.00866474	0.038935	-0.0179411	-0.0108212	0.0192671	-0.0378351	0.00285809	-0.103429	0.0789194	-0.0276843	-0.00352045	-0.0590566	0.00836023	0.0217946	0.112934	-0.212192	-0.104655	-0.111326	0.186726	-0.283725	0.158413	0.110994	0.247905	0.0168818	-0.0990304	0.215	-0.0658085	0.281871	-0.0275537	-0.00921871	-0.228472	0.0338719
cmp0719	-0.236638	-0.387252	-0.147127	-0.185352	-0.218845	0.0329416	0.0333982	-0.394293	-0.147172	0.260432	0.0156339	-0.0440545	-0.0739843	0.13667	0.445427	-0.0305431	0.0916638	-0.332138	-0.436256	-0.0246453	0.0276843	-0.486828	-0.283423	0.00489327	0.14076	0.0526386	0.130376	0.172194	-0.040088	0.139702	-0.258704	-0.231766	0.180973	-0.133014	-0.129723	0.230534	0.145011	-0.0494398	0.157098	-0.11663	-0.0640477	-0.129673	-0.345241	-0.16815	-0.218957	-0.435864	0.121185	-0.00297893	-0.122048
cmp0720	0.0584114	-0.188829	0.0502369	-0.15508	0.169819	-0.0348883	-0.00323328	0.258265	-0.181493	-0.0769682	-0.203715	-0.0207683	0.152128	-0.220913	0.158804	0.030851	-0.0017204	0.17249	-0.17263	0.0312164	0.0294693	-0.156188	0.184084	-0.0723343	-0.0290946	-0.129747	-0.0208226	-0.0397365	-0.0512357	-0.0332216	0.155903	0.0141016	0.206111	-0.112309	-0.112441	-0.03771	0.0185536	-0.0588075	0.0426971	-0.0605633	0.102228	-0.0589624	0.14058	-0.0953193	-0.0593754	-0.175659	0.0355694	0.0565723	-0.0963811
cmp0721	-0.099944	-0.103508	0.0507184	-0.00304855	0.038108	0.0648748	0.196741	-0.0603712	-0.0718345	0.143586	0.0574363	0.0117551	0.0940229	-0.042088	0.0483551	-0.0590168	0.160369	-0.0341594	-0.177942	0.0751497	-0.0110786	-0.119377	-0.0704248	0.34033	0.0812352	0.349374	0.492332	0.160973	0.0146958	0.154813	-0.0400399	-0.103152	0.126884	-0.0958025	-0.0900214	-0.0214284	0.123141	-0.0398399	-0.0337483	-0.0551326	-0.0838394	0.012538	-0.0850016	0.0537062	-0.0924353	-0.0859422	-0.0784861	-0.0580339	-0.0425575
cmp0722	0.0322694	0.12916	0.0296316	-0.210945	-0.0441494	-0.0726905	-0.0775475	-0.106	-0.0679434	-0.0339742	0.0674763	-0.016081	-0.112964	-0.0452999	-0.0577097	-0.0392632	-0.0821886	-0.0846216	0.00986306	0.0839567	0.0773287	0.175728	-0.0438401	0.0165472	-0.0902594	0.227027	-0.0797498	-0.0884131	-0.00312391	-0.0844239	-0.0979912	-0.118202	-0.0172626	-0.0531794	-0.0454064	0.133846	-0.045921	-0.109507	-0.15254	-0.0874364	-0.0371176	0.0417336	-0.080263	-0.00543874	0.00753245	-0.0608225	0.178823	-0.09181	0.282825
cmp0723	0.265617	0.0444077	-0.205628	0.306344	-0.218614	-0.0300936	0.125738	0.18541	-0.125549	0.110416	0.193822	-0.252933	-0.405074	-0.0923408	-0.330645	-0.315282	-0.505075	0.0681897	0.120891	0.073416	-0.401497	0.135581	-0.103822	-0.175019	0.01579	0.0592964	-0.101771	-0.105422	-0.12585	-0.0822189	0.0843623	0.0281738	-0.455268	-0.0773911	-0.0366593	0.16335	-0.357322	0.11928	-0.0653082	-0.278494	-0.308435	-0.244934	-0.0848192	-0.297233	0.331188	0.031582	-0.342168	-0.311113	-0.139347
cmp0724	-0.399272	-0.318039	0.456479	0.257091	0.103543	0.133626	-0.0245974	-0.0325268	0.0798716	0.00530375	0.0842217	0.11934	0.227697	0.171295	0.267203	0.246405	0.305089	0.0402277	-0.0746977	-0.0976906	0.201746	-0.24662	0.126935	-0.0614479	0.113808	0.0544257	0.00878755	0.0907896	0.161074	0.0660357	-0.206161	0.113394	0.214512	0.065343	0.0596521	-0.127521	0.142319	0.0189727	-0.0336249	0.0379087	0.0780515	0.00992742	-0.0146387	-0.0987953	-0.0686447	-0.054537	0.245603	0.0732408	0.132485
cmp0725	0.18265	-0.139129	-0.382191	-0.0140549	-0.268273	0.00672653	-0.0951832	-0.10884	0.126068	-0.0724693	-0.296915	-0.152484	-0.358264	0.23396	0.0785614	-0.0914291	-0.353619	-0.160911	0.0541296	-0.0889588	0.0967023	-0.0928419	-0.142784	-0.073363	0.1921	-0.0424814	0.072655	-0.0360583	-0.0336626	-0.0347415	-0.00986016	-0.0135328	0.0100757	-0.128245	-0.124067	0.309807	-0.233132	0.0350569	0.187879	0.0844514	0.104677	-0.0140213	0.0342823	0.0695551	0.0864075	-0.0716114	0.121418	-0.0783204	0.0815919
cmp0726	0.0307503	-0.020625	-0.0318023	-0.146942	-0.00892391	0.0142847	0.116185	-0.0034415	0.0948264	-0.0849658	0.0100921	-0.0149802	-0.0312489	-0.0776382	0.0310061	0.00267563	0.0648712	-0.0266655	-0.0722035	0.46829	0.0912251	0.0890152	-0.0287867	0.0433053	0.0595058	0.0612911	0.121969	0.192919	0.299216	0.21393	-0.0106824	-0.127366	0.362079	-0.243153	-0.254396	-0.0682765	-0.0452138	-0.0844642	-0.214422	-0.146627	-0.0486314	0.265546	-0.0824886	0.230402	-0.0705139	-0.0434972	0.109152	-0.0394707	0.220001
cmp0727	-0.284818	-0.285893	-0.041192	-0.155518	-0.00994722	-0.0161739	0.112469	-0.250659	-0.188561	0.258458	0.0648677	0.0511721	0.138434	0.0109776	0.361144	-0.0309599	0.234867	-0.193811	-0.328999	-0.0238234	0.0215887	-0.369834	-0.198546	0.00521929	0.171856	0.0119857	0.232926	0.150009	0.0797001	0.116336	-0.105464	-0.327096	0.148771	-0.261886	-0.262527	-1.46025e-05	0.170406	-0.161	0.157378	-0.0885872	-0.0295627	-0.0479124	-0.242176	-0.0788368	-0.226172	-0.30046	0.00287685	0.131632	-0.236027
cmp0728	-0.182762	-0.0931388	0.192501	-0.184431	0.147257	0.0142567	-0.157674	-0.110378	0.169706	-0.0827264	-0.112768	0.553575	0.27817	-0.0489284	0.423152	0.490898	0.299514	-0.00705382	-0.071187	0.0762788	0.264465	-0.085473	0.247711	0.055735	0.0540471	-0.0480341	0.0471169	0.0945626	0.135485	0.0681092	0.0125016	-0.0631279	0.400838	0.00572663	0.00232621	-0.14597	0.239982	-0.0694573	-0.00639468	0.163982	0.462519	0.157495	0.135292	0.0842724	-0.213988	-0.0357824	0.355226	0.215869	0.0571103
cmp0729	0.0621804	-0.0697083	0.0130073	-0.0399637	-0.00914964	0.00232707	-0.0625054	0.0370093	-0.11028	-0.0392964	0.00343293	-0.0201179	0.0259087	-0.0339689	0.0393178	0.0150827	0.0862132	0.0404029	-0.0219964	0.123894	0.0892985	0.082844	0.0241011	-0.0111124	-0.123543	-0.0737894	-0.144043	0.0216392	-0.113511	0.0365807	0.00980764	0.0466481	0.0953227	0.0454867	0.0199297	0.0329352	0.225243	0.0196293	0.0349655	0.0137331	0.148793	-0.0136347	0.0695106	-0.104827	-0.0656953	-0.123908	0.1717	0.222686	0.105547
cmp0730	-0.206924	0.430786	-0.226369	-0.075706	-0.104895	0.0114343	-0.157518	-0.0764476	0.259395	-0.133299	-0.0488311	-0.127369	-0.144351	0.00604747	-0.0673814	-0.069443	-0.163057	-0.134316	0.113904	-0.0441896	0.0497042	-0.0368912	-0.126221	-0.00738037	0.0872494	0.17209	0.17088	-0.129851	0.0805329	-0.129481	0.0113719	-0.0953671	-0.263058	-0.203398	-0.222768	0.00606595	-0.201869	-0.0290854	-0.147898	-0.0492523	-0.149833	-0.00378717	-0.083589	-0.0155812	0.190923	0.076057	-0.0295313	-0.0880467	-0.0855971
cmp0731	-0.195167	-0.142962	0.218134	-0.241308	0.338967	0.014292	-0.0694134	-0.0320937	0.185143	-0.0336905	-0.0934228	0.348987	0.451328	-0.0485703	0.3809	0.471855	0.493261	0.0877253	-0.172483	-0.00633856	0.353715	-0.170614	0.322714	0.0350169	-0.00435793	-0.106603	0.136831	0.229323	0.22337	0.203993	0.0633973	-0.0865437	0.47864	-0.0491006	-0.0792495	-0.226349	0.22693	-0.0849886	-0.0975263	0.13914	0.301095	0.241733	0.160178	0.198199	-0.211279	-0.051887	0.466879	0.233742	0.102741
cmp0732	-0.12338	-0.172697	-0.111	-0.10346	-0.0923071	-0.00904906	0.00325634	-0.163738	-0.102994	0.228761	-0.0528977	-0.0296031	-0.0452179	0.0349686	0.214098	-0.0418117	0.0150397	-0.130116	-0.266771	-0.0673457	-0.0273343	-0.261632	-0.124168	0.0447607	0.0855591	0.0847529	0.182894	0.195475	-0.0489515	0.181386	-0.068851	-0.150075	0.0330914	-0.198747	-0.174118	0.105621	0.00215581	0.0290089	-0.0175362	-0.135003	-0.10696	-0.116241	-0.143477	-0.0553863	-0.0653815	-0.266223	0.0977552	-0.0096751	-0.0853709
cmp0733	-0.145517	-0.561636	-0.20467	-0.0174295	-0.0651001	0.106078	-0.0290792	-0.21924	-0.216038	0.247266	-0.0651005	-0.0846679	0.108626	0.0628579	0.464079	-0.034313	0.0889299	-0.211731	-0.426421	-0.0853668	0.0527128	-0.6108	-0.129041	-0.172239	0.0428367	-0.0558725	0.0665034	0.146627	0.04466	0.114233	-0.106092	-0.103561	0.27908	-0.252909	-0.234117	0.247691	0.0978282	-0.106374	0.0605449	-0.202717	-0.116156	-0.24256	-0.199892	-0.274092	-0.107295	-0.395405	0.152818	-0.0238986	-0.099003
cmp0734	-0.268512	-0.345391	-0.049015	-0.246327	-0.0731215	0.0909919	0.13535	-0.341322	-0.174052	0.258309	-0.00954736	0.060488	0.0754366	0.058985	0.443258	0.0336538	0.230187	-0.275428	-0.435325	-0.025289	0.122761	-0.417066	-0.196563	-0.0155402	0.125626	-0.0353286	0.245134	0.216766	0.126564	0.180944	-0.170488	-0.33163	0.283134	-0.221265	-0.22563	0.0935751	0.279524	-0.105081	0.151303	-0.0588149	0.00998909	0.0392175	-0.263728	0.0260264	-0.217436	-0.400218	0.175299	0.105821	-0.100951
cmp0735	-0.129266	0.264766	0.351485	-0.15645	0.189755	-0.0309433	0.072066	0.0448318	0.0683558	-0.157052	0.0285982	0.0752237	0.146643	-0.15265	-0.173527	0.0920186	0.190636	0.135654	0.252464	0.03975	-0.0114536	0.489985	0.0719225	0.137604	-0.10493	2.17461e-05	0.0406966	-0.0798535	-0.0343304	-0.0665903	0.0712801	-0.0409706	0.0389899	0.0615065	0.0540277	-0.274112	0.0737149	-0.0998656	-0.200849	-0.0499889	-0.0223497	0.0345894	-0.00360676	0.036337	-0.0421892	0.42802	-0.0251577	0.046124	0.0274685
cmp0736	0.156148	-0.101104	-0.129749	0.394824	-0.0783409	0.0367104	0.187038	0.343136	-0.175055	-0.0270997	0.253765	-0.241142	-0.179961	-0.300171	-0.304017	-0.236648	-0.344606	0.245241	-0.00832422	0.10796	-0.308727	-0.0326735	0.0735245	-0.104718	-0.0959177	-0.0303306	-0.176807	-0.0636035	-0.153368	-0.0458883	0.186856	0.162473	-0.308448	-0.0404503	-0.00118058	0.0132708	-0.240521	0.00855375	0.00944173	-0.112417	-0.221402	-0.232155	0.113611	-0.233733	0.12913	-0.0420373	-0.390574	-0.207274	-0.210345
cmp0737	-0.425093	-0.0129508	0.778722	-0.0990537	0.340644	0.0236425	-0.0184713	-0.0381091	0.14333	-0.0657628	0.0743742	0.359656	0.429023	-0.0554606	0.280453	0.401939	0.538441	0.0706308	-0.0260472	-0.0714305	0.246094	-0.0378294	0.240923	-0.00125637	0.0715793	-0.0750164	-0.122222	0.10861	0.197779	0.0855023	-0.122571	0.0190118	0.312336	0.127417	0.122144	-0.265366	0.260594	-0.118862	-0.0179494	0.216861	0.242462	0.246881	0.114294	0.0892792	-0.24579	0.0584179	0.290593	0.196721	0.147638
cmp0738	-0.0942001	0.110504	0.232802	-0.112941	0.134675	0.0188171	0.137683	0.0765038	0.0478425	-0.148072	-0.0468016	0.0341666	0.100574	-0.154052	-0.0998008	0.116938	0.153292	0.144138	0.233563	0.0418153	0.00704453	0.419305	0.0770514	0.113297	-0.0689483	-0.0216173	0.104218	-0.0903843	-0.0248513	-0.0740354	0.0820524	-0.0604611	0.077754	0.0435632	0.0489623	-0.230342	0.0506329	-0.0588894	-0.174275	-0.0729157	0.0330953	0.0195547	-0.00410431	0.00749791	0.0179205	0.372707	-0.00396697	0.0305199	-0.0121227
cmp0739	0.030567	-0.405938	-0.47296	0.756048	-0.184645	0.0715392	-0.044596	0.0938271	-0.104137	0.129876	0.0352161	-0.295167	-0.171257	0.293492	-0.0695958	-0.19078	-0.299271	0.0628327	0.0142071	-0.0628325	-0.102316	-0.191812	-0.0618156	-0.194889	0.00838174	0.0745032	0.0299079	0.0808271	-0.0960711	0.077056	0.0667914	0.0695645	-0.292302	-0.165371	-0.120609	0.110396	-0.230406	0.0829973	-0.116617	-0.288537	-0.332309	-0.315082	-0.0894748	-0.291985	0.237948	-0.0270998	-0.146869	-0.219283	-0.0810851
cmp0740	0.27229	-0.0219797	-0.118622	0.0155484	-0.230002	0.0424751	0.368402	0.0170156	-0.358951	0.036845	0.0924468	-0.257229	-0.274748	-0.0531595	-0.244088	-0.305854	-0.365821	-0.132954	-0.0187873	0.0977816	-0.295243	0.050583	-0.212297	-0.0415563	0.0602426	-0.0378941	0.026739	-0.235615	-0.199871	-0.207115	-0.0251466	-0.146447	-0.185459	-0.069828	-0.0574481	0.179184	-0.124954	0.00615237	0.253224	-0.0791209	-0.154504	-0.133704	-0.150289	-0.105111	0.126252	-0.0473186	-0.355582	-0.149069	-0.142182
cmp0741	-0.223615	-0.214588	-0.0988441	0.122243	-0.0742186	0.0385956	0.00124279	-0.157382	-0.0937292	0.2153	0.0148175	-0.104628	0.0997267	0.0239568	0.179599	0.0228876	0.107922	-0.142596	-0.171664	-0.0745381	0.170368	-0.282573	-0.103572	-0.151692	-0.034131	-0.0963835	0.134375	0.0632675	0.205402	0.0472315	-0.117615	-0.107959	0.0293487	-0.122717	-0.159653	0.00288006	0.110533	0.0448653	-0.0650202	-0.0877478	-0.111857	-0.052124	-0.204132	-0.084044	-0.096648	-0.151051	0.0474804	0.0892135	-0.0887456
cmp0742	-0.221661	0.0472362	0.252249	0.0124523	0.148558	0.0338932	-0.0648493	-0.0691158	0.125716	-0.0428351	0.136044	0.0708282	0.166301	-0.0757568	0.208886	0.293426	0.184445	0.0761083	-0.0998211	0.0371058	0.231008	-0.109696	0.181587	-0.2099	0.0484191	0.061103	-0.0367645	-0.0168652	0.163092	-0.0422134	0.030718	-0.126351	0.111838	0.0213776	0.012691	-0.133395	0.0374668	-0.116892	-0.14266	-0.0592643	0.0528983	0.120991	-0.0559591	-0.0271928	-0.0348247	-0.0527134	0.180968	0.0930603	0.022529
cmp0743	0.180503	-0.102909	-0.363333	-0.0454195	-0.380943	0.189464	-0.0310035	-0.246005	0.242723	-0.0191484	-0.196853	-0.196592	-0.523062	0.415153	-0.00797839	-0.153694	-0.320089	-0.27483	-0.032526	0.0126341	-0.016394	-0.0490944	-0.299988	0.0372509	0.116721	0.112058	0.205971	0.0876233	-0.066936	0.0960046	-0.150932	-0.13467	-0.107712	-0.132601	-0.124975	0.25692	-0.223995	0.195208	-0.000336928	-0.0435019	-0.0244262	-0.0855839	-0.219074	0.0324767	0.283298	-0.166488	0.216745	-0.1309	0.160562
cmp0744	0.247328	0.19704	-0.061171	0.0461129	-0.170209	-0.14217	-0.185415	0.245994	0.115229	-0.198974	-0.0589367	-0.0981544	-0.259594	0.115268	-0.30219	-0.0170786	-0.401113	0.230252	0.571097	-0.134688	-0.0939577	0.354014	0.11181	0.156454	0.0286052	-0.0211034	-0.093212	-0.0407262	-0.111555	-0.0241907	0.00502667	0.281448	-0.327641	0.0879402	0.105292	-0.0384844	-0.378931	0.0964396	-0.0678252	-0.00828153	-0.149651	-0.116123	0.108894	-0.0515007	0.199523	0.410309	-0.173259	-0.244467	0.0299304
cmp0745	-0.125794	-0.230135	-0.124925	-0.153195	-0.0645879	0.0252755	-0.0594516	-0.207304	-0.0888467	0.209758	-0.128654	0.0650607	-0.0156465	0.0809697	0.324844	0.0331458	0.0537002	-0.141054	-0.28045	-0.0965465	0.121413	-0.280145	-0.0926028	0.0415756	0.136321	0.0814576	0.236527	0.135353	0.00844837	0.112614	-0.0489355	-0.16159	0.153609	-0.166333	-0.154318	0.177767	0.0562863	0.0137134	0.00645851	-0.0825533	-0.0145313	-0.0535968	-0.137461	0.00030149	-0.0840918	-0.248341	0.215306	0.0392123	-0.0165032
cmp0746	0.306166	0.182962	-0.284762	-0.0841703	-0.290119	-0.043651	0.150616	-0.0626767	-0.228639	0.00706791	0.0319796	-0.222214	-0.438678	-0.098419	-0.315564	-0.434339	-0.457289	-0.178479	0.0234844	0.250642	-0.342244	0.193893	-0.331452	0.0294872	0.12163	0.0824693	-0.0414411	-0.210104	-0.276127	-0.185561	-0.0422987	-0.119397	-0.348552	-0.0507192	-0.0226492	0.328749	-0.265564	-0.00454235	0.126781	-0.175819	-0.140726	-0.222898	-0.188352	-0.182914	0.0657206	-0.084264	-0.369082	-0.25607	-0.108098
cmp0747	-0.0108129	-0.150572	-0.144408	-0.20171	0.00721467	0.0151614	-0.12327	-0.130584	0.333189	-0.0799128	-0.251304	0.0492582	-0.0178563	0.161834	0.385343	0.305739	0.0628982	-0.0483357	-0.0668573	-0.0209288	0.333333	-0.190697	0.105365	-0.0579405	0.0400063	-0.0987306	0.164684	0.159501	0.0796241	0.139537	0.0105412	-0.0658379	0.353268	-0.084755	-0.0954267	0.0538931	0.00653118	-0.0391554	0.00694872	0.136498	0.296012	0.121973	0.0790922	0.111829	-0.118204	-0.0904576	0.513103	0.114685	0.105948
cmp0748	0.22511	-0.116748	-0.176586	0.1177	-0.19191	0.0146019	0.144007	0.23169	-0.112493	-0.166265	-0.115106	-0.114534	-0.227569	0.165033	0.0569452	0.0291923	-0.332212	0.0762637	0.206857	0.0403706	-0.107371	0.147293	0.00210083	-0.107428	0.0555182	-0.175545	-0.032107	-0.171378	-0.157507	-0.150738	0.0643308	-0.0017527	-0.0727354	0.0483847	0.0844603	0.0478483	-0.209746	0.168828	0.197625	0.00248919	0.0776005	-0.0612716	0.0317681	0.0516795	0.185691	0.0986136	-0.122113	-0.120057	0.0440906
cmp0749	-0.0911732	-0.146424	-0.115888	-0.0927493	-0.0709907	-0.0393851	-0.0718604	-0.117843	-0.0439533	0.150727	-0.15129	0.0181776	-0.0429852	0.036786	0.207874	0.00304792	0.0142318	-0.0685656	-0.191674	-0.103984	0.0312046	-0.203834	-0.0737061	0.120675	0.122127	0.109475	0.233892	0.169417	-0.0254091	0.152503	-0.0515733	-0.115809	0.0324429	-0.164302	-0.141686	0.0854582	-0.00161731	0.0340122	-0.0104167	-0.0528792	-0.0101054	-0.0862091	-0.0720503	-0.00489377	-0.0418432	-0.189325	0.162531	0.0287245	-0.027257
cmp0750	0.0988205	0.173934	0.0402592	-0.145663	0.178557	0.0270171	-0.0814296	0.080881	0.0880237	0.097683	-0.0956337	0.171641	0.0630365	-0.0816518	-0.0612039	-0.00178785	0.127159	0.0944236	-0.0013078	-0.029223	0.1191	0.0445659	0.130715	0.0954775	-0.128168	0.139198	0.0189425	-0.0117215	0.279106	-0.00968623	0.0925312	-0.0830008	0.00482307	0.0122769	0.0231962	0.165282	0.0417421	0.0190019	-0.129199	0.0122796	0.00738716	0.427533	0.0877223	0.339015	-0.0115999	-0.0287145	0.0514827	0.121329	0.18279
cmp0751	0.0659767	-0.0106602	0.154853	-0.0344356	0.032268	-0.0748105	0.112233	0.270243	0.112128	-0.285321	-0.178818	0.0447595	-0.0244108	-0.0387561	0.00719414	0.257634	0.0238834	0.22521	0.191132	0.122123	0.0733551	0.290514	0.184401	0.173507	-0.00342933	-0.137699	0.0600507	-0.178923	-0.0990014	-0.168634	0.0261916	0.14547	0.202516	0.319601	0.321941	-0.196046	0.0797493	0.215474	0.073452	0.196001	0.376323	0.0837062	0.193486	0.15723	-0.0598259	0.132742	0.136044	0.145287	0.193045
cmp0752	0.0500284	0.199063	0.0636918	0.137978	0.000200314	-0.110212	-0.00794882	0.114927	0.162063	-0.0353511	0.0672604	-0.0307168	-0.102825	-0.108665	-0.310628	-0.0485172	-0.123423	0.108242	0.141093	-0.0421525	-0.204124	0.239731	-0.0199139	0.0538818	-0.0689057	0.0376904	0.0146619	-0.0274955	-0.308979	-0.00590461	0.0588858	0.151487	-0.262472	0.202353	0.197297	-0.186374	-0.115928	0.0617192	0.00259889	0.117753	-0.0243027	-0.165932	0.121006	-0.156422	0.0255979	0.166835	-0.22685	-0.0639719	-0.179505
cmp0753	-0.108226	0.152026	0.221606	-0.12603	0.360056	0.0902376	-0.0644243	-0.00951642	0.25705	-0.118276	-0.168233	0.271294	0.2897	0.0699544	0.0357105	0.15296	0.415091	0.0319791	-0.014353	-0.127357	0.505582	0.0294923	0.143502	0.0466691	-0.0741153	-0.0386031	-0.0659087	0.0538786	0.567416	0.0279618	0.0942959	-0.168606	0.269495	0.0565575	0.0382366	-0.114709	0.189633	-0.0624002	-0.0565974	0.243617	0.183471	0.725518	0.176998	0.69049	-0.0766511	0.0213716	0.473891	0.323019	0.439313
cmp0754	-0.175681	-0.324702	-0.126199	-0.064364	-0.0104296	-0.0429623	-0.0818142	-0.164018	-0.0127959	0.211557	-0.0808466	-0.00260965	0.123723	0.0388081	0.245641	0.0110987	0.168676	-0.163711	-0.201514	-0.130627	0.169026	-0.294815	-0.126308	-0.0784134	0.027853	-0.0787897	0.166956	0.0454971	0.00897965	0.0230622	-0.0629323	-0.0454843	0.180272	0.00555426	-0.0348881	0.0223599	0.16424	-0.0106788	0.109584	0.0585087	0.01257	-0.0829915	-0.0625431	-0.13204	-0.134708	-0.199081	0.14783	0.0542461	-0.0558218
cmp0755	0.122185	0.224507	-0.027737	-0.030104	0.0329327	-0.117997	-0.128581	-0.0592581	0.193756	-0.074198	-0.171119	0.0184441	-0.139991	0.146573	-0.133002	-0.061065	-0.125939	-0.0854456	0.171514	0.0195094	-0.120682	0.167828	-0.0311179	0.203557	0.107315	0.0598585	0.064823	0.11021	-0.139897	0.130761	0.108915	0.0674663	-0.15733	0.0188074	-0.00253647	0.0917264	-0.145481	-0.0538897	0.00415849	-0.0435383	0.0301015	-0.0860877	0.0106769	-0.112496	0.062741	0.144826	-0.0707596	-0.0898971	-0.0354118
cmp0756	-0.0344262	-0.144371	-0.0908241	0.0969948	-0.309483	0.139999	0.241696	-0.0114079	-0.312698	-0.139371	0.197512	-0.29861	-0.187851	-0.331627	-0.0445246	-0.260986	-0.35708	-0.224679	-0.130239	-0.0492714	-0.25608	-0.23595	-0.208833	-0.156386	-0.0278251	-0.107375	-0.159038	-0.1174	-0.042758	-0.109042	-0.141562	-0.0177218	-0.167041	-0.201943	-0.191466	0.207343	-0.201747	-0.107409	0.165029	-0.136751	-0.320645	-0.208533	-0.180562	-0.187987	0.0900909	-0.182498	-0.258099	-0.25832	-0.113788
cmp0757	0.264135	0.0808708	-0.192837	0.0650656	-0.00363698	-0.15263	-0.17417	0.359514	0.058403	-0.0581394	-0.0218633	-0.0555519	-0.0913887	-0.00275128	-0.104573	-0.0281914	-0.357031	0.277433	0.346902	-0.111924	-0.224214	0.16546	0.196767	-0.0430344	0.00156487	-0.0989728	-0.0703809	0.00130293	-0.180894	0.0129182	0.358815	0.23495	-0.233416	-0.00179721	0.0468715	-0.0158143	-0.283819	0.0530612	-0.0792525	-0.136499	-0.118936	-0.219273	0.165315	-0.243146	0.355092	0.246777	-0.190017	-0.276744	-0.138371
cmp0758	0.241799	0.229875	-0.0449802	0.0863424	-0.158399	-0.150758	-0.176932	0.254384	0.147488	-0.208972	-0.0251354	-0.0814982	-0.236069	0.0747575	-0.354105	-0.0217215	-0.387713	0.228675	0.602448	-0.12528	-0.110523	0.398449	0.106086	0.16925	0.00375037	-0.0321011	-0.0987651	-0.0641827	-0.121839	-0.0432292	0.0111592	0.300174	-0.368352	0.109482	0.119746	-0.0805243	-0.383954	0.0960691	-0.0523381	0.041124	-0.118692	-0.112303	0.132193	-0.0574513	0.180683	0.452446	-0.216472	-0.241467	0.00179643
cmp0759	0.34498	0.099384	-0.123675	0.103623	-0.0433372	-0.0349223	-0.132465	0.492972	0.0894718	-0.195474	-0.0840771	-0.103951	-0.208476	-0.0149905	-0.212546	-0.000197445	-0.449928	0.377018	0.406497	-0.0907655	-0.172577	0.249844	0.291541	0.0438812	0.0466373	0.0197572	-0.0428656	-0.10522	-0.0699921	-0.0949641	0.345707	0.279503	-0.257536	-0.0519067	-0.0234565	-0.0697659	-0.424531	0.13854	-0.197866	-0.171859	-0.157915	-0.165242	0.223821	-0.0925499	0.483051	0.283192	-0.191039	-0.269189	0.0370284
cmp0760	0.393468	0.0901353	-0.0600876	0.133223	0.0886475	-0.0668167	-0.210553	0.534493	0.241862	-0.219051	-0.138401	-0.0277315	-0.0755127	-0.0524005	-0.286612	0.0520149	-0.31494	0.436757	0.498028	-0.170876	-0.0863001	0.305847	0.340193	0.0462518	-0.050534	-0.0202875	-0.0536439	-0.12938	-0.0672705	-0.121258	0.389246	0.320157	-0.248083	0.0328394	0.0484805	-0.163471	-0.361051	0.148573	-0.187382	-0.0264923	-0.055124	-0.0836715	0.363016	-0.0600003	0.512616	0.372819	-0.113686	-0.171066	0.0178561
cmp0761	0.352997	0.07551	-0.13034	0.106074	-0.0444281	-0.0350393	-0.154994	0.482295	0.141695	-0.199434	-0.0952088	-0.0819749	-0.193973	-0.0151886	-0.227323	0.00632805	-0.419701	0.368823	0.416083	-0.0952008	-0.122862	0.242304	0.279388	0.0391755	0.0289766	0.00749836	-0.0673973	-0.113833	-0.0473079	-0.104067	0.339716	0.277111	-0.247478	-0.031836	-0.0108926	-0.0895326	-0.403666	0.140156	-0.188136	-0.127163	-0.122612	-0.13656	0.236646	-0.0688896	0.486635	0.284624	-0.162284	-0.246082	0.050178
cmp0762	0.398588	-0.101434	-0.143566	-0.003429	-0.0783418	-0.0839281	-0.10065	0.482367	0.0702131	-0.104479	-0.163833	-0.0473032	-0.169105	-0.0109028	-0.082685	0.0935717	-0.325671	0.437081	0.311424	-0.102398	-0.12789	0.148092	0.322349	0.127523	-0.00767988	-0.105066	-0.0356334	-0.00823635	-0.0765728	0.00320735	0.206317	0.325767	-0.0702982	0.0186733	0.0163848	-0.148847	-0.249113	0.157272	-0.143153	-0.107468	-0.0736967	-0.168894	0.237413	-0.0699302	0.319715	0.151897	-0.101536	-0.158027	0.0248924
cmp0763	0.160905	0.0200674	-0.141761	-0.118752	-0.284482	0.136698	0.384606	-0.256647	-0.270498	0.158424	0.257488	-0.201654	-0.256643	-0.059728	-0.192695	-0.383701	-0.253447	-0.29945	-0.0246947	-0.0212838	-0.303037	-0.026759	-0.384009	-0.00284193	-0.123429	-0.0598892	-0.0225987	-0.127355	-0.178609	-0.124051	-0.133443	-0.147139	-0.105778	0.183085	0.189885	0.353491	0.0380765	-0.0167015	0.370544	0.0028627	-0.164346	-0.101197	-0.266977	-0.142822	0.0259818	-0.0836647	-0.262338	-0.142238	-0.207627
cmp0764	0.371745	0.208616	-0.00469384	0.180406	0.0941721	-0.0990393	-0.202656	0.537208	0.227252	-0.224488	-0.107297	-0.0246935	-0.1142	-0.012346	-0.340257	0.0630005	-0.334487	0.484209	0.563998	-0.158692	-0.127133	0.400906	0.342501	0.0389045	-0.0305188	-0.0205203	-0.0917829	-0.103301	-0.153619	-0.089644	0.383333	0.311803	-0.336134	0.0817311	0.108507	-0.203252	-0.389015	0.121793	-0.175025	-0.011486	-0.0730567	-0.112327	0.357594	-0.0990311	0.457368	0.442078	-0.181119	-0.178995	-0.00737993
cmp0765	0.345556	0.22603	-0.0155479	0.19615	0.0789364	-0.119372	-0.15069	0.46248	0.15897	-0.187679	-0.0490737	-0.0396848	-0.102498	-0.0689667	-0.364382	0.0240572	-0.363018	0.360065	0.536486	-0.142306	-0.244367	0.437098	0.284571	0.0969276	-0.0558195	0.0182839	-0.0793526	-0.133258	-0.222181	-0.116745	0.343954	0.354641	-0.353442	0.0914786	0.115055	-0.158455	-0.399759	0.119844	-0.148467	-0.0320648	-0.087973	-0.193522	0.311638	-0.204789	0.414711	0.459002	-0.283341	-0.225858	-0.0837817
cmp0766	0.417403	0.0876114	-0.115157	0.097201	-0.110311	-0.127952	-0.151493	0.383536	0.113348	-0.138046	-0.109878	-0.0667852	-0.223868	0.0425116	-0.306801	-0.0205804	-0.375048	0.337087	0.50339	-0.115906	-0.130757	0.326064	0.189076	0.173549	-0.0103957	-0.0428267	-0.0633879	-0.102672	-0.131382	-0.0890339	0.143766	0.325976	-0.262534	0.108309	0.104872	-0.128643	-0.304062	0.177745	-0.039555	0.0244257	-0.0441234	-0.13593	0.234767	-0.0701551	0.278699	0.319143	-0.173084	-0.187131	0.0130891
cmp0767	-0.0800925	0.221348	0.0923982	-0.186443	0.106151	-0.0913852	-0.0493274	-0.0412618	0.193413	-0.0778694	-0.203658	0.273557	0.0899925	0.0290926	0.0723359	0.287483	0.167503	0.0598354	0.127443	-0.142784	0.212936	0.082794	0.149692	0.0769959	-0.0524107	-0.0655719	0.174552	-0.0421571	0.0207412	-0.0634071	0.00102901	-0.013635	0.033725	0.0916675	0.0341355	-0.105979	0.00558195	0.0436927	0.289961	0.562494	0.408011	0.235608	0.322502	0.218452	-0.0934682	0.146631	0.174787	0.27326	-0.0526193
cmp0768	0.140058	-0.0428952	-0.145228	0.0159322	-0.0187785	0.000933131	0.0572591	0.250356	-0.094145	-0.179457	0.00730157	-0.0973031	-0.016647	-0.0761154	0.0129955	-0.138511	-0.254397	0.0899189	0.0602445	0.0838713	-0.113622	-0.0666607	0.0752775	-0.100056	0.0351038	-0.0196156	-0.122574	-0.0615552	0.00799553	-0.0596009	0.298184	0.0269608	-0.0138137	-0.228368	-0.193659	0.0734925	-0.175561	0.04262	0.119641	-0.0797906	-0.0348472	0.0118816	0.131818	0.0532042	0.199175	0.00568814	-0.0992286	-0.144592	0.0425878
cmp0769	0.112776	0.0891405	0.0484223	0.184305	-0.00564465	-0.0525013	0.157184	0.0094186	-0.0543303	0.0168863	0.369404	-0.0246154	-0.0892273	-0.0769175	-0.287505	-0.157273	-0.134596	0.0183921	0.135015	-0.0101384	-0.193602	0.125505	-0.0676596	-0.141535	-0.135276	-0.0661795	-0.221496	-0.0544212	-0.120163	-0.0258125	0.0607292	-0.0321497	-0.288559	0.103415	0.12252	-0.0573192	-0.130313	-0.0749396	0.130508	0.0958219	-0.0593489	-0.0512797	0.00128459	-0.0778517	0.045393	0.107825	-0.248234	-0.0794533	-0.0957226
cmp0770	-0.13832	-0.227058	-0.148013	-0.179127	-0.0695837	-0.0287526	-0.0735799	-0.150361	-0.147307	0.185154	-0.064577	-0.0407416	-0.0204259	0.0550217	0.248946	-0.0369353	0.0261934	-0.136739	-0.349814	-0.0578327	-0.0199712	-0.341744	-0.0861877	0.0807537	0.125385	0.139556	0.227211	0.177248	-0.0166597	0.166924	-0.0213384	-0.0898931	0.121096	-0.166072	-0.141446	0.155567	0.077003	0.0328065	-0.0377969	-0.128237	-0.102058	-0.0686879	-0.094345	-0.0108165	-0.0839189	-0.30706	0.144695	-0.0238169	-0.0483362
cmp0771	-0.00162043	-0.0931857	-0.14446	-0.052269	-0.123448	-0.0689411	-0.113789	-0.229583	0.0012005	0.309268	0.0535798	-0.0512768	-0.0613183	0.0817644	0.0775008	-0.0611319	-0.0484056	-0.207022	-0.100951	-0.165169	0.0391742	-0.0752014	-0.156184	0.182397	-0.00338581	0.321948	0.470816	-0.133979	-0.0418012	-0.130215	-0.141724	0.0623242	0.0379546	0.161839	0.134601	0.171332	0.0632337	-0.0143487	0.0278735	0.00263848	-0.00441555	-0.0445612	-0.132759	-0.160433	-0.0368018	-0.114477	0.0424219	-0.0934156	-0.048626
cmp0772	0.280336	-0.0626184	-0.275822	0.260382	-0.143584	-0.079865	0.122833	0.188387	-0.0162699	-0.0229755	-0.0615475	-0.120685	-0.202548	0.144738	-0.144633	-0.0909928	-0.245271	0.132999	0.234028	0.142699	-0.151867	0.241877	-0.048286	0.053937	0.00442622	-0.111041	0.00932273	-0.16171	-0.222922	-0.151975	0.0946324	0.0796326	-0.0649956	0.283247	0.295784	-0.0256927	-0.0923203	0.22095	0.117119	0.0168173	0.111115	-0.0954108	0.0468816	-0.0483962	0.116418	0.137616	-0.139736	-0.0696332	-0.0461195
cmp0773	-0.00158132	-0.0757637	-0.176058	0.0704007	-0.0913332	-0.129086	-0.164336	0.148141	-0.0626174	0.0258748	0.0747263	-0.0843729	-0.0426003	0.00477111	0.143014	-0.0546477	-0.274861	0.0704169	0.0221248	-0.0558704	-0.171861	-0.176951	0.0732584	-0.114514	0.0369365	-0.0576077	-0.0436044	0.103712	-0.124806	0.100771	0.184028	0.1367	-0.145843	-0.126995	-0.0829559	0.0780668	-0.164477	-0.00594529	0.0150422	-0.149039	-0.145644	-0.22821	0.0242163	-0.292931	0.106397	-0.0241867	-0.136075	-0.313154	-0.19734
cmp0774	0.0118228	-0.0939546	0.0657498	-0.0716945	-0.0556346	0.0255141	-0.18469	-0.0950611	-0.0489688	0.0506223	0.0444642	0.301552	-0.0325366	-0.0199772	0.327096	0.151453	-0.0737253	-0.0392115	-0.20333	-0.127131	0.123714	-0.102588	0.103742	-0.0362921	-0.0191988	0.142748	-0.0094069	-0.0504882	0.044811	-0.0771297	-0.0822399	0.137508	0.177173	0.127022	0.0916903	0.20372	0.0723794	-0.0693517	-0.0159399	-0.0743827	0.048408	0.0462544	-0.0484979	-0.0334221	-0.0754783	-0.175464	0.214289	-0.0501931	0.163941
cmp0775	-0.156748	-0.147168	-0.0797824	-0.122037	-0.00410161	-0.0455157	-0.0782443	-0.0882081	-0.050899	0.106007	-0.119523	0.0379917	0.0325042	0.00436557	0.18108	0.0329351	0.0576865	-0.0417008	-0.144524	-0.135135	0.0292809	-0.19455	-0.0240843	0.135402	0.0723606	0.109638	0.204603	0.143783	0.0199784	0.128017	-0.0447062	-0.0778207	0.0803957	-0.11622	-0.0913579	0.0493143	0.025188	0.0462771	-0.0566178	-0.0389842	-0.0355447	-0.0531718	-0.0217494	0.0267063	-0.071692	-0.123406	0.15665	0.0492147	0.0113413
cmp0776	0.305834	0.21619	0.0661472	0.155363	0.257551	-0.0231997	-0.1607	0.566665	0.162872	-0.279287	-0.131703	0.0321329	0.0602199	-0.0465915	-0.285491	0.0958972	-0.208643	0.515207	0.542787	-0.150522	-0.0994768	0.411152	0.401236	0.0275175	-0.0787082	-0.0199187	-0.0659243	-0.128179	-0.0700336	-0.120193	0.498714	0.231795	-0.222799	0.0164116	0.0554604	-0.239642	-0.301178	0.0873097	-0.22094	-0.0437179	-0.041846	-0.0628058	0.395842	-0.0394119	0.484695	0.522715	-0.146393	-0.0929623	0.0130825
cmp0777	-0.0697094	-0.0434798	-0.0479886	0.0438472	-0.0143202	-0.0827448	-0.09828	-0.0305571	0.0584831	0.12012	0.0460035	-0.0602619	-0.0304159	-0.0084619	-0.0730455	-0.0621249	-0.0138034	-0.0335529	-0.111171	-0.0902294	-0.121057	-0.0671804	-0.0824612	0.011689	0.0122958	0.0499986	0.113021	0.0992433	-0.2476	0.102813	0.0304911	0.0725972	-0.0703355	0.0897257	0.0969668	-0.0570527	0.0358705	0.0585849	-0.042678	-0.0137218	-0.0736035	-0.201292	0.0146149	-0.168815	-0.0570324	-0.0655989	-0.040553	-0.0364079	-0.174622
cmp0778	0.254588	-0.0140947	-0.418659	-0.00930485	-0.446972	-0.0022582	-0.142571	-0.107382	0.0200088	0.0236297	-0.214879	-0.0542727	-0.611443	0.337447	0.11004	-0.0796672	-0.581134	-0.0970395	0.128266	-0.0512199	-0.0376855	0.0147365	-0.155837	0.0611288	0.0589914	0.240207	0.0672068	-0.0682315	-0.199524	-0.0629929	-0.112246	0.0248721	-0.277923	-0.0222633	-0.0101815	0.443221	-0.397967	0.120229	0.162495	-0.00551832	-0.00656306	-0.148637	-0.072721	-0.0981812	0.243254	-0.059022	-0.0169149	-0.262135	0.109209
cmp0779	-0.0610912	-0.00439216	0.0373656	-0.0936814	0.19674	0.157524	-0.0910943	-0.0213323	0.190872	-0.102239	-0.26173	0.155786	0.2269	0.100118	0.145597	0.121992	0.305732	0.000871369	-0.104108	-0.151069	0.553202	-0.184166	0.113507	-0.0977346	-0.0693697	-0.0780895	-0.0271721	0.101186	0.622022	0.0743946	0.0715787	-0.207025	0.294285	-0.131485	-0.150489	-0.0674643	0.164825	-0.142981	-0.0919298	0.103608	0.139902	0.536276	0.116284	0.59294	-0.00248533	-0.0771392	0.456014	0.259022	0.338278
cmp0780	-0.105454	0.0756686	0.229515	-0.206648	0.0148377	-0.0511178	-0.0340218	-0.198948	-0.130878	0.0480367	0.212943	0.401605	0.115317	-0.070983	0.270239	0.186668	0.0399883	-0.118394	-0.0663608	0.0439964	-0.00383533	-0.0454454	0.039541	-0.0707587	0.0493842	-0.0118768	-0.156908	0.0264536	0.0335366	0.00395341	-0.122602	-0.0779405	0.14366	0.0535991	0.0530517	-0.0611753	0.108136	-0.0364614	0.00303893	-0.0106546	0.10069	0.0294373	-0.0695117	-0.086405	-0.128708	-0.00726878	0.0800775	-0.0896516	-0.0242985
cmp0781	-0.48145	0.415737	0.576266	-0.274948	0.281217	0.000405834	-0.0900646	-0.120933	0.323039	-0.154277	0.0556109	0.26164	0.290736	-0.0844105	0.13999	0.299114	0.429282	-0.0469656	0.088581	-0.0863998	0.260861	0.0569824	0.0905018	0.0224364	0.076614	0.0431282	0.0378582	-0.0192385	0.188757	-0.0302424	-0.0953001	-0.10856	0.101591	0.0214763	-0.00237785	-0.227117	0.152763	-0.137551	-0.0726435	0.245656	0.161328	0.271622	0.0393511	0.130915	-0.137834	0.147424	0.237424	0.189121	0.078264
cmp0782	0.0283362	-0.111568	-0.195293	-0.0794992	-0.140439	0.0178148	0.151408	-0.19858	0.0361741	0.161598	0.00160787	-0.114383	-0.133337	0.045422	-0.0253675	-0.189344	0.00521514	-0.194925	-0.122223	0.112507	-0.00609298	-0.103449	-0.230022	0.421894	-0.0360013	0.541534	0.437324	0.00889612	-0.108368	0.0217641	-0.106088	-0.0987508	0.123408	-0.0357513	-0.0564682	0.302535	0.0327538	-0.000258701	0.112198	0.00766921	-0.112945	0.0428463	-0.139879	0.0428283	-0.0638141	-0.101566	-0.0992621	-0.045389	-0.0577398
cmp0783	0.188098	0.130282	-0.192722	-0.131449	-0.0469367	-0.0472157	0.0448743	-0.0919177	-0.0341115	0.147509	-0.112367	0.0156123	-0.0524337	0.0586077	-0.00300411	-0.0882025	-0.0182738	-0.0821783	-0.0772675	0.215318	-0.0664693	-0.053332	-0.115884	0.161899	0.177107	-0.00697935	0.0497187	-0.105642	-0.115925	-0.10154	0.0311395	-0.14942	-0.0348064	-0.00636423	-0.0171787	0.0168687	-0.0670438	0.0817515	0.0272763	-0.0315908	0.188742	-0.0518091	-0.0643424	-0.043785	-0.0255476	-0.101308	-0.094843	-0.0259456	-0.156289
cmp0784	0.115823	-0.0607254	-0.248809	-0.0980958	-0.132792	-0.0508827	0.0671408	-0.106944	-0.110629	0.199636	-0.15056	-0.00215595	-0.0792565	0.13365	0.189984	-0.0625759	-0.093044	-0.12066	-0.127513	0.0629883	-0.0327827	-0.213979	-0.122161	0.026138	0.114807	-0.0844983	0.122684	-0.038234	-0.06139	-0.0446078	0.0124409	-0.129143	0.0199396	-0.0776787	-0.0819884	0.0347847	-0.111029	0.141036	0.0764746	-0.0443275	0.0986198	-0.0793788	-0.0979572	-0.0398153	-0.0165786	-0.154075	-0.0422021	-0.0846739	-0.13754
cmp0785	-0.431451	-0.261936	0.0886259	0.21338	0.220456	-0.0817483	-0.212124	-0.234402	0.130802	0.10123	-0.163767	0.154281	0.426362	0.355688	0.423157	0.305848	0.490746	-0.0836854	-0.125676	-0.191412	0.421255	-0.306281	0.0672797	-0.175678	0.0661045	-0.108845	0.024652	0.217767	0.175236	0.176537	-0.159061	-0.138516	0.209892	-0.122693	-0.139045	-0.18374	0.183024	-0.183398	-0.0173411	0.0571129	0.10697	0.127268	-0.0715668	0.0814802	-0.218045	-0.0681296	0.3409	0.216124	0.0354474
cmp0786	0.202053	0.0456828	-0.134049	0.212846	-0.189179	-0.0616363	-0.0979043	0.356981	-0.0315335	-0.181576	0.0231849	-0.175578	-0.234894	-0.0403204	-0.14952	-0.072468	-0.507285	0.216187	0.240483	-0.0385031	-0.297716	0.115487	0.143046	0.0343566	0.0500553	0.0443202	-0.0509278	-0.159703	-0.201478	-0.148409	0.202797	0.28535	-0.343304	-0.07352	-0.0578501	-0.0137362	-0.460118	0.128785	-0.0628974	-0.153885	-0.16052	-0.332686	0.119951	-0.318137	0.29205	0.168885	-0.344685	-0.360694	-0.139717
cmp0787	0.0110115	-0.0462439	0.0159764	-0.163955	-0.0842648	-0.083562	-0.0610246	-0.0730144	-0.0471886	-0.114835	-0.151761	0.0940372	-0.133909	0.179798	0.075329	0.0700547	-0.067832	-0.0502319	-0.134621	-0.0638868	0.13687	-0.0440564	0.000172265	0.0202209	0.321017	0.0833271	0.243654	-0.0379379	-0.100641	-0.0561162	-0.0219691	-0.0603078	0.0219765	-0.063263	-0.0859247	0.251834	-0.0741976	-0.0178768	0.383643	0.322648	0.298035	0.145532	0.131435	0.191257	-0.146748	-0.148121	0.096087	0.0901944	0.0844685
cmp0788	0.194796	0.0834229	-0.108647	0.0273056	-0.106912	-0.148973	-0.0258074	0.0027182	-0.15278	0.0906997	-0.0341053	-0.0128539	-0.0470924	-0.0777951	-0.179178	-0.231956	-0.107858	-0.0357422	0.0708784	0.144991	-0.252961	0.250256	-0.140393	0.0928809	-0.0350492	-0.0857581	-0.098088	-0.0763308	-0.170388	-0.0672077	-0.0329082	0.00110865	-0.0933314	0.0214863	0.0235583	-0.052319	0.00128406	-0.0421591	0.0340705	-0.101403	-0.0460063	-0.0947526	-0.0735458	-0.0391754	-0.0875357	0.0558861	-0.28683	-0.0478105	-0.131619
cmp0789	0.0446642	0.0788929	0.0510993	-0.148491	0.0867401	-0.0165501	0.0238172	-0.00583005	0.0768672	0.0220614	-0.102812	0.149752	0.107853	-0.0228399	0.0844026	0.0514599	0.157784	0.0026474	-0.0605419	0.00828968	0.269275	-0.0789619	0.0842129	-0.0767166	-0.0582588	-0.054742	-0.0935328	-0.0452957	0.455967	-0.0459533	0.0773869	-0.12413	0.123692	-0.114926	-0.115172	-0.024398	0.0326423	-0.0106225	-0.0169524	0.0694442	0.130544	0.498015	0.0860531	0.382219	-0.0237771	-0.0797035	0.112883	0.228664	0.155443
cmp0790	0.129198	-0.12947	0.122911	0.243862	-0.112831	0.0808484	0.201175	0.402544	-0.0996857	-0.11994	0.241337	-0.223545	-0.159103	-0.386817	-0.30721	-0.164362	-0.289738	0.259227	-0.0268249	0.103838	-0.217514	-0.0262292	0.124171	0.0147702	-0.096298	-0.0127716	-0.123465	-0.114739	-0.0782837	-0.089067	0.00466438	0.32534	-0.14385	0.0550234	0.0446867	-0.015986	-0.19409	0.0802174	0.0441863	-0.0356942	-0.106217	-0.172294	0.146508	-0.187774	0.0972587	-0.0877813	-0.314335	-0.16022	-0.123284
cmp0791	-0.0987197	-0.310689	-0.149154	-0.102554	-0.0624916	0.0425495	-0.0693334	-0.201056	0.0364567	0.194714	-0.136505	0.0743044	0.0172007	0.0831554	0.326208	0.0522484	0.115003	-0.146094	-0.241911	-0.107183	0.177847	-0.279023	-0.0980815	0.0183989	0.12832	0.0269714	0.178219	0.135031	0.0530875	0.111041	-0.052245	-0.1111	0.227163	-0.145564	-0.149699	0.106751	0.0724344	0.0173562	0.0140913	-0.0327271	0.0208218	-0.0467985	-0.0987565	-0.0193386	-0.0949814	-0.235907	0.279112	0.035566	0.00583264
cmp0792	-0.0354415	0.125357	0.311213	-0.0581197	0.2621	-0.00677009	0.0940516	0.214373	0.0462631	-0.175822	-0.0744754	0.0922794	0.197651	-0.194984	-0.0776878	0.175332	0.171526	0.280213	0.296164	-0.0279711	0.0160037	0.430421	0.21715	0.105008	-0.095986	-0.0622805	0.0359561	-0.123171	-0.0163391	-0.114313	0.207109	-0.00863767	0.020212	0.0592075	0.067068	-0.23738	0.00294616	-0.0676933	-0.144271	-0.0178419	0.0814586	0.0512795	0.142922	0.00489656	0.0179899	0.460863	-0.0329699	0.0463391	-0.0668233
cmp0793	-0.0444078	-0.121493	0.0237187	0.00764802	0.0508037	-0.0312537	-0.0533033	-0.0311962	0.102666	0.0623939	-0.0711171	0.0725653	0.106192	0.0600632	0.0105623	0.124482	0.138502	0.104226	0.000351708	-0.152972	0.0196884	0.010739	0.040207	-0.0897757	-0.077134	-0.193053	0.208328	0.105686	-0.0786341	0.10608	0.0407868	0.222016	0.154485	0.342985	0.329167	-0.0497027	0.207189	0.129666	0.112246	0.08273	0.254603	-0.0655592	0.064931	-0.0350264	-0.135919	0.0651337	0.0335316	0.0846126	-0.223332
cmp0794	0.147904	0.144412	-0.0893033	0.123059	-0.197509	-0.00589547	-0.0494025	0.236651	0.179009	-0.186094	0.031714	-0.156569	-0.309197	0.126772	-0.241298	-0.00310456	-0.390422	0.237935	0.633083	-0.140061	-0.0719308	0.307004	0.0944619	-0.00801987	0.0452375	-0.0139696	-0.0566526	-0.0593298	-0.139897	-0.0414174	0.0512153	0.207843	-0.25209	0.108036	0.156338	-0.0811108	-0.335845	0.115217	-0.14917	-0.101313	-0.175867	-0.166814	0.0627068	-0.12114	0.43407	0.35212	-0.00978422	-0.255208	0.0967676
cmp0795	-0.156402	0.0687663	0.0223761	-0.0433851	-0.0107834	-0.0225025	-0.0756412	-0.164987	0.0850145	0.116464	0.0779724	-0.00414602	0.060295	0.0754806	0.201829	0.136744	0.0958267	-0.05476	-0.0733818	-0.0774721	0.202038	-0.0737221	0.0199641	-0.161071	0.130542	0.106155	0.237186	0.0139137	0.205269	-0.00748715	-0.0379589	-0.228432	0.0492125	-0.117831	-0.118588	-0.0761945	0.00676269	-0.11563	-0.120333	-0.0627459	-0.0592379	0.151836	-0.151585	0.0879854	-0.0156713	-0.0749772	0.22252	0.00771551	0.0545917
cmp0796	-0.173041	0.021617	0.596379	0.2183	0.147196	0.0892133	0.186683	0.306911	0.0819452	-0.202516	0.25685	0.0323178	0.0771058	-0.253032	-0.191519	0.0996546	0.076283	0.273759	0.0441194	0.0613156	-0.0446702	0.101753	0.23125	0.0152561	-0.0401832	0.000238485	-0.154121	-0.0350369	-0.00163755	-0.0172104	-0.0314634	0.250886	-0.0137255	0.202903	0.190873	-0.210603	-0.0296192	0.013563	0.0518093	0.154021	0.0762374	0.0706244	0.195903	-0.040382	-0.0149507	0.0630237	-0.11097	0.00592903	0.0123935
cmp0797	0.0117056	-0.193293	-0.0363237	-0.196214	-0.0534236	0.0385145	0.240556	-0.155254	-0.0997832	-0.0635381	-0.0270287	0.13759	0.0101073	-0.0233858	0.0924823	-0.00608342	0.0867884	-0.171698	-0.244762	0.0240296	0.111567	-0.153446	-0.0871481	0.0618661	0.0331204	-0.150809	0.16355	-0.0650083	-0.0651473	-0.0824695	-0.0509529	-0.0809583	0.294029	0.033981	-0.00361168	0.183275	0.21708	0.0185938	0.684066	0.521971	0.417553	0.195607	0.17979	0.226968	-0.134451	-0.235689	0.15902	0.349596	7.72209e-05
cmp0798	0.117433	-0.111812	-0.165714	0.383037	-0.0996589	0.0441056	0.176574	0.270958	-0.170081	-0.00995619	0.25112	-0.252055	-0.207965	-0.23359	-0.277302	-0.232527	-0.335118	0.177925	-0.0504818	0.0737474	-0.28813	-0.0766927	0.0285522	-0.115644	-0.0775309	7.77371e-06	-0.128596	-0.024018	-0.135273	-0.00375725	0.142417	0.140602	-0.310981	-0.0659798	-0.0319307	0.0550388	-0.241751	0.0212009	-0.00659581	-0.128023	-0.250607	-0.242679	0.0584812	-0.226359	0.146762	-0.0762358	-0.355507	-0.197019	-0.186176
cmp0799	0.0562371	-0.033201	-0.00742763	-0.102481	-0.113356	0.186507	0.424952	-0.0343716	-0.123904	-0.0176815	0.158936	-0.123373	-0.0876995	-0.258195	-0.0509478	-0.0666875	-0.0713411	-0.00223547	-0.154255	0.0352083	-0.102894	0.0389788	-0.045383	-0.0556821	-0.133807	-0.00586541	0.0307023	-0.144635	-0.0710966	-0.136281	-0.028676	-0.0201921	0.108443	0.159921	0.133057	0.0843217	0.132445	-0.00444498	0.271705	0.0415667	0.0529183	-0.00364732	-0.102985	-0.0463627	0.0131956	-0.089579	-0.120076	0.00683923	-0.120247
cmp0800	0.0140198	-0.373752	-0.438934	0.686278	-0.17294	0.0641014	-0.0229561	0.095452	-0.0952229	0.111153	0.0620385	-0.301164	-0.184792	0.267702	-0.0674335	-0.181116	-0.296583	0.0647461	-0.00847128	-0.0634853	-0.0885818	-0.224176	-0.0529399	-0.220391	0.0194969	0.0882451	0.0269829	0.108594	-0.0752286	0.1091	0.0674308	0.0599855	-0.292507	-0.186518	-0.141762	0.120496	-0.228769	0.0786877	-0.149126	-0.30447	-0.368915	-0.310714	-0.0992615	-0.272588	0.258544	-0.0697975	-0.136349	-0.220423	-0.0578516
cmp0801	0.116687	-0.100129	-0.118132	-0.0449876	-0.3262	0.183985	0.32406	-0.250056	-0.568301	0.29672	0.36424	-0.234745	-0.263879	-0.0963508	0.014678	-0.376426	-0.29458	-0.323166	-0.368502	0.167863	-0.376283	-0.257988	-0.348122	-0.168007	0.000249701	0.11057	-0.0826639	0.0467691	-0.0492289	0.0616781	-0.182888	-0.190243	-0.184947	-0.171812	-0.166145	0.456578	-0.0266562	0.00356181	0.209777	-0.21362	-0.278822	-0.16974	-0.345787	-0.208316	0.049258	-0.330598	-0.302716	-0.218817	-0.175343
cmp0802	0.154471	-0.17825	-0.256567	-0.18841	-0.314677	0.199322	0.121934	0.0243767	-0.246968	-0.156154	-0.171944	-0.225713	-0.231857	-0.121419	-0.0802546	-0.222574	-0.299632	-0.104194	-0.0584764	-0.114043	-0.124608	-0.0717572	-0.199739	0.125015	-0.0126123	-0.115998	0.118821	-0.257478	-0.10297	-0.250993	-0.101111	0.0381668	0.0678474	0.0663411	0.0651737	0.262181	0.00830977	0.0654361	0.17071	-0.089439	-0.166272	-0.180953	-0.131882	-0.0480798	-0.000131836	-0.0576837	-0.164398	-0.154084	-0.0453209
cmp0803	0.059231	-0.202227	0.174288	0.324484	-0.0515708	0.131494	0.252398	0.362344	-0.133209	-0.11022	0.283344	-0.193922	-0.120513	-0.328488	-0.251995	-0.132144	-0.215251	0.257838	-0.0561454	0.114135	-0.181126	-0.0883912	0.140325	-0.0219133	-0.052808	-0.00347245	-0.106706	-0.0639326	-0.0532292	-0.0476542	0.00560241	0.257474	-0.104482	0.0809362	0.0800321	-0.00580712	-0.12811	0.0724757	0.0548921	-0.020207	-0.0987704	-0.13015	0.131463	-0.141902	0.0787066	-0.0904127	-0.231924	-0.111206	-0.0563609
cmp0804	0.13123	-0.207818	-0.245458	-0.183482	-0.318385	0.17144	0.0888655	-0.274642	-0.19746	0.118116	0.0766255	-0.100537	-0.212512	0.0542344	0.0345592	-0.277236	-0.10402	-0.342913	-0.358185	0.168955	-0.015082	-0.269269	-0.310959	0.0255284	7.89055e-05	0.140986	0.0254272	0.0255011	0.0557436	0.0411554	-0.210658	-0.0418929	0.0889998	-0.0357901	-0.0430487	0.503069	0.227977	0.0594512	0.167094	-0.041529	-0.0178432	0.0390058	-0.221948	0.0366823	-0.102008	-0.360059	0.0184961	-0.00210422	0.101743
cmp0805	0.29591	0.0576801	-0.157702	0.0621656	-0.172191	-0.0866416	-0.160489	0.264759	0.204279	-0.153748	-0.0384452	-0.131016	-0.244401	0.0823907	-0.280324	-0.0418747	-0.397798	0.188168	0.47386	-0.210754	-0.0625307	0.205593	0.0932569	0.0465496	-0.0330626	-0.0351711	-0.0528699	-0.0828541	-0.103909	-0.0687049	0.0690115	0.339065	-0.251444	0.153291	0.16661	0.0137271	-0.347602	0.180645	-0.0236884	0.0245259	-0.128136	-0.109573	0.158312	-0.0877871	0.317406	0.29089	-0.0843001	-0.226369	-0.0128313
cmp0806	-0.133785	-0.19947	-0.125972	-0.170871	-0.0765539	0.0211426	-0.039271	-0.190969	-0.0876069	0.184742	-0.135245	0.104359	-0.0276501	0.0972729	0.353741	0.0583182	0.0492612	-0.128869	-0.276863	-0.0263989	0.117805	-0.289775	-0.072863	0.0856113	0.172039	0.0964297	0.210586	0.172451	0.0289478	0.149866	-0.0595348	-0.184898	0.145557	-0.201604	-0.188077	0.139029	0.0543092	-0.00259338	-0.00909143	-0.121246	0.00109673	-0.0242273	-0.139649	0.0371438	-0.0778969	-0.257735	0.224932	0.0125175	0.0133095
cmp0807	0.333614	0.0341773	-0.0943938	0.0982391	-0.0941774	0.109833	-0.113007	0.511311	0.302699	-0.254446	-0.0898933	-0.127029	-0.264195	-0.105414	-0.274751	-0.0142597	-0.378759	0.36237	0.322566	-0.157345	-0.0941513	0.106396	0.254946	0.0271291	-0.0328303	0.0268786	0.0149349	-0.119329	-0.037145	-0.11132	0.244801	0.369393	-0.164398	0.0764668	0.07566	-0.0416059	-0.358313	0.187639	-0.136204	-0.0212875	-0.150096	-0.100957	0.299675	-0.0192572	0.579027	0.173001	-0.0652292	-0.208667	0.0372934
cmp0809	0.234838	-0.167436	-0.302711	0.349379	-0.123555	-0.0669477	0.12054	0.314204	-0.0189632	-0.121767	-0.145605	-0.156256	-0.191574	0.0793948	-0.135829	-0.027338	-0.257717	0.247341	0.20691	0.141339	-0.123092	0.201867	0.0474459	0.0495146	0.0429779	-0.0965064	0.0675328	-0.152444	-0.209082	-0.13931	0.146987	0.117373	-0.0883788	0.19484	0.219486	-0.0603553	-0.141361	0.226145	0.022426	-0.042986	0.0558852	-0.157354	0.108342	-0.0716039	0.130621	0.121096	-0.175649	-0.0650696	-0.0516133
cmp0810	0.117118	0.0816176	-0.0363562	-0.107017	-0.170322	-0.109401	-0.177327	0.00755752	-0.138238	0.0168498	-0.0737988	-0.0622692	-0.247482	-0.158096	-0.166471	-0.146682	-0.312979	-0.0616692	0.0184837	-0.0635188	-0.347248	0.118357	-0.0891529	0.180008	-0.0257375	0.116872	-0.0266501	-0.125853	-0.19092	-0.133383	-0.199233	0.208012	-0.296515	0.00326583	-0.0226631	0.220404	-0.339653	0.00904424	0.024516	-0.0316497	-0.21184	-0.236046	-0.0165733	-0.245893	0.0454683	0.0364576	-0.316509	-0.189497	-0.166576
cmp0811	0.0570614	0.223166	0.0669874	0.134777	-0.0737527	-0.101605	-0.0258646	0.0835534	-0.129993	0.108371	0.146275	-0.101767	-0.148025	-0.156694	-0.286674	-0.220359	-0.206711	0.0127402	-0.076357	-0.00096963	-0.301225	0.131703	-0.0967236	-0.0226388	-0.0235038	0.0706693	-0.0577822	0.00129825	-0.246148	0.0168653	-0.0395986	0.0998736	-0.341303	0.0771363	0.0525374	-0.0352795	-0.146839	-0.0223234	-0.0132761	-0.0992016	-0.222061	-0.212048	-0.0627544	-0.26109	-0.022361	0.00438048	-0.39352	-0.174821	-0.257423
cmp0812	0.0703472	-0.178333	-0.174925	0.426354	-0.0824965	0.0349082	0.13839	0.25933	-0.113802	-0.0100071	0.206787	-0.215279	-0.182522	-0.165956	-0.220803	-0.165638	-0.286515	0.214365	-0.0197499	0.0413207	-0.218495	-0.101408	0.0611964	-0.132949	-0.0725547	-0.0376114	-0.122958	0.00352739	-0.137183	0.013861	0.17048	0.126523	-0.274269	-0.0533563	-0.00474243	0.0345352	-0.226783	0.00988321	0.00145824	-0.0883484	-0.215507	-0.220888	0.0848658	-0.205399	0.122712	-0.0452553	-0.29183	-0.162894	-0.174492
cmp0813	-0.139438	-0.267985	-0.099297	-0.201647	-0.0414205	0.05513	0.0156861	-0.173968	-0.0828836	0.129774	-0.121544	0.0439108	-0.0309149	0.132383	0.389496	0.00938026	0.0688441	-0.138698	-0.287999	0.0718454	0.216291	-0.354576	-0.098188	-0.145255	0.1947	-0.0472797	0.112336	0.132417	0.230797	0.107325	-0.0521024	-0.215691	0.330219	-0.169213	-0.157304	0.108583	0.111703	-0.0253562	-0.00877843	-0.129905	0.00265135	0.1262	-0.149621	0.14715	-0.0942716	-0.301568	0.355618	0.0917423	0.162754
cmp0814	-0.363903	-0.428704	0.311018	0.170856	0.0614444	0.150433	-0.0429	-0.120192	0.0437429	0.110949	0.0625408	0.1125	0.249508	0.121006	0.362229	0.227032	0.307916	-0.0524019	-0.194015	-0.11791	0.255899	-0.378807	0.0698426	-0.131943	0.0987329	-0.0174303	0.00188462	0.123258	0.255259	0.0884464	-0.202424	0.0391017	0.298019	-0.00271292	-0.00656534	-0.0494376	0.165449	0.00271739	-0.0192114	0.0287993	0.0899187	0.0281657	-0.0404445	-0.104862	-0.1045	-0.171067	0.279492	0.0635652	0.0718374
cmp0816	0.0267967	-0.000854737	0.344415	-0.0759632	-0.0822853	0.0763738	0.150568	-0.167465	-0.372297	0.0616022	0.379871	0.0869106	0.0139107	0.0137284	0.055212	-0.0406088	-0.0615065	-0.1904	-0.0693175	-0.0684365	-0.146328	-0.0958774	-0.0674095	-0.163545	-0.0906859	-0.0682311	-0.309532	-0.0614801	0.00241143	-0.0542593	-0.156624	-0.0397981	-0.0306034	0.0972973	0.090588	0.0702592	0.0481261	0.00387421	0.246643	0.0464457	-0.0428232	0.0176467	-0.11879	-0.0793649	0.0266628	-0.097966	-0.0927041	-0.041884	-0.00516058
cmp0817	-0.0666886	0.0242585	0.171248	-0.100193	0.17519	0.020104	-0.135232	0.249331	0.229295	-0.223554	-0.267557	0.168641	0.100368	-0.120491	0.0569588	0.280206	0.127037	0.302285	0.0889817	0.256046	0.13807	0.074084	0.306032	0.238749	0.250717	-0.152067	-0.024033	-0.0451183	0.0234318	-0.0456918	0.0177824	0.0858811	0.136865	0.0356213	-0.00561303	-0.172318	-0.0646386	-0.0326336	-0.0924303	0.120523	0.287507	0.0907521	0.210771	0.0562512	-0.0692991	0.112514	0.112482	0.0692527	-0.00931022
cmp0818	0.0105667	-0.18709	0.0146448	-0.184518	0.0923858	-0.0244948	-0.0627894	-0.0374167	0.00538126	0.00883327	-0.0510297	0.134866	0.208479	-0.0549549	0.26558	0.185827	0.17635	-0.022049	-0.204572	0.0943759	0.219667	-0.211001	0.141696	-0.0425097	-0.00504448	-0.150735	-0.0935091	0.094196	0.297202	0.0856297	-0.00424206	0.0280786	0.442914	-0.019649	-0.0268268	-0.0859736	0.198917	-0.0393429	-0.0889664	-0.0158745	0.187178	0.184236	0.0615742	0.0858955	-0.162784	-0.17463	0.320825	0.050166	0.254074
cmp0819	-0.123	-0.376	0.0442786	-0.0967378	0.0464989	0.091841	-0.154991	-0.147814	-0.0491337	0.0485207	-0.0553468	0.183977	0.173904	0.0468799	0.262522	0.175228	0.173068	-0.072986	-0.221495	-0.0953444	0.191356	-0.277972	0.0625673	0.112788	-0.0124414	0.0673127	-0.0164995	-0.0387621	-0.00623419	-0.0687312	-0.14586	0.281831	0.594847	0.461357	0.471843	0.187158	0.38181	0.0895328	0.11728	0.093887	0.2306	0.0150312	0.0631586	-0.0912267	-0.178732	-0.196545	0.335244	0.109862	0.138532
cmp0820	-0.135597	-0.0750732	-0.0572151	-0.00707379	-0.100164	0.191124	0.00649579	-0.068424	-0.198124	0.177432	0.00240014	-0.155249	-0.0359964	0.143582	0.145858	-0.139704	-0.0154823	-0.1118	-0.256727	-0.0159134	-0.161601	-0.248525	-0.138898	-0.0332866	0.137621	0.0584706	0.117977	0.102539	0.0230525	0.0823336	0.00693852	-0.0872445	-0.147092	-0.2903	-0.256581	0.197188	-0.0398957	0.203795	0.0378879	-0.164877	-0.195072	-0.0612379	-0.137635	-0.0246087	0.00145514	-0.23427	-0.121818	-0.0909288	-0.177333
cmp0821	0.161534	-0.234737	-0.249297	-0.0319313	-0.0276323	-0.00863215	-0.0723317	0.0769264	0.0618188	-0.0874717	-0.187142	-0.0227558	0.0270853	-0.0273418	0.138368	0.013695	-0.0976412	0.0511007	0.0637218	0.0561943	-0.0763837	-0.0805429	0.0286281	0.145454	0.120566	-0.0325722	0.234058	0.0885996	0.0168978	0.0855755	0.177291	0.0429246	0.0502392	-0.205495	-0.182547	0.0778651	-0.210151	-0.010228	0.02847	0.0378537	0.0268244	-0.0874913	0.165542	-0.0244338	0.00419979	0.0638986	0.0215401	-0.0690165	-0.102016
cmp0822	-0.158175	0.121063	0.106778	-0.153902	0.0428589	0.175695	0.147669	-0.107162	-0.0147168	-0.0315017	0.190458	-0.0446212	0.0540618	-0.0886349	0.0228855	-0.0710662	0.131784	-0.103011	-0.0739736	0.200212	0.0117928	-0.106879	-0.0931348	0.050811	0.0484978	0.261037	0.149094	-0.0173712	0.142011	-0.0161861	-0.0227284	-0.216146	0.0338902	-0.108475	-0.100839	0.00932494	0.0648806	0.0460618	-0.145555	-0.132018	-0.0268742	0.0153722	-0.184799	0.0513325	0.0993439	-0.096834	0.0755256	0.0269711	0.013752
cmp0823	0.0887778	-0.184145	-0.312628	-0.0145441	-0.189262	-0.0733679	-0.20778	-0.217529	-0.0996778	0.121643	-0.0255079	-0.169854	-0.185218	0.0546658	0.0361626	-0.16351	-0.193738	-0.246075	-0.150405	-0.110662	-0.0785201	-0.220446	-0.219725	-0.0684327	-0.0485697	0.130271	0.061905	-0.124764	-0.182907	-0.12895	-0.134573	-0.0128025	-0.223398	-0.0155072	-0.0348411	0.426226	-0.135454	-0.0231976	0.195329	-0.00213888	-0.112395	-0.128009	-0.138033	-0.180862	-0.0533703	-0.173268	-0.0986893	0.010448	-0.181892
cmp0824	-0.15452	-0.363434	-0.200609	-0.129003	-0.151991	0.145905	-0.000472411	-0.307271	-0.19343	0.289875	-0.0523209	-0.083173	0.0140084	0.118301	0.462086	-0.020765	0.087209	-0.284769	-0.524281	0.0141206	0.0253878	-0.563109	-0.175767	-0.0917193	0.170588	0.015853	0.166911	0.24841	0.0542033	0.218179	-0.151241	-0.206164	0.181782	-0.319951	-0.306138	0.224072	0.0935017	-0.0231573	0.0017363	-0.230163	-0.109716	-0.145856	-0.261816	-0.144282	-0.161666	-0.508133	0.171083	-0.0300345	-0.100306
cmp0825	-0.155398	-0.181178	-0.0640398	-0.0534868	-0.074687	0.184759	-0.0164902	-0.15782	-0.230708	0.232744	-0.0216936	-0.116555	-5.57128e-05	0.111994	0.266708	-0.130221	0.032439	-0.168143	-0.314768	-0.0411039	-0.12716	-0.357988	-0.159182	-0.0599071	0.129496	0.0638987	0.145115	0.170598	-0.00171031	0.139538	-0.0415875	-0.167959	-0.0997383	-0.335725	-0.307391	0.235557	0.000152457	-0.0597447	0.0354087	-0.214645	-0.237465	-0.127374	-0.193608	-0.130157	-0.0774244	-0.302883	-0.0625049	-0.0498255	-0.182167
cmp0826	0.0662604	0.27577	0.0402573	0.046349	-0.10269	-0.0388992	0.0234295	0.00138001	0.168654	-0.108011	-0.0408166	-0.0377118	-0.207373	0.000660062	-0.333448	0.0146039	-0.157622	0.0923589	0.508578	-0.0175711	-0.0461779	0.648429	-0.0396739	0.102577	0.0567013	-0.0354373	0.034415	-0.0464332	-0.136507	-0.0317307	-0.0635018	-0.0058246	-0.260571	0.153061	0.166518	-0.154214	-0.220079	-0.0691457	-0.0756369	0.0110069	0.0018902	-0.0756114	-0.0487539	-0.0411637	0.0374551	0.485169	-0.00826667	-0.0482506	0.0388686
cmp0827	0.0774178	-0.0447955	-0.0518276	-0.101378	-0.242848	0.32948	0.251067	0.054059	-0.0995104	-0.0806251	0.109512	-0.137744	-0.232685	-0.0649998	-0.0403804	-0.110814	-0.185438	-0.0705714	-0.0611915	0.166817	-0.228673	-0.13205	-0.0766827	0.252548	0.0580013	0.177431	0.231252	-0.0977058	0.042417	-0.0933491	-0.0758319	0.078254	0.0940535	0.0480283	0.0675694	0.175106	-0.071952	0.384021	0.00316615	-0.0581349	-0.0122873	-0.0529819	-0.0852924	0.0338578	0.208277	-0.121865	-0.0274846	-0.207015	0.0750551
cmp0828	0.0102543	0.0993437	0.149891	-0.0650407	0.056887	0.22827	0.0629811	0.0287538	0.165524	-0.218201	-0.0614613	0.0112158	0.021269	-0.0863118	-0.0236346	0.0660686	0.136537	-0.0118327	-0.0784306	-0.0721002	0.180436	0.068765	0.0231633	0.0118056	-0.136736	-0.0361469	-0.111006	-0.128952	-0.0472876	-0.120598	0.00648012	-0.0659823	0.104571	0.107311	0.0774915	0.0503977	0.0478849	0.028575	0.020107	0.195543	0.0626902	0.211569	0.0779196	0.140983	0.0576027	-0.0401528	0.131736	0.0841977	0.116461
cmp0829	-0.0627562	-0.194118	-0.0196048	0.0122769	0.0514189	0.341766	0.0363662	0.00144936	-0.0142606	-0.035993	-0.036337	-0.0113337	0.0944855	-0.123439	0.0135169	0.0120099	0.0480086	-0.023299	-0.125282	-0.0495876	0.0134531	-0.142765	0.0207151	-0.00692762	-0.0634894	0.00964148	0.0606573	0.0348592	0.110671	0.0334473	-0.0155116	0.00312344	0.13031	0.0653502	0.0576239	0.00273863	0.0441346	-0.0173574	-0.0806307	-0.0719588	0.0332631	-0.0790349	-0.0264405	-0.0728755	0.262183	-0.0685565	0.121337	-0.0201284	-0.0603631
cmp0830	0.0534737	-0.15954	0.026595	-0.145005	-0.0745654	-0.0520536	0.270192	-0.0323708	-0.43039	0.0321808	0.142851	-0.00969034	0.0415337	-0.340652	0.00775543	-0.127463	-0.0186976	-0.125038	-0.194423	0.098374	-0.169064	-0.0243692	-0.0927454	0.117941	-0.0612479	-0.133619	-0.0608377	-0.0989321	-0.0502448	-0.0868855	-0.0786679	-0.0229447	0.110793	-0.028614	-0.0749656	-0.0115124	0.135251	-0.073168	0.259209	-0.0142316	0.0351281	-0.0667112	-0.0666095	-0.0746575	-0.176116	-0.200676	-0.171047	0.110725	-0.0518049
cmp0831	-0.309989	0.00400253	0.265443	0.0437708	0.306341	-0.0491874	0.0325578	-0.110618	0.153595	-0.00315105	-0.164933	0.202282	0.307021	0.0407001	0.164561	0.423282	0.482169	0.068032	0.0650662	-0.0956144	0.288036	0.179022	0.13227	-0.0399194	-0.0276114	-0.151356	0.183755	-0.00648262	-0.0739045	-0.031555	-0.08534	-0.221235	0.208394	0.0366468	0.0119584	-0.230107	0.332321	-0.163841	0.133314	0.26903	0.337576	0.0826896	0.0227331	0.0265951	-0.237796	0.187081	0.169924	0.717262	-0.089627
cmp0832	-0.234847	0.109019	0.231667	0.0109514	0.16429	-0.0864467	-0.0753765	0.0773485	0.249843	-0.0868892	-0.0776909	0.17008	0.0742123	-0.00280752	0.0198053	0.171222	0.195123	0.164535	0.0466864	0.0937894	0.0896851	0.0344919	0.149057	0.23401	0.193541	0.2024	0.322718	0.458421	0.126697	0.428135	-0.00337932	0.0794379	-0.0033589	0.0163717	0.0477454	-0.109715	0.0212548	-0.0769328	-0.185879	0.0824547	-0.027821	0.131134	0.134071	0.101779	-0.0599813	0.0896677	0.141971	-0.0948043	0.0321658
cmp0833	0.277815	-0.00540952	-0.329665	0.0458823	-0.425824	0.00464395	-0.0782444	0.00985606	0.180852	-0.0682863	-0.124884	-0.260577	-0.589812	0.230056	-0.260501	-0.136443	-0.570789	-0.0113306	0.328305	-0.039821	-0.0326531	0.150128	-0.113603	0.00584878	0.136828	0.0883544	0.0232623	-0.00758452	-0.185691	0.0098606	-0.0781477	0.132866	-0.283114	0.0470175	0.0738329	0.203453	-0.41785	0.114656	-0.0333151	-0.0747386	-0.169093	-0.195729	-0.0663233	-0.139646	0.33202	0.0398548	0.0238345	-0.275758	0.0918992
cmp0834	0.0362059	-0.361209	-0.468955	0.746321	-0.220587	0.0720881	-0.0285385	0.0866859	-0.112737	0.123316	0.0505406	-0.326353	-0.217657	0.31465	-0.102302	-0.222426	-0.323857	0.0448949	0.0337342	-0.042505	-0.148129	-0.137114	-0.0886058	-0.187554	0.0307411	0.0714485	0.033409	0.0682579	-0.138181	0.0696338	0.04325	0.0768589	-0.33903	-0.164308	-0.122824	0.111881	-0.266027	0.107462	-0.100975	-0.290229	-0.359217	-0.335295	-0.119165	-0.286659	0.265716	-0.0161883	-0.187557	-0.220239	-0.0879358
[truncated: 198 more rows]
[truncated: 945 more columns]
