# Supplementary material for: A metabolomics study in citrus provides insight into bioactive phenylpropanoid metabolism
Source: Hortic Res. 2023 Dec 19;11(1):uhad267. doi: 10.1093/hr/uhad267 (PMC10831325; doi:10.1093/hr/uhad267)
Supplement: Web_Material_uhad267 [file web_material_uhad267.zip › Table S14.xlsx]

## Sheet: Suppl. Table 14
Table S14 Data used to construct coumarin and flavonoid subnetworks.
Metabolic trait	Compounds	Class	SNP	locus	Distance	annotation
cmp0559	Tricin 5-O-hexosyl-O-hexoside	Flavonoid	chr5:16555996	Cg5g016440	-535kb	Glutathione S-transferase U21
cmp0559	Tricin 5-O-hexosyl-O-hexoside	Flavonoid	chr5:16555996	Cg5g016450	-510kb	Probable glutathione S-transferase parC
cmp0559	Tricin 5-O-hexosyl-O-hexoside	Flavonoid	chr5:16555996	Cg5g016460	-496kb	Probable glutathione S-transferase
cmp0559	Tricin 5-O-hexosyl-O-hexoside	Flavonoid	chr5:16555996	Cg5g016680	29kb	rRNA methyltransferase 1, mitochondrial
cmp0559	Tricin 5-O-hexosyl-O-hexoside	Flavonoid	chr5:16555996	Cg5g017180	817kb	Transcription factor RAX3
cmp0559	Tricin 5-O-hexosyl-O-hexoside	Flavonoid	chr5:16555996	Cg5g017300	961kb	Malonyl-CoA:anthocyanidin 5-O-glucoside-6''-O-malonyltransferase
cmp0559	Tricin 5-O-hexosyl-O-hexoside	Flavonoid	chr5:16555996	Cg5g017310	984kb	Malonyl-CoA:anthocyanidin 5-O-glucoside-6''-O-malonyltransferase
cmp0902	Limocitrin O-hexoside	Flavonoid	chr5:16555996	Cg5g016440	-535kb	Glutathione S-transferase U21
cmp0902	Limocitrin O-hexoside	Flavonoid	chr5:16555996	Cg5g016450	-510kb	Probable glutathione S-transferase parC
cmp0902	Limocitrin O-hexoside	Flavonoid	chr5:16555996	Cg5g016460	-496kb	Probable glutathione S-transferase
cmp0902	Limocitrin O-hexoside	Flavonoid	chr5:16555996	Cg5g016680	29kb	rRNA methyltransferase 1, mitochondrial
cmp0902	Limocitrin O-hexoside	Flavonoid	chr5:16555996	Cg5g017180	817kb	Transcription factor RAX3
cmp0902	Limocitrin O-hexoside	Flavonoid	chr5:16555996	Cg5g017300	961kb	Malonyl-CoA:anthocyanidin 5-O-glucoside-6''-O-malonyltransferase
cmp0902	Limocitrin O-hexoside	Flavonoid	chr5:16555996	Cg5g017310	984kb	Malonyl-CoA:anthocyanidin 5-O-glucoside-6''-O-malonyltransferase
cmp0902	Limocitrin O-hexoside	Flavonoid	chr5:16980775	Cg5g016440	-959kb	Glutathione S-transferase U21
cmp0902	Limocitrin O-hexoside	Flavonoid	chr5:16980775	Cg5g016450	-934kb	Probable glutathione S-transferase parC
cmp0902	Limocitrin O-hexoside	Flavonoid	chr5:16980775	Cg5g016460	-921kb	Probable glutathione S-transferase
cmp0902	Limocitrin O-hexoside	Flavonoid	chr5:16980775	Cg5g016680	-389kb	rRNA methyltransferase 1, mitochondrial
cmp0902	Limocitrin O-hexoside	Flavonoid	chr5:16980775	Cg5g017180	392kb	Transcription factor RAX3
cmp0902	Limocitrin O-hexoside	Flavonoid	chr5:16980775	Cg5g017300	536kb	Malonyl-CoA:anthocyanidin 5-O-glucoside-6''-O-malonyltransferase
cmp0902	Limocitrin O-hexoside	Flavonoid	chr5:16980775	Cg5g017310	559kb	Malonyl-CoA:anthocyanidin 5-O-glucoside-6''-O-malonyltransferase
cmp0902	Limocitrin O-hexoside	Flavonoid	chr5:16980775	Cg5g017320	582kb	Histone acetyltransferase type B catalytic subunit
cmp0902	Limocitrin O-hexoside	Flavonoid	chr5:16980775	Cg5g017410	703kb	Release factor glutamine methyltransferase
cmp0965	Chrysoeriol 7-O-hexoside	Flavonoid	chr5:17108447	Cg5g016680	-517kb	rRNA methyltransferase 1, mitochondrial
cmp0965	Chrysoeriol 7-O-hexoside	Flavonoid	chr5:17108447	Cg5g017180	265kb	Transcription factor RAX3
cmp0965	Chrysoeriol 7-O-hexoside	Flavonoid	chr5:17108447	Cg5g017300	408kb	Malonyl-CoA:anthocyanidin 5-O-glucoside-6''-O-malonyltransferase
cmp0965	Chrysoeriol 7-O-hexoside	Flavonoid	chr5:17108447	Cg5g017310	432kb	Malonyl-CoA:anthocyanidin 5-O-glucoside-6''-O-malonyltransferase
cmp0965	Chrysoeriol 7-O-hexoside	Flavonoid	chr5:17108447	Cg5g017320	454kb	Histone acetyltransferase type B catalytic subunit
cmp0965	Chrysoeriol 7-O-hexoside	Flavonoid	chr5:17108447	Cg5g017410	575kb	Release factor glutamine methyltransferase
cmn0621	Kaempferol-7-O-neohesperidoside	Flavonoid	chr5:17186031	Cg5g016680	-594kb	rRNA methyltransferase 1, mitochondrial
cmn0621	Kaempferol-7-O-neohesperidoside	Flavonoid	chr5:17186031	Cg5g017180	187kb	Transcription factor RAX3
cmn0621	Kaempferol-7-O-neohesperidoside	Flavonoid	chr5:17186031	Cg5g017300	331kb	Malonyl-CoA:anthocyanidin 5-O-glucoside-6''-O-malonyltransferase
cmn0621	Kaempferol-7-O-neohesperidoside	Flavonoid	chr5:17186031	Cg5g017310	354kb	Malonyl-CoA:anthocyanidin 5-O-glucoside-6''-O-malonyltransferase
cmn0621	Kaempferol-7-O-neohesperidoside	Flavonoid	chr5:17186031	Cg5g017320	377kb	Histone acetyltransferase type B catalytic subunit
cmn0621	Kaempferol-7-O-neohesperidoside	Flavonoid	chr5:17186031	Cg5g017410	498kb	Release factor glutamine methyltransferase
cmp0539	Poncirin	Flavonoid	chr5:17186031	Cg5g016680	-594kb	rRNA methyltransferase 1, mitochondrial
cmp0539	Poncirin	Flavonoid	chr5:17186031	Cg5g017180	187kb	Transcription factor RAX3
cmp0539	Poncirin	Flavonoid	chr5:17186031	Cg5g017300	331kb	Malonyl-CoA:anthocyanidin 5-O-glucoside-6''-O-malonyltransferase
cmp0539	Poncirin	Flavonoid	chr5:17186031	Cg5g017310	354kb	Malonyl-CoA:anthocyanidin 5-O-glucoside-6''-O-malonyltransferase
cmp0539	Poncirin	Flavonoid	chr5:17186031	Cg5g017320	377kb	Histone acetyltransferase type B catalytic subunit
cmp0539	Poncirin	Flavonoid	chr5:17186031	Cg5g017410	498kb	Release factor glutamine methyltransferase
cmp0543	Didymin	Flavonoid	chr5:17186031	Cg5g016680	-594kb	rRNA methyltransferase 1, mitochondrial
cmp0543	Didymin	Flavonoid	chr5:17186031	Cg5g017180	187kb	Transcription factor RAX3
cmp0543	Didymin	Flavonoid	chr5:17186031	Cg5g017300	331kb	Malonyl-CoA:anthocyanidin 5-O-glucoside-6''-O-malonyltransferase
cmp0543	Didymin	Flavonoid	chr5:17186031	Cg5g017310	354kb	Malonyl-CoA:anthocyanidin 5-O-glucoside-6''-O-malonyltransferase
cmp0543	Didymin	Flavonoid	chr5:17186031	Cg5g017320	377kb	Histone acetyltransferase type B catalytic subunit
cmp0543	Didymin	Flavonoid	chr5:17186031	Cg5g017410	498kb	Release factor glutamine methyltransferase
cmp0544	Poncirin	Flavonoid	chr5:17186031	Cg5g016680	-594kb	rRNA methyltransferase 1, mitochondrial
cmp0544	Poncirin	Flavonoid	chr5:17186031	Cg5g017180	187kb	Transcription factor RAX3
cmp0544	Poncirin	Flavonoid	chr5:17186031	Cg5g017300	331kb	Malonyl-CoA:anthocyanidin 5-O-glucoside-6''-O-malonyltransferase
cmp0544	Poncirin	Flavonoid	chr5:17186031	Cg5g017310	354kb	Malonyl-CoA:anthocyanidin 5-O-glucoside-6''-O-malonyltransferase
cmp0544	Poncirin	Flavonoid	chr5:17186031	Cg5g017320	377kb	Histone acetyltransferase type B catalytic subunit
cmp0544	Poncirin	Flavonoid	chr5:17186031	Cg5g017410	498kb	Release factor glutamine methyltransferase
cmp0906	Luteolin 7-O-glucoside	Flavonoid	chr5:17186031	Cg5g016680	-594kb	rRNA methyltransferase 1, mitochondrial
cmp0906	Luteolin 7-O-glucoside	Flavonoid	chr5:17186031	Cg5g017180	187kb	Transcription factor RAX3
cmp0906	Luteolin 7-O-glucoside	Flavonoid	chr5:17186031	Cg5g017300	331kb	Malonyl-CoA:anthocyanidin 5-O-glucoside-6''-O-malonyltransferase
cmp0906	Luteolin 7-O-glucoside	Flavonoid	chr5:17186031	Cg5g017310	354kb	Malonyl-CoA:anthocyanidin 5-O-glucoside-6''-O-malonyltransferase
cmp0906	Luteolin 7-O-glucoside	Flavonoid	chr5:17186031	Cg5g017320	377kb	Histone acetyltransferase type B catalytic subunit
cmp0906	Luteolin 7-O-glucoside	Flavonoid	chr5:17186031	Cg5g017410	498kb	Release factor glutamine methyltransferase
cmp0977	Luteolin	Flavonoid	chr5:17186031	Cg5g016680	-594kb	rRNA methyltransferase 1, mitochondrial
cmp0977	Luteolin	Flavonoid	chr5:17186031	Cg5g017180	187kb	Transcription factor RAX3
cmp0977	Luteolin	Flavonoid	chr5:17186031	Cg5g017300	331kb	Malonyl-CoA:anthocyanidin 5-O-glucoside-6''-O-malonyltransferase
cmp0977	Luteolin	Flavonoid	chr5:17186031	Cg5g017310	354kb	Malonyl-CoA:anthocyanidin 5-O-glucoside-6''-O-malonyltransferase
cmp0977	Luteolin	Flavonoid	chr5:17186031	Cg5g017320	377kb	Histone acetyltransferase type B catalytic subunit
cmp0977	Luteolin	Flavonoid	chr5:17186031	Cg5g017410	498kb	Release factor glutamine methyltransferase
cmp0902	Limocitrin O-hexoside	Flavonoid	chr5:17558996	Cg5g016680	-967kb	rRNA methyltransferase 1, mitochondrial
cmp0902	Limocitrin O-hexoside	Flavonoid	chr5:17558996	Cg5g017180	-183kb	Transcription factor RAX3
cmp0902	Limocitrin O-hexoside	Flavonoid	chr5:17558996	Cg5g017300	-40kb	Malonyl-CoA:anthocyanidin 5-O-glucoside-6''-O-malonyltransferase
cmp0902	Limocitrin O-hexoside	Flavonoid	chr5:17558996	Cg5g017310	-16kb	Malonyl-CoA:anthocyanidin 5-O-glucoside-6''-O-malonyltransferase
cmp0902	Limocitrin O-hexoside	Flavonoid	chr5:17558996	Cg5g017320	4kb	Histone acetyltransferase type B catalytic subunit
cmp0902	Limocitrin O-hexoside	Flavonoid	chr5:17558996	Cg5g017410	125kb	Release factor glutamine methyltransferase
cmp0902	Limocitrin O-hexoside	Flavonoid	chr5:17558996	Cg5g017710	733kb	Transcription factor bHLH25
cmp0902	Limocitrin O-hexoside	Flavonoid	chr5:17558996	Cg5g017830	871kb	Malonyl-CoA:anthocyanidin 5-O-glucoside-6''-O-malonyltransferase
cmp0902	Limocitrin O-hexoside	Flavonoid	chr5:17558996	Cg5g017920	941kb	Histone-lysine N-methyltransferase ATX5
cmp0977	Luteolin	Flavonoid	chr5:17568928	Cg5g016680	-977kb	rRNA methyltransferase 1, mitochondrial
cmp0977	Luteolin	Flavonoid	chr5:17568928	Cg5g017180	-193kb	Transcription factor RAX3
cmp0977	Luteolin	Flavonoid	chr5:17568928	Cg5g017300	-50kb	Malonyl-CoA:anthocyanidin 5-O-glucoside-6''-O-malonyltransferase
cmp0977	Luteolin	Flavonoid	chr5:17568928	Cg5g017310	-26kb	Malonyl-CoA:anthocyanidin 5-O-glucoside-6''-O-malonyltransferase
cmp0977	Luteolin	Flavonoid	chr5:17568928	Cg5g017320	-2kb	Histone acetyltransferase type B catalytic subunit
cmp0977	Luteolin	Flavonoid	chr5:17568928	Cg5g017410	115kb	Release factor glutamine methyltransferase
cmp0977	Luteolin	Flavonoid	chr5:17568928	Cg5g017710	723kb	Transcription factor bHLH25
cmp0977	Luteolin	Flavonoid	chr5:17568928	Cg5g017830	861kb	Malonyl-CoA:anthocyanidin 5-O-glucoside-6''-O-malonyltransferase
cmp0977	Luteolin	Flavonoid	chr5:17568928	Cg5g017920	932kb	Histone-lysine N-methyltransferase ATX5
cmp0573	Kaempferol-3-O-rhamnosylhexoside-7-O-rhamnoside	Flavonoid	chr5:17625026	Cg5g017180	-249kb	Transcription factor RAX3
cmp0573	Kaempferol-3-O-rhamnosylhexoside-7-O-rhamnoside	Flavonoid	chr5:17625026	Cg5g017300	-106kb	Malonyl-CoA:anthocyanidin 5-O-glucoside-6''-O-malonyltransferase
cmp0573	Kaempferol-3-O-rhamnosylhexoside-7-O-rhamnoside	Flavonoid	chr5:17625026	Cg5g017310	-82kb	Malonyl-CoA:anthocyanidin 5-O-glucoside-6''-O-malonyltransferase
cmp0573	Kaempferol-3-O-rhamnosylhexoside-7-O-rhamnoside	Flavonoid	chr5:17625026	Cg5g017320	-58kb	Histone acetyltransferase type B catalytic subunit
cmp0573	Kaempferol-3-O-rhamnosylhexoside-7-O-rhamnoside	Flavonoid	chr5:17625026	Cg5g017410	59kb	Release factor glutamine methyltransferase
cmp0573	Kaempferol-3-O-rhamnosylhexoside-7-O-rhamnoside	Flavonoid	chr5:17625026	Cg5g017710	667kb	Transcription factor bHLH25
cmp0573	Kaempferol-3-O-rhamnosylhexoside-7-O-rhamnoside	Flavonoid	chr5:17625026	Cg5g017830	805kb	Malonyl-CoA:anthocyanidin 5-O-glucoside-6''-O-malonyltransferase
cmp0573	Kaempferol-3-O-rhamnosylhexoside-7-O-rhamnoside	Flavonoid	chr5:17625026	Cg5g017920	875kb	Histone-lysine N-methyltransferase ATX5
cmp0573	Kaempferol-3-O-rhamnosylhexoside-7-O-rhamnoside	Flavonoid	chr5:17625026	Cg5g017960	980kb	O-acyltransferase WSD1
cmn0621	Kaempferol-7-O-neohesperidoside	Flavonoid	chr5:18301600	Cg5g017180	-926kb	Transcription factor RAX3
cmn0621	Kaempferol-7-O-neohesperidoside	Flavonoid	chr5:18301600	Cg5g017300	-782kb	Malonyl-CoA:anthocyanidin 5-O-glucoside-6''-O-malonyltransferase
cmn0621	Kaempferol-7-O-neohesperidoside	Flavonoid	chr5:18301600	Cg5g017310	-759kb	Malonyl-CoA:anthocyanidin 5-O-glucoside-6''-O-malonyltransferase
cmn0621	Kaempferol-7-O-neohesperidoside	Flavonoid	chr5:18301600	Cg5g017320	-734kb	Histone acetyltransferase type B catalytic subunit
cmn0621	Kaempferol-7-O-neohesperidoside	Flavonoid	chr5:18301600	Cg5g017410	-534kb	Release factor glutamine methyltransferase
cmn0621	Kaempferol-7-O-neohesperidoside	Flavonoid	chr5:18301600	Cg5g017710	-6kb	Transcription factor bHLH25
cmn0621	Kaempferol-7-O-neohesperidoside	Flavonoid	chr5:18301600	Cg5g017830	128kb	Malonyl-CoA:anthocyanidin 5-O-glucoside-6''-O-malonyltransferase
cmn0621	Kaempferol-7-O-neohesperidoside	Flavonoid	chr5:18301600	Cg5g017920	199kb	Histone-lysine N-methyltransferase ATX5
cmn0621	Kaempferol-7-O-neohesperidoside	Flavonoid	chr5:18301600	Cg5g017960	303kb	O-acyltransferase WSD1
cmp0539	Poncirin	Flavonoid	chr5:18301600	Cg5g017180	-926kb	Transcription factor RAX3
cmp0539	Poncirin	Flavonoid	chr5:18301600	Cg5g017300	-782kb	Malonyl-CoA:anthocyanidin 5-O-glucoside-6''-O-malonyltransferase
cmp0539	Poncirin	Flavonoid	chr5:18301600	Cg5g017310	-759kb	Malonyl-CoA:anthocyanidin 5-O-glucoside-6''-O-malonyltransferase
cmp0539	Poncirin	Flavonoid	chr5:18301600	Cg5g017320	-734kb	Histone acetyltransferase type B catalytic subunit
cmp0539	Poncirin	Flavonoid	chr5:18301600	Cg5g017410	-534kb	Release factor glutamine methyltransferase
cmp0539	Poncirin	Flavonoid	chr5:18301600	Cg5g017710	-6kb	Transcription factor bHLH25
cmp0539	Poncirin	Flavonoid	chr5:18301600	Cg5g017830	128kb	Malonyl-CoA:anthocyanidin 5-O-glucoside-6''-O-malonyltransferase
cmp0539	Poncirin	Flavonoid	chr5:18301600	Cg5g017920	199kb	Histone-lysine N-methyltransferase ATX5
cmp0539	Poncirin	Flavonoid	chr5:18301600	Cg5g017960	303kb	O-acyltransferase WSD1
cmp0543	Didymin	Flavonoid	chr5:18301600	Cg5g017180	-926kb	Transcription factor RAX3
cmp0543	Didymin	Flavonoid	chr5:18301600	Cg5g017300	-782kb	Malonyl-CoA:anthocyanidin 5-O-glucoside-6''-O-malonyltransferase
cmp0543	Didymin	Flavonoid	chr5:18301600	Cg5g017310	-759kb	Malonyl-CoA:anthocyanidin 5-O-glucoside-6''-O-malonyltransferase
cmp0543	Didymin	Flavonoid	chr5:18301600	Cg5g017320	-734kb	Histone acetyltransferase type B catalytic subunit
cmp0543	Didymin	Flavonoid	chr5:18301600	Cg5g017410	-534kb	Release factor glutamine methyltransferase
cmp0543	Didymin	Flavonoid	chr5:18301600	Cg5g017710	-6kb	Transcription factor bHLH25
cmp0543	Didymin	Flavonoid	chr5:18301600	Cg5g017830	128kb	Malonyl-CoA:anthocyanidin 5-O-glucoside-6''-O-malonyltransferase
cmp0543	Didymin	Flavonoid	chr5:18301600	Cg5g017920	199kb	Histone-lysine N-methyltransferase ATX5
cmp0543	Didymin	Flavonoid	chr5:18301600	Cg5g017960	303kb	O-acyltransferase WSD1
cmp0544	Poncirin	Flavonoid	chr5:18301600	Cg5g017180	-926kb	Transcription factor RAX3
cmp0544	Poncirin	Flavonoid	chr5:18301600	Cg5g017300	-782kb	Malonyl-CoA:anthocyanidin 5-O-glucoside-6''-O-malonyltransferase
cmp0544	Poncirin	Flavonoid	chr5:18301600	Cg5g017310	-759kb	Malonyl-CoA:anthocyanidin 5-O-glucoside-6''-O-malonyltransferase
cmp0544	Poncirin	Flavonoid	chr5:18301600	Cg5g017320	-734kb	Histone acetyltransferase type B catalytic subunit
cmp0544	Poncirin	Flavonoid	chr5:18301600	Cg5g017410	-534kb	Release factor glutamine methyltransferase
cmp0544	Poncirin	Flavonoid	chr5:18301600	Cg5g017710	-6kb	Transcription factor bHLH25
cmp0544	Poncirin	Flavonoid	chr5:18301600	Cg5g017830	128kb	Malonyl-CoA:anthocyanidin 5-O-glucoside-6''-O-malonyltransferase
cmp0544	Poncirin	Flavonoid	chr5:18301600	Cg5g017920	199kb	Histone-lysine N-methyltransferase ATX5
cmp0544	Poncirin	Flavonoid	chr5:18301600	Cg5g017960	303kb	O-acyltransferase WSD1
cmp0906	Luteolin 7-O-glucoside	Flavonoid	chr5:18301600	Cg5g017180	-926kb	Transcription factor RAX3
cmp0906	Luteolin 7-O-glucoside	Flavonoid	chr5:18301600	Cg5g017300	-782kb	Malonyl-CoA:anthocyanidin 5-O-glucoside-6''-O-malonyltransferase
cmp0906	Luteolin 7-O-glucoside	Flavonoid	chr5:18301600	Cg5g017310	-759kb	Malonyl-CoA:anthocyanidin 5-O-glucoside-6''-O-malonyltransferase
cmp0906	Luteolin 7-O-glucoside	Flavonoid	chr5:18301600	Cg5g017320	-734kb	Histone acetyltransferase type B catalytic subunit
cmp0906	Luteolin 7-O-glucoside	Flavonoid	chr5:18301600	Cg5g017410	-534kb	Release factor glutamine methyltransferase
cmp0906	Luteolin 7-O-glucoside	Flavonoid	chr5:18301600	Cg5g017710	-6kb	Transcription factor bHLH25
cmp0906	Luteolin 7-O-glucoside	Flavonoid	chr5:18301600	Cg5g017830	128kb	Malonyl-CoA:anthocyanidin 5-O-glucoside-6''-O-malonyltransferase
cmp0906	Luteolin 7-O-glucoside	Flavonoid	chr5:18301600	Cg5g017920	199kb	Histone-lysine N-methyltransferase ATX5
cmp0906	Luteolin 7-O-glucoside	Flavonoid	chr5:18301600	Cg5g017960	303kb	O-acyltransferase WSD1
cmp0977	Luteolin	Flavonoid	chr5:18301600	Cg5g017180	-926kb	Transcription factor RAX3
cmp0977	Luteolin	Flavonoid	chr5:18301600	Cg5g017300	-782kb	Malonyl-CoA:anthocyanidin 5-O-glucoside-6''-O-malonyltransferase
cmp0977	Luteolin	Flavonoid	chr5:18301600	Cg5g017310	-759kb	Malonyl-CoA:anthocyanidin 5-O-glucoside-6''-O-malonyltransferase
cmp0977	Luteolin	Flavonoid	chr5:18301600	Cg5g017320	-734kb	Histone acetyltransferase type B catalytic subunit
cmp0977	Luteolin	Flavonoid	chr5:18301600	Cg5g017410	-534kb	Release factor glutamine methyltransferase
cmp0977	Luteolin	Flavonoid	chr5:18301600	Cg5g017710	-6kb	Transcription factor bHLH25
cmp0977	Luteolin	Flavonoid	chr5:18301600	Cg5g017830	128kb	Malonyl-CoA:anthocyanidin 5-O-glucoside-6''-O-malonyltransferase
cmp0977	Luteolin	Flavonoid	chr5:18301600	Cg5g017920	199kb	Histone-lysine N-methyltransferase ATX5
cmp0977	Luteolin	Flavonoid	chr5:18301600	Cg5g017960	303kb	O-acyltransferase WSD1
cmp0556	Tricin O-rhamnosyl-O-hexoside	Flavonoid	chr5:18472479	Cg5g017300	-953kb	Malonyl-CoA:anthocyanidin 5-O-glucoside-6''-O-malonyltransferase
cmp0556	Tricin O-rhamnosyl-O-hexoside	Flavonoid	chr5:18472479	Cg5g017310	-930kb	Malonyl-CoA:anthocyanidin 5-O-glucoside-6''-O-malonyltransferase
cmp0556	Tricin O-rhamnosyl-O-hexoside	Flavonoid	chr5:18472479	Cg5g017320	-905kb	Histone acetyltransferase type B catalytic subunit
cmp0556	Tricin O-rhamnosyl-O-hexoside	Flavonoid	chr5:18472479	Cg5g017410	-704kb	Release factor glutamine methyltransferase
cmp0556	Tricin O-rhamnosyl-O-hexoside	Flavonoid	chr5:18472479	Cg5g017710	-177kb	Transcription factor bHLH25
cmp0556	Tricin O-rhamnosyl-O-hexoside	Flavonoid	chr5:18472479	Cg5g017830	-40kb	Malonyl-CoA:anthocyanidin 5-O-glucoside-6''-O-malonyltransferase
cmp0556	Tricin O-rhamnosyl-O-hexoside	Flavonoid	chr5:18472479	Cg5g017920	28kb	Histone-lysine N-methyltransferase ATX5
cmp0556	Tricin O-rhamnosyl-O-hexoside	Flavonoid	chr5:18472479	Cg5g017960	132kb	O-acyltransferase WSD1
cmp0929	Hesperetin	Flavonoid	chr5:18884958	Cg5g017710	-589kb	Transcription factor bHLH25
cmp0929	Hesperetin	Flavonoid	chr5:18884958	Cg5g017830	-452kb	Malonyl-CoA:anthocyanidin 5-O-glucoside-6''-O-malonyltransferase
cmp0929	Hesperetin	Flavonoid	chr5:18884958	Cg5g017920	-373kb	Histone-lysine N-methyltransferase ATX5
cmp0929	Hesperetin	Flavonoid	chr5:18884958	Cg5g017960	-275kb	O-acyltransferase WSD1
cmn0621	Kaempferol-7-O-neohesperidoside	Flavonoid	chr5:18904634	Cg5g017710	-609kb	Transcription factor bHLH25
cmn0621	Kaempferol-7-O-neohesperidoside	Flavonoid	chr5:18904634	Cg5g017830	-472kb	Malonyl-CoA:anthocyanidin 5-O-glucoside-6''-O-malonyltransferase
cmn0621	Kaempferol-7-O-neohesperidoside	Flavonoid	chr5:18904634	Cg5g017920	-392kb	Histone-lysine N-methyltransferase ATX5
cmn0621	Kaempferol-7-O-neohesperidoside	Flavonoid	chr5:18904634	Cg5g017960	-294kb	O-acyltransferase WSD1
cmp0539	Poncirin	Flavonoid	chr5:18904634	Cg5g017710	-609kb	Transcription factor bHLH25
cmp0539	Poncirin	Flavonoid	chr5:18904634	Cg5g017830	-472kb	Malonyl-CoA:anthocyanidin 5-O-glucoside-6''-O-malonyltransferase
cmp0539	Poncirin	Flavonoid	chr5:18904634	Cg5g017920	-392kb	Histone-lysine N-methyltransferase ATX5
cmp0539	Poncirin	Flavonoid	chr5:18904634	Cg5g017960	-294kb	O-acyltransferase WSD1
cmp0543	Didymin	Flavonoid	chr5:18904634	Cg5g017710	-609kb	Transcription factor bHLH25
cmp0543	Didymin	Flavonoid	chr5:18904634	Cg5g017830	-472kb	Malonyl-CoA:anthocyanidin 5-O-glucoside-6''-O-malonyltransferase
cmp0543	Didymin	Flavonoid	chr5:18904634	Cg5g017920	-392kb	Histone-lysine N-methyltransferase ATX5
cmp0543	Didymin	Flavonoid	chr5:18904634	Cg5g017960	-294kb	O-acyltransferase WSD1
cmp0544	Poncirin	Flavonoid	chr5:18904634	Cg5g017710	-609kb	Transcription factor bHLH25
cmp0544	Poncirin	Flavonoid	chr5:18904634	Cg5g017830	-472kb	Malonyl-CoA:anthocyanidin 5-O-glucoside-6''-O-malonyltransferase
cmp0544	Poncirin	Flavonoid	chr5:18904634	Cg5g017920	-392kb	Histone-lysine N-methyltransferase ATX5
cmp0544	Poncirin	Flavonoid	chr5:18904634	Cg5g017960	-294kb	O-acyltransferase WSD1
cmp0906	Luteolin 7-O-glucoside	Flavonoid	chr5:18904634	Cg5g017710	-609kb	Transcription factor bHLH25
cmp0906	Luteolin 7-O-glucoside	Flavonoid	chr5:18904634	Cg5g017830	-472kb	Malonyl-CoA:anthocyanidin 5-O-glucoside-6''-O-malonyltransferase
cmp0906	Luteolin 7-O-glucoside	Flavonoid	chr5:18904634	Cg5g017920	-392kb	Histone-lysine N-methyltransferase ATX5
cmp0906	Luteolin 7-O-glucoside	Flavonoid	chr5:18904634	Cg5g017960	-294kb	O-acyltransferase WSD1
cmp0977	Luteolin	Flavonoid	chr5:18904634	Cg5g017710	-609kb	Transcription factor bHLH25
cmp0977	Luteolin	Flavonoid	chr5:18904634	Cg5g017830	-472kb	Malonyl-CoA:anthocyanidin 5-O-glucoside-6''-O-malonyltransferase
cmp0977	Luteolin	Flavonoid	chr5:18904634	Cg5g017920	-392kb	Histone-lysine N-methyltransferase ATX5
cmp0977	Luteolin	Flavonoid	chr5:18904634	Cg5g017960	-294kb	O-acyltransferase WSD1
cmp0134	Vitexin 2''-O-beta-L-rhamnoside	Flavonoid	chr5:19093262	Cg5g017710	-798kb	Transcription factor bHLH25
cmp0134	Vitexin 2''-O-beta-L-rhamnoside	Flavonoid	chr5:19093262	Cg5g017830	-661kb	Malonyl-CoA:anthocyanidin 5-O-glucoside-6''-O-malonyltransferase
cmp0134	Vitexin 2''-O-beta-L-rhamnoside	Flavonoid	chr5:19093262	Cg5g017920	-581kb	Histone-lysine N-methyltransferase ATX5
cmp0134	Vitexin 2''-O-beta-L-rhamnoside	Flavonoid	chr5:19093262	Cg5g017960	-483kb	O-acyltransferase WSD1
cmp0873	C-hexosyl-chrysin O-feruloylhexoside	Flavonoid	chr5:19121480	Cg5g017710	-826kb	Transcription factor bHLH25
cmp0873	C-hexosyl-chrysin O-feruloylhexoside	Flavonoid	chr5:19121480	Cg5g017830	-689kb	Malonyl-CoA:anthocyanidin 5-O-glucoside-6''-O-malonyltransferase
cmp0873	C-hexosyl-chrysin O-feruloylhexoside	Flavonoid	chr5:19121480	Cg5g017920	-609kb	Histone-lysine N-methyltransferase ATX5
cmp0873	C-hexosyl-chrysin O-feruloylhexoside	Flavonoid	chr5:19121480	Cg5g017960	-511kb	O-acyltransferase WSD1
cmp0575	Brutieridin	Flavonoid	chr5:19218147	Cg5g017710	-923kb	Transcription factor bHLH25
cmp0575	Brutieridin	Flavonoid	chr5:19218147	Cg5g017830	-785kb	Malonyl-CoA:anthocyanidin 5-O-glucoside-6''-O-malonyltransferase
cmp0575	Brutieridin	Flavonoid	chr5:19218147	Cg5g017920	-706kb	Histone-lysine N-methyltransferase ATX5
cmp0575	Brutieridin	Flavonoid	chr5:19218147	Cg5g017960	-608kb	O-acyltransferase WSD1
cmp0789	Chrysoeriol O-malonylhexoside	Flavonoid	chr9:1019642	Cg9g000460	162kb	Methyltransferase-like protein 13
cmp0789	Chrysoeriol O-malonylhexoside	Flavonoid	chr9:1019642	Cg9g000580	239kb	DNA (cytosine-5)-methyltransferase DRM2
cmp0789	Chrysoeriol O-malonylhexoside	Flavonoid	chr9:1019642	Cg9g000620	312kb	Probable beta-1,3-galactosyltransferase 16
cmp0789	Chrysoeriol O-malonylhexoside	Flavonoid	chr9:1019642	Cg9g000740	383kb	Transcription factor MYB108
cmp0789	Chrysoeriol O-malonylhexoside	Flavonoid	chr9:1019642	Cg9g001010	537kb	Probable WRKY transcription factor 48
cmp0789	Chrysoeriol O-malonylhexoside	Flavonoid	chr9:1019642	Cg9g001030	554kb	Transcription factor UPBEAT1
cmp0789	Chrysoeriol O-malonylhexoside	Flavonoid	chr9:1019642	Cg9g001040	565kb	Transcription factor bHLH147
cmp0789	Chrysoeriol O-malonylhexoside	Flavonoid	chr9:1019642	Cg9g001310	713kb	Probable N-acetyltransferase HLS1
cmp0789	Chrysoeriol O-malonylhexoside	Flavonoid	chr9:1019642	Cg9g001630	918kb	Transcription factor MYB12
cmp0789	Chrysoeriol O-malonylhexoside	Flavonoid	chr9:1019642	Cg9g001700	947kb	GATA transcription factor 15
cmp0441	Scutellarein 5,6,7,4'-tetramethyl ether	Flavonoid	chr9:1077725	Cg9g000460	104kb	Methyltransferase-like protein 13
cmp0441	Scutellarein 5,6,7,4'-tetramethyl ether	Flavonoid	chr9:1077725	Cg9g000580	181kb	DNA (cytosine-5)-methyltransferase DRM2
cmp0441	Scutellarein 5,6,7,4'-tetramethyl ether	Flavonoid	chr9:1077725	Cg9g000620	254kb	Probable beta-1,3-galactosyltransferase 16
cmp0441	Scutellarein 5,6,7,4'-tetramethyl ether	Flavonoid	chr9:1077725	Cg9g000740	325kb	Transcription factor MYB108
cmp0441	Scutellarein 5,6,7,4'-tetramethyl ether	Flavonoid	chr9:1077725	Cg9g001010	478kb	Probable WRKY transcription factor 48
cmp0441	Scutellarein 5,6,7,4'-tetramethyl ether	Flavonoid	chr9:1077725	Cg9g001030	496kb	Transcription factor UPBEAT1
cmp0441	Scutellarein 5,6,7,4'-tetramethyl ether	Flavonoid	chr9:1077725	Cg9g001040	507kb	Transcription factor bHLH147
cmp0441	Scutellarein 5,6,7,4'-tetramethyl ether	Flavonoid	chr9:1077725	Cg9g001310	655kb	Probable N-acetyltransferase HLS1
cmp0441	Scutellarein 5,6,7,4'-tetramethyl ether	Flavonoid	chr9:1077725	Cg9g001630	860kb	Transcription factor MYB12
cmp0441	Scutellarein 5,6,7,4'-tetramethyl ether	Flavonoid	chr9:1077725	Cg9g001700	889kb	GATA transcription factor 15
cmn0626	Kaempferol 3-O-β-rutinoside	Flavonoid	chr9:1219393	Cg9g000460	-34kb	Methyltransferase-like protein 13
cmn0626	Kaempferol 3-O-β-rutinoside	Flavonoid	chr9:1219393	Cg9g000580	39kb	DNA (cytosine-5)-methyltransferase DRM2
cmn0626	Kaempferol 3-O-β-rutinoside	Flavonoid	chr9:1219393	Cg9g000620	112kb	Probable beta-1,3-galactosyltransferase 16
cmn0626	Kaempferol 3-O-β-rutinoside	Flavonoid	chr9:1219393	Cg9g000740	183kb	Transcription factor MYB108
cmn0626	Kaempferol 3-O-β-rutinoside	Flavonoid	chr9:1219393	Cg9g001010	337kb	Probable WRKY transcription factor 48
cmn0626	Kaempferol 3-O-β-rutinoside	Flavonoid	chr9:1219393	Cg9g001030	355kb	Transcription factor UPBEAT1
cmn0626	Kaempferol 3-O-β-rutinoside	Flavonoid	chr9:1219393	Cg9g001040	365kb	Transcription factor bHLH147
cmn0626	Kaempferol 3-O-β-rutinoside	Flavonoid	chr9:1219393	Cg9g001310	513kb	Probable N-acetyltransferase HLS1
cmn0626	Kaempferol 3-O-β-rutinoside	Flavonoid	chr9:1219393	Cg9g001630	718kb	Transcription factor MYB12
cmn0626	Kaempferol 3-O-β-rutinoside	Flavonoid	chr9:1219393	Cg9g001700	748kb	GATA transcription factor 15
cmn0626	Kaempferol 3-O-β-rutinoside	Flavonoid	chr9:1219393	Cg9g001860	901kb	Probable caffeoyl-CoA O-methyltransferase At4g26220
cmp0966	Kaempferol 3-O-glucoside-2‘-O-rhamnoside	Flavonoid	chr9:1219393	Cg9g000460	-34kb	Methyltransferase-like protein 13
cmp0966	Kaempferol 3-O-glucoside-2‘-O-rhamnoside	Flavonoid	chr9:1219393	Cg9g000580	39kb	DNA (cytosine-5)-methyltransferase DRM2
cmp0966	Kaempferol 3-O-glucoside-2‘-O-rhamnoside	Flavonoid	chr9:1219393	Cg9g000620	112kb	Probable beta-1,3-galactosyltransferase 16
cmp0966	Kaempferol 3-O-glucoside-2‘-O-rhamnoside	Flavonoid	chr9:1219393	Cg9g000740	183kb	Transcription factor MYB108
cmp0966	Kaempferol 3-O-glucoside-2‘-O-rhamnoside	Flavonoid	chr9:1219393	Cg9g001010	337kb	Probable WRKY transcription factor 48
cmp0966	Kaempferol 3-O-glucoside-2‘-O-rhamnoside	Flavonoid	chr9:1219393	Cg9g001030	355kb	Transcription factor UPBEAT1
cmp0966	Kaempferol 3-O-glucoside-2‘-O-rhamnoside	Flavonoid	chr9:1219393	Cg9g001040	365kb	Transcription factor bHLH147
cmp0966	Kaempferol 3-O-glucoside-2‘-O-rhamnoside	Flavonoid	chr9:1219393	Cg9g001310	513kb	Probable N-acetyltransferase HLS1
cmp0966	Kaempferol 3-O-glucoside-2‘-O-rhamnoside	Flavonoid	chr9:1219393	Cg9g001630	718kb	Transcription factor MYB12
cmp0966	Kaempferol 3-O-glucoside-2‘-O-rhamnoside	Flavonoid	chr9:1219393	Cg9g001700	748kb	GATA transcription factor 15
cmp0966	Kaempferol 3-O-glucoside-2‘-O-rhamnoside	Flavonoid	chr9:1219393	Cg9g001860	901kb	Probable caffeoyl-CoA O-methyltransferase At4g26220
cmn0626	Kaempferol 3-O-β-rutinoside	Flavonoid	chr9:1446104	Cg9g000460	-261kb	Methyltransferase-like protein 13
cmn0626	Kaempferol 3-O-β-rutinoside	Flavonoid	chr9:1446104	Cg9g000580	-181kb	DNA (cytosine-5)-methyltransferase DRM2
cmn0626	Kaempferol 3-O-β-rutinoside	Flavonoid	chr9:1446104	Cg9g000620	-110kb	Probable beta-1,3-galactosyltransferase 16
cmn0626	Kaempferol 3-O-β-rutinoside	Flavonoid	chr9:1446104	Cg9g000740	-40kb	Transcription factor MYB108
cmn0626	Kaempferol 3-O-β-rutinoside	Flavonoid	chr9:1446104	Cg9g001010	110kb	Probable WRKY transcription factor 48
cmn0626	Kaempferol 3-O-β-rutinoside	Flavonoid	chr9:1446104	Cg9g001030	128kb	Transcription factor UPBEAT1
cmn0626	Kaempferol 3-O-β-rutinoside	Flavonoid	chr9:1446104	Cg9g001040	138kb	Transcription factor bHLH147
cmn0626	Kaempferol 3-O-β-rutinoside	Flavonoid	chr9:1446104	Cg9g001310	286kb	Probable N-acetyltransferase HLS1
cmn0626	Kaempferol 3-O-β-rutinoside	Flavonoid	chr9:1446104	Cg9g001630	491kb	Transcription factor MYB12
cmn0626	Kaempferol 3-O-β-rutinoside	Flavonoid	chr9:1446104	Cg9g001700	521kb	GATA transcription factor 15
cmn0626	Kaempferol 3-O-β-rutinoside	Flavonoid	chr9:1446104	Cg9g001860	675kb	Probable caffeoyl-CoA O-methyltransferase At4g26220
cmn0626	Kaempferol 3-O-β-rutinoside	Flavonoid	chr9:1446104	Cg9g002150	819kb	Ethylene-responsive transcription factor RAP2-3
cmp0966	Kaempferol 3-O-glucoside-2‘-O-rhamnoside	Flavonoid	chr9:1446104	Cg9g000460	-261kb	Methyltransferase-like protein 13
cmp0966	Kaempferol 3-O-glucoside-2‘-O-rhamnoside	Flavonoid	chr9:1446104	Cg9g000580	-181kb	DNA (cytosine-5)-methyltransferase DRM2
cmp0966	Kaempferol 3-O-glucoside-2‘-O-rhamnoside	Flavonoid	chr9:1446104	Cg9g000620	-110kb	Probable beta-1,3-galactosyltransferase 16
cmp0966	Kaempferol 3-O-glucoside-2‘-O-rhamnoside	Flavonoid	chr9:1446104	Cg9g000740	-40kb	Transcription factor MYB108
cmp0966	Kaempferol 3-O-glucoside-2‘-O-rhamnoside	Flavonoid	chr9:1446104	Cg9g001010	110kb	Probable WRKY transcription factor 48
cmp0966	Kaempferol 3-O-glucoside-2‘-O-rhamnoside	Flavonoid	chr9:1446104	Cg9g001030	128kb	Transcription factor UPBEAT1
cmp0966	Kaempferol 3-O-glucoside-2‘-O-rhamnoside	Flavonoid	chr9:1446104	Cg9g001040	138kb	Transcription factor bHLH147
cmp0966	Kaempferol 3-O-glucoside-2‘-O-rhamnoside	Flavonoid	chr9:1446104	Cg9g001310	286kb	Probable N-acetyltransferase HLS1
cmp0966	Kaempferol 3-O-glucoside-2‘-O-rhamnoside	Flavonoid	chr9:1446104	Cg9g001630	491kb	Transcription factor MYB12
cmp0966	Kaempferol 3-O-glucoside-2‘-O-rhamnoside	Flavonoid	chr9:1446104	Cg9g001700	521kb	GATA transcription factor 15
cmp0966	Kaempferol 3-O-glucoside-2‘-O-rhamnoside	Flavonoid	chr9:1446104	Cg9g001860	675kb	Probable caffeoyl-CoA O-methyltransferase At4g26220
cmp0966	Kaempferol 3-O-glucoside-2‘-O-rhamnoside	Flavonoid	chr9:1446104	Cg9g002150	819kb	Ethylene-responsive transcription factor RAP2-3
cmp0573	Kaempferol-3-O-rhamnosylhexoside-7-O-rhamnoside	Flavonoid	chr9:1537589	Cg9g000460	-352kb	Methyltransferase-like protein 13
cmp0573	Kaempferol-3-O-rhamnosylhexoside-7-O-rhamnoside	Flavonoid	chr9:1537589	Cg9g000580	-272kb	DNA (cytosine-5)-methyltransferase DRM2
cmp0573	Kaempferol-3-O-rhamnosylhexoside-7-O-rhamnoside	Flavonoid	chr9:1537589	Cg9g000620	-201kb	Probable beta-1,3-galactosyltransferase 16
cmp0573	Kaempferol-3-O-rhamnosylhexoside-7-O-rhamnoside	Flavonoid	chr9:1537589	Cg9g000740	-132kb	Transcription factor MYB108
cmp0573	Kaempferol-3-O-rhamnosylhexoside-7-O-rhamnoside	Flavonoid	chr9:1537589	Cg9g001010	19kb	Probable WRKY transcription factor 48
cmp0573	Kaempferol-3-O-rhamnosylhexoside-7-O-rhamnoside	Flavonoid	chr9:1537589	Cg9g001030	36kb	Transcription factor UPBEAT1
cmp0573	Kaempferol-3-O-rhamnosylhexoside-7-O-rhamnoside	Flavonoid	chr9:1537589	Cg9g001040	47kb	Transcription factor bHLH147
cmp0573	Kaempferol-3-O-rhamnosylhexoside-7-O-rhamnoside	Flavonoid	chr9:1537589	Cg9g001310	195kb	Probable N-acetyltransferase HLS1
cmp0573	Kaempferol-3-O-rhamnosylhexoside-7-O-rhamnoside	Flavonoid	chr9:1537589	Cg9g001630	400kb	Transcription factor MYB12
cmp0573	Kaempferol-3-O-rhamnosylhexoside-7-O-rhamnoside	Flavonoid	chr9:1537589	Cg9g001700	429kb	GATA transcription factor 15
cmp0573	Kaempferol-3-O-rhamnosylhexoside-7-O-rhamnoside	Flavonoid	chr9:1537589	Cg9g001860	583kb	Probable caffeoyl-CoA O-methyltransferase At4g26220
cmp0573	Kaempferol-3-O-rhamnosylhexoside-7-O-rhamnoside	Flavonoid	chr9:1537589	Cg9g002150	728kb	Ethylene-responsive transcription factor RAP2-3
cmp0929	Hesperetin	Flavonoid	chr9:1600855	Cg9g000460	-415kb	Methyltransferase-like protein 13
cmp0929	Hesperetin	Flavonoid	chr9:1600855	Cg9g000580	-336kb	DNA (cytosine-5)-methyltransferase DRM2
cmp0929	Hesperetin	Flavonoid	chr9:1600855	Cg9g000620	-265kb	Probable beta-1,3-galactosyltransferase 16
cmp0929	Hesperetin	Flavonoid	chr9:1600855	Cg9g000740	-195kb	Transcription factor MYB108
cmp0929	Hesperetin	Flavonoid	chr9:1600855	Cg9g001010	-42kb	Probable WRKY transcription factor 48
cmp0929	Hesperetin	Flavonoid	chr9:1600855	Cg9g001030	-26kb	Transcription factor UPBEAT1
cmp0929	Hesperetin	Flavonoid	chr9:1600855	Cg9g001040	-14kb	Transcription factor bHLH147
cmp0929	Hesperetin	Flavonoid	chr9:1600855	Cg9g001310	132kb	Probable N-acetyltransferase HLS1
cmp0929	Hesperetin	Flavonoid	chr9:1600855	Cg9g001630	337kb	Transcription factor MYB12
cmp0929	Hesperetin	Flavonoid	chr9:1600855	Cg9g001700	366kb	GATA transcription factor 15
cmp0929	Hesperetin	Flavonoid	chr9:1600855	Cg9g001860	520kb	Probable caffeoyl-CoA O-methyltransferase At4g26220
cmp0929	Hesperetin	Flavonoid	chr9:1600855	Cg9g002150	664kb	Ethylene-responsive transcription factor RAP2-3
cmp0829	Tricetin	Flavonoid	chr9:1656181	Cg9g000460	-471kb	Methyltransferase-like protein 13
cmp0829	Tricetin	Flavonoid	chr9:1656181	Cg9g000580	-391kb	DNA (cytosine-5)-methyltransferase DRM2
cmp0829	Tricetin	Flavonoid	chr9:1656181	Cg9g000620	-320kb	Probable beta-1,3-galactosyltransferase 16
cmp0829	Tricetin	Flavonoid	chr9:1656181	Cg9g000740	-250kb	Transcription factor MYB108
cmp0829	Tricetin	Flavonoid	chr9:1656181	Cg9g001010	-97kb	Probable WRKY transcription factor 48
cmp0829	Tricetin	Flavonoid	chr9:1656181	Cg9g001030	-81kb	Transcription factor UPBEAT1
cmp0829	Tricetin	Flavonoid	chr9:1656181	Cg9g001040	-70kb	Transcription factor bHLH147
cmp0829	Tricetin	Flavonoid	chr9:1656181	Cg9g001310	76kb	Probable N-acetyltransferase HLS1
cmp0829	Tricetin	Flavonoid	chr9:1656181	Cg9g001630	281kb	Transcription factor MYB12
cmp0829	Tricetin	Flavonoid	chr9:1656181	Cg9g001700	311kb	GATA transcription factor 15
cmp0829	Tricetin	Flavonoid	chr9:1656181	Cg9g001860	465kb	Probable caffeoyl-CoA O-methyltransferase At4g26220
cmp0829	Tricetin	Flavonoid	chr9:1656181	Cg9g002150	609kb	Ethylene-responsive transcription factor RAP2-3
cmp0829	Tricetin	Flavonoid	chr9:1656181	Cg9g002610	966kb	Lipoamide acyltransferase component of branched-chain alpha-keto acid dehydrogenase complex, mitochondrial
cmp0873	C-hexosyl-chrysin O-feruloylhexoside	Flavonoid	chr9:1716261	Cg9g000460	-531kb	Methyltransferase-like protein 13
cmp0873	C-hexosyl-chrysin O-feruloylhexoside	Flavonoid	chr9:1716261	Cg9g000580	-451kb	DNA (cytosine-5)-methyltransferase DRM2
cmp0873	C-hexosyl-chrysin O-feruloylhexoside	Flavonoid	chr9:1716261	Cg9g000620	-380kb	Probable beta-1,3-galactosyltransferase 16
cmp0873	C-hexosyl-chrysin O-feruloylhexoside	Flavonoid	chr9:1716261	Cg9g000740	-310kb	Transcription factor MYB108
cmp0873	C-hexosyl-chrysin O-feruloylhexoside	Flavonoid	chr9:1716261	Cg9g001010	-157kb	Probable WRKY transcription factor 48
cmp0873	C-hexosyl-chrysin O-feruloylhexoside	Flavonoid	chr9:1716261	Cg9g001030	-141kb	Transcription factor UPBEAT1
cmp0873	C-hexosyl-chrysin O-feruloylhexoside	Flavonoid	chr9:1716261	Cg9g001040	-130kb	Transcription factor bHLH147
cmp0873	C-hexosyl-chrysin O-feruloylhexoside	Flavonoid	chr9:1716261	Cg9g001310	16kb	Probable N-acetyltransferase HLS1
cmp0873	C-hexosyl-chrysin O-feruloylhexoside	Flavonoid	chr9:1716261	Cg9g001630	221kb	Transcription factor MYB12
cmp0873	C-hexosyl-chrysin O-feruloylhexoside	Flavonoid	chr9:1716261	Cg9g001700	251kb	GATA transcription factor 15
cmp0873	C-hexosyl-chrysin O-feruloylhexoside	Flavonoid	chr9:1716261	Cg9g001860	405kb	Probable caffeoyl-CoA O-methyltransferase At4g26220
cmp0873	C-hexosyl-chrysin O-feruloylhexoside	Flavonoid	chr9:1716261	Cg9g002150	549kb	Ethylene-responsive transcription factor RAP2-3
cmp0873	C-hexosyl-chrysin O-feruloylhexoside	Flavonoid	chr9:1716261	Cg9g002610	906kb	Lipoamide acyltransferase component of branched-chain alpha-keto acid dehydrogenase complex, mitochondrial
cmp0539	Poncirin	Flavonoid	chr9:1716917	Cg9g000460	-531kb	Methyltransferase-like protein 13
cmp0539	Poncirin	Flavonoid	chr9:1716917	Cg9g000580	-452kb	DNA (cytosine-5)-methyltransferase DRM2
cmp0539	Poncirin	Flavonoid	chr9:1716917	Cg9g000620	-381kb	Probable beta-1,3-galactosyltransferase 16
cmp0539	Poncirin	Flavonoid	chr9:1716917	Cg9g000740	-311kb	Transcription factor MYB108
cmp0539	Poncirin	Flavonoid	chr9:1716917	Cg9g001010	-158kb	Probable WRKY transcription factor 48
cmp0539	Poncirin	Flavonoid	chr9:1716917	Cg9g001030	-142kb	Transcription factor UPBEAT1
cmp0539	Poncirin	Flavonoid	chr9:1716917	Cg9g001040	-131kb	Transcription factor bHLH147
cmp0539	Poncirin	Flavonoid	chr9:1716917	Cg9g001310	16kb	Probable N-acetyltransferase HLS1
cmp0539	Poncirin	Flavonoid	chr9:1716917	Cg9g001630	220kb	Transcription factor MYB12
cmp0539	Poncirin	Flavonoid	chr9:1716917	Cg9g001700	250kb	GATA transcription factor 15
cmp0539	Poncirin	Flavonoid	chr9:1716917	Cg9g001860	404kb	Probable caffeoyl-CoA O-methyltransferase At4g26220
cmp0539	Poncirin	Flavonoid	chr9:1716917	Cg9g002150	548kb	Ethylene-responsive transcription factor RAP2-3
cmp0539	Poncirin	Flavonoid	chr9:1716917	Cg9g002610	906kb	Lipoamide acyltransferase component of branched-chain alpha-keto acid dehydrogenase complex, mitochondrial
cmp0544	Poncirin	Flavonoid	chr9:1716917	Cg9g000460	-531kb	Methyltransferase-like protein 13
cmp0544	Poncirin	Flavonoid	chr9:1716917	Cg9g000580	-452kb	DNA (cytosine-5)-methyltransferase DRM2
cmp0544	Poncirin	Flavonoid	chr9:1716917	Cg9g000620	-381kb	Probable beta-1,3-galactosyltransferase 16
cmp0544	Poncirin	Flavonoid	chr9:1716917	Cg9g000740	-311kb	Transcription factor MYB108
cmp0544	Poncirin	Flavonoid	chr9:1716917	Cg9g001010	-158kb	Probable WRKY transcription factor 48
cmp0544	Poncirin	Flavonoid	chr9:1716917	Cg9g001030	-142kb	Transcription factor UPBEAT1
cmp0544	Poncirin	Flavonoid	chr9:1716917	Cg9g001040	-131kb	Transcription factor bHLH147
cmp0544	Poncirin	Flavonoid	chr9:1716917	Cg9g001310	16kb	Probable N-acetyltransferase HLS1
cmp0544	Poncirin	Flavonoid	chr9:1716917	Cg9g001630	220kb	Transcription factor MYB12
cmp0544	Poncirin	Flavonoid	chr9:1716917	Cg9g001700	250kb	GATA transcription factor 15
cmp0544	Poncirin	Flavonoid	chr9:1716917	Cg9g001860	404kb	Probable caffeoyl-CoA O-methyltransferase At4g26220
cmp0544	Poncirin	Flavonoid	chr9:1716917	Cg9g002150	548kb	Ethylene-responsive transcription factor RAP2-3
cmp0544	Poncirin	Flavonoid	chr9:1716917	Cg9g002610	906kb	Lipoamide acyltransferase component of branched-chain alpha-keto acid dehydrogenase complex, mitochondrial
cmp0906	Luteolin 7-O-glucoside	Flavonoid	chr9:1716917	Cg9g000460	-531kb	Methyltransferase-like protein 13
cmp0906	Luteolin 7-O-glucoside	Flavonoid	chr9:1716917	Cg9g000580	-452kb	DNA (cytosine-5)-methyltransferase DRM2
cmp0906	Luteolin 7-O-glucoside	Flavonoid	chr9:1716917	Cg9g000620	-381kb	Probable beta-1,3-galactosyltransferase 16
cmp0906	Luteolin 7-O-glucoside	Flavonoid	chr9:1716917	Cg9g000740	-311kb	Transcription factor MYB108
cmp0906	Luteolin 7-O-glucoside	Flavonoid	chr9:1716917	Cg9g001010	-158kb	Probable WRKY transcription factor 48
cmp0906	Luteolin 7-O-glucoside	Flavonoid	chr9:1716917	Cg9g001030	-142kb	Transcription factor UPBEAT1
cmp0906	Luteolin 7-O-glucoside	Flavonoid	chr9:1716917	Cg9g001040	-131kb	Transcription factor bHLH147
cmp0906	Luteolin 7-O-glucoside	Flavonoid	chr9:1716917	Cg9g001310	16kb	Probable N-acetyltransferase HLS1
cmp0906	Luteolin 7-O-glucoside	Flavonoid	chr9:1716917	Cg9g001630	220kb	Transcription factor MYB12
cmp0906	Luteolin 7-O-glucoside	Flavonoid	chr9:1716917	Cg9g001700	250kb	GATA transcription factor 15
cmp0906	Luteolin 7-O-glucoside	Flavonoid	chr9:1716917	Cg9g001860	404kb	Probable caffeoyl-CoA O-methyltransferase At4g26220
cmp0906	Luteolin 7-O-glucoside	Flavonoid	chr9:1716917	Cg9g002150	548kb	Ethylene-responsive transcription factor RAP2-3
cmp0906	Luteolin 7-O-glucoside	Flavonoid	chr9:1716917	Cg9g002610	906kb	Lipoamide acyltransferase component of branched-chain alpha-keto acid dehydrogenase complex, mitochondrial
cmn0621	Kaempferol-7-O-neohesperidoside	Flavonoid	chr9:1731876	Cg9g000460	-546kb	Methyltransferase-like protein 13
cmn0621	Kaempferol-7-O-neohesperidoside	Flavonoid	chr9:1731876	Cg9g000580	-467kb	DNA (cytosine-5)-methyltransferase DRM2
cmn0621	Kaempferol-7-O-neohesperidoside	Flavonoid	chr9:1731876	Cg9g000620	-396kb	Probable beta-1,3-galactosyltransferase 16
cmn0621	Kaempferol-7-O-neohesperidoside	Flavonoid	chr9:1731876	Cg9g000740	-326kb	Transcription factor MYB108
cmn0621	Kaempferol-7-O-neohesperidoside	Flavonoid	chr9:1731876	Cg9g001010	-173kb	Probable WRKY transcription factor 48
cmn0621	Kaempferol-7-O-neohesperidoside	Flavonoid	chr9:1731876	Cg9g001030	-157kb	Transcription factor UPBEAT1
cmn0621	Kaempferol-7-O-neohesperidoside	Flavonoid	chr9:1731876	Cg9g001040	-146kb	Transcription factor bHLH147
cmn0621	Kaempferol-7-O-neohesperidoside	Flavonoid	chr9:1731876	Cg9g001310	1kb	Probable N-acetyltransferase HLS1
cmn0621	Kaempferol-7-O-neohesperidoside	Flavonoid	chr9:1731876	Cg9g001630	205kb	Transcription factor MYB12
cmn0621	Kaempferol-7-O-neohesperidoside	Flavonoid	chr9:1731876	Cg9g001700	235kb	GATA transcription factor 15
cmn0621	Kaempferol-7-O-neohesperidoside	Flavonoid	chr9:1731876	Cg9g001860	389kb	Probable caffeoyl-CoA O-methyltransferase At4g26220
cmn0621	Kaempferol-7-O-neohesperidoside	Flavonoid	chr9:1731876	Cg9g002150	533kb	Ethylene-responsive transcription factor RAP2-3
cmn0621	Kaempferol-7-O-neohesperidoside	Flavonoid	chr9:1731876	Cg9g002610	891kb	Lipoamide acyltransferase component of branched-chain alpha-keto acid dehydrogenase complex, mitochondrial
cmp0543	Didymin	Flavonoid	chr9:1731876	Cg9g000460	-546kb	Methyltransferase-like protein 13
cmp0543	Didymin	Flavonoid	chr9:1731876	Cg9g000580	-467kb	DNA (cytosine-5)-methyltransferase DRM2
cmp0543	Didymin	Flavonoid	chr9:1731876	Cg9g000620	-396kb	Probable beta-1,3-galactosyltransferase 16
cmp0543	Didymin	Flavonoid	chr9:1731876	Cg9g000740	-326kb	Transcription factor MYB108
cmp0543	Didymin	Flavonoid	chr9:1731876	Cg9g001010	-173kb	Probable WRKY transcription factor 48
cmp0543	Didymin	Flavonoid	chr9:1731876	Cg9g001030	-157kb	Transcription factor UPBEAT1
cmp0543	Didymin	Flavonoid	chr9:1731876	Cg9g001040	-146kb	Transcription factor bHLH147
cmp0543	Didymin	Flavonoid	chr9:1731876	Cg9g001310	1kb	Probable N-acetyltransferase HLS1
cmp0543	Didymin	Flavonoid	chr9:1731876	Cg9g001630	205kb	Transcription factor MYB12
cmp0543	Didymin	Flavonoid	chr9:1731876	Cg9g001700	235kb	GATA transcription factor 15
cmp0543	Didymin	Flavonoid	chr9:1731876	Cg9g001860	389kb	Probable caffeoyl-CoA O-methyltransferase At4g26220
cmp0543	Didymin	Flavonoid	chr9:1731876	Cg9g002150	533kb	Ethylene-responsive transcription factor RAP2-3
cmp0543	Didymin	Flavonoid	chr9:1731876	Cg9g002610	891kb	Lipoamide acyltransferase component of branched-chain alpha-keto acid dehydrogenase complex, mitochondrial
cmp0973	Tangeretin	Flavonoid	chr9:1793973	Cg9g000460	-608kb	Methyltransferase-like protein 13
cmp0973	Tangeretin	Flavonoid	chr9:1793973	Cg9g000580	-529kb	DNA (cytosine-5)-methyltransferase DRM2
cmp0973	Tangeretin	Flavonoid	chr9:1793973	Cg9g000620	-458kb	Probable beta-1,3-galactosyltransferase 16
cmp0973	Tangeretin	Flavonoid	chr9:1793973	Cg9g000740	-388kb	Transcription factor MYB108
cmp0973	Tangeretin	Flavonoid	chr9:1793973	Cg9g001010	-235kb	Probable WRKY transcription factor 48
cmp0973	Tangeretin	Flavonoid	chr9:1793973	Cg9g001030	-219kb	Transcription factor UPBEAT1
cmp0973	Tangeretin	Flavonoid	chr9:1793973	Cg9g001040	-208kb	Transcription factor bHLH147
cmp0973	Tangeretin	Flavonoid	chr9:1793973	Cg9g001310	-58kb	Probable N-acetyltransferase HLS1
cmp0973	Tangeretin	Flavonoid	chr9:1793973	Cg9g001630	143kb	Transcription factor MYB12
cmp0973	Tangeretin	Flavonoid	chr9:1793973	Cg9g001700	173kb	GATA transcription factor 15
cmp0973	Tangeretin	Flavonoid	chr9:1793973	Cg9g001860	327kb	Probable caffeoyl-CoA O-methyltransferase At4g26220
cmp0973	Tangeretin	Flavonoid	chr9:1793973	Cg9g002150	471kb	Ethylene-responsive transcription factor RAP2-3
cmp0973	Tangeretin	Flavonoid	chr9:1793973	Cg9g002610	828kb	Lipoamide acyltransferase component of branched-chain alpha-keto acid dehydrogenase complex, mitochondrial
cmp0573	Kaempferol-3-O-rhamnosylhexoside-7-O-rhamnoside	Flavonoid	chr9:1817288	Cg9g000460	-632kb	Methyltransferase-like protein 13
cmp0573	Kaempferol-3-O-rhamnosylhexoside-7-O-rhamnoside	Flavonoid	chr9:1817288	Cg9g000580	-552kb	DNA (cytosine-5)-methyltransferase DRM2
cmp0573	Kaempferol-3-O-rhamnosylhexoside-7-O-rhamnoside	Flavonoid	chr9:1817288	Cg9g000620	-481kb	Probable beta-1,3-galactosyltransferase 16
cmp0573	Kaempferol-3-O-rhamnosylhexoside-7-O-rhamnoside	Flavonoid	chr9:1817288	Cg9g000740	-411kb	Transcription factor MYB108
cmp0573	Kaempferol-3-O-rhamnosylhexoside-7-O-rhamnoside	Flavonoid	chr9:1817288	Cg9g001010	-258kb	Probable WRKY transcription factor 48
cmp0573	Kaempferol-3-O-rhamnosylhexoside-7-O-rhamnoside	Flavonoid	chr9:1817288	Cg9g001030	-242kb	Transcription factor UPBEAT1
cmp0573	Kaempferol-3-O-rhamnosylhexoside-7-O-rhamnoside	Flavonoid	chr9:1817288	Cg9g001040	-231kb	Transcription factor bHLH147
cmp0573	Kaempferol-3-O-rhamnosylhexoside-7-O-rhamnoside	Flavonoid	chr9:1817288	Cg9g001310	-81kb	Probable N-acetyltransferase HLS1
cmp0573	Kaempferol-3-O-rhamnosylhexoside-7-O-rhamnoside	Flavonoid	chr9:1817288	Cg9g001630	120kb	Transcription factor MYB12
cmp0573	Kaempferol-3-O-rhamnosylhexoside-7-O-rhamnoside	Flavonoid	chr9:1817288	Cg9g001700	150kb	GATA transcription factor 15
cmp0573	Kaempferol-3-O-rhamnosylhexoside-7-O-rhamnoside	Flavonoid	chr9:1817288	Cg9g001860	304kb	Probable caffeoyl-CoA O-methyltransferase At4g26220
cmp0573	Kaempferol-3-O-rhamnosylhexoside-7-O-rhamnoside	Flavonoid	chr9:1817288	Cg9g002150	448kb	Ethylene-responsive transcription factor RAP2-3
cmp0573	Kaempferol-3-O-rhamnosylhexoside-7-O-rhamnoside	Flavonoid	chr9:1817288	Cg9g002610	805kb	Lipoamide acyltransferase component of branched-chain alpha-keto acid dehydrogenase complex, mitochondrial
cmp0966	Kaempferol 3-O-glucoside-2‘-O-rhamnoside	Flavonoid	chr9:1817288	Cg9g000460	-632kb	Methyltransferase-like protein 13
cmp0966	Kaempferol 3-O-glucoside-2‘-O-rhamnoside	Flavonoid	chr9:1817288	Cg9g000580	-552kb	DNA (cytosine-5)-methyltransferase DRM2
cmp0966	Kaempferol 3-O-glucoside-2‘-O-rhamnoside	Flavonoid	chr9:1817288	Cg9g000620	-481kb	Probable beta-1,3-galactosyltransferase 16
cmp0966	Kaempferol 3-O-glucoside-2‘-O-rhamnoside	Flavonoid	chr9:1817288	Cg9g000740	-411kb	Transcription factor MYB108
cmp0966	Kaempferol 3-O-glucoside-2‘-O-rhamnoside	Flavonoid	chr9:1817288	Cg9g001010	-258kb	Probable WRKY transcription factor 48
cmp0966	Kaempferol 3-O-glucoside-2‘-O-rhamnoside	Flavonoid	chr9:1817288	Cg9g001030	-242kb	Transcription factor UPBEAT1
cmp0966	Kaempferol 3-O-glucoside-2‘-O-rhamnoside	Flavonoid	chr9:1817288	Cg9g001040	-231kb	Transcription factor bHLH147
cmp0966	Kaempferol 3-O-glucoside-2‘-O-rhamnoside	Flavonoid	chr9:1817288	Cg9g001310	-81kb	Probable N-acetyltransferase HLS1
cmp0966	Kaempferol 3-O-glucoside-2‘-O-rhamnoside	Flavonoid	chr9:1817288	Cg9g001630	120kb	Transcription factor MYB12
cmp0966	Kaempferol 3-O-glucoside-2‘-O-rhamnoside	Flavonoid	chr9:1817288	Cg9g001700	150kb	GATA transcription factor 15
cmp0966	Kaempferol 3-O-glucoside-2‘-O-rhamnoside	Flavonoid	chr9:1817288	Cg9g001860	304kb	Probable caffeoyl-CoA O-methyltransferase At4g26220
cmp0966	Kaempferol 3-O-glucoside-2‘-O-rhamnoside	Flavonoid	chr9:1817288	Cg9g002150	448kb	Ethylene-responsive transcription factor RAP2-3
cmp0966	Kaempferol 3-O-glucoside-2‘-O-rhamnoside	Flavonoid	chr9:1817288	Cg9g002610	805kb	Lipoamide acyltransferase component of branched-chain alpha-keto acid dehydrogenase complex, mitochondrial
cmp0096	Apigenin-O-hexosylhexoside-O-rhamnoside	Flavonoid	chr9:1868736	Cg9g000460	-683kb	Methyltransferase-like protein 13
cmp0096	Apigenin-O-hexosylhexoside-O-rhamnoside	Flavonoid	chr9:1868736	Cg9g000580	-603kb	DNA (cytosine-5)-methyltransferase DRM2
cmp0096	Apigenin-O-hexosylhexoside-O-rhamnoside	Flavonoid	chr9:1868736	Cg9g000620	-532kb	Probable beta-1,3-galactosyltransferase 16
cmp0096	Apigenin-O-hexosylhexoside-O-rhamnoside	Flavonoid	chr9:1868736	Cg9g000740	-463kb	Transcription factor MYB108
cmp0096	Apigenin-O-hexosylhexoside-O-rhamnoside	Flavonoid	chr9:1868736	Cg9g001010	-310kb	Probable WRKY transcription factor 48
cmp0096	Apigenin-O-hexosylhexoside-O-rhamnoside	Flavonoid	chr9:1868736	Cg9g001030	-293kb	Transcription factor UPBEAT1
cmp0096	Apigenin-O-hexosylhexoside-O-rhamnoside	Flavonoid	chr9:1868736	Cg9g001040	-282kb	Transcription factor bHLH147
cmp0096	Apigenin-O-hexosylhexoside-O-rhamnoside	Flavonoid	chr9:1868736	Cg9g001310	-132kb	Probable N-acetyltransferase HLS1
cmp0096	Apigenin-O-hexosylhexoside-O-rhamnoside	Flavonoid	chr9:1868736	Cg9g001630	69kb	Transcription factor MYB12
cmp0096	Apigenin-O-hexosylhexoside-O-rhamnoside	Flavonoid	chr9:1868736	Cg9g001700	98kb	GATA transcription factor 15
cmp0096	Apigenin-O-hexosylhexoside-O-rhamnoside	Flavonoid	chr9:1868736	Cg9g001860	252kb	Probable caffeoyl-CoA O-methyltransferase At4g26220
cmp0096	Apigenin-O-hexosylhexoside-O-rhamnoside	Flavonoid	chr9:1868736	Cg9g002150	397kb	Ethylene-responsive transcription factor RAP2-3
cmp0096	Apigenin-O-hexosylhexoside-O-rhamnoside	Flavonoid	chr9:1868736	Cg9g002610	754kb	Lipoamide acyltransferase component of branched-chain alpha-keto acid dehydrogenase complex, mitochondrial
cmp0096	Apigenin-O-hexosylhexoside-O-rhamnoside	Flavonoid	chr9:1868736	Cg9g002970	969kb	Probable histone-arginine methyltransferase 1.4
cmp0096	Apigenin-O-hexosylhexoside-O-rhamnoside	Flavonoid	chr9:1868736	Cg9g002980	977kb	Xyloglucan 6-xylosyltransferase 2
cmp0573	Kaempferol-3-O-rhamnosylhexoside-7-O-rhamnoside	Flavonoid	chr9:1874292	Cg9g000460	-689kb	Methyltransferase-like protein 13
cmp0573	Kaempferol-3-O-rhamnosylhexoside-7-O-rhamnoside	Flavonoid	chr9:1874292	Cg9g000580	-609kb	DNA (cytosine-5)-methyltransferase DRM2
cmp0573	Kaempferol-3-O-rhamnosylhexoside-7-O-rhamnoside	Flavonoid	chr9:1874292	Cg9g000620	-538kb	Probable beta-1,3-galactosyltransferase 16
cmp0573	Kaempferol-3-O-rhamnosylhexoside-7-O-rhamnoside	Flavonoid	chr9:1874292	Cg9g000740	-468kb	Transcription factor MYB108
cmp0573	Kaempferol-3-O-rhamnosylhexoside-7-O-rhamnoside	Flavonoid	chr9:1874292	Cg9g001010	-315kb	Probable WRKY transcription factor 48
cmp0573	Kaempferol-3-O-rhamnosylhexoside-7-O-rhamnoside	Flavonoid	chr9:1874292	Cg9g001030	-299kb	Transcription factor UPBEAT1
cmp0573	Kaempferol-3-O-rhamnosylhexoside-7-O-rhamnoside	Flavonoid	chr9:1874292	Cg9g001040	-288kb	Transcription factor bHLH147
cmp0573	Kaempferol-3-O-rhamnosylhexoside-7-O-rhamnoside	Flavonoid	chr9:1874292	Cg9g001310	-138kb	Probable N-acetyltransferase HLS1
cmp0573	Kaempferol-3-O-rhamnosylhexoside-7-O-rhamnoside	Flavonoid	chr9:1874292	Cg9g001630	63kb	Transcription factor MYB12
cmp0573	Kaempferol-3-O-rhamnosylhexoside-7-O-rhamnoside	Flavonoid	chr9:1874292	Cg9g001700	93kb	GATA transcription factor 15
cmp0573	Kaempferol-3-O-rhamnosylhexoside-7-O-rhamnoside	Flavonoid	chr9:1874292	Cg9g001860	247kb	Probable caffeoyl-CoA O-methyltransferase At4g26220
cmp0573	Kaempferol-3-O-rhamnosylhexoside-7-O-rhamnoside	Flavonoid	chr9:1874292	Cg9g002150	391kb	Ethylene-responsive transcription factor RAP2-3
cmp0573	Kaempferol-3-O-rhamnosylhexoside-7-O-rhamnoside	Flavonoid	chr9:1874292	Cg9g002610	748kb	Lipoamide acyltransferase component of branched-chain alpha-keto acid dehydrogenase complex, mitochondrial
cmp0573	Kaempferol-3-O-rhamnosylhexoside-7-O-rhamnoside	Flavonoid	chr9:1874292	Cg9g002970	964kb	Probable histone-arginine methyltransferase 1.4
cmp0573	Kaempferol-3-O-rhamnosylhexoside-7-O-rhamnoside	Flavonoid	chr9:1874292	Cg9g002980	972kb	Xyloglucan 6-xylosyltransferase 2
cmp0867	C-hexosyl-tricetin O-pentoside	Flavonoid	chr9:1874292	Cg9g000460	-689kb	Methyltransferase-like protein 13
cmp0867	C-hexosyl-tricetin O-pentoside	Flavonoid	chr9:1874292	Cg9g000580	-609kb	DNA (cytosine-5)-methyltransferase DRM2
cmp0867	C-hexosyl-tricetin O-pentoside	Flavonoid	chr9:1874292	Cg9g000620	-538kb	Probable beta-1,3-galactosyltransferase 16
cmp0867	C-hexosyl-tricetin O-pentoside	Flavonoid	chr9:1874292	Cg9g000740	-468kb	Transcription factor MYB108
cmp0867	C-hexosyl-tricetin O-pentoside	Flavonoid	chr9:1874292	Cg9g001010	-315kb	Probable WRKY transcription factor 48
cmp0867	C-hexosyl-tricetin O-pentoside	Flavonoid	chr9:1874292	Cg9g001030	-299kb	Transcription factor UPBEAT1
cmp0867	C-hexosyl-tricetin O-pentoside	Flavonoid	chr9:1874292	Cg9g001040	-288kb	Transcription factor bHLH147
cmp0867	C-hexosyl-tricetin O-pentoside	Flavonoid	chr9:1874292	Cg9g001310	-138kb	Probable N-acetyltransferase HLS1
cmp0867	C-hexosyl-tricetin O-pentoside	Flavonoid	chr9:1874292	Cg9g001630	63kb	Transcription factor MYB12
cmp0867	C-hexosyl-tricetin O-pentoside	Flavonoid	chr9:1874292	Cg9g001700	93kb	GATA transcription factor 15
cmp0867	C-hexosyl-tricetin O-pentoside	Flavonoid	chr9:1874292	Cg9g001860	247kb	Probable caffeoyl-CoA O-methyltransferase At4g26220
cmp0867	C-hexosyl-tricetin O-pentoside	Flavonoid	chr9:1874292	Cg9g002150	391kb	Ethylene-responsive transcription factor RAP2-3
cmp0867	C-hexosyl-tricetin O-pentoside	Flavonoid	chr9:1874292	Cg9g002610	748kb	Lipoamide acyltransferase component of branched-chain alpha-keto acid dehydrogenase complex, mitochondrial
cmp0867	C-hexosyl-tricetin O-pentoside	Flavonoid	chr9:1874292	Cg9g002970	964kb	Probable histone-arginine methyltransferase 1.4
cmp0867	C-hexosyl-tricetin O-pentoside	Flavonoid	chr9:1874292	Cg9g002980	972kb	Xyloglucan 6-xylosyltransferase 2
cmp0908	Luteolin O-rahmnosyl-O-rutinoside	Flavonoid	chr9:1874292	Cg9g000460	-689kb	Methyltransferase-like protein 13
cmp0908	Luteolin O-rahmnosyl-O-rutinoside	Flavonoid	chr9:1874292	Cg9g000580	-609kb	DNA (cytosine-5)-methyltransferase DRM2
cmp0908	Luteolin O-rahmnosyl-O-rutinoside	Flavonoid	chr9:1874292	Cg9g000620	-538kb	Probable beta-1,3-galactosyltransferase 16
cmp0908	Luteolin O-rahmnosyl-O-rutinoside	Flavonoid	chr9:1874292	Cg9g000740	-468kb	Transcription factor MYB108
cmp0908	Luteolin O-rahmnosyl-O-rutinoside	Flavonoid	chr9:1874292	Cg9g001010	-315kb	Probable WRKY transcription factor 48
cmp0908	Luteolin O-rahmnosyl-O-rutinoside	Flavonoid	chr9:1874292	Cg9g001030	-299kb	Transcription factor UPBEAT1
cmp0908	Luteolin O-rahmnosyl-O-rutinoside	Flavonoid	chr9:1874292	Cg9g001040	-288kb	Transcription factor bHLH147
cmp0908	Luteolin O-rahmnosyl-O-rutinoside	Flavonoid	chr9:1874292	Cg9g001310	-138kb	Probable N-acetyltransferase HLS1
cmp0908	Luteolin O-rahmnosyl-O-rutinoside	Flavonoid	chr9:1874292	Cg9g001630	63kb	Transcription factor MYB12
cmp0908	Luteolin O-rahmnosyl-O-rutinoside	Flavonoid	chr9:1874292	Cg9g001700	93kb	GATA transcription factor 15
cmp0908	Luteolin O-rahmnosyl-O-rutinoside	Flavonoid	chr9:1874292	Cg9g001860	247kb	Probable caffeoyl-CoA O-methyltransferase At4g26220
cmp0908	Luteolin O-rahmnosyl-O-rutinoside	Flavonoid	chr9:1874292	Cg9g002150	391kb	Ethylene-responsive transcription factor RAP2-3
cmp0908	Luteolin O-rahmnosyl-O-rutinoside	Flavonoid	chr9:1874292	Cg9g002610	748kb	Lipoamide acyltransferase component of branched-chain alpha-keto acid dehydrogenase complex, mitochondrial
cmp0908	Luteolin O-rahmnosyl-O-rutinoside	Flavonoid	chr9:1874292	Cg9g002970	964kb	Probable histone-arginine methyltransferase 1.4
cmp0908	Luteolin O-rahmnosyl-O-rutinoside	Flavonoid	chr9:1874292	Cg9g002980	972kb	Xyloglucan 6-xylosyltransferase 2
cmp0966	Kaempferol 3-O-glucoside-2‘-O-rhamnoside	Flavonoid	chr9:1874292	Cg9g000460	-689kb	Methyltransferase-like protein 13
cmp0966	Kaempferol 3-O-glucoside-2‘-O-rhamnoside	Flavonoid	chr9:1874292	Cg9g000580	-609kb	DNA (cytosine-5)-methyltransferase DRM2
cmp0966	Kaempferol 3-O-glucoside-2‘-O-rhamnoside	Flavonoid	chr9:1874292	Cg9g000620	-538kb	Probable beta-1,3-galactosyltransferase 16
cmp0966	Kaempferol 3-O-glucoside-2‘-O-rhamnoside	Flavonoid	chr9:1874292	Cg9g000740	-468kb	Transcription factor MYB108
cmp0966	Kaempferol 3-O-glucoside-2‘-O-rhamnoside	Flavonoid	chr9:1874292	Cg9g001010	-315kb	Probable WRKY transcription factor 48
cmp0966	Kaempferol 3-O-glucoside-2‘-O-rhamnoside	Flavonoid	chr9:1874292	Cg9g001030	-299kb	Transcription factor UPBEAT1
cmp0966	Kaempferol 3-O-glucoside-2‘-O-rhamnoside	Flavonoid	chr9:1874292	Cg9g001040	-288kb	Transcription factor bHLH147
cmp0966	Kaempferol 3-O-glucoside-2‘-O-rhamnoside	Flavonoid	chr9:1874292	Cg9g001310	-138kb	Probable N-acetyltransferase HLS1
cmp0966	Kaempferol 3-O-glucoside-2‘-O-rhamnoside	Flavonoid	chr9:1874292	Cg9g001630	63kb	Transcription factor MYB12
cmp0966	Kaempferol 3-O-glucoside-2‘-O-rhamnoside	Flavonoid	chr9:1874292	Cg9g001700	93kb	GATA transcription factor 15
cmp0966	Kaempferol 3-O-glucoside-2‘-O-rhamnoside	Flavonoid	chr9:1874292	Cg9g001860	247kb	Probable caffeoyl-CoA O-methyltransferase At4g26220
cmp0966	Kaempferol 3-O-glucoside-2‘-O-rhamnoside	Flavonoid	chr9:1874292	Cg9g002150	391kb	Ethylene-responsive transcription factor RAP2-3
cmp0966	Kaempferol 3-O-glucoside-2‘-O-rhamnoside	Flavonoid	chr9:1874292	Cg9g002610	748kb	Lipoamide acyltransferase component of branched-chain alpha-keto acid dehydrogenase complex, mitochondrial
cmp0966	Kaempferol 3-O-glucoside-2‘-O-rhamnoside	Flavonoid	chr9:1874292	Cg9g002970	964kb	Probable histone-arginine methyltransferase 1.4
cmp0966	Kaempferol 3-O-glucoside-2‘-O-rhamnoside	Flavonoid	chr9:1874292	Cg9g002980	972kb	Xyloglucan 6-xylosyltransferase 2
cmn0626	Kaempferol 3-O-β-rutinoside	Flavonoid	chr9:2235428	Cg9g000580	-970kb	DNA (cytosine-5)-methyltransferase DRM2
cmn0626	Kaempferol 3-O-β-rutinoside	Flavonoid	chr9:2235428	Cg9g000620	-899kb	Probable beta-1,3-galactosyltransferase 16
cmn0626	Kaempferol 3-O-β-rutinoside	Flavonoid	chr9:2235428	Cg9g000740	-830kb	Transcription factor MYB108
cmn0626	Kaempferol 3-O-β-rutinoside	Flavonoid	chr9:2235428	Cg9g001010	-677kb	Probable WRKY transcription factor 48
cmn0626	Kaempferol 3-O-β-rutinoside	Flavonoid	chr9:2235428	Cg9g001030	-660kb	Transcription factor UPBEAT1
cmn0626	Kaempferol 3-O-β-rutinoside	Flavonoid	chr9:2235428	Cg9g001040	-649kb	Transcription factor bHLH147
cmn0626	Kaempferol 3-O-β-rutinoside	Flavonoid	chr9:2235428	Cg9g001310	-499kb	Probable N-acetyltransferase HLS1
cmn0626	Kaempferol 3-O-β-rutinoside	Flavonoid	chr9:2235428	Cg9g001630	-295kb	Transcription factor MYB12
cmn0626	Kaempferol 3-O-β-rutinoside	Flavonoid	chr9:2235428	Cg9g001700	-266kb	GATA transcription factor 15
cmn0626	Kaempferol 3-O-β-rutinoside	Flavonoid	chr9:2235428	Cg9g001860	-112kb	Probable caffeoyl-CoA O-methyltransferase At4g26220
cmn0626	Kaempferol 3-O-β-rutinoside	Flavonoid	chr9:2235428	Cg9g002150	30kb	Ethylene-responsive transcription factor RAP2-3
cmn0626	Kaempferol 3-O-β-rutinoside	Flavonoid	chr9:2235428	Cg9g002610	387kb	Lipoamide acyltransferase component of branched-chain alpha-keto acid dehydrogenase complex, mitochondrial
cmn0626	Kaempferol 3-O-β-rutinoside	Flavonoid	chr9:2235428	Cg9g002970	602kb	Probable histone-arginine methyltransferase 1.4
cmn0626	Kaempferol 3-O-β-rutinoside	Flavonoid	chr9:2235428	Cg9g002980	610kb	Xyloglucan 6-xylosyltransferase 2
cmn0626	Kaempferol 3-O-β-rutinoside	Flavonoid	chr9:2235428	Cg9g003170	730kb	Nuclear transcription factor Y subunit B-5
cmn0626	Kaempferol 3-O-β-rutinoside	Flavonoid	chr9:2235428	Cg9g003430	926kb	Ethylene-responsive transcription factor ERF086
cmp0096	Apigenin-O-hexosylhexoside-O-rhamnoside	Flavonoid	chr9:2571597	Cg9g001030	-996kb	Transcription factor UPBEAT1
cmp0096	Apigenin-O-hexosylhexoside-O-rhamnoside	Flavonoid	chr9:2571597	Cg9g001040	-985kb	Transcription factor bHLH147
cmp0096	Apigenin-O-hexosylhexoside-O-rhamnoside	Flavonoid	chr9:2571597	Cg9g001310	-835kb	Probable N-acetyltransferase HLS1
cmp0096	Apigenin-O-hexosylhexoside-O-rhamnoside	Flavonoid	chr9:2571597	Cg9g001630	-631kb	Transcription factor MYB12
cmp0096	Apigenin-O-hexosylhexoside-O-rhamnoside	Flavonoid	chr9:2571597	Cg9g001700	-602kb	GATA transcription factor 15
cmp0096	Apigenin-O-hexosylhexoside-O-rhamnoside	Flavonoid	chr9:2571597	Cg9g001860	-449kb	Probable caffeoyl-CoA O-methyltransferase At4g26220
cmp0096	Apigenin-O-hexosylhexoside-O-rhamnoside	Flavonoid	chr9:2571597	Cg9g002150	-304kb	Ethylene-responsive transcription factor RAP2-3
cmp0096	Apigenin-O-hexosylhexoside-O-rhamnoside	Flavonoid	chr9:2571597	Cg9g002610	51kb	Lipoamide acyltransferase component of branched-chain alpha-keto acid dehydrogenase complex, mitochondrial
cmp0096	Apigenin-O-hexosylhexoside-O-rhamnoside	Flavonoid	chr9:2571597	Cg9g002970	266kb	Probable histone-arginine methyltransferase 1.4
cmp0096	Apigenin-O-hexosylhexoside-O-rhamnoside	Flavonoid	chr9:2571597	Cg9g002980	274kb	Xyloglucan 6-xylosyltransferase 2
cmp0096	Apigenin-O-hexosylhexoside-O-rhamnoside	Flavonoid	chr9:2571597	Cg9g003170	394kb	Nuclear transcription factor Y subunit B-5
cmp0096	Apigenin-O-hexosylhexoside-O-rhamnoside	Flavonoid	chr9:2571597	Cg9g003430	590kb	Ethylene-responsive transcription factor ERF086
cmp0096	Apigenin-O-hexosylhexoside-O-rhamnoside	Flavonoid	chr9:2571597	Cg9g003940	909kb	tRNA (guanosine(18)-2'-O)-methyltransferase
cmp0096	Apigenin-O-hexosylhexoside-O-rhamnoside	Flavonoid	chr9:2571597	Cg9g004020	981kb	Probable galacturonosyltransferase-like 4
cmp0965	Chrysoeriol 7-O-hexoside	Flavonoid	chr9:2630838	Cg9g001310	-895kb	Probable N-acetyltransferase HLS1
cmp0965	Chrysoeriol 7-O-hexoside	Flavonoid	chr9:2630838	Cg9g001630	-691kb	Transcription factor MYB12
cmp0965	Chrysoeriol 7-O-hexoside	Flavonoid	chr9:2630838	Cg9g001700	-661kb	GATA transcription factor 15
cmp0965	Chrysoeriol 7-O-hexoside	Flavonoid	chr9:2630838	Cg9g001860	-508kb	Probable caffeoyl-CoA O-methyltransferase At4g26220
cmp0965	Chrysoeriol 7-O-hexoside	Flavonoid	chr9:2630838	Cg9g002150	-363kb	Ethylene-responsive transcription factor RAP2-3
cmp0965	Chrysoeriol 7-O-hexoside	Flavonoid	chr9:2630838	Cg9g002610	-3kb	Lipoamide acyltransferase component of branched-chain alpha-keto acid dehydrogenase complex, mitochondrial
cmp0965	Chrysoeriol 7-O-hexoside	Flavonoid	chr9:2630838	Cg9g002970	207kb	Probable histone-arginine methyltransferase 1.4
cmp0965	Chrysoeriol 7-O-hexoside	Flavonoid	chr9:2630838	Cg9g002980	215kb	Xyloglucan 6-xylosyltransferase 2
cmp0965	Chrysoeriol 7-O-hexoside	Flavonoid	chr9:2630838	Cg9g003170	335kb	Nuclear transcription factor Y subunit B-5
cmp0965	Chrysoeriol 7-O-hexoside	Flavonoid	chr9:2630838	Cg9g003430	531kb	Ethylene-responsive transcription factor ERF086
cmp0965	Chrysoeriol 7-O-hexoside	Flavonoid	chr9:2630838	Cg9g003940	850kb	tRNA (guanosine(18)-2'-O)-methyltransferase
cmp0965	Chrysoeriol 7-O-hexoside	Flavonoid	chr9:2630838	Cg9g004020	921kb	Probable galacturonosyltransferase-like 4
cmp0864	Eriodictyol O-malonylhexoside	Flavonoid	chr9:2851712	Cg9g001630	-912kb	Transcription factor MYB12
cmp0864	Eriodictyol O-malonylhexoside	Flavonoid	chr9:2851712	Cg9g001700	-882kb	GATA transcription factor 15
cmp0864	Eriodictyol O-malonylhexoside	Flavonoid	chr9:2851712	Cg9g001860	-729kb	Probable caffeoyl-CoA O-methyltransferase At4g26220
cmp0864	Eriodictyol O-malonylhexoside	Flavonoid	chr9:2851712	Cg9g002150	-584kb	Ethylene-responsive transcription factor RAP2-3
cmp0864	Eriodictyol O-malonylhexoside	Flavonoid	chr9:2851712	Cg9g002610	-223kb	Lipoamide acyltransferase component of branched-chain alpha-keto acid dehydrogenase complex, mitochondrial
cmp0864	Eriodictyol O-malonylhexoside	Flavonoid	chr9:2851712	Cg9g002970	-7kb	Probable histone-arginine methyltransferase 1.4
cmp0864	Eriodictyol O-malonylhexoside	Flavonoid	chr9:2851712	Cg9g002980	-3kb	Xyloglucan 6-xylosyltransferase 2
cmp0864	Eriodictyol O-malonylhexoside	Flavonoid	chr9:2851712	Cg9g003170	114kb	Nuclear transcription factor Y subunit B-5
cmp0864	Eriodictyol O-malonylhexoside	Flavonoid	chr9:2851712	Cg9g003430	310kb	Ethylene-responsive transcription factor ERF086
cmp0864	Eriodictyol O-malonylhexoside	Flavonoid	chr9:2851712	Cg9g003940	629kb	tRNA (guanosine(18)-2'-O)-methyltransferase
cmp0864	Eriodictyol O-malonylhexoside	Flavonoid	chr9:2851712	Cg9g004020	700kb	Probable galacturonosyltransferase-like 4
cmn0621	Kaempferol-7-O-neohesperidoside	Flavonoid	chr9:2854725	Cg9g001630	-915kb	Transcription factor MYB12
cmn0621	Kaempferol-7-O-neohesperidoside	Flavonoid	chr9:2854725	Cg9g001700	-885kb	GATA transcription factor 15
cmn0621	Kaempferol-7-O-neohesperidoside	Flavonoid	chr9:2854725	Cg9g001860	-732kb	Probable caffeoyl-CoA O-methyltransferase At4g26220
cmn0621	Kaempferol-7-O-neohesperidoside	Flavonoid	chr9:2854725	Cg9g002150	-587kb	Ethylene-responsive transcription factor RAP2-3
cmn0621	Kaempferol-7-O-neohesperidoside	Flavonoid	chr9:2854725	Cg9g002610	-226kb	Lipoamide acyltransferase component of branched-chain alpha-keto acid dehydrogenase complex, mitochondrial
cmn0621	Kaempferol-7-O-neohesperidoside	Flavonoid	chr9:2854725	Cg9g002970	-10kb	Probable histone-arginine methyltransferase 1.4
cmn0621	Kaempferol-7-O-neohesperidoside	Flavonoid	chr9:2854725	Cg9g002980	-6kb	Xyloglucan 6-xylosyltransferase 2
cmn0621	Kaempferol-7-O-neohesperidoside	Flavonoid	chr9:2854725	Cg9g003170	111kb	Nuclear transcription factor Y subunit B-5
cmn0621	Kaempferol-7-O-neohesperidoside	Flavonoid	chr9:2854725	Cg9g003430	307kb	Ethylene-responsive transcription factor ERF086
cmn0621	Kaempferol-7-O-neohesperidoside	Flavonoid	chr9:2854725	Cg9g003940	626kb	tRNA (guanosine(18)-2'-O)-methyltransferase
cmn0621	Kaempferol-7-O-neohesperidoside	Flavonoid	chr9:2854725	Cg9g004020	697kb	Probable galacturonosyltransferase-like 4
cmp0539	Poncirin	Flavonoid	chr9:2854725	Cg9g001630	-915kb	Transcription factor MYB12
cmp0539	Poncirin	Flavonoid	chr9:2854725	Cg9g001700	-885kb	GATA transcription factor 15
cmp0539	Poncirin	Flavonoid	chr9:2854725	Cg9g001860	-732kb	Probable caffeoyl-CoA O-methyltransferase At4g26220
cmp0539	Poncirin	Flavonoid	chr9:2854725	Cg9g002150	-587kb	Ethylene-responsive transcription factor RAP2-3
cmp0539	Poncirin	Flavonoid	chr9:2854725	Cg9g002610	-226kb	Lipoamide acyltransferase component of branched-chain alpha-keto acid dehydrogenase complex, mitochondrial
cmp0539	Poncirin	Flavonoid	chr9:2854725	Cg9g002970	-10kb	Probable histone-arginine methyltransferase 1.4
cmp0539	Poncirin	Flavonoid	chr9:2854725	Cg9g002980	-6kb	Xyloglucan 6-xylosyltransferase 2
cmp0539	Poncirin	Flavonoid	chr9:2854725	Cg9g003170	111kb	Nuclear transcription factor Y subunit B-5
cmp0539	Poncirin	Flavonoid	chr9:2854725	Cg9g003430	307kb	Ethylene-responsive transcription factor ERF086
cmp0539	Poncirin	Flavonoid	chr9:2854725	Cg9g003940	626kb	tRNA (guanosine(18)-2'-O)-methyltransferase
cmp0539	Poncirin	Flavonoid	chr9:2854725	Cg9g004020	697kb	Probable galacturonosyltransferase-like 4
cmp0543	Didymin	Flavonoid	chr9:2854725	Cg9g001630	-915kb	Transcription factor MYB12
cmp0543	Didymin	Flavonoid	chr9:2854725	Cg9g001700	-885kb	GATA transcription factor 15
cmp0543	Didymin	Flavonoid	chr9:2854725	Cg9g001860	-732kb	Probable caffeoyl-CoA O-methyltransferase At4g26220
cmp0543	Didymin	Flavonoid	chr9:2854725	Cg9g002150	-587kb	Ethylene-responsive transcription factor RAP2-3
cmp0543	Didymin	Flavonoid	chr9:2854725	Cg9g002610	-226kb	Lipoamide acyltransferase component of branched-chain alpha-keto acid dehydrogenase complex, mitochondrial
cmp0543	Didymin	Flavonoid	chr9:2854725	Cg9g002970	-10kb	Probable histone-arginine methyltransferase 1.4
cmp0543	Didymin	Flavonoid	chr9:2854725	Cg9g002980	-6kb	Xyloglucan 6-xylosyltransferase 2
cmp0543	Didymin	Flavonoid	chr9:2854725	Cg9g003170	111kb	Nuclear transcription factor Y subunit B-5
cmp0543	Didymin	Flavonoid	chr9:2854725	Cg9g003430	307kb	Ethylene-responsive transcription factor ERF086
cmp0543	Didymin	Flavonoid	chr9:2854725	Cg9g003940	626kb	tRNA (guanosine(18)-2'-O)-methyltransferase
cmp0543	Didymin	Flavonoid	chr9:2854725	Cg9g004020	697kb	Probable galacturonosyltransferase-like 4
cmp0544	Poncirin	Flavonoid	chr9:2854725	Cg9g001630	-915kb	Transcription factor MYB12
cmp0544	Poncirin	Flavonoid	chr9:2854725	Cg9g001700	-885kb	GATA transcription factor 15
cmp0544	Poncirin	Flavonoid	chr9:2854725	Cg9g001860	-732kb	Probable caffeoyl-CoA O-methyltransferase At4g26220
cmp0544	Poncirin	Flavonoid	chr9:2854725	Cg9g002150	-587kb	Ethylene-responsive transcription factor RAP2-3
cmp0544	Poncirin	Flavonoid	chr9:2854725	Cg9g002610	-226kb	Lipoamide acyltransferase component of branched-chain alpha-keto acid dehydrogenase complex, mitochondrial
cmp0544	Poncirin	Flavonoid	chr9:2854725	Cg9g002970	-10kb	Probable histone-arginine methyltransferase 1.4
cmp0544	Poncirin	Flavonoid	chr9:2854725	Cg9g002980	-6kb	Xyloglucan 6-xylosyltransferase 2
cmp0544	Poncirin	Flavonoid	chr9:2854725	Cg9g003170	111kb	Nuclear transcription factor Y subunit B-5
cmp0544	Poncirin	Flavonoid	chr9:2854725	Cg9g003430	307kb	Ethylene-responsive transcription factor ERF086
cmp0544	Poncirin	Flavonoid	chr9:2854725	Cg9g003940	626kb	tRNA (guanosine(18)-2'-O)-methyltransferase
cmp0544	Poncirin	Flavonoid	chr9:2854725	Cg9g004020	697kb	Probable galacturonosyltransferase-like 4
cmp0906	Luteolin 7-O-glucoside	Flavonoid	chr9:2854725	Cg9g001630	-915kb	Transcription factor MYB12
cmp0906	Luteolin 7-O-glucoside	Flavonoid	chr9:2854725	Cg9g001700	-885kb	GATA transcription factor 15
cmp0906	Luteolin 7-O-glucoside	Flavonoid	chr9:2854725	Cg9g001860	-732kb	Probable caffeoyl-CoA O-methyltransferase At4g26220
cmp0906	Luteolin 7-O-glucoside	Flavonoid	chr9:2854725	Cg9g002150	-587kb	Ethylene-responsive transcription factor RAP2-3
cmp0906	Luteolin 7-O-glucoside	Flavonoid	chr9:2854725	Cg9g002610	-226kb	Lipoamide acyltransferase component of branched-chain alpha-keto acid dehydrogenase complex, mitochondrial
cmp0906	Luteolin 7-O-glucoside	Flavonoid	chr9:2854725	Cg9g002970	-10kb	Probable histone-arginine methyltransferase 1.4
cmp0906	Luteolin 7-O-glucoside	Flavonoid	chr9:2854725	Cg9g002980	-6kb	Xyloglucan 6-xylosyltransferase 2
cmp0906	Luteolin 7-O-glucoside	Flavonoid	chr9:2854725	Cg9g003170	111kb	Nuclear transcription factor Y subunit B-5
cmp0906	Luteolin 7-O-glucoside	Flavonoid	chr9:2854725	Cg9g003430	307kb	Ethylene-responsive transcription factor ERF086
cmp0906	Luteolin 7-O-glucoside	Flavonoid	chr9:2854725	Cg9g003940	626kb	tRNA (guanosine(18)-2'-O)-methyltransferase
cmp0906	Luteolin 7-O-glucoside	Flavonoid	chr9:2854725	Cg9g004020	697kb	Probable galacturonosyltransferase-like 4
cmp0977	Luteolin	Flavonoid	chr9:2854725	Cg9g001630	-915kb	Transcription factor MYB12
cmp0977	Luteolin	Flavonoid	chr9:2854725	Cg9g001700	-885kb	GATA transcription factor 15
cmp0977	Luteolin	Flavonoid	chr9:2854725	Cg9g001860	-732kb	Probable caffeoyl-CoA O-methyltransferase At4g26220
cmp0977	Luteolin	Flavonoid	chr9:2854725	Cg9g002150	-587kb	Ethylene-responsive transcription factor RAP2-3
cmp0977	Luteolin	Flavonoid	chr9:2854725	Cg9g002610	-226kb	Lipoamide acyltransferase component of branched-chain alpha-keto acid dehydrogenase complex, mitochondrial
cmp0977	Luteolin	Flavonoid	chr9:2854725	Cg9g002970	-10kb	Probable histone-arginine methyltransferase 1.4
cmp0977	Luteolin	Flavonoid	chr9:2854725	Cg9g002980	-6kb	Xyloglucan 6-xylosyltransferase 2
cmp0977	Luteolin	Flavonoid	chr9:2854725	Cg9g003170	111kb	Nuclear transcription factor Y subunit B-5
cmp0977	Luteolin	Flavonoid	chr9:2854725	Cg9g003430	307kb	Ethylene-responsive transcription factor ERF086
cmp0977	Luteolin	Flavonoid	chr9:2854725	Cg9g003940	626kb	tRNA (guanosine(18)-2'-O)-methyltransferase
cmp0977	Luteolin	Flavonoid	chr9:2854725	Cg9g004020	697kb	Probable galacturonosyltransferase-like 4
cmp0908	Luteolin O-rahmnosyl-O-rutinoside	Flavonoid	chr9:2913930	Cg9g001630	-974kb	Transcription factor MYB12
cmp0908	Luteolin O-rahmnosyl-O-rutinoside	Flavonoid	chr9:2913930	Cg9g001700	-945kb	GATA transcription factor 15
cmp0908	Luteolin O-rahmnosyl-O-rutinoside	Flavonoid	chr9:2913930	Cg9g001860	-791kb	Probable caffeoyl-CoA O-methyltransferase At4g26220
cmp0908	Luteolin O-rahmnosyl-O-rutinoside	Flavonoid	chr9:2913930	Cg9g002150	-646kb	Ethylene-responsive transcription factor RAP2-3
cmp0908	Luteolin O-rahmnosyl-O-rutinoside	Flavonoid	chr9:2913930	Cg9g002610	-286kb	Lipoamide acyltransferase component of branched-chain alpha-keto acid dehydrogenase complex, mitochondrial
cmp0908	Luteolin O-rahmnosyl-O-rutinoside	Flavonoid	chr9:2913930	Cg9g002970	-69kb	Probable histone-arginine methyltransferase 1.4
cmp0908	Luteolin O-rahmnosyl-O-rutinoside	Flavonoid	chr9:2913930	Cg9g002980	-65kb	Xyloglucan 6-xylosyltransferase 2
cmp0908	Luteolin O-rahmnosyl-O-rutinoside	Flavonoid	chr9:2913930	Cg9g003170	52kb	Nuclear transcription factor Y subunit B-5
cmp0908	Luteolin O-rahmnosyl-O-rutinoside	Flavonoid	chr9:2913930	Cg9g003430	247kb	Ethylene-responsive transcription factor ERF086
cmp0908	Luteolin O-rahmnosyl-O-rutinoside	Flavonoid	chr9:2913930	Cg9g003940	567kb	tRNA (guanosine(18)-2'-O)-methyltransferase
cmp0908	Luteolin O-rahmnosyl-O-rutinoside	Flavonoid	chr9:2913930	Cg9g004020	638kb	Probable galacturonosyltransferase-like 4
cmp0325	7-Prenyloxycoumarin	Coumarin	chr2:35330104	Cg2g025580	-151kb	Cytochrome P450 71A1
cmp0325	7-Prenyloxycoumarin	Coumarin	chr2:35330104	Cg2g025640	-94kb	Shikimate O-hydroxycinnamoyltransferase
cmp0325	7-Prenyloxycoumarin	Coumarin	chr2:35330104	Cg2g025670	-66kb	Cytochrome P450 83B1
cmp0325	7-Prenyloxycoumarin	Coumarin	chr2:35330104	Cg2g025690	-29kb	Cytochrome P450 83B1
cmp0325	7-Prenyloxycoumarin	Coumarin	chr2:35330104	Cg2g025700	-20kb	Cytochrome P450 83B1
cmp0325	7-Prenyloxycoumarin	Coumarin	chr2:35330104	Cg2g025710	10kb	Cytochrome P450 83B1
cmp0325	7-Prenyloxycoumarin	Coumarin	chr2:35330104	Cg2g025720	56kb	Cytochrome P450 83B1
cmp0325	7-Prenyloxycoumarin	Coumarin	chr2:35330104	Cg2g025880	208kb	Cytochrome P450 734A1
cmp0325	7-Prenyloxycoumarin	Coumarin	chr2:35330104	Cg2g026440	721kb	Cytochrome P450 71BL1
cmp0325	7-Prenyloxycoumarin	Coumarin	chr2:35330104	Cg2g026450	725kb	Cytochrome P450 71A1
cmp0325	7-Prenyloxycoumarin	Coumarin	chr2:35330104	Cg2g026620	960kb	Cytochrome P450 76C1
cmp0394	Bergapten	Coumarin	chr2:35528370	Cg2g025580	-349kb	Cytochrome P450 71A1
cmp0394	Bergapten	Coumarin	chr2:35528370	Cg2g025640	-292kb	Shikimate O-hydroxycinnamoyltransferase
cmp0394	Bergapten	Coumarin	chr2:35528370	Cg2g025670	-265kb	Cytochrome P450 83B1
cmp0394	Bergapten	Coumarin	chr2:35528370	Cg2g025690	-228kb	Cytochrome P450 83B1
cmp0394	Bergapten	Coumarin	chr2:35528370	Cg2g025700	-218kb	Cytochrome P450 83B1
cmp0394	Bergapten	Coumarin	chr2:35528370	Cg2g025710	-186kb	Cytochrome P450 83B1
cmp0394	Bergapten	Coumarin	chr2:35528370	Cg2g025720	-140kb	Cytochrome P450 83B1
cmp0394	Bergapten	Coumarin	chr2:35528370	Cg2g025880	9kb	Cytochrome P450 734A1
cmp0394	Bergapten	Coumarin	chr2:35528370	Cg2g026440	523kb	Cytochrome P450 71BL1
cmp0394	Bergapten	Coumarin	chr2:35528370	Cg2g026450	527kb	Cytochrome P450 71A1
cmp0394	Bergapten	Coumarin	chr2:35528370	Cg2g026620	762kb	Cytochrome P450 76C1
cmp0394	Bergapten	Coumarin	chr2:35528370	Cg2g026700	985kb	Cytochrome P450 76C1
cmp0331	Phellopterin	Coumarin	chr2:35538260	Cg2g025580	-359kb	Cytochrome P450 71A1
cmp0331	Phellopterin	Coumarin	chr2:35538260	Cg2g025640	-302kb	Shikimate O-hydroxycinnamoyltransferase
cmp0331	Phellopterin	Coumarin	chr2:35538260	Cg2g025670	-275kb	Cytochrome P450 83B1
cmp0331	Phellopterin	Coumarin	chr2:35538260	Cg2g025690	-238kb	Cytochrome P450 83B1
cmp0331	Phellopterin	Coumarin	chr2:35538260	Cg2g025700	-228kb	Cytochrome P450 83B1
cmp0331	Phellopterin	Coumarin	chr2:35538260	Cg2g025710	-196kb	Cytochrome P450 83B1
cmp0331	Phellopterin	Coumarin	chr2:35538260	Cg2g025720	-150kb	Cytochrome P450 83B1
cmp0331	Phellopterin	Coumarin	chr2:35538260	Cg2g025880	0kb	Cytochrome P450 734A1
cmp0331	Phellopterin	Coumarin	chr2:35538260	Cg2g026440	513kb	Cytochrome P450 71BL1
cmp0331	Phellopterin	Coumarin	chr2:35538260	Cg2g026450	517kb	Cytochrome P450 71A1
cmp0331	Phellopterin	Coumarin	chr2:35538260	Cg2g026620	752kb	Cytochrome P450 76C1
cmp0331	Phellopterin	Coumarin	chr2:35538260	Cg2g026700	975kb	Cytochrome P450 76C1
cmp0325	7-Prenyloxycoumarin	Coumarin	chr2:35780090	Cg2g025580	-601kb	Cytochrome P450 71A1
cmp0325	7-Prenyloxycoumarin	Coumarin	chr2:35780090	Cg2g025640	-544kb	Shikimate O-hydroxycinnamoyltransferase
cmp0325	7-Prenyloxycoumarin	Coumarin	chr2:35780090	Cg2g025670	-516kb	Cytochrome P450 83B1
cmp0325	7-Prenyloxycoumarin	Coumarin	chr2:35780090	Cg2g025690	-479kb	Cytochrome P450 83B1
cmp0325	7-Prenyloxycoumarin	Coumarin	chr2:35780090	Cg2g025700	-470kb	Cytochrome P450 83B1
cmp0325	7-Prenyloxycoumarin	Coumarin	chr2:35780090	Cg2g025710	-437kb	Cytochrome P450 83B1
cmp0325	7-Prenyloxycoumarin	Coumarin	chr2:35780090	Cg2g025720	-392kb	Cytochrome P450 83B1
cmp0325	7-Prenyloxycoumarin	Coumarin	chr2:35780090	Cg2g025880	-239kb	Cytochrome P450 734A1
cmp0325	7-Prenyloxycoumarin	Coumarin	chr2:35780090	Cg2g026440	271kb	Cytochrome P450 71BL1
cmp0325	7-Prenyloxycoumarin	Coumarin	chr2:35780090	Cg2g026450	275kb	Cytochrome P450 71A1
cmp0325	7-Prenyloxycoumarin	Coumarin	chr2:35780090	Cg2g026620	510kb	Cytochrome P450 76C1
cmp0325	7-Prenyloxycoumarin	Coumarin	chr2:35780090	Cg2g026700	734kb	Cytochrome P450 76C1
cmp0394	Bergapten	Coumarin	chr2:36089597	Cg2g025580	-911kb	Cytochrome P450 71A1
cmp0394	Bergapten	Coumarin	chr2:36089597	Cg2g025640	-853kb	Shikimate O-hydroxycinnamoyltransferase
cmp0394	Bergapten	Coumarin	chr2:36089597	Cg2g025670	-826kb	Cytochrome P450 83B1
cmp0394	Bergapten	Coumarin	chr2:36089597	Cg2g025690	-789kb	Cytochrome P450 83B1
cmp0394	Bergapten	Coumarin	chr2:36089597	Cg2g025700	-780kb	Cytochrome P450 83B1
cmp0394	Bergapten	Coumarin	chr2:36089597	Cg2g025710	-747kb	Cytochrome P450 83B1
cmp0394	Bergapten	Coumarin	chr2:36089597	Cg2g025720	-701kb	Cytochrome P450 83B1
cmp0394	Bergapten	Coumarin	chr2:36089597	Cg2g025880	-548kb	Cytochrome P450 734A1
cmp0394	Bergapten	Coumarin	chr2:36089597	Cg2g026440	-36kb	Cytochrome P450 71BL1
cmp0394	Bergapten	Coumarin	chr2:36089597	Cg2g026450	-31kb	Cytochrome P450 71A1
cmp0394	Bergapten	Coumarin	chr2:36089597	Cg2g026620	201kb	Cytochrome P450 76C1
cmp0394	Bergapten	Coumarin	chr2:36089597	Cg2g026700	424kb	Cytochrome P450 76C1
cmp0394	Bergapten	Coumarin	chr2:36089597	Cg2g026850	695kb	Cytochrome P450 724B1
cmp0394	Bergapten	Coumarin	chr2:36089597	Cg2g026860	709kb	Glucose-1-phosphate adenylyltransferase small subunit 2, chloroplastic
cmp0356	Hydroxy-bergamottin	Coumarin	chr2:36197504	Cg2g025640	-961kb	Shikimate O-hydroxycinnamoyltransferase
cmp0356	Hydroxy-bergamottin	Coumarin	chr2:36197504	Cg2g025670	-934kb	Cytochrome P450 83B1
cmp0356	Hydroxy-bergamottin	Coumarin	chr2:36197504	Cg2g025690	-897kb	Cytochrome P450 83B1
cmp0356	Hydroxy-bergamottin	Coumarin	chr2:36197504	Cg2g025700	-887kb	Cytochrome P450 83B1
cmp0356	Hydroxy-bergamottin	Coumarin	chr2:36197504	Cg2g025710	-855kb	Cytochrome P450 83B1
cmp0356	Hydroxy-bergamottin	Coumarin	chr2:36197504	Cg2g025720	-809kb	Cytochrome P450 83B1
cmp0356	Hydroxy-bergamottin	Coumarin	chr2:36197504	Cg2g025880	-656kb	Cytochrome P450 734A1
cmp0356	Hydroxy-bergamottin	Coumarin	chr2:36197504	Cg2g026440	-144kb	Cytochrome P450 71BL1
cmp0356	Hydroxy-bergamottin	Coumarin	chr2:36197504	Cg2g026450	-139kb	Cytochrome P450 71A1
cmp0356	Hydroxy-bergamottin	Coumarin	chr2:36197504	Cg2g026620	93kb	Cytochrome P450 76C1
cmp0356	Hydroxy-bergamottin	Coumarin	chr2:36197504	Cg2g026700	316kb	Cytochrome P450 76C1
cmp0356	Hydroxy-bergamottin	Coumarin	chr2:36197504	Cg2g026850	587kb	Cytochrome P450 724B1
cmp0356	Hydroxy-bergamottin	Coumarin	chr2:36197504	Cg2g026860	601kb	Glucose-1-phosphate adenylyltransferase small subunit 2, chloroplastic
cmp0356	Hydroxy-bergamottin	Coumarin	chr2:36197504	Cg2g027240	951kb	(R,S)-reticuline 7-O-methyltransferase
cmp0323	Methyl-6',7'-dihydroxy-bergamottin	Coumarin	chr2:36214048	Cg2g025640	-978kb	Shikimate O-hydroxycinnamoyltransferase
cmp0323	Methyl-6',7'-dihydroxy-bergamottin	Coumarin	chr2:36214048	Cg2g025670	-950kb	Cytochrome P450 83B1
cmp0323	Methyl-6',7'-dihydroxy-bergamottin	Coumarin	chr2:36214048	Cg2g025690	-913kb	Cytochrome P450 83B1
cmp0323	Methyl-6',7'-dihydroxy-bergamottin	Coumarin	chr2:36214048	Cg2g025700	-904kb	Cytochrome P450 83B1
cmp0323	Methyl-6',7'-dihydroxy-bergamottin	Coumarin	chr2:36214048	Cg2g025710	-871kb	Cytochrome P450 83B1
cmp0323	Methyl-6',7'-dihydroxy-bergamottin	Coumarin	chr2:36214048	Cg2g025720	-826kb	Cytochrome P450 83B1
cmp0323	Methyl-6',7'-dihydroxy-bergamottin	Coumarin	chr2:36214048	Cg2g025880	-673kb	Cytochrome P450 734A1
cmp0323	Methyl-6',7'-dihydroxy-bergamottin	Coumarin	chr2:36214048	Cg2g026440	-161kb	Cytochrome P450 71BL1
cmp0323	Methyl-6',7'-dihydroxy-bergamottin	Coumarin	chr2:36214048	Cg2g026450	-155kb	Cytochrome P450 71A1
cmp0323	Methyl-6',7'-dihydroxy-bergamottin	Coumarin	chr2:36214048	Cg2g026620	76kb	Cytochrome P450 76C1
cmp0323	Methyl-6',7'-dihydroxy-bergamottin	Coumarin	chr2:36214048	Cg2g026700	300kb	Cytochrome P450 76C1
cmp0323	Methyl-6',7'-dihydroxy-bergamottin	Coumarin	chr2:36214048	Cg2g026850	571kb	Cytochrome P450 724B1
cmp0323	Methyl-6',7'-dihydroxy-bergamottin	Coumarin	chr2:36214048	Cg2g026860	584kb	Glucose-1-phosphate adenylyltransferase small subunit 2, chloroplastic
cmp0323	Methyl-6',7'-dihydroxy-bergamottin	Coumarin	chr2:36214048	Cg2g027240	934kb	(R,S)-reticuline 7-O-methyltransferase
cmp0410	Isoimperatorin	Coumarin	chr2:36250865	Cg2g025670	-987kb	Cytochrome P450 83B1
cmp0410	Isoimperatorin	Coumarin	chr2:36250865	Cg2g025690	-950kb	Cytochrome P450 83B1
cmp0410	Isoimperatorin	Coumarin	chr2:36250865	Cg2g025700	-941kb	Cytochrome P450 83B1
cmp0410	Isoimperatorin	Coumarin	chr2:36250865	Cg2g025710	-908kb	Cytochrome P450 83B1
cmp0410	Isoimperatorin	Coumarin	chr2:36250865	Cg2g025720	-862kb	Cytochrome P450 83B1
cmp0410	Isoimperatorin	Coumarin	chr2:36250865	Cg2g025880	-710kb	Cytochrome P450 734A1
cmp0410	Isoimperatorin	Coumarin	chr2:36250865	Cg2g026440	-197kb	Cytochrome P450 71BL1
cmp0410	Isoimperatorin	Coumarin	chr2:36250865	Cg2g026450	-192kb	Cytochrome P450 71A1
cmp0410	Isoimperatorin	Coumarin	chr2:36250865	Cg2g026620	39kb	Cytochrome P450 76C1
cmp0410	Isoimperatorin	Coumarin	chr2:36250865	Cg2g026700	263kb	Cytochrome P450 76C1
cmp0410	Isoimperatorin	Coumarin	chr2:36250865	Cg2g026850	534kb	Cytochrome P450 724B1
cmp0410	Isoimperatorin	Coumarin	chr2:36250865	Cg2g026860	547kb	Glucose-1-phosphate adenylyltransferase small subunit 2, chloroplastic
cmp0410	Isoimperatorin	Coumarin	chr2:36250865	Cg2g027240	898kb	(R,S)-reticuline 7-O-methyltransferase
cmp0819	7-Hydroxy-4-methylcoumarin	Coumarin	chr2:36275109	Cg2g025690	-974kb	Cytochrome P450 83B1
cmp0819	7-Hydroxy-4-methylcoumarin	Coumarin	chr2:36275109	Cg2g025700	-965kb	Cytochrome P450 83B1
cmp0819	7-Hydroxy-4-methylcoumarin	Coumarin	chr2:36275109	Cg2g025710	-932kb	Cytochrome P450 83B1
cmp0819	7-Hydroxy-4-methylcoumarin	Coumarin	chr2:36275109	Cg2g025720	-887kb	Cytochrome P450 83B1
cmp0819	7-Hydroxy-4-methylcoumarin	Coumarin	chr2:36275109	Cg2g025880	-734kb	Cytochrome P450 734A1
cmp0819	7-Hydroxy-4-methylcoumarin	Coumarin	chr2:36275109	Cg2g026440	-222kb	Cytochrome P450 71BL1
cmp0819	7-Hydroxy-4-methylcoumarin	Coumarin	chr2:36275109	Cg2g026450	-216kb	Cytochrome P450 71A1
cmp0819	7-Hydroxy-4-methylcoumarin	Coumarin	chr2:36275109	Cg2g026620	15kb	Cytochrome P450 76C1
cmp0819	7-Hydroxy-4-methylcoumarin	Coumarin	chr2:36275109	Cg2g026700	239kb	Cytochrome P450 76C1
cmp0819	7-Hydroxy-4-methylcoumarin	Coumarin	chr2:36275109	Cg2g026850	509kb	Cytochrome P450 724B1
cmp0819	7-Hydroxy-4-methylcoumarin	Coumarin	chr2:36275109	Cg2g026860	523kb	Glucose-1-phosphate adenylyltransferase small subunit 2, chloroplastic
cmp0819	7-Hydroxy-4-methylcoumarin	Coumarin	chr2:36275109	Cg2g027240	873kb	(R,S)-reticuline 7-O-methyltransferase
cmp0369	Bergamottin	Coumarin	chr2:36354294	Cg2g025720	-966kb	Cytochrome P450 83B1
cmp0369	Bergamottin	Coumarin	chr2:36354294	Cg2g025880	-813kb	Cytochrome P450 734A1
cmp0369	Bergamottin	Coumarin	chr2:36354294	Cg2g026440	-301kb	Cytochrome P450 71BL1
cmp0369	Bergamottin	Coumarin	chr2:36354294	Cg2g026450	-295kb	Cytochrome P450 71A1
cmp0369	Bergamottin	Coumarin	chr2:36354294	Cg2g026620	-62kb	Cytochrome P450 76C1
cmp0369	Bergamottin	Coumarin	chr2:36354294	Cg2g026700	159kb	Cytochrome P450 76C1
cmp0369	Bergamottin	Coumarin	chr2:36354294	Cg2g026850	430kb	Cytochrome P450 724B1
cmp0369	Bergamottin	Coumarin	chr2:36354294	Cg2g026860	444kb	Glucose-1-phosphate adenylyltransferase small subunit 2, chloroplastic
cmp0369	Bergamottin	Coumarin	chr2:36354294	Cg2g027240	794kb	(R,S)-reticuline 7-O-methyltransferase
cmp0369	Bergamottin	Coumarin	chr2:36354294	Cg2g027510	935kb	Putative rRNA methyltransferase YqxC
cmp0439	Esculin	Coumarin	chr2:36507785	Cg2g025880	-967kb	Cytochrome P450 734A1
cmp0439	Esculin	Coumarin	chr2:36507785	Cg2g026440	-454kb	Cytochrome P450 71BL1
cmp0439	Esculin	Coumarin	chr2:36507785	Cg2g026450	-449kb	Cytochrome P450 71A1
cmp0439	Esculin	Coumarin	chr2:36507785	Cg2g026620	-215kb	Cytochrome P450 76C1
cmp0439	Esculin	Coumarin	chr2:36507785	Cg2g026700	6kb	Cytochrome P450 76C1
cmp0439	Esculin	Coumarin	chr2:36507785	Cg2g026850	277kb	Cytochrome P450 724B1
cmp0439	Esculin	Coumarin	chr2:36507785	Cg2g026860	290kb	Glucose-1-phosphate adenylyltransferase small subunit 2, chloroplastic
cmp0439	Esculin	Coumarin	chr2:36507785	Cg2g027240	641kb	(R,S)-reticuline 7-O-methyltransferase
cmp0439	Esculin	Coumarin	chr2:36507785	Cg2g027510	781kb	Putative rRNA methyltransferase YqxC
cmp0439	Esculin	Coumarin	chr2:36507785	Cg2g027580	865kb	UDP-glycosyltransferase 74E2
cmp0439	Esculin	Coumarin	chr2:36507785	Cg2g027590	869kb	UDP-glycosyltransferase 74E2
cmp0439	Esculin	Coumarin	chr2:36507785	Cg2g027600	893kb	UDP-glycosyltransferase 74F2
cmp0439	Esculin	Coumarin	chr2:36507785	Cg2g027680	925kb	16S/23S rRNA (cytidine-2'-O)-methyltransferase TlyA
cmp0369	Bergamottin	Coumarin	chr2:36515404	Cg2g025880	-974kb	Cytochrome P450 734A1
cmp0369	Bergamottin	Coumarin	chr2:36515404	Cg2g026440	-462kb	Cytochrome P450 71BL1
cmp0369	Bergamottin	Coumarin	chr2:36515404	Cg2g026450	-457kb	Cytochrome P450 71A1
cmp0369	Bergamottin	Coumarin	chr2:36515404	Cg2g026620	-223kb	Cytochrome P450 76C1
cmp0369	Bergamottin	Coumarin	chr2:36515404	Cg2g026700	0kb	Cytochrome P450 76C1
cmp0369	Bergamottin	Coumarin	chr2:36515404	Cg2g026850	269kb	Cytochrome P450 724B1
cmp0369	Bergamottin	Coumarin	chr2:36515404	Cg2g026860	283kb	Glucose-1-phosphate adenylyltransferase small subunit 2, chloroplastic
cmp0369	Bergamottin	Coumarin	chr2:36515404	Cg2g027240	633kb	(R,S)-reticuline 7-O-methyltransferase
cmp0369	Bergamottin	Coumarin	chr2:36515404	Cg2g027510	774kb	Putative rRNA methyltransferase YqxC
cmp0369	Bergamottin	Coumarin	chr2:36515404	Cg2g027580	858kb	UDP-glycosyltransferase 74E2
cmp0369	Bergamottin	Coumarin	chr2:36515404	Cg2g027590	861kb	UDP-glycosyltransferase 74E2
cmp0369	Bergamottin	Coumarin	chr2:36515404	Cg2g027600	886kb	UDP-glycosyltransferase 74F2
cmp0369	Bergamottin	Coumarin	chr2:36515404	Cg2g027680	917kb	16S/23S rRNA (cytidine-2'-O)-methyltransferase TlyA
cmp0325	7-Prenyloxycoumarin	Coumarin	chr2:37193865	Cg2g026620	-901kb	Cytochrome P450 76C1
cmp0325	7-Prenyloxycoumarin	Coumarin	chr2:37193865	Cg2g026700	-678kb	Cytochrome P450 76C1
cmp0325	7-Prenyloxycoumarin	Coumarin	chr2:37193865	Cg2g026850	-406kb	Cytochrome P450 724B1
cmp0325	7-Prenyloxycoumarin	Coumarin	chr2:37193865	Cg2g026860	-391kb	Glucose-1-phosphate adenylyltransferase small subunit 2, chloroplastic
cmp0325	7-Prenyloxycoumarin	Coumarin	chr2:37193865	Cg2g027240	-43kb	(R,S)-reticuline 7-O-methyltransferase
cmp0325	7-Prenyloxycoumarin	Coumarin	chr2:37193865	Cg2g027510	95kb	Putative rRNA methyltransferase YqxC
cmp0325	7-Prenyloxycoumarin	Coumarin	chr2:37193865	Cg2g027580	179kb	UDP-glycosyltransferase 74E2
cmp0325	7-Prenyloxycoumarin	Coumarin	chr2:37193865	Cg2g027590	182kb	UDP-glycosyltransferase 74E2
cmp0325	7-Prenyloxycoumarin	Coumarin	chr2:37193865	Cg2g027600	207kb	UDP-glycosyltransferase 74F2
cmp0325	7-Prenyloxycoumarin	Coumarin	chr2:37193865	Cg2g027680	239kb	16S/23S rRNA (cytidine-2'-O)-methyltransferase TlyA
cmp0325	7-Prenyloxycoumarin	Coumarin	chr2:37193865	Cg2g028230	584kb	Ubiquinone biosynthesis O-methyltransferase, mitochondrial
cmp0325	7-Prenyloxycoumarin	Coumarin	chr2:37193865	Cg2g028270	612kb	Glutamyl-tRNA(Gln) amidotransferase subunit A, chloroplastic/mitochondrial
cmp0323	Methyl-6',7'-dihydroxy-bergamottin	Coumarin	chr5:9601559	Cg5g011770	-897kb	Probable galacturonosyltransferase 11
cmp0323	Methyl-6',7'-dihydroxy-bergamottin	Coumarin	chr5:9601559	Cg5g011780	-893kb	Cytosolic sulfotransferase 16
cmp0323	Methyl-6',7'-dihydroxy-bergamottin	Coumarin	chr5:9601559	Cg5g011810	-873kb	Cytosolic sulfotransferase 16
cmp0323	Methyl-6',7'-dihydroxy-bergamottin	Coumarin	chr5:9601559	Cg5g011870	-838kb	Cytosolic sulfotransferase 13
cmp0323	Methyl-6',7'-dihydroxy-bergamottin	Coumarin	chr5:9601559	Cg5g012040	-689kb	UDP-glycosyltransferase 89B1
cmp0323	Methyl-6',7'-dihydroxy-bergamottin	Coumarin	chr5:9601559	Cg5g012540	-29kb	Xylosyltransferase 1
cmp0323	Methyl-6',7'-dihydroxy-bergamottin	Coumarin	chr5:9601559	Cg5g012600	123kb	Cytochrome P450 82C4
cmp0323	Methyl-6',7'-dihydroxy-bergamottin	Coumarin	chr5:9601559	Cg5g012640	211kb	Cytochrome P450 750A1
cmp0323	Methyl-6',7'-dihydroxy-bergamottin	Coumarin	chr5:9601559	Cg5g012650	212kb	Cytochrome P450 76C1
cmp0323	Methyl-6',7'-dihydroxy-bergamottin	Coumarin	chr5:9601559	Cg5g012660	250kb	Cytochrome P450 71A1
cmp0323	Methyl-6',7'-dihydroxy-bergamottin	Coumarin	chr5:9601559	Cg5g012760	492kb	Homogentisate geranylgeranyltransferase, chloroplastic
cmp0323	Methyl-6',7'-dihydroxy-bergamottin	Coumarin	chr5:9601559	Cg5g012850	614kb	UDP-glycosyltransferase 83A1
cmp0323	Methyl-6',7'-dihydroxy-bergamottin	Coumarin	chr5:9601559	Cg5g013110	820kb	Putative membrane-bound O-acyltransferase C24H6.01c
cmp0410	Isoimperatorin	Coumarin	chr5:9626272	Cg5g011770	-922kb	Probable galacturonosyltransferase 11
cmp0410	Isoimperatorin	Coumarin	chr5:9626272	Cg5g011780	-918kb	Cytosolic sulfotransferase 16
cmp0410	Isoimperatorin	Coumarin	chr5:9626272	Cg5g011810	-898kb	Cytosolic sulfotransferase 16
cmp0410	Isoimperatorin	Coumarin	chr5:9626272	Cg5g011870	-863kb	Cytosolic sulfotransferase 13
cmp0410	Isoimperatorin	Coumarin	chr5:9626272	Cg5g012040	-714kb	UDP-glycosyltransferase 89B1
cmp0410	Isoimperatorin	Coumarin	chr5:9626272	Cg5g012540	-54kb	Xylosyltransferase 1
cmp0410	Isoimperatorin	Coumarin	chr5:9626272	Cg5g012600	98kb	Cytochrome P450 82C4
cmp0410	Isoimperatorin	Coumarin	chr5:9626272	Cg5g012640	186kb	Cytochrome P450 750A1
cmp0410	Isoimperatorin	Coumarin	chr5:9626272	Cg5g012650	187kb	Cytochrome P450 76C1
cmp0410	Isoimperatorin	Coumarin	chr5:9626272	Cg5g012660	225kb	Cytochrome P450 71A1
cmp0410	Isoimperatorin	Coumarin	chr5:9626272	Cg5g012760	467kb	Homogentisate geranylgeranyltransferase, chloroplastic
cmp0410	Isoimperatorin	Coumarin	chr5:9626272	Cg5g012850	589kb	UDP-glycosyltransferase 83A1
cmp0410	Isoimperatorin	Coumarin	chr5:9626272	Cg5g013110	795kb	Putative membrane-bound O-acyltransferase C24H6.01c
cmp0323	Methyl-6',7'-dihydroxy-bergamottin	Coumarin	chr5:9653517	Cg5g011770	-949kb	Probable galacturonosyltransferase 11
cmp0323	Methyl-6',7'-dihydroxy-bergamottin	Coumarin	chr5:9653517	Cg5g011780	-945kb	Cytosolic sulfotransferase 16
cmp0323	Methyl-6',7'-dihydroxy-bergamottin	Coumarin	chr5:9653517	Cg5g011810	-925kb	Cytosolic sulfotransferase 16
cmp0323	Methyl-6',7'-dihydroxy-bergamottin	Coumarin	chr5:9653517	Cg5g011870	-890kb	Cytosolic sulfotransferase 13
cmp0323	Methyl-6',7'-dihydroxy-bergamottin	Coumarin	chr5:9653517	Cg5g012040	-741kb	UDP-glycosyltransferase 89B1
cmp0323	Methyl-6',7'-dihydroxy-bergamottin	Coumarin	chr5:9653517	Cg5g012540	-81kb	Xylosyltransferase 1
cmp0323	Methyl-6',7'-dihydroxy-bergamottin	Coumarin	chr5:9653517	Cg5g012600	71kb	Cytochrome P450 82C4
cmp0323	Methyl-6',7'-dihydroxy-bergamottin	Coumarin	chr5:9653517	Cg5g012640	159kb	Cytochrome P450 750A1
cmp0323	Methyl-6',7'-dihydroxy-bergamottin	Coumarin	chr5:9653517	Cg5g012650	160kb	Cytochrome P450 76C1
cmp0323	Methyl-6',7'-dihydroxy-bergamottin	Coumarin	chr5:9653517	Cg5g012660	198kb	Cytochrome P450 71A1
cmp0323	Methyl-6',7'-dihydroxy-bergamottin	Coumarin	chr5:9653517	Cg5g012760	440kb	Homogentisate geranylgeranyltransferase, chloroplastic
cmp0323	Methyl-6',7'-dihydroxy-bergamottin	Coumarin	chr5:9653517	Cg5g012850	562kb	UDP-glycosyltransferase 83A1
cmp0323	Methyl-6',7'-dihydroxy-bergamottin	Coumarin	chr5:9653517	Cg5g013110	768kb	Putative membrane-bound O-acyltransferase C24H6.01c
cmp0356	Hydroxy-bergamottin	Coumarin	chr5:9686931	Cg5g011770	-982kb	Probable galacturonosyltransferase 11
cmp0356	Hydroxy-bergamottin	Coumarin	chr5:9686931	Cg5g011780	-978kb	Cytosolic sulfotransferase 16
cmp0356	Hydroxy-bergamottin	Coumarin	chr5:9686931	Cg5g011810	-958kb	Cytosolic sulfotransferase 16
cmp0356	Hydroxy-bergamottin	Coumarin	chr5:9686931	Cg5g011870	-924kb	Cytosolic sulfotransferase 13
cmp0356	Hydroxy-bergamottin	Coumarin	chr5:9686931	Cg5g012040	-774kb	UDP-glycosyltransferase 89B1
cmp0356	Hydroxy-bergamottin	Coumarin	chr5:9686931	Cg5g012540	-115kb	Xylosyltransferase 1
cmp0356	Hydroxy-bergamottin	Coumarin	chr5:9686931	Cg5g012600	38kb	Cytochrome P450 82C4
cmp0356	Hydroxy-bergamottin	Coumarin	chr5:9686931	Cg5g012640	125kb	Cytochrome P450 750A1
cmp0356	Hydroxy-bergamottin	Coumarin	chr5:9686931	Cg5g012650	127kb	Cytochrome P450 76C1
cmp0356	Hydroxy-bergamottin	Coumarin	chr5:9686931	Cg5g012660	164kb	Cytochrome P450 71A1
cmp0356	Hydroxy-bergamottin	Coumarin	chr5:9686931	Cg5g012760	407kb	Homogentisate geranylgeranyltransferase, chloroplastic
cmp0356	Hydroxy-bergamottin	Coumarin	chr5:9686931	Cg5g012850	528kb	UDP-glycosyltransferase 83A1
cmp0356	Hydroxy-bergamottin	Coumarin	chr5:9686931	Cg5g013110	735kb	Putative membrane-bound O-acyltransferase C24H6.01c
cmp0410	Isoimperatorin	Coumarin	chr5:9830915	Cg5g012040	-918kb	UDP-glycosyltransferase 89B1
cmp0410	Isoimperatorin	Coumarin	chr5:9830915	Cg5g012540	-259kb	Xylosyltransferase 1
cmp0410	Isoimperatorin	Coumarin	chr5:9830915	Cg5g012600	-103kb	Cytochrome P450 82C4
cmp0410	Isoimperatorin	Coumarin	chr5:9830915	Cg5g012640	-16kb	Cytochrome P450 750A1
cmp0410	Isoimperatorin	Coumarin	chr5:9830915	Cg5g012650	-16kb	Cytochrome P450 76C1
cmp0410	Isoimperatorin	Coumarin	chr5:9830915	Cg5g012660	20kb	Cytochrome P450 71A1
cmp0410	Isoimperatorin	Coumarin	chr5:9830915	Cg5g012760	263kb	Homogentisate geranylgeranyltransferase, chloroplastic
cmp0410	Isoimperatorin	Coumarin	chr5:9830915	Cg5g012850	384kb	UDP-glycosyltransferase 83A1
cmp0410	Isoimperatorin	Coumarin	chr5:9830915	Cg5g013110	591kb	Putative membrane-bound O-acyltransferase C24H6.01c
cmp0439	Esculin	Coumarin	chr5:9949848	Cg5g012540	-378kb	Xylosyltransferase 1
cmp0439	Esculin	Coumarin	chr5:9949848	Cg5g012600	-222kb	Cytochrome P450 82C4
cmp0439	Esculin	Coumarin	chr5:9949848	Cg5g012640	-135kb	Cytochrome P450 750A1
cmp0439	Esculin	Coumarin	chr5:9949848	Cg5g012650	-135kb	Cytochrome P450 76C1
cmp0439	Esculin	Coumarin	chr5:9949848	Cg5g012660	-96kb	Cytochrome P450 71A1
cmp0439	Esculin	Coumarin	chr5:9949848	Cg5g012760	144kb	Homogentisate geranylgeranyltransferase, chloroplastic
cmp0439	Esculin	Coumarin	chr5:9949848	Cg5g012850	266kb	UDP-glycosyltransferase 83A1
cmp0439	Esculin	Coumarin	chr5:9949848	Cg5g013110	472kb	Putative membrane-bound O-acyltransferase C24H6.01c
cmp0439	Esculin	Coumarin	chr5:10337185	Cg5g012540	-765kb	Xylosyltransferase 1
cmp0439	Esculin	Coumarin	chr5:10337185	Cg5g012600	-609kb	Cytochrome P450 82C4
cmp0439	Esculin	Coumarin	chr5:10337185	Cg5g012640	-523kb	Cytochrome P450 750A1
cmp0439	Esculin	Coumarin	chr5:10337185	Cg5g012650	-522kb	Cytochrome P450 76C1
cmp0439	Esculin	Coumarin	chr5:10337185	Cg5g012660	-483kb	Cytochrome P450 71A1
cmp0439	Esculin	Coumarin	chr5:10337185	Cg5g012760	-221kb	Homogentisate geranylgeranyltransferase, chloroplastic
cmp0439	Esculin	Coumarin	chr5:10337185	Cg5g012850	-119kb	UDP-glycosyltransferase 83A1
cmp0439	Esculin	Coumarin	chr5:10337185	Cg5g013110	84kb	Putative membrane-bound O-acyltransferase C24H6.01c
cmp0439	Esculin	Coumarin	chr5:10345959	Cg5g012540	-774kb	Xylosyltransferase 1
cmp0439	Esculin	Coumarin	chr5:10345959	Cg5g012600	-618kb	Cytochrome P450 82C4
cmp0439	Esculin	Coumarin	chr5:10345959	Cg5g012640	-531kb	Cytochrome P450 750A1
cmp0439	Esculin	Coumarin	chr5:10345959	Cg5g012650	-531kb	Cytochrome P450 76C1
cmp0439	Esculin	Coumarin	chr5:10345959	Cg5g012660	-492kb	Cytochrome P450 71A1
cmp0439	Esculin	Coumarin	chr5:10345959	Cg5g012760	-230kb	Homogentisate geranylgeranyltransferase, chloroplastic
cmp0439	Esculin	Coumarin	chr5:10345959	Cg5g012850	-128kb	UDP-glycosyltransferase 83A1
cmp0439	Esculin	Coumarin	chr5:10345959	Cg5g013110	76kb	Putative membrane-bound O-acyltransferase C24H6.01c
cmp0439	Esculin	Coumarin	chr5:10531275	Cg5g012540	-959kb	Xylosyltransferase 1
cmp0439	Esculin	Coumarin	chr5:10531275	Cg5g012600	-803kb	Cytochrome P450 82C4
cmp0439	Esculin	Coumarin	chr5:10531275	Cg5g012640	-717kb	Cytochrome P450 750A1
cmp0439	Esculin	Coumarin	chr5:10531275	Cg5g012650	-716kb	Cytochrome P450 76C1
cmp0439	Esculin	Coumarin	chr5:10531275	Cg5g012660	-677kb	Cytochrome P450 71A1
cmp0439	Esculin	Coumarin	chr5:10531275	Cg5g012760	-415kb	Homogentisate geranylgeranyltransferase, chloroplastic
cmp0439	Esculin	Coumarin	chr5:10531275	Cg5g012850	-313kb	UDP-glycosyltransferase 83A1
cmp0439	Esculin	Coumarin	chr5:10531275	Cg5g013110	-99kb	Putative membrane-bound O-acyltransferase C24H6.01c
cmp0439	Esculin	Coumarin	chr5:10590109	Cg5g012600	-862kb	Cytochrome P450 82C4
cmp0439	Esculin	Coumarin	chr5:10590109	Cg5g012640	-776kb	Cytochrome P450 750A1
cmp0439	Esculin	Coumarin	chr5:10590109	Cg5g012650	-775kb	Cytochrome P450 76C1
cmp0439	Esculin	Coumarin	chr5:10590109	Cg5g012660	-736kb	Cytochrome P450 71A1
cmp0439	Esculin	Coumarin	chr5:10590109	Cg5g012760	-474kb	Homogentisate geranylgeranyltransferase, chloroplastic
cmp0439	Esculin	Coumarin	chr5:10590109	Cg5g012850	-372kb	UDP-glycosyltransferase 83A1
cmp0439	Esculin	Coumarin	chr5:10590109	Cg5g013110	-158kb	Putative membrane-bound O-acyltransferase C24H6.01c
cmp0325	7-Prenyloxycoumarin	Coumarin	chr5:10602676	Cg5g012600	-874kb	Cytochrome P450 82C4
cmp0325	7-Prenyloxycoumarin	Coumarin	chr5:10602676	Cg5g012640	-788kb	Cytochrome P450 750A1
cmp0325	7-Prenyloxycoumarin	Coumarin	chr5:10602676	Cg5g012650	-787kb	Cytochrome P450 76C1
cmp0325	7-Prenyloxycoumarin	Coumarin	chr5:10602676	Cg5g012660	-749kb	Cytochrome P450 71A1
cmp0325	7-Prenyloxycoumarin	Coumarin	chr5:10602676	Cg5g012760	-487kb	Homogentisate geranylgeranyltransferase, chloroplastic
cmp0325	7-Prenyloxycoumarin	Coumarin	chr5:10602676	Cg5g012850	-384kb	UDP-glycosyltransferase 83A1
cmp0325	7-Prenyloxycoumarin	Coumarin	chr5:10602676	Cg5g013110	-170kb	Putative membrane-bound O-acyltransferase C24H6.01c
cmp0394	Bergapten	Coumarin	chr5:10745042	Cg5g012640	-930kb	Cytochrome P450 750A1
cmp0394	Bergapten	Coumarin	chr5:10745042	Cg5g012650	-930kb	Cytochrome P450 76C1
cmp0394	Bergapten	Coumarin	chr5:10745042	Cg5g012660	-891kb	Cytochrome P450 71A1
cmp0394	Bergapten	Coumarin	chr5:10745042	Cg5g012760	-629kb	Homogentisate geranylgeranyltransferase, chloroplastic
cmp0394	Bergapten	Coumarin	chr5:10745042	Cg5g012850	-527kb	UDP-glycosyltransferase 83A1
cmp0394	Bergapten	Coumarin	chr5:10745042	Cg5g013110	-313kb	Putative membrane-bound O-acyltransferase C24H6.01c
