# Supplementary material for: A metabolomics study in citrus provides insight into bioactive phenylpropanoid metabolism
Source: Hortic Res. 2023 Dec 19;11(1):uhad267. doi: 10.1093/hr/uhad267 (PMC10831325; doi:10.1093/hr/uhad267)
Supplement: Web_Material_uhad267 [file web_material_uhad267.zip › Table S15.xlsx]

## Sheet: Suppl. Table 15
Table S15 Primers used in this study.
Primer name	Gene locus number	Sequence（5’-3’）	Purpose
attB1		AAAAAGCAGGCTTA	Gateway adaptor sequence
attB2		AGAAAGCTGGGTA	Gateway adaptor sequence
PGEX-PGEX-6P-1-hs1		TTCCAGGGGCCCCTGGGATCC	Homologous recombination adaptor
PGEX-PGEX-6P-1-hs2		TCAGTCACGATGCGGCCGC	Homologous recombination adaptor
PESC-ADH1-hs1		ATACAATCAACTATCTCATATACA	Homologous recombination adaptor
PESC-ADH1-hs2		TACATGATGCGGCCCCTA	Homologous recombination adaptor
ojf 918		TGCTTGACGAGGTATTGTTGC	Tobacco overexpression vector positive test
ojf 919		GAAAACCGCTCACCAAACATAG	Tobacco overexpression vector positive test
CgHCT-PE-F	Cg2g025640	PGEX-6P-1-hs1-ATGATAATCAACCTGAAGGAATCGA	E. coli protein expression
CgHCT-PE-R		PGEX-6P-1-hs2-GATGAGTTTCAGTGGTGGTTTTCTAAA	E. coli protein expression
CgMaT1	Cg5g017300	PGEX-6P-1-hs1-ATGGCAGCAAAAGTAGTGGAGC	E. coli protein expression
		PGEX-6P-1-hs2-CTAGCGTGGTGCGCCAGAG	E. coli protein expression
CgMaT2	Cg5g017310	PGEX-6P-1-hs1-ATGGCTGCAGCATCGGTCA	E. coli protein expression
		PGEX-6P-1-hs2-TTATGATTGCGGGCCATCAGTA	E. coli protein expression
CgMaT3	Cg5g017830	PGEX-6P-1-hs1-ATGGCAGAAAAACATAGCGTGAA	E. coli protein expression
		PGEX-6P-1-hs2-TCAGTTAAGGCCATTAACGAAGAGA	E. coli protein expression
CgC3'H-PE-F	Cg6g017470	PESC-ADH1-hs1-ATGACTCTCCCACTCATCCCATTATCA	Yeast protein expression
CgC3'H-PE-R		PESC-ADH1-hs2-TCACATATCAGCGGCCACACGTTTA	Yeast protein expression
CgHCT-F	Cg2g025640	attB1-ATGATAATCAACCTGAAGGAATCGA	Gateway Vector construction
CgHCT-R		attB2-GATGAGTTTCAGTGGTGGTTTTCTAAA	Gateway Vector construction
CgC3'H-F	Cg6g017470	attB1-ATGACTCTCCCACTCATCCCATTATCA	Gateway Vector construction
CgC3'H-R		attB2-TCACATATCAGCGGCCACACGTTTA	Gateway Vector construction
CgMYB1-F	Cg9g001630	attB1-ATGGGGAGGGCACCTTGTTG	Gateway Vector construction
CgMYB1-R		attB2-ATCACTTGTTAATGGATCATCTGCG	Gateway Vector construction
CgPAL	Cg8g019990-promoter	attB1-AAAACAAACTCTTCACCTAGTCTCTAAACATT	Gateway Vector construction
		attB2-AATCATGGGGGTTGGTTCACC	Gateway Vector construction
CgCHI	Cg7g003710-promoter	attB1-GGTTAAGAAGCAAGTGCAACCAGTATA	Gateway Vector construction
		attB2-CTTTAGTTACTATTTCTCAAGCTACCAATCTTT	Gateway Vector construction
Cg4CL	Cg4g022000-promoter	attB1-AGTCCGTATTTTGTTATCTACCTTATCCTTG	Gateway Vector construction
		attB2-TGCTTCCCTGAGTTGGTTTTGAGTAT	Gateway Vector construction
CgC3'H	Cg6g017470.1-promoter	attB1-AGATTCCAATGGTCTGCGTGTATCT	Gateway Vector construction
		attB2-TTTGTGTTGGTTGGTTTCCTTTTTC	Gateway Vector construction
CgHCT	Cg2g025640.1-promoter	attB1-CACACACGCTGCTTCCAGACAAAT	Gateway Vector construction
		attB2-TCGTCTGACAACGTACGTCTTTTCCT	Gateway Vector construction
SlPAL-qRT-F		AACCTATCTCGTGGCTCTTT	qRT-PCR primer for gene expression
SlPAL-qRT-R		TCTTTTTCGCTGAATCTTGC	qRT-PCR primer for gene expression
SlC4H-qRT-F		CAACAGAAAGGAGAGATCAACGAG	qRT-PCR primer for gene expression
SlC4H-qRT-R		CACAGCCTGAAGGTATGGAAGC	qRT-PCR primer for gene expression
Sl4CL-qRT-F		ACACACAAAGGCTTAGTCACGA	qRT-PCR primer for gene expression
Sl4CL-qRT-R		AACAGAGGCAACACACACATCA	qRT-PCR primer for gene expression
SlCHS1-qRT-F		TGGTCACCGTGGAGGAGTATC	qRT-PCR primer for gene expression
SlCHS1-qRT-R		GATCGTAGCTGGACCCTCTGC	qRT-PCR primer for gene expression
SlCHI-qRT-F		GTTTTTCACAAACCAACAGTTCTGAT	qRT-PCR primer for gene expression
SlCHI-qRT-R		GAAGCAGTGCTCGATTCCATAAT	qRT-PCR primer for gene expression
SlF3H-qRT-F		CACACCGATCCAGGAACCAT	qRT-PCR primer for gene expression
SlF3H-qRT-R		GCCCACCAACTTGGTCTTGTA	qRT-PCR primer for gene expression
SlF3'H-qRT-F		GCACCACGAATGCACTTGC	qRT-PCR primer for gene expression
SlF3'H-qRT-R		CGTTAGTACCGTCGGCGAAT	qRT-PCR primer for gene expression
SlF3'5'H-qRT-F		GGCAATTGGACGAGATCCTG	qRT-PCR primer for gene expression
SlF3'5'H-qRT-R		AAGGAACCTCTCGGGAGTGAA	qRT-PCR primer for gene expression
SlFLS-qRT-F		GAGCATGAAGTTGGGCCAAT	qRT-PCR primer for gene expression
SlFLS-qRT-R		TGGTGGGTTGGCCTCATTAA	qRT-PCR primer for gene expression
SlC3H-qRT--F		CATAAACTCTACCACCGTCTCC	qRT-PCR primer for gene expression
SlC3H-qRT--R		AATCCATCCCATTTCTACTCAA	qRT-PCR primer for gene expression
SlHCT-qRT--F		AGGTGAAAAACTCAACGATGGT	qRT-PCR primer for gene expression
SlHCT-qRT--R		ACACTAGGCGTGTGGAAATTAG	qRT-PCR primer for gene expression
Slactin-qRT--F		GTCCTCTTCCAGCCATCCA	qRT-PCR primer for gene expression
Slactin-qRT--R		ACCACTGAGCACAATGTTACCG	qRT-PCR primer for gene expression
CgMYB1-qRT-F		AAGGAAAGCGTTTTTCGGGG	qRT-PCR primer for gene expression
CgMYB1-qRT-R		ATGACACTCAGCACCACCTG	qRT-PCR primer for gene expression

## Sheet: Sheet1
CgPAL1-1	Cg6g001740	柚子F3H启动子	Cg1g002060-pro	gateway-F	AAAAAGCAGGCTTAGTTCAGCATAAGGATCCCCATAAGT
			Cg1g002060-pro	gateway-R	AGAAAGCTGGGTAATGTTTTAACACTTCAAGTGGTATCCATCT
CgPAL2-2	Cg6g001770	Cg4CL2-8	Cg4g022000-pro	gateway-F	AAAAAGCAGGCTTAAGTCCGTATTTTGTTATCTACCTTATCCTTG
			Cg4g022000-pro	gateway-R	AGAAAGCTGGGTATGCTTCCCTGAGTTGGTTTTGAGTAT
CgPAL3-3	Cg7g006780	柚子F3'H启动子	Cg5g011190-pro	gateway-F	AAAAAGCAGGCTTAATCTCACCATTTTTTTTTCACTTGTCTG
			Cg5g011190-pro	gateway-R	AGAAAGCTGGGTATCCATGTTTTAAAAAACTAACTAGAATTGATAAG
CgPAL4-4	Cg8g019990	CgCHI2-12	Cg7g003710-pro	gateway-F	AAAAAGCAGGCTTAGGTTAAGAAGCAAGTGCAACCAGTATA
			Cg7g003710-pro	gateway-R	AGAAAGCTGGGTACTTTAGTTACTATTTCTCAAGCTACCAATCTTT
CgPAL5-5	Cg8g020000	CgPAL4-4	Cg8g019990-pro	gateway-F	AAAAAGCAGGCTTAAAAACAAACTCTTCACCTAGTCTCTAAACATT
			Cg8g019990-pro	gateway-R	AGAAAGCTGGGTAAATCATGGGGGTTGGTTCACC
CgC4H2-6	Cg4g020580
Cg4CL1-7	Cg2g026340		Cg1g002060-pro	柚子F3H启动子
			Cg7g003710-pro	柚子CHI3启动子
Cg4CL2-8	Cg4g022000		Cg8g019990-pro	柚子PAL2启动子
			Cg4g022000-pro	柚子4CL启动子
CgCHS1-9	Cg2g009540		Cg5g011190-pro	柚子F3'H启动子
CgCHS2-10	Cg9g011580
CgCHI1-11	Cg5g034000
CgCHI2-12	Cg7g003710
CgCHI3-13	Cg7g005600
