# Supplementary material for: A metabolomics study in citrus provides insight into bioactive phenylpropanoid metabolism
Source: Hortic Res. 2023 Dec 19;11(1):uhad267. doi: 10.1093/hr/uhad267 (PMC10831325; doi:10.1093/hr/uhad267)
Supplement: Web_Material_uhad267 [file web_material_uhad267.zip › Table S2.xlsx]

## Sheet: Suppl. Table 2
Table S2 Scheduled MRM transitions for metabolic analysis of citrus fruits.
ID	LC-MS detection mode	Observed mass (Da)	Exact mass (Da)	Accurate mass error (ppm)	Formula	RT	DP	CE	Q1	Q3	Main fragments	Putative metabolite name	Identification	Metabolite Class	CV (%)	H2
cmn0004	Negative		122.037		C7H6O2	10	-30	-20	121	76.8	76.8	Benzoic Acid	standard	Polyphenol	101.41	0.613415
cmn0005	Negative		132.042		C5H8O4	4.676	-30	-20	130.7	86.8	86.8, 68.8, 112.8	Glutaric acid	putative	Polyphenol	54.4426	0.652945
cmn0006	Negative		130.027		C5H6O4	5.23	-10	-20	129	85.3	87.3	Itaconic acid	putative	Polyphenol	55.6741	0.652253
cmn0008	Negative	133.014	134.022	0.3759	C4H6O5	1.95	-60	-30	133	115	115	D-(+)-Malic acid	standard	Polyphenol	76.9357	0.758314
cmn0010	Negative		146.058		C6H10O4	1.5	-60	-20	145.1	101.1	101.1	2-Methylglutaric acid	putative	Polyphenol	68.9292	0.490594
cmn0011	Negative		148.052		C9H8O2	1.68	-20	-20	147.045	103.055	103.1	trans-Cinnamic acid	standard	Polyphenol	71.0962	0.747361
cmn0018	Negative		174.016		C6H6O6	6.57	-30	-20	173	84.8	114.8, 84.8, 156.6	Aconitic acid	putative	Polyphenol	103	0.595118
cmn0019	Negative		178.063		C10H10O3	9.94	-10	-20	177.1	162	162	Coniferyl aldehyde	putative	Others	143.599	0.744836
cmn0025	Negative		194.058		C10H10O4	8.89	-10	-20	193.05	134.037	134, 178, 113, 87	4-Hydroxy-3-methoxycinnamic acid	putative	Polyphenol	204.062	0.670371
cmn0027	Negative		196.058		C6H12O7	1.5	-60	-30	195.058	75.0096	75, 129.0188, 99.0085, 87.0081, 71.0149, 85.0304	D-Gluconic acid	putative	Saccharide	116.26	0.758352
cmn0029	Negative	201.113	202.121	-1.74031	C10H18O4	10.9	-30	-20	201.1	139.1	139.1	Sebacic acid	putative	Polyphenol	27.2538	0.578727
cmn0049	Negative		230.019		C5H11O8P	2.17	-10	-20	229	97	97	D-Ribulose-5-phosphate	putative	Others	112.207	0.46115
cmn0058	Negative		242.984		C5H9O7P2	2.099	-10	-50	244.99	78.7	78.7, 133, 153, 97, 170, 227	Isopentenyl pyrophosphate	putative	Others	111.34	0.435003
cmn0071	Negative		260.03		C6H13O9P	2.03	-60	-20	259	97	97	D-Mannose-6-phosphate	putative	Others	95.0614	0.429778
cmn0077	Negative		264.136		C15H20O4	10.9	-40	-20	263	153	153	ABA	standard	Phytohormone	58.6903	0.654319
cmn0088	Negative		280.24		C18H32O2	4.613	-50	-20	279.4	112.8	112.8, 100.9, 58.7, 117, 95	Linoleic acid	putative	Lipid	122.552	0.597573
cmn0113	Negative				C18H32O3	18.3	-40	-30	295.228	171.27	171.3, 277.1, 195.1	9S-hydroxy-10E,12Z-octadecadienoic acid (9(S)-HODE)	putative	Polyphenol	101.662	0.760956
cmn0114	Negative		297.089		C11H15N5O3S	6.3	-60	-20	296.1	134	134	5'-Deoxy-5'-Methylthioadenosine	putative	Nucleic acid derivative	47.69	0.521389
cmn0145	Negative				C18H28NO4	14.2	-30	-40	321.9	129.8	129.8	JA-Ile	putative	Phytohormone	NA	0.03536
cmn0147	Negative					5.68	-40	-20	325	163	163	p-Coumaric acid 4-O-hexoside	putative	Polyphenol	78.2025	0.820867
cmn0156	Negative		330.147		C19H22O5	12.5	-30	-30	329	211	211	GA7	putative	Phytohormone	173.374	0.503884
cmn0165	Negative					10.4	-40	-20	338	130	130	12OH-JA-Ile	putative	Phytohormone	NA	0.583061
cmn0167	Negative		340.079		C15H16O9	10.2	-30	-20	339.1	223.1	223.1	Sinapoyl malate	putative	Polyphenol	170.17	0.814951
cmn0171	Negative					6	-40	-20	341.088	179.05	179.1, 281, 161, 135	β-D-Glucopyranosyl-caffeic acid	putative	Polyphenol	59.9979	0.822699
cmn0172	Negative		342.116		C12H22O11	1.68	-60	-30	341.1	101	101	D-(+)-Trehalose	putative	Saccharide	34.7768	0.737409
cmn0173	Negative		342.131		C16H22O8	5.31	-30	-40	341.1	179.2	179.2	Coniferin	putative	Others	59.6345	0.819639
cmn0189	Negative		368.111		C17H20O9	7.05	-40	-20	355	193.1	193.1, 175.1, 160.1, 134	Ferulic acid hexoside	putative	Polyphenol	74.3729	0.738433
cmn0206	Negative		368.111		C17H20O9	7.3	-30	-20	367	193	193, 155.1, 133.1, 117.2	3-O-Feruloylquinic acid	putative	Polyphenol	NA	0.592728
cmn0210	Negative		370.126		C17H22O9	9.06	-20	-20	369.1	147.1	147.1	Sinapaldehyde glucoside	putative	Others	194.379	0.549812
cmn0238	Negative				C17H22O10	6.51	-40	-20	385	223	223	Sinapic acid-O-glucoside	putative	Polyphenol	86.6439	0.697613
cmn0239	Negative		386.121		C17H22O10	7.12	-60	-40	385.1	205	205	1-O-b-D-glucopyranosyl sinapate	putative	Polyphenol	87.1816	0.665343
cmn0274	Negative				C25H28O5	5.35	-30	-20	407	203	203, 159.2, 116.1, 371.2	3-Hydroxy-glabrol	putative	Flavonoid	117.05	0.74408
cmn0464	Negative		504.169		C18H32O16	1.69	-50	-20	503.2	161	161	D-(+)-Cellotriose	putative	Saccharide	45.5033	0.747451
cmn0621	Negative		594.158		C27H30O15	10.3	-40	-30	593	285	285, 327	Kaempferol-7-O-neohesperidoside	putative	Flavonoid	598.893	0.656186
cmn0626	Negative					8.487	-60	-40	593.52	285	285, 163, 255	Kaempferol 3-O-β-rutinoside	putative	Flavonoid	195.302	0.607936
cmp0002	Positive					1.1	50	30	251.1	215.964	216, 198.1, 233, 154.1, 84.1, 72.1				114.883	0.554709
cmp0003	Positive					1.2	10	30	218.1	99	99, 159, 172.1, 111, 83				49.9337	0.0561494
cmp0004	Positive			0		1.2	60	20	82.1	59	59, 53				27.7359	0.607768
cmp0005	Positive					1.5	60	20	235.1	99	99, 175, 82.9, 136.9, 217, 153				21.2827	0.584778
cmp0006	Positive					1.51	60	60	468.1	144.089	144.1, 305.8, 84.1, 216				137.018	0.760075
cmp0007	Positive					1.6	40	30	314.1	121	121, 91, 103, 152.1, 163, 77				NA	0.586099
cmp0008	Positive					1.7	40	20	580.1	237.86	237.9, 183.9, 220.9, 201.9, 149, 156				72.0018	0.740918
cmp0009	Positive					1.8	40	30	280.1	216.021	216, 244, 198, 180, 150.1, 112				117	0.67118
cmp0010	Positive					1.9	60	20	144.1	84.0412	84, 102.2, 58.1, 98.2, 68.1				25.0147	0.0202578
cmp0011	Positive					2	20	50	522.1	126.932	126.9, 85, 97, 99, 109, 270.9, 69				51.068	0.725968
cmp0012	Positive					2.1	30	20	264.1	173.944	173.9, 95, 128, 227.9, 199.9, 139, 82				45.994	0.576632
cmp0013	Positive					2.3	40	60	698.1	164.959	165, 181.9, 147, 136, 407.8				105.255	0.824816
cmp0015	Positive					2.7	60	60	534.1	96.9428	96.9, 109, 318.8, 81, 139, 236.9				82.3119	0.595619
cmp0016	Positive					2.8	40	20	723.1	380.698	380.7, 260.9				25.7493	0.751373
cmp0020	Positive					3.6	60	60	508.1	119.972	120, 166, 225, 103, 174.9				56.6333	0
cmp0021	Positive					3.7	30	20	168.1	119.978	120, 103, 77, 91, 150				75.1961	0.50924
cmp0022	Positive					3.9	20	30	224.1	100.944	100.9, 143, 69, 224, 91, 115				71.2846	0.710356
cmp0023	Positive					4	30	20	329.1	292.835	292.8, 113.9, 181.9, 310.9, 73, 141, 265, 133				147.628	0.75131
cmp0024	Positive					4	10	20	223.1	119.978	120, 103, 91, 77, 149, 209				153.137	0.742909
cmp0025	Positive					4.1	30	30	286.1	123.943	123.9, 78, 111.9, 95	Nicotinic acid-hexoside	putative	Vitamin	129.784	0.75845
cmp0026	Positive					4.3	60	40	476.1	152	152, 170, 108, 457.8, 133.9, 96.9, 395.8				59.8114	0.700904
cmp0027	Positive					4.3	30	20	460.1	165.97	166, 136, 267.9, 149, 88.2				NA	0.570839
cmp0028	Positive					4.3	30	20	328.1	291.875	291.9, 120, 309.9, 103, 264, 132, 166.1				145.045	0.735346
cmp0029	Positive					4.4	40	50	499.1	162.946	162.9, 216.9, 234.9, 306.8, 141				77.237	0.794199
cmp0030	Positive					4.4	40	20	380.1	161.953	162, 233.9, 304.9, 116, 144, 84, 216				189.436	0.756891
cmp0031	Positive					4.5	50	40	501.1	176.975	177, 145, 338.8, 320.8, 117, 228.8				73.5106	0.770402
cmp0032	Positive					4.5	40	30	316.1	152.979	153, 195, 125, 93				60.525	0.560177
cmp0033	Positive					4.7	60	60	469.1	177.101	177.1, 177, 145, 307, 117, 247	N-(4'-O-glycosyl)-feruloyl agmatine	putative	Polyamine	156.702	0.753051
cmp0034	Positive					4.7	20	40	372.1	96.953	97, 85, 69, 127, 108.9				117.299	0.682556
cmp0035	Positive					4.7	60	50	470.1	177.034	177, 145, 247.9, 307.9				163.594	0.735634
cmp0036	Positive					4.8	20	30	156.1	109.936	109.9, 93, 83, 81, 73				109.773	0.784965
cmp0037	Positive					4.8	50	30	428.1	178.106	178.1, 145, 343.9, 117				54.1113	0.758621
cmp0038	Positive					4.9	20	30	646.1	264.914	264.9, 177, 145, 248				48.9598	0.501997
cmp0039	Positive					4.9	30	50	530.1	178.078	178.1, 266, 145, 248				55.0671	0.721455
cmp0040	Positive					4.9	40	50	531.1	177.036	177, 145, 266, 248				55.7522	0.633926
cmp0041	Positive					4.9	60	20	692.1	264.92	264.9, 177, 427.9, 342.8, 198.9, 247.8				100.367	0.695703
cmp0042	Positive					5	20	40	922.1	264.92	264.9, 177, 247.9, 145				NA	0.707198
cmp0043	Positive					5	50	40	397.1	176.988	177, 145, 343, 117, 89, 247.9				156.357	0.592361
cmp0044	Positive					5.1	50	40	547.1	187.939	187.9, 146.1, 205				59.7873	0.744167
cmp0045	Positive					5.1	50	30	409.1	187.955	188, 146, 118.1, 216.9, 234.8				120.011	0.750249
cmp0046	Positive					5.1	40	40	519.1	187.936	187.9, 146.1, 205, 118, 159, 280.8				94.8432	0.71714
cmp0047	Positive					5.2	60	50	675.1	187.945	187.9, 146, 177, 205, 591				175.629	0.719335
cmp0048	Positive					5.2	40	20	367.1	228.988	229, 144.1, 118, 168.1, 188.1, 331.8				125.77	0.784547
cmp0049	Positive					5.2	60	50	733.1	187.925	187.9, 146.1, 205, 159				120.841	0.674269
cmp0050	Positive					5.2	50	30	383.1	206.906	206.9, 179, 151.1, 220.9				NA	0.747749
cmp0051	Positive					5.4	60	20	245.1	86.0135	86, 144.1, 69, 95, 235, 173				160.527	0.609261
cmp0053	Positive					5.4	40	40	413.1	135.957	136, 162, 280.9				42.6493	0.623349
cmp0054	Positive					5.4	40	40	314.1	104.999	105, 161, 133, 193, 115, 79				113.878	0.789822
cmp0055	Positive					5.5	50	50	574.1	135.962	136, 555.9, 174.9				71.1351	0.804662
cmp0056	Positive					5.5	30	30	154.1	88.9796	89, 113, 134, 176.9, 144.9, 78				NA	0.555709
cmp0057	Positive					5.6	50	30	546.1	288.837	288.8, 99, 127, 85, 205, 163, 145, 187				86.89	0.698538
cmp0058	Positive					5.6	60	30	474.1	344.832	344.8, 326.9, 473.9, 284, 259, 301.9, 131.9, 151.1				33.7445	0.661131
cmp0059	Positive					5.7	60	20	547.1	415.851	415.9, 99, 433.9, 109, 127, 188, 270.9, 85				NA	0.76834
cmp0060	Positive					5.7	60	20	131.1	102.997	103, 114, 91, 77				88.6401	0.535711
cmp0061	Positive					6.56	60	20	131.1	102.997	103, 91, 114, 85, 116.1, 73, 77				115.762	0.00464065
cmp0062	Positive					5.7	50	40	335.1	98.9476	98.9, 85, 108, 127, 81, 177, 69				126.18	0.816145
cmp0063	Positive					5.7	60	20	462.1	264.899	264.9, 247, 175, 159, 211, 217, 145, 135				56.2954	0.509507
cmp0064	Positive					5.7	60	40	408.1	166.974	167, 233, 286.9, 120, 84, 193				76.2123	0.800068
cmp0065	Positive					5.7	50	40	552.1	160.992	161, 193, 133, 105, 97				130.954	0.584107
cmp0066	Positive					5.51	40	40	181.1	88.976	89, 163, 145, 135, 117, 77				76.5887	0.761023
cmp0067	Positive					5.8	30	30	326.1	235.893	235.9, 190, 289.8, 142, 96				NA	0.759865
cmp0068	Positive					5.8	20	50	384.1	98.9872	99, 85, 127, 109, 103				74.2859	0.526633
cmp0070	Positive					6	60	20	492.1	132.974	133, 105, 163				150.779	0.701675
cmp0071	Positive					6	60	30	794.1	560.96	561, 212.9, 338.7, 356.8, 500.8, 189, 663				NA	0.810309
cmp0072	Positive					6	60	50	657.1	176.966	177, 145, 247.9, 265				88.787	0.7476
cmp0073	Positive					6	40	30	249.1	68.9272	68.9, 81, 97, 109, 85				110.347	0.638355
cmp0074	Positive					5.2	60	40	412.2	136.1	136.1, 175, 85, 157, 97				68.5389	0.636764
cmp0075	Positive					6.1	20	60	384.1	98.9965	99, 85, 103, 127, 145, 109, 187				97.3282	0.416334
cmp0076	Positive					6.1	30	30	457.1	162.927	162.9, 91, 198.8				114.63	0.791091
cmp0077	Positive					6.1	60	50	774.1	302.768	302.8, 464.8, 611.9, 627.9				65.2975	0.484775
cmp0078	Positive					6.2	50	30	471.1	162.932	162.9, 91, 119, 324.8				133.018	0.7603
cmp0079	Positive					6	50	20	771.1	404.831	404.8, 260.9, 302.8, 320.9, 201, 344.8				114.628	7.7513e-08
cmp0080	Positive					6.2	40	30	755.1	388.83	388.8, 327, 185.1, 245.1, 227.1, 287				101.991	0.560903
cmp0081	Positive					6.2	20	50	977.1	346.748	346.7, 815, 857.1, 98.9, 610.8, 695, 264.8				169.582	0.783945
cmp0082	Positive					6.3	50	50	562.1	160.985	161, 193, 133, 105, 369.8				133.158	0.53291
cmp0083	Positive					6.3	30	30	312.1	84.9736	85, 97, 69, 81, 109, 127				65.9283	0.69746
cmp0084	Positive					6.4	20	40	392.1	166.994	167, 107, 195, 213, 245, 163				102.627	0.801437
cmp0085	Positive					6.4	40	40	617.1	162.923	162.9, 192.9, 111, 83, 324.7				NA	0.755905
cmp0086	Positive					6.5	40	60	564.1	162.961	163, 205, 177, 223				107.234	0.754814
cmp0087	Positive					6.5	60	60	632.1	130.939	130.9, 307.8, 163, 179, 103, 469.8, 518.9				152.451	0.752675
cmp0088	Positive					6.5	50	20	458.1	230.86	230.9, 96.9, 127, 87				103.624	0.631549
cmp0089	Positive					6.5	60	60	385.1	98.9918	99, 85, 103, 127, 81, 109				68.7782	0.512582
cmp0090	Positive					6.5	50	50	758.1	286.832	286.8, 448.9, 595.9, 612, 388.8, 85				60.1953	0.811548
cmp0091	Positive					6.6	50	50	788.1	316.818	316.8, 478.8, 642, 626				105.675	0.815965
cmp0092	Positive					6.6	60	60	662.1	161.015	161, 193, 307.8, 179, 499.9, 233, 133, 105				121.179	0.742501
cmp0093	Positive					6.6	40	20	232.1	159.023	159, 144.1, 168, 157, 116.1, 131				188.509	0.754716
cmp0094	Positive					6.6	60	50	771.1	302.781	302.8, 465, 99, 344.8				52.4605	0.813199
cmp0095	Positive					6.7	60	30	394.1	176.995	177, 145, 265, 117, 89, 248				70.5054	0.744293
cmp0096	Positive					6.7	50	30	741.1	594.966	595, 270.8, 432.9	Apigenin-O-hexosylhexoside-O-rhamnoside	putative	Flavonoid	379.79	0.775691
cmp0097	Positive					6.7	40	30	223.1	162.957	163, 77, 149, 205, 107, 177				75.1954	0.711617
cmp0098	Positive					6.7	50	50	817.1	346.763	346.8, 508.9, 671				NA	0.778804
cmp0099	Positive					6.7	60	20	596.1	578.124	578.1, 524.1, 326.2, 458.1, 560.2, 338.2				60.4101	0.617369
cmp0100	Positive					6.7	50	30	632.1	374.792	374.8, 230.9, 212.9, 109, 126.9, 356.8, 561, 338.8				129.736	0.537655
cmp0101	Positive					6.8	50	20	516.1	402.837	402.8, 99, 127, 85, 318.8, 288.9, 229				107.6	0.65643
cmp0102	Positive					6.8	60	50	753.1	302.798	302.8, 344.9, 410.9				100.428	0.773338
cmp0103	Positive					6.58	30	40	195.1	88.9979	89, 177, 117, 145, 78.1, 134				74.2534	0.812848
cmp0104	Positive					6.9	40	20	385.1	163.035	163, 99, 85, 103, 127, 188				111.864	0.425738
cmp0105	Positive					6.9	60	20	469.1	162.945	162.9, 187, 229, 271, 201, 131, 103				165.914	0.688037
cmp0106	Positive					6.9	50	50	435.1	153.03	153, 272.9, 147.1, 119				64.8359	0.67358
cmp0107	Positive					6.9	60	30	690.1	270.901	270.9, 432.9, 99, 127, 288.9, 187, 252.9, 414.9				106.048	0.627452
cmp0108	Positive					6.9	50	60	742.1	271.921	271.9, 433, 596.2				54.7486	0.742622
cmp0109	Positive					7	60	20	348.1	329.973	330, 312, 91, 294, 60				61.9779	5.625e-07
cmp0110	Positive					7	50	50	755.1	286.846	286.8, 448.9, 328.9, 99, 127, 593				107.261	0.82253
cmp0111	Positive	611.525	611.161		C27H31O16	7.1	60	30	611.1	302.768	302.8, 464.9, 257	Delphinidin 3-O-rutinoside	putative	Anthocyanin	141.498	0.759407
cmp0112	Positive					7.1	40	40	506.1	177.026	177, 145.1, 325.9, 488, 117, 137				112.338	0.742842
cmp0113	Positive					7.1	50	50	785.1	316.771	316.8, 478.9, 99, 358.9				92.6384	0.459854
cmp0114	Positive					7.1	40	60	355.1	104.978	105, 162.1, 355, 106				NA	0.756179
cmp0115	Positive					6.7	60	50	435.1	153.027	153, 272.9, 147.1, 119				65.5418	0.60603
cmp0116	Positive					7.1	60	40	612.1	303.77	303.8, 177.1, 153.2, 195.1, 413.9, 219, 245, 85				147.315	0.737678
cmp0117	Positive					7.2	40	30	346.1	120.944	120.9, 103, 97, 85, 79, 327.9, 127				117.654	0.568366
cmp0118	Positive					7.2	50	50	787.1	316.757	316.8, 625.1, 479, 358.9	methylQuercetin O-3-rutinoside-O-7-glucoside	putative	Flavonoid	88.3677	0.764939
cmp0119	Positive					7.2	50	50	572.1	176.982	177, 145, 265.9, 161.1, 133, 115.9				82.7338	0.485718
cmp0120	Positive					7.4	40	40	504.1	130.94	130.9, 103, 163, 187.1				127.588	0.010948
cmp0121	Positive					7.4	30	30	439.1	150.987	151, 205, 147, 109, 175				106.821	0.496808
cmp0122	Positive					7.4	60	60	767.1	316.826	316.8, 358.9, 713				102.473	0.508614
cmp0123	Positive					7.4	40	40	476.1	161	161, 105, 133, 193, 115, 79				105.262	0.506764
cmp0124	Positive					7.4	40	60	841.1	160.988	161, 193, 533, 133, 418.9, 695				NA	0.753727
cmp0125	Positive					7.5	40	40	901.1	286.798	286.8, 739, 592.9, 316.7, 127				118.021	0.7448
cmp0126	Positive					7.5	40	40	325.1	163.079	163.1, 205, 247, 219, 177, 149.1				113.022	0.796897
cmp0127	Positive					7.5	50	30	487.1	246.998	247, 163.1, 288.9, 219.1, 271, 205.1				112.797	0.828015
cmp0128	Positive					7.5	40	50	596.1	313.872	313.9, 433.8, 287.9, 337.8, 348, 415.8, 272				NA	0.738996
cmp0129	Positive					7.6	50	20	518.1	499.973	500, 464, 217.1, 177.1, 446, 249				282.447	0.634521
cmp0130	Positive					7.6	60	30	602.1	374.797	374.8, 230.9, 127, 212.9, 97, 272.8				NA	0.751469
cmp0131	Positive					7.6	60	40	927.1	474.88	474.9, 430.9, 368.9, 412.9				NA	0.481816
cmp0132	Positive					7.6	40	50	482.1	106.997	107, 93, 97, 135				124.383	0.479512
cmp0133	Positive					7.7	50	40	352.1	96.9421	96.9, 87, 85, 69, 109, 127				131.409	0.761904
cmp0134	Positive					7.7	50	50	579.1	313.116	313.1, 283, 432.9, 336.9, 322.9, 414.9	Vitexin 2''-O-beta-L-rhamnoside	putative	Flavonoid	NA	0.566656
cmp0135	Positive					7.7	50	40	416.1	178.03	178, 236, 254, 107, 218.2, 163.2				NA	0.746748
cmp0136	Positive					7.8	60	50	580.1	313.929	313.9, 283.9, 433.9, 337.8, 367.9, 323.8				NA	0.543376
cmp0137	Positive					7.8	50	30	871.1	708.999	709, 432.8, 312.8, 282.8, 414.9, 853.1, 336.8				NA	0.758205
cmp0138	Positive					7.8	50	30	499.1	192.903	192.9, 133, 178, 99, 165.1				123.982	0.753407
cmp0139	Positive					7.9	30	50	478.1	202.996	203, 245, 161.1, 263, 149.1, 191				146.659	0.80937
cmp0140	Positive					7.9	40	20	310.1	176.938	176.9, 89, 145, 117				825.326	0.708938
cmp0141	Positive					7.9	60	40	483.1	320.829	320.8, 230.9, 177, 69, 302.8, 159.1				134.219	0.790454
cmp0142	Positive					8	20	20	208.1	86.9716	87, 79, 106.1, 77				15.5164	0.00531145
cmp0143	Positive					8	20	40	829.1	235.036	235, 177.1, 253, 415, 217.2, 397, 199.2				NA	0.770982
cmp0144	Positive					7.84	50	40	726.1	272.869	272.9, 153, 195, 219, 261				NA	0.00276774
cmp0145	Positive					8	50	50	904.1	272.903	272.9, 579, 195, 314.8, 725, 380.9				138.669	0.00719126
cmp0146	Positive					8.1	50	30	580.1	273.866	273.9, 153, 195				NA	0.00325034
cmp0147	Positive					8.1	40	40	758.1	272.851	272.9, 579, 195, 153, 314.8, 380.7, 97				NA	0.633195
cmp0148	Positive					8.1	40	30	597.1	272.869	272.9, 153, 195, 219, 338.8				74.5602	0.71077
cmp0149	Positive					8.1	50	40	509.1	202.9	202.9, 147				99.5489	0.739409
cmp0150	Positive					8.2	50	40	443.1	160.992	161, 105, 133, 193, 250.9, 115				NA	0.609103
cmp0151	Positive					8.2	60	50	678.1	161.028	161, 193, 133, 105				118.26	0.76395
cmp0152	Positive					8.2	50	40	721.1	192.933	192.9, 161, 644, 127, 99				120.36	0.6806
cmp0153	Positive					8.2	50	30	643.1	192.912	192.9, 127, 109, 270.8, 99, 462.9, 414.9				130.465	0.659208
cmp0154	Positive					8.2	30	40	520.1	161.064	161.1, 219.1, 145.1, 201, 105, 119				170.413	0.551747
cmp0155	Positive					8	50	30	667.1	272.848	272.8, 152.5				80.1674	0.7245
cmp0156	Positive					8.3	20	40	402.1	162.958	163, 286.8, 204.9, 177, 222.9, 97				NA	0.77119
cmp0157	Positive					8.3	30	30	284.1	113.996	114, 96.1, 209, 79, 323				49.9125	0.767107
cmp0158	Positive					8.3	60	30	755.1	286.792	286.8, 302.8, 245				NA	0.77954
cmp0159	Positive					8.4	60	40	595.1	286.764	286.8, 312.9, 342.9, 153.1				108.579	0.734946
cmp0160	Positive					8.4	60	30	815.1	346.775	346.8, 797, 126.9, 99, 187, 271, 414.8				178.142	0.659495
cmp0161	Positive		580.179		C27H32O14	8.4	60	60	581.1	272.873	272.9, 153.1, 195.2, 338.9, 219.1, 382.9	Naringenin 7-O-neohesperidoside (Naringin)	putative	Flavonoid	52.0471	0.760574
cmp0162	Positive					8.4	40	60	648.1	130.937	130.9, 103, 163, 219				136.945	0.447138
cmp0163	Positive					8.4	60	40	459.1	414.913	414.9, 211, 245, 153				155.238	0.745189
cmp0164	Positive					8.5	50	40	488.1	204.921	204.9, 163				134.833	0.769771
cmp0165	Positive					7.5	50	40	446.1	131.1	131.1, 103, 163				123.532	0.771593
cmp0166	Positive					8.5	60	30	785.1	316.75	316.7, 358.8, 622.9, 126.9, 109				96.1507	0.548932
cmp0167	Positive					8.5	60	20	315.1	194.895	194.9, 105				50.9522	0.724689
cmp0168	Positive					8.5	60	40	728.1	272.867	272.9, 195, 219, 383.8, 262.9, 338.9, 153, 418.9				57.4223	0.752345
cmp0169	Positive					8.6	60	30	739.1	286.794	286.8, 153.2, 195.1, 219.1				168.993	0.721211
cmp0170	Positive					8.3	40	30	225.1	146.998	147, 91, 119, 191.9, 175, 76				223.686	0.680992
cmp0171	Positive					8.6	50	60	835.1	192.924	192.9, 127				NA	0.774008
cmp0172	Positive					8.6	50	20	371.1	209.001	209, 165, 151				93.0623	0.636727
cmp0173	Positive					8.6	40	40	291.1	174.955	175, 217, 189, 163				NA	0.747428
cmp0174	Positive					9.6	40	50	385.1	162.942	162.9, 205, 187, 228.9				NA	0.559283
cmp0175	Positive					8.7	20	40	486.1	204.929	204.9, 163, 228.9, 270.9, 288.8, 222.9, 306.8				NA	0.803866
cmp0176	Positive					8	50	60	725.1	270.825	270.8, 533, 579.1				NA	0.767847
cmp0177	Positive					8.8	60	40	727.1	272.964	273, 219, 195, 261, 153, 382				NA	0.724335
cmp0178	Positive					8.8	30	30	309.1	84.9811	85, 99, 119, 147				42.1043	0.75925
cmp0179	Positive					8.8	60	60	374.1	90.9874	91, 195, 302.9, 245, 262.9, 153.1, 135, 344.9				95.3056	0.804813
cmp0181	Positive					8.9	40	60	611.1	177.278	177.3, 302.8, 153.1, 195.1, 219, 245.1, 413, 369				239.445	0.608797
cmp0182	Positive					8.9	40	20	496.1	374.794	374.8, 230.9, 127, 109, 85, 97, 187, 290.8				159.886	0.604836
cmp0183	Positive					9	40	30	613.1	302.903	302.9, 177.2, 153.1, 450.9, 195, 414.9, 85, 263				NA	0.731046
cmp0184	Positive					9	50	50	559.1	177.061	177.1, 235, 217, 99				150.035	0.758953
cmp0185	Positive					9	50	50	398.1	114.001	114, 209.1, 228.1, 96				41.2559	0.768719
cmp0187	Positive					9	60	40	486.1	218.027	218, 468, 338.9, 250, 163, 312.8, 111, 357				NA	0.750618
cmp0188	Positive					9	60	50	789.1	192.92	192.9, 711, 126.9				NA	0.643813
cmp0189	Positive					9.1	30	20	379.1	360.87	360.9, 186.1, 229, 201, 173.1, 159.1				64.388	0.756302
cmp0190	Positive					9.1	40	30	560.1	235.992	236, 177.1, 253				NA	0.698066
cmp0191	Positive					9.1	60	60	949.1	206.922	206.9, 175, 350.8, 147, 368.8				NA	0.763336
cmp0192	Positive					9.1	30	30	641.1	206.914	206.9, 175, 147, 119				NA	0.797916
cmp0193	Positive					9.2	50	30	544.1	526.037	526, 217.1, 379, 251				NA	0.755446
cmp0194	Positive					9.2	50	20	593.1	286.488	286.5, 99, 127, 85, 328.8, 109				91.6543	0.646933
cmp0195	Positive					9.2	40	30	291.1	162.942	162.9, 205, 175				173.185	0.750987
cmp0196	Positive					9.2	50	50	454.1	113.984	114, 209.1, 228.1, 322, 444.6, 96.1				45.3302	0.565789
cmp0197	Positive					9.3	30	20	446.1	162.932	162.9, 103, 131				128.229	0.701278
cmp0198	Positive					8.97	40	20	197.1	178.984	179, 91, 105, 133, 161, 77, 114.9				56.558	0.537842
cmp0199	Positive		304.095		C16H16O6	9.3	50	30	305.1	202.899	202.9, 147, 159, 91, 131	Heraclenol	standard	Coumarin	248.564	0.672548
cmp0200	Positive					9.3	50	20	263.1	202.949	202.9, 173, 161, 128				125.819	0.744367
cmp0201	Positive					9.4	60	40	723.1	270.812	270.8, 577.1, 312.9				169.643	0.596296
cmp0202	Positive					9.4	40	20	397.1	234.977	235, 114.1, 217.1, 177.1				119.184	0.667239
cmp0203	Positive					9.4	50	20	624.1	317.775	317.8, 99, 127, 359.8				95.9379	0.619243
cmp0204	Positive					9.5	40	50	393.1	174.982	175, 217, 189, 235				153.556	0.722421
cmp0205	Positive					9.5	50	50	502.1	178.102	178.1, 236				109.046	0.775363
cmp0206	Positive					9.5	60	40	726.1	273.016	273, 153.1, 195.1, 99, 219, 85, 127, 339				123.308	0.593195
cmp0207	Positive					9.5	30	60	580.1	153.009	153, 273.9, 195, 147				136.206	0.00112116
cmp0208	Positive					9.5	50	60	845.1	202.984	203, 193, 310.8, 617, 127, 109, 271, 490.9				NA	0.751035
cmp0209	Positive					9.7	60	20	399.1	236.974	237, 189, 219.1, 161.2, 107				116.957	0.677717
cmp0210	Positive					9.7	40	50	460.1	202.995	203, 161.1, 245, 171.2, 263				117.807	0.781527
cmp0211	Positive					9.7	60	50	729.1	192.894	192.9, 243, 260.9, 567.1, 188.9, 175, 130.9				149.02	0.643084
cmp0212	Positive					9.8	50	50	521.1	153.041	153, 272.9, 147.1				64.0047	0.686475
cmp0213	Positive					9.8	40	20	394.1	375.873	375.9, 201, 187.1, 229, 159.1				58.1612	0.727062
cmp0214	Positive					9.8	60	40	572.1	204.949	204.9, 163				156.693	0.55279
cmp0215	Positive					9.9	50	20	495.1	246.875	246.9, 187, 229, 175				185.207	0.695361
cmp0216	Positive					9.9	60	60	665.1	270.255	270.3, 519, 579.2				87.4315	0.736721
cmp0217	Positive					9.9	60	60	522.1	153.005	153, 273.9, 147.1				62.1817	0.631982
cmp0218	Positive					9.9	40	50	555.1	228.975	229, 270.9, 205, 163, 288.8, 306.8, 330.8, 217				155.534	0.790626
cmp0219	Positive					10	40	50	471.1	187.06	187.1, 163, 229, 205, 201				150.238	0.729889
cmp0220	Positive					10.1	60	30	668.1	425.088	425.1, 471, 161.3, 213.1, 375, 105				NA	0.752
cmp0221	Positive					9.78	60	50	184.1	98.8744	98.9, 81				74.7143	0.618117
cmp0222	Positive					10.1	50	20	737.1	286.792	286.8, 99, 126.9, 187, 270.9				NA	0.746026
cmp0223	Positive					10.2	50	30	513.1	228.967	229, 187, 173.1, 201, 159.1, 109, 205, 191				58.6246	0.762061
cmp0224	Positive					10.2	50	60	645.1	177.161	177.2, 235, 217, 253				107.672	0.742316
cmp0225	Positive	430.405	430.126		C22H22O9	10.2	60	30	431.1	386.898	386.9, 183, 345	Methylapigenin C-rhamnoside	putative	Flavonoid	NA	0.550671
cmp0226	Positive					10.2	40	40	291.1	174.933	174.9, 217, 163				156.399	0.755629
cmp0227	Positive		456.194		C29H28O5	10.2	50	20	457.1	208.974	209, 165.1, 151.1, 149.1	8-Methyl-2-oxo-4-phenyl-2H-chromen-7-yl 4-(hexyloxy)benzoate	putative	Polyphenol	73.1612	0.642067
cmp0228	Positive					10.3	50	50	653.1	202.909	202.9, 346.8, 99, 127, 270.9, 288.8				NA	0.754234
cmp0231	Positive					10.4	60	60	855.1	202.901	202.9, 310.7, 126.9, 617, 99, 270.8				NA	0.734194
cmp0232	Positive					10.4	40	40	525.1	192.929	192.9, 107, 135, 288.8, 481, 93				NA	0.704652
cmp0233	Positive					10.5	40	30	257.1	152.94	152.9, 103, 131, 214.9				138.352	0.485703
cmp0234	Positive					10.5	50	40	539.1	204.959	205, 163, 217, 291				NA	0.80702
cmp0235	Positive					10.5	40	30	621.1	206.911	206.9, 175, 147.1, 119, 235, 350.9				300.41	0.603472
cmp0236	Positive					10.6	50	30	544.1	237.972	238, 219, 98.9, 161.1, 526, 201, 127				130.942	0.718765
cmp0237	Positive					10.36	30	40	184.1	60.9289	60.9, 99, 81, 77				60.9105	0.0758446
cmp0238	Positive					10.6	40	30	288.1	152.929	152.9, 162				NA	0.541442
cmp0239	Positive					10.6	50	30	543.1	236.994	237, 189.1, 219.1, 161.1				129.937	0.756807
cmp0240	Positive					10.6	40	30	665.1	272.839	272.8, 153, 195				113.929	0.52056
cmp0241	Positive					10.6	50	40	453.1	216.906	216.9, 175, 235				160.195	0.75694
cmp0242	Positive					10.7	50	30	439.1	133.006	133, 137, 191.1, 107				103.416	0.749123
cmp0244	Positive					10.8	30	30	265.1	173.086	173.1, 187, 91, 201				53.3417	0.616325
cmp0245	Positive					10.8	60	60	567.1	224.07	224.1, 167.1, 242, 327				90.6133	0.500461
cmp0246	Positive					10.8	60	30	483.1	217	217, 177.1, 235				114.275	0.749738
cmp0247	Positive					10.9	50	20	499.1	250.944	250.9, 233, 177, 159				123.579	0.759347
cmp0248	Positive					11	40	40	729.1	701.544	701.5, 588.3, 711.4, 616.2, 224	Tricin O-glyceryl-hexosyl-O-hexoside	putative	Flavonoid	NA	0.748288
cmp0250	Positive					11	60	40	483.1	234.959	235, 217.1, 189				103.012	0.742602
cmp0253	Positive					11.1	40	30	319.1	257.192	257.2, 300.1, 344.1, 102, 212.1, 88				39.0791	0.743554
cmp0254	Positive					11.2	60	30	874.1	599.032	599, 659.2, 161, 571.1, 617.1				92.9402	0.821449
cmp0255	Positive					11.2	50	30	639.1	246.868	246.9, 229, 187, 175				NA	0.756401
cmp0256	Positive					11.3	50	30	486.1	237.048	237, 238.1, 220.1, 81, 162.2, 147.1				103.797	0.748012
cmp0257	Positive					11.3	40	40	535.1	202.899	202.9, 214.9, 135, 354.8, 107, 93				257.44	0.000223147
cmp0258	Positive					11.4	30	40	470.1	204.92	204.9, 163, 223, 290.9				NA	0.772794
cmp0259	Positive					11.4	40	40	453.1	204.996	205, 163, 222.9				177.34	0.751272
cmp0261	Positive					11.6	40	20	504.1	203.029	203, 147.1, 105				111	0.814599
cmp0262	Positive					11.7	30	40	639.1	162.948	162.9, 247, 229				238.061	0.72052
cmp0263	Positive					11.8	50	30	580.1	374.784	374.8, 271.8, 135, 153				120.199	0.685048
cmp0264	Positive					11.8	20	40	552.1	202.887	202.9, 215, 107, 135, 159.1, 336.9				240.679	0.482796
cmp0265	Positive					11.8	60	30	628.1	235.976	236, 217, 109, 374.8, 99, 159				NA	0.694037
cmp0266	Positive					11.8	50	20	355.1	202.889	202.9, 147, 91, 107, 159, 215				247.977	0.479616
cmp0267	Positive				C21H24O6	11.6	50	30	373.1	202.876	202.9, 147, 215, 354.8, 91, 159	6',7'-Dihydroxy-bergamottin	putative	Coumarin	243.205	0.605647
cmp0268	Positive					11.9	30	30	522.1	203.051	203.1, 107, 135, 184, 221				161.371	0.716721
cmp0269	Positive					11.9	30	20	374.1	203.887	203.9, 147, 160, 215.8, 107, 93				NA	0.484405
cmp0270	Positive					12	60	40	515.1	161.061	161.1, 187.1, 205, 95, 231, 105				116.906	0.776312
cmp0271	Positive					12.1	50	50	539.1	216.975	217, 175, 189, 258.9, 229, 201				171.056	0.746588
cmp0272	Positive					12.1	50	30	704.1	686.213	686.2, 221, 668.2, 249, 185, 305.9				212.648	0.685548
cmp0273	Positive					12.1	60	30	630.1	238.023	238, 219, 145, 280.1, 189.1, 109				NA	0.74891
cmp0274	Positive					12.2	40	40	581.1	162.946	162.9, 135.1, 107, 93, 175, 296.9				204.556	0.626536
cmp0275	Positive					12.2	40	30	666.1	202.985	203, 270.8, 221, 375, 104, 162.9, 547.1				175.009	0.506412
cmp0276	Positive					12.4	60	20	589.1	571.125	571.1, 245, 553.2, 526.2, 211, 153.1				246.681	0.752301
cmp0277	Positive					12.4	50	20	590.1	572.135	572.1, 245, 187, 209, 159, 459				246.862	0.747315
cmp0278	Positive					12.5	50	20	467.1	201.034	201, 159, 145, 119, 173, 105, 81				123.837	0.748168
cmp0279	Positive					12.6	40	50	679.1	202.903	202.9, 214.9, 135.1, 153, 607.1, 107.1				242.936	0.584119
cmp0280	Positive					12.7	50	20	532.1	203.031	203, 147.1, 184.1, 105, 109.1, 119.1				155.104	0.7997
cmp0281	Positive					12.9	50	20	721.1	270.846	270.8, 99, 126.9, 288.8, 432.9				NA	0.768895
cmp0282	Positive					12.9	50	50	556.1	204.918	204.9, 163, 291, 223, 177				NA	0.754027
cmp0283	Positive					13	50	40	489.1	161.048	161, 95, 187, 105, 243				134.176	0.707595
cmp0284	Positive					13.1	50	30	627.1	234.98	235, 217, 159.1, 109, 374.8				136.745	0.75262
cmp0285	Positive					13.1	60	30	396.1	225.849	225.8, 193, 79.1				171.399	0.671824
cmp0286	Positive					13.2	60	50	603.1	202.891	202.9, 215, 135, 107, 93				150.647	0.520381
cmp0287	Positive					13.2	60	40	474.1	161.12	161.1, 187.1, 341, 95, 169.1, 427				125.381	0.755143
cmp0288	Positive					12.7	60	30	318.1	270.075	270.1, 282.1, 300, 252.2, 95, 60, 219.1				65.8086	0.697813
cmp0289	Positive					13.3	60	40	585.1	202.897	202.9, 214.9, 288.8, 176.9, 525.7				NA	0.604966
cmp0290	Positive					13.3	50	20	429.1	304.908	304.9, 159, 262.9, 322.9, 185, 145.1, 95, 411				134.851	0.760722
cmp0291	Positive					13.3	60	40	490.1	161.087	161.1, 473, 369, 187, 94.9, 243				129.669	0.72775
cmp0292	Positive					13.5	50	30	381.1	219.001	219, 177, 237, 161, 318.9, 107, 99, 362.9				167.018	0.736526
cmp0293	Positive					13.6	40	40	622.1	202.922	202.9, 215, 107, 135.1, 93.1, 337.9				153.569	0.514147
cmp0294	Positive		470.194		C26H30O8	13.6	60	60	471.1	161.114	161.1, 213.1, 105, 95, 187.2, 133	Limonin	putative	Terpenoid	53.0698	0.602871
cmp0295	Positive					13.7	50	50	638.1	202.914	202.9, 215, 107, 135, 93, 153.2				193.927	0.435642
cmp0296	Positive					13.7	50	30	472.1	426.005	426, 95, 105.1, 161.2, 368.1, 214.2				54.7771	0.644935
cmp0297	Positive				C21H22O5	13.7	50	20	355.1	203	203, 147.2, 107.1, 215, 91.1, 135.1				205.306	0.500459
cmp0298	Positive					13.7	50	20	473.1	426.985	427, 161.1, 187.1, 95, 341, 369				56.0255	0.480465
cmp0299	Positive					13.8	60	40	390.1	202.877	202.9, 147, 159, 214.9				180.228	0.514893
cmp0300	Positive					13.8	20	30	278.1	188.954	189, 103, 131, 243, 261, 77				129.033	0.549054
cmp0301	Positive					13.8	40	30	373.1	202.322	202.3, 215, 147.2, 107.1, 135.1, 91.1				NA	0.7022
cmp0302	Positive					13.8	60	40	550.1	161.129	161.1, 369, 533, 411, 187.1, 94.9, 455, 351				81.2189	0.758891
cmp0303	Positive					13.9	50	50	745.1	202.88	202.9, 214.9, 135, 107, 336.8, 153.2, 93				NA	0.733294
cmp0304	Positive					13.9	60	30	798.1	514.982	515, 161.1, 215.1, 341, 187, 369				95.2575	0.74602
cmp0305	Positive					14.1	50	30	288.1	242.059	242.1, 203.9, 287.9, 148, 132, 91				133.894	0.573098
cmp0306	Positive					14.3	50	20	372.1	203.886	203.9, 147, 269.7, 355.8, 283.8, 159				NA	0.703616
cmp0307	Positive					14.3	40	40	547.1	202.889	202.9, 215, 107, 159.1, 147				NA	0.514981
cmp0308	Positive					14.4	60	40	532.1	161.045	161, 411, 515, 187, 235, 454.9, 95				59.0311	0.724149
cmp0309	Positive					14.5	40	40	404.1	373.924	373.9, 329.8, 202.9, 256.9, 283.8, 177				165.705	0.617434
cmp0310	Positive					14.5	50	40	471.1	249.11	249.1, 375, 393, 95, 453, 263, 305, 145.2				54.2855	0.741446
cmp0311	Positive		286.084		C16H14O5	14.5	50	30	287.1	202.905	202.9, 147, 91, 159, 131	Oxypeucedanin	putative	Coumarin	262.658	0.615892
cmp0312	Positive					14.5	60	60	487.1	94.9772	95, 427, 409, 161.1, 385, 349, 307				70.9511	0.765117
cmp0313	Positive					14.5	40	30	288.1	203.898	203.9, 148, 91, 132				323.023	0.603765
cmp0314	Positive					14.6	60	60	515.1	161.28	161.3, 187.2, 215.1, 411, 105, 231				56.681	0.743028
cmp0315	Positive					15.1	60	40	434.1	403.906	403.9, 345.8, 165, 373.8, 327.8				196.532	0.604431
cmp0317	Positive					15.1	30	20	261.1	192.923	192.9, 133, 178, 150, 122, 137				335.945	0.657712
cmp0318	Positive					14.2	60	40	533.1	160.985	161, 105, 369, 341, 133, 185.2				81.6756	0.684002
cmp0320	Positive					14.3	50	40	516.1	161.036	161, 95, 105, 412.1, 133, 470.1				58.091	0.761804
cmp0321	Positive					15.6	60	40	638.1	334.923	334.9, 220, 554.3, 188.1, 202.9				190.214	0.744279
cmp0322	Positive					16	60	40	791.1	436.918	436.9, 376.9, 184, 225, 303.2, 175.1				NA	0.506591
cmp0323	Positive					16.3	10	30	387.1	202.889	202.9, 147, 107, 159, 215, 93	Methyl-6',7'-dihydroxy-bergamottin	putative	Coumarin	NA	0.476029
cmp0324	Positive					16.3	10	30	404.1	202.881	202.9, 147, 107, 159, 214.9, 91				190.527	0.488629
cmp0325	Positive		230.094		C14H14O3	16.37	40	20	231.1	162.947	162.9, 107, 91, 202, 119	7-Prenyloxycoumarin	standard	Coumarin	396.126	0.72036
cmp0326	Positive					16.5	50	20	452.1	310.964	311, 280.1, 337.1, 95, 167, 181.8				87.3658	0.503721
cmp0327	Positive					16.6	50	20	464.1	322.922	322.9, 292.1, 446.1, 107, 91, 184.1				72.6303	0.784083
cmp0328	Positive					16.6	60	40	640.1	336.957	337, 219.9, 188, 285.8, 267.9, 622.1				215.273	0.74425
cmp0329	Positive					16.7	50	40	641.1	337.956	338, 219.9, 285.8, 188.1, 93, 623.1				219.776	0.753066
cmp0330	Positive					16.8	50	30	519.1	184.004	184, 104.1, 501.2, 125, 86.1, 166.1				47.5151	0.799333
cmp0331	Positive		300.1		C17H16O5	16.8	40	20	301.1	232.859	232.9, 217.9, 162, 173, 189, 134	Phellopterin	standard	Coumarin	325.005	0.576312
cmp0332	Positive					16.9	40	40	302.1	218.858	218.9, 233.9, 162, 172.9, 189.8, 245.8, 151, 133.9				NA	0.52942
cmp0333	Positive					17	60	40	640.1	538.168	538.2, 188.1, 337, 556.2, 219.9, 275.9				275.199	0.745334
cmp0334	Positive					17	40	20	372.1	135.051	135.1, 107, 153, 93, 203, 269.8, 355.8				216.738	0.539567
cmp0335	Positive		244.11		C15H16O3	17.09	40	20	245.1	188.925	188.9, 103, 131, 161, 203, 77	Osthol	standard	Coumarin	172.322	0.508974
cmp0336	Positive					17.2	60	20	620.1	422.977	423, 479, 173, 161.1, 261.1, 99				376.705	0.757435
cmp0337	Positive		300.1		C17H16O5	17.3	40	20	301.1	232.855	232.9, 173, 217.9, 162, 145, 134	Cnidilin	putative	Coumarin	325.728	0.697813
cmp0338	Positive					17.4	50	30	440.1	298.98	299, 268, 421.9, 168.9, 378.9, 311, 113				143.938	0.679779
cmp0339	Positive					17.4	60	40	272.1	203.89	203.9, 148.1, 91, 160.1, 132.1, 119				159.157	0.700323
cmp0340	Positive					17.5	60	40	396.1	202.885	202.9, 84, 121, 126, 195, 93, 159, 215				NA	0.659578
cmp0341	Positive					17.5	30	20	274.1	205.902	205.9, 149, 92, 160, 104.1				161.489	0.716983
cmp0342	Positive					17.5	30	30	532.1	260.991	261, 243, 353, 335, 187.1, 145, 161.1				92.3092	0.739368
cmp0343	Positive					17.6	60	40	478.1	337.039	337, 460.1, 306.1, 95, 263.1, 81				78.9747	0.748244
cmp0344	Positive					17.7	50	30	479.1	337.992	338, 307.1, 461.1, 264.1, 95, 246.1				79.0914	0.747202
cmp0345	Positive					17.8	50	40	616.1	312.997	313, 188, 514.2, 219.9, 532.2, 275.9				267.89	0.689806
cmp0346	Positive					17.9	40	30	200.1	87.977	88, 102.1, 99, 74, 116				59.6582	0.717429
cmp0347	Positive					17.9	40	30	371.1	216.852	216.9, 173, 201, 145, 161, 189				NA	0.733846
cmp0348	Positive					18	40	30	388.1	216.853	216.9, 189, 161, 139.9, 256.9, 284.8				NA	0.786452
cmp0349	Positive				C21H44NO7P	18	50	30	454.1	312.965	313, 257, 282.1, 95	LysoPE 16:0	putative	Lipid	90.2271	0.687287
cmp0350	Positive					18.6	50	30	455.1	313.989	314, 161, 283.1, 173, 437, 131				93.5062	0.683136
cmp0352	Positive		479.301		C23H46NO7P	19.1	50	30	480.1	339.015	339, 462.1, 308.1, 184, 95, 265.1	LysoPE 18:1	putative	Lipid	105.013	0.765241
cmp0354	Positive		328.167		C20H24O4	19.4	60	40	329.1	192.918	192.9, 178.1, 133, 137, 150.1, 122, 105	5-Geranyloxy-7-methoxycoumarin	putative	Coumarin	194.512	0.508041
cmp0355	Positive					19.5	30	20	330.1	193.92	193.9, 177.9, 133, 121.8, 150, 137				211.743	0.491028
cmp0356	Positive					19.8	60	60	355.1	172.999	173, 219, 145, 203, 163, 268.8	Hydroxy-bergamottin	putative	Coumarin	144.128	0.7442
cmp0357	Positive					19.9	60	30	400.1	218.856	218.9, 173, 145, 189, 286.8				113.157	0.748261
cmp0358	Positive					19.9	30	20	288.1	219.865	219.9, 174, 145, 163, 89, 107				145.82	0.741757
cmp0359	Positive					20	50	20	357.1	220.879	220.9, 174, 146.1, 163, 91, 134.1				NA	0.757395
cmp0360	Positive					20	20	30	372.1	218.869	218.9, 173, 269.8, 145, 355.8, 286.9				143.306	0.796432
cmp0361	Positive					20.2	10	40	749.1	578.155	578.2, 376.9, 225, 547.2, 241, 290.9				186.019	0.499376
cmp0362	Positive					20.2	20	30	356.1	202.888	202.9, 147, 219.9, 95, 173, 243				171.552	0.663234
cmp0363	Positive					20.4	30	30	338.1	215.881	215.9, 95, 187.9, 81, 147, 321, 303.1, 203.8				NA	0.693034
cmp0364	Positive					20.5	30	60	728.1	202.911	202.9, 215, 153.1, 107, 337, 183.9				246.886	0.684536
cmp0365	Positive		300.1		C17H16O5	20.8	30	20	301.1	163.958	164, 107, 91, 120, 81	Cnidilin	putative	Coumarin	138.199	0.636023
cmp0366	Positive					20.9	50	20	354.1	262.008	262, 244, 91.1, 79, 107, 354.1, 131				84.0337	0.760531
cmp0367	Positive					20.9	20	30	601.1	162.942	162.9, 286.9, 203, 213, 155, 107				NA	0.536747
cmp0369	Positive		338.152		C21H22O4	21.2	50	50	339.1	202.887	202.9, 147, 159, 91, 131, 81	Bergamottin	putative	Coumarin	177.541	0.540646
cmp0370	Positive					21.3	40	20	340.1	203.896	203.9, 148, 91, 160, 175, 79				170.886	0.553422
cmp0371	Positive					21.5	20	50	641.1	202.914	202.9, 286.8, 214.9, 107.1, 187				269.327	0.547645
cmp0374	Positive					21.7	10	30	647.1	577.961	578, 223.9, 375.8, 264.9, 240.8, 361				170.167	0.754617
cmp0377	Positive		103.063		C4H9NO2	1.53	60	60	104.1	58.1	58.1, 87.1, 83, 60.2	2-Aminoisobutyric acid	putative	Amino acid derivative	45.7904	0.488518
cmp0378	Positive		137.084		C8H11NO	1.72	30	20	138.091	121.1	121.1, 94.1, 78, 103, 110, 121	L-Tyramine	standard	Amino acid	NA	0.48741
cmp0379	Positive		143.04		C6H9NOS	5.47	50	30	144.04	113.03	113, 84, 98.1, 125.9, 58.1, 68.7	4-Methyl-5-thiazoleethanol	putative	Others	67.8171	0.506746
cmp0380	Positive					2.065	30	30	145.1	85	85, 99.1, 103, 68.9, 58.9				21.4334	0.0613271
cmp0381	Positive		146.037		C9H6O2	6.41	60	30	147.037	91.0542	91.1, 119, 84	Coumarin	putative	Coumarin	73.9091	0.813707
cmp0382	Positive	147.076	146.069	-1.22385	C5H10N2O3	1.41	40	20	147.1	84.1	84.1, 130, 102, 55.9	L-Glutamine	standard	Amino acid	55.4478	0.710294
cmp0383	Positive					3.727	50	40	161.1	68.8	68.8, 101, 98, 133.1, 119, 83				73.6081	0.593119
cmp0384	Positive		162.032		C9H6O3	8.55	30	30	163	107	107, 119, 91, 77, 134.9	7-Hydroxycoumarin	standard	Coumarin	121.597	0.478102
cmp0385	Positive					14.94	60	30	166.1	121.1	121.1, 148.1, 111.1, 93.1				841.482	0.76378
cmp0386	Positive					4.094	60	40	167.1	121.1	121.1, 149.3, 103, 91, 76.9, 131.1				73.196	0.525532
cmp0388	Positive		212.072		C10H12N2O	1.58	40	20	177.1	160.1	160.1, 132.2, 115.2, 105.2, 89.2, 77.2	Serotonin hydrochloride	standard	Amino acid derivative	53.6379	0.718475
cmp0389	Positive		176.095		C10H12N2O	2.22	50	20	177.2	160.2	160.2	Serotonin	standard	Amino acid derivative	54.2828	0.744499
cmp0390	Positive					1.17	60	30	181.1	99	99, 104, 117, 85				46.2595	0.00473996
cmp0391	Positive					4.95	50	30	188.2	142.1	142.1, 170.1, 114.1, 96.1				63.0446	0.75539
cmp0392	Positive					5.77	60	20	195.2	177.1	177.1, 145.1, 117.1, 89.1				72.5868	0.773011
cmp0393	Positive					1.163	40	20	200.2	98.7	98.7, 117, 140.1, 159.3, 91.9, 82.2				48.508	6.01688e-05
cmp0394	Positive		216.042		C12H8O4	13.3	50	30	217.05	202	202, 174.1, 91, 77, 103	Bergapten	putative	Coumarin	391.13	0.768976
cmp0395	Positive	220.119	219.111	3.63442	C9H17NO5	4.8	50	20	220.111	90.0556	90.1, 184, 202, 123.9, 174, 96	D-Pantothenic acid	standard	Vitamin	30.8347	0.685223
cmp0396	Positive		222.08		C11H11FN2O2	7.89	40	20	223.08	109.045	109	6-Fluoro-DL-tryptophan	putative	Amino acid derivative	92.5672	0.754672
cmp0397	Positive					2.291	20	20	226.1	84.9	84.9, 97, 149.2, 208.4, 180.2, 127.1				143.248	0.755757
cmp0398	Positive					7.64	30	20	227.2	114.1	114.1, 209.2, 93.1, 79.1				58.943	0.756908
cmp0399	Positive					6.343	60	40	231.2	158.3	158.3, 168.3, 143.3, 214.5, 188.4, 130.2				186.094	0.758946
cmp0400	Positive					7.87	60	10	235.2	177.2	177.2, 107.1, 91.1, 79.1				89.1032	0.767493
cmp0401	Positive					7.39	20	20	243.2	161.2	161.2, 137.1, 109.2, 81.1				56.9471	0.741856
cmp0402	Positive		244.07		C9H12N2O6	2.31	20	20	245.1	113.1	113.1, 227.2, 96.1, 84.2	Uridine	putative	Nucleic acid derivative	62.7167	0.48473
cmp0403	Positive					8.93	40	30	252.2	120	120, 103, 146.2, 161.3, 188.4, 206.4				49.7996	0.465988
cmp0404	Positive		260.105		C15H16O4	13.4	60	20	261	242.9	242.9, 201.1, 130.3, 102.6, 77, 72.1	Meranzin	putative	Coumarin	141.178	0.753674
cmp0405	Positive		260.105		C15H16O4	8.79	50	20	261.2	189.1	189.1, 161.2, 131.1, 103.1	Murraol	putative	Coumarin	141.637	0.816448
cmp0406	Positive					1.953	40	20	261.2	99	99, 189.4, 131.1, 144.2, 103, 243.7				65.4713	0.738171
cmp0407	Positive		266.139		C14H20NO4	4.5	60	30	266.139	117.035	117, 177.9, 89, 146, 249	Caffeoylcholine	putative	Vitamin	41.7635	0.691334
cmp0408	Positive					7.632	40	30	267.1	189.4	189.4, 147.2, 231.5, 249.6, 91, 105				88.4056	0.649531
cmp0409	Positive					3.4	30	30	269.081	137.047	137, 119, 93.9	Inosine	putative	Nucleic acid derivative	200.879	0.567958
cmp0410	Positive		270.089		C16H14O4	17.492	30	50	271.2	203.4	203.4, 147.2, 91, 159.3, 131.1, 103	Isoimperatorin	putative	Coumarin	157.441	0.706993
cmp0411	Positive					8.864	60	20	273.2	153.2	153.2, 91, 119, 141.2, 171.2, 196.3				44.7852	0.722536
cmp0412	Positive					11.3	50	30	275.3	257.4	257.4, 231.4, 106.1, 88.1				41.5686	0.393821
cmp0413	Positive					19	50	30	277.2	235.2	235.2, 219.3, 179.2, 159.2				51.8139	0.0925055
cmp0414	Positive					10.5	20	30	282.1	187.2	187.2, 247.2, 229.2, 173.2				58.851	0.492986
cmp0415	Positive					6.51	30	50	284.3	103.1	103.1, 248.2, 163.2, 131.1				143.01	0.817495
cmp0416	Positive					1.609	50	30	287.3	143	143, 134.6, 158.3, 84.2, 102.2, 112.7				32.1194	0.455881
cmp0417	Positive					19.596	60	60	287.3	173.3	173.3, 145.2, 219.4, 89, 107, 163.3				149.382	0.753219
cmp0418	Positive					9.97	40	50	291.2	130.1	130.1, 159.3, 185.4, 115, 227.4, 245.5				84.0967	0.626792
cmp0419	Positive		290.079		C15H14O6	8.95	60	30	291.27	229.2	229.2, 273.2, 88.1, 99, 185.1	(−)-Epicatechin	standard	Flavonoid	41.1542	0.718032
cmp0420	Positive					4.55	50	30	293.162	163.2	163.2, 89, 135, 275.9, 233	N-Caffeoylagmatine	putative	Polyamine	212.093	0.629539
cmp0421	Positive					1.803	30	20	296.1	116.1	116.1, 69.8, 87, 99, 151.2, 212.4				59.0416	0.666961
cmp0422	Positive					10.137	30	30	296.4	189.4	189.4, 131.1, 103, 243.6, 261.6, 161.3				122.199	0.753239
cmp0423	Positive					5.926	50	30	299.1	137.1	137.1, 119.1, 94, 211.4, 231.4, 283.6				44.2202	0.00464257
cmp0424	Positive					1.59	40	20	303.2	144.2	144.2, 160.2, 102.2, 88.2				38.9902	0.446956
cmp0425	Positive					7.38	50	30	306.3	244.3	244.3, 288.3, 200.3, 156.3				39.2728	0.597904
cmp0426	Positive					5.275	60	50	307.9	178.3	178.3, 146.3, 117.1, 89, 291.9, 266.8				136.603	0.723411
cmp0427	Positive					1.58	20	20	311.3	144.2	144.2, 142.5, 102.2, 84.2				NA	0.576665
cmp0428	Positive					6.184	30	30	312.4	85	85, 97, 109, 127.1, 160.3, 163.3				70.6947	0.763651
cmp0429	Positive					0.983	50	30	313.1	171.2	171.2, 243.1, 225.1, 141.1				79.965	0.464129
cmp0430	Positive					6.6	30	30	316.3	161.1	161.1, 193.2, 133.1, 105.1				NA	0.762526
cmp0431	Positive					5.24	60	30	321.2	177.4	177.4, 145.2, 117, 89, 247.6, 290.7	N-Feruloyl, N-methoxyagmatine	putative	Polyamine	62.1506	0.750704
cmp0432	Positive					5.512	50	30	322.3	178.3	178.3, 146.2, 117, 89, 248.6, 291.9				63.7161	0.748098
cmp0434	Positive					7.201	30	20	331.2	169.4	169.4, 109.1, 123.2, 151.3, 81, 139.3				102.406	0.735238
cmp0435	Positive		331.068		C10H14N5O6P	2.43	50	30	332.068	136.065	136.1	2'-Deoxyadenosine-5'-monophosphate	putative	Nucleic acid derivative	145.81	0.754389
cmp0436	Positive					2.47	60	20	332.134	314.1	314.1	(-)-Norepinephrine N-hexoside	putative	Others	88.5906	0.0714245
cmp0437	Positive					12.493	30	20	333.3	163.2	163.2, 107, 91, 119, 135.2, 255.6	Dihydroxy-5-geranyloxy-7-methoxycoumarin	putative	Coumarin	303.853	0.754027
cmp0438	Positive					8.564	60	20	340.3	114.1	114.1, 164.3, 209.4, 264.5, 310.6, 191.3				39.174	0.762115
cmp0439	Positive	341.088	340.079	2.52135	C15H16O9	6.28	30	20	341.079	179.035	179	Esculin	putative	Coumarin	522.443	0.65396
cmp0440	Positive					8.518	50	30	341.3	227.4	227.4, 212.4, 137.2, 248.6, 291.8, 184.4				42.9439	0.76053
cmp0441	Positive		342.11		C19H18O6	14.29	50	40	343	313	313, 299, 253, 181, 153.1	Scutellarein 5,6,7,4'-tetramethyl ether	putative	Flavonoid	NA	0.642254
cmp0442	Positive					13.31	60	40	343.1	313	313, 285.1, 181.3, 153.2, 214.2, 270.2	Tetramethyl-O-isocutellarein	putative	Flavonoid	NA	0.566697
cmp0443	Positive					6.33	40	40	344.3	147.1	147.1, 177.2, 165.2, 119.1				71.6263	0.755439
cmp0444	Positive					5.49	40	20	348.1	169.2	169.2, 151.2, 123.2, 109.1				79.7999	0.792693
cmp0445	Positive					6.246	50	40	349.3	99	99, 109, 182.2, 195.3, 206.3, 171.4				66.604	0.609235
cmp0446	Positive					6.959	60	50	354.2	162.2	162.2, 105, 77, 176.3, 354.9, 134.2				NA	0.753881
cmp0447	Positive				C21H22O5	17.395	40	30	355.3	203.4	203.4, 147.2, 107.1, 91, 131.1, 215.4				178.687	0.680138
cmp0448	Positive					7.58	40	50	357.2	120.1	120.1, 244.2, 159.2, 70				NA	0.628312
cmp0449	Positive					5.84	60	30	360.2	163.2	163.2, 131.1, 103.2, 77.2				84.3623	0.609003
cmp0450	Positive		372.121		C20H20O7	12.37	60	40	373	343	343, 264.8, 243.6, 141.2, 91.2	Isosinensetin	putative	Flavonoid	NA	0.57197
cmp0451	Positive					13.25	60	40	373	343	343, 264.8, 243.6, 141.2, 91.2				NA	0.567019
cmp0452	Positive					13.3	60	40	374.4	312.4	312.4, 356.4, 268.4, 102.1	2-Amino-1,3,4-docosanetriol	putative	Lipid	53.4304	0.672678
cmp0453	Positive					1.228	60	20	376.9	279.5	279.5, 141.1, 159.1, 201.4, 257.5, 335.7				26.3417	0.00614934
cmp0454	Positive		376.138		C17H20N4O6	6.78	60	30	377.138	243.089	243.1	(-)-Riboflavin	putative	Vitamin	97.5972	0.760964
cmp0455	Positive					1.35	60	20	379	209	209, 248, 192.1, 0				81.0765	0.756669
cmp0456	Positive					6.75	50	50	385.2	149.2	149.2, 223.2, 205.2, 187.2				71.0402	0.697664
cmp0457	Positive					6.11	60	40	390.2	161.2	161.2, 211.2, 193.2, 133.1				75.2654	0.81086
cmp0458	Positive					6.34	50	20	394.1	268.1	268.1, 250.1, 127.1, 106				162.744	0.79777
cmp0459	Positive		402.131		C21H22O8	13.87	60	40	403	387	387, 373, 355, 211.1, 165.1	Hexamethoxyflavone	putative	Flavonoid	285.137	0.76226
cmp0460	Positive		402.131		C21H22O8	14.15	60	40	403.139	373.09	373.1, 183.4, 211.5, 165.4, 259.7, 301.8	Nobiletin	standard	Flavonoid	160.787	0.671993
cmp0461	Positive					1.435	60	20	404.9	209.3	209.3, 192.2				39.5369	0.671736
cmp0462	Positive					7.19	50	20	406.2	259.2	259.2, 156.2, 116, 84.1				176.264	0.544871
cmp0463	Positive					9.01	50	40	407.9	114.1	114.1, 398.9, 342.4, 209.3				28.943	0.501346
cmp0464	Positive					6.07	60	60	412.2	136.1	136.1, 259.2, 175.1, 97.1				69.3557	0.661296
cmp0465	Positive					1.178	50	40	413.3	216.5	216.5, 198.5, 283.7, 177.2, 99, 283.7				234.299	0.763685
cmp0466	Positive					7.6	60	60	415.3	177.4	177.4, 235.6, 189.4, 217.6, 133.1, 147.3				NA	0.746131
cmp0467	Positive					8.8	50	20	417.1	169.2	169.2, 178.2, 123.2, 109.1				NA	0.519448
cmp0468	Positive	432.377	432.106		C21H20O10	7.97	60	20	419.1	383.1	383.1, 365.1, 353.1, 337.1, 325.1, 299.2	Luteolin C-pentoside	putative	Flavonoid	55.4909	0.748068
cmp0469	Positive					1.446	60	20	420.9	251.5	251.5, 209.4, 191.3				NA	0.547102
cmp0470	Positive					7.44	20	40	422.3	161.2	161.2, 207.2, 177.2, 137.1				67.7352	0.53756
cmp0471	Positive		424.334		C29H44O2	14.5	60	30	425.2	395.2	395.2, 410, 313.1, 169.2	alpha-Tocotrienol	putative	Vitamin	141.743	0.709922
cmp0472	Positive					5.3	60	60	426.3	110.1	110.1, 248.2, 178.2, 150.1				79.3321	0.812405
cmp0473	Positive					4.631	60	60	426.9	177.2	177.2, 145.2, 117, 89, 198.5, 248.6				52.2745	0.673818
cmp0474	Positive					7.44	60	30	427.2	265.2	265.2, 347.1, 185.2, 136.1				60.4839	0.756559
cmp0475	Positive					8.81	60	40	431.1	219.1	219.1, 369.1, 245.1, 277.1				NA	0.818973
cmp0476	Positive					14.842	60	40	432.8	403	403, 418.2, 345, 387.2, 165.4, 271.3	3,3',4',5,6,7,8-Heptamethoxyflavone	putative	Flavonoid	200.889	0.611258
cmp0477	Positive					1.28	60	30	433.2	137.1	137.1, 403.2, 181.2, 97.1				33.6983	0.746909
cmp0478	Positive		432.106		C21H20O10	7.7	60	40	433.38	313.1	313.1, 191.4, 165.3, 283.7, 415.6, 367.8	Vitexin	standard	Flavonoid	119.139	0.759718
cmp0479	Positive					8.38	50	20	444.2	265.2	265.2, 247.2, 229.2, 173.2				48.4395	0.748321
cmp0480	Positive					8.6	40	40	446.2	131.1	131.1, 189.1, 163.1, 103.1				128.378	0.619655
cmp0481	Positive					5.19	40	40	446.3	131.1	131.1, 284.2, 163.2, 103.1				137.374	0.732152
cmp0482	Positive					9.6	50	30	446.3	149.1	149.1, 231.2, 205.2, 163.1				70.677	0.52021
cmp0483	Positive		448.101		C21H20O11	7.5	60	40	449.109	299.2	299.2	Luteolin C-hexoside derivative	putative	Flavonoid	NA	0.547842
cmp0484	Positive					8.79	60	40	449.2	195.1	195.1, 303.1, 245.1, 177.1				227.527	0.644478
cmp0485	Positive	448.377	448.101		C21H20O11	7	40	40	449.38	299	299, 329, 431.1, 353, 383.1	Kaempferol -C-glucoside	putative	Flavonoid	NA	0.485293
cmp0486	Positive					7.54	60	20	451.39	289	289, 91.1, 103, 433.1	Eriodictyol 7-O-β-D-glucopyranoside	putative	Flavonoid	NA	0.722711
cmp0487	Positive					7.17	60	20	453	291	291	IAA-Asp-N-Glc	putative	Phytohormone	117.441	0.607924
cmp0488	Positive					9.09	50	20	453.4	114.1	114.1, 322.3, 209.3, 96.1				45.7351	0.537695
cmp0489	Positive					7.66	50	40	453.4	322.3	322.3, 435.4, 209.2, 114.2				50.5555	0.791462
cmp0490	Positive					6.97	60	30	454.3	177.1	177.1, 292.2, 145.1, 103.1				107.844	0.812419
cmp0491	Positive					10.5	40	30	459.3	193.3	193.3, 175.2, 133.2, 107.1				171.789	0.757086
cmp0492	Positive					10.9	60	20	460.2	195.2	195.2, 163.2, 154.2, 135.1				110.827	0.548336
cmp0493	Positive					15.9	60	30	460.4	119.1	119.1, 135.4, 107, 91				89.139	0.544889
cmp0494	Positive					6.58	40	30	461.2	417.2	417.2, 355.2, 273.1, 201.2				150.234	0.749959
cmp0495	Positive					1.627	40	20	462.2	120.1	120.1, 102, 144.4, 226.2				38.279	0.750307
cmp0496	Positive	462.403	462.116		C22H22O11	8.198	60	50	463	313.7	313.7, 343.3, 367.4, 397.3, 445.1, 427.3	Diosmetin-6-C-glucoside	putative	Flavonoid	NA	0.523002
cmp0497	Positive		465.103		C21H21O12	5.18	60	30	465.2	303.1	303.1, 405.2, 257.1, 229.1, 153.1	Delphinidin-3-glucoside	putative	Anthocyanin	194.195	0.736864
cmp0498	Positive					5.19	50	50	467.2	160.2	160.2, 396.4, 202.2, 148.1				NA	0.701736
cmp0499	Positive					7.41	10	20	470.2	375.1	375.1, 257.1, 231.1, 127.1				108.546	0.502816
cmp0500	Positive					1.79	60	40	475	133	133, 150.2, 116.1, 87.1				53.7865	0.619889
cmp0501	Positive					5.39	30	40	476.4	161.1	161.1, 193.2, 133.1, 105.1				112.806	0.803535
cmp0502	Positive					7.81	30	30	478.3	245.2	245.2, 263.2, 203.2, 161.2				154.288	0.808676
cmp0503	Positive					17.337	40	50	478.4	95	95, 81, 109.1, 307, 337.9, 161.4				56.9325	0.663245
cmp0504	Positive	482.325	481.317	1.55497	C23H48NO7P	18.1	60	40	482.3	184.1	184.1, 223.1, 125, 86.2	LysoPC 15:0	putative	Lipid	136.542	0.712817
cmp0505	Positive					1.02	50	20	483.1	441	441, 423.1, 299.1, 257				33.5326	0.750791
cmp0506	Positive					9.011	50	40	485.2	217.5	217.5, 147.2, 105, 133.2, 249.6, 321.9				NA	0.750178
cmp0507	Positive					6.263	40	30	488.4	163.3	163.3, 203.4, 193.4, 182.4, 144.2, 127.1				119.92	0.702678
cmp0508	Positive					6.35	40	40	490.2	177.1	177.1, 328.2, 145.1, 121.1				NA	0.764899
cmp0509	Positive					8.913	50	40	496.1	127.1	127.1, 109, 99, 85, 273.5, 375.7				164.024	0.617164
cmp0510	Positive					17.6	60	30	497.311	335.3	335.3	Polypodine B	putative	Terpenoid	68.9804	0.809959
cmp0511	Positive					9.806	60	50	498.3	144.2	144.2, 128.1, 97, 170.3, 212.6, 297.8				257.556	0.556584
cmp0512	Positive					10.492	50	40	498.3	127	127, 99, 85, 169.3, 375.7, 321.7				231.479	0.798355
cmp0513	Positive					7.98	50	40	500.2	161.2	161.2, 308.1, 193.2, 133.1				127.906	0.726711
cmp0514	Positive					6.17	50	30	501.3	193.2	193.2, 133, 261.6, 285.6, 355.8				133.35	0.754941
cmp0516	Positive					4.6	50	20	507.2	345.2	345.2, 489.2, 327, 147.1				49.6288	0.824753
cmp0517	Positive					1.24	60	30	507.2	251.5	251.5, 349.7, 409.6, 447.4, 311.7, 191.3				83.7284	0.715211
cmp0518	Positive					4.75	40	50	511.3	160.1	160.1, 493, 172				106.358	0.819742
cmp0519	Positive		514.22		C28H34O9	14.453	60	40	515.56	161.5	161.5, 95, 411.8, 469.7, 263.9, 393.9	Nomilin	standard	Terpenoid	64.5904	0.668307
cmp0520	Positive					1.184	40	20	519	279.5	279.5, 215.4, 247.4, 351.8, 437.3, 459.6				40.4179	0.498628
cmp0521	Positive					9.5	60	40	519.3	313	313, 283.9, 501, 137				124.206	0.793178
cmp0522	Positive					6.43	50	40	520.3	207.1	207.1, 350.8, 147.1				NA	0.658785
cmp0523	Positive					1.242	60	30	528.8	235.4	235.4, 137, 331.6, 409.6, 427.5, 469.4				40.5083	0.772539
cmp0524	Positive					20.628	60	40	531.4	203.4	203.4, 189.4, 243.5, 271.6, 159.3, 131.1				354.434	0.667381
cmp0525	Positive					7.021	50	40	534.3	161.3	161.3, 133.1, 105, 193.4, 250.6, 205.4				93.6571	0.743816
cmp0526	Positive					1.387	60	20	537.2	439.4	439.4, 395.5, 295.6, 281.6, 253.6, 235.5				54.0108	0.0676091
cmp0527	Positive					1.28	50	30	541.2	398.9	398.9, 522.7, 256.9				35.9152	0.778482
cmp0528	Positive					8.58	60	30	542.4	524.3	524.3, 217.1, 377.2				109.909	0.748606
cmp0529	Positive					5.87	50	30	546.3	163.3	163.3, 127, 99, 180.2, 205.4, 230.6				85.1203	0.753227
cmp0530	Positive					1.491	20	20	551.1	209.3	209.3, 192.2, 248.3, 381.5				106.885	0.610864
cmp0531	Positive					5.449	50	50	555.2	177.3	177.3, 145.2, 114.1, 307.8, 511.5, 469.6				209.513	0.692008
cmp0532	Positive					6.754	50	50	556.3	131.1	131.1, 103, 137.1, 187.3, 205.4, 309.8				140.548	0.512767
cmp0533	Positive					4.672	40	50	559.3	177.3	177.3, 145.2, 117, 248.6, 265.7, 199.3				123.375	0.656764
cmp0534	Positive	565.156	564.148	1.20321	C26H28O14	7.617	60	60	565	283	283, 337.2, 367.4, 432.9, 445.1, 271	Apigenin-6-C-glucoside-O-pentoside	putative	Flavonoid	NA	0.819042
cmp0535	Positive					1.264	60	30	573.3	279.5	279.5, 235.4, 137, 377.6, 393.4, 471.4				31.735	0.500814
cmp0536	Positive					5.427	60	40	575.2	136.2	136.2, 413.7, 302.6, 175.4, 214.4, 273.7				74.5132	0.737384
cmp0537	Positive	581.15	580.143	0.671083	C26H28O15	6.98	60	30	581.15	383.2	383.2, 272.8, 195.1, 153, 338.8, 382.9, 245, 85	C-hexosyl-luteolin O-pentoside	putative	Flavonoid	60.7802	0.688189
cmp0538	Positive					9.141	50	20	594.3	287.7	287.7, 313.7, 330.7, 177.3, 228.5, 162.2				89.013	0.697301
cmp0539	Positive		594.195		C28H34O14	10.415	40	30	595	287.6	287.6, 153.4, 195.5, 219.5, 353.8, 431.6	Poncirin	standard	Flavonoid	NA	0.375081
cmp0540	Positive	595.164	594.158	-2.63792	C27H30O15	7.788	50	40	595	286.5	286.5, 449, 85, 367.3, 397.2	Kaempferol-O-rhamnoside-C-glucoside	putative	Flavonoid	116.68	0.777897
cmp0541	Positive					8.25	60	40	595	286.9	286.9, 85, 448.8	Luteolin-7-O-rutinoside	putative	Flavonoid	128.678	0.532544
cmp0542	Positive					6.65	60	10	595.3	577.2	577.2, 511.1, 523.2, 541.2				63.7704	0.800215
cmp0543	Positive		594.195		C28H34O14	10.285	30	30	595.56	287.6	287.6, 153.4, 195.6, 245.8, 353.8, 415.7	Didymin	standard	Flavonoid	NA	0.599534
cmp0544	Positive		594.195		C28H34O14	10.552	30	30	595.56	287.7	287.7, 153.4, 195.5, 353.8, 397.7, 431.7	Poncirin	standard	Flavonoid	NA	0.609009
cmp0545	Positive					6.507	60	50	595.9	325.8	325.8, 295.8, 338.8, 380.7, 458.6, 482.5				64.3601	0.738942
cmp0546	Positive					7.729	40	30	597	288.7	288.7, 435, 85.1, 152.8, 195.4	Dihydrokaempferol-7-O-rutinoside	putative	Flavonoid	98.8264	0.737836
cmp0547	Positive		608.174		C28H32O15	8.609	50	40	609.54	300.5	300.5, 286.3, 463, 85, 258.5	Diosmin	standard	Flavonoid	NA	0.604937
cmp0548	Positive					7.75	50	30	611.2	303	303, 464.8, 85	Delphinidin-3-O-(6''-O-alpha-rhamnopyranosyl-beta-glucopyranoside)	putative	Anthocyanin	135.6	0.749075
cmp0549	Positive					8.79	30	20	611.3	430.9	430.9, 497, 539.3, 454.9	6-C-hexosyl-luteolin O-hexoside	putative	Flavonoid	250.351	0.694577
cmp0550	Positive		610.153		C27H30O16	7.72	40	30	611.52	303.5	303.5, 465.5, 449.5, 165.4, 287.9	Rutin	standard	Flavonoid	177.77	0.602862
cmp0551	Positive		610.19		C28H34O15	9.127	40	30	611.56	303.8	303.8, 177.4, 153.3, 195.4, 245.7, 369.8	Neohesperidin	standard	Flavonoid	NA	0.742722
cmp0552	Positive					1.196	40	30	616.9	279.5	279.5, 377.5, 421.4, 437.6, 235.5, 137				43.8705	0.518047
cmp0553	Positive					7.61	60	50	625.2	343.2	343.2, 463, 313.2, 445.1	Kaempferol hexose glucuronide	putative	Flavonoid	NA	0.793071
cmp0554	Positive					8.42	50	40	625.3	317	317, 479, 607.2, 177.2	Isorhamnetin 3-O-neohesperidoside	putative	Flavonoid	100.301	0.767445
cmp0555	Positive					1.24	50	20	635.2	537	537, 519, 575.2, 605.5				33.5125	0.0346091
cmp0556	Positive					8.72	20	40	639.4	331	331, 548.6, 337	Tricin O-rhamnosyl-O-hexoside	putative	Flavonoid	NA	0.626283
cmp0557	Positive					1.28	50	20	649.1	550.9	550.9, 491, 294.7, 392.6				50.2981	0.032739
cmp0558	Positive					9.15	50	20	653.5	347	347, 635, 331.8, 455				234.728	0.759373
cmp0559	Positive		654.18		C29H34O17	8.43	50	30	655.2	347	347, 331.9, 360.8, 316.9	Tricin 5-O-hexosyl-O-hexoside	putative	Flavonoid	NA	0.764236
cmp0560	Positive					6.52	60	60	666.3	131.1	131.1, 358.7, 163.4, 257.5, 271.7, 549.4				126.912	0.59373
cmp0561	Positive					10	50	30	667	273.5	273.5, 153.2, 195.5, 261.7, 383.8				46.2426	0.681896
cmp0562	Positive					6.91	60	20	674.4	528.4	528.4, 656.5, 282.2, 307.1				99.6199	0.514557
cmp0563	Positive					6.44	60	60	696.5	160.9	160.9, 424.9, 528.5, 193.6				133.826	0.598885
cmp0564	Positive					8.58	40	20	696.8	679.4	679.4, 341, 651.1, 306.1				47.3642	0.621191
cmp0565	Positive					6.353	50	40	701.4	539.4	539.4, 477.5, 611.2, 329.8, 395.7, 232.5				122.058	0.587192
cmp0566	Positive					8.34	50	30	709.3	433	433, 313, 282.8				NA	0.740109
cmp0567	Positive					1.25	50	20	717.1	619	619, 558.8, 519, 574.6				34.105	0.505998
cmp0568	Positive					8.634	60	30	724.6	679.4	679.4, 323, 209.6, 228.6, 435.7, 342				36.5372	0.0133006
cmp0569	Positive					9.325	60	30	725	273	273, 153.2, 147.2, 315, 561.3, 653.1	Melitidin	putative	Flavonoid	122.187	0.592592
cmp0570	Positive					11.376	60	40	725.4	419.4	419.4, 389.8, 387, 362, 408				NA	0.0689692
cmp0571	Positive					6.1	40	30	727.4	595.2	595.2, 529.2, 499.2, 577.2				NA	0.745439
cmp0572	Positive					10.8	50	50	728.4	502.2	502.2, 314.9, 460.1, 547.9				NA	0.715255
cmp0573	Positive					7.442	50	40	741	287	287, 271, 383, 595.2, 433	Kaempferol-3-O-rhamnosylhexoside-7-O-rhamnoside	putative	Flavonoid	NA	0.506293
cmp0574	Positive					20.391	10	40	750.3	579.3	579.3, 548.5, 377.8, 395.7, 225.4, 240.5				NA	0.56847
cmp0575	Positive					9.705	60	40	755	302.9	302.9, 609.2, 566.2, 437, 153, 195	Brutieridin	putative	Flavonoid	NA	0.560775
cmp0576	Positive					6.454	60	50	757	286.9	286.9, 595.1, 463, 523	Luteolin-7-O-neohesperidoside-4′-O-glucoside	putative	Flavonoid	62.8808	0.63537
cmp0577	Positive					6.962	40	40	760.3	273.5	273.5, 153.4, 581.2, 383.7, 339.8, 315.8				64.9619	0.0039438
cmp0578	Positive					6.102	50	50	773	302.8	302.8, 465, 611.2, 85	Hesperetin-7-O-rutinoside-3'-O-glucoside	putative	Flavonoid	63.2991	0.511748
cmp0579	Positive					9.3	50	30	778.4	649.4	649.4, 587.3, 535.2				111.602	0.813485
cmp0580	Positive					8.867	60	60	792.6	774.8	774.8, 661.9, 549, 435.8, 323, 209.6				44.7041	0.557111
cmp0581	Positive					7.37	60	40	797.4	346.9	346.9, 331.9, 533.2				NA	0.608946
cmp0582	Positive					11.347	50	40	805.3	611.3	611.3, 569.4, 458.6, 773.2, 446.6, 325.9	Tricin O-malonylhexoside derivative	putative	Flavonoid	73.0538	0.656918
cmp0583	Positive					8.94	60	50	837.7	792.6	792.6, 810.5, 708.4, 725.4, 680.5, 541.6	Tricin 4'-O-(β-guaiacylglyceryl) ether O-hexoside derivative	putative	Flavonoid	41.745	0.37809
cmp0584	Positive					8.489	50	60	852.3	193.4	193.4, 247.7, 643.1, 607.1, 271.6, 397.6				NA	0.742424
cmp0588	Positive					10.763	20	30	1091.6	589.4	589.4, 525.6, 559.7, 347.9				NA	0.552402
cmp0589	Positive					15.2	60	40	405.118	375.071	375.1, 241, 183, 211, 165, 97				143.246	0.704879
cmp0591	Positive	581.15	580.143	0.671083	C26H28O15	8.76	60	30	581.186	419.133	419.1, 272.8, 153.1, 195.1, 245, 383	8-C-hexosyl-luteolin O-pentoside	putative	Flavonoid	54.9143	0.785222
cmp0592	Positive					9.94	60	30	273.076	153.018	153, 147, 91, 119, 179				56.1165	0.570409
cmp0593	Positive					10.3	50	30	595.167	287.056	287.1, 153.1, 195, 245, 263, 396.9				574.009	0.739031
cmp0594	Positive		432.106		C21H20O10	7.5	60	30	433.38	313.07	313.1, 283, 336.9, 165.1, 295, 267	Isovitexin	putative	Flavonoid	116.087	0.769753
cmp0595	Positive					6.03	60	20	627.226	465.173	465.2, 302.8, 173, 256.9, 284.9, 97	hesperetin O-di-hexoside	putative	Flavonoid	233.925	0.754305
cmp0596	Positive					7.09	50	20	581.15	449.108	449.1, 272.9, 153.1, 195.1, 245, 219				NA	0.823743
cmp0597	Positive					7.91	50	30	595.166	449.108	449.1, 286.9, 312.8, 342.9, 215, 366.9				203.157	0.755294
cmp0598	Positive					7.15	50	40	595.166	313.071	313.1, 324.9, 336.9, 295, 378.9, 271				140.239	0.761484
cmp0599	Positive					6.68	60	50	595.166	457.112	457.1, 523.2, 325.4, 577, 559.2, 337.4				61.8606	0.607622
cmp0600	Positive					6.28	40	40	611.161	395.074	395.1, 341, 311, 352.9, 472.9, 527				109.06	0.744698
cmp0601	Positive					6.87	50	30	625.175	487.12	487.1, 355, 325, 409, 367, 337				NA	0.543304
cmp0602	Positive					9.47	60	30	725.229	271.06	271.1, 153, 195, 219, 261, 314.9				126.262	0.54056
cmp0604	Positive		610.153		C27H30O16	8.92	60	10	611.161	303.05	303, 177.1, 153.1, 195.1, 245, 413	Quercetin 7-O-rutinoside	putative	Flavonoid	174.06	0.742452
cmp0606	Positive					7.34	50	40	771.235	317.063	317.1, 177, 479, 609, 302.8				338.164	0.68988
cmp0607	Positive					8.43	40	30	817.239	347.075	347.1, 286.9, 99, 177, 331.9, 535.2				NA	0.781242
cmp0608	Positive					8.3	60	20	435.1	273.1	273.1, 153, 147, 195, 165, 231				57.9038	0.782131
cmp0609	Positive	463.122	462.116	-2.78543	C22H22O11	8.36	50	40	463	313	313, 342.7, 297.8, 327.8, 151.1, 212.1	Chrysoeriol 8-C-hexoside	putative	Flavonoid	NA	0.53794
cmp0610	Positive					8.11	60	20	479	317.1	317.1, 301.8, 284.9, 153, 228.9, 139.1	Isorhamnetin O-hexoside	putative	Flavonoid	150.968	0.748242
cmp0611	Positive					7.03	60	20	741	270.8	270.8, 595, 432.9, 312.8	Apigenin-O-hexosylhexoside-O-rhamnoside	putative	Flavonoid	NA	0.594972
cmp0612	Positive					6.93	50	50	743.23	273	273				46.8868	0.750251
cmp0613	Positive					7.82	40	30	625.211	317.067	317.1, 342.9, 463, 301.8, 284.9, 147				176.711	0.754282
cmp0614	Positive					7.38	60	20	581.15	449.108	449.1, 272.9, 153.1, 195.1, 245, 219				NA	0.531161
cmp0615	Positive					10.36	40	20	595.166	329.066	329.1, 286.8, 153.1, 195, 245, 396.9				NA	0.575846
cmp0616	Positive					8.5	60	50	725.229	271.06	271.1, 579, 680.5, 432.9, 85, 153	Apigenin 7-rhamnoside-4'-rutinoside	putative	Flavonoid	NA	0.829365
cmp0617	Positive					8.11	60	40	465.175	303.049	303, 153.1, 177.1, 195, 145, 219				146.757	0.514936
cmp0618	Positive					7.8	60	40	465.175	303.049	303, 165, 153, 257, 229, 201				141.135	0.827145
cmp0619	Positive		98.0732		C6H10O	2.4	50	30	99	81.1	81.1, 63, 69, 92.1	trans-2-Hexenal	putative	Others	59.5664	1.37443e-06
cmp0621	Positive					1.43	60	30	105	61	61, 88.2, 69				49.1525	0.616767
cmp0622	Positive		112.027		C4H4N2O2	2.2	50	20	113	70	70, 95.9	Uracil	putative	Nucleic acid derivative	60.7144	0.498277
cmp0623	Positive					2.179	50	10	116.034	73.6	73.6, 98				43.8186	0.505517
cmp0624	Positive					2.22	10	10	117	99	99, 70, 81, 57.4	2-Deoxy-D-Ribose	putative	Others	60.0435	0.777892
cmp0625	Positive		117.058		C8H7N	5.1	60	30	118	91	91, 58.1	Indole	putative	Nucleic acid derivative	63.3456	0.741293
cmp0626	Positive		119.085		C4H9NO3	1.7	20	20	120	74	74, 52.2	Homoserine	putative	Amino acid	71.245	0.448191
cmp0627	Positive		123.032		C6H5NO2	2.3	60	30	124	80	80, 96	Nicotinic acid	putative	Vitamin	128.062	0.631925
cmp0628	Positive		130.122		C5H14N4	1.545	40	20	131.129	114.1	114.1, 72.1, 97, 62.5	Agmatine	standard	Polyamine	128.014	0.782035
cmp0629	Positive		135.054		C5H5N5	2.62	60	20	136.1	119.1	119.1, 91, 107, 77, 65	Adenine	standard	Nucleic acid derivative	61.5227	0.615867
cmp0630	Positive					1.04	60	30	142.1	83.1	83.1, 101, 124, 119				26.7037	0.046414
cmp0631	Positive		146.118		C7H16NO2	1.28	50	30	146	86	86, 112.1, 72.1, 104, 58	Acetylcholine	standard	Vitamin	85.5701	0.53094
cmp0632	Positive		147.032		C8H5NO2	1.94	30	20	148.032	102.034	102, 84, 130, 55.8	Isatin	putative	Others	53.2387	0.534887
cmp0633	Positive		152.033		C7H4D3NO3	3.3	20	20	154	136	136, 108	5-Aminosalicylic Acid	putative	Polyphenol	38.0278	0.603459
cmp0634	Positive		161.105		C7H15NO3	2.45	30	20	162.1	74.16	74.2, 84.1, 98.2, 103, 116.2, 77.9	Carnitine	putative	Others	41.1878	0.761442
cmp0635	Positive					2.14	60	40	165.054	77.1	77.1, 91, 95, 123, 69, 119				57.96	0.577783
cmp0636	Positive					0.96	60	40	165.2	83.1	83.1, 101, 124, 119, 129				31.503	0.729204
cmp0638	Positive					1.43	40	30	171	96	96				NA	0.78111
cmp0639	Positive		174.116		C11H14N2	1.11	60	20	175.116	115.054	115.1, 70, 130.1, 158.1, 99, 112.1	5-Methyltryptamine	putative	Amino acid derivative	101.794	0.740824
cmp0640	Positive		179.079		C6H13NO5	1.01	30	10	180	162	162, 84, 102, 120, 144.1, 61	Glucosamine	putative	Others	31.4422	0.447451
cmp0641	Positive		181.041		C5H11NO4S	2.54	60	30	182.041	136.043	136, 91, 119, 95, 107, 123	L-Methionine sulfone	putative	Amino acid derivative	59.9712	0.624492
cmp0642	Positive					2.26	20	20	183.2	137	137, 92, 120, 78.1, 108.1, 96				59.2633	0.677593
cmp0643	Positive		183.039		C5H13NO2S2	0.936	40	40	183.9	83	83, 101, 124, 119, 143	5-Sulfanyl-1-pentanesulfonamide	putative	Others	35.7739	0.331656
cmp0644	Positive		184.037		C8H8O5	10.2	40	30	185.037	99.9418	99.9, 81, 91	DL-3,4-Dihydroxymandelic acid	putative	Others	NA	0.502687
cmp0645	Positive					9.336	60	20	196.9	179	179, 91, 107, 133, 161, 72.9				60.422	0.508343
cmp0646	Positive		202.216		C10H26N4	1.01	20	40	203.2	84.1	84.1, 101, 125, 143, 167, 185	Spermine	standard	Polyamine	35.3466	0.0737436
cmp0647	Positive		202.027		C11H6O4	10.5	30	20	203.4	185.5	185.5	Bergaptol	standard	Coumarin	51.7945	0.759909
cmp0648	Positive					2.25	50	20	204	158	158, 114, 86, 103, 68.1				65.1455	0.674445
cmp0649	Positive					0.976	50	30	204.17	102.1	102.1, 84, 99, 125.9, 144.9, 75.8				26.336	0.00416247
cmp0650	Positive				C13H18O2	7.09	20	20	207.2	95.2	95.2, 91, 119, 105, 77, 149	Sattabacin	putative	Others	123.528	0.821199
cmp0651	Positive				C12H12N2O2	6.3	30	20	217.2	144	144, 115, 103, 171, 91, 199	Lycoperodine	putative	Others	107.654	0.556169
cmp0652	Positive					6.95	60	30	218.212	88.1	88.1, 200.2, 106.1, 174.2, 146.1, 83				60.0743	0.746185
cmp0653	Positive		218.142		C13H18N2O	7.72	60	30	219.1	174.2	174.2, 105, 115, 91, 159, 189	5-Methoxy-N, N-dimethyltryptamine	putative	Others	259.606	0.586059
cmp0654	Positive		220.04		C11H9ClN2O	2.81	40	30	221.04	158.084	158.1, 130, 111, 175.1, 103, 69	8-Chlro-1-tetrahydronorharmanone	putative	Others	78.0649	0.528704
cmp0655	Positive					5.5	60	30	227.2	114.2	114.2, 209.1, 96.1, 79, 167				61.0117	0.800979
cmp0656	Positive					1.645	50	30	229.2	142.3	142.3, 70, 96, 170.1, 114				51.8661	0.529355
cmp0657	Positive					11.599	50	30	230.4	212	212				50.0317	0.542928
cmp0658	Positive					4.278	40	30	231.17	72.1	72.1, 97, 185, 157.1, 129.8, 86.1				184.625	0.537095
cmp0659	Positive					2.49	30	20	237	146.2	146.2, 128, 118, 91, 77, 191				44.8305	0.733464
cmp0660	Positive		242.094		C15H14O3	1.07	60	40	243.094	159.044	159, 141, 99, 183, 83, 201	Lapachol	putative	Others	40.779	0.562343
cmp0661	Positive					9.6	50	30	246	228.2	228.2, 88.1, 106.1, 202.2				46.8651	0.593573
cmp0662	Positive					1.622	40	20	248.3	116	116				78.7395	0.72456
cmp0663	Positive					18.5	50	30	249.2	193.1	193.1, 137, 91, 121, 105.1				62.4386	0.536723
cmp0664	Positive					5.32	10	30	256.2	89.2	89.2, 182, 200.1, 219.8, 153, 132.2				NA	0.813771
cmp0665	Positive		255.074		C11H13NO6	1.55	40	20	256.2	124.1	124.1, 80.1, 96.1, 109, 69	Nicotinate ribonucleoside	putative	Others	87.0529	0.580757
cmp0666	Positive				C15H31NO2	19.12	50	20	258.2	230.3	230.3, 240.2, 169	Andrachamine	putative	Others	84.8158	0.538797
cmp0667	Positive		257.101		C10H15N3O5	1.56	50	20	258.25	126.25	126.3	5-methylcytidine	putative	Nucleic acid derivative	77.4856	0.000196744
cmp0668	Positive					1.53	50	20	261.3	144.4	144.4, 118.1, 84.2, 101.9				75.5328	0.0747943
cmp0669	Positive					7.999	50	30	262.238	200	200, 244.1, 102.1, 88.1, 163.1				41.8065	0.535547
cmp0670	Positive					0.993	30	20	263.1	143	143, 226.9, 244.9, 83, 101, 185				30.8416	0.462052
cmp0671	Positive					9.2	40	20	265	114.1	114.1, 247.8, 135.4				55.0495	0.452782
cmp0672	Positive					1.29	60	30	266.2	248.2	248.2, 99, 104.2, 230				128.98	0.682867
cmp0673	Positive		270.183		C15H26O4	7.047	40	30	271.1	114.1	114.1	12-Hydroxy-6-epi-albrassitriol	putative	Others	58.88	0.724206
cmp0674	Positive		273.267		C16H35NO2	11.1	50	30	274.2	256.7	256.7, 88.1, 106, 70, 230.2, 102.1	(2S,3R)-2-Amino-1,3-hexadecanediol	putative	Others	42.5644	0.608919
cmp0675	Positive					14.9	20	30	277.3	235.2	235.2, 179, 171				49.5979	0.110647
cmp0676	Positive					8.4	50	30	278.4	186	186, 230.2, 88.1, 198.2, 149, 132.1				94.0656	0.571625
cmp0677	Positive		280.154		C15H22NO4	8.2	30	20	280	177	177, 149, 91, 121, 219.8, 201	Feruloylcholine	putative	Vitamin	101.811	0.71696
cmp0678	Positive					23.1	50	30	282.2	83.2	83.2, 79, 247, 265.2, 163, 191.1	15,16-Dinor-8-labden-14-ol	putative	Lipid	114.173	0.745103
cmp0679	Positive		281.112		C11H15N5O4	4.7	30	30	282.27	136.2	136.2, 119, 160.2, 168.1, 190.9, 235.9	2'-O-methyladenosine	putative	Nucleic acid derivative	122.125	0.773652
cmp0680	Positive					8.5	60	40	283.9	114.1	114.1, 209, 96.1, 79, 228.1, 69.5				47.8375	0.772016
cmp0681	Positive					8.5	40	30	285.1	114.1	114.1, 165, 209.1, 79.1, 98.1, 227				52.9453	0.784848
cmp0682	Positive		272.235		C16H32O3	9.51	60	30	290.2	228.4	228.4, 272, 70, 102.2, 184.2	16-Hydroxy-hexadecanoic acid	putative	Lipid	38.3925	0.495527
cmp0683	Positive					18.7	20	20	294.3	221	221, 161, 203, 105, 91.1, 276				47.6428	0.472705
cmp0684	Positive		294.108		C11H14N6O4	6.28	50	20	295.2	150.2	150.2, 165, 68.9, 97, 211, 90.9	N-[Methyl(7H-purin-6-yl)carbamoyl]-L-threonine	putative	Nucleic acid derivative	47.6392	0.763265
cmp0685	Positive					1.41	40	20	295.4	211	211, 194, 259, 97, 150, 178				152.384	0.740986
cmp0686	Positive					1.39	60	20	296.066	104.2	104.2, 236.9, 149, 86				57.8129	0.811272
cmp0687	Positive		297.107		C11H15N5O5	3.7	30	20	298.27	166.27	166.3, 149, 101, 135, 83, 110	1-Methylguanosine	putative	Nucleic acid derivative	59.1158	0.586185
cmp0688	Positive					5.79	10	30	299.9	88.9	88.9, 133, 202.1, 283, 177, 69.9				NA	0.563635
cmp0689	Positive					9.07	40	30	302.3	114.2	114.2, 209, 96.1, 153, 79, 227.9				55.5843	0.288622
cmp0690	Positive					9.96	30	30	306.4	214.2	214.2, 88, 258.1, 189, 163, 104				90.297	0.575515
cmp0691	Positive					1.712	60	20	308.091	76	76, 162, 84, 116, 144, 233				63.1427	0.596085
cmp0692	Positive					2.29	50	20	310	292	292, 226, 273.9, 208, 84, 97				94.6662	0.765287
cmp0693	Positive		310.165		C16H24NO5	5	50	30	310.165	251.092	251.1	Sinapoylcholine	putative	Vitamin	98.0321	0.613861
cmp0694	Positive					6.54	40	20	316.3	157.1	157.1, 86.2, 245, 171, 146.1, 193.9				109.569	0.663574
cmp0695	Positive					0.967	30	10	316.9	257.1	257.1, 298.8, 99, 239, 214.9, 154.9				39.7878	0.599592
cmp0696	Positive		316.05		C16H13O5P	1.31	20	20	317	137	137, 99, 256.8, 197	4-Methylumbelliferyl phenylphosphonate	putative	Others	29.9517	0.770251
cmp0697	Positive		353.27		C18H40ClNO3	11.3	50	30	318.3	256.263	256.3, 300.1, 102.1, 88.1, 230.1	4-Hydroxysphinganine	putative	Others	37.8271	0.76077
cmp0698	Positive					0.973	30	30	326	225.1	225.1				48.6341	0.591549
cmp0699	Positive					6.54	50	30	332.115	173.1	173.1, 105, 201.1, 86, 162.2, 287.9				116.483	0.573649
cmp0700	Positive				C18H36O4	11	60	30	334.2	242.3	242.3, 286.1, 88.1, 166.1, 315.9	(+)-threo-9,10-Dihydroxystearic acid	putative	Others	97.5131	0.552666
cmp0701	Positive		333.288		C18H39NO4	9.76	60	30	334.3	272.5	272.5, 228.2, 316, 146.1, 184.1, 102.1	Dea-myristate	putative	Others	44.287	0.759963
cmp0702	Positive		322.226		C18H30N2O3	6.98	60	30	340.1	322.2	322.2, 209.1, 114.1, 227.1, 96, 178	Chinese bittersweet alkaloid II	putative	Others	56.6894	0.800473
cmp0703	Positive					7.1	50	30	341.2	323	323, 210.1, 114.1, 96, 228.1, 79				57.1118	0.742626
cmp0704	Positive		324.142		C13H24O9	6.33	30	40	342.2	109.1	109.1	Methyl di-alpha-L-rhamnoside	putative	Others	38.8583	0.538293
cmp0705	Positive					5.408	60	20	345.4	327	327, 151, 259, 283.9, 132, 202.9				45.8303	0.526908
cmp0706	Positive					7.2	40	30	346.932	114.4	114.4, 209, 79, 227.9, 96, 339.9				60.5923	0.745914
cmp0707	Positive		347.063		C10H14N5O7P	2.3	30	30	348	136	136, 97, 119, 148	Adenosine 3'-monophosphate	putative	Nucleic acid derivative	105.119	0.749804
cmp0708	Positive	348.13	347.123	0.344699	C15H17N5O5	4.74	10	20	348.1	169.2	169.2, 151, 93, 125, 201.1, 136		Kinetin 9-riboside	Phytohormone	79.1592	0.799164
cmp0709	Positive					6.3	40	40	349.1	114.1	114.1, 99, 109, 85, 127, 81, 69				51.6921	0.778095
cmp0710	Positive	353.27	352.261	2.46272	C21H36O4	16.109	50	20	353.174	261.2	261.2, 91, 79, 243.1, 105, 145.1	MAG (18:3) isomer2	putative	Lipid	112.224	0.769261
cmp0711	Positive	353.268	352.261	-0.67937	C21H36O4	20.4	40	20	353.2	261.3	261.3, 330, 202.8, 73, 91, 127	MAG (18:3) isomer1	putative	Lipid	83.4132	0.760531
cmp0712	Positive	353.269	352.261	0.0283071	C21H36O4	17.827	40	20	353.269	261.2	261.2, 91, 202.8, 79, 243.1, 330.1	MAG (18:3) isomer3	putative	Lipid	88.2723	0.745444
cmp0713	Positive					7	40	50	356.155	145.2	145.2				NA	0.768521
cmp0714	Positive		342.116		C12H22O11	1.8	50	20	360.1	145	145, 127, 85, 97, 69, 109, 145, 180	Sucrose	putative	Saccharide	66.4564	0.506518
cmp0715	Positive		361.319		C20H43NO4	11.3	50	30	362.3	300.4	300.4, 256.2, 344.1, 212.1, 102, 88	2-Amino-1,3,4,5-eicosanetetrol	putative	Others	45.2214	0.692855
cmp0716	Positive					9.6	60	10	365	183	183, 98.9, 155, 126.9				108.186	0.468375
cmp0717	Positive		342.116		C12H22O11	1.74	60	30	365.105	203.3	203.3	Trehalose	putative	Saccharide	41.2143	0.00454864
cmp0718	Positive					5	60	30	366.2	204.2	204.2	iP9G	putative	Nucleic acid derivative	109.329	0.789274
cmp0719	Positive					17.6	50	20	369.1	313.1	313.1				55.6297	0.662965
cmp0720	Positive					16.3	40	30	371.4	268.3	268.3, 354.8, 202.9, 101, 284.8				122.393	0.737917
cmp0721	Positive					6.9	20	20	374.181	195.1	195.1, 177, 145, 117, 89, 215				91.5123	0.611744
cmp0722	Positive					6.32	40	30	375.2	127.1	127.1, 159, 97, 198.1, 81, 152.8				67.3323	0.422423
cmp0723	Positive					1.27	40	20	375.8	180	180				52.6128	0.780373
cmp0724	Positive					1.11	50	20	379	280.9	280.9, 249, 137, 198.8, 361, 98.8				22.5121	0.560118
cmp0725	Positive					6.55	50	30	379.2	216.2	216.2, 239.9, 285.8, 225, 202, 145.1				64.8812	0.607647
cmp0726	Positive					4.54	50	20	382.3	328.1	328.1, 202, 184, 220, 234, 364				72.0224	0.739828
cmp0727	Positive		386.355		C27H46O	15.7	60	20	387.1	331.1	331.1, 175, 274.8, 147, 197.1, 88.9	Cholesterol	putative	Lipid	40.6991	0.544939
cmp0728	Positive		387.023		C9H15N3O10P2	9.39	30	30	388.023	105.078	105.1, 97, 147, 159, 109, 87.1	2'-Deoxycytidine-5'-diphosphate	putative	Nucleic acid derivative	81.6161	0.705753
cmp0729	Positive					6.9	10	30	388.256	89.2	89.2, 208, 148, 176, 119, 226.1				NA	0.508984
cmp0730	Positive					1.29	60	20	393	295.1	295.1, 234.9, 332.8, 252.8, 136.9, 99				25.8409	0.392675
cmp0731	Positive					7.25	50	40	393.2	216.24	216.2, 239.9, 299.9, 225, 99, 127				33.7437	0.765101
cmp0732	Positive					9	50	40	396.8	209.2	209.2, 114, 96.1, 228.2, 322.1, 387.7				39.333	0.747402
cmp0733	Positive					21	40	30	403	185	185, 111, 139, 129, 157, 69				34.8498	0.501297
cmp0734	Positive					11.3	40	40	406.353	300.3	300.3, 344.1, 318.1, 238.2, 146.2, 190.2				54.4312	0.553388
cmp0735	Positive		412.246		C18H39NO7P	7.78	60	30	412.246	184.078	184.1, 204, 120.1, 104.1, 219, 345.9	1-Decanoyl-2-hydroxy-sn-glycero-3-phosphocholine	putative	Others	NA	0.794865
cmp0736	Positive					1.2	30	30	415.1	137	137				31.1736	0.711808
cmp0737	Positive					1.05	50	20	421.1	278.8	278.8				39.9129	0.54851
cmp0738	Positive					7.07	30	30	428.4	184	184				NA	0.538897
cmp0739	Positive					1.19	60	30	431.1	137	137, 234.8, 310.7, 370.8, 250.9, 171				29.8256	0.606848
cmp0740	Positive					1.45	40	30	432	90.2	90.2, 118, 104.1, 257.9, 97, 85				50.4805	0.572078
cmp0741	Positive					15.9	40	30	432.1	119.1	119.1, 107, 91, 135, 203.1, 415				88.0518	0.744052
cmp0742	Positive		432.106		C21H20O10	8.44	60	40	433.1	271.1	271.1, 99, 153, 127, 282.9	Apigenin 7-O-glucoside	standard	Flavonoid	83.5319	0.759615
cmp0743	Positive					5.34	60	40	448.193	259.1	259.1, 124, 202, 285.8, 230, 105.9				56.4995	0.75657
cmp0744	Positive					18.5	50	30	454.2	154.9	154.9, 313, 282.1, 436.1, 393, 155.1				93.9521	0.564481
cmp0745	Positive					8	60	30	455.3	437.3	437.3, 210.1, 323, 228.1, 114.1, 96.1				53.8136	0.768403
cmp0746	Positive					1.5	50	60	458.2	116.1	116.1, 70, 144, 260	Aspartic acid di-O-glucoside	putative	Amino acid derivative	56.7415	0.0279609
cmp0747	Positive					7.08	50	40	459.3	208.1	208.1, 182, 177, 145, 326.9, 265				32.3344	0.797717
cmp0748	Positive					1.56	60	40	460.2	72.2	72.2, 118.1, 97, 215.9				42.426	0.520969
cmp0749	Positive					7.5	50	50	462.5	209.4	209.4, 114, 228.1, 322, 453.1, 96.1				54.467	0.782275
cmp0750	Positive		462.116		C22H22O11	8.7	60	40	463.1	301.1	301.1, 285.8, 257.9, 312.8, 342.8, 173	Chrysoeriol 5-O-hexoside	putative	Flavonoid	107.597	0.589386
cmp0751	Positive					1.42	60	30	463.1	223	223				45.7285	0.495776
cmp0752	Positive					9.22	60	30	464.6	407.9	407.9, 114, 209.1, 153, 302.8, 344				31.4732	0.748319
cmp0753	Positive					7.5	20	10	470.2	453.2	453.2, 374.9, 99, 127, 231, 187, 81, 213				84.7267	0.537574
cmp0754	Positive					9.2	10	20	470.3	453.2	453.2, 177, 145, 162.9, 435.1, 230				53.967	0.678075
cmp0755	Positive					1.56	30	20	472.4	130	130, 84, 144.2, 148.1, 69				56.8995	0.758561
cmp0756	Positive					1.57	50	20	476.2	163.1	163.1, 134, 116, 88.1, 74, 270.9				50.0789	0.545837
cmp0757	Positive					16.189	50	20	476.276	335.258	335.3, 458.1, 304.1, 159.1, 243.1, 95.1				58.1049	0.747619
cmp0758	Positive					18.7	60	30	476.3	433.3	433.3, 415, 476.2, 304, 313, 194.9				85.3499	0.539744
cmp0759	Positive					17.2	50	40	478.2	337.2	337.2, 95, 306.2, 81, 105, 119				56.0058	0.731775
cmp0760	Positive					17.7	50	20	478.6	460.6	460.6, 337, 306, 175.1, 91.1, 203				86.7356	0.592224
cmp0761	Positive		478.293	477.286	-0.209077	C23H44NO7P	50	20	480.5	339.2	339.2, 184, 104.1, 462.2, 308.1, 124.9	LysoPE 18:1 (2n isomer)	putative	Lipid	58.6648	0
cmp0762	Positive					19	50	20	481.3	340.3	340.3, 309, 463.1, 266.1, 95, 155				92.7928	0.773962
cmp0763	Positive					1.57	50	20	488.9	147	147, 184, 130, 84, 263.8, 377.8				61.7554	0.637667
cmp0764	Positive					17.6	60	30	500.2	439.1	439.1, 337, 457.1, 195, 359.1, 91				79.0429	0.637711
cmp0765	Positive					17.3	50	30	501.5	458.2	458.2, 440, 337.9, 177, 135, 378.1				62.133	0.112796
cmp0766	Positive					19.3	50	30	502.4	459.2	459.2, 339, 441, 176.9, 162.9, 125				97.9622	0.517797
cmp0767	Positive					4.967	20	40	505.1	187.9	187.9, 146, 163, 118, 306.8, 221.9				124.907	0.775995
cmp0768	Positive					16.7	50	30	506.4	184.1	184.1, 344.1, 326.1				45.2063	0.725504
cmp0769	Positive					1.563	40	30	507.9	165.9	165.9, 212.7, 327.8, 177.9, 345.8, 104.2, 254.7, 380.8				44.7264	0.750774
cmp0770	Positive					9.37	60	40	510	322.3	322.3, 209.1, 114.1, 228.1, 322, 341, 96.1, 435.1				50.6119	0.514844
cmp0771	Positive					3.53	60	30	510.2	169	169, 120, 151, 265, 93, 206.9, 136, 83.9				73.1619	0.432677
cmp0772	Positive					1.389	50	30	517	223.1	223.1, 136.9, 328.7, 236.9, 250.8				36.4501	0.725909
cmp0773	Positive	518.325	517.317	0.84889	C26H48NO7P	16.5	60	20	518.2	184.1	184.1, 125, 500.2, 104.1, 86.1, 459.1	LysoPC 18:3 (2n isomer)	putative	Lipid	47.9446	0.773029
cmp0774	Positive		518.106		C24H22O13	9.99	50	50	519	271	271, 157, 282.9, 312.8, 217, 144.1, 344.8, 97	Apigenin O-malonylhexoside	putative	Flavonoid	93.6312	0.764151
cmp0775	Positive					7.6	50	50	519.2	209.4	209.4, 114, 228.1, 322, 341, 96.1, 453.1				55.8528	0.708028
cmp0776	Positive	520.339	519.332	-1.01857	C26H50NO7P	18.32	50	30	520.339	502.2	502.2, 183.8, 104.1, 125, 86.1, 166.2, 337.2, 443	LPC(1-acyl 18:2)	putative	Lipid	74.3437	0.760947
cmp0777	Positive					9.5	50	30	521	511.8	511.8, 114.1, 209.1, 455.3, 358.9, 322.1				38.4808	0.695729
cmp0778	Positive					2.1	30	40	524.3	165.1	165.1, 181.9, 136, 147, 119, 85, 241.8				99.6628	0.769389
cmp0779	Positive					7.2	40	60	528.2	109.1	109.1, 97, 99, 127, 187, 271, 288.9, 415				99.6449	0.501881
cmp0780	Positive					12.204	40	40	533.2	161	161, 231, 288.8, 185.1, 95, 411, 515.1				108.883	0.773732
cmp0781	Positive					1.11	50	20	534.9	436.7	436.7, 278.7, 235, 256.8, 294.7, 394.8, 376.7, 214.9				24.7542	0.647078
cmp0782	Positive					6.75	40	40	536.3	177	177, 144.9, 338.9, 280.8, 207.1, 84.9				117.35	0.551581
cmp0783	Positive					8.647	40	40	538.229	175	175, 187, 160, 137, 322.8, 290.9, 205				415.361	0.777466
cmp0784	Positive					8.8	60	30	540.6	219	219				249.004	0.739281
cmp0785	Positive					1.39	30	40	541.9	247.9	247.9, 345.7, 209, 190.9, 165.9, 316.8				61.7977	0.644889
cmp0786	Positive					18.2	60	40	542.321	147	147, 337, 483.1, 359, 86.1				42.3149	0.581386
cmp0787	Positive					5.2	50	20	543.3	205.2	205.2, 188, 146, 177, 234.1, 346, 381, 525				93.812	0.75905
cmp0788	Positive					1.36	60	30	544.9	251.1	251.1, 191, 348.8, 209, 137, 153				72.4633	0.743003
cmp0789	Positive		548.117		C25H24O14	10.572	40	40	549.123	301.1	301.1, 342.9, 312.9, 233, 162.1, 486.9, 406.8, 285.9	Chrysoeriol O-malonylhexoside	putative	Flavonoid	206.716	0.705898
cmp0790	Positive					1.34	20	30	557.2	279	279				44.3343	0.0376102
cmp0791	Positive					8	60	40	566.2	548.9	548.9, 209.2, 322.2, 228.2, 114.1, 435.3, 96.1, 339.1	Viscumamide	putative	Others	49.4573	0.700547
cmp0792	Positive					9.865	50	40	570.5	184.1	184.1, 104.1, 552.2, 452, 412, 163.1, 86.1				133.653	0.5506
cmp0793	Positive					6.169	60	50	577.1	177	177, 145, 151, 265, 247.9, 117, 541, 414.9				121.703	0.77184
cmp0794	Positive		583.268		C34H37N3O6	5.71	50	30	584.205	325	325, 169, 540.2, 230.8, 147, 159.1, 97	N',N",N"'-p-coumaroyl-cinnamoyl-caffeoyl spermidine	putative	Polyamine	NA	0.568865
cmp0795	Positive	595.525	595.166		C27H31O15	6.13	50	40	595.2	271.1	271.1, 312.8, 282.9, 286.9, 336.7, 187, 109, 433	Pelargonin O-hexosyl-O-hexoside	putative	Anthocyanin	77.4926	0.552862
cmp0796	Positive					1.09	40	30	601	278.9	278.9				39.3185	0.701551
cmp0797	Positive					5.037	40	50	609.2	188.2	188.2, 146.1, 525, 265, 243.9, 176.9, 167				69.0359	0.773897
cmp0798	Positive					1.2	50	30	611	235.1	235.1				39.8726	0.619058
cmp0799	Positive					6.123	50	30	611.161	473.1	473.1, 340.9, 593, 352.9, 526.9, 472.9, 165, 394.9	di-C,C-hexosyl-luteolin	putative	Flavonoid	112.877	0.771025
cmp0800	Positive					1.21	50	50	629	137	137, 234.8, 334.6, 191, 432.9, 568.9				39.6064	0.756809
cmp0801	Positive					1.53	60	30	634.3	148.1	148.1, 84.1, 130, 102, 253				NA	0.757644
cmp0802	Positive					1.563	40	30	637.4	133.1	133.1, 226, 87, 116.1, 324.8, 74				66.3816	0.764889
cmp0803	Positive					1.19	30	40	655	278.9	278.9, 376.7, 594.8, 556.6, 294.8, 250.9				36.2879	0.746224
cmp0804	Positive					2.8	20	60	664.15	136.05	136.1, 232, 523.9, 427.8, 97, 347.8	beta-Nicotinamide adenine dinucleotide	putative	Nucleic acid derivative	96.6607	0.813398
cmp0805	Positive					18	40	40	672.6	313.1	313.1, 95, 257.1, 489.1, 331, 531.2				138.554	0.542067
cmp0806	Positive					8.8	60	20	679.8	566.5	566.5				47.2557	0.763067
cmp0807	Positive					17.2	40	20	696.417	355.3	355.3, 245, 263, 337, 184, 161.1, 81, 513.3	DGMG (18:2) isomer2	putative	Lipid	147.566	0.644315
cmp0809	Positive					1.4	60	50	713	223.2	223.2, 260.8, 320.7, 358.7, 418.7, 204.9				45.4682	0.758004
cmp0810	Positive					8.771	50	30	727.187	163.2	163.2, 271, 219, 195, 581, 338.8	C-Pentosyl-apigenin O-caffeoylhexoside	putative	Flavonoid	125.695	0.00233885
cmp0811	Positive					8.9	50	40	777.4	717.5	717.5, 265, 378.1, 623.5				31.5284	0.588513
cmp0812	Positive					1.21	60	40	806.9	332.9	332.9, 234.8, 250.9, 218.7, 137, 191, 608.9				43.6211	0.590372
cmp0813	Positive					9.2	10	30	809.3	792.6	792.6, 774.6, 322, 209.1, 548.2, 661.5				46.2413	0.484565
cmp0814	Positive					1.13	60	30	815.2	376.7	376.7				54.2989	0.00306327
cmp0816	Positive					1.46	40	30	867.4	525.1	525.1				34.2469	0.625959
cmp0817	Positive		120.042		C4H8O4	2.51	60	20	121.042	93.0575	93.1, 77, 103.1, 85, 65	D(-)-Threose	putative	Saccharide	75.799	0.661053
cmp0818	Positive		152.12		C10H16O	6.99	30	20	153.127	81.1	81.1, 99, 107, 136, 77, 65	(-)-trans-Carveol	putative	Others	110.902	0.613993
cmp0819	Positive		176.047		C10H8O3	5.84	60	50	177.047	105.073	105.1, 89, 78.1, 117, 149, 145, 134	7-Hydroxy-4-methylcoumarin	putative	Coumarin	73.4081	0.794746
cmp0820	Positive		182.058		C9H10O4	15	20	20	183.058	123.047	123	Syringaldehyde	putative	Others	99.6191	0.755649
cmp0821	Positive		183.053		C8H9NO4	3.67	40	30	184.053	148.04	148, 166, 96.1, 83, 124, 138	4-Pyridoxate	putative	Vitamin	52.0691	0.696677
cmp0822	Positive		206.058		C11H10O4	9.2	30	20	207.138	95.1	95.1, 91, 89, 147.1, 105, 119, 161, 79.1	Citraptene	putative	Coumarin	110.972	0.767573
cmp0823	Positive		225.101		C12H11N5	6.74	30	40	226.1	91.1	91.1	N6-Benzyladenine	putative	Nucleic acid derivative	73.9865	0.660873
cmp0824	Positive		234.162		C15H22O2	18.7	50	30	235.169	179.2	179.2, 117.9, 77, 163.1, 111, 189, 217	Polygodial	putative	Terpenoid	46.2853	0.00151551
cmp0825	Positive		238.063		C15H10O3	15	30	30	239.063	137.024	137	7-Hydroxyflavone	putative	Flavonoid	59.5238	0.701176
cmp0826	Positive					1.57	30	20	255.1	123	123, 106, 80, 237, 155, 96.1				99.7444	0.61712
cmp0827	Positive					8.67	30	30	265.107	173.3	173.3, 187, 201, 91, 159.1, 135, 229, 247				48.0819	0.797584
cmp0828	Positive				C15H22N2O4	5.02	60	20	295.165	207.2	207.2, 175, 91, 147, 120, 166, 278	N-Sinapoylputrescine	putative	Polyamine	309.48	0.828927
cmp0829	Positive		302.043		C15H10O7	8.66	50	30	303.05	153	153, 177, 89, 137, 69, 284.9	Tricetin	putative	Flavonoid	118.267	0.763183
cmp0830	Positive		304.127		C12H20N2O7	2.3	40	30	305.1	186.2	186.2, 287, 114, 86.1, 142.1, 169.1, 204.1, 241	Dysiherbaine	putative	Others	84.9023	0.778562
cmp0831	Positive					6.57	40	40	314.2	133.1	133.1, 105, 161, 115, 193, 79				102.137	0.747989
cmp0832	Positive					5.27	30	30	323.171	177.1	177.1, 89, 145, 117, 305.8, 149.1	O-Feruloyl coumarin	putative	Coumarin	71.5122	0.795721
cmp0833	Positive					4.94	40	20	325.2	150	150, 94, 163, 134, 177, 89				148.652	0.767974
cmp0834	Positive		332.052		C10H13N4O7P	1.35	60	40	333.052	137.05	137, 234.8, 99, 196.1, 212.9, 273	2'-Deoxyinosine-5'-monophosphate	putative	Nucleic acid derivative	25.4301	0.51015
cmp0835	Positive					1.4	40	20	334.113	137.1	137.1, 235.9, 214				25.2534	0.662942
cmp0836	Positive					5.44	50	30	337.188	207.2	207.2	N-Sinapoylagmatine	putative	Polyamine	NA	0.693283
cmp0837	Positive					2.75	40	30	338	86.1	86.1				59.285	0.743331
cmp0838	Positive					6.75	40	30	338.181	141.1	141.1, 109, 99, 141, 127, 113.1, 95.1				81.2059	0.809728
cmp0839	Positive					6.4	60	40	339.152	147.044	147, 202.6, 91.1, 131.1, 159.3, 81.1, 103, 119.1				NA	0.609098
cmp0840	Positive	343.296	342.288	0.203906	C19H38N2O3	13.8	40	20	343.295	240.3	240.3, 312.9, 183, 284.8, 254.8, 153	Cocamidopropyl betaine	putative	Others	66.3778	0.772048
cmp0841	Positive					7	30	30	352.3	127	127, 97, 85, 105, 69, 81, 231, 127				131.203	0.75647
cmp0842	Positive				C17H20O9	7.1	30	20	369.119	207.1	207.1, 147, 175, 91, 119, 326.8	Phellodenol H	putative	Coumarin	102.923	0.740689
cmp0843	Positive					7.25	30	30	374.181	137.1	137.1, 177, 145, 122, 195, 91				326.864	0.362694
cmp0844	Positive		389.101		C21H15N3O5	12.9	50	40	390.358	328.3	328.3, 284.1, 203, 240.2, 175, 372.2	Azoxystrobin acid	putative	Others	45.8322	0.745046
cmp0845	Positive					8.27	60	30	394.4	235.1	235.1, 120, 172, 217, 144.1, 91, 201				123.027	0.600612
cmp0846	Positive		398.137		C15H22N6O5S	1.56	50	20	399.137	250.095	250.1, 97, 87, 129, 109.1	S-(5'-Adenosyl)-L-methionine	putative	Amino acid derivative	115.127	0.762403
cmp0847	Positive					4.41	50	50	400.2	136.1	136.1, 268, 124, 175.1, 83.9, 203	Adenosine O-ribose	putative	Nucleic acid derivative	58.2023	0.707948
cmp0848	Positive					8.1	10	40	410.3	126.9	126.9, 85, 99, 127, 145, 187, 252.8, 288.9				156.296	0.595355
cmp0849	Positive		416.111		C21H20O9	10.2	60	20	417.118	255.1	255.1, 177.1, 237, 165, 219, 191, 107	Toringin	putative	Flavonoid	98.474	0.440368
cmp0850	Positive	416.378	416.111		C21H20O9	8.46	60	20	419.134	383.1	383.1, 195, 244.9, 165, 203, 153, 273, 219	Methylnaringenin C-pentoside	putative	Flavonoid	50.7172	0.750563
cmp0852	Positive					11.2	50	30	441.173	397.2	397.2, 355, 245, 288.8, 91, 193.1				129.041	0.600971
cmp0853	Positive					1.44	60	30	444	247.8	247.8				62.8269	0.643302
cmp0854	Positive					1.61	30	20	448.165	106	106, 88, 60, 389, 127, 342.8, 287.9				33.8807	0.623756
cmp0855	Positive					4.77	50	30	460.3	313.1	313.1, 180, 194.1, 152.1, 166.1, 331				73.2957	0.505778
cmp0856	Positive					7.39	60	40	463.123	313.1	313.1, 342.9, 151, 396.9, 297.9, 445	Methylluteolin C-hexoside	putative	Flavonoid	NA	0.699626
cmp0858	Positive		473.166		C20H23N7O7	5.32	60	30	474.173	327	327, 344.9, 259, 284, 202.1, 326.9, 241.8	10-Formyl-THF	putative	Others	32.9128	0.594131
cmp0859	Positive					7.26	40	20	486.217	163	163, 191, 99, 127, 307				256.792	0.53955
cmp0860	Positive					8.73	40	20	503.191	311.1	311.1, 201, 137, 251, 219, 87.9, 175, 323				134.658	0.630112
cmp0861	Positive					12.4	50	40	504.28	147.1	147.1, 203, 95, 105, 161.1, 133, 81				111.705	0.742499
cmp0862	Positive					6.68	50	20	521.3	163.2	163.2, 131, 103, 202.2, 310.9, 77				140.766	0.491024
cmp0864	Positive					10.2	50	20	537	289	289, 229, 270.9, 201, 243, 312.9	Eriodictyol O-malonylhexoside	putative	Flavonoid	160.579	0.792344
cmp0865	Positive					7.95	40	20	538.228	311.1	311.1, 137, 251, 175, 278.9, 219, 161, 322.9				141.47	0.594596
cmp0866	Positive					8.65	50	60	542.3	217.2	217.2, 157, 377, 395, 524.1, 249				NA	0.743425
cmp0867	Positive					7.92	60	30	611.2	465.1	465.1, 302.8, 177, 354.9, 268.8, 201	C-hexosyl-tricetin O-pentoside	putative	Flavonoid	202.468	0.760113
cmp0868	Positive		612.152		C20H32N6O12S2	2.81	60	30	613.152	484.114	484.1, 230.9, 354.9, 185, 287.8, 199	Glutathione oxidized	putative	Amino acid derivative	182.709	0.00269141
cmp0869	Positive		624.169		C28H32O16	6.66	50	20	625.177	607.2	607.2, 354.9, 324.9, 366.9, 408.9, 559, 151.1	Di-C,C-hexosyl-methylluteolin	putative	Flavonoid	87.2651	0.614545
cmp0870	Positive					4.81	60	50	629.2	467.2	467.2, 177, 287, 265, 449, 160.1				163.383	0.754731
cmp0871	Positive					4.21	30	30	658.3	166.1	166.1, 120, 151, 267.8, 227.9, 187				109.113	0.780627
cmp0872	Positive					8.53	40	20	727.188	419	419, 271, 195, 219, 581, 153, 338.8	C-pentosyl-luteolin O-p-coumaroylhexoside	putative	Flavonoid	55.9113	0.747365
cmp0873	Positive					9.99	60	40	755.2	177.1	177.1	C-hexosyl-chrysin O-feruloylhexoside	putative	Flavonoid	NA	0.565411
cmp0874	Positive					6.99	30	30	795.5	409.1	409.1, 185, 246.9				132.452	0.693612
cmp0875	Positive		129.079		C6H11NO2	1.55	60	50	130.1	84.2	84.2, 70	1-Amino-1-cyclopentanecarboxylic acid	putative	Amino acid derivative	55.5245	0.626411
cmp0876	Positive					6.61	40	20	279.171	86.0964	86.1, 149, 121, 207, 93, 65.1	4beta-Hydroxy-11-O-(2'-pyrolylcarboxy)epilupinine	putative	Alkaloid	149.003	0.611886
cmp0877	Positive		340.131		C20H20O5	8.95	50	20	341.2	137.1	137.1, 189, 219, 251, 278.9, 311	6-Prenylnaringenin	putative	Flavonoid	NA	0.748486
cmp0878	Positive		294.219		C18H30O3	18.9	40	20	295.2	179.2	179.2, 91.1, 79.1, 241, 107, 157.1	9-Hydroxy-(10E,12Z,15Z)-octadecatrienoic acid	putative	Lipid	140.93	0.712965
cmp0879	Positive		89.0477		C3H7NO2	1.57	30	20	90.1	44	44, 86	Alanine	standard	Amino acid	68.4282	0.75024
cmp0880	Positive	175.119	174.112	1.3705	C6H14N4O2	1.51	60	30	175.2	116.1	116.1, 70, 130.1, 158.1	Arginine	standard	Amino acid	92.0665	0.761566
cmp0881	Positive		132.053		C4H8N2O3	1.558	30	20	133.06	74	74, 87	Asparagine	standard	Amino acid	NA	0.553354
cmp0882	Positive		145.11		C7H15NO2	2.9	30	20	146.1	86.1	86.1, 99, 69, 112.2	beta-Homoisoleucine	putative	Amino acid	98.9745	0.778961
cmp0883	Positive		133.074		C5H11NO3	2.28	60	40	134	73.9	73.9, 88, 70	beta-Homothreonine	putative	Amino acid	50.0029	0.00456415
cmp0884	Positive		118.086		C5H12NO2	1.49	40	30	118.2	59	59, 70, 89	Betaine	standard	Alkaloid	80.347	0.238142
cmp0885	Positive		354.095		C16H18O9	21.755	50	30	355.2	163	163, 203, 245, 263.1, 91, 147, 105, 337	Biflorin	putative	Polyphenol	90.0948	0.810103
cmp0886	Positive					7.58	60	60	595.2	283.3	283.3, 312.9, 336.9, 432.9, 366.9, 414.9, 271	C-hexosyl-apigenin O-hexoside	putative	Flavonoid	141.026	0.753367
cmp0887	Positive					6.64	60	20	757.3	595.2	595.2, 286.8, 271, 449, 336.9, 529, 85	C-hexosyl-apigenin O-hexosyl-O-hexoside	putative	Flavonoid	61.9379	0.721085
cmp0888	Positive	625.175	624.169	-2.81521	C28H32O16	7.75	60	30	625	463	463, 342.9, 312.8, 366.9, 396.9, 151, 187	C-hexosyl-chrysoeriol O-hexoside	putative	Flavonoid	123.657	0.604407
cmp0889	Positive	104.107	104.108	-3.26585	C5H14NO+	1.45	60	40	104.1	60.1	60.1, 87, 69, 58.1	Choline	standard	Vitamin	42.7203	0.617205
cmp0890	Positive	609.18	608.174	-2.26534	C28H32O15	8.516	50	40	609.181	301.1	301.1, 463, 285.8, 257.9, 218.9	Chrysoeriol 7-O-rutinoside	putative	Flavonoid	93.0471	0.760531
cmp0891	Positive		462.116		C22H22O11	7.48	50	40	463.1	313.1	313.1, 342.9, 444.9, 396.9, 366.9, 297.8, 327.8, 151	Chrysoeriol 6-C-hexoside	putative	Flavonoid	NA	0.578862
cmp0892	Positive					8.69	50	20	727.2	419.1	419.1, 273, 153.1, 219, 195, 99, 85, 382.9	C-pentosyl-apigenin O-rutinoside	putative	Flavonoid	54.7129	0.746112
cmp0893	Positive		243.086		C9H13N3O5	1.53	40	20	244.3	112.1	112.1, 95, 83.9, 69	Cytidine	standard	Nucleic acid	71.3596	0.040863
cmp0894	Positive					7.5	50	20	280.1	177.1	177.1, 149, 89, 117, 145, 122, 78, 201.8	Feruloyl putrescine derivative	putative	Polyamine	102.358	0.717735
cmp0895	Positive					2.4	60	30	427.2	177.1	177.1, 145, 117, 265, 248.1, 90.9, 409, 306.7	Feruloyl putrescine O-hexoside	putative	Polyamine	149.519	0.752161
cmp0896	Positive		275.112		C10H17N3O6	1.622	50	40	276.119	84.1	84.1	Gamma-glutamyl Glutamine	putative	Amino acid derivative	126.066	0.000739829
cmp0897	Positive	284.099	283.092	-0.809577	C10H13N5O5	2.32	30	20	284	152.2	152.2, 135, 110, 97, 183.9, 247.9, 126	Guanosine	standard	Nucleic acid	70.078	0.477326
cmp0898	Positive		155.069		C6H9N3O2	1.51	40	20	156.1	110.1	110.1, 93, 81, 83, 74.4	Histidine	standard	Amino acid	85.1126	0.488381
cmp0899	Positive		129.079		C6H11NO2	1.31	30	30	130	69.9	69.9, 84.1, 56.1	Homoproline	standard	Amino acid	92.9512	0.48399
cmp0900	Positive	132.102	131.095	3.93635	C6H13NO2	1.58	60	30	132.2	86.2	86.2, 69, 56.6, 103.9	Isoleucine	standard	Amino acid	45.574	0.750891
cmp0901	Positive	508.429	508.122		C23H24O13	8.56	50	30	509.3	347.1	347.1, 203, 331.8, 147.1, 159, 300.7, 109, 99	Limocitrin O-hexoside	putative	Flavonoid	130.08	0.000749902
cmp0902	Positive	508.429	508.122		C23H24O13	9.08	50	20	509.3	347.1	347.1, 203, 331.8, 147.1, 300.7, 159, 109, 99	Limocitrin O-hexoside	putative	Flavonoid	357.226	0.667544
cmp0903	Positive		493.317		C24H48NO7P	16.7	50	30	494.324	184.2	184.2, 125, 476.1, 86.1	LPC(1-acyl 16:1)	putative	Lipid	63.6791	0.602812
cmp0904	Positive		448.101		C21H20O11	7.21	50	40	449.1	299.1	299.1, 328.8, 165, 352.8, 282.9, 191, 382.9	Luteolin 6-C-glucoside	standard	Flavonoid	NA	0.75951
cmp0905	Positive		448.101		C21H20O11	8.09	60	30	449.2	287.2	287.2, 153, 213, 241, 185, 81.1, 97	Luteolin 7-O-glucoside	standard	Flavonoid	43.5287	0.694539
cmp0906	Positive		448.101		C21H20O11	10.18	50	20	449.2	287.2	287.2, 153, 161, 203, 133, 195, 431, 231	Luteolin 7-O-glucoside	standard	Flavonoid	751.34	0.72308
cmp0907	Positive	534.425	534.101		C24H22O14	10.2	60	40	535	287	287, 491, 203, 229, 269, 304.9	Luteolin O-malonylhexoside	putative	Flavonoid	65.1633	0.775104
cmp0908	Positive					8.2	40	30	741	595	595, 270.9, 433, 177, 312.8, 366.9	Luteolin O-rahmnosyl-O-rutinoside	putative	Flavonoid	NA	0.798921
cmp0909	Positive		146.106		C6H14N2O2	1.61	60	40	147.2	84.2	84.2, 130, 102, 113, 56.1	Lysine	standard	Amino acid	83.7936	0.648984
cmp0910	Positive					4.8	30	20	206	160	160, 147, 119, 92.1, 189, 171, 160.1, 131	Methoxy indoleacetic acid	putative	Phytohormone	66.0639	0.802829
cmp0911	Positive					4.64	40	20	312.3	180.2	180.2	N2, N2-Dimethyguanosine	putative	Nucleic acid	267.532	0.602312
cmp0912	Positive		173.105		C8H15NO3	1.55	50	20	174.2	114	114	N-Acetyl-L-leucine	putative	Amino acid derivative	66.712	0.763406
cmp0913	Positive		434.121		C21H22O10	8.5	60	20	435.1	273.1	273.1, 153, 147.1, 119, 195.1, 91, 231, 350.9	Naringenin 7-O-glucoside	standard	Flavonoid	62.8734	0.783859
cmp0914	Positive		264.147		C14H20N2O3	4.54	40	60	265.1	177.1	177.1, 117, 145, 88.4, 248, 134.1, 106.2	N-Feruloyl putrescine	putative	Polyamine	36.7855	0.762854
cmp0915	Positive		220.085		C11H12N2O3	4.196	30	30	221.1	158.4	158.4	N-Hydroxy-L-tryptophan	putative	Amino acid derivative	115.708	0.529254
cmp0916	Positive	123.055	122.048	1.21896	C6H6N2O	2.48	30	30	123.1	80.1	80.1, 77, 96	Niacinamide	standard	Vitamin	63.5757	0.00582081
cmp0917	Positive					8.74	60	30	479.2	317.2	317.2, 153, 301.8, 229, 284.8, 257	O-methylQuercetin O-hexoside	putative	Flavonoid	185.919	0.727281
cmp0918	Positive		183.039		C5H13NO2S2	1.44	60	30	184	125	125	O-Phosphocholine	standard	Vitamin	124.534	0.526835
cmp0919	Positive		132.09		C5H12N2O2	1.4	30	30	133	70.1	70.1, 116, 81, 109, 83, 61.8	Ornithine	putative	Amino acid	114.004	0.520546
cmp0920	Positive	639.578	639.192		C29H35O16	8.28	50	40	625.3	317	317, 193, 301.9, 445, 462.9, 153	Petunidin 3-O-rutinoside	putative	Anthocyanin	98.4959	0.764997
cmp0921	Positive		502.184		C26H30O10	8.07	50	30	503.1	175.2	175.2, 137, 251, 310.9, 278.9, 219, 191	Phellodensin F	putative	Flavonoid	132.817	0.0984442
cmp0922	Positive	166.086	165.079	-2.22776	C9H11NO2	4.37	10	50	166.2	120.1	120.1, 103, 91.1, 77.1, 131, 138	Phenylalanine	standard	Amino acid	74.9131	0.512422
cmp0923	Positive		115.063		C5H9NO2	1.5	60	10	116.071	70	70	Proline	standard	Amino acid	58.0077	0.547367
cmp0924	Positive	478.403	478.111		C22H22O12	8.1	50	20	479.3	317.1	317.1	Selgin O-hexoside	putative	Flavonoid	149.578	0.79349
cmp0925	Positive		300.081		C12H17ClN4OS	1.46	40	20	265.1	122.1	122.1	Thiamin	standard	Vitamin	51.1841	0.738012
cmp0926	Positive		411.15		C15H21N7O7	6.02	50	40	413.1	162.1	162.1, 136, 281, 119, 267.9	Threonyl carbamoyl adenosine	putative	Nucleic acid derivative	28.6691	0.755185
cmp0927	Positive		330.241		C18H34O5	12.36	30	40	348.4	109.1	109.1, 91, 277, 179.1, 259, 119, 295, 331.8	Tianshic acid	putative	Lipid	108.258	0.636849
cmp0928	Positive					4.737	40	20	382.17	220.2	220.2, 118.1, 202.1, 184, 164.1, 145.9, 84.1, 307	trans-zeatin N-glucoside	putative	Nucleic acid derivative	42.0227	0.684675
cmp0929	Positive		302.079		C16H14O6	11.9	50	40	303.1	153.1	153.1, 177, 89, 137, 168, 201, 285	Hesperetin	standard	Flavonoid	291.871	0.648934
cmp0930	Positive	161.107	160.1	-4.34493	C10H12N2	4.41	30	10	161.2	144.2	144.2, 69, 101, 117, 89	Tryptamine	standard	Amino acid	544.175	0.752288
cmp0931	Positive	205.097	204.09	-0.243787	C11H12N2O2	4.89	60	40	205.2	146.2	146.2, 118, 91, 188, 170, 159, 130, 103	Tryptophan	standard	Amino acid	63.4463	0.783349
cmp0932	Positive	182.082	181.074	3.07555	C9H11NO3	2.26	60	60	182.2	91.2	91.2, 136, 123, 107, 77, 119, 95	Tyrosine	standard	Amino acid	57.3159	0.600892
cmp0933	Positive	118.086	117.079	-0.762155	C5H11NO2	1.58	60	30	118.1	72.2	72.2, 70	Valine	standard	Amino acid	47.3747	0.509053
cmp0934	Positive		152.047		C8H8O3	8.38	40	40	153.054	65.1	65.1	Vanillin	putative	Polyphenol	50.7029	0.738312
cmp0935	Positive		376.138		C17H20N4O6	6.72	50	30	377.2	243.1	243.1	Vitamin B2	standard	Vitamin	NA	0.747447
cmp0936	Positive		152.033		C5H4N4O2	2.3	50	30	153	110	110, 136, 77, 98.9, 69, 93.9	Xanthine	standard	Nucleic acid	137.189	0.713139
cmp0937	Positive		284.076		C10H12N4O6	2.5	30	20	285	153	153, 135, 110, 266.9, 222.1, 81	Xanthosine	standard	Nucleic acid	69.3133	0.521972
cmp0938	Positive		137.048		C7H7NO2	1.568	50	30	138.1	94.2	94.2	Trigonelline	standard	Alkaloid	69.4036	0.472919
cmp0939	Positive		105.043		C3H7NO3	1.779	30	20	106.1	60	60, 78, 88, 53	L-Serine	standard	Amino acid	76.2368	0.722311
cmp0940	Positive		119.058		C4H9NO3	1.572	30	20	120.1	74	74	L-Threonine	standard	Amino acid	71.3822	0.613181
cmp0941	Positive	132.102	131.095	-1.13549	C6H13NO2	2.444	60	30	132.1	86.1	86.1, 69, 55.9	L-Leucine	standard	Amino acid	45.1842	0.767923
cmp0942	Positive		133.037		C4H7NO4	1.57	60	30	134.1	88.1	88.1, 74, 70, 116.2, 99	L-Aspartic acid	standard	Amino acid	51.3526	0.00365369
cmp0943	Positive	148.06	147.053	-1.6885	C5H9NO4	1.573	60	40	148.1	84.1	84.1, 129.9, 102.1, 56.2	L-Glutamic acid	standard	Amino acid	51.3819	0.557078
cmp0944	Positive	150.059	149.051	3.19876	C5H11NO2S	1.638	30	30	150.2	61.2	61.2, 107, 132.9, 91, 77, 120	L-Methionine	standard	Amino acid	67.101	0.721706
cmp0945	Positive				C18H28O2	17.379	40	40	277.216	93.1	93.1, 91, 79, 171.1, 135, 235, 189	14,15-Dehydrocrepenynic acid	putative	Lipid	109.612	0.596117
cmp0946	Positive	279.232	278.225	1.07438	C18H30O2	18.485	40	30	279.232	95.1	95.1, 149, 121, 201, 81, 67, 219	Punicic acid	putative	Lipid	100.063	0.81263
cmp0947	Positive		257.103		C8H20NO6P	1.576	50	20	258.111	104.2	104.2, 125, 99, 82, 180, 154, 214.9, 240	sn-Glycero-3-phosphocholine	standard	Lipid	90.8083	0.622434
cmp0948	Positive	496.34	495.332	1.06782	C24H50NO7P	18.69	40	40	496.339	184.2	184.2, 104.1, 478.2, 124.9, 86.1, 313.1	LPC(1-acyl 16:0)	putative	Lipid	96.4887	0.613672
cmp0949	Positive	518.323	517.317	-1.91	C26H48NO7P	19.324	30	30	518.323	459.3	459.3, 184.1, 104.1, 313, 147, 262.2	LPC(1-acyl 18:3)	putative	Lipid	106.378	0.498804
cmp0950	Positive	522.354	521.348	-3.0439	C26H52NO7P	19.78	40	30	522.355	184.1	184.1, 104.1, 337, 504.2, 125, 86.1, 263	LPC(1-acyl 18:1)	standard	Lipid	60.5798	0.723991
cmp0951	Positive		491.301		C24H46NO7P	15.428	50	30	492.308	184	184, 146, 125, 474.1, 86	LPC(1-acyl 16:2)	putative	Lipid	80.6938	0.514347
cmp0952	Positive					16.135	50	20	694.401	353.3	353.3, 261, 184, 243.1, 173.1, 149.1, 91, 335.1	DGMG (18:1)	putative	Lipid	129.962	0.584687
cmp0953	Positive	416.378	416.111		C21H20O9	8.26	60	30	417.118	297.1	297.1	methylApigenin C-pentoside	putative	Flavonoid	52.3566	0.757834
cmp0954	Positive	416.378	416.111		C21H20O9	8.48	60	20	417.118	297.1	297.1	methylApigenin C-pentoside	putative	Flavonoid	57.8696	0.754195
cmp0955	Positive	416.378	416.111		C21H20O9	8.26	30	30	419.134	383.1	383.1	methylNaringenin C-pentoside	putative	Flavonoid	47.7953	0.777105
cmp0956	Positive	478.403	478.111		C22H22O12	7.447	60	30	479.118	317.1	317.1, 301.8, 153, 109, 256.9, 229, 187, 461.2	Selgin 5-O-hexoside	putative	Flavonoid	113.432	0.765136
cmp0957	Positive	565.155	564.148	0.141554	C26H28O14	7.42	60	30	565.155	367.1	367.1, 282.9, 312.9, 433, 336.8, 226.9, 165, 547	C-pentosyl-apigenin O-hexoside	putative	Flavonoid	NA	0.759626
cmp0958	Positive	579.17	578.164	-0.587046	C27H30O14	8.39	60	10	579.2	271.2	271.2, 432.9, 153.1, 312.8, 85, 229	Apigenin 7-O-rutinoside	standard	Flavonoid	71.8251	0.805978
cmp0959	Positive	581.15	580.143	0.671083	C26H28O15	8.25	50	30	581.15	383.2	383.2, 272.6, 153.3, 195.2, 85, 339, 419, 219.2	C-pentosyl-luteolin O-hexoside	putative	Flavonoid	59.5593	0.749558
cmp0960	Positive					7.372	30	50	595.166	283.3	283.3, 312.9, 336.9, 432.9, 366.9, 414.9, 271	di-C,C-hexosyl-apigenin derivative	putative	Flavonoid	NA	0.754268
cmp0961	Positive					9.178	60	50	771.212	177	177, 145, 324.9, 651, 456.9, 231, 753.1, 378.9	C-pentosyl-chrysoeriol O-feruloylhexoside	putative	Flavonoid	156.044	0.781468
cmp0962	Positive		462.116		C22H22O11	8.359	60	40	465.1	303.1	303.1, 153, 177, 285, 145, 165, 218.9, 107	Hesperetin 5-O-glucoside	standard	Flavonoid	248.956	0.744469
cmp0963	Positive					7.828	60	30	435.1	285.1	285.1	Naringenin C-hexoside	putative	Flavonoid	NA	0.74628
cmp0964	Positive					6.45	40	40	595.166	409.2	409.2, 325.4, 457.1, 523.2, 577.1, 295.6, 337.3, 121	di-C,C-hexosyl-apigenin	putative	Flavonoid	61.1983	0.62706
cmp0965	Positive		462.116		C22H22O11	8.987	50	30	463.123	301.1	301.1, 285.8, 257.8, 177, 229, 338.9	Chrysoeriol 7-O-hexoside	putative	Flavonoid	344.75	0.525118
cmp0966	Positive					8.2	50	20	595.3	449.1	449.1, 286.8, 270.9, 153, 215, 396.8	Kaempferol 3-O-glucoside-2‘-O-rhamnoside	standard	Flavonoid	334.335	0.700885
cmp0967	Positive					10.7	60	40	521	273	273, 153, 147, 109, 175.1, 231, 94, 467	Naringenin O-malonylhexoside	putative	Flavonoid	NA	4.74964e-06
cmp0968	Positive		551.104		C24H23O15+	10.8	60	20	551	303	303, 284.8, 203, 303, 358.9, 270.9, 229, 185	Tricetin O-malonylhexoside	putative	Flavonoid	113.466	0.728353
cmp0969	Positive	464.376	464.095		C21H20O12	9	60	20	465	303	303, 153, 177, 195.1, 89, 219, 145.2, 285	Tricetin O-hexoside	putative	Flavonoid	193.314	0.671634
cmp0970	Positive					10.5	50	20	565	317	317, 301.8, 194.9, 153, 257, 145.1, 97	Selgin O-malonylhexoside	putative	Flavonoid	157.241	0.749278
cmp0971	Positive		272.068		C15H12O5	11.695	40	30	273.1	153	153, 91, 147, 119, 189, 163, 77, 255	Naringenin	standard	Flavonoid	66.4857	0.56555
cmp0972	Positive		464.095		C21H20O12	8.355	60	40	465.1	303	303, 153, 177, 285, 165, 218.9, 107, 393	Quercetin 5-O-hexoside	putative	Flavonoid	247.216	0.794641
cmp0973	Positive		372.121		C20H20O7	15.42	60	40	373.128	343.3	343.3, 183, 270.9, 203, 299.8, 327.8, 357.8, 148.1	Tangeretin	putative	Flavonoid	154.65	0.60498
cmp0974	Positive	508.429	508.122		C23H24O13	6.273	40	30	509.131	347.1	347.1	Limocitrin O-hexoside	putative	Flavonoid	72.349	0.62779
cmp0975	Positive					9.9	50	20	551	303	303, 217, 389, 175, 98.9, 358.8, 187.1	Quercetin O-malonylhexoside	putative	Flavonoid	196.991	0.527535
cmp0976	Positive	433.114	432.106	1.98563	C21H20O10	8.143	60	40	433.113	271.1	271.1, 282.8, 312.8, 153, 99, 165, 414.9, 189	Apigenin 5-O-glucoside	standard	Flavonoid	95.6854	0.612565
cmp0977	Positive	287.055	286.048	1.53281	C15H10O6	10.604	50	30	287.054	153	153, 161, 133, 79, 118, 69, 203	Luteolin	standard	Flavonoid	719.908	0.75676
cmp0978	Positive	433.113	432.106	1.2237	C21H20O10	7.846	60	40	433.113	283.1	283.1, 312.9, 336.9, 366.9, 414.9, 165.1, 99, 267	Apigenin 6-C-glucoside	standard	Flavonoid	119.163	0.763876
cmp0979	Positive		348.047		C10H13N4O8P	2.682	50	30	349.1	137	137, 167, 187, 130, 91, 84.2	Inosine 5'-monophosphate	standard	Nucleic acid derivative	97.5476	0.744846
cmp0980	Positive	384.116	383.108	1.90047	C14H17N5O8	5.184	60	30	384.115	252	252, 162.1, 188, 136.1, 234, 120.1, 83	Succinyladenosine	putative	Nucleic acid derivative	167	0.748306
cmp0981	Positive	298.097	297.09	0.0670923	C11H15N5O3S	5.933	40	10	298.096	136.1	136.1, 119, 94, 163, 61	5'-Deoxy-5'-(methylthio)adenosine	putative	Nucleic acid derivative	44.2477	0.00459933
cmp0982	Positive	268.105	267.097	4.02829	C10H13N5O4	3.45	60	10	268.105	136.1	136.1, 89, 85, 97, 69, 108.9, 154, 167	Adenosine	standard	Nucleic acid derivative	69.9038	3.45975e-05
cmp0983	Positive		280.092		C10H12N6O4	5.408	40	20	281.1	162.2	162.2, 136.1, 119, 91, 103, 149, 200, 235	N-(9H-Purin-6-ylcarbamoyl)threonine	putative	Nucleic acid derivative	40.8527	0.575615
cmp0984	Positive					6.497	40	40	427.158	150.2	150.2, 295, 94, 247, 281.9	(2S,3R)-2-{[{9-[(2R,3R,4S,5R)-3,4-Dihydroxy-5-(hydroxymethyl)tetrahydro-2-furanyl]-9H-purin-6-yl}(methyl)carbamoyl]amino}-3-hydroxybutanoic acid (non-preferred name)	putative	Nucleic acid derivative	27.9343	0.822545
cmp0985	Positive		250.132		C13H18N2O3	2.733	40	30	251.139	163.2	163.2, 89, 69, 111, 135, 232.9, 191	N-Caffeoylputrescine	putative	Polyamine	136.075	0.650747
cmp0986	Positive					5.05	40	40	277.166	147.2	147.2, 119, 91, 217, 260, 171, 84	N-p-Coumaroylagmatine	putative	Polyamine	232.462	0.682079
cmp0987	Positive				C15H22N4O3	5.317	20	60	307.176	177.2	177.2, 89, 117, 145, 289.9, 247, 99	N-Feruloylagmatine	putative	Polyamine	138.022	0.726956
cmp0988	Positive					4.256	60	30	322.212	177.2	177.2, 145, 89, 234, 117, 305, 247.9	N-Feruloylspermidine	putative	Polyamine	81.7509	0.681265
cmp0989	Positive	235.145	234.137	2.29646	C13H18N2O2	4.42	50	30	235.144	147.2	147.2, 91, 119, 218, 72.1	N-p-Coumaroylputrescine	putative	Polyamine	86.3926	0.791901
cmp0990	Positive		180.042		C9H8O4	6.73	20	10	181.1	163	163, 81, 69, 91, 135, 152, 97	Caffeic acid	standard	Polyphenol	NA	0.756015
cmp0991	Positive		224.068		C11H12O5	6.5	40	30	225.076	147.1	147.1, 91, 207, 192, 119, 175, 77, 163	Sinapic acid	standard	Polyphenol	85.2386	0.661357
cmp0992	Positive		194.058		C10H10O4	8.536	30	20	195.1	145	145, 89, 177, 117, 78, 149, 163	Ferulic acid	standard	Polyphenol	206.15	0.744157
cmp0993	Positive		354.095		C16H18O9	5.928	40	30	355.1	163	163, 106, 77, 234.1, 338, 134.1, 193.1	Chlorogenic acid	standard	Polyphenol	NA	0.747718
cmp0994	Positive				C16H16O8	7.194	50	20	337.09	163	163, 89, 117, 135, 184, 145	Caffeoyl shikimic acid	putative	Polyphenol	137.333	0.738315
cmp0995	Positive					6.856	30	30	404.155	207.1	207.1, 147.1, 91, 192.1, 175, 119, 225	Sinapoyl O-hexoside	putative	Polyphenol	90.9712	0.770224
cmp0996	Positive					6.772	40	30	357.118	177.1	177.1, 145, 89, 117, 261, 99, 213, 339	Ferulic acid O-hexoside	putative	Polyphenol	89.0838	0.737818
cmp0997	Positive		121.053		C7H7NO	3.582	60	30	121.1	104.1	104.1, 78, 92, 61	Benzamidine	standard	Polyphenol	75.4103	0.420281
cmp0998	Positive		192.042		C10H8O4	8.6	60	30	193.05	178.1	178.1, 133, 137, 150, 94	Scopoletin	standard	Coumarin	126.567	0.686801
cmp0999	Positive		164.047		C9H8O3	6.4	20	20	165.2	147	147, 119, 91, 77, 65	4-Coumaric acid	standard	Polyphenol	136.004	0.717087
cmp1000	Positive		414.313		C27H42O3	15.8	60	30	415.1	119.2	119.2, 203, 91, 147, 159, 79.1	Diosgenin	standard	Terpenoid	68.6073	0.754679
