# Supplementary material for: A metabolomics study in citrus provides insight into bioactive phenylpropanoid metabolism
Source: Hortic Res. 2023 Dec 19;11(1):uhad267. doi: 10.1093/hr/uhad267 (PMC10831325; doi:10.1093/hr/uhad267)
Supplement: Web_Material_uhad267 [file web_material_uhad267.zip › Table S3.xlsx]

## Sheet: Suppl. Table3
Table S3 Data matrix (log2-transformed) of 994 metabolites identified in citrus fruits.
ID	Biological repeat	cmp0002	cmp0003	cmp0004	cmp0005	cmp0006	cmp0007	cmp0008	cmp0009	cmp0010	cmp0011	cmp0012	cmp0013	cmp0015	cmp0016	cmp0020	cmp0021	cmp0022	cmp0023	cmp0024	cmp0025	cmp0026	cmp0027	cmp0028	cmp0029	cmp0030	cmp0031	cmp0032	cmp0033	cmp0034	cmp0035	cmp0036	cmp0037	cmp0038	cmp0039	cmp0040	cmp0041	cmp0042	cmp0043	cmp0044	cmp0045	cmp0046	cmp0047	cmp0048	cmp0049	cmp0050	cmp0051	cmp0053	cmp0054
250	Repeat 1	3.25827e+06	1.65913e+06	2.20913e+06	14611.3	7.66657e+06	5201.42	46125.3	211064	1.71488e+07	520.683	1.69413e+06	377295	1.89616e+06	383270	334882	765024	8.5848e+06	12803	100782	610175	17129.6	4114.65	1.14591e+06	185024	44285.5	4725.85	235838	14654	6054.57	1108.91	295475	2768.46	1421.2	706.219	4159.29	321.691	174.907	6075.19	268798	241943	590203	20629.7	262544	35332.3	2800.93	193471	442091	1.29197e+06
256	Repeat 1	2.46341e+06	1.22231e+06	2.80341e+06	13019.2	316652	7.90238e+06	20018.9	40699	1.6481e+07	3178.62	2.05991e+06	99182.1	351437	526254	428062	933276	1.76958e+06	98025.2	1.63238e+06	1.97951e+06	16408.2	1165.66	235774	7558.17	119094	3378.46	21728.7	3241.04	459.742	1480.83	169805	1718.75	1430.62	1043.77	1356.71	167.957	456.833	3643.67	275461	373245	453321	11939	74823.4	5695.87	7281.24	2.13623e+06	445284	383288
271	Repeat 1	446211	5.77845e+06	2.71064e+06	42225.6	1.49889e+06	17174.5	3355.72	183821	2.51795e+07	899.25	1.51088e+06	98895.6	520758	329245	38016.6	540710	1.59872e+07	57490.6	1.20518e+06	97494	1.02112e+06	6589.08	226180	32533.8	27919.4	55378.2	229369	193991	40100.1	58304.2	1.03539e+06	140886	5952.09	36400.3	20506.1	3048.39	11611.2	677621	10845.3	44971.9	115239	93343.8	86154.5	325766	38008.1	1.0958e+06	584506	678996
285	Repeat 1	45577.1	1.83296e+06	1.72735e+06	22969.6	1986.12	3.07898e+06	10380.3	116305	186228	1312.33	654039	1913.86	2825.64	581957	24601.7	103604	14102.5	13361.2	351363	338238	61526.9	184.561	64134.7	7492.39	2753.53	13951.4	21744.1	16641.1	1.57933e+06	779.068	17820.1	1176.63	209.163	19730.2	1651.6	NA	328.585	2366.98	1453.46	27286.2	11396.7	4.63345e+06	61502.1	384779	219.722	651575	810793	1981.88
291	Repeat 1	3.10782e+06	3.13121e+06	2.40798e+06	27147	7.57166e+06	17354.8	68574.3	342254	1.78058e+07	774.994	1.35081e+06	132845	1.49248e+06	329808	146775	555894	8.31931e+06	37340.1	568636	788725	9356.99	4249.12	1.10393e+06	324574	28839.2	19600.3	272142	15875.7	13796.8	1109.82	217901	1799.48	1255.09	4034.29	9838.26	143.521	188.97	4194.37	79469.5	89709.7	197872	27129	166895	46424	9914.6	1.13702e+06	668196	1.73843e+06
292	Repeat 1	1.68296e+07	2.13515e+06	2.70544e+06	23820.6	7.73009e+06	16641.3	28327.2	1.10443e+06	1.75344e+07	881.785	1.83359e+06	90312.6	1.26895e+06	328624	465634	795730	3.1778e+06	11785.5	348584	349534	23915.3	2598.23	6.88754e+06	218242	5291.68	317754	167981	6525.08	7096.4	493.85	2.08212e+06	8000.5	537.839	3773.34	4406.27	154.018	675.934	2986.34	41691.6	20327.3	45740.4	8043.67	688193	6856.84	1.2086e+06	679806	335532	730445
293	Repeat 1	1.3178e+07	1.90972e+06	2.11216e+06	16999.6	942951	8196.77	27365.8	343079	1.73714e+07	2089.44	1.42574e+06	128435	532010	432136	545921	1.45076e+06	1.36345e+06	221333	6.91979e+06	777563	94529.5	2116.79	2.06172e+06	3966.4	5678.09	6530.16	38862.6	2428.19	10099.6	1512.63	318384	3578.19	1411.89	2801.07	1188.98	194.889	NA	2994.05	310161	234022	412879	14715.8	611619	5023.83	771823	6.94996e+06	344473	227281
310	Repeat 1	9894.77	3.00152e+06	1.64297e+06	26240.2	935964	75630.3	12258.9	139396	2.60574e+07	420.483	1.21889e+06	372892	758459	456570	37499	1.44443e+06	2.58481e+07	4150.58	160988	151638	45289.3	223.561	83482.5	126919	44584.3	3023.49	65647.8	21882.1	1658.72	4243.48	1.29301e+06	2927.37	713.966	913.682	1775.32	405.161	468.363	2265.97	33986.5	443508	132628	69107.9	11868.5	407884	7216.33	171855	1.26886e+06	81962.2
312	Repeat 1	118665	5.13865e+06	2.72604e+06	35190.7	2.73898e+06	38548	32859.4	109382	2.70116e+07	362.895	1.17705e+06	214798	514768	321159	180606	413733	1.1086e+07	30141	893842	4.72707e+06	174182	7034.87	135725	6581.64	81209	7496.7	114460	24275.7	452414	1291.92	363843	2640.6	1597.1	6773.52	675.717	383.68	574.476	2243.59	66173.2	1.84733e+06	175271	1.88277e+07	400690	624902	60736.2	1.22368e+06	522686	592909
2011-AJH	Repeat 1	9.30086e+06	6.42711e+06	1.60601e+06	4.50127e+06	198052	675.95	40189.7	442292	10929844	217103	591858	179359	560175	3.29435e+06	309149	468127	1.20732e+06	137423	473918	343790	107706	422.1	880376	160812	102451	170999	863162	243666	62098.2	62205.7	192457	1.85978e+06	33276.1	2.5921e+06	597796	32737	8809.95	2.93433e+06	468161	1.98623e+06	204834	494464	856411	5.08221e+06	244126	731094	1.40971e+06	103268
2011-BS-01	Repeat 1	8.32147e+06	2.01577e+06	1.03294e+06	7.6309e+06	172975	NA	14586.5	1.89088e+06	1.40853e+07	110337	2.38356e+06	33796.7	476119	1.80462e+06	91753.1	200995	309178	122444	221241	58302.5	70211.6	247.1	723908	281426	89075	406102	814591	1.1107e+06	2855.7	263668	219168	4.49113e+06	21481.7	3.09249e+06	761260	53135.6	4150.85	3.84613e+06	279572	571759	48244.5	14124.1	877692	47749.1	658270	605337	560415	7899.45
2011-BS-02	Repeat 1	407595	2.46846e+06	1.39027e+06	4.41478e+06	483065	NA	27241.5	267131	1.72448e+07	13868.4	392163	103576	1.12969e+06	2.09082e+06	240264	1.08233e+06	3.97288e+06	65632.2	367086	223869	188960	824.7	452027	271459	212986	244634	1.06244e+06	575554	128385	151057	120775	2.86419e+06	61674.1	1.61149e+06	508697	15483.3	12400.2	293178	191700	1.67369e+06	323595	232559	111186	4093362	2368.91	1.23653e+06	1.96159e+06	67803.2
2011-BS-03	Repeat 1	369552	3.89419e+06	2.31359e+06	8.64825e+06	54472.7	NA	60665.1	328742	1.10379e+07	74295.3	1.26048e+06	14497.5	103704	3.32178e+06	154433	310937	298913	27990.4	814977	114227	179680	171.05	177766	95042.3	909843	324811	546834	1.1797e+06	3136.4	286274	164017	3.94381e+06	66564.8	1.55121e+06	402062	35669.4	7565.05	1.38186e+06	332002	799528	142153	174978	394234	4.40726e+06	4914.6	1.15912e+06	1.23968e+06	56301.1
2011-CQ-01	Repeat 1	816205	4.85505e+06	2.17488e+06	7.82012e+06	253614	NA	90155.4	502979	9.87984e+06	127431	2.15453e+06	249367	973162	2.79198e+06	390422	630355	2.34752e+06	84509.9	134533	513669	55538.1	160.2	521305	256289	31574.3	278856	1.5284e+06	1.57212e+06	101705	351217	89622.6	5.6361e+06	78762.5	3.04913e+06	850512	28205.1	44176.1	5.20007e+06	386832	700341	177232	409362	196307	4.54332e+06	6940.55	356240	612824	53869.8
2011-ES-01	Repeat 1	202427	6.52654e+06	2.92912e+06	6.64844e+06	1.13726e+06	1081.35	24799	73723.5	15050142	208255	1.21268e+06	162927	861553	3.03438e+06	198670	355078	6.20155e+06	22609	757990	134431	117285	372.3	136118	535300	135979	256447	786303	3.72137e+06	183022	819550	82771.4	2.07143e+06	74669.6	2.35976e+06	665342	24793.2	27549.7	1.12646e+06	164611	291472	71303.8	466726	47457.2	4.48628e+06	20585.8	1.31095e+06	2.0437e+06	443787
2011-FD-01	Repeat 1	1.35926e+06	1.38991e+06	1.21318e+06	8.65311e+06	618973	439	8423.4	642039	9.06631e+06	124123	2.52282e+06	251033	3.086e+06	1.76161e+06	179638	230872	2.49526e+06	69143.9	443995	374496	40949.2	400.5	370184	453077	23991.2	190914	934132	1.22238e+06	247326	269451	117327	6.31524e+06	42457.6	1.75773e+06	442664	21052.6	13376.5	762676	351703	940076	110065	233003	408151	1.74412e+06	20368.7	2.12996e+06	421785	66525.2
2011-FD-02	Repeat 1	1.98472e+06	1.13985e+06	1.33741e+06	8.0763e+06	1.36032e+06	2130.85	7665.53	750430	1.00476e+07	86812	1.4951e+06	179944	3.30103e+06	1.33345e+06	154327	170302	2.3533e+06	52081.9	440891	427362	39692.1	455.3	326769	511651	426.117	261450	934606	898312	276768	214656	156935	5.0338e+06	40915	1.82809e+06	424898	25024.6	12417	1.60021e+06	346841	1.25061e+06	95432.2	263987	595656	1.79873e+06	73587.2	1.51473e+06	363450	52051.4
2011-GL-01	Repeat 1	240814	5.50279e+06	1603192	6.66821e+06	586667	NA	31941.3	1.05299e+06	1.0329e+07	31681.4	335860	98985.6	1.55485e+06	3.94422e+06	168254	431013	1.88728e+06	103290	412408	67884.8	325243	553.35	622867	411708	46085.6	193503	873170	585444	322642	143963	69655.1	2.85872e+06	63412.9	1.78246e+06	370431	18705.8	24755.5	327619	220364	1.27433e+06	64470.4	2.15622e+06	509964	1.58858e+07	3452.15	1.22474e+06	1.01451e+06	283275
2011-GZ-02	Repeat 1	1.11526e+07	723372	1.28379e+06	1.06957e+07	91909.3	NA	22982.2	1.27454e+06	1.24396e+07	196026	1.99567e+06	22511.5	540518	2.60188e+06	6818.95	152837	307759	89996.4	117560	128394	74607.7	257.75	530371	289428	76155.9	386781	554653	1.11716e+06	43322.3	254803	286656	2.75407e+06	14609.6	1.16777e+06	285904	36279.9	2469.15	8.9848e+06	189391	246601	51793.7	40214.7	552045	456398	1.59378e+06	248066	735799	24807.8
2011-GZ-03	Repeat 1	2.85711e+06	1.50773e+06	1.82366e+06	5.86907e+06	38026.2	NA	32209.6	1.05561e+06	1.39811e+07	63355.6	414985	70120	308304	2.05069e+06	115001	290259	216782	133710	250482	68695.2	75404.3	238.5	760059	712140	81210.8	470420	988240	1.38012e+06	68133.6	302980	170882	4.13801e+06	25036.2	1.75132e+06	388919	32493.2	1004.1	5.02205e+06	549134	4.3352e+06	211813	209286	1.75704e+06	1.15197e+06	280502	296759	1.03034e+06	24253.2
2011-GZ-04	Repeat 1	627562	1.80077e+06	964214	8.4181e+06	34190.6	NA	64568.3	151491	1.24022e+07	184722	2.36593e+06	14980.3	278271	2.00855e+06	156138	185328	462782	13428.9	119688	272649	89385.9	225.75	59372	160342	162166	205496	1.07116e+06	261392	144439	66092.5	80184.1	1.07667e+06	11060.2	233907	79128.1	11964.4	1232	144592	166305	127360	30131	70132.8	27796.8	584562	2367.35	261281	383415	23266.6
2011-HC-01	Repeat 1	3.86849e+06	1.41579e+06	1.43302e+06	1.05375e+07	711030	NA	54361.4	930380	1.10799e+07	137572	682593	302598	2.34842e+06	4.30118e+06	236682	380059	1.54113e+06	78388.6	380082	43894.2	241891	398.55	483421	278023	69468.5	147870	807734	335783	187725	73113.2	58757.2	1.74001e+06	19339.3	1.20576e+06	326837	25918.5	7508.35	192956	703442	2.65785e+06	108310	193052	621510	876593	2944.75	901361	840276	87062.6
2011-HH-01	Repeat 1	1.30168e+06	4.70587e+06	1.60687e+06	8.03138e+06	4.11493e+06	NA	97454.3	1.07102e+06	1.09975e+07	161507	3.0093e+06	92639.1	3.07005e+06	2.43013e+06	52819.6	96447.5	3.06165e+06	42046.6	72943.2	58609.9	64424.5	246.75	272249	174526	59553.7	79833.7	679748	352490	63929.5	93156.8	294178	1.60018e+06	23377.5	2.01103e+06	540949	27178.5	15781.1	913271	504819	2.06601e+06	51425.4	552954	1.17231e+06	2.0765e+06	1184702	450716	586677	85231.6
2011-HH-02	Repeat 1	2.96734e+06	2.36585e+06	1.52755e+06	9.00386e+06	567275	NA	93591.7	409628	1.21255e+07	191956	1.94153e+06	143822	1.83827e+06	3.05728e+06	74169.1	132963	2.15498e+06	28943.5	308636	66097.8	75998.9	494.1	176866	92894.4	18855.9	154104	1.59541e+06	196889	52686.3	47075.3	157372	2.33218e+06	22164.2	2.21856e+06	594533	17930.2	15178.4	894172	431385	695015	76015.1	178571	323444	2.0667e+06	226099	1.03771e+06	932188	50669.7
2011-HH-03	Repeat 1	4.1845e+06	4.01533e+06	1.92751e+06	7.73319e+06	540156	NA	10557.2	2.38012e+06	1.28047e+07	68992.6	2.24153e+06	41870.8	592003	2.51931e+06	92436.8	160727	396463	159494	231101	283435	92407.6	256.7	1.02321e+06	139287	177954	131951	729006	385288	39282.2	84291.3	481656	1.37301e+06	37298.2	1.44426e+06	624030	21971.7	6159.7	3019811	106530	44791.4	13886.8	63833.6	437195	1447257	2.85932e+06	374224	749955	3901.35
2011-HH-04	Repeat 1	1.04983e+06	2.69818e+06	2.37826e+06	9.74646e+06	212871	NA	75502.5	1.62247e+06	1.10528e+07	55074.5	3.28534e+06	47678.9	669801	1.57801e+06	188902	303121	955713	138336	81926.3	638552	46200.1	166.7	857290	483766	258602	435539	861361	1.44047e+06	185937	322270	104403	5.39494e+06	38739.8	2.06206e+06	568270	30729.9	1214.8	4.27274e+06	153066	113999	41307.4	62987.1	221773	1.93889e+06	24037.4	336603	489655	18021.8
2011-HH-05	Repeat 1	2.09735e+06	5.8357e+06	2.0297e+06	4.48226e+06	122530	NA	97784.9	222484	1.10749e+07	194020	3.37356e+06	27561.9	448306	2.49613e+06	60023.6	77315.8	615044	10766.9	3380.55	84851.4	6421.1	157.8	59314.3	121040	24472.6	119887	1.10886e+06	899210	8522.35	234616	125029	470.6	23387.9	3.35192e+06	1.33061e+06	130131	35079.1	1.40407e+06	232205	145285	44860.9	17762.2	59736.1	122276	151435	831636	785009	19080.3
2011-HH-08	Repeat 1	2.02674e+06	5204323	1.64381e+06	9.4618e+06	1.46741e+06	NA	90697.9	724649	9.51856e+06	124801	2.03353e+06	122112	1.77215e+06	4609404	93221.2	180448	2.86224e+06	37207.6	1.34201e+06	103421	86723.5	886.55	232894	283688	20855.5	129530	948942	353009	57034.7	78227.2	179786	1.927e+06	28269.9	2.18699e+06	607308	16256.8	24522.7	1.23933e+06	406598	892605	58916.4	316620	457275	2.19585e+06	768399	4.55534e+06	784389	47900.5
2011-HN-02	Repeat 1	9.41274e+06	5.7175e+06	2.37941e+06	6.0063e+06	2.0921e+06	1345.3	22105.4	4.32995e+06	7.95021e+06	361211	1.50369e+06	196198	1.49671e+06	1.85973e+06	213706	536822	2.06084e+06	813568	167852	214609	73521.7	304.35	4.94314e+06	101167	64682.3	60073.8	365937	362272	181584	75495.4	614513	972389	35646.3	1.55096e+06	340933	22143	22197.7	977218	154088	194746	199834	715540	1.73889e+06	2.72171e+06	346265	279145	761516	146662
2011-JA-02	Repeat 1	89420.8	2.7384e+06	2.8053e+06	9.66844e+06	2.14786e+06	541.15	134674	2.8459e+06	9.36961e+06	50812	1.38981e+06	153570	1.35098e+06	2.44902e+06	306262	638924	2.76129e+06	405705	328437	141614	143800	630.4	2.48997e+06	334487	125135	1051963	1.66184e+06	129301	21557.8	28074.9	198253	1.27608e+06	61735.4	546944	164783	4275.7	6717.35	241482	250826	761434	82956.4	618951	1.10539e+06	6.78045e+06	602385	1.1213e+06	848052	55104.7
2011-JA-07	Repeat 1	379418	2.77919e+06	2.72247e+06	7781496	112963	1064.35	65250.9	1.07605e+06	8.94137e+06	57812.2	2.16593e+06	54579	496597	2.6666e+06	258602	672439	1.3329e+06	175284	120908	253227	60940.3	157.8	1.08029e+06	547083	389001	372001	619415	1.45394e+06	176649	354860	63666.7	6.44636e+06	60276.3	2.9248e+06	825352	19960.8	15632.6	1.43017e+06	208144	332539	68385.2	173132	236079	2.81574e+06	1896.45	630054	903108	4079.1
2011-JA-3	Repeat 1	960509	2.05094e+06	1.71226e+06	1.0204e+07	5.06224e+06	4012.65	34803.6	4.80575e+06	1.45103e+07	22363.4	1.0476e+06	450802	1825457	2.05666e+06	193309	741680	1.34966e+06	951706	621530	249091	103905	163.65	5.71385e+06	253560	144775	190736	580613	1.68281e+07	131554	4.41065e+06	1.84241e+06	5.80929e+06	37439.3	2.33443e+06	1.13666e+06	15562	20041.2	4.08788e+06	166402	1.01156e+06	30213.8	207564	3.0057e+06	2.25061e+06	241130	2.09046e+06	923225	4294.8
2011-JA-4	Repeat 1	1.6565e+06	2.36621e+06	2.16399e+06	8.30329e+06	221674	NA	41318.7	1.14385e+06	7.22732e+06	164730	1.5335e+06	133709	528630	2.38848e+06	276616	715110	1.28441e+06	305169	191267	104405	39980.7	171.2	1.8411e+06	575425	49981.8	211044	1.14834e+06	1.21584e+06	49837.2	312025	87245.4	7.60658e+06	56835.3	4.07316e+06	951030	28904.9	14862.5	1.97336e+06	442570	1.21864e+06	142045	224719	769193	3.06913e+06	49834.1	633747	547057	5299.1
2011-JA-5	Repeat 1	2.53642e+06	2.62834e+06	2.90148e+06	6.97687e+06	5075.7	1605.4	21489.8	5.56118e+06	1.2453e+07	15065.9	690376	4033.85	9474.85	1.13919e+06	107317	603961	38955.8	903342	135032	323466	42703.4	303.3	4971883	969562	182631	258214	1.54528e+06	1.91568e+06	77312.3	528934	67568.8	6.04827e+06	54652.1	2455058	569546	31643.1	NA	2.5819e+06	173960	604018	60198.5	51063.4	2314918	1.48923e+06	95064.4	54612.3	680046	720.4
2011-JA-6	Repeat 1	839316	4.34696e+06	2.89501e+06	3.87741e+06	373466	796.25	38231.4	240840	9.08258e+06	125696	3.18622e+06	150168	571369	1.82037e+06	221759	444698	1.96415e+06	43388.8	221402	106486	78969.5	476.3	276229	310189	45900.1	388491	412300	890503	63796.3	240383	65416.8	4.543e+06	64056.4	2.10258e+06	546173	18247	36904.5	534925	422761	1.94418e+06	68508.9	628352	253824	8.18026e+06	2105.95	730650	712743	47591.1
2011-JA-8	Repeat 1	238823	4.07906e+06	2.59914e+06	7.96647e+06	330462	NA	68904.5	239188	1.08128e+07	93431.9	892973	66164.1	581238	3.13102e+06	344060	722947	3130544	75244.6	386014	91274.2	67616.1	317.55	428836	553691	88609.9	306447	2.52224e+06	917337	104510	206642	46771.7	2.69638e+06	50272.4	2.16389e+06	533629	16132.6	7305.8	826032	305859	1.12185e+06	115140	259702	141606	3.26505e+06	1294.8	1.20195e+06	796273	550197
2011-JA-9	Repeat 1	699034	3.39026e+06	2.63395e+06	7.03142e+06	303509	532.7	36692.5	133478	8.3477e+06	163221	2.23957e+06	157861	652969	2.74576e+06	191078	251838	2.42722e+06	20933.6	184979	100411	69540.6	164.9	129288	451475	72248.7	561222	691998	906391	60205.8	230526	71263.4	4.43041e+06	44249.5	2.12284e+06	526873	17482.8	22978.8	372075	335191	579547	45762.7	262724	132003	4.65561e+06	1670.2	575689	697386	48780.6
2011-LZ-2	Repeat 1	768343	2.49153e+06	1.79404e+06	8.92435e+06	471863	535.2	102683	860085	1.23547e+07	243870	1.71696e+06	73160.6	1.33653e+06	2.47322e+06	257092	326125	1.03792e+06	48638.2	93808.9	226974	63100.1	338.75	299616	252775	25140.9	305098	3.50612e+06	1.15529e+06	31924.5	265861	73728.1	2.58803e+06	37571.9	2.55656e+06	721344	21820.1	29834.8	871396	314946	448440	35299.3	133653	141006	1.09073e+06	5650.2	421063	503569	16446.8
2011-LZ-3	Repeat 1	3.04379e+06	2.29057e+06	1.28577e+06	7.63089e+06	21599.5	NA	12192.5	441306	8.93414e+06	180252	1.80991e+06	14993.4	288251	2.52395e+06	90808.4	253360	189848	30963.3	114192	59852.4	62051.9	157.75	198179	384313	102435	474180	1.25092e+06	1.31638e+06	8809.15	315846	59061.3	6.43266e+06	41446.3	4.00799e+06	851997	78094.3	2913.75	1.3332e+06	440975	1.17004e+06	57334.7	48543.1	196970	220125	12872.5	320705	578082	21046.1
2011-LZ-4	Repeat 1	320818	1.56416e+06	1.68729e+06	9.90902e+06	1.35597e+06	NA	104647	754247	1.47446e+07	49464.3	986395	166556	2.91733e+06	2.20011e+06	352767	789985	4.4051e+06	140296	419274	86926.8	152308	243.35	870414	264632	30190.5	173892	2.56041e+06	1.20896e+06	32020.3	262234	112433	4.86457e+06	56414.3	3.55898e+06	613236	9944.7	50667.4	275302	402454	2.37103e+06	126866	104893	396564	738974	2159.5	1.48386e+06	929966	209485
2011-LZ-5	Repeat 1	285259	1.82443e+06	1550900	9.64754e+06	500707	NA	11262.9	1.0877e+06	1.12179e+07	80198.9	2.04069e+06	46224.3	2.88155e+06	2.28244e+06	236539	454950	2.35151e+06	89599.9	66427.6	199944	98207.3	233.55	515441	183630	25941.1	41395.1	254661	1.00807e+06	27467.2	303011	73729.8	3.72406e+06	27976.5	1.28206e+06	510631	16103.4	18223	289992	164131	277191	38611.2	111103	163473	719915	1647.45	253872	601888	124110
2011-MZ-02	Repeat 1	4.25211e+06	3.03644e+06	1.57038e+06	8.50648e+06	376233	808.55	69448.5	697311	8.14302e+06	193348	2.39218e+06	204206	1.01804e+06	3550572	272294	513965	1.63132e+06	98086.4	927986	120752	93168.2	338.35	546978	307637	98357.8	444679	456714	1.92234e+07	78636.8	4.76824e+06	116828	5.3359e+06	61167.8	1.47514e+06	389383	7311.6	16932.3	758665	331171	464439	23614	138617	241955	3.24566e+06	169611	1.83548e+06	592129	21134.3
2011-NC-01	Repeat 1	973338	6.41192e+06	2.58514e+06	4.76418e+06	481886	1064.1	4053.05	202067	8.48028e+06	78770.6	2.14121e+06	158469	893263	2.44804e+06	99950.6	177201	2.94861e+06	16345.4	104643	384423	76257.3	410.3	90119.1	495857	124990	474381	731029	590928	81962.9	143280	85368.1	3.1521e+06	54602.8	2.0968e+06	500133	19419.2	40850.4	364176	212561	291275	33173.6	281869	108757	3.18792e+06	2353.55	325967	675784	88096.4
2011-NC-02	Repeat 1	589722	5.73033e+06	2.8092e+06	6.10252e+06	1.03188e+06	662.4	79279.9	440197	9.16781e+06	76517.4	2.87654e+06	191207	1.58157e+06	2.44449e+06	147044	202908	2.8791e+06	49660.9	189680	307537	44390.9	1065.75	284864	395431	77765.4	627321	905682	496477	36957.6	106929	78385.2	2.54808e+06	29179.8	1.52334e+06	447466	21718.3	31874.8	594086	147769	96344.4	38447.7	69000.7	127229	194184	9729.65	874333	549105	46546.2
2011-NC-04	Repeat 1	734361	5.79538e+06	1.58343e+06	7.9828e+06	353345	867.75	25057.6	323435	1.00619e+07	201905	1.57069e+06	38818.8	623170	2.51719e+06	67911.1	112824	1.26122e+06	66004.9	88231.6	232004	35658.3	944.95	330602	308601	113470	556730	1.03147e+06	425833	16158.6	98149	122554	1.75461e+06	21109	1.49905e+06	331290	19934.4	13236.2	2.00546e+06	114675	49915.8	19644	17522.2	161994	20934	679039	295980	515966	3766.75
2011-NC-05	Repeat 1	4.02894e+06	3.19659e+06	2.8313e+06	6.19177e+06	41139.2	NA	59354.4	320402	9.1653e+06	143384	1.33736e+06	9831.85	110928	2.56226e+06	77661.2	164383	45116.2	22637.3	193123	323616	45328.8	247.25	133816	101155	49860.8	217730	410607	799599	36921.2	180218	64516.2	3.49727e+06	37191.8	3.72528e+06	1.04676e+06	126757	2614.9	2.96899e+06	261165	236524	37956.6	283224	174032	992141	279375	232346	673795	20890.2
2011-NC-06	Repeat 1	1.42667e+06	3.07779e+06	3.25315e+06	6.82023e+06	1.68911e+06	NA	47111	492553	9.38358e+06	316507	1.46584e+06	67283.3	1.10752e+06	1.65877e+06	169804	156090	1.5328e+06	52840.8	118125	402305	41062.2	242.55	326494	297037	80105.8	814937	548320	461762	45412.3	90300.8	124040	2.04165e+06	34851.1	1.47518e+06	401602	16850.8	37783.4	554260	124489	44478.3	15300	139475	199984	838520	25920.8	357955	438577	45930.9
2011-NC-07	Repeat 1	1.24771e+06	5.34722e+06	1.96813e+06	9.71716e+06	324593	NA	19346.6	507817	9.74196e+06	350866	2.80426e+06	17878.6	772165	3.7617e+06	88491.1	118917	1.47722e+06	34320.2	554530	217338	71134.3	222.45	186261	117719	46756.6	323113	1.04292e+06	296902	15726.5	74651.9	118852	2.39602e+06	31003.7	2.02016e+06	412871	27140.5	56835.3	288949	211029	90933.6	38811.4	49025.2	118001	120928	268198	1.66063e+06	622527	64959.9
2011-NC-09	Repeat 1	1.57882e+06	6.28854e+06	2.71329e+06	5.11367e+06	1.17233e+06	1591.9	40624.9	396903	1.05363e+07	143698	4.14125e+06	74651	941696	1.72019e+06	85917.3	124551	1260376	49109.1	184058	322550	45114.9	384.95	277103	422809	15948.6	323937	439040	370381	31181	75904.2	154766	1.82426e+06	22261.7	2.4063e+06	588056	15486.1	22777	1.43395e+06	210182	161734	40184.8	129121	253906	516564	46607.2	775520	696480	37984.7
2011-NC-10	Repeat 1	1.1656e+06	4.49057e+06	2.27487e+06	9.65566e+06	337158	535.9	66990.1	1.14833e+06	9.30763e+06	93440.8	2.67664e+06	10723.2	316898	1.9604e+06	90817.8	132339	425413	93072.1	119785	584625	24243	192	561764	187005	104851	554971	1.16592e+06	8.64175e+06	20805.9	2.01325e+06	72951.9	1.96464e+06	20569.5	1.26493e+06	360633	26837	4476.85	1.28347e+06	68751.9	24190.2	7814.6	10896.5	106428	60486.2	39822.7	135007	380685	3651.6
2011-NC-11	Repeat 1	2.41136e+06	5.09355e+06	2.69849e+06	7.69622e+06	136764	795.95	11964.8	675923	9.08616e+06	253835	2.68161e+06	7296.05	141601	3.30041e+06	106101	110865	219208	56566	22154	238331	18215.3	237.45	332227	97106.9	108844	373914	479599	67586.8	909.4	14143.8	170014	650098	13592.4	1036652	288462	75410.7	3699.55	930426	120052	38660.2	19177.1	40109.3	236386	85797.1	2.56498e+06	63765.2	362956	23254.2
2011-NC-12	Repeat 1	3.53579e+06	3.3718e+06	1.98794e+06	8.24914e+06	89247.9	NA	43274.5	457042	8.33934e+06	139928	1.87222e+06	13130.4	212006	3.07775e+06	146079	128715	270275	19468.9	7747.35	199924	13122.6	297.35	114012	112928	330721	411262	699036	65403.1	1364.41	12753.7	84420.2	751128	10320.6	840466	220161	72646.8	2171.95	916428	438101	406795	44324.4	138042	223896	714375	93131.6	57471.3	368523	35553.4
2011-NC-13	Repeat 1	982491	4.91423e+06	1.94028e+06	9.80192e+06	218308	NA	73753.6	430760	1.33559e+07	108510	2.56792e+06	17734.7	124709	1.97994e+06	160943	133277	275829	44012.6	120790	479495	93387.8	233.45	263537	79696.6	382501	369247	828268	80162.4	87877.9	18626.2	221566	217011	12944.2	96780.7	18854.7	6331.2	460.95	45705.2	213452	100266	38114.7	309354	215114	879031	214712	311488	903989	5996.5
2011-NC-14	Repeat 1	6.38721e+06	6.12331e+06	1.66985e+06	6.50939e+06	135783	NA	29408.7	1.28876e+06	9.3938e+06	190053	1.79102e+06	32247.7	202140	2.00926e+06	134103	136196	299116	119278	64852.6	99069.9	56921.6	323.4	734657	381141	35307.3	914367	1.29693e+06	336818	1833.55	71793.8	207564	1.07051e+06	15646.8	1.03225e+06	236980	106955	4021.25	730134	160776	78508.1	27457.5	16180.5	425458	15665.4	843171	144471	469504	12612.5
2011-NC-15	Repeat 1	2.18231e+06	5.50463e+06	1.7856e+06	8.0124e+06	87606.6	530.75	43231.2	759978	1.16807e+07	115912	1.16876e+06	10835.2	73933.8	1.87003e+06	110717	141361	198818	62475.4	121444	167352	43567.9	163.55	334748	466822	64036.7	991983	1.15795e+06	588427	2826.67	136331	145742	1.70368e+06	26328.9	2210739	665223	125509	3689.3	1.03895e+06	169396	95895.9	33810.2	24989.5	355435	28746.2	591684	206517	594908	8985.07
2011-RL-05	Repeat 1	870427	4.12366e+06	2.80727e+06	8.07952e+06	661483	1597.3	161996	2.16986e+06	1.22966e+07	115567	2.30808e+06	115701	535407	1.73499e+06	273794	990627	2.04794e+06	465393	410176	208159	21745.5	243.15	2.82766e+06	102713	82591.4	110262	252854	1.7267e+06	5520	537655	147035	3.86831e+06	28663.6	2.73258e+06	693090	10137.6	10041.1	1.58571e+06	193146	405322	107631	103362	597005	693593	330300	1.44689e+06	777003	24249.8
2011-RL-06	Repeat 1	141150	4.60465e+06	3.43249e+06	6.28392e+06	1.52073e+06	811.9	53227	639035	1.58473e+07	37252.6	1.04607e+06	197933	1.08937e+06	2.33295e+06	304668	1.03915e+06	7.69438e+06	154529	292506	9836.05	242314	289	1.01085e+06	446300	62728.3	208782	789033	256877	14427	56959.3	192859	1.73282e+06	54366.3	2.96469e+06	652744	10108.6	12679	436807	381755	3.38351e+06	132312	2.09238e+06	698063	9.76211e+06	2170.5	1.14638e+06	1.54865e+06	180381
2011-RL-1	Repeat 1	1.89254e+06	3.07851e+06	2.33096e+06	8.92612e+06	46569.1	1335.2	40921.6	966243	1.25733e+07	84574.9	1.89248e+06	38573.6	107865	3.43271e+06	130001	429230	211286	126902	483418	49101.3	113918	125.55	698714	174237	788940	221993	555618	1.67921e+07	2214.86	4.09148e+06	135650	6.60199e+06	22849.3	2.74617e+06	791086	7083.75	3085.15	2.60779e+06	99934	88060.4	19424.5	29380.5	93616.5	482546	1.58276e+06	559625	1.68349e+06	28358.8
2011-RL-2	Repeat 1	727167	1.27734e+06	3.18806e+06	1.07139e+07	780866	4281.55	68416.1	1.67892e+06	1.01857e+07	93110.3	1.53171e+06	224229	1.31828e+06	3.04742e+06	257188	790417	2.6573e+06	355368	372945	68034.7	116713	304.4	2.10015e+06	36626.3	39037.2	139043	1.03411e+06	1.40892e+06	70914.5	390389	160372	5.692e+06	29256.7	4.25558e+06	905055	13299.9	17658.2	1.76497e+06	237601	313524	84494.2	162105	396875	589200	630073	1.96158e+06	579460	26626.5
2011-RL-3	Repeat 1	450449	3.66494e+06	3.5261e+06	6845577	830204	NA	34691.7	538261	1.34328e+07	104895	1.5937e+06	172911	726574	3.15151e+06	389084	1.09637e+06	3.55717e+06	153864	631081	44912.3	110175	323.1	890635	1.17755e+06	115075	1.01778e+06	1.97639e+06	1.99366e+07	188378	5.07378e+06	136988	8.07216e+06	70096.1	4.09169e+06	983022	22614.8	45202.3	378932	162854	653841	70699.7	502785	190692	2.66624e+06	4588.05	2.40609e+06	1.30714e+06	136167
2011-RL-4	Repeat 1	340231	4.42988e+06	2.94722e+06	7.17693e+06	866378	1350.8	58552.7	642164	1.24232e+07	85503.6	1.02168e+06	291732	858344	2.64851e+06	597619	2.11112e+06	4.6714e+06	339347	1.04039e+06	33050.9	188900	809.05	2.2437e+06	79770.2	146445	135999	1.23461e+06	6.33185e+06	29742	1.5307e+06	161148	2.86976e+06	34363.2	1.8135e+06	614635	10751.8	24115.8	1.03135e+06	266367	1.33538e+06	61883.3	162610	266495	998826	13177.5	3.52084e+06	1.52809e+06	161156
2011-RL-8	Repeat 1	97451.6	2.62811e+06	3.17487e+06	1.02154e+07	3.51975e+06	800.6	41901.2	3.39374e+06	9.92013e+06	62834.4	1.63689e+06	167364	1.67088e+06	2.3582e+06	229425	819929	4.06386e+06	582890	449034	114213	94287.6	248.8	3.6024e+06	47755.6	87274.1	210271	675226	7.22806e+06	110829	1.68039e+06	259475	3.45922e+06	38766.2	1.74978e+06	554909	5210.45	14553.9	398438	111215	472761	40494.8	175246	796479	1.29101e+06	80466.9	1.91194e+06	1.38422e+06	283783
2011-XSBN-01	Repeat 1	1.84786e+06	1.93141e+06	1.31568e+06	8.46081e+06	118417	NA	47413.4	1.03552e+06	1.04626e+07	211281	1.95004e+06	48231.5	1.11221e+06	2.4681e+06	161702	370409	963096	78972	238156	165735	102928	478.6	472772	1.06844e+06	41720.6	288856	1.32232e+06	1.38139e+06	249142	317525	61763.3	5.70716e+06	41534.8	2191484	551939	11911.8	28280.1	5.68552e+06	195228	173482	37539.6	56467.2	132294	1.38264e+06	164174	683755	508658	8515.45
2011-YC-01	Repeat 1	697758	4.46376e+06	2.56677e+06	6.01803e+06	335751	1082.35	9029.97	686482	7.42736e+06	32438.7	1.74096e+06	42644.2	1.40305e+06	2.12051e+06	180004	287469	3.60473e+06	37496.9	104719	221647	67666.9	1005.45	249808	163892	15674.1	44999.6	118559	581579	9422	162253	115587	2.33329e+06	35751.9	2.69179e+06	631585	53049.7	79108.1	946447	422781	852692	121028	340420	168915	1.71689e+06	4857.15	464134	1.38409e+06	281469
2011-YC-02	Repeat 1	4.7992e+06	2.41428e+06	2.36309e+06	9.92167e+06	68608.4	NA	22257.1	2.94506e+06	1.007e+07	127607	2.68795e+06	89695.6	231545	3.10878e+06	182223	709317	239787	463266	1.562e+06	140447	174318	534.15	2.78438e+06	566571	35004.5	673200	697018	1.06147e+06	11068	265649	221450	4.95229e+06	47127.9	3.44913e+06	954060	57445.9	5379.5	6.44728e+06	444007	1.35768e+06	119903	249879	2.00464e+06	1.37067e+06	703577	1.26731e+06	1.79685e+06	29285.4
2011-ZGS-3	Repeat 1	1.91852e+06	5.33e+06	1810766	8.87626e+06	39187.4	531.1	57046.3	191599	9.9669e+06	301445	1.76742e+06	12043.4	62468.2	3.15195e+06	98186.5	192891	372664	20923.8	311268	285334	131231	353.4	133240	244392	160257	449397	1.26835e+06	1.39897e+07	79694.6	3.52687e+06	87515.3	2.04237e+06	31002	863104	193042	30351.2	4477.6	245609	80958.8	35274.2	33620.4	79997.4	40246.5	971773	94093.2	458994	1.44673e+06	51609.8
2011-ZGS-5	Repeat 1	2.63228e+06	6.58856e+06	2.74992e+06	6.31432e+06	366413	538.95	28066.5	630454	1.14522e+07	155870	2.03561e+06	13404.4	301291	1.83581e+06	82280.6	167963	1.1843e+06	93292.6	251720	652673	74167.5	680.55	534672	677008	308476	343394	1.17095e+06	1.36707e+06	115247	322143	209687	4.54619e+06	34458.2	1.43872e+06	422702	35164.3	19227.3	1.75124e+06	93930.1	37552.9	17864.5	46861.6	156754	1.29932e+06	38187.3	585420	772052	6342.35
2011-ZGS-6	Repeat 1	2.02324e+06	4.65223e+06	2.80286e+06	7.0702e+06	2.19296e+06	NA	76325.2	545529	1.23421e+07	216608	3.22607e+06	49070.9	840050	1.53883e+06	114690	192642	2.62699e+06	68997.9	119280	887163	45149.3	160.85	408901	250963	16153.5	86163	706088	580271	29960.3	130179	153331	2.50706e+06	37043.2	2.38494e+06	434068	26244.6	46928.6	461418	317156	601935	121127	319485	475457	3.15288e+06	10406.6	442939	709507	46403.4
2011-ZGS-7	Repeat 1	6.90029e+06	2.27546e+06	1.72406e+06	1.00046e+07	682388	805.2	41895.4	797314	1.10781e+07	323807	1.64747e+06	91715.1	520388	2.49021e+06	92021.9	148712	1.38351e+06	67271.7	474224	364226	49609.8	342.75	394792	301448	86271.2	242684	1.10353e+06	1.20819e+07	35473.6	2.91641e+06	213888	2.27966e+06	35679.1	1.69988e+06	479170	18162.8	22279.5	586200	152476	120866	23384.7	94623.6	295054	1.15119e+06	89048	1.11926e+06	480116	7451.87
2011-ZGS-9	Repeat 1	1.31075e+06	4.64431e+06	1.79423e+06	7.8206e+06	64623.3	2434.8	44296.4	347508	1.14562e+07	175771	663863	58711.1	245969	2830033	230535	358937	1.66827e+06	37954.1	264934	2.7931e+06	27546	168.75	240851	933477	1.73012e+06	128336	776893	485327	31826	110323	64407.8	2.0697e+06	40067	2.30025e+06	447772	20444.4	22034.8	1.37877e+06	143476	51197.4	144144	27820.7	43361	112674	33697.2	541178	563612	45228.2
2011-ZJ-07	Repeat 1	2.77572e+06	2.74781e+06	2.01328e+06	8.20164e+06	309489	NA	156291	878290	8.75446e+06	99086.5	1.42241e+06	88515.5	1.48497e+06	2.74163e+06	195495	336163	2.08572e+06	98242.8	125123	487455	64471.6	862.15	535456	402145	22331.9	203784	560099	1.07335e+06	10188.7	272892	113231	5.14858e+06	37396.5	1.43993e+06	446065	42197.4	31267.9	2728173	470896	1.08498e+06	128764	225796	611223	2.42981e+06	27778.6	286633	676158	70221.4
2011-ZJ-08	Repeat 1	1.78189e+06	3.21556e+06	1.94297e+06	9.14849e+06	860910	NA	117124	731145	9.24516e+06	144391	2.71928e+06	96964.2	1.72637e+06	2.75225e+06	255948	464431	2.11633e+06	94262.5	465438	142123	67704.1	741.95	592302	275816	19146.4	270284	545995	262434	204779	71235.2	199753	1.59627e+06	35429.4	1.62711e+06	373244	15776.2	23435.4	712124	313939	619134	121287	259740	313978	1.94707e+06	193738	1.95277e+06	594346	37375.4
2011-ZZ-01	Repeat 1	1.0487e+06	1.28114e+06	2.41128e+06	1.06645e+07	180706	NA	150859	236230	9.48379e+06	237501	4.56962e+06	50659.6	704795	2.70245e+06	158116	246208	2.12477e+06	18810.1	437749	173709	89097.4	257.1	117462	140906	22495.1	73017.9	752710	613561	4534.95	153892	134949	4.71027e+06	50752.2	2.85984e+06	817415	50934.5	14787.5	1.00625e+06	957349	2.71119e+06	143047	222645	268162	2.61434e+06	2062.9	867532	706216	141566
2012-ZGS-14	Repeat 1	1.60951e+06	3.90226e+06	2.12507e+06	8.38367e+06	168345	NA	20625.8	179794	1.31991e+07	201786	1.41975e+06	90376.4	311705	2.70091e+06	111957	172692	2.42753e+06	16204.6	144604	326815	100014	560.95	94410.6	572355	11192.2	944322	898697	1.55838e+06	32873.3	340657	77598.6	7.04461e+06	51009.8	5.17299e+06	1.31178e+06	113558	69214.7	509718	390221	948165	83149.7	1.12284e+06	178918	5.12322e+06	5466.35	432374	747278	123280
2012-ZGS-15	Repeat 1	4.46214e+06	3.14999e+06	1.73436e+06	1.10387e+07	62185.3	1602.95	28489.2	419551	1.19641e+07	179224	1.45287e+06	29777.5	173183	3.56705e+06	126077	137907	303605	63047.8	64974.4	142133	138102	569.1	412079	376523	38662.6	583059	1.14464e+06	749648	14800.3	169141	255273	2.50848e+06	30349.2	1.27434e+06	365958	59540.1	5240.05	1.44227e+06	337081	344760	58459.5	117163	605520	1.4754e+06	444678	140663	962663	16966.3
2012-ZGS-17	Repeat 1	3.46563e+06	4.58147e+06	2.23e+06	6.98668e+06	990805	NA	37082.8	943370	1.09433e+07	121524	1.38651e+06	132458	1.18202e+06	2.57505e+06	178840	295185	3.36708e+06	144356	32462.3	84582.4	70192.9	326.55	791618	301680	67594.9	817322	1.46734e+06	2.13859e+06	3713.46	525575	423846	6.37521e+06	74380	2.38936e+06	576655	35832.8	89080.3	1.42976e+06	337831	938347	143765	741044	1.02756e+06	7.7824e+06	179937	140365	787147	40351.5
2012-ZGS-18	Repeat 1	1.15291e+06	5.93436e+06	2.32697e+06	7.69257e+06	360641	2155.7	33594.9	184112	1.34355e+07	328166	2.59687e+06	169436	455538	2.29028e+06	112290	190049	3.02105e+06	23895	94434.8	273454	116974	166.65	131064	575710	20578.1	1.32765e+06	893788	1.19707e+06	27296.7	281197	89075.7	5.72754e+06	53787.4	5.37519e+06	1.4081e+06	74546.6	84818	623014	608582	3.7391e+06	183864	1.94098e+06	460349	7.4381e+06	3694.35	328716	640050	289827
2012-ZGS-27	Repeat 1	2.96686e+06	2.88037e+06	2.2739e+06	8.92388e+06	879972	2395.8	73426.8	338087	1.06158e+07	292993	2.49365e+06	136475	622401	2.70834e+06	107285	138732	1.92748e+06	40766	122380	449667	26415.1	1380.2	237141	156493	61294.9	103398	303695	246863	70310.1	56390.6	130535	1.10476e+06	26341.3	2.386e+06	532648	34473.1	14855.9	1.53185e+06	363750	489968	189382	220356	548315	278665	73540.3	365276	507601	303926
2012-ZGS-28	Repeat 1	892107	5.55196e+06	2.50895e+06	6.60617e+06	1.52493e+06	NA	6465.4	506193	8.98359e+06	47854	1.2628e+06	257521	1.3746e+06	2.80447e+06	74995	126622	4.78998e+06	34542.7	91977.2	173904	121424	342.85	222808	119300	49749.5	102006	1.6221e+06	873927	206890	197918	201159	3.11989e+06	28104.8	2.36475e+06	660244	12768.6	44781.6	345588	392999	1.11134e+06	102088	346614	426321	2.36967e+06	9111.3	433151	1.40608e+06	320446
2012-ZGS-31	Repeat 1	6405345	3.36436e+06	1.48032e+06	6.76629e+06	407685	NA	135927	422077	1.057e+07	197996	1.96334e+06	168385	992625	3.05049e+06	136107	175521	757398	39803.3	65836.6	829296	123532	259	213440	188819	58392.1	51054.9	287758	943066	13357.4	260971	156280	2.70193e+06	37514.7	2.89444e+06	712916	48679.5	46244.5	2.65048e+06	284937	161008	57658.3	66413.5	182517	805583	390393	213633	475568	43066.5
A38	Repeat 1	245494	5.64766e+06	2704385	7.81709e+06	401743	2657.5	235633	206998	1.0834e+07	120424	3.30253e+06	43411.9	589717	2.01179e+06	108190	157791	1.71648e+06	12178.1	40692.7	2.27638e+06	86110.6	165.25	78301.3	79031.9	27961.3	225292	570803	2.47967e+07	113594	7.16627e+06	116649	2.82872e+06	44281.7	344563	88537.9	14231.8	13142.8	18328.6	78018.1	91257.4	13488.5	110198	63728.6	1.56891e+06	861.65	118415	623494	18019
A43	Repeat 1	8.33428e+06	3.16554e+06	1.49287e+06	8.79384e+06	598619	789.389	128016	401713	8.88285e+06	206261	3.33514e+06	162128	938984	2.75689e+06	62648.7	116668	1313761	29370.1	46341.7	502542	82153.6	321	179481	187305	68239.6	350226	635615	2.74435e+07	44811.2	7.61398e+06	194655	1.52261e+06	36816.7	349107	89859.9	26535.5	7966	202754	153192	195486	26905.1	83262.9	215505	1.53621e+06	202942	105008	553436	27258.9
Aa-01	Repeat 1	2.28831e+06	1.65019e+06	2.57451e+06	6344320	1.94919e+06	1325.3	63318.1	1.72814e+06	6.99095e+06	59835.6	724709	45240.7	890210	1.32477e+06	422161	437295	1.29317e+06	263625	22225.1	166034	102001	140.25	1.6346e+06	100987	35655.2	21799.8	169840	721411	8798.8	204759	400597	2.49946e+06	66239.4	1.3381e+06	277919	19110.5	7653.55	941469	341665	316738	123277	151084	690383	770563	88240.6	25440.6	657654	70900.5
Aa-02	Repeat 1	2.11689e+06	1.72634e+06	1.89776e+06	6.3158e+06	1.05509e+06	811.2	8568.13	2.4264e+06	6.34862e+06	39511.9	1.12513e+06	63967.2	1.26438e+06	1.28827e+06	379697	429684	1.03054e+06	255545	17586.9	127976	80441.8	223.8	1.66196e+06	98390.2	13514.8	32160.1	136250	652542	8958.6	179017	325148	2.60117e+06	53915.9	1.5356e+06	459470	20932.4	4627.9	362905	423377	617924	86162.9	287414	815464	1.4419e+06	287739	34480.2	716456	83334.4
Ca0301	Repeat 1	2.15879e+06	1.04118e+07	2.76809e+06	11009.5	5.20896e+06	6375.22	7910.71	207978	2.18982e+07	NA	883158	123088	2.84733e+06	1.05063e+06	432492	1.32348e+06	2.30846e+06	1.22145e+06	454109	41168	107218	8797.69	4.50337e+06	62792.4	2283.56	48088.1	1.08709e+06	757.139	795614	1574.06	140008	581.241	488.898	1222.57	849.877	NA	NA	334.281	33259.1	12712.2	89162.9	14592.5	151428	29329.7	6741.61	1.09684e+06	777500	5.23937e+06
Ca0302	Repeat 1	4.03674e+06	1.19793e+07	3.14112e+06	6986.83	3.05115e+07	1.7838e+07	1394.63	645896	2.10057e+07	251.815	813731	136123	6.56574e+06	695066	101277	614586	2.8513e+06	1.10265e+06	362127	28372.5	31926.9	10936.8	1.14572e+07	14924.8	1202.42	15283.7	367989	4345.57	1.46373e+06	1175.01	902475	3821.86	NA	3189.52	872.624	274.855	239.566	2214.85	66446.5	58981.9	141969	74945.7	2.62278e+06	485546	242977	1.32857e+06	615390	382647
Ca0303	Repeat 1	9.36029e+06	9.70912e+06	2.95606e+06	8730.98	2.13167e+07	39269.5	3202.39	1.15171e+06	1.67545e+07	972.568	424600	269464	8.28582e+06	1.11348e+06	112968	534437	2.6087e+06	975673	460639	303462	17049.5	8213.67	1.43905e+07	96311.8	2067.51	42135.9	541081	2013.72	1.66802e+06	1742.07	668474	7427.24	250.659	3386.86	1787.71	255.809	NA	6170.7	40956.2	29187.5	64166	57967.7	2.6461e+06	208297	67675.8	1.25217e+06	594219	425738
Ca0304	Repeat 1	9.03363e+06	9.93316e+06	2.66722e+06	9079.32	2.65888e+06	201654	9868.45	250454	1.72102e+07	271.953	1.41747e+06	199249	2.70864e+06	995080	516429	1.17383e+06	1.01024e+06	1.01435e+06	589223	446816	64441	21320	6.99598e+06	63066.9	2801.51	69619.3	353116	3208.71	731037	3568.38	245906	5284.83	291.357	1755.51	917.012	NA	NA	6070.67	55186	18849	81778.8	16552.7	374177	10872.7	1.63603e+06	1.59903e+06	844467	810880
Ca0305	Repeat 1	7.89793e+06	1.26454e+07	2.84598e+06	11590.6	1.20816e+07	18387.6	5070.43	407316	1.92807e+07	NA	867050	306981	4.91543e+06	906190	379532	1.31221e+06	1.15992e+06	807041	634439	64488.2	147188	27104.6	1.43654e+07	212256	1466.15	133025	856986	368.335	1.08633e+06	806.253	680149	7836.16	216.297	4061.83	5625.99	NA	NA	1755.18	75728.1	50124	145631	42521.5	1.3457e+06	42668	265984	1.63032e+06	920868	4.5978e+06
Ca0307	Repeat 1	1.95106e+06	1.36931e+07	2.7318e+06	18022.7	3.94601e+07	28227	1770.82	934221	2.3099e+07	1059.49	134976	100938	5.1491e+06	338928	28087.5	534050	6.43331e+06	933598	216578	216632	3751.99	12012	1.23861e+07	361416	2110.68	108098	761468	968.674	1.23605e+06	1546.63	203041	3700.03	NA	4254.9	1422.71	262.815	NA	1697.44	13918.7	4606.43	46300.6	45655.4	1.67212e+06	638693	26417.4	1.04895e+06	788048	210809
Ca0308	Repeat 1	3.60041e+06	1.37602e+07	2.4784e+06	12830	2.24829e+07	4.41941e+07	5104.04	892379	2.01385e+07	NA	901229	143141	5.29033e+06	919480	86286.6	751884	4.1066e+06	1.05054e+06	190648	79354.6	54902.6	18824.5	1.16189e+07	147306	773.433	154527	682938	34834.6	1.00148e+06	9025.77	582174	630179	5875.08	2422.41	2552.93	1029.72	2092.25	146414	25085.7	20344.4	73495.2	41467.6	1.28679e+06	265922	124607	984267	692094	2.69657e+06
Ca0309	Repeat 1	901904	7.87038e+06	2.86242e+06	8576.71	1.28447e+07	26899	8348.07	598202	1.6856e+07	526.477	812106	252438	4.85197e+06	669981	153355	630389	3.67108e+06	789199	146429	80286.5	39494.6	2570.15	4.53102e+06	56324.1	3598.31	151378	235076	7013.71	883348	1662.66	123012	283016	3325.68	4909.9	3321.3	238.308	254.798	27146.5	25569.8	9414.58	44516	13498.2	178292	125614	9679.79	360902	489385	1.65238e+06
Ca0310	Repeat 1	7.21538e+06	1.03613e+07	3.35581e+06	5973.21	1.33689e+07	79495	4187.53	591949	2.02817e+07	NA	1.10332e+06	141780	4.27283e+06	668989	176114	637633	2.20275e+06	818846	258627	296647	85796.5	13465.7	6.81512e+06	458601	2971.38	431992	1.17369e+06	233.282	1.15892e+06	381.064	266651	3786.13	234.868	604.159	5125.23	NA	254.559	2817.59	52796.9	62340.4	142337	103332	1.00701e+06	119547	92097.3	750225	927677	781250
Ca0312	Repeat 1	1.90854e+06	8.96493e+06	2.81218e+06	7946.75	1.28856e+07	3.89389e+07	4419.11	314804	2.07553e+07	1106.92	1.7383e+06	107586	3.92103e+06	317887	133361	680606	2.35186e+06	834816	1.70091e+06	443510	176545	40844.1	3.96221e+06	79353	8531.77	124690	498160	85001.9	923924	11996.6	333139	1.69834e+06	17040.4	34052.8	13173.7	4713.11	2589.28	235828	28116	18172.3	24722	27033.7	381853	72590.1	73787.1	4.54942e+06	1.83687e+06	519811
Ca0360	Repeat 1	1.9762e+06	7.115e+06	3.39029e+06	10237.2	1.57854e+06	1.88869e+07	5644.85	82412.5	1.79536e+07	557.267	1.99589e+06	102106	1.3209e+06	519795	188131	428661	1.6394e+06	736218	158521	4.95061e+06	281323	10934.9	643166	63057.2	85031.7	70626.7	328068	45455.1	403656	7778.62	138709	196197	19098.2	9304.34	5889.12	2091.79	763.843	78593.5	40718.6	21079.8	43211.4	41728.6	75571	19881.6	1245.35	407611	4.02008e+06	391452
Ca0361	Repeat 1	1.01119e+06	7.37815e+06	3.33204e+06	9852.78	1.04737e+06	1.54389e+07	8213.62	61018	1.85549e+07	290.967	1.97883e+06	83546.5	1.00079e+06	517143	163476	370036	1.67107e+06	776087	487851	6.30244e+06	299481	27758	394405	57381.2	367428	161028	480098	93844.2	385208	16850.1	116010	259719	22733.1	18046.2	5346.06	4368.75	1024.71	68775.1	24785.2	9456.28	49299	23011.4	53551.6	14652.5	3619.88	958758	3.46132e+06	253464
Ca0362	Repeat 1	1.79545e+06	3.75283e+06	3.11253e+06	4079.87	5418.47	8.513e+06	7790.67	314451	2.05354e+07	NA	1.75597e+06	6306.66	2681.2	343266	58071.3	172970	6743.6	243140	130359	7.20847e+06	113897	17926.9	1.61047e+06	104903	34665.8	852838	925209	125375	19441.6	24931.8	175830	2.16269e+06	32239	5661.73	5151.36	3098.54	777.072	274866	17654.8	13434.9	13049.8	30319	255983	22421.7	567201	185446	4.27752e+06	65749.1
Ca0363	Repeat 1	957782	9.12034e+06	3.01039e+06	7506.55	2.35157e+06	1.07263e+07	6886.96	67821.9	1.84252e+07	NA	1.94999e+06	130339	1.22899e+06	478199	159828	361001	2.31692e+06	737063	257363	6.18234e+06	130964	25302.3	286947	208425	301308	365802	990334	50821	279238	12112.2	118730	147418	19269.5	8253.52	8183.03	2382.15	2870.09	60900.4	61716.5	34484.2	52017.7	43613.7	77886	22148.4	3024.2	685768	3.13264e+06	1.0603e+06
Ca0364	Repeat 1	4.2531e+06	8.8499e+06	3.1263e+06	5084.28	7.14616e+06	1.12276e+07	6491.36	242155	1.62162e+07	NA	2.39518e+06	169284	3.66202e+06	690975	102874	248354	3.24116e+06	717583	257705	768206	127303	37119.5	1.64343e+06	106095	31960.7	96548.1	415176	51418.3	763750	6138.93	265205	623312	14785.6	10187.4	3597.58	1033.47	1554.56	157002	26042	5370.85	20177.3	20650.4	129190	17708.4	127820	540194	2.58631e+06	560543
Ca0365	Repeat 1	980872	8.73635e+06	2.80124e+06	8415.14	4.06793e+06	5.47548e+06	6200.11	81282.9	1.69656e+07	300.627	1.90355e+06	90893.5	2.28657e+06	395599	51542.4	163291	4.62346e+06	756846	116201	3.2615e+06	174675	9143.44	203047	121957	273838	169131	801334	49416.1	322984	8944.45	120701	145961	15488.6	9005.38	5049.17	2114.53	1816.72	33862.6	11256.5	6305.51	18951.2	19269	50484.7	9330.6	1531.4	270844	2.47128e+06	622680
Ca0366	Repeat 1	817698	1.16208e+07	3.25641e+06	10923.6	1.06282e+07	1.4504e+07	3336.18	182902	1.75326e+07	528.333	1.00553e+06	572765	3.00456e+06	492887	138014	598860	6.17204e+06	620776	260371	381013	245093	19399.3	1.29805e+06	139158	173869	1.19171e+06	1.17301e+06	104005	378303	14400	138249	364670	11314.2	30491.2	12675.6	2063.7	9650.92	86322.6	41559.7	52734.8	53395	66838.9	222429	181047	1915.33	744922	4.0263e+06	1.05281e+06
Ca0367	Repeat 1	2.80726e+06	9.31001e+06	2.75562e+06	6783.51	2.27382e+06	5.47921e+06	4523.92	96758.1	1.88563e+07	NA	1.82638e+06	150077	1.72245e+06	934984	171893	447377	4.11237e+06	749517	382332	2.5643e+06	164016	45879.2	860806	122897	175798	171828	824012	5212.85	299331	804.768	132123	28070.1	1553.78	1806.01	951.37	301.611	266.885	18671.1	31860.3	14991.5	45884.2	19738.9	77593.8	13635.9	9894.37	818254	2.584e+06	1.45338e+06
Ca0368	Repeat 1	1.80919e+06	9.37023e+06	3.14442e+06	9445.34	4.12048e+06	1.4616e+07	6022.37	214891	2.10662e+07	821.247	1.70915e+06	124724	2.07399e+06	878094	99576.3	452690	4.07455e+06	601367	494337	4.88626e+06	139905	45429.8	1.83578e+06	179220	82062.7	730898	1.51016e+06	58300.3	485819	8703.11	172187	491962	22984.5	16945.6	5710.84	2337.88	3396.77	87835.7	51756.2	91946.7	49584.3	73403	386494	86173.2	8011.61	1.13213e+06	5.37882e+06	184838
Ca0369	Repeat 1	3.97738e+06	9.68508e+06	2.86395e+06	9332.9	1.48221e+07	1.32056e+07	6526.72	312945	1.73035e+07	NA	1.27203e+06	177041	5.19103e+06	535266	79445.9	246533	6.30483e+06	668443	125467	404560	192976	16326	1.84215e+06	173152	148178	295556	510807	5931.71	582698	506.589	199859	53302.9	4207.43	2007.49	6443.83	NA	272.971	20421.2	24484	11894.5	32051.1	37405.4	263229	67740.7	107597	331462	3.07532e+06	1.3463e+06
Ca0370	Repeat 1	3.61794e+06	6.04166e+06	2.96976e+06	5044.6	1.78763e+06	17274.9	7444.44	149388	1.62507e+07	824.483	1.19146e+06	249533	2.32186e+06	542401	477640	785341	2.96835e+06	599533	122450	1.0904e+06	30239.6	12468.5	2.38616e+06	87949.1	8870.36	176737	313895	2476.51	628382	389.152	107909	99.9261	236.061	611.15	4724.48	251.944	NA	1643.38	44510.3	9295.84	70155.3	9405.44	50754.1	3376.33	13511.7	309858	581096	2.87423e+06
Ca0371	Repeat 1	1.43742e+06	7.10884e+06	3.1517e+06	6787.99	1.39246e+06	10629.8	15605.6	56502.9	1.6187e+07	265.474	1.2408e+06	100697	1.54223e+06	663800	554091	952949	3.76505e+06	585325	282520	1.16523e+06	27322.9	27271.8	955214	73404.3	7396.78	149302	302202	2290.03	400192	270.216	92280.6	1299.18	526.046	837.823	227.191	NA	254.729	5260.76	52644.9	17408.4	71670.9	10757.9	33401	2848.74	479.805	652717	645084	2.98344e+06
Ca0372	Repeat 1	2.68248e+06	7.02601e+06	2.91156e+06	7952.71	6.20017e+06	6934.48	11380.3	170931	1.58738e+07	NA	1.4521e+06	369313	4.10158e+06	691508	446816	858145	4.97897e+06	603109	80299.1	538551	34611.9	5178.01	3.15847e+06	83823.1	11807.1	208781	240107	2559.77	626516	452.841	76599.6	1887.41	NA	459.469	1725.35	308.954	NA	3077.23	67872.4	30175.4	143416	19891.8	147750	42559.5	19644.6	201330	490308	1.63463e+06
Ca0373	Repeat 1	926148	8.70337e+06	2.74432e+06	7781.66	2.35268e+06	15724.7	8583.78	52503.1	1.74392e+07	798.207	1.27064e+06	186831	2.13005e+06	774172	294480	553606	5.9537e+06	612744	343095	1.40304e+06	32387.8	32820.2	462880	82985.9	119038	204235	308434	2910.86	241152	1282.68	105570	2462.3	251.091	502.04	1300.94	254.314	NA	913.45	66564.9	23902	97779.2	10348	48074.8	11533.5	7284.4	847698	485517	2.305e+06
Ca0376	Repeat 1	2.80657e+06	1.58393e+07	1.78502e+06	16156.7	2.75654e+07	4802.83	7874.72	286983	1.76799e+07	263.774	541990	313772	6.89686e+06	1.41e+06	215114	936276	9.01209e+06	429200	247592	129715	22437.6	12471.5	6.62169e+06	90475	34112.3	26908.5	480761	7833.22	707803	1374.61	168432	8382.64	NA	893.898	1963.9	NA	NA	3187.12	23117.9	11821.1	53715.5	18531.8	255533	146557	121674	915256	555712	1.29343e+06
Ca0377	Repeat 1	12384.6	1.11193e+07	2.59211e+06	7288.87	9.35371e+06	7175.62	1924.51	1.03393e+06	1.93118e+07	NA	76416.3	122890	1.40178e+06	132314	48337.4	637755	2.4526e+07	464147	361787	78545.8	26973.1	917.961	1.44436e+06	8751.18	14067.9	14517.2	120867	2749.05	329933	4679.33	431179	2305.54	513.773	878.178	761.273	NA	NA	1083.81	1969.79	3796.34	9125.58	72622.9	42153.7	1.63506e+06	7588.51	567201	492442	302000
CD-001	Repeat 1	331372	3.36017e+06	2.40081e+06	8.05045e+06	214867	1338.25	121971	342350	8.22809e+06	182766	2.02303e+06	45870.2	403716	3.19044e+06	219313	411108	1.91304e+06	41078.4	49937.1	381458	62709.4	315.4	239247	227162	143723	155917	1.17485e+06	884996	7069.1	193228	83428.9	4.4674e+06	49887.6	2.79185e+06	813815	17309.8	43759.7	2.13838e+06	436309	600438	198280	90674.8	117489	617447	3815.65	124179	841668	123948
CQ-01	Repeat 1	740107	2.06914e+06	1.78538e+06	6.22327e+06	536248	NA	86410	244358	9.71837e+06	231824	1.95247e+06	50089.1	540588	1.89383e+06	164554	189692	2.87704e+06	22949.7	79631.4	54345.3	74776.5	544.5	145104	150442	9909.4	114419	1.36676e+06	427406	38935.7	87976.1	146690	1.77783e+06	39059.2	1.98687e+06	510674	23801.2	38915.6	130848	517409	929225	60419.8	348855	273553	3.47118e+06	1500.3	283775	1.02528e+06	503018
CQ-010	Repeat 1	757714	2.07103e+06	2.17333e+06	5.98695e+06	386321	1623.05	142437	306068	8.99192e+06	173900	1.11608e+06	47386.7	435542	1.8114e+06	183295	259568	2.69088e+06	36444.3	216885	240704	88553.8	225.75	252558	919593	149776	708838	2.48652e+06	284185	60388.2	64521.4	100132	1.80593e+06	80087.6	1.85397e+06	554282	11366.4	16681.3	296765	148953	78435.1	48017.4	72195.6	144680	919534	25481.7	1.07138e+06	818952	99732.1
CQ-011	Repeat 1	2.52333e+06	2.04681e+06	1.51286e+06	8.57382e+06	32671	2126.3	112371	735101	8.02106e+06	138506	1.38344e+06	10101.7	81699.1	2.47194e+06	242634	221846	371825	74104	38838.2	263968	69743.4	135.5	435286	219694	40246.9	754286	1.38802e+06	208861	179806	39587.4	142103	2.16127e+06	40391.7	1.23319e+06	325756	174572	1840.7	2.08598e+06	246447	120408	56953.3	86772.2	224964	3.27693e+06	196767	120544	996484	14615.1
CQ-014	Repeat 1	1.49537e+06	2058803	1.78438e+06	9.74504e+06	44083.9	38660.9	107513	1.22734e+06	8.18039e+06	54521.4	1.43355e+06	6504.1	101065	2.19967e+06	124864	179529	446366	83464.7	44863.7	128942	58897.2	144.95	513356	169162	73389.1	474247	1.30509e+06	120097	145685	29005.2	272086	1.06734e+06	39443.3	1104253	269642	41677.9	4435	3.05066e+06	209263	100555	60365.2	71025.6	274282	2.23434e+06	3.20596e+06	188065	1.03337e+06	6876
CQ-015	Repeat 1	3.10566e+06	1.33669e+06	1.54617e+06	7.35301e+06	705612	NA	47162.1	689172	1.07928e+07	172192	1.28317e+06	95257.6	905446	2.96018e+06	165240	265556	2.99845e+06	67310.9	47209.6	963276	125054	127.85	393932	253616	74341.1	115890	885814	1662579	7294.8	360126	217541	5.72798e+06	74669.3	1.73933e+06	552708	39428.3	40972.6	1.52841e+06	295562	312188	108292	50232.7	309404	839929	545206	153931	857672	224074
CQ-016	Repeat 1	1.40683e+06	1.7029e+06	1.79176e+06	6.86994e+06	170061	810.9	120954	337339	1.08997e+07	160205	2.51656e+06	53021.8	315797	2.30179e+06	302985	490628	1.96811e+06	34473.3	64806.5	3.06891e+06	60551.4	172.8	223734	144154	62895.1	125783	1.34717e+06	1.61971e+07	86997.9	4.16018e+06	165996	878798	182408	228368	63756.9	16976.5	17746.2	119868	113156	87121.9	29956	149820	59533.1	1.74484e+06	4001.75	134180	1.33975e+06	21015.4
CQ-03	Repeat 1	1.19074e+06	1.62804e+06	2.34214e+06	6.30218e+06	751973	1857.1	44820.7	451654	9.8824e+06	155213	1.38327e+06	44061.4	627397	2.53371e+06	209733	314032	3.65034e+06	65151.4	96265.9	143331	84361.6	309.55	412112	205859	16215.6	259079	716369	1.12027e+06	35014.8	278519	170455	5.66615e+06	61295.7	1.46497e+06	362726	26827.2	75380	719216	228838	451641	103952	415161	321842	4.8356e+06	1805.35	406800	1.07305e+06	368453
CQ-09	Repeat 1	2.78721e+06	1.77377e+06	1.49876e+06	8.97989e+06	22826.1	4252.6	155977	805952	9.45937e+06	111038	1.16061e+06	8984.9	57373.6	2.11936e+06	273203	266963	295821	91661.1	67251.3	312526	76390.1	173.5	507798	278492	37684.9	660444	1.20282e+06	287143	187087	66965.9	137671	1.76062e+06	54815.8	1.25358e+06	370491	81451.9	1531.65	1.56341e+06	141850	113884	46460.5	109522	165542	3.69693e+06	248790	152057	991061	5696.8
FJ-01	Repeat 1	637734	3.35846e+06	1.92029e+06	7.59138e+06	153175	802.9	32087.7	918395	6.48327e+06	168407	1.19437e+06	74134.5	368049	3.77828e+06	323366	362384	763918	106232	34562.6	540841	84840.7	401.45	659167	308911	725607	573709	1.84606e+06	611265	79833.3	107607	122784	3.14197e+06	66013.9	1.91941e+06	622532	38862.9	40945.7	5.14691e+06	190403	138070	89198.4	265353	243687	3.65694e+06	29981.2	43101.4	667690	21102
FJ-02	Repeat 1	789197	2.40483e+06	1.65798e+06	7.73955e+06	85305.9	NA	42002.9	875918	5.01421e+06	322094	2.66166e+06	84456.7	361987	2.78299e+06	266583	233738	545106	60094.4	10495.4	481403	25805	NA	326533	175969	13783	595408	872772	289372	250739	81306.7	172784	3.69511e+06	39376.2	2.3928e+06	622053	69932.6	36699.4	1.24759e+07	208554	198270	58563.7	630163	220845	3.73468e+06	175367	21330.4	546587	35400
FJ-03	Repeat 1	2.78713e+06	2.7834e+06	1.42341e+06	6.45758e+06	24338.5	1872.55	26878.1	857451	1.00857e+07	142500	630480	21048	49680	3.21674e+06	247891	394496	50142.6	136624	197969	423541	16942.5	157.65	866784	347264	94204	344147	1.0425e+06	66998.3	25118.3	13561.6	89975.5	744423	49275	554803	157486	26490.2	3841.9	2669344	127331	86754.2	84259.1	100230	306320	2.61232e+06	1.64598e+06	335517	1.08854e+06	37436.6
FJ-05	Repeat 1	530801	1.36623e+06	2.15356e+06	6.67511e+06	185739	NA	88887	290452	6.24905e+06	269438	990983	101771	350202	2.0676e+06	502440	595392	945357	46295.7	38705.7	272295	25573.7	337.6	297999	450860	265146	343335	952493	966697	24267.2	216781	59427.9	3.51303e+06	53309.6	2.19664e+06	670928	25102.2	43202.3	669100	362618	196632	138252	31249.2	35296.2	330112	5369.7	53669.4	717836	146917
FJ-06	Repeat 1	329582	1.98717e+06	1976181	7048979	337458	NA	77588.4	189979	7.17345e+06	249567	1.55628e+06	119792	514095	1.80396e+06	345623	382237	1.41977e+06	51126.2	65874.1	690898	28322.2	245.05	292687	452111	205814	456107	1.70724e+06	397590	17178.7	80276.6	52560.2	3.1358e+06	102747	2.19635e+06	493823	14153.8	56816.7	184105	252062	141465	56857.9	28343	140225	29282.2	3163.4	107638	516277	202344
GA-1	Repeat 1	6.25754e+06	2.40072e+06	1.44029e+06	6.3789e+06	37705.3	14876.6	110065	1077745	9.49961e+06	23771.3	1.1188e+06	9893.8	60455.2	2.12731e+06	104707	209609	94496.7	95764.9	39041.8	231551	79385.9	NA	591998	315088	41486.1	648917	941770	206126	149276	48138.3	179529	1.43336e+06	41066.3	1.2018e+06	388282	39677.4	3073.85	2.75869e+06	243257	321662	85953	199657	497876	6.20943e+06	1.71698e+06	225845	945007	10524
GA-2	Repeat 1	771499	2.66135e+06	1.9878e+06	5.61792e+06	180513	NA	31638	218412	1.02941e+07	146976	3.89875e+06	72152.4	243002	2.12826e+06	174277	281756	911743	20824.7	91115.8	254082	57433.1	237	120670	278576	112.499	249162	1.0374e+06	1.66992e+06	63035.3	358685	76015.6	6.27848e+06	51637.8	4.81043e+06	1.1565e+06	49841.6	41024.6	3.01724e+06	405960	974646	160512	371841	129926	4498839	17118.9	259002	746038	60611.3
GL-02	Repeat 1	196766	2.18301e+06	2.3574e+06	8.76252e+06	567119	2931.05	50688.1	551834	9.48674e+06	88836	2.13249e+06	89206.6	832551	2.29098e+06	266869	343749	2.03221e+06	36984.9	83076.6	183835	109513	318.8	247869	270444	21650.4	298896	1.59361e+06	294817	43194.1	79210.5	97709.4	2.05232e+06	51673	1.31822e+06	434092	18600.5	30038.8	152322	365385	1.31914e+06	68908.6	1.06929e+06	311658	1.12338e+07	3473.9	122675	757743	206006
GN-01	Repeat 1	1.21254e+06	938485	1.56255e+06	8.16743e+06	97157.9	NA	103626	192185	5.29611e+06	295496	1.13627e+06	63579.2	419535	2.92848e+06	194882	122389	1099903	11676.1	8297.55	389486	21781	133.4	71715.9	306582	74620.9	253556	893079	630895	18729	162313	49653.1	3.27817e+06	71332.1	1.45291e+06	436562	32206.2	8777.55	2.18114e+06	287268	123883	47988.4	27265.3	49334.8	358302	643.4	34492.4	385808	11112.4
GN-02	Repeat 1	2.1275e+06	854560	1.20528e+06	7.24889e+06	20722.6	NA	34303.1	162469	5912929	169651	1.10818e+06	10045.6	37947.8	2.12512e+06	238541	212844	177579	12959.9	53456.6	230454	57476.9	147.95	88244.9	213694	131321	624574	1.69714e+06	677261	3399.65	160844	85441.1	3.53555e+06	40008.7	1.16759e+06	475373	165091	3976.25	423568	382234	234810	49475	25854.5	76007.4	116877	5199.85	198386	598594	15637.8
GN-03	Repeat 1	816905	1.9964e+06	1.48109e+06	6.68896e+06	22461.4	1298.5	14036.7	63272.8	7.36638e+06	152937	1.08925e+06	11405.5	41487.9	3.80738e+06	291610	218066	211605	7155.2	10185.2	268392	49958.9	159.1	46184.2	288087	791307	264410	870428	250990	1160.52	62177.8	90163.4	2.44128e+06	45653.8	1.03107e+06	277461	137659	2149.4	127796	472010	530068	95237.1	269707	113458	6.90445e+06	427.7	24157.8	474144	34271.4
HB-02	Repeat 1	5.67834e+06	4.10035e+06	1.60894e+06	6617337	36298.6	NA	24709	658352	7.96364e+06	61153.3	679575	59808.9	114213	3769208	236356	520449	195518	153857	435397	115892	52707.8	154.25	890842	145462	353972	144930	502484	240781	42533.6	54927.1	124922	1.09084e+06	36060.4	1054935	340170	4148.7	4145.2	2.04748e+06	271018	359026	43394.4	161764	229311	3.36846e+06	1.02325e+06	213517	862583	7955.15
HB-03	Repeat 1	429063	3.47687e+06	2.64357e+06	6.90893e+06	378544	811.75	109030	314652	9.92466e+06	45191.1	3.90655e+06	55472	587876	1.97454e+06	193200	372516	1.67091e+06	32237.3	42951	728725	98540.1	248.1	196662	103478	52973.3	58471.8	143728	3.91185e+06	149858	873067	120421	2.17737e+06	65692.9	2.50752e+06	636967	9663.7	73227.1	172081	516156	2.37376e+06	97741	542719	262946	2.24688e+06	1902.5	159864	2.53826e+06	88788.1
HB-04	Repeat 1	339303	2.97185e+06	2.77015e+06	8.58481e+06	679785	2391.5	132955	250503	8.39153e+06	90698.3	2.34455e+06	65597.1	618046	2.10233e+06	172036	340614	2.57271e+06	25037.5	111422	519966	138787	918.8	147458	728098	21068	838015	380886	2.42525e+06	141867	541218	75130	3.62033e+06	53116.2	5.06772e+06	1.34818e+06	17567.5	46229.8	169474	284433	1.88658e+06	69356.9	1.39731e+06	185293	1.45558e+07	6302.55	283311	1.53014e+06	108477
HN-04	Repeat 1	128803	2.39881e+06	2.16302e+06	7.56116e+06	237478	NA	54503.2	75636.4	8.53466e+06	285782	2.47441e+06	49355.8	372299	2.07183e+06	136373	92394.6	1.43248e+06	5857	31365.8	180013	50795.7	450.75	28731.3	87531.6	6768.6	129293	1.35207e+06	1.90569e+07	3245.25	4.62892e+06	64246.8	4.25279e+06	56349.2	1.6256e+06	537770	41800.3	75097.1	167832	251699	382369	27618	19716	77437.9	71518.7	803.25	60802.3	704908	4720.65
HN-05	Repeat 1	1.03838e+06	2.99034e+06	1.78668e+06	6.316e+06	1.10026e+06	NA	40934.5	226142	7.89717e+06	208364	1.93676e+06	23528	914030	2084235	156817	160823	3.38185e+06	37031.4	18781	109022	108962	494.05	210533	1.23266e+06	54103.8	1.04804e+06	1.71658e+06	201256	52842.9	35608.3	169039	576105	74079.9	533857	138496	17587.7	36781.8	590858	90949.9	39400.9	53004.4	199005	58620.7	1.80961e+06	11635.4	25132.9	655598	88219.2
HN-06	Repeat 1	981948	2.00894e+06	1.62007e+06	5.49999e+06	238669	NA	55184.1	82086.6	8.04631e+06	302502	2.64963e+06	32255.6	387719	2.49884e+06	419388	286628	1.41322e+06	14548.8	15677	388493	86514.8	NA	85372.3	101591	51434.6	483487	1.04775e+06	1.74875e+07	105953	4.23818e+06	120727	3.09492e+06	81378.4	1.64938e+06	401126	50841.8	63858.6	216580	226118	375186	18270.2	248447	58481.3	3.39226e+06	NA	18951.8	935530	14595.1
HuN-01	Repeat 1	372704	3.92685e+06	1.89907e+06	8.13236e+06	422811	5579.25	127043	311611	9.91604e+06	119757	2.92804e+06	65545.1	534700	2.12208e+06	274485	270306	879430	31477.2	54616.8	2.36779e+06	47073.2	137.6	193884	62970.3	912877	249913	1.31286e+06	5.78526e+06	151395	1.26076e+06	60885.3	1.69211e+06	44175.8	2.51932e+06	729811	23152.4	16590.2	555199	131904	42925.8	27976.9	98320.7	51489.6	147975	8165.25	111739	543271	19768.3
LN-001	Repeat 1	133555	3.64512e+06	1.32323e+06	8.09176e+06	17318.3	808.4	23508.9	48115.6	1.28076e+07	108434	699942	23976.7	75786.5	3.96036e+06	908279	495325	183961	8000.55	96861.6	157807	107815	228.9	42465.8	145110	41144.8	174733	842211	7.14716e+06	2008.75	1.52005e+06	67847.2	1.88586e+06	24166.3	942529	237160	50177.4	4138.85	607794	416660	250128	66945.2	35519.8	15320.9	917167	4028.6	254219	1.17231e+06	25120.7
LZ-002	Repeat 1	3.6733e+06	2.44644e+06	1.52513e+06	6.56887e+06	39382.7	1858.35	25067.3	211434	7.24864e+06	231106	1.29294e+06	15858	115094	3.52477e+06	216549	155492	180613	26956.4	55381.3	94265.6	113024	152.05	160903	121254	24936.5	321601	724214	1.49839e+07	38435.9	3.70133e+06	123264	3.11954e+06	24917	1.48212e+06	464488	248016	5189.5	455211	278920	329838	18062.1	54346.9	194331	572811	11192.5	92259.1	1.01324e+06	17207.3
LZ-003	Repeat 1	2.04982e+06	2.55481e+06	1.15832e+06	6.51706e+06	21817.4	NA	26674	227158	6.20746e+06	130815	908811	22188.3	110202	2.78615e+06	430044	228116	225147	35002.2	20291.7	90938.5	60244.4	398.9	195760	330607	86485.4	543180	1.04354e+06	728286	5127.15	147607	79386.8	2.97608e+06	71737.2	1.73865e+06	483931	97020.4	11769.7	1.3924e+06	402040	294054	38757.2	41465.7	120956	395760	10453.5	50717.8	576409	14375.6
MZ-02	Repeat 1	49921.6	3.0832e+06	1683199	7498758	464498	1620.9	57591.3	327508	6.95613e+06	98263	1.00055e+06	27288.2	624709	1.95201e+06	322049	464318	1.64553e+06	64354.9	157911	170935	117868	383.4	392602	83366.4	18664.8	184873	1.07031e+06	9.45446e+06	133394	2.27318e+06	104971	2.74908e+06	70670.1	1.61279e+06	445350	9043.15	29409.7	183547	257575	491905	21656.2	137431	153935	852742	8126.1	816040	648702	72733.6
MZ-04	Repeat 1	311199	3.59446e+06	1.23971e+06	7.31357e+06	464637	808.9	49107.7	344611	5.87102e+06	160530	1.07608e+06	39519.9	779857	1.81595e+06	225830	234961	1.50642e+06	64923.3	21862.2	33527.8	23593.1	299.6	353509	133750	10032.8	275214	1.21734e+06	8.57427e+06	18365.8	2.2146e+06	55282.7	2.60935e+06	36407.8	818133	184756	21964.5	25192.5	263803	112305	85463.2	4879	14640.6	103417	418864	4356.9	31228.7	869414	63595.8
MZ-06	Repeat 1	803405	4.2692e+06	1.64327e+06	5.49765e+06	57912.5	811.05	85442	780184	7.5695e+06	84724.5	1.59314e+06	24885.8	361018	1.95469e+06	223531	210412	505449	88753.7	12317	534748	54339.8	379.45	602223	346733	144181	127674	671262	1.45301e+06	85301	333631	72885.8	4.58929e+06	74371.5	1452844	378010	55035.2	16690.7	701325	130152	77484.6	24377.8	31516	175686	985963	22121.7	14466.6	902359	7345.65
QZ-02	Repeat 1	150165	2.13466e+06	2.04143e+06	6868648	243967	539.9	150127	73537.6	6.93522e+06	156962	1.91101e+06	24223	642553	2.95501e+06	182597	141963	1.95525e+06	5130.45	21963	75841.8	89523.8	420.8	29125.7	732685	365820	220375	4.14453e+06	1.35546e+07	175386	3.29425e+06	64839.3	688894	34702.7	1.10991e+06	288663	18141	37505.2	256762	536472	2.3066e+06	51202.4	590374	88168.2	3.08887e+06	646.2	35815.9	616018	18248.7
QZ-03	Repeat 1	1.28954e+06	3.0361e+06	1.75477e+06	7.06567e+06	5.22923e+06	NA	42350	1.07006e+06	7.85558e+06	116604	1.02094e+06	98207.4	1.75801e+06	2.12563e+06	203759	179431	1.9908e+06	179009	16333	296031	148675	154.35	1.14785e+06	68614.4	36517.9	134998	910570	306231	22313.3	64712.8	906432	1.02021e+06	27499.1	608024	133056	15257.2	20247.5	1217181	332240	393528	119143	159298	1.16046e+06	1197315	222975	32039.6	904560	311144
QZ-04	Repeat 1	196553	3.72754e+06	2.12278e+06	6.71515e+06	237564	1072.8	69674.2	126786	4.68312e+06	213217	1.37529e+06	47063.7	792050	2.17229e+06	321337	292939	1.5731e+06	21202.4	16685.8	69370.8	114545	126.15	132942	48209.9	3816.1	91263.7	395407	1.15934e+07	171348	2.76867e+06	53066.7	2.69444e+06	19135.4	1.06807e+06	254279	20328	23766.5	228697	345996	737063	22631.2	336105	169307	1.38071e+06	2911.65	18874.4	596562	26688
QZ-05	Repeat 1	109081	3.64497e+06	1.64692e+06	6.2435e+06	219932	NA	99910.7	109912	6.49286e+06	234041	1.68395e+06	45956.6	463866	2.60414e+06	271238	199597	1.31676e+06	7071.75	30623.6	172957	74403.2	248.7	48470.3	154497	17273.5	317062	1.39789e+06	8.45491e+06	320292	1.86269e+06	76049.5	420741	62409.7	61795	19475.2	4259.7	8520.55	109178	321274	815158	31554.1	1.26267e+06	84612.6	8.13928e+06	2137.3	49130.5	846113	148622
QZ-06	Repeat 1	60395.1	2603973	2.00494e+06	7.31631e+06	566008	NA	168245	116425	5.93379e+06	147027	633385	28016.5	706228	2.72157e+06	244518	210148	3.33006e+06	15612.8	37988.2	40295.3	166907	253.85	86787.7	199328	54026.6	144831	660039	155598	56146.6	40760.8	114035	294417	25098.8	239657	53667.4	9748.7	23906.1	143021	508273	1.37508e+06	80173.2	830896	164134	1.17294e+07	533.35	40447.8	625965	419570
RL-001	Repeat 1	565592	1.68097e+06	2.19264e+06	7.14117e+06	2.57162e+06	1303.28	40362.5	574950	8.24416e+06	162984	1.10283e+06	65920.2	1.15412e+06	2.21424e+06	282251	484143	2.82712e+06	210953	106844	10234.7	196392	282	1.24134e+06	55259.3	23631.1	69820	604239	6.94953e+06	221901	1.56874e+06	191791	2.80855e+06	32520	1.66535e+06	309889	14030.4	28803.9	429115	156912	280129	50718.7	103170	523531	645118	15227	104123	1.29496e+06	163495
RL-003	Repeat 1	614105	1.05987e+06	1.4314e+06	7.44253e+06	751391	1599	34274.5	190387	7.9024e+06	192273	1.66368e+06	13645.8	674708	2.02917e+06	109864	109107	1.46745e+06	27479.9	23136.7	274744	119304	280.4	133274	184681	108435	325387	696639	403554	173313	91052.8	79255.8	2.95342e+06	63861.3	3.43087e+06	813670	28760.7	70443.4	493296	137514	56989.2	105043	85648.2	75637.7	315620	7156.65	35494.9	859920	116378
RL-004	Repeat 1	148375	2.09139e+06	2.17081e+06	5.80948e+06	490550	533.3	45284.4	334141	6.5132e+06	193256	1.68435e+06	60430.1	615149	1.83605e+06	293166	332961	1.79834e+06	70683.2	115333	112164	135016	140.1	408712	61119.8	200164	140955	1.70432e+06	212216	156524	44521.4	103672	1.69463e+06	66652.1	1.64626e+06	429359	20619.1	75046.6	382964	656915	2.12116e+06	250595	242391	596322	2.18476e+06	2724.35	194925	1.67171e+06	114124
RL-005	Repeat 1	411358	1.76179e+06	1.50631e+06	6.54459e+06	2.80518e+06	1068.4	31634	465765	7.15445e+06	127460	875212	61520.9	1.02961e+06	2.61624e+06	190984	270885	2.13943e+06	103407	64511.1	206656	104775	128.35	654360	258641	229907	245222	1.34513e+06	8.82997e+06	125244	2.03859e+06	171857	4.76575e+06	56234.4	2.56066e+06	693300	19942.2	44757.8	1.17201e+06	103804	89671.4	25678.3	80915.1	260583	578618	21363.1	78512.9	1.52013e+06	89448.8
RL-006	Repeat 1	244157	616073	1.50389e+06	7.2468e+06	219676	NA	22679.9	71666.1	6.6506e+06	179485	2.15711e+06	39927.2	345560	2.6383e+06	351039	227118	1.90448e+06	11732.5	19174.6	105854	83601.2	139	62178.2	183149	14892.1	295010	867989	855539	17698.9	172925	105480	4.1809e+06	58962.8	1.7551e+06	476937	23266.1	90080.4	300836	105142	26246	39388.9	28543.3	13292.8	289661	2379.55	29628.2	1.44804e+06	170368
RL-007	Repeat 1	429137	1.3041e+06	1.74266e+06	7.2333e+06	226200	NA	38126.8	125265	7.54238e+06	268331	1.48616e+06	31604.2	599572	2.60657e+06	419116	249266	1.37466e+06	29321	15653.4	119319	79347.3	128.35	176722	145789	130434	459267	537247	1.1751e+06	65296.1	299376	72867.1	3.4309e+06	70737.9	2.85556e+06	849432	30956.6	24760.1	223903	155188	90661.9	63158.7	56661.3	58481.3	676436	1998.85	27612.8	1.00706e+06	55368.5
RL-008	Repeat 1	651342	1.29501e+06	1.75852e+06	8.55679e+06	491725	1062.3	36012.4	97003	7.86931e+06	339881	2.63535e+06	20600.8	1.05868e+06	2.74954e+06	515409	475191	2.01076e+06	42104.9	20274.7	113750	91863.2	331.7	268703	129782	183070	473097	2.03965e+06	651156	155019	139633	107219	3.18417e+06	37865.2	2.10224e+06	615081	27205	26140.5	653406	112978	53015	43820.3	76131.1	33412.3	740932	4745.4	25309.5	1.09755e+06	22451
RL-009	Repeat 1	341434	578124	1.42631e+06	1.18558e+07	77201.1	1595.7	41496.3	61738.1	9.13299e+06	287397	1.14375e+06	34190.2	793619	3.94163e+06	274253	157602	2.32104e+06	7680.7	26790.3	222684	158337	NA	40101.6	313550	19752.5	475380	1.04273e+06	1.1902e+06	4872.95	255085	70588.2	4.64922e+06	61249	2.74021e+06	564706	38253.8	49626.7	194187	212414	136147	57661.2	32453.3	26401.2	330595	424.6	42660.7	1.04538e+06	109966
RL-010	Repeat 1	231055	1.18918e+06	2.13215e+06	8036491	199901	3985.95	36570.4	125948	9.10883e+06	366198	1.4038e+06	17049.4	874140	2.11129e+06	393236	256050	3.3187e+06	13281.4	21543.2	532528	111838	193.1	94672.4	130860	467673	174405	485319	5.88022e+06	138663	1.40543e+06	62627.1	2.64608e+06	48770.5	1.45841e+06	392832	11636.9	7184.55	454282	85553.9	51981.2	29003.7	27058.1	15793.4	303845	1076.1	33747.5	912817	61544.9
RL-012	Repeat 1	500693	1.06053e+06	1.48181e+06	1.0491e+07	485628	1336.1	35108.5	281276	1.23271e+07	163658	1.90856e+06	105220	849035	2.01527e+06	502352	913953	3.59013e+06	122081	36996.3	187945	365628	318	761473	501519	83131.1	529339	942672	8.06979e+06	131186	1.77062e+06	139121	3.31416e+06	68150.4	2.44561e+06	559654	19461.8	60867.8	1.00858e+06	177400	663784	134114	108418	213352	888303	420.65	58770.4	1.50916e+06	104180
RL-013	Repeat 1	376121	1.51414e+06	1.64481e+06	9.16895e+06	573697	NA	34010.5	221873	7.36072e+06	307135	1.37937e+06	37534.1	1.25776e+06	2.18708e+06	363841	452557	3.0619e+06	112424	35619.2	29818.8	114397	228.9	612266	42104.2	20303.5	219951	803373	7.94773e+06	54180.1	1.79639e+06	87695.9	3.20552e+06	12092.9	1.09889e+06	283885	18352.4	16176.2	1590326	56926.1	16005.5	10231.6	30713.6	52458.5	145092	35001.8	65827.1	836602	106472
RL-014	Repeat 1	376021	1.05375e+06	1.46316e+06	8.32991e+06	346242	1622.6	48521.4	170792	9.87823e+06	243761	2.3436e+06	42802.3	770522	2.02047e+06	453873	379962	1918562	26631	6361.2	354975	107385	255.75	178222	93939.1	13743.6	381128	368536	9.16434e+06	158233	2.2278e+06	49536.7	4.42207e+06	70713	1.53835e+06	471440	22133.1	23041.2	235245	292353	604498	60002.3	115286	112231	1.05306e+06	1952	13062.6	878888	119613
RL-015	Repeat 1	126946	1.65473e+06	1.35798e+06	8.04978e+06	697920	541.1	54504.4	155839	8.60269e+06	287876	1.67955e+06	14927.9	841314	2.21003e+06	351821	334915	3.24113e+06	35421.4	21446.9	65268.1	86758.4	154.2	197776	179861	30402	240162	367674	8.04498e+06	212235	1.89404e+06	71365.8	3.03685e+06	33328.8	770611	266011	10095.7	37266	79933.4	22649.8	1543.1	3215.65	15032.1	9033.75	116730	1074.85	23953.6	846247	59928.9
RL-016	Repeat 1	1.74878e+06	917037	1.75594e+06	6.12828e+06	317587	NA	13149.7	329358	11914042	66842.7	926914	85966.4	490027	3.24262e+06	625963	816913	2.0077e+06	120344	33592.2	197748	158187	293.9	728845	486693	76646.2	486071	1.42841e+06	11840082	99952.6	2.69622e+06	166219	3.01837e+06	67851.1	1.25501e+06	452808	26074.3	12253.6	552084	116191	353392	34958.2	169274	145096	2.16786e+06	2513	48966.7	1.54631e+06	62486.9
RL-017	Repeat 1	200118	1.05709e+06	1.10377e+06	5.26203e+06	476052	792.9	18645	138131	5.19896e+06	116881	858111	118947	1.01499e+06	1.92507e+06	195157	245818	2.37315e+06	40734.4	30335.6	164102	86105.1	389.85	247933	128357	3569.2	116971	146619	2.65782e+06	44970.7	613265	80348	1.4663e+06	30533	1.6341e+06	506183	14783.5	78469.6	973585	353774	1.37882e+06	71509.6	158070	245745	1.25829e+06	1361.65	27822.2	992154	126170
RL-018	Repeat 1	554418	852837	1.13438e+06	6.01798e+06	150802	NA	106376	91725.6	5.77296e+06	155823	2.55911e+06	22518.6	512908	2.84736e+06	179878	96264.3	776333	9876.75	15772.9	40516.6	53812.7	304.6	40034.4	150363	8986	196079	238155	1.41271e+06	16201.3	317271	54288.4	5.48961e+06	65136.9	3.60956e+06	880931	43804	16723.8	2.71264e+06	100492	24021.7	14290.1	37560.7	8976.25	315056	2495.35	32138.9	796930	9390
RL-019	Repeat 1	375713	2.34317e+06	2.2799e+06	6.37335e+06	661566	3185.8	56257.7	164139	1.04526e+07	167249	2.77019e+06	65354.8	756120	1.93713e+06	324804	284366	2.20045e+06	30995	49075.1	430990	199537	302.3	212762	269468	156758	412162	421105	3.60217e+06	829985	776089	96124.1	1.57627e+06	179488	1.94992e+06	488641	28906	37890.9	306950	193206	378292	57971.4	2.15873e+06	169143	4.51711e+06	429.45	38519.5	751741	18780.8
RL-020	Repeat 1	1.91897e+06	881982	1.58301e+06	9.52277e+06	2.30012e+06	1277.4	40228.9	998628	8.97732e+06	82025.8	1.36589e+06	314831	1.83416e+06	2.93101e+06	425073	544692	2.10734e+06	293763	12377	220837	134097	499.55	1.73594e+06	75349.2	257777	262896	467753	3.9821e+06	123487	799487	429817	1.33332e+06	47295.8	1.28194e+06	345905	33249.3	21859.5	973013	134426	197279	102966	192773	529540	1.14039e+06	211900	28551.9	1.22374e+06	22944.2
RL-021	Repeat 1	98846.5	2.30325e+06	2.74578e+06	6.3232e+06	438272	237.28	39350.6	121876	8.272e+06	150700	1.13527e+06	380320	935374	2.79065e+06	574437	640484	3.47981e+06	27851	23787.8	24047.1	118827	331.25	223000	258586	361068	312071	781120	1.36337e+07	35288.6	3.30065e+06	77942.7	4.50895e+06	33678.4	2.27204e+06	437991	13003.4	50731.7	302555	269011	462041	41776.2	62491.6	84680.9	267307	1113.3	23026.4	983344	72427.6
RL-022	Repeat 1	137268	1.12966e+06	1.75917e+06	9.42358e+06	129666	1597.2	33508.9	47393.8	8.51581e+06	265688	2.96138e+06	17966.3	333728	3.23566e+06	317732	248433	2.47164e+06	7071.05	21516.2	132605	67890.9	163.5	48503.8	223037	853694	452017	627666	9.11599e+06	32621.1	2.15512e+06	57494.4	4.80275e+06	49205.3	1.22422e+06	418103	29989.3	20023.5	212571	291537	275821	26192.1	111215	36075.7	1.69307e+06	751.7	29129.3	1.2264e+06	59063.1
RL-024	Repeat 1	436139	1.60162e+06	2065852	9.51865e+06	1.56531e+06	NA	29733.8	359758	7.67149e+06	175307	3.28742e+06	52931.1	1.34765e+06	3.4119e+06	606759	700522	2.78829e+06	250002	11934.5	92243.8	104195	254.6	1.52473e+06	106970	35273.3	287638	491034	1.60292e+06	5825.05	465475	277777	5.36787e+06	28570.4	2.01637e+06	518070	18423.3	45070.7	1.54602e+06	59420.9	9225.6	51247.8	12772.8	56194.4	114730	156761	16178.8	1376386	76499.9
RL-025	Repeat 1	126114	2.18198e+06	2.4149e+06	6.64771e+06	856242	1352.3	14040.2	280676	9.65915e+06	156079	1.64982e+06	23468	831228	2.9545e+06	359700	547782	4015981	91743.8	51862.3	55506.8	116316	NA	578865	220604	393156	441199	694976	7.70888e+06	234771	1.87655e+06	132710	3.16914e+06	57385.1	2.11185e+06	531406	14010.4	12409.5	237110	92290.1	71644.7	19120.6	96286	95055.4	1.12694e+06	619.35	65348.6	1.45638e+06	85047.6
RL-026	Repeat 1	123830	1.97565e+06	1.93033e+06	8.51018e+06	303385	6112.7	27579.3	45825.8	9.62832e+06	292894	2.23526e+06	13210.3	492399	2.6354e+06	241699	171617	2.66567e+06	8034.8	15423.1	76552.1	95858.4	152.15	46448.6	118860	19376	213075	605817	1.26571e+07	89043.8	3.28687e+06	82406.4	5.40344e+06	29457	2361466	745086	27607.2	48095.3	161042	135472	66515.1	16691.2	18054.8	21351	194146	1728.55	20754.3	1.52483e+06	44255
RL-027	Repeat 1	31950.5	1.79904e+06	2.08202e+06	6.99352e+06	304304	NA	22183.2	115143	1.0082e+07	222662	683186	41610.6	679070	3.42707e+06	485034	317223	3.75623e+06	19697.7	7928.35	96563.1	46957	NA	123996	126738	916502	141926	947933	9.3759e+06	18622.8	2.39419e+06	84839.8	3.80101e+06	38604	1.6677e+06	510190	12366.9	52001.8	264780	52323.7	5891.25	4227.5	18817.5	9484	184228	NA	12257.2	788350	40389.2
SC-001	Repeat 1	1.00195e+06	1.11976e+06	1.26073e+06	6.86329e+06	86030.1	533.1	120257	91104.4	6.56531e+06	359517	1.50876e+06	19895.2	423588	2.51552e+06	331048	231322	1.34557e+06	10281.1	43163.3	420067	60849.4	221.5	51508.3	52371.7	29046.7	94612.6	767744	1.2777e+07	69900.7	3.1466e+06	93802.6	2.59317e+06	60020.8	1.58665e+06	333730	37526.3	20975.7	579353	104891	41232.1	11692.4	61549.2	22736.7	641923	1039.75	74665.2	713653	17999.8
SC-002	Repeat 1	845998	2.46355e+06	1.84787e+06	5.49874e+06	300835	NA	131760	92242.9	7.12685e+06	204229	1.97353e+06	25497.8	485893	2.15618e+06	184534	111996	524717	6146.05	10353.4	347381	63477.9	136.65	56963.4	379844	47834.7	263536	796460	680493	17287.6	163436	61973.5	2.25351e+06	63726	1.86877e+06	496762	43365.2	109065	159212	762455	1.13946e+06	96870.4	241261	127996	1.74049e+06	1073.65	24760.4	732775	178537
SR-001	Repeat 1	130313	5.05813e+06	1.81874e+06	3.71426e+06	1.21533e+06	541.25	62013.1	437253	9.75596e+06	144494	1.06079e+06	85517.2	607055	1.61857e+06	249180	369764	3.13244e+06	56705.2	50781.7	483023	181509	821.5	380785	270982	322641	498875	2.2167e+06	492761	192512	170969	136893	1.16171e+06	50107.8	652283	129996	16983	21801.5	136276	245051	533176	191377	745994	235104	4607779	1062.8	62054.9	1.05742e+06	136143
SR-02	Repeat 1	1.73942e+06	2.68876e+06	1782434	6.6064e+06	224060	794.9	125919	331915	7.919e+06	158647	2.93739e+06	8278.75	351583	1.58804e+06	326341	298528	1.03556e+06	78997.8	18974.8	818190	38564.2	137.3	501648	507440	39582.8	943157	839586	570314	3251.25	141550	190521	2.15328e+06	54717.4	2.31215e+06	504527	64881.5	14891.5	1.17277e+06	370126	427790	76537.2	187602	288715	544905	72650.1	27897.7	496964	23151.6
SX-01	Repeat 1	2.26107e+06	2.01021e+06	1.80258e+06	7.20752e+06	333801	535.25	47258.9	818641	8.16484e+06	224948	1.30195e+06	55969.8	500840	2.19414e+06	295925	289361	724337	95041.9	19473.1	215265	56404	NA	616264	136052	211803	407249	1.25321e+06	325347	70098.5	68253.4	185522	830421	36175.1	2.14111e+06	518422	61530.8	36696.6	3.91092e+06	187040	78062.1	64631.9	162532	159056	2.45777e+06	315895	57973.8	908088	30853.8
XX-3	Repeat 1	514037	3.17018e+06	2.78145e+06	9.57873e+06	5.03694e+06	3190.7	49090.2	1.41917e+06	1.0648e+07	69789.4	1.84991e+06	229979	1.64791e+06	2.23544e+06	125088	233149	3.27637e+06	93867.4	35537.1	836189	80103.1	344.3	523710	266046	218997	223840	1.5958e+06	377617	26280.4	100738	203469	1.61314e+06	47673.8	2.80676e+06	680794	16090.5	28015.5	4.40555e+06	379827	898788	142834	222896	703585	676969	191933	56817.2	473851	289858
XX-4	Repeat 1	120477	3.06026e+06	3.20846e+06	6.80393e+06	304322	520.6	55225	368488	9.14458e+06	98035	1.20547e+06	80419.2	570360	3.36442e+06	272794	682540	3.62894e+06	37106.7	87641.8	393136	136724	330.6	234410	343699	80036.2	295439	406329	1.90099e+06	6467.8	534031	105093	4.55834e+06	71666.2	5.38658e+06	1.61847e+06	10564	103360	800904	312247	1.09537e+06	166925	375605	78301.9	1.73957e+06	3878.15	184340	2.16787e+06	50841.2
XX-5	Repeat 1	2608907	3.38051e+06	2.34378e+06	7.04857e+06	109453	NA	100619	750768	8.84556e+06	205961	1.44504e+06	88773.2	323666	2.59098e+06	222182	411855	727774	96995.4	58623.6	432312	107169	246.95	589112	106574	175653	618279	1.69399e+06	152797	76393.4	35518	106821	939901	51911.3	1.34576e+06	437113	19020.5	34533.2	4.78638e+06	140231	84297.6	67115.9	141647	161191	3.13068e+06	827588	126205	739541	40620.9
YD-01	Repeat 1	2.3794e+06	2.29217e+06	1.90603e+06	9.18736e+06	52072.2	10632	76366.6	460791	1.03782e+07	139100	2.15513e+06	5843.95	58239.2	3.39553e+06	145550	96550.1	164382	20111.2	24065.2	195025	79973.4	212.8	105613	251328	50585.3	426993	1.40216e+06	292422	135668	77102.2	80094.4	2.06265e+06	46892.9	1.71674e+06	410147	149494	19044.5	3.07237e+06	172894	68376.1	34925.4	73152.6	70741.6	1.63802e+06	23606.5	95656.4	1.02808e+06	5798
YIC-03	Repeat 1	481979	1.84257e+06	2.43181e+06	8742709	101886	796.3	183383	125656	8.334e+06	204352	2.71116e+06	23291.9	342778	2.81937e+06	210696	149223	593424	8060.3	17644.9	244411	23896.7	171.5	44447.3	406948	9351.9	265708	478709	1.21442e+06	6146.25	339397	34372.7	5.15482e+06	47185.4	2.15413e+06	668481	48189.2	51447.6	1.34135e+06	853798	1.19273e+06	127448	245685	131424	2.08628e+06	650.9	46938.7	674982	34929.4
YIC-04	Repeat 1	1.40247e+06	2.4236e+06	1.10151e+06	7.36654e+06	20831.9	427.9	16001.1	159094	8.09412e+06	141170	1.29374e+06	29571	52688.8	3.64172e+06	138211	214182	71900.5	27691.2	450178	166203	173905	227.55	181178	633823	64196.2	1.05049e+06	1.45473e+06	581624	20528.2	134584	72529.9	3.4869e+06	48943.5	2.13153e+06	658275	131690	11155.5	450518	265184	296088	63772.9	141600	148868	1.32667e+06	123426	661632	1.1253e+06	15283
YIC-06	Repeat 1	141006	1.74238e+06	1.7578e+06	7.77875e+06	1.02404e+06	NA	54427.5	242557	7.97697e+06	153359	717795	21616.2	850206	2.93922e+06	98656.8	113862	1006602	20757.8	520341	145639	122115	251.2	121857	145328	57469.8	111160	954509	204540	116145	48074.2	57433.7	1.48247e+06	88006.1	2.70878e+06	810081	13922.3	76642.9	262093	105882	35326.9	26199	114987	36287.3	1.1153e+06	36675.2	2.18129e+06	698861	62096.2
YX-01	Repeat 1	179908	1.66001e+06	2.07601e+06	9.23804e+06	775502	809.25	105271	323365	1.12646e+07	220978	1.51324e+06	29197.3	947261	2.86118e+06	489773	477343	3.76173e+06	56355.4	21074.3	59739.2	18373.6	135.9	401671	27557.8	20037.7	69364.4	383953	8.13725e+06	88725.5	1.7157e+06	75788.8	1.10851e+06	21441.7	331790	79039.1	5974.35	10395.9	150164	218840	174171	18873.5	21279.3	119612	102308	1027	33812.3	616187	26895.8
ZGS-01	Repeat 1	2.10414e+06	2.66126e+06	1.88701e+06	4.69635e+06	1.04039e+06	446.55	66628.9	651554	8.47486e+06	134578	1.06643e+06	229763	648366	2.31002e+06	222292	248137	1.89236e+06	99031.1	13810.9	196648	53602.4	315.35	612726	286444	448917	483818	1.59427e+06	330224	58667.2	72373.5	318310	2.10849e+06	69750.6	1.08898e+06	187850	24429.1	24271	940046	156320	90033	23078.9	138274	409330	1.42603e+06	62661.6	33997.6	711635	206792
ZJ-01	Repeat 1	2.15375e+06	2.50873e+06	2.10295e+06	6410223	411702	25245.5	194659	362594	6.79302e+06	160296	2.40793e+06	92006.1	803404	1.96426e+06	61130.2	122446	629375	19622.7	12212.4	258372	88401.9	133.3	114577	386642	44526.2	189406	539394	1.23003e+06	4165.85	279374	133278	5.11902e+06	79157.1	5.373e+06	1.17372e+06	68081.6	102119	1.10033e+06	709974	1.60262e+06	140955	142798	459035	1.15389e+06	782446	101340	846185	104586
ZJ-02	Repeat 1	1.27573e+06	2.28511e+06	2.31104e+06	7.26578e+06	126395	NA	253643	184901	7.41275e+06	161242	3.47821e+06	86921.2	363058	2.06064e+06	185110	215412	721720	15954	31363.7	532479	38735.8	241.45	90866.1	536400	40241.2	270771	394190	1.18971e+06	8693.9	273653	80405	5.71552e+06	67876.4	2.61669e+06	583997	46088.6	52919.4	307565	1.00675e+06	2.3392e+06	176532	198658	226126	1.55505e+06	7276.9	94722.7	742808	202598
ZQ-001	Repeat 1	1.45181e+06	3.40494e+06	862457	6.24534e+06	24331.8	1062.3	45311.5	54299.3	6.39043e+06	298477	1.78829e+06	8731.2	78783.6	2.82174e+06	192829	218182	127576	5988.25	74602	188274	39142.7	204.9	34846	176646	35708.1	457861	725391	747335	5531	174824	66604.7	4.26027e+06	43362	2.61041e+06	759689	182302	5125.75	744856	429615	211173	38875.4	20448.2	29409.2	117471	23216.7	230410	524836	8671.35
2011-AJH	Repeat 2	6.40615e+06	1.95816e+06	1.74374e+06	21211.1	556455	675.563	42971.9	537319	1.7576e+07	1056.51	1.72802e+06	766295	538975	726553	379647	800132	1.55179e+06	11063.2	259475	641695	214482	1597.47	1.23494e+06	219030	268972	338951	1.94461e+06	422409	67842.7	83216.8	422090	4.10159e+06	115810	645620	214713	10411.4	3599.81	5.72278e+06	296922	848260	256265	472957	1.25674e+06	7.13128e+06	1.2058e+06	428526	2.4443e+06	214213
2011-BS-01	Repeat 2	4.53305e+06	1.6881e+06	2.30161e+06	17755.6	182685	1301.76	21919	1.07281e+06	2.21231e+07	1316.07	1.76684e+06	95549.9	109251	415411	133208	595259	538453	11358.8	818676	151950	133317	2787.76	1.26803e+06	598656	131603	771601	2.27741e+06	2.21647e+06	545.515	469528	132339	1.50559e+07	67429.1	2.45066e+06	476842	16101.9	2393.49	4.88533e+06	354052	896728	50034.3	119563	1.18167e+06	443432	939620	1.41897e+06	1.96462e+06	15539.5
2011-BS-02	Repeat 2	887535	3.11418e+06	2.86371e+06	19989.1	4.31725e+06	4259.63	28303.8	362179	2.18742e+07	527.949	2.53813e+06	223464	1.2455e+06	730366	188918	820090	6.43078e+06	35427	715329	384726	213884	2393.97	956474	224496	120998	263838	840095	874652	65647.5	218435	286359	1.49888e+06	115430	549989	179036	8492.21	39040.7	676118	108191	166712	79985	356286	296920	6.91702e+06	103961	1.62429e+06	3.53015e+06	21773.1
2011-BS-03	Repeat 2	125764	1.33285e+06	1.60086e+06	24281.7	155387	977.276	27822.8	211999	1.76409e+07	783.932	1.66729e+06	57907.4	212193	1.11868e+06	158081	483625	1.084e+06	13279.7	403661	478253	291948	2620.42	154900	143735	1.57968e+06	402275	752347	1.84558e+06	8164.47	468369	228528	2.29542e+06	98736.3	543661	198348	9308.25	5676.2	3.39439e+06	351480	787867	90942.7	228543	593189	7.68821e+06	18845.2	428538	2.56527e+06	61232.3
2011-CQ-01	Repeat 2	895588	1.55704e+06	2.57547e+06	17575.2	993137	1443.85	28616.5	486526	1.64887e+07	793.378	1.73775e+06	330609	1.03425e+06	658573	368192	799221	3.03297e+06	61446.6	1.36968e+06	610173	80117.5	2196.52	1.11384e+06	390060	46438.7	275677	1.22373e+06	2.94964e+06	95048.8	590811	69945	4.10104e+06	94792.9	1.48707e+06	496466	10528.5	83079.1	1.09521e+07	275838	680195	100446	760472	524426	7.77643e+06	74836.2	2.22346e+06	1.2419e+06	66472.5
2011-ES-01	Repeat 2	1.63539e+06	2.57262e+06	2.88039e+06	24149.4	1.41604e+07	-189.111	15855.2	574296	1.9952e+07	1060.53	904940	1.85689e+06	3.38852e+06	628672	127585	633411	1.11019e+07	65596.5	1.37012e+06	284847	189439	5297.88	1.26981e+06	974732	93789.3	292188	752547	8.42149e+06	188750	1.7548e+06	147849	1.84184e+06	99212.7	901249	183701	19396.8	48056	6.00247e+06	103255	211643	154443	1.55508e+06	616968	1.20038e+07	299291	2.31851e+06	3.19438e+06	464177
2011-FD-01	Repeat 2	4.02145e+06	1.49828e+06	2.24005e+06	20036.3	2.66206e+06	890.013	41048.1	774927	1.35115e+07	2070.44	2.80912e+06	1.01502e+06	2.12649e+06	524381	187474	509251	5.38866e+06	106577	2.146e+06	772983	88467.3	4824	1.41342e+06	1.07514e+06	106085	350754	1.07094e+06	2.68256e+06	112805	603134	246195	5.88555e+06	76064.6	995679	414319	14595.2	66530.6	4.4327e+06	258980	585016	80499.4	688550	1.6474e+06	8.17035e+06	301702	4.90331e+06	1.12468e+06	120212
2011-FD-02	Repeat 2	2.88157e+06	1.6146e+06	2.50027e+06	18228.7	1.0521e+06	1920.24	115653	1.25385e+06	1.3192e+07	790.184	1.78755e+06	923050	1.42707e+06	515980	225351	542274	4.90999e+06	22015.7	575613	1.2213e+06	47590.1	3033.97	1.47294e+06	953738	43149.1	306791	1.46227e+06	1.83323e+06	130498	413762	129584	4.57788e+06	45566.3	803236	312023	11604.5	26493.6	2.30491e+06	263286	596060	129898	546051	1.17864e+06	5.35436e+06	317162	1.58354e+06	1.10164e+06	155278
2011-GL-01	Repeat 2	602209	2.09662e+06	2.54606e+06	20827.8	2.56623e+06	520.089	22029.1	914737	1.78878e+07	1821.1	2.03493e+06	288963	1.35441e+06	868680	361128	844193	4.91018e+06	46618.9	1.13204e+06	313108	598372	3272.94	1.88283e+06	560825	83370.8	269082	869461	1.09743e+06	303972	263300	200273	3.11317e+06	102024	660245	194992	9771.72	54983.7	1.12383e+06	132525	767163	69749.5	2.68036e+06	1.1648e+06	2.80193e+07	37180.3	2.25578e+06	1.78629e+06	373703
2011-GZ-02	Repeat 2	9.55792e+06	901639	2.09833e+06	12681.5	106327	1472.32	38650.6	1.1473e+06	1.80574e+07	1482.45	2.51076e+06	77317.6	209503	741019	157269	373636	577324	9669.62	515756	222352	167611	2954.1	1.79869e+06	424971	93561.9	584485	803248	2.92903e+06	25273	529160	511387	1.04993e+07	80595.7	574172	179528	9515.89	3560.74	1.25785e+07	203266	192491	55496.8	133868	1.13394e+06	2.28918e+06	4.09804e+06	468446	1.92596e+06	23379.4
2011-GZ-03	Repeat 2	3.41265e+06	1.78223e+06	2.47166e+06	22862.5	50058.3	1310.12	21510.2	655227	2.07023e+07	784.604	1.06018e+06	133867	73481.6	1.27559e+06	163060	735361	1.21303e+06	16211	677665	171157	169578	1848.77	1.81096e+06	885787	109590	918892	2.03767e+06	1.935e+06	40520.8	416460	187652	1.14152e+07	91438.5	1.24439e+06	364918	13964.3	3792.49	7.92782e+06	357662	4.06764e+06	148662	509833	4.28742e+06	4.78521e+06	770802	676154	2.58229e+06	25126.8
2011-GZ-04	Repeat 2	1.49525e+06	2.11005e+06	1.71367e+06	25046.6	164378	785.757	27987.6	648779	1.90146e+07	1052.33	1.91583e+06	51943.8	115486	711531	242045	648278	754328	15941.9	1.18729e+06	781688	144574	2326.16	1.27566e+06	217139	162231	355162	1.36439e+06	301864	56927.2	101384	311642	973209	23626.3	110713	31098.6	1373.62	857.846	304921	132651	98168.1	38454.5	143561	256740	1.54994e+06	216921	758022	1.26735e+06	52342.5
2011-HC-01	Repeat 2	6.07713e+06	1.16115e+06	2.15636e+06	12021.5	2.14513e+06	955.013	32922.7	752752	1.7978e+07	1822.15	1.39657e+06	702277	1.57958e+06	945706	373040	723734	4.19869e+06	31624.3	629195	112596	382416	2232.67	1.34159e+06	443770	93348	256032	1.02525e+06	759127	168858	146488	173493	3.19775e+06	52366.1	757032	154032	13302.4	20150.8	757932	652285	1.95656e+06	117726	372217	1.5488e+06	3.70875e+06	237786	1.31019e+06	1.86285e+06	120038
2011-HH-01	Repeat 2	2.8781e+06	1.96721e+06	2.31468e+06	20637.6	7.51655e+06	806.34	66579.2	1.10017e+06	1.59749e+07	1316.76	1.96083e+06	428004	3.13466e+06	501218	71617.8	216850	7.45657e+06	30732.6	437485	111227	155233	3959.61	731334	441294	36512.1	294846	810481	677540	46717.9	154295	799101	6.6779e+06	118067	1.73111e+06	399667	15426.7	63244.7	3.87451e+06	303078	1.72926e+06	56388.4	952426	2.55916e+06	3.99029e+06	3.84675e+06	1.9079e+06	1.50575e+06	72994.1
2011-HH-02	Repeat 2	3.45944e+06	1.517e+06	2.1304e+06	17006.7	1.08081e+06	1312.88	62459.9	329851	1.51106e+07	1585.16	2.14695e+06	519607	1.351e+06	712653	141359	364790	5.50009e+06	31719	871129	179619	188995	8221.18	375816	197535	29770	374013	1.81585e+06	751276	57226.5	155681	173920	3.79213e+06	146951	1.65967e+06	374920	14064.3	55273.9	2.02959e+06	502663	1.74217e+06	64268.2	635924	868595	9.0344e+06	197781	2.68634e+06	2.57727e+06	126212
2011-HH-03	Repeat 2	2.50133e+06	1.04485e+06	1.87048e+06	13435.7	362297	843.461	59370	722899	1.9573e+07	1812.14	1.91254e+06	129759	266990	507425	252005	515083	1.1205e+06	10773.3	1.83488e+06	802795	153292	2470.98	1.14333e+06	199133	326132	211896	926940	406361	44103.4	87596.9	160561	4.53159e+06	89917.4	959493	204482	5137.17	10944.6	2.84223e+06	80306.9	50741.3	11877.3	210476	354232	6.27108e+06	3.4862e+06	925537	1.44267e+06	2586.88
2011-HH-04	Repeat 2	2.0313e+06	1.83269e+06	2.4128e+06	19027	634895	1454.72	70005.3	1.28501e+06	1.47576e+07	537.774	2.7898e+06	92106.5	714847	391609	173085	583889	3.19409e+06	7098.79	307720	772821	124140	5060.64	1.43933e+06	915019	329851	604205	936825	2.70109e+06	123538	569554	169146	5.60607e+06	90436	793055	192973	6956.07	22883.7	5.47502e+06	131027	130480	30700.6	180996	517836	5.13019e+06	99627.5	631194	1.24255e+06	24160.5
2011-HH-05	Repeat 2	2.46377e+06	1.79204e+06	2.53491e+06	16688.4	545129	1310.88	99688.7	302120	1.4772e+07	1309.61	3.49563e+06	133931	614392	645772	180434	441725	1.98506e+06	58774.8	3.34767e+06	279874	39688.7	3830.76	372774	147180	85405.7	140665	657440	1.0212e+06	10980.5	208055	139977	4.21569e+06	91854.2	1.3315e+06	306672	10297.1	36294.7	2.56377e+06	137176	103415	41619.6	59320	149189	899873	542252	2.39887e+06	1.40742e+06	42187.1
2011-HH-08	Repeat 2	1.99422e+06	2.12899e+06	2.13977e+06	19227.7	1.41947e+06	1494.27	71959.2	364321	1.6163e+07	1840.12	3.92504e+06	152221	1.16764e+06	768505	192323	260869	2.52946e+06	71064.3	1.83487e+06	160306	154255	3982.01	187045	588007	62691.9	253376	1.11459e+06	758943	44013.3	142057	181971	2.8202e+06	165369	970363	452988	10728.3	66128.3	2.94697e+06	468284	1.04742e+06	55092.3	843111	470544	8.97596e+06	657333	4.17458e+06	1.82869e+06	88433.2
2011-HN-02	Repeat 2	1.79455e+07	1.36416e+06	2.4729e+06	17256.4	6.72954e+06	2347.43	19669.5	3.62645e+06	1.40862e+07	1405.68	1.34179e+06	767180	2.54402e+06	442910	299730	835515	4.21532e+06	13515.3	236802	503855	121959	3522.94	7.45313e+06	164173	58200.6	100454	389081	831715	196350	182014	688941	6.19549e+06	63623.6	611564	193013	9134.75	33794.1	2.04889e+06	107183	180766	101485	1.04436e+06	2.69962e+06	6.24966e+06	560722	420003	1.32009e+06	232234
2011-JA-02	Repeat 2	170813	1.98909e+06	2.34271e+06	22746.4	5.42291e+06	1372.62	29748.8	1.30168e+06	1.96747e+07	808.875	1.05234e+06	324324	2.25959e+06	725231	230265	1.12659e+06	7.1406e+06	38919.1	654205	602657	309079	4344.98	3.21894e+06	440136	211458	1.12654e+06	3.02126e+06	410053	17381.3	86844.4	179547	1.66674e+06	127151	371313	89638.2	4711.39	16841.5	275136	115351	432757	50817.5	781279	1.23617e+06	1.20911e+07	207130	2.41209e+06	1.75358e+06	297088
2011-JA-07	Repeat 2	1.26431e+06	1.39947e+06	2.39987e+06	18388.3	592273	2902.3	21302	3.4241e+06	1.51252e+07	1490.9	2.3707e+06	86841.1	656562	396493	181669	893510	1.08232e+06	13922.9	585105	416062	76606.5	1489.62	6.30054e+06	731900	204764	291547	544893	3.22926e+06	84516	842569	205554	1.78512e+07	91341.6	1.10703e+06	240159	6721.54	1611.94	9.31052e+06	89291.2	126638	25243.7	106218	1.75476e+06	3.10144e+06	1.53248e+06	850245	1.05644e+06	5007.53
2011-JA-3	Repeat 2	1.3745e+06	1.99701e+06	1.76999e+06	21689.8	5.87396e+06	3836.91	15003.1	2.96348e+06	1.91462e+07	472.988	1.68996e+06	496343	1.59066e+06	378760	209974	992885	2.2304e+06	39374.5	1.07766e+06	314008	84115.3	2313.43	5.14246e+06	241298	122720	242078	549378	1.7854e+07	75753.1	4.56335e+06	707375	9.26063e+06	34845.2	994706	376038	6816.81	19256.9	6.98517e+06	156599	1.49562e+06	72263.2	282761	5.10272e+06	2.62643e+06	1.12565e+06	3.05686e+06	1.16757e+06	4834.24
2011-JA-4	Repeat 2	3.88023e+06	1.48649e+06	2.17452e+06	15375.8	615026	516.855	22279.8	546672	1.48311e+07	1856.88	1.50436e+06	243419	716229	759840	339206	1.04051e+06	1.44272e+06	27146.1	358918	191196	72752.3	1931.74	2.01539e+06	931911	52264.8	167610	1.68426e+06	3.85311e+06	45336	929293	70936.9	8.37508e+06	62277.8	1.65052e+06	467778	12480.5	6829.15	6.76597e+06	203916	327656	55070.5	157527	674344	2.91682e+06	170292	910090	1.02753e+06	4307.15
2011-JA-5	Repeat 2	4.00739e+06	1.20861e+06	2.70054e+06	15276.6	155816	1855.9	33219	3.30144e+06	1.79473e+07	539.402	1.39403e+06	38633.5	93704.2	380658	169606	1.03669e+06	483486	13319	776311	1.14018e+06	113894	2612.68	7.18991e+06	1.17841e+06	236704	586847	1.58512e+06	4.50252e+06	146608	1.0817e+06	161710	1.49701e+07	109742	856549	238421	6341.71	1530.7	5.17128e+06	66732.4	362573	34974.5	146945	2.26172e+06	7.46939e+06	687310	689071	1.42669e+06	2616.07
2011-JA-6	Repeat 2	3.58877e+06	1.96913e+06	2.80842e+06	18874.7	1.24404e+06	396.431	35129.6	233597	1.40849e+07	1056.67	2.5678e+06	892424	1.35149e+06	462641	467531	956630	3.57211e+06	25916.5	540435	226919	157820	3717.47	666508	949804	93413.8	773554	430582	2.22114e+06	120202	549188	92462	2.45111e+06	111244	1.06606e+06	304086	12818.8	67329.5	2.53764e+06	442392	2.24613e+06	45867.4	1.05768e+06	747557	1.79109e+07	3380.42	1.24589e+06	1.68489e+06	129535
2011-JA-8	Repeat 2	1.1415e+06	2.3359e+06	2.33926e+06	26334.2	5.21667e+06	2377.16	33650.7	948384	1.75504e+07	914.666	966803	478553	2.45692e+06	1.03482e+06	282904	1.55418e+06	4.8657e+06	107535	1.99123e+06	146140	86922.8	5360.52	4.36826e+06	894805	49614.2	514666	2.14662e+06	1.60998e+06	115966	335991	99930.9	3.31137e+06	106108	1.01599e+06	244795	8476.53	15125.1	4.20362e+06	137464	748996	121362	561511	1.72713e+06	6.59832e+06	61099.5	7.1717e+06	1.81358e+06	683263
2011-JA-9	Repeat 2	1.11503e+06	1.63436e+06	2.69731e+06	18102.5	1.44465e+06	393.62	15146.3	219337	1.46851e+07	1172.04	1.6954e+06	582083	1.65384e+06	962801	226882	486608	5.44607e+06	31988.5	493762	194918	163666	2844.48	368907	907160	135222	702890	784373	2.03158e+06	75607.8	433836	117781	2.39054e+06	132459	814474	285595	10768.7	83035.8	1.68595e+06	334303	629138	54931.7	468388	480410	7.82014e+06	3786.54	1.00148e+06	1.5343e+06	63248.2
2011-LZ-2	Repeat 2	1.97251e+06	2.41945e+06	2.13444e+06	20339.3	1.38099e+06	2069.95	58459.5	669199	1.47822e+07	850.469	2.29458e+06	159998	1.16756e+06	501561	210831	437140	3.44888e+06	12906.8	265241	704977	99763.3	2052.48	595716	416702	29221.9	713140	3.39386e+06	1.73438e+06	18177.9	377008	104161	3.18044e+06	107064	1.06664e+06	345676	12610	32855.1	2.10202e+06	211565	367721	44422.9	354394	374847	3.63968e+06	8734.55	579133	1.06005e+06	74974.4
2011-LZ-3	Repeat 2	2.79937e+06	1.66257e+06	2.01046e+06	19460.7	30422.1	1321.83	46137.4	213878	1.28619e+07	2034.2	1.09826e+06	48677.7	98176.6	792102	158804	485827	556490	10562.8	449339	145568	137694	2856.89	288945	670383	238267	660888	1.7165e+06	1.91893e+06	5844.89	433999	58214	3.73024e+06	39176.1	1.31753e+06	289701	17788.7	842.081	3.02907e+06	416722	486174	32880.9	82564.2	251433	767045	41413.3	538062	1.46519e+06	32925.5
2011-LZ-4	Repeat 2	840232	2.52993e+06	2.39473e+06	19714.4	3.47203e+06	5994.75	19614.9	423337	2.0233e+07	1588.74	1.94519e+06	551631	1.40438e+06	653701	440340	1.5639e+06	8.20964e+06	42470.1	1.16163e+06	288755	275253	4522.2	1.64474e+06	639602	75003	264089	3.43686e+06	1.76229e+06	14754.3	387427	182189	1.69445e+06	121165	858866	257629	11126.5	110822	606579	308010	1.83863e+06	148559	253598	904700	1.78771e+06	4215.75	2.42399e+06	2.04754e+06	651349
2011-LZ-5	Repeat 2	477057	1.74001e+06	2.59061e+06	22883.3	2.28731e+06	2884.83	43075.9	1.21285e+06	1.51058e+07	1000.42	1.6295e+06	244885	1.60411e+06	493399	457939	1.32192e+06	5.78601e+06	13650.8	282191	328201	198445	2291.39	2.40231e+06	292860	40327.6	80209.9	282950	2.324e+06	13486.3	639146	135407	2.63902e+06	181245	813576	238381	9614.87	37252.8	738935	253741	501609	114459	469934	909014	3.10282e+06	15960.8	784319	1.46571e+06	142676
2011-MZ-02	Repeat 2	1.31991e+07	1.16672e+06	1.57002e+06	11335.2	3.08e+06	730.545	11990.3	1.35253e+06	1.36323e+07	1719.03	1.72567e+06	643291	1.98411e+06	957922	355380	851286	2.55408e+06	47973.5	927872	157927	113081	3803.25	3.26476e+06	467634	133320	445510	387350	2.7093e+07	78251	7.7014e+06	433620	4.23906e+06	24179.3	693245	203334	4147.56	7006.13	2.81239e+06	202828	337564	50957.6	304308	1.63102e+06	7.3059e+06	2.05764e+06	2.1741e+06	1.05778e+06	33145.4
2011-NC-01	Repeat 2	3.23135e+06	1.62798e+06	1.582e+06	19415.1	1.12593e+06	2053.92	36110.2	182400	1.4315e+07	793.053	1.98556e+06	337447	1.15783e+06	501639	234745	289002	3.79542e+06	19252.7	243256	951740	179419	5767.65	197539	628379	188473	658319	491101	1.97857e+06	101728	418409	53273.2	2.11796e+06	101437	1.09021e+06	290529	9262.06	43706	971344	161627	197991	32214.3	572559	199048	7.75483e+06	15550.1	576287	1.34692e+06	104048
2011-NC-02	Repeat 2	945502	2.33872e+06	2.53151e+06	23526.8	917150	2457.22	40475.7	196727	1.33724e+07	788.032	2.36672e+06	496948	1.18409e+06	509197	181183	416314	4.03326e+06	23127.9	372311	717368	111708	2078.92	366929	1.01167e+06	109147	891651	943856	1.05342e+06	44770.2	261853	61206.6	2.33539e+06	62313	959322	230925	9599.64	41445.3	1.95643e+06	147033	116377	28492.8	205003	134436	807231	13776.7	850431	1.11378e+06	52976.3
2011-NC-04	Repeat 2	1.7278e+06	2.03068e+06	2.47913e+06	23125.1	1.08282e+06	1291.6	17950	342862	1.63878e+07	1058.85	1.536e+06	286843	915573	527318	74093.9	188892	2.30135e+06	13441	277349	639895	68915.1	2319.54	321120	531927	362684	539824	781861	1.29503e+06	7605.14	301439	129063	7.27936e+06	61091.4	1.25681e+06	394148	10349.3	27782.4	5.89071e+06	182881	133388	37263.3	39201.9	416351	65296.3	2.0338e+06	731414	1.03955e+06	8568.27
2011-NC-05	Repeat 2	5.86862e+06	1.44927e+06	2.65245e+06	16163.6	124204	1396.07	37468.7	294330	1.46888e+07	1586.29	1.75271e+06	34968.3	169468	649814	208687	240812	237333	9347.78	300964	684910	82958.8	2085.85	181596	193029	43476.7	351481	612635	895271	35148.3	218050	91236.8	6.6252e+06	47004	1.52951e+06	448541	16483.1	1901.22	7.52131e+06	265502	251428	41354.2	629541	332243	2.63224e+06	567339	358598	1.25287e+06	33638.6
2011-NC-06	Repeat 2	4.38125e+06	1.98933e+06	2.67173e+06	23339.6	5.27883e+06	580.042	24997.7	579228	1.33946e+07	1633.95	2.10553e+06	572370	2.38408e+06	518810	129203	263423	4.25584e+06	13594.4	265648	1.00125e+06	71187.7	4739.03	736405	525412	88777.1	1.00486e+06	681671	975896	65081.7	165283	174004	3.75704e+06	65447.6	464539	197096	10924.6	43901.4	2.64847e+06	102181	41095	21200.2	302150	403138	1.82651e+06	202885	772143	901741	51828.3
2011-NC-07	Repeat 2	1.94393e+06	1.76998e+06	2.15719e+06	19850.2	1.23333e+06	730.983	26180.6	441545	1.41255e+07	1060.84	2.05403e+06	89854	1.4389e+06	679954	91256.8	183045	3.39975e+06	26768.1	636360	500615	116182	4810.43	319349	148792	74544.6	464261	929032	604529	11437.1	136657	185194	3.57417e+06	53686.6	814709	310082	11231.5	80261	730445	129875	58200.9	45533.6	44317.3	192722	175288	751484	1.61247e+06	1.20263e+06	60824.3
2011-NC-09	Repeat 2	3.19894e+06	2.38825e+06	3.35367e+06	23017.4	2.86756e+06	762.963	39571.4	583184	1.42424e+07	518.841	2.17592e+06	336237	1.97356e+06	524403	71729.2	255040	4.1e+06	52343.7	977763	752194	89071.5	6415.21	1.02019e+06	437305	9326.98	499153	488572	291605	84274.9	75459.5	389325	4.62218e+06	82222	639933	205279	4861.88	29478.7	3.83718e+06	65295.7	29883.7	21688.3	169892	343558	1.38343e+06	893714	3.40555e+06	1.33065e+06	58065.6
2011-NC-10	Repeat 2	3.78436e+06	1.24962e+06	1.9907e+06	13260.2	874370	456.864	49607	1.52254e+06	1.0897e+07	786.694	1.43912e+06	276710	1.1099e+06	453225	109684	316914	2.7587e+06	14161.2	346336	1.48722e+06	73065.9	2249.3	1.17168e+06	418895	371729	626518	1.37697e+06	1.40906e+07	34902.5	3.82625e+06	156196	4.39712e+06	21493.9	401357	136977	6810.73	16215.9	1.13415e+06	108078	33179.5	28504.7	93226	460159	583571	973462	788939	905547	4340.35
2011-NC-11	Repeat 2	6.80989e+06	1.67619e+06	1.71224e+06	18816.1	196250	9514.66	35286.7	570434	1.21414e+07	1089.31	1.7731e+06	51987.2	167469	655309	159780	217227	352850	4310.92	94054.2	703582	39782.6	2078.26	351799	193392	190388	680876	993479	241415	1865.89	56483.1	114781	4.0951e+06	20794.8	440224	136975	10319.7	1899.93	3.65805e+06	416626	304081	61266.9	96823.2	466838	333227	1.53029e+06	113405	817091	31507
2011-NC-12	Repeat 2	6.43907e+06	1.6585e+06	2.33739e+06	13876.9	121856	2280.82	26392.2	334963	1.24953e+07	894.09	2.86909e+06	61904.5	299999	687965	199932	278627	719385	3003.39	88492.1	769823	45361.4	963.548	243562	225270	546492	1.00912e+06	873407	179844	2419.56	49195.1	131889	2.12143e+06	36285.3	630836	125313	16628.8	2725.56	3.80854e+06	634214	664405	43682.1	202379	382669	1.83271e+06	235026	212447	972593	41399.2
2011-NC-13	Repeat 2	1.84558e+06	1.96175e+06	2.16869e+06	18658.1	331120	2038.33	44701.4	579752	1.73499e+07	519.293	3.11548e+06	43023.6	259158	656209	150711	224257	932882	17131.7	669008	831942	109347	3894.02	546187	113816	156658	346263	916289	64568.6	107507	17316.3	441504	352074	4639.71	16255.2	5190.39	1381.33	529.184	64008	68925.9	13514	16565.6	126979	114878	647395	336448	1.35815e+06	1.27976e+06	17568
2011-NC-14	Repeat 2	5.27189e+06	1.79443e+06	1.78993e+06	22675.6	244605	2884.16	39049.8	1.39934e+06	1.50263e+07	776.516	1.9662e+06	118180	244155	539323	120923	210423	600769	3326.33	328719	270599	102820	4388.53	1.34451e+06	251733	36651.3	1.19215e+06	1.09133e+06	336812	2136.15	86632.8	223590	8.11415e+06	48749.1	406327	112825	8349.07	1186.15	1.47574e+06	119723	77548.5	28084	37964.7	657747	45348.8	1.987e+06	581861	965880	18138.1
2011-NC-15	Repeat 2	5.93189e+06	1.59601e+06	1.86121e+06	19452.7	474570	246.523	46870.5	1.3204e+06	1.54461e+07	1067.75	2.27647e+06	81124.2	230433	423874	87776.7	196833	420953	6721.66	225619	391280	63482	2672.1	992602	479389	24056.7	936009	1.00252e+06	1.10605e+06	486.618	214431	235960	1.41296e+07	47902.1	691644	216230	11729.3	1371.66	2.86244e+06	186920	143204	28022.5	48950.3	1.15926e+06	17903.2	2.48112e+06	282986	1.01721e+06	14262.6
2011-RL-05	Repeat 2	1.84742e+06	1.44432e+06	2.24564e+06	18411	2.43265e+06	2810.62	26448.1	553454	1.53051e+07	843.702	2.48932e+06	183560	1.51707e+06	448518	515196	1.59663e+06	4.03256e+06	42223.6	828198	1.01948e+06	68521.8	8412.5	3.67588e+06	179360	86672	218520	167351	3.27183e+06	12460.7	911511	107542	3.40065e+06	62483.6	998199	339172	7744.02	13838.7	2.38526e+06	160187	149567	47123.1	177905	345863	2.01053e+06	154649	1.69148e+06	1.85486e+06	117288
2011-RL-06	Repeat 2	604955	3.76775e+06	3.03584e+06	25639.3	6.21567e+06	2537.43	25749.7	734978	2.42729e+07	419.982	917033	1.10431e+06	2.14947e+06	1.12165e+06	198462	1.56106e+06	9.43836e+06	35867.9	532401	67081.9	473035	6667.73	3.62935e+06	766455	70323	209677	860869	512332	7407.54	103818	181401	2.71822e+06	105691	1.48965e+06	398013	9973.24	32808.7	1.40922e+06	146607	2.30821e+06	91342.7	2.70785e+06	2.19736e+06	1.47176e+07	44280.9	1.45748e+06	2.80299e+06	384119
2011-RL-1	Repeat 2	1.22763e+06	1.21822e+06	1.59115e+06	13961.8	45578.7	1588.89	12565.6	361731	2.28318e+07	689.825	1.2625e+06	74243.4	32440	1.11362e+06	191797	1.12647e+06	415524	6797.35	1.74884e+06	92983.6	308822	4213.47	1.42391e+06	348377	453836	313877	777573	2.7988e+07	8699.52	8.81684e+06	107321	5.33812e+06	66182.9	1.20295e+06	491393	3232.45	2249.34	5.21103e+06	106698	197826	42857.3	132639	319871	3.30997e+06	2.75003e+06	468030	3.63193e+06	83546.7
2011-RL-2	Repeat 2	1.73899e+06	1.16948e+06	2.35273e+06	12206	2.73496e+06	3648.63	17004.9	739790	1.79126e+07	355.189	1.30255e+06	803270	1.88295e+06	1.10123e+06	247794	1.60127e+06	4.32464e+06	34143.3	753473	336849	376791	4758.48	3.00105e+06	113823	48169.2	268257	834712	2.76123e+06	51695.7	664739	148660	6.59352e+06	108670	1.89853e+06	503399	10023.4	26783.5	3.05761e+06	195365	281730	169879	426924	689423	2.16061e+06	485865	2.28439e+06	1.18819e+06	68375.9
2011-RL-3	Repeat 2	2.79367e+06	4.70279e+06	2.46083e+06	41372.9	6.87396e+06	1177.36	9597.93	1.23282e+06	2.08902e+07	1059.12	1.09912e+06	886126	2.29193e+06	1.11031e+06	384253	2.01192e+06	4.2249e+06	39727.1	796641	52218.5	166935	3691.44	8.77334e+06	928710	117150	444070	2.08248e+06	2.931e+07	130079	9.55933e+06	644765	6.83756e+06	86957	849466	201220	23158.2	44633.5	1.83359e+06	171688	909264	187566	738801	2.62054e+06	5.86252e+06	571434	2.39177e+06	2.33939e+06	102894
2011-RL-4	Repeat 2	869842	2.42499e+06	3.23483e+06	22544.6	4.15708e+06	1552.33	28287.4	712809	2.108e+07	520.946	1.64329e+06	1.44189e+06	1.58254e+06	1.16047e+06	679487	4.0032e+06	5.19893e+06	98173.2	2.19396e+06	167837	363412	6337.97	7.46972e+06	163778	137714	242835	1.09688e+06	1.04508e+07	28034.5	2.47776e+06	181331	2.08605e+06	82205.9	903483	295036	9724.21	58843.4	2.56997e+06	210598	2.25386e+06	183124	673033	1.5316e+06	6.5581e+06	53024.1	5.34052e+06	3.1473e+06	374748
2011-RL-8	Repeat 2	421848	1.49263e+06	3.3635e+06	17357.5	8.24502e+06	2779.82	22624.3	1.58745e+06	1.82854e+07	376.459	1.36536e+06	768916	2.50684e+06	910395	249363	1.56731e+06	5.5281e+06	53328.3	1.1855e+06	453404	194268	4340	6.07304e+06	90455.4	149954	140545	946135	1.66366e+07	84993.8	4.22314e+06	230864	4.25347e+06	87052.7	783890	234227	4541.59	10453.7	1.46633e+06	245439	813926	109956	442708	2.34291e+06	5.12949e+06	388012	3.17059e+06	2.93109e+06	481589
2011-XSBN-01	Repeat 2	1.50522e+06	1.63621e+06	2.60047e+06	22494.5	557239	994.59	54167	1.57074e+06	1.39161e+07	1582.16	1.13949e+06	173469	725571	560079	231797	643908	1.86361e+06	20062.3	491163	350898	140658	2908.12	2.06246e+06	692173	60765.9	253048	1.27335e+06	1.00254e+06	167548	243423	131540	5.00884e+06	85801.2	659573	188883	2021.42	11703.9	6.06772e+06	97734.9	69511.9	48360.9	82503.3	547256	3.39908e+06	1.00562e+06	809748	956130	4787.82
2011-YC-01	Repeat 2	737005	2.29524e+06	2.44795e+06	23103	1.17697e+06	1999.34	54156.1	412296	1.1667e+07	490.051	2.1246e+06	115424	1.76163e+06	399491	349655	616658	4.74135e+06	17264.5	248409	405563	146625	5511.41	454345	337980	26120.4	54591.9	121568	1.54028e+06	18247.1	403379	84734.2	1.67595e+06	58804.8	923791	342782	21968.1	143081	1.90704e+06	232625	384581	59170.5	814441	246600	4.65499e+06	17133	538918	2.59754e+06	419707
2011-YC-02	Repeat 2	6.99959e+06	1.27686e+06	1.99912e+06	17172.6	167288	790.468	25211.7	1.96255e+06	1.47185e+07	1051.45	1.75661e+06	233767	134972	652533	740882	1.40637e+06	328273	25243.7	2.53826e+06	195443	371970	1927.3	4.69526e+06	1.03515e+06	29730.6	990922	836374	2.15209e+06	9698.16	519629	196585	1.79895e+07	75450.9	1.81043e+06	413443	10754.4	5310.23	1.49885e+07	323505	1.90114e+06	197826	443064	2.95211e+06	3.46318e+06	2.2416e+06	1.44142e+06	3.80686e+06	45846.6
2011-ZGS-3	Repeat 2	3.47082e+06	1.39333e+06	2.04759e+06	16384	138941	1577.93	51554.3	231375	1.70993e+07	630.654	1.20505e+06	94901.5	130428	648934	99874.6	337072	736994	17055.4	497937	745075	311985	4951.5	270290	298088	181019	595100	1.3716e+06	2.55082e+07	196158	7.25208e+06	123416	1.83139e+06	27805	532044	187560	6838.31	5275.05	594737	126852	135197	61558.8	416546	184179	6.92741e+06	156046	889271	3.26519e+06	113522
2011-ZGS-5	Repeat 2	4.19121e+06	1.88891e+06	2.11588e+06	20338.7	1.0126e+06	1550.2	49717.7	706092	1.44986e+07	747.541	2.00612e+06	92356.1	735823	409294	104063	291859	3.13642e+06	36871.9	968250	1.45838e+06	91675.5	4345.84	768404	776467	380822	553700	1.03068e+06	2.35803e+06	173681	542221	104999	4.2685e+06	75969	824328	264142	5917.5	26752	5.4771e+06	85430.9	35451.7	24584.8	73941.5	191427	2.15176e+06	53320	1.80825e+06	949884	11287.5
2011-ZGS-6	Repeat 2	6.98467e+06	2.10863e+06	2.28474e+06	21435.5	3.45096e+06	2374.08	43667.7	402054	1.88106e+07	1491.41	2.20097e+06	203472	1.25999e+06	402124	176764	376294	5.26138e+06	23586.5	566136	1.79486e+06	99867.5	6695.25	634305	488037	30396.2	101280	803324	1.1992e+06	31170.6	281342	222585	2.18031e+06	113882	757583	255006	7364.28	64919.2	1.03832e+06	293853	1.371e+06	103645	1.01465e+06	1.29118e+06	1.35407e+07	33792.9	1.1884e+06	1.8801e+06	96977
2011-ZGS-7	Repeat 2	5.39049e+06	845440	1.70944e+06	11295.4	539658	777.005	36678.9	256413	1.46946e+07	1850.28	1.96644e+06	183315	632714	631953	108524	260582	3.32711e+06	55428.8	1.25017e+06	970818	88334.2	5437.83	261985	563597	38092.6	513576	1.18079e+06	1.6603e+07	59192.7	4.14649e+06	102954	3.35621e+06	65429.9	886860	457343	6988.11	46025	1.4115e+06	207294	183828	52135.2	406590	362736	4.37781e+06	59423.5	2.5728e+06	997247	13253.1
2011-ZGS-9	Repeat 2	4.90391e+06	1.68658e+06	1.66197e+06	26329.8	713513	3151.94	36934.7	667156	1.50552e+07	1326.55	1.19717e+06	591857	669533	594204	240914	621096	3.17125e+06	24157.4	534364	3.71631e+06	47574.2	2821.16	872833	1.46799e+06	784899	187379	799368	669135	31951	143738	132819	2.47806e+06	63606.2	475686	166576	4977.56	13544.4	4.69505e+06	132327	77547	136882	53342.5	213473	309769	313389	1.02353e+06	1.07772e+06	55404.8
2011-ZJ-07	Repeat 2	4.90144e+06	1.09009e+06	2.72563e+06	12431	1.30703e+06	1364.84	67952.5	1.01929e+06	1.3529e+07	526.637	1.31332e+06	255383	1.4819e+06	870778	275026	655338	3.82397e+06	10930.8	212221	816718	101266	1887.35	1.5728e+06	735403	22118	299704	624082	2.12402e+06	6546.55	448310	208042	5.03726e+06	87531.2	648409	118481	17122.8	31022.3	1.04952e+07	399813	567235	99066.7	385322	1.30994e+06	4.94813e+06	369576	390085	1.26509e+06	126729
2011-ZJ-08	Repeat 2	2.97345e+06	2.10125e+06	2.93489e+06	16072.1	5.99211e+06	3221.82	32374.9	1.00164e+06	1.48359e+07	440.717	2.18848e+06	506531	2.44355e+06	984105	356344	926415	7.56915e+06	66496.8	1.72544e+06	463552	137414	5828.68	3.18014e+06	455158	47265.9	454189	378298	510028	479744	123169	439076	2.91875e+06	83591.6	1.00189e+06	276476	6539.97	58890.4	2.28635e+06	230429	594547	308749	1.48298e+06	1.47495e+06	1.18176e+07	896335	4.33504e+06	1.7714e+06	44240.9
2011-ZZ-01	Repeat 2	2.36422e+06	410292	1.03001e+06	14257.1	459075	763.819	15239.1	160157	1.11988e+07	782.01	1.651e+06	60573.2	302498	365855	50008.7	108812	926145	5781.03	105538	67579.1	26749.1	865.915	91778.1	46512	16520.3	13063.9	120956	187965	3589.4	44577.2	78010.1	444117	6112.03	227236	71002.5	3424.04	8005.69	341852	80143.5	50676.9	8978.02	21461.5	91222.9	238875	7361.63	177933	263200	58756.8
2012-ZGS-14	Repeat 2	4.62705e+06	1.291e+06	1.96527e+06	14610.7	980635	1466.01	23321.8	204511	1.80571e+07	1059.11	1.0673e+06	578568	694179	1.17494e+06	111316	273717	4.43604e+06	13422.3	237775	759428	186292	5485.71	197481	839930	13992.7	1.17769e+06	953520	2.16515e+06	21412.1	580974	83751.3	4.86485e+06	71338.2	1.86229e+06	607387	36388.2	77504.2	1.63365e+06	270073	896822	56352.5	1.53431e+06	392048	8.89305e+06	38977.4	965560	1.23081e+06	242096
2012-ZGS-15	Repeat 2	5.92261e+06	1.11666e+06	1.70833e+06	9826.68	32379.4	469.436	17082.8	172567	1.65423e+07	264.218	1.50473e+06	119850	68125.9	899544	151965	331272	566685	8418.64	211153	357575	274854	1939.04	301605	715494	85407.1	1.26394e+06	1.83214e+06	1.59823e+06	17012.6	348887	126615	5.02409e+06	47015.8	804792	225194	14213.4	2214.61	2.59928e+06	229932	322597	58183.6	190505	405326	2.45538e+06	99142.3	380626	2.10898e+06	20627.7
2012-ZGS-17	Repeat 2	9.66451e+06	1.70174e+06	1.86932e+06	17115.8	1.01112e+06	1309.11	48542.5	529491	1.47135e+07	781.089	1.21419e+06	211245	792976	835276	152493	489743	3.36329e+06	3294.34	101716	188704	157909	2714.42	794644	592037	61357.7	841319	1.6235e+06	3.46728e+06	2394.77	821490	216480	9.51714e+06	103747	1.21875e+06	512637	17045.8	32767.4	1.06557e+07	159070	480905	49683.9	584306	735497	7.86837e+06	510264	181697	1.20024e+06	71833.7
2012-ZGS-18	Repeat 2	2.89534e+06	2.41696e+06	2.13844e+06	16886.5	1.59196e+06	1619.7	15961.3	225031	1.89542e+07	1054.53	1.93626e+06	1.04884e+06	868809	693708	108568	362845	5.47284e+06	22347.7	409108	973987	198458	3817.45	273072	961242	32347.3	1.86961e+06	913868	2.03801e+06	21892.4	467787	112647	5.61683e+06	105913	1.9994e+06	491357	23268.5	101061	2.11031e+06	403344	1.41003e+06	95785.6	2.11147e+06	1.02008e+06	1.41424e+07	13915.8	1.0925e+06	1.28819e+06	416230
2012-ZGS-27	Repeat 2	4.56739e+06	1.58136e+06	2.19747e+06	17215.6	970249	2306.89	26737.9	200897	1.55009e+07	1591.34	1.43668e+06	295758	758491	696837	110164	329096	3.75271e+06	27834.8	396761	1.64028e+06	53068.5	5712.86	257625	287966	33553	132264	350128	485839	45554.4	99179.9	88829.3	2.44665e+06	76440.5	842747	246625	18321.1	31751.2	2.2597e+06	341758	599912	185498	326064	516218	624116	36617.8	967260	1.07498e+06	547603
2012-ZGS-28	Repeat 2	4.00941e+06	2.06434e+06	1.9457e+06	22945.1	5.21378e+06	3217.58	37031.4	659199	1.38168e+07	438.115	1.08093e+06	760432	2.23312e+06	520438	69367.1	263266	8.2459e+06	27776.5	486230	279107	258385	4783.36	631123	214655	25841.2	106292	1.16109e+06	1.9824e+06	113666	400132	304360	3.77253e+06	53293.2	1.76663e+06	362100	8688.94	40998.9	1.69329e+06	244369	1.02727e+06	186919	847521	1.76592e+06	6.25761e+06	157934	1.14694e+06	2.93933e+06	319927
2012-ZGS-31	Repeat 2	2.57482e+06	1.61295e+06	1.45148e+06	22371.7	245225	1832.16	75456	83618.1	1.47544e+07	1001.65	2.18896e+06	112204	389768	631979	161147	302719	2.47385e+06	11273.1	142522	937599	202425	1698.74	73225.3	350335	51923	98334.2	406264	2.25483e+06	23020	551055	76024.1	1.07288e+06	89723.5	1.33862e+06	333739	17992.4	46770.9	2.13147e+06	258450	209321	108326	120635	103974	2.85802e+06	12242.3	377150	996522	64646.3
A38	Repeat 2	1.16992e+06	1.87836e+06	3.24503e+06	19050.3	5.10396e+06	3394.17	87203.8	481374	1.59924e+07	801.242	2.97651e+06	268853	1.46512e+06	464380	92221.4	264956	6.89021e+06	7542.58	103743	2.51233e+06	102485	3919.52	393895	124061	20565.1	155359	398650	2.82928e+07	123479	1.03227e+07	184313	845861	9672.28	280116	65781.9	8411.46	37881.5	77266.2	108967	117945	34420.2	275360	328236	4.67839e+06	6098.92	202697	1.0255e+06	29870.2
A43	Repeat 2	8.91575e+06	936637	1.50016e+06	15371.8	1.34868e+06	603.552	37604.2	283575	1.30756e+07	1190.6	2.98178e+06	231791	882660	609876	165094	205586	4.05775e+06	9955.21	109876	1.48373e+06	153995	2258.77	325644	275956	73270.8	561384	945331	3.0423e+07	58783.3	1.03062e+07	222225	858444	9819.92	185639	43397.2	8194.9	13357.7	256597	176146	180986	33388.6	279725	491213	5.32088e+06	158029	247557	1.16843e+06	73866.2
Aa-01	Repeat 2	7.2963e+06	1.65519e+06	2.41953e+06	13464.5	5.61873e+06	2654.72	31073.4	1.99508e+06	1.30399e+07	1524.84	1.20979e+06	349555	2.9229e+06	380380	618705	904351	3.89856e+06	5795.4	47695.2	303664	244554	274.75	4.62716e+06	208240	43426.6	41976.4	212616	1.43261e+06	19315.4	358349	526190	5.43541e+06	129504	604691	245878	22619.5	57458.5	2.3797e+06	192011	251605	103972	389628	1.65401e+06	2.18629e+06	297456	44629.5	1.81869e+06	168266
Aa-02	Repeat 2	8.17771e+06	2.04015e+06	2.63325e+06	19768	4.68895e+06	1860.23	73559.3	2.59668e+06	1.23934e+07	835.455	1.4914e+06	231906	2.9017e+06	342445	459708	940578	3.49909e+06	8955.14	48625.1	245109	150579	1154.17	4.30733e+06	129562	25360.2	31564.1	199344	1.37847e+06	23419.3	335733	407163	5.36897e+06	159730	375948	155988	11825.3	78294.8	1.10015e+06	196114	409746	77637.4	682273	2.16126e+06	5.02473e+06	931702	59437.7	2.09956e+06	183374
CD-001	Repeat 2	1.62665e+06	1.46376e+06	2.26051e+06	16629.1	1.12744e+06	187.161	50987.2	546334	1.38372e+07	784.374	1.65006e+06	235994	1.3955e+06	742947	275003	796496	5.91694e+06	7666.85	113454	632369	102376	6060.63	656781	351145	195677	180719	1.39451e+06	1.95143e+06	11457.8	344572	71630.5	2.65113e+06	86392	1.08959e+06	279486	9304.01	53510.4	7.11355e+06	266042	384038	191202	173766	285153	1.22804e+06	19382.8	210911	1.60349e+06	259342
CQ-01	Repeat 2	3.73386e+06	1.9301e+06	2.07865e+06	19168.6	3.38368e+06	1553.82	59066.5	349147	1.84655e+07	368.457	1.52466e+06	355314	2.39223e+06	629046	223258	410173	8.21641e+06	8156.96	216419	403887	128036	3772.44	479379	309502	25836	160284	2.17888e+06	826410	100629	182917	160815	1.9786e+06	134850	691061	201961	23786.8	99586.7	380386	425868	836636	66871.2	740352	683829	1.10842e+07	9008.96	482090	2.18875e+06	446397
CQ-010	Repeat 2	2.28328e+06	1.78247e+06	2.76009e+06	18774.8	1.0764e+06	4782.09	99544.1	344151	1.60673e+07	776.249	1.5198e+06	269232	1.16351e+06	494890	200450	697553	5.38711e+06	104985	1.94059e+06	655822	195233	6200.44	619714	1.47487e+06	242566	775913	3.40242e+06	550072	100680	119790	121283	2.15382e+06	74081.2	801655	220360	6485.56	28875.9	1.09723e+06	182148	212998	66602	268026	263706	3.31395e+06	120040	5.37737e+06	1.70604e+06	139029
CQ-011	Repeat 2	6.8034e+06	1.39258e+06	2.13963e+06	12611.3	109404	2263.67	73085.7	1.13334e+06	1.50839e+07	1452.85	2.31177e+06	70705.3	355749	602278	277171	321651	954633	1625.71	35165.3	592930	153932	330.141	1.21547e+06	402092	56548.8	952400	1.47069e+06	322421	290982	62883	209483	5.48061e+06	115634	468704	112556	26805.1	2104.81	6.08955e+06	165189	70637.4	40415.4	177741	534618	5.8347e+06	2.2572e+06	62196.8	1.62707e+06	13377.7
CQ-014	Repeat 2	5.17997e+06	1.54113e+06	2.46398e+06	17958	136421	41645	82424.3	1.56518e+06	1.40229e+07	1033.91	1.69571e+06	158798	384197	737803	265913	402657	1.17975e+06	1211.79	137670	347544	128259	886.911	1.41686e+06	365653	90348.8	674480	1.80884e+06	276130	315128	70315.5	356851	5.53973e+06	103591	438610	125862	20374.4	5586.64	8.1443e+06	223830	106923	48537.1	209462	795700	7.33573e+06	7.296e+06	289150	2.62387e+06	15368
CQ-015	Repeat 2	6.85089e+06	1.15096e+06	1.92055e+06	11809.3	898229	2855.49	27480.6	311332	1.6421e+07	1062.27	1.89495e+06	370490	1.12419e+06	1.22519e+06	266748	642822	5.38365e+06	12745.5	257248	2.2379e+06	354702	2874.44	439338	694299	125205	225594	1.11142e+06	2.62044e+06	25761.7	662334	119873	2.23965e+06	179095	1.24897e+06	238439	25394.1	117685	1.70282e+06	280891	455396	144193	224143	331805	3.66367e+06	292045	700114	1.81016e+06	586568
CQ-016	Repeat 2	6.66236e+06	1.70279e+06	1.82352e+06	17349.2	1.6299e+06	693.315	96728.9	633616	1.62205e+07	1012.55	2.07599e+06	411114	1.36698e+06	944222	447795	992213	5.69776e+06	20428.2	272762	2.57408e+06	150868	5636.78	1.25671e+06	243106	54876.6	181039	969181	2.90528e+07	90507	9.2472e+06	237080	943506	119788	255122	84251.3	13112.7	36310.4	1.36474e+06	224998	312749	110300	1.3562e+06	425764	6.69713e+06	46119.7	699721	3.02631e+06	12724.3
CQ-03	Repeat 2	3.58511e+06	1.07845e+06	2.29266e+06	12965.7	4.41825e+06	2814.65	43670.8	553592	1.89081e+07	1130.1	1.48144e+06	613859	2.4448e+06	983209	248564	740410	7.60195e+06	17351	239667	484541	133712	5679.98	1.073e+06	509808	42764.1	298084	803858	2.08912e+06	46113.6	495839	188234	2.38445e+06	175617	945853	160953	30452.7	142050	2.66277e+06	141457	277422	103823	849189	685105	1.02399e+07	30766.3	700640	2.30111e+06	681570
CQ-09	Repeat 2	1.98871e+07	1.25924e+06	1.74119e+06	12432.6	708223	1300.04	45227.5	2.77247e+06	1.9268e+07	1300.44	1.03255e+06	176618	302246	648815	277917	505831	765263	1818.9	168117	514492	192371	646.882	3.60446e+06	566899	45326	568483	1.14653e+06	627785	338248	136286	626270	1.0307e+07	169862	468369	100824	15801.7	2451.34	9.42759e+06	240623	214901	63931.4	404712	3.09982e+06	1.89489e+07	4.86261e+06	206350	3.28206e+06	15369.9
FJ-01	Repeat 2	2.75229e+06	1.62827e+06	2.03047e+06	20035.3	833549	419.412	51491.3	1.17221e+06	1.26332e+07	464.806	2.09552e+06	508140	1.57633e+06	1.08275e+06	394501	624274	4.0849e+06	6902.73	85969.5	1.64647e+06	159963	2854.94	1.44803e+06	507927	1.67558e+06	848554	2.03678e+06	1.15961e+06	144124	235823	268121	4.09714e+06	98504	616239	258245	27351.1	87739.4	1.16941e+07	218303	202133	73587.5	678163	711513	1.03505e+07	231915	71890.1	1.46377e+06	87846.4
FJ-02	Repeat 2	2.80264e+06	1.54019e+06	1.87912e+06	20667.7	715908	1677.37	51664.8	1.45772e+06	1.30549e+07	1068	2.40367e+06	490690	1.43883e+06	1.29746e+06	410538	532717	4.19486e+06	2449.51	38423.6	1.15277e+06	58601.3	253.105	1.20395e+06	312002	21105.5	593186	1.00519e+06	644750	425773	132005	358802	7.63739e+06	61904.6	1.16359e+06	355269	33962.9	39841.7	3.596e+07	177247	183082	76481.2	1.35918e+06	1.02909e+06	8.72495e+06	4.03413e+06	41805.2	1.1285e+06	37757.2
FJ-03	Repeat 2	3.95958e+06	1.72669e+06	1.39319e+06	19804	57985.4	1190.44	42885.6	756335	1.88277e+07	986.507	1.21465e+06	136729	192230	1.22578e+06	321694	680688	736301	12687.9	404481	906602	31135.7	3158.28	1.78994e+06	405465	68169.9	658811	1.51396e+06	79405.7	77204.9	31822.4	234971	2.23396e+06	37499.8	111742	43016.8	5025.5	1378.1	6.60195e+06	99991.6	118056	70774.8	257219	547534	6.60292e+06	5.36118e+06	641488	2.34657e+06	41393.7
FJ-05	Repeat 2	1.49516e+06	1.75342e+06	2.87158e+06	17808.8	865900	1266.58	70298.5	256609	1.41463e+07	1885.03	2.55901e+06	610170	1.53985e+06	490298	704170	1.46013e+06	5.77984e+06	11750.4	123615	387943	82940.7	4370.35	841867	891549	232767	617677	1.26401e+06	1.5535e+06	62998.3	363848	82600.9	2.10526e+06	141987	1.181e+06	304628	16230.4	74847	1.95124e+06	213383	96164.7	112678	132498	90594.7	1.51837e+06	50193.5	173770	1.44028e+06	309538
FJ-06	Repeat 2	3.20198e+06	1.30375e+06	2.49091e+06	20124.2	4.58566e+06	1494.11	55055.9	918253	1.62057e+07	1297.47	1.78683e+06	861272	2.68956e+06	490968	279030	728536	6.2761e+06	29605.6	516996	801302	48130.4	5585.21	2.03381e+06	913837	209489	535674	1.6598e+06	915574	17483.2	202675	181197	4.67753e+06	160432	1.19808e+06	252726	10762.2	41582.9	1.2897e+06	207569	251168	91477.4	92533.1	1.26027e+06	138870	523251	1.83475e+06	1.49271e+06	373472
GA-1	Repeat 2	9.71782e+06	1.5202e+06	1.76802e+06	18136.2	26109.5	5359.82	90466.6	528491	1.75679e+07	907.671	1.49815e+06	33117.3	81328.3	567796	166510	526851	402512	3092.36	165092	551007	260908	1610.55	740596	545157	61568.1	880378	1.13056e+06	623044	257706	114132	128404	3.77315e+06	137929	644267	150965	8655.03	2232.64	3.56244e+06	148208	300994	90106.6	297423	455008	1.18725e+07	1.45283e+06	423605	1.94552e+06	19191.2
GA-2	Repeat 2	6.25187e+06	1.55811e+06	2.27865e+06	19981.7	821979	667.101	25209.6	547945	1.67215e+07	781.999	2.49375e+06	351599	827112	519725	168753	522748	3.5244e+06	8654.5	183649	459063	101086	1968.19	651037	489608	24376.2	286242	1.20178e+06	2.84263e+06	82763.5	558984	165203	5.17766e+06	68133.7	1.31259e+06	458963	20849.9	46863.7	2.08564e+07	245020	997187	154332	718354	1.09518e+06	9.32426e+06	381607	405560	1.45191e+06	91783.2
GL-02	Repeat 2	1.23751e+06	1.95204e+06	2.13514e+06	17144.7	3.0813e+06	3968.81	35649.7	944811	1.74559e+07	1492.76	1.60227e+06	357094	1.9675e+06	664275	258933	646424	6.54418e+06	5062.7	168036	508777	194155	928.36	1.53325e+06	523904	21422.4	513393	1.72997e+06	823878	46827.9	174254	216943	3.51223e+06	65982.2	769556	195245	12825.5	22979.5	1.3081e+06	159653	742341	71229.3	1.4154e+06	1.42657e+06	1.93861e+07	168921	204917	1.49688e+06	350834
GN-01	Repeat 2	3.99255e+06	762702	2.0203e+06	9378.77	895119	525.496	55699	315182	1.23175e+07	969.585	1.34318e+06	423222	1.42706e+06	896575	418261	389710	4.09908e+06	7429.27	52797.4	1.01012e+06	101803	2197.53	249451	797409	175969	395680	1.53313e+06	1.2737e+06	70589.7	343510	65828.5	1.72278e+06	103028	1.0053e+06	258813	31067.2	25647.4	4.08571e+06	388488	97399.4	50395.3	125670	152316	2.44489e+06	15402.3	100094	1.20374e+06	7777.93
GN-02	Repeat 2	9.02608e+06	998032	1.71313e+06	10783.6	38927.3	152.059	54174.4	277438	1.40077e+07	1848.63	1.15444e+06	75998.9	126783	849259	513523	526705	444657	7121.67	139580	564543	122621	1364.68	347705	389741	190999	612080	2.41414e+06	2.1549e+06	5399.99	591777	128070	3.13374e+06	65797.7	772982	218632	57277.6	3780.08	3.0411e+06	290555	346881	49724.2	78279.6	217041	260422	29825.4	369378	1.48386e+06	31902
GN-03	Repeat 2	2.49208e+06	1.03214e+06	1.89168e+06	15261.9	111737	229.605	28579.8	158746	1.54038e+07	1057.94	1.52283e+06	153377	255571	848215	537462	332653	884173	5191.76	54525.3	918923	81555.3	2133.46	96746.6	441325	456942	502434	1.06745e+06	713698	4279.15	198668	159365	1.2737e+06	47398.7	585045	176056	38832.2	4089.71	793105	522906	475581	63366.9	310098	180010	5.97835e+06	30313.5	142110	1.36861e+06	48350.8
HB-02	Repeat 2	2.62935e+06	1.57415e+06	1.50611e+06	18760.7	52571.1	667.15	25528.7	217061	1.56685e+07	1319.49	1.19239e+06	51825.1	146715	937131	272452	552654	1.26075e+06	14663.3	611957	330691	129336	3418.79	269423	340523	624494	318586	788780	484178	102944	106179	110845	1.47708e+06	38673.8	575017	177173	4331.25	7076.23	1.88638e+06	90189.2	61229.5	28912.7	245130	87771.4	6.79925e+06	348542	1.46361e+06	1.94744e+06	38477.3
HB-03	Repeat 2	3.39299e+06	2.01462e+06	2.28414e+06	19063.1	1.17272e+06	519.746	65705.4	497026	1.81292e+07	512.596	2.61455e+06	308225	1.27106e+06	680772	203841	720653	5.94546e+06	9732.64	127394	2.30381e+06	289760	3870.15	939469	186285	70524.6	77013.3	158315	7.65311e+06	144659	2.05518e+06	163414	2.38011e+06	114033	772661	313086	5185.71	90832.9	883176	265810	2.13062e+06	170901	685985	1.15412e+06	5.21738e+06	25568.1	198195	5.50659e+06	190377
HB-04	Repeat 2	6.38083e+06	1.87483e+06	2.39254e+06	14478.1	1.96208e+06	2568.47	31135.8	668339	1.59042e+07	530.519	3.02714e+06	487787	1.782e+06	482778	182518	616731	6.89095e+06	8179.42	159833	602791	207428	2212.82	1.02386e+06	1.28633e+06	38303.7	1.18582e+06	367625	7.5758e+06	116448	1.57731e+06	189702	5.44502e+06	138366	2.84572e+06	651901	20014.6	42655.5	1.72851e+06	208402	1.26434e+06	78120.8	1.70576e+06	1.60197e+06	2.30798e+07	76910.3	406925	3.46024e+06	188321
HN-04	Repeat 2	561156	1.8286e+06	2.13218e+06	22076.6	692669	1273.51	30187.6	104940	1.47004e+07	1006.85	3.31094e+06	244656	1.63967e+06	595107	192569	191000	5.4793e+06	5738.33	51838	542406	118079	425.557	93952.2	326660	8280.02	172413	1.82597e+06	2.54086e+07	11285.3	8.26319e+06	83757.7	1.95811e+06	46368.7	821921	319921	36310.7	134426	383011	606084	1.66574e+06	158832	415457	491252	1.76577e+06	10175.1	76193.4	1.87049e+06	8226.64
HN-05	Repeat 2	4.8578e+06	1.83098e+06	2.1241e+06	17853.7	4.86223e+06	1803.42	35050.6	306832	1.59144e+07	736.188	2.11122e+06	470099	4.24052e+06	904627	231308	366812	1.135e+07	1844.48	68150.1	170195	271086	1249.45	558675	2.50374e+06	88325.4	2.35814e+06	1.8739e+06	473428	76829	90172.6	289326	1.07516e+06	82259.9	282819	91313.8	29116.1	75148.9	1.87099e+06	105261	65393.8	42566.6	633065	205248	4.27728e+06	70974.3	66015.7	2.10091e+06	138573
HN-06	Repeat 2	9.68418e+06	1.32555e+06	1.82507e+06	11421.5	1.57183e+06	912.791	72705.5	253469	1.19663e+07	1871.97	2.99433e+06	326515	2.00485e+06	899233	404970	410387	4.73987e+06	2319.66	29334.7	1.03775e+06	132006	1673.48	479246	179025	52127	440962	1.22038e+06	2.79425e+07	108605	9.39824e+06	326134	2.63532e+06	43189.3	902858	195601	42244.8	54335.2	3.87011e+06	290163	213403	36934.1	608052	409952	7.67922e+06	753589	53126.1	1.87246e+06	48988
HuN-01	Repeat 2	5.64297e+06	1.04056e+06	2.1199e+06	14364.1	646031	4341.21	160688	376494	1.38454e+07	788.088	2.57358e+06	208813	655780	429100	308422	486229	2.6258e+06	1364.37	51450.6	1.38522e+06	177172	1253.01	322842	460562	181657	370359	331064	1.58912e+06	25202.1	320556	140662	1.74126e+06	93401.6	767394	145148	12327	31927.6	1.16e+06	265447	466119	138379	613587	388028	5.84421e+06	491086	77196	1.15017e+06	70287.1
LN-001	Repeat 2	487055	1.32072e+06	1.74749e+06	21653.9	103621	508.311	16829.2	46334.6	2.01209e+07	1420.25	1.14327e+06	172885	100785	1.1982e+06	1.03056e+06	1.01799e+06	572217	16909.1	268379	559962	256985	1072.8	100115	276590	76874.1	274101	1.0721e+06	1.2578e+07	2835.87	3.17296e+06	191457	273789	45906.3	266052	78819	19879.8	2245.85	1.52851e+06	329796	189250	66000.4	147625	54394	3.20501e+06	9783.06	576687	2.72237e+06	49868.5
LZ-002	Repeat 2	5.87309e+06	857732	2.09276e+06	13186.5	76724.6	931.03	26998.9	346634	1.38023e+07	265.892	1.55857e+06	180726	227320	965412	463768	402608	632996	5287.31	149449	585471	244349	2619.17	382712	317454	169843	720669	1.48802e+06	2.32796e+07	61039.1	5.98103e+06	110513	2.73082e+06	48669.7	602476	120124	42468.8	2434.95	954066	485623	622083	99666.2	282981	489391	3.1524e+06	43963.8	293438	1.97313e+06	33298
LZ-003	Repeat 2	4.91301e+06	1.27965e+06	1.79182e+06	17200.8	124781	503.94	17147.3	327600	1.53345e+07	1059.86	1.57004e+06	140401	349370	885959	527598	509088	898460	4960.51	51649.9	264605	152105	1105.25	414820	676146	173826	766657	1.55831e+06	1.11158e+06	7608.23	289243	90080.4	5.28883e+06	65600.1	1.10051e+06	270055	54066.3	8845.25	5.64843e+06	377399	275247	44643.4	120730	368123	1.40753e+06	45083.5	100515	1.61941e+06	42106.1
MZ-02	Repeat 2	148795	2.61945e+06	2.39581e+06	26440.8	1.3317e+06	503.026	51673.3	280391	1.64805e+07	526.034	2.58488e+06	323214	2.22573e+06	665027	421633	1.09803e+06	6.59888e+06	10753.5	133025	635069	347334	341.769	566461	213114	27052.5	257308	1.03373e+06	1.10993e+07	299299	2.44311e+06	71439.3	1.96883e+06	91979.3	1.08127e+06	262464	24801.1	91542.2	827411	311193	743734	49593.9	1.04268e+06	480783	1.08533e+07	2254.11	82195.9	1.70882e+06	105658
MZ-04	Repeat 2	2.3352e+06	1.65522e+06	2.11605e+06	18826.1	2.71781e+06	3844.28	44367.4	766315	1.46103e+07	1060.19	1.94931e+06	510926	2.56717e+06	534199	290808	516607	5.52008e+06	5636.55	50648.9	292826	58903.5	1268.74	1.49525e+06	339916	15296.5	373849	1.27347e+06	1.85535e+07	62927.9	4.61649e+06	109897	4.89983e+06	48780.4	476369	154912	29549.1	56332.8	1.05997e+06	319641	466839	43356.7	232739	1.09486e+06	6.67432e+06	137277	42642.3	2.75539e+06	179254
MZ-06	Repeat 2	3.37853e+06	1.99127e+06	2.51448e+06	21411.7	522791	1494.71	49753	1.74044e+06	1.58538e+07	1000.83	2.15534e+06	122965	832920	440990	473670	438621	1.56639e+06	3341.12	52629.4	1.65452e+06	133837	451.502	2.02518e+06	847095	198599	350501	956811	3.72745e+06	200395	822371	157437	8.59132e+06	84919.1	662895	181845	21591.7	10522.5	5.08133e+06	90616.1	72036.6	26766.3	89282.8	724924	4.09763e+06	535050	37308	2.3975e+06	10172.4
QZ-02	Repeat 2	1.35513e+06	1.84119e+06	2.72991e+06	16541.9	2.41363e+06	1566.46	76111.6	189020	1.58576e+07	1187.81	3.05525e+06	320631	2.67546e+06	837037	309805	294471	7.65528e+06	4187.96	84243.9	514800	207870	612.283	249416	981005	792485	317869	4.26764e+06	2.39896e+07	306717	6.07223e+06	154498	497057	67287.6	302690	91079.4	13297.2	91033.1	1.81742e+06	584583	1.95365e+06	107810	2.47581e+06	1.05367e+06	2.12685e+07	10230.7	83247.4	1.9506e+06	93002.5
QZ-03	Repeat 2	663587	2.49047e+06	2.65126e+06	22135.9	1.89466e+06	1537.76	68759.1	178588	1.78526e+07	531.687	3.20041e+06	308334	1.69696e+06	709891	648746	553267	7.7872e+06	3789.36	48255.9	1.0262e+06	419652	741.489	536020	185521	92061.6	331031	1.87114e+06	645346	40483.8	122674	149298	1.10324e+06	158776	440026	96535.4	16285.7	72560.1	862750	477890	999488	124292	534731	547532	5.46427e+06	5510.24	52055.3	2.31806e+06	1.18449e+06
QZ-04	Repeat 2	378131	1.78471e+06	3.26181e+06	15042.4	766179	1575.7	55852.1	187888	1.13021e+07	1085.15	2.23949e+06	479052	2.39032e+06	660681	347813	534999	7.28963e+06	1097.35	30940.5	280075	275635	664.678	353492	138234	35326.6	83124.7	412517	2.17146e+07	607612	5.00829e+06	117103	741242	86483.1	388394	109121	20989.2	89238.4	226990	339387	1.15621e+06	57689.1	2.23466e+06	680592	2.15866e+07	4458.58	41515.9	2.49654e+06	69678
QZ-05	Repeat 2	409317	2.34455e+06	1.99143e+06	24006.2	989353	1476.95	33438	98465.5	1.80698e+07	1320.46	1.93859e+06	250394	1.17001e+06	1.18099e+06	453998	452782	4.44047e+06	2022.5	54215.6	993256	203188	1731.89	137063	196858	29579.5	198726	1.55702e+06	2.52334e+07	638648	6.70532e+06	141619	280930	35127.2	126378	30727.3	7419.93	10547.7	622581	259751	443897	54971.8	2.27784e+06	221439	2.04598e+07	8164.81	76005	2.36149e+06	346597
QZ-06	Repeat 2	264882	1.88262e+06	2.3754e+06	23746	2.38411e+06	1460.19	44698.2	201642	1.57397e+07	264.194	1.97957e+06	347154	2.60495e+06	954171	303984	469187	1.06118e+07	5067.17	102620	133430	351906	674.027	371078	278817	91834.7	165717	641293	379946	93866.6	99648.2	149956	520944	95388.9	144971	92234	14523.6	52347.2	1.11243e+06	335900	918026	91764.8	1.62862e+06	513010	1.8595e+07	1781.23	91564.1	2.20268e+06	876766
RL-001	Repeat 2	2.91504e+06	1.66705e+06	2.20419e+06	18942.5	7.69743e+06	3471.59	22655.7	861072	1.79091e+07	1024.03	1.60183e+06	660967	3.74961e+06	891962	182149	484864	7.05151e+06	6075.54	183730	83102.9	287637	949.093	1.62812e+06	58778.6	29178	41545.9	475560	1.37844e+07	228907	2.91444e+06	193316	2.43746e+06	109444	327083	165037	29889.4	77832.7	895816	182854	289217	128178	267317	1.1788e+06	2.10509e+06	173882	116517	2.04566e+06	272526
RL-003	Repeat 2	6.38877e+06	1.47184e+06	2.27412e+06	11074.4	6.79485e+06	4625.97	18757.8	482532	1.71239e+07	1054.67	2.36425e+06	348847	3.19188e+06	563161	421321	788673	4.96595e+06	7581.45	67664.6	321578	205285	2038.71	1.53183e+06	310702	77939.6	424408	1.07361e+06	1.28943e+06	265568	263621	149606	7.4207e+06	176105	1.58529e+06	473980	38656.5	64315.8	4.75314e+06	155851	221614	78336.9	252465	945373	1.87698e+06	520241	109048	1.99863e+06	287221
RL-004	Repeat 2	1.22368e+06	2.16021e+06	2.50796e+06	17920.1	3.29114e+06	2907.63	28353.4	612631	1.54785e+07	822.751	1.65447e+06	671075	3.24074e+06	706766	368630	746870	6.28201e+06	1973.66	72641.3	644089	280878	571.234	1.92138e+06	111217	378857	136439	2.1526e+06	380359	165416	125676	122301	5.22012e+06	97628.7	866933	245683	31199.5	72678.5	4.01646e+06	496081	1.45039e+06	258270	395202	1.95812e+06	3.66515e+06	112088	42762.9	4.00768e+06	258698
RL-005	Repeat 2	1.69401e+06	1.54819e+06	2.49376e+06	16399.7	5.09077e+06	1015.56	22850.7	490150	1.67173e+07	1601.18	1.53596e+06	380414	3.26387e+06	1.0905e+06	213377	473519	6.78093e+06	6757.13	79258.4	669029	217115	739.194	845617	392453	476257	386463	1.46897e+06	1.4833e+07	341258	3.70937e+06	138283	5.20057e+06	109370	1.34826e+06	447400	28414.5	58519.7	1.92018e+06	204545	231579	111759	394329	668208	4.57978e+06	57999	108219	3.59005e+06	174951
RL-006	Repeat 2	1.34676e+06	1.21664e+06	1.98811e+06	13898.1	494270	533.055	21311	110604	1.79268e+07	826.015	2.178e+06	122866	1.30977e+06	1.87158e+06	283232	387820	6.31765e+06	9492.04	38609.9	686332	199258	742.876	176198	326789	26683.5	459269	1.40747e+06	2.89099e+06	72519.3	451120	123505	2.53306e+06	149479	687151	201446	24983.8	156289	1.43742e+06	90039.6	18488.7	39821.1	77911.4	33755.8	1.06917e+06	7791.63	40510.4	3.13509e+06	399448
RL-007	Repeat 2	497049	1.57346e+06	2.55413e+06	16096.8	628451	6364	22504.4	34470.2	1.75728e+07	612.727	2.04738e+06	166432	935712	1.14454e+06	535461	543328	4.96821e+06	11830.5	58177.1	254551	175507	649.778	88797.2	232599	334528	351280	818511	2.15361e+06	103180	566630	20789	1.77419e+06	111854	939393	273404	23652.1	43357	597366	278152	228299	79285.5	183370	64819.6	2.86371e+06	19646.3	78315.6	2.23951e+06	153168
RL-008	Repeat 2	3.69279e+06	1.8065e+06	2.15162e+06	15682.6	1.12934e+06	2041.08	15761.7	149364	1.7226e+07	1101.95	2.62142e+06	162832	1.58209e+06	935274	731106	926507	3.80845e+06	3749.96	107900	219117	212898	962.944	892576	291136	511397	913923	3.6125e+06	1.98027e+06	145363	382490	125881	3.79599e+06	101859	1.20644e+06	259829	27783	21017.1	2.38319e+06	110967	50900.9	61890.8	159962	121206	2.19342e+06	129571	373664	2.5564e+06	29914.6
RL-009	Repeat 2	1.61526e+06	1.25781e+06	2.03308e+06	14604.2	502625	1780.61	13866.8	138487	1.62394e+07	1266.58	1.81068e+06	220679	1.41074e+06	2.04781e+06	309919	425790	5.44093e+06	7913.33	45171	752846	259637	303.416	226271	469104	34520	634720	1.30087e+06	2.06415e+06	16975.1	496342	100049	3.02202e+06	161310	1.23131e+06	318555	32494.8	73160.2	1.26235e+06	342767	219498	140606	251748	130630	2.18643e+06	7438.06	53253.1	3.36737e+06	315419
RL-010	Repeat 2	738153	1.99078e+06	3.15281e+06	21249.8	1.08077e+06	7085.69	25470.1	237601	1.62787e+07	930.959	1.44391e+06	196159	1.12554e+06	778588	448471	604902	6.17701e+06	3877.47	47396	1.68672e+06	196319	788.644	249078	241937	846419	193543	754214	1.11639e+07	123612	2.48427e+06	112235	2.06176e+06	57108.4	575109	180481	16952.6	31374.3	944690	152790	92066.5	91865.8	201090	83729	2.60541e+06	2791.1	49116.1	2.58553e+06	152128
RL-012	Repeat 2	1.74115e+06	1.60146e+06	1.92359e+06	18700.7	1.05158e+06	778.022	17731.2	108601	1.86405e+07	526.587	1.92126e+06	186501	1.19216e+06	1.37144e+06	226478	362690	5.11046e+06	3272.08	64105.5	393328	379912	1739.85	158995	990300	159256	618701	1.45436e+06	1.46267e+07	83321.1	3.62521e+06	91855.7	1.87608e+06	175702	944800	304142	35763.7	114317	2.26835e+06	79797.4	29152.1	102600	68130.2	50357.5	1.34133e+06	1950.33	106076	3.34932e+06	268718
RL-013	Repeat 2	560920	2.75544e+06	3.20901e+06	16203.3	2.50309e+06	8055.31	27123.5	707568	1.96749e+07	528.522	1.04736e+06	419674	2.13461e+06	762305	505123	3.77404e+06	6.78569e+06	8149.29	105465	244386	690428	307.72	7.20493e+06	94466.3	82754.1	323472	1.40819e+06	1.33093e+07	62529.2	2.80317e+06	134146	1.69867e+06	167533	776498	173008	24568.5	50097.3	1.73894e+06	165666	1.72431e+06	276269	552151	1.39468e+06	4.75022e+06	10944.1	90041.9	3.29666e+06	443072
RL-014	Repeat 2	1.3866e+06	1.6433e+06	2.77044e+06	16680.7	1.64228e+06	1838.75	23541.6	207454	1.72875e+07	1306.1	2.6309e+06	299912	1.95561e+06	773026	580044	916983	6.00054e+06	1795.48	52982.5	1.60334e+06	297100	412.281	572923	244453	72531.2	492508	560339	1.59623e+07	151503	3.62043e+06	74702.6	2.62182e+06	197233	641276	228013	19544.6	45400	712950	615265	1.39296e+06	215997	483854	654235	6.52644e+06	4998.54	45083.2	3.02323e+06	303833
RL-015	Repeat 2	627537	1.78188e+06	2.70971e+06	14438.7	2.164e+06	2384.02	37558.5	233251	1.64037e+07	733.808	2.28872e+06	153354	2.39849e+06	1.10805e+06	359441	618523	8.74092e+06	7522.16	53362.7	436677	258731	454.568	473167	509577	40488.3	471371	502960	1.71466e+07	481326	5.37071e+06	105397	1.35599e+06	98961.7	625606	119399	23570	151165	244994	70108.1	8637.12	26064.6	156925	36960.8	1.64094e+06	4659.96	57902.6	2.2983e+06	134603
RL-016	Repeat 2	7.38564e+06	1.80272e+06	2.33515e+06	15561.4	519732	15833.7	15133.6	359178	2.25589e+07	1061.23	1.34917e+06	363162	1.50947e+06	1.00992e+06	587241	1.64306e+06	4.52721e+06	729.959	56448.8	815824	266065	38.384	2.29065e+06	1.44683e+06	95808.2	677919	2.11162e+06	2.67402e+07	96793.7	8.20582e+06	118417	6.46445e+06	181134	1.08286e+06	243480	22253.1	18024.2	3.323e+06	236679	747654	232168	463227	680406	8.10609e+06	133373	67661.4	3.78487e+06	87743.4
RL-017	Repeat 2	1.32566e+06	2.63533e+06	2.46897e+06	23321.2	2.86578e+06	3398.93	11122	557430	1.81999e+07	531.767	1.47331e+06	2.23312e+06	3.11938e+06	819797	634789	2.99665e+06	6.88598e+06	2007.92	63845	436976	381322	270.905	9.61205e+06	324151	13486.1	281753	356498	9.24687e+06	124786	2.14765e+06	116739	6.74588e+06	166244	1.18843e+06	267436	21728.3	96808.2	7.55685e+06	364952	3.99095e+06	219993	1.08811e+06	5.00346e+06	1.0751e+07	51880.9	56033.4	4.3502e+06	365744
RL-018	Repeat 2	5.69538e+06	1.43598e+06	2.37366e+06	16245.3	654479	3095.63	40478.7	226438	1.76233e+07	1670.43	3.12778e+06	125755	928581	1.02562e+06	330090	464223	1.70047e+06	10514	145264	129937	143620	1217.13	232275	400389	10787.9	188903	475504	2.89435e+06	20110	824578	110068	3.39904e+06	164038	2.14365e+06	588454	44436.9	13987.2	1.77567e+07	259449	126029	42035.2	130210	96324	903785	391200	338226	1.99115e+06	12415.9
RL-019	Repeat 2	4.88507e+06	1.64165e+06	2.89857e+06	19358.3	2.21407e+06	523.931	18626.3	283712	1.88436e+07	1050.47	1.97177e+06	942462	2.46023e+06	795365	737430	904865	4.93953e+06	2243.74	39802.2	2.25463e+06	379889	1289.35	1.18061e+06	606015	120577	393801	602641	9.43268e+06	1.23002e+06	2.24871e+06	182046	4.85224e+06	99235.5	632301	181735	35365.8	41286	3.17369e+06	251871	362566	152748	4.96769e+06	790259	1.76076e+07	123074	40394.4	1.99625e+06	111332
RL-020	Repeat 2	1.84088e+06	2.4498e+06	3.39148e+06	25201.2	6.15194e+06	5507.82	13794.1	879728	2.36166e+07	490.766	1.51834e+06	1.24738e+06	2.37659e+06	814348	591721	3.45535e+06	4.81955e+06	5406.02	92936.5	757901	422584	824.7	1.30271e+07	280333	128086	1.26682e+06	1.11423e+06	9.44901e+06	647138	1.74215e+06	374062	6.11444e+06	169636	1.63562e+06	565617	31078.4	19133.4	2.71391e+06	156553	1.63037e+06	282445	5.467e+06	3.90058e+06	3.37951e+07	264629	141750	6.81745e+06	50365.2
RL-021	Repeat 2	762939	1.9549e+06	3.34438e+06	17389.9	1.92519e+06	1597.93	38468	241979	1.56505e+07	1050.96	2.48774e+06	4.71875e+06	2.15299e+06	1.26853e+06	1.56846e+06	2.34059e+06	6.26588e+06	6474.02	47971.1	432566	321357	597.115	2.02706e+06	496565	539997	251977	571394	1.48385e+07	42778.2	2.85235e+06	115351	2.08052e+06	185345	1.16334e+06	400985	27262.3	122958	825529	700132	1.55662e+06	321752	320444	834043	2.0253e+06	9512.91	44955.1	2.45278e+06	152245
RL-022	Repeat 2	1.54937e+06	1.51572e+06	2.8366e+06	18577.4	782460	3684.89	45865.9	106766	1.71984e+07	1312.82	2.91088e+06	132446	1.32446e+06	1.21615e+06	363539	439327	5.84449e+06	5864.16	44639.1	843593	169774	1098.47	178778	500445	928248	630989	1.02128e+06	1.88704e+07	49427.2	4.71676e+06	82341.4	3.35629e+06	91741.9	813615	287809	24458.9	32202	1.36057e+06	264188	365180	76828.6	484399	204751	7.30364e+06	4532.84	44192.4	3.08682e+06	156506
RL-024	Repeat 2	2.5707e+06	1.75381e+06	2.22292e+06	15304.8	4.41083e+06	2897	17750.7	501341	1.31054e+07	1053.66	2.03813e+06	284728	3.43362e+06	1.01265e+06	1.01013e+06	2.26864e+06	5.73566e+06	12105.1	21505.8	239344	208656	124.994	8.01976e+06	143117	43023.4	263370	580191	2.75225e+06	8025.51	722030	327781	1.18269e+07	95997.7	650946	178149	17283.7	42093.5	9.73567e+06	101375	28053.2	108623	45604.3	261745	362218	1.31757e+06	24060.1	3.09696e+06	225782
RL-025	Repeat 2	369098	1.9593e+06	2.10063e+06	18976.3	885181	1322.37	8580.51	49733.4	2.00233e+07	536.184	1.64138e+06	97183.5	1.37787e+06	1.28624e+06	391823	577779	8.23614e+06	12463	40889.6	427598	210831	83.3369	186301	399236	743098	475615	870954	1.68378e+07	379096	4.4863e+06	75899.9	1.45345e+06	170481	808407	252949	20864.5	31005.2	422528	147677	30847.8	26338.4	153896	29013.1	2.34968e+06	8513.95	38788.3	2.2837e+06	69378.4
RL-026	Repeat 2	653844	1.55946e+06	2.57153e+06	17106.4	1.20908e+06	4299.01	19957.4	80376	2.03109e+07	532.892	1.86878e+06	283425	1.92474e+06	914934	348091	531277	8.36053e+06	10816.9	37225.2	261420	329870	159.127	181459	351992	42810	300420	875675	2.30092e+07	137157	6.4153e+06	98477.7	983828	133017	1.86711e+06	417330	36713.3	95262.7	557207	374776	336668	144859	147440	166322	2.06667e+06	2667.09	30568.8	3.82059e+06	106407
RL-027	Repeat 2	216690	2.50233e+06	3.07877e+06	21124	2.56635e+06	1983.62	10324	140094	1.61001e+07	2103.31	2.1755e+06	130207	2.95918e+06	1.19055e+06	546982	480654	8.81115e+06	4794.09	18370.4	955581	116466	388.385	486906	293443	739208	512685	1.03815e+06	1.02476e+07	17909.9	2.66243e+06	137940	3.46466e+06	100764	741820	203191	19294.9	47131.1	1.11064e+06	78199.6	5967.02	27173.7	46292.1	39571.2	295649	97529.5	28585.2	1.8858e+06	118478
SC-001	Repeat 2	1.78814e+07	1.19147e+06	1.40483e+06	10818.9	1.14298e+06	616.891	51982.4	433599	1.46433e+07	537.104	2.06465e+06	273556	1.47409e+06	661186	401804	396461	4.24339e+06	4601.25	77852.7	1.18533e+06	174382	1391.19	725891	154693	41216.1	290191	904598	2.26075e+07	92952.5	5.70017e+06	512427	2.94297e+06	46792	516675	211617	29045.5	20972.7	2.78245e+06	281379	116518	36409.8	449217	524951	7.43078e+06	1.19579e+06	135066	2.00005e+06	35071.8
SC-002	Repeat 2	8.07587e+06	1.24633e+06	2.27425e+06	13699.1	2.63623e+06	517.011	118174	401243	1.43411e+07	1589.12	3.00334e+06	420156	2.03218e+06	525748	280850	288310	7.79863e+06	3244.64	33496.6	561645	169998	1329.31	552196	625986	60615.5	241576	832040	1.17698e+06	32573	306175	280450	2.61538e+06	182323	520298	170834	34254	116382	1.15289e+06	659962	864631	91910	522433	1.06211e+06	4.43902e+06	119775	46203.5	1.84161e+06	322241
SR-001	Repeat 2	917799	2.90893e+06	2.51864e+06	28016.4	5.75763e+06	913.549	54462.9	987106	2.13338e+07	797.764	1.46208e+06	802020	2.69068e+06	564831	282267	825412	8.16609e+06	7043.03	97583	774568	452181	3717.01	1.86617e+06	652921	547743	478195	2.19799e+06	1.18483e+06	435426	384714	579564	1.37517e+06	107309	342471	104027	14910.9	114327	596011	162298	305092	195344	1.41592e+06	913317	1.34989e+07	127616	94646.6	2.74371e+06	199984
SR-02	Repeat 2	697514	2.2845e+06	2.47965e+06	22619	93020.5	3364.26	68866.7	106593	1.99947e+07	1547.07	5.06338e+06	4461.86	174224	549012	121196	125502	1.35076e+06	6161.24	57343.5	4.60929e+06	102597	141.934	105684	972835	17243.9	4.58918e+06	910474	709426	25609	149199	100855	3.17338e+06	82033.4	765608	266920	29840.4	6986.7	1.41903e+06	74561.9	18998	9811.31	413515	51834.9	1.01681e+06	110105	63630	1.38765e+06	20372.3
SX-01	Repeat 2	6.38394e+06	1.49204e+06	1.9345e+06	13540.7	556407	1191.85	42703.4	708291	1.37758e+07	1297.73	1.31716e+06	189511	857912	611557	266050	582143	2.81516e+06	10025.4	109457	734641	185817	2616.38	763436	259603	303778	495214	1.47301e+06	372948	151269	101484	141955	3.0173e+06	79792.4	915877	245120	24699.4	33589.2	1.03687e+07	111549	53926.1	49105.1	250540	180601	5.73553e+06	183473	144460	1.90651e+06	59683.1
XX-3	Repeat 2	342382	1.52849e+06	2.01802e+06	17052.8	3.72224e+06	2196.19	33586	464939	1.91354e+07	261.153	1.21111e+06	491690	2.31363e+06	923386	173668	499706	1.22533e+07	8335.13	173192	1.17825e+06	121996	4192.54	389124	581333	501089	419431	1.89611e+06	809487	50304.3	199130	135294	2.43403e+06	69027.5	1.07694e+06	466278	12452.7	61386.6	4.30046e+06	269773	1.02501e+06	147689	590681	676127	1.95667e+06	73181.5	276628	1.14615e+06	322556
XX-4	Repeat 2	6.46534e+06	1.51383e+06	2.64336e+06	16055.2	6.24159e+06	807.904	18077	2.47241e+06	1.4452e+07	1322.51	1.23285e+06	477374	2.92047e+06	847567	171551	768213	4.10493e+06	5308.87	87447.4	217983	280708	3680.91	4.142e+06	402560	41787.6	504205	356029	3.49086e+06	9856.83	766506	615793	9.60352e+06	115348	1.48291e+06	487025	9267.07	41463	8.70557e+06	185943	462904	173068	460956	2.4412e+06	4.2466e+06	1.41316e+06	171685	3.00672e+06	83626.5
XX-5	Repeat 2	2.70829e+06	1.27068e+06	1.70748e+06	14613.1	258080	5471.1	40260.5	299286	1.70136e+07	2627.28	1.55393e+06	96739.2	303981	792879	364151	888677	1.28408e+06	10923.7	117157	1.29845e+06	163351	2073.43	448277	249981	283760	1.18152e+06	2.47473e+06	310166	40241.8	63223.6	107018	1.26134e+06	86774.6	482825	174873	6503.44	27092.2	1.88926e+06	177530	163661	81803.5	202600	117907	3.87056e+06	50789.8	190379	1.16307e+06	60859.1
YD-01	Repeat 2	6.29404e+06	1.22721e+06	2.0467e+06	13697.1	176352	96600.4	48416.5	597917	1.61863e+07	931.76	1.89734e+06	32856.3	213253	691959	325321	193762	624390	4138.43	75423.6	671124	186086	2117.61	333580	444095	85211.9	849370	2.11009e+06	541318	264002	125759	102241	5.31596e+06	79276.5	652569	222369	36063.8	11239	1.1353e+07	135430	89367.8	42375.2	242536	261538	5.03376e+06	280768	161264	3.02467e+06	16217.4
YIC-03	Repeat 2	4.92941e+06	1.48305e+06	2.09577e+06	19766.2	601020	514.712	86669.6	386332	1.26327e+07	521.966	2.44925e+06	257451	2.13036e+06	512050	262027	237098	5.86623e+06	2345	47717.2	551633	74634.9	333.975	273026	928412	7595.99	234600	495375	2.32938e+06	9858.4	658348	149469	3.58982e+06	157182	793582	239740	42901.1	40002	1.40039e+07	566252	1.12576e+06	87912.3	404143	1.19951e+06	3.08458e+06	110180	86226.4	1.87684e+06	84849.8
YIC-04	Repeat 2	2.57601e+06	1.15564e+06	1.67545e+06	16289.1	32411.1	464.492	24710.5	233461	1.56039e+07	1362.13	1.80041e+06	207702	172446	1.27897e+06	292675	385668	1.4097e+06	20353.8	1.14585e+06	355841	315047	4663.83	355675	1.02181e+06	120480	1.77884e+06	2.44548e+06	1.02519e+06	18982.9	259207	79753.5	3.05112e+06	65492.3	912793	254329	32817.1	8960.15	1.16258e+06	268145	414841	53210.7	227073	363457	1.8737e+06	304560	1.65685e+06	2.03706e+06	14204.6
YIC-06	Repeat 2	916841	1.42595e+06	2.13458e+06	18920.3	3.07626e+06	210.161	38889.8	554329	1.66151e+07	518.8	1.87099e+06	111912	3.73223e+06	561411	88161.9	161313	7.69929e+06	33037.8	792453	584434	132635	1685.92	253373	274959	56624.2	189789	822164	379990	186898	77561.2	122596	2.09846e+06	50869.4	539668	171386	14062.1	134749	925262	70280.9	14869.4	19644	124078	92691.2	2.37482e+06	65848.9	2.47359e+06	1.69467e+06	104798
YX-01	Repeat 2	944794	1.62451e+06	2.76316e+06	18901.7	4.49193e+06	253.719	36868.9	551363	1.84023e+07	268.503	1.20463e+06	228479	2.98093e+06	1.07533e+06	340268	805684	9.38076e+06	6892.1	74596.7	276491	82413.2	759.975	1.83816e+06	55407.9	26359.3	88189.9	340706	1.29509e+07	59890.2	3.43443e+06	189267	1.71819e+06	53961.9	214274	69209.2	20425	25771.2	999925	424203	318197	81706.1	109595	682754	317261	726989	66716.8	1.32931e+06	58140.8
ZGS-01	Repeat 2	2.52931e+06	1.68021e+06	2.26387e+06	14467.6	1.24681e+06	1735.88	41086.9	198314	1.55063e+07	1007.44	2.01963e+06	997036	1.28285e+06	943900	258985	571651	4.51273e+06	5181.25	50690.3	801205	144955	3099.34	346878	719846	957557	722250	2.62979e+06	837650	115772	184778	167393	1.08953e+06	45982	282230	132502	20709.7	49046.3	1.64673e+06	241076	295588	61555	465151	267188	6.58714e+06	10780.4	76446.3	1.99698e+06	373860
ZJ-01	Repeat 2	4.95433e+06	1.48077e+06	2.52456e+06	17218	475334	20021.1	108813	221489	1.26243e+07	1001.47	2.48384e+06	140341	872130	638625	177810	228663	3.4021e+06	5202.48	160985	505776	167338	1701.96	144329	687241	35689	228107	701423	2.56526e+06	8380.35	534032	78092.9	3.58093e+06	147405	1.92623e+06	509727	26293.5	101651	2.78345e+06	673544	1.94989e+06	119660	268576	605594	2.43271e+06	764003	452341	1.61673e+06	203933
ZJ-02	Repeat 2	7.96995e+06	1.4706e+06	2.3735e+06	13821.8	723273	4921.09	107578	488896	1.32982e+07	763.861	1.77006e+06	270325	1.37969e+06	527016	185630	354376	3.91479e+06	8225.85	91274.5	473409	106612	1509.07	558703	878860	21598.1	319875	383031	2.40416e+06	9389.58	575653	166631	3.91152e+06	163378	800477	275755	14267.7	48844.1	2.97886e+06	681838	1.88123e+06	94135.6	465832	1.19514e+06	4.1148e+06	415443	106513	1.50073e+06	218781
ZQ-001	Repeat 2	5.20443e+06	1.3875e+06	1.18267e+06	13985.6	31760.1	766.034	35397.5	72203.5	1.3655e+07	2637.83	1.50223e+06	101948	66816.9	848758	486106	577197	235497	3743.52	231908	367688	175563	2254.7	111435	383859	95676.9	377656	1.17073e+06	2.75537e+06	11589.4	579897	79383.1	2.07336e+06	87117.2	1.36487e+06	514355	48646.5	2111.35	2.80913e+06	335377	247528	67965.2	80116.4	63966.2	1.07332e+06	150765	400158	1.77604e+06	35862.6
[truncated: 946 more columns]
