# Supplementary material for: A metabolomics study in citrus provides insight into bioactive phenylpropanoid metabolism
Source: Hortic Res. 2023 Dec 19;11(1):uhad267. doi: 10.1093/hr/uhad267 (PMC10831325; doi:10.1093/hr/uhad267)
Supplement: Web_Material_uhad267 [file web_material_uhad267.zip › Table S4.xlsx]

## Sheet: Suppl. Table 4
Table S4 Loadings information for the three PCs (PC1, PC2, and PC3) for various citrus species.
Compound ID	PC1	PC2	PC3	Putative metabolite name	Metabolite Class
cmp0002	-0.0200316	-0.0502753	-0.0132316
cmp0003	-0.0573622	-0.0374948	0.00703102
cmp0004	-0.0423489	-0.00865411	-0.0181394
cmp0005	0.068151	-0.0156395	0.0132792
cmp0006	-0.0477466	-0.00864435	0.00441571
cmp0007	-0.0446547	-0.0182233	0.0251888
cmp0008	0.0324131	0.0147904	0.00308264
cmp0009	0.0101777	-0.0587716	-0.0330729
cmp0010	-0.0613464	-0.0107001	-0.030085
cmp0011	0.0497206	0.0200975	0.0412571
cmp0012	0.0164017	-0.00348425	0.00821427
cmp0013	-0.0318032	-0.00229679	-0.0349971
cmp0015	-0.0493101	-0.0138014	0.00675734
cmp0016	0.06019	-0.0183928	0.0202505
cmp0020	0.00533723	0.0566141	0.0281038
cmp0021	-0.0302459	0.0165284	-0.0341863
cmp0022	-0.0298337	0.0493735	-0.0556446
cmp0023	-0.0590692	-0.0366708	0.0150445
cmp0024	-0.0175556	-0.0106516	-0.0467521
cmp0025	-0.0360169	-0.0118844	0.00994705	Nicotinic acid-hexoside	Vitamin
cmp0026	-0.00802543	0.011645	-0.0275265
cmp0027	-0.0617466	-0.0212696	0.024426
cmp0028	-0.0425499	-0.0224507	-0.00125295
cmp0029	0.0237718	-0.0333744	-0.00442629
cmp0030	0.0102189	-0.0020225	0.0254251
cmp0031	0.0166509	-0.0216683	0.0220386
cmp0032	0.0216071	-0.00850941	0.030855
cmp0033	0.0204962	0.0205513	0.0136185	N-(4'-O-glycosyl)-feruloyl agmatine	Polyamine
cmp0034	-0.0508579	-0.00489363	-0.0104725
cmp0035	0.0195442	0.0185831	0.0121645
cmp0036	-0.0219443	0.00455541	-0.0413078
cmp0037	0.0437929	-0.0138265	0.00726888
cmp0038	0.0462547	0.0135534	0.02684
cmp0039	0.0477313	-0.0150647	-0.000843613
cmp0040	0.0473976	-0.0177465	0.000388056
cmp0041	0.0298774	-0.0205246	0.0270592
cmp0042	0.0320906	0.0374602	0.0187557
cmp0043	0.0241842	-0.0440264	-0.00464867
cmp0044	0.0361996	-0.00723241	-0.00670919
cmp0045	0.0218148	-0.00480957	-0.0438923
cmp0046	-0.00872837	0.0186371	-0.042128
cmp0047	-0.00340797	0.0198001	-0.0720471
cmp0048	-0.0112016	-0.0469657	-0.0270044
cmp0049	0.0273278	-0.00954957	-0.0431468
cmp0050	0.00342776	-0.052473	-0.0106304
cmp0051	-0.0199934	-0.0289182	-0.0467007
cmp0053	-0.0306201	-0.0140231	0.0232624
cmp0054	-0.0520552	0.00688818	0.0072182
cmp0055	0.0131229	-0.0260058	0.0112158
cmp0056	0.0170589	0.0337358	0.0203499
cmp0057	0.0377331	-0.00758028	-0.0395782
cmp0058	-0.0162036	0.015224	-0.0174693
cmp0059	0.0346327	-0.0183031	-0.0352294
cmp0060	0.0283756	-0.00448272	0.00434355
cmp0061	0.012883	-0.00914644	-0.00251902
cmp0062	0.0153393	-0.0108388	-0.00246652
cmp0063	0.027558	0.0366779	0.0297739
cmp0064	-0.0493397	0.00214999	-0.00941415
cmp0065	-0.00797563	-0.00286309	-0.0101874
cmp0066	0.0218592	-0.0107443	0.00448056
cmp0067	-0.0592033	-0.00673654	0.0161677
cmp0068	0.0281294	0.00307681	-0.0694043
cmp0070	0.0177486	-0.0220391	0.023513
cmp0071	0.0245827	0.0152607	-0.0495886
cmp0072	0.0347356	-0.00201772	6.0791e-05
cmp0073	-0.005352	0.0240567	-0.0790627
cmp0074	-0.0190676	-0.0159181	0.0247148
cmp0075	0.0214961	0.0156745	-0.0806114
cmp0076	0.0280595	-0.00761723	-0.0282369
cmp0077	-0.004356	-0.0279408	0.0312172
cmp0078	0.0192355	-0.012265	-0.0211932
cmp0079	0.0287624	0.0139186	-0.0487875
cmp0080	0.0306628	0.0138151	-0.0523675
cmp0081	0.0191857	-0.0158257	-0.0256766
cmp0082	-0.0487409	0.0114125	0.00179807
cmp0083	-0.065138	-0.00863789	0.0101305
cmp0084	-0.0333997	-0.0131225	0.00314637
cmp0085	0.0104721	-0.00496055	-0.0198451
cmp0086	0.0276417	0.0244592	-0.00365734
cmp0087	0.0161037	-0.00579233	-0.0157978
cmp0088	0.034739	-0.00809973	-0.0216612
cmp0089	0.0393925	-0.00228196	-0.0581117
cmp0090	0.0141173	0.00712943	0.0272578
cmp0091	-0.0345834	-0.0320594	0.0214039
cmp0092	-0.0125937	0.0255985	-0.0342992
cmp0093	-0.00138405	0.00769398	-0.0451159
cmp0094	0.0235029	0.00219118	-0.0602859
cmp0095	0.0383742	-0.000749771	0.0117315
cmp0096	-0.0199343	-0.027572	0.0207533	Apigenin-O-hexosylhexoside-O-rhamnoside	Flavonoid
cmp0097	0.0393493	-0.00180259	0.0018494
cmp0098	-0.0435828	-0.0210445	0.0223478
cmp0099	-0.0457989	-0.014953	0.0373139
cmp0100	0.0204695	0.0132392	-0.0654753
cmp0101	0.0331669	-0.0108294	-0.0162149
cmp0102	0.015126	-0.0111145	-0.0119917
cmp0103	0.00148149	0.0137875	0.0122247
cmp0104	0.0251179	-0.044125	-0.0808188
cmp0105	0.0046006	-0.00702429	-0.0327078
cmp0106	-0.0441334	0.00332834	0.0486474
cmp0107	0.0323646	0.00426387	-0.0380402
cmp0108	0.0290126	0.0243155	0.0510209
cmp0109	0.0195919	0.028571	-0.0622272
cmp0110	0.0260498	0.00095297	-0.00448649
cmp0111	-0.037977	-0.0173215	0.0261763	Delphinidin 3-O-rutinoside	Anthocyanin
cmp0112	-0.0440754	-0.013788	0.0241965
cmp0113	0.00494907	0.00241199	-0.043622
cmp0114	0.00909976	0.00839674	-0.0254652
cmp0115	-0.0445283	0.00299043	0.049241
cmp0116	-0.0420794	-0.013115	0.0201315
cmp0117	-0.0194288	0.038449	0.00992491
cmp0118	-0.0499195	-0.0249375	0.0370013	methylQuercetin O-3-rutinoside-O-7-glucoside	Flavonoid
cmp0119	0.0323059	0.0120149	0.0104388
cmp0120	0.0232694	-0.00405966	0.00375318
cmp0121	0.00965395	-0.00445612	0.0343229
cmp0122	0.00554091	-0.00977341	-0.0319796
cmp0123	-0.0273006	-0.00766269	0.0131509
cmp0124	0.0155087	0.00724124	-2.5971e-05
cmp0125	0.0243494	-0.0041094	-0.0163113
cmp0126	0.0231427	-0.014875	-0.0313545
cmp0127	0.0281814	-0.0106123	-0.0344474
cmp0128	0.00225265	0.0159671	-0.0184204
cmp0129	0.011968	-0.0248574	-0.00172027
cmp0130	0.0282999	0.00384271	-0.0344459
cmp0131	0.0110711	0.0162779	-0.0718057
cmp0132	0.0241421	0.0411364	0.0165982
cmp0133	0.0108915	-0.00843321	-0.0188457
cmp0134	0.00506365	0.0364344	0.0225507	Vitexin 2''-O-beta-L-rhamnoside	Flavonoid
cmp0135	0.0363753	-0.0140344	0.0470482
cmp0136	0.00723182	0.0385149	0.0223011
cmp0137	0.00149077	-0.00519086	0.0215174
cmp0138	0.0241003	-0.0107785	-0.0422453
cmp0139	0.0146946	-0.0189351	-0.00292344
cmp0140	0.00241001	0.00296027	-0.00285424
cmp0141	0.015272	-0.0263176	0.000606672
cmp0142	-0.00931254	-0.0114496	0.0432366
cmp0143	0.0285864	-0.00446841	0.0467029
cmp0144	0.0203053	-0.0414161	0.0085371
cmp0145	0.0221002	-0.0394466	0.00905087
cmp0146	0.0145073	-0.0362221	0.000130191
cmp0147	0.0116808	-0.000413044	-0.00234028
cmp0148	0.0336235	0.0295569	0.0302662
cmp0149	0.0329266	-4.03855e-05	-0.00470898
cmp0150	-0.0188073	0.0282436	-0.013457
cmp0151	0.0179932	0.00949829	-0.0201158
cmp0152	0.0307574	-0.0222371	-0.0357882
cmp0153	0.0263804	-0.00676885	-0.041743
cmp0154	0.018647	-0.0167516	0.0319755
cmp0155	0.0359377	0.022172	0.0252249
cmp0156	0.02934	0.00896628	-0.0120889
cmp0157	-0.0276435	0.0802436	-0.0320837
cmp0158	0.0296965	-0.00240462	-0.007818
cmp0159	-0.025844	-0.00225907	0.019719
cmp0160	0.0154277	-0.016384	-0.0356959
cmp0161	0.00425913	-0.0095334	0.0386244	Naringenin 7-O-neohesperidoside (Naringin)	Flavonoid
cmp0162	0.0222165	-0.00408418	-0.019708
cmp0163	0.0218286	0.00175816	-0.012033
cmp0164	0.024394	-0.0126573	-0.0297302
cmp0165	0.0196254	-0.0124371	-0.0027205
cmp0166	0.0272177	-0.0143338	-0.018326
cmp0167	-0.0245375	0.00272767	0.045469
cmp0168	0.0446331	0.0355882	0.0277012
cmp0169	0.0196018	-0.0132548	-0.0201503
cmp0170	-0.000129328	-0.0466835	-0.0323628
cmp0171	0.0153602	-0.0140064	-0.0335312
cmp0172	0.00488991	-0.0030156	0.020112
cmp0173	0.021947	-0.0174367	-0.00780879
cmp0174	0.0221875	0.00940528	0.0238399
cmp0175	0.0226162	-0.00938306	-0.0219261
cmp0176	0.0343789	0.0266307	0.0270381
cmp0177	0.04733	0.0322585	0.0300748
cmp0178	-0.00896902	0.0166389	0.0490732
cmp0179	-0.0412467	0.0111608	-0.0251485
cmp0181	-0.0721154	-0.00909391	0.0208161
cmp0182	0.0124211	-0.0001401	-0.0272401
cmp0183	-0.0721491	-0.0104245	0.0200576
cmp0184	0.0207641	-0.00448038	0.0386223
cmp0185	-0.0408238	0.0778163	-0.0372605
cmp0187	0.0245352	0.00427468	0.0476182
cmp0188	0.025557	-0.00225577	-0.037822
cmp0189	0.0265949	-0.00314551	-0.000715887
cmp0190	0.0209206	-0.0015126	0.038397
cmp0191	0.0210403	0.0309953	0.0185482
cmp0192	0.0247825	0.0164632	0.00649719
cmp0193	0.0303782	0.000356537	0.0515512
cmp0194	0.0313825	0.00849747	-0.00451176
cmp0195	0.0198625	-0.0183935	-0.0137308
cmp0196	-0.0445552	0.0806667	-0.00830453
cmp0197	0.023228	-0.00479786	0.0107062
cmp0198	-0.0635044	-0.00484745	0.013017
cmp0199	0.0118932	-0.0125012	-0.0432686	Heraclenol	Coumarin
cmp0200	-4.09797e-05	-0.0366855	-0.00477393
cmp0201	0.0173826	-0.033678	0.00557515
cmp0202	0.0285767	-0.0126884	0.0394956
cmp0203	0.0199132	-0.00237471	-0.0272186
cmp0204	0.0212305	0.0100362	0.0303229
cmp0205	0.0287587	0.000369301	0.0481538
cmp0206	0.0244244	-0.0362759	0.00968337
cmp0207	0.0204349	-0.0393773	0.00967219
cmp0208	0.017221	-0.0122518	0.00644201
cmp0209	0.0284044	-0.0205455	0.0359803
cmp0210	0.0200006	-0.042432	-0.02071
cmp0211	0.0258417	-0.00330624	-0.0365192
cmp0212	0.0442367	0.03793	0.0273549
cmp0213	0.035336	-0.00490267	0.0259997
cmp0214	0.022237	0.00968736	0.0255486
cmp0215	0.0183048	-0.00019251	-0.0366141
cmp0216	0.0336219	-0.00727124	0.0151703
cmp0217	0.0452556	0.0330137	0.022444
cmp0218	0.0214722	0.00799053	-0.0200436
cmp0219	-0.0485777	-0.00617281	0.00643437
cmp0220	-0.0679913	-0.0116579	0.0198758
cmp0221	0.0128846	0.0394445	-0.0434254
cmp0222	0.0229843	0.0026765	-0.0190196
cmp0223	0.0201148	-0.00714959	0.0240363
cmp0224	0.02705	-0.00609477	0.0398794
cmp0225	-0.026157	-0.0177262	0.02716	Methylapigenin C-rhamnoside	Flavonoid
cmp0226	0.0222196	-0.0152385	-0.0156999
cmp0227	-0.0198127	0.0288279	0.0391502	8-Methyl-2-oxo-4-phenyl-2H-chromen-7-yl 4-(hexyloxy)benzoate	Polyphenol
cmp0228	0.0199766	0.0125067	0.0165806
cmp0231	0.0141722	-0.00668792	0.0104865
cmp0232	0.015585	0.00308049	-0.0219945
cmp0233	0.00871434	0.0380036	0.0118565
cmp0234	0.019333	-0.0141709	-0.0173803
cmp0235	0.0131146	-0.0109917	0.0169552
cmp0236	0.023452	6.74373e-05	0.0454292
cmp0237	-0.0414906	0.0753393	-0.01498
cmp0238	-0.0484522	-0.00449861	-0.00205221
cmp0239	0.01889	-0.00485227	0.048887
cmp0240	0.0293652	0.0208389	0.0149742
cmp0241	0.0214172	-0.0147029	-0.0148152
cmp0242	-0.0515371	0.00654863	0.0177319
cmp0244	-0.011276	-0.00521422	-0.000983081
cmp0245	0.0328862	0.00831403	-0.00397249
cmp0246	0.0306214	0.00945829	0.0510901
cmp0247	0.0293994	0.00433031	0.0501252
cmp0248	-0.0666525	-0.0110436	0.0296815	Tricin O-glyceryl-hexosyl-O-hexoside	Flavonoid
cmp0250	0.0340282	0.00340569	0.0504133
cmp0253	-0.0287189	0.0310822	0.0583604
cmp0254	0.0257955	0.0130644	0.0333004
cmp0255	0.0127051	0.00398443	-0.0383333
cmp0256	0.0322635	-0.000975472	0.0507757
cmp0257	0.0213553	0.00293185	0.0158215
cmp0258	0.0184163	-0.0187889	-0.0464919
cmp0259	0.019041	-0.0160573	-0.0430868
cmp0261	0.0321879	0.00246623	0.050804
cmp0262	0.01612	0.0112865	-0.0258125
cmp0263	-0.0352369	-0.0165205	0.0275855
cmp0264	0.0221754	0.00170153	0.0168998
cmp0265	0.0226521	0.00215417	0.038933
cmp0266	0.0212035	0.00106254	0.0140275
cmp0267	0.0214668	0.00290041	0.0160185	6',7'-Dihydroxy-bergamottin	Coumarin
cmp0268	0.0183529	-0.0234008	0.0134256
cmp0269	0.0206066	0.00215511	0.0148752
cmp0270	-0.062846	-0.0140676	0.0255328
cmp0271	0.0205777	-0.0111475	-0.0143488
cmp0272	-0.0366513	0.0137608	0.00890874
cmp0273	0.0258637	0.000243607	0.0489896
cmp0274	0.0177925	0.0120082	-0.0239473
cmp0275	0.0115679	-0.0265014	0.0208915
cmp0276	0.0161511	-0.00458107	-0.0171731
cmp0277	0.0160663	-0.00443376	-0.0186998
cmp0278	0.0263925	-0.00590777	0.0504673
cmp0279	0.0175677	0.0056489	0.02801
cmp0280	0.0214306	-0.0135947	0.0270474
cmp0281	0.0181669	-0.0248596	-0.0149194
cmp0282	0.0206177	-0.00879893	-0.0248804
cmp0283	-0.0048066	-0.00705893	0.0135082
cmp0284	0.0240303	0.00246749	0.0382685
cmp0285	0.0208548	0.00269228	-0.0400151
cmp0286	0.0239239	0.0168733	0.0323165
cmp0287	0.0182274	-0.0173442	0.0126153
cmp0288	-0.0148887	0.0189599	-0.0545621
cmp0289	0.0243932	0.0195168	0.0334872
cmp0290	0.0215385	-0.015419	0.0105591
cmp0291	0.0221281	-0.023305	0.00766915
cmp0292	0.0186447	0.0028837	0.0313351
cmp0293	0.0238345	0.0182985	0.0337252
cmp0294	-0.006885	-0.00402441	0.0337424	Limonin	Terpenoid
cmp0295	0.0174813	-0.0109399	0.0205896
cmp0296	0.0141386	-0.000315433	0.0318759
cmp0297	0.0176213	0.00901004	-0.00543604
cmp0298	0.0240756	0.00583452	0.0268433
cmp0299	0.0208411	0.00562382	-0.00472712
cmp0300	0.0125009	0.00252099	0.0156772
cmp0301	0.0181473	0.00628345	-0.00738462
cmp0302	0.0196037	0.00163916	-0.00623292
cmp0303	0.0127404	0.00934515	-0.00978447
cmp0304	0.0243915	0.0242718	0.0301548
cmp0305	0.0154938	0.0241318	0.0477765
cmp0306	0.0152365	0.0041169	-0.00688913
cmp0307	0.0185576	0.018426	0.00579384
cmp0308	0.0424153	0.00967401	0.0162635
cmp0309	-0.0466265	-0.00801166	0.0101962
cmp0310	-0.000601396	0.00366547	0.0393742
cmp0311	0.0129041	-0.005195	-0.0445	Oxypeucedanin	Coumarin
cmp0312	0.0187895	0.0149106	0.026816
cmp0313	0.0106971	-0.00786938	-0.043284
cmp0314	0.0410203	0.0212358	0.0181712
cmp0315	-0.0550406	-0.019612	0.0192347
cmp0317	0.0103545	-0.00362495	-0.0236707
cmp0318	-0.043294	-0.0129634	0.0274512
cmp0320	0.0399972	0.0202007	0.0183437
cmp0321	-0.00593234	-0.0780181	-0.003682
cmp0322	0.0276998	0.0138754	-0.0200943
cmp0323	0.0193203	0.0101571	0.00763485	Methyl-6',7'-dihydroxy-bergamottin	Coumarin
cmp0324	0.0198758	0.00698689	0.00747851
cmp0325	0.00848082	-0.00338193	-0.0349494	7-Prenyloxycoumarin	Coumarin
cmp0326	-0.0055451	-0.0550809	-3.35262e-05
cmp0327	0.0206082	-0.0900222	-0.0276644
cmp0328	-0.0128275	-0.0745313	-0.00331833
cmp0329	-0.0124288	-0.0744776	-0.0037283
cmp0330	0.0242556	-0.0312079	0.030647
cmp0331	0.00670079	0.0070433	-0.0468993	Phellopterin	Coumarin
cmp0332	0.008473	0.00167454	-0.0298422
cmp0333	-0.00403178	-0.076372	-0.0115259
cmp0334	0.0193245	-0.00802688	-0.013981
cmp0335	0.00825266	0.0131969	0.0109396	Osthol	Coumarin
cmp0336	0.00610523	-0.0575318	-0.00766242
cmp0337	0.0092724	0.0023396	-0.0336342	Cnidilin	Coumarin
cmp0338	0.0145788	-0.0800621	-0.0366879
cmp0339	0.0216818	-0.00428194	-0.0469028
cmp0340	0.0200477	-0.0137971	0.0156269
cmp0341	0.0213896	-0.00469104	-0.0471473
cmp0342	0.0244498	-0.0854535	-0.0184457
cmp0343	-0.0124237	-0.0978941	-0.0208557
cmp0344	-0.0112201	-0.0970029	-0.0232783
cmp0345	0.00318802	-0.0723118	-0.0172389
cmp0346	0.00925826	0.0662892	0.0609105
cmp0347	0.017713	-0.0129977	-0.0190127
cmp0348	0.0180291	-0.0154036	-0.020208
cmp0349	0.0256504	-0.088305	-0.038725	LysoPE 16:0	Lipid
cmp0350	0.0134592	-0.0957866	-0.0349743
cmp0352	-0.00456053	-0.101274	-0.0189909	LysoPE 18:1	Lipid
cmp0354	0.0110896	0.0124211	-0.0458682	5-Geranyloxy-7-methoxycoumarin	Coumarin
cmp0355	0.00945204	0.0129857	-0.0473082
cmp0356	0.0232149	-0.0136202	-0.0273851	Hydroxy-bergamottin	Coumarin
cmp0357	0.0282016	-0.0150304	-0.0301238
cmp0358	0.0232363	-0.0161643	-0.0308406
cmp0359	0.0221378	-0.0117869	-0.0270218
cmp0360	0.0234925	-0.0100929	-0.0268783
cmp0361	0.0211821	0.0294634	0.0117227
cmp0362	0.0224211	0.0145385	-0.0191313
cmp0363	0.0206928	0.010057	0.0099968
cmp0364	0.0171472	0.0154637	0.0142445
cmp0365	0.0201039	0.0118937	-0.0506215	Cnidilin	Coumarin
cmp0366	0.0295756	-0.0557471	0.015963
cmp0367	0.0167493	-0.00252649	-0.028537
cmp0369	0.0212117	-0.00469797	0.0143094	Bergamottin	Coumarin
cmp0370	0.021678	-0.00455235	0.014925
cmp0371	0.0150115	0.00790869	-0.0104597
cmp0374	0.0197412	-0.00124226	-0.0252584
cmp0377	-0.0430543	-0.0129018	-0.067769	2-Aminoisobutyric acid	Amino acid derivative
cmp0378	-0.00804439	0.019688	-0.0635996	L-Tyramine	Amino acid
cmp0379	-0.0291194	0.0181244	-0.0471461	4-Methyl-5-thiazoleethanol	Others
cmp0380	-0.0703355	-0.00561761	-0.020283
cmp0381	-0.0146979	0.0188535	-0.0101623	Coumarin	Coumarin
cmp0382	-0.00911342	-0.00421988	-0.0744691	L-Glutamine	Amino acid
cmp0383	-0.0309058	0.0474608	-0.0578243
cmp0384	0.024026	-0.00626813	0.00607483	7-Hydroxycoumarin	Coumarin
cmp0385	0.000537769	0.0030587	-0.00746445
cmp0386	-0.0521346	0.00933689	-0.0140887
cmp0388	-0.0443506	-0.0230302	0.0029103	Serotonin hydrochloride	Amino acid derivative
cmp0389	-0.0450914	-0.0241868	0.00539222	Serotonin	Amino acid derivative
cmp0390	-0.0716891	0.00717282	-0.0254564
cmp0391	-0.0107967	0.0128608	-0.0733281
cmp0392	-0.0038122	-0.00296118	0.0319889
cmp0393	-0.070229	-0.0124502	-0.000169574
cmp0394	-0.00404424	0.0190767	-0.0286837	Bergapten	Coumarin
cmp0395	-0.0308436	0.0107444	0.0360031	D-Pantothenic acid	Vitamin
cmp0396	-0.0503152	0.0064863	0.016455	6-Fluoro-DL-tryptophan	Amino acid derivative
cmp0397	0.00931135	-0.0217147	-0.00902175
cmp0398	-0.0356501	0.0673678	-0.0101297
cmp0399	-0.0127327	0.00512339	-0.0391453
cmp0400	0.0266805	-0.00913959	0.0522857
cmp0401	0.0212636	0.000645762	0.0476672
cmp0402	-0.00896351	-0.085763	-0.0206271	Uridine	Nucleic acid derivative
cmp0403	-0.0465124	0.0177212	-0.0179698
cmp0404	0.0133368	-0.00232786	0.000709264	Meranzin	Coumarin
cmp0405	0.00650689	-0.00806058	0.00664065	Murraol	Coumarin
cmp0406	0.0240763	0.0121376	-0.0221552
cmp0407	0.0503939	-0.0255861	-6.57935e-05	Caffeoylcholine	Vitamin
cmp0408	0.0280948	0.000550789	-0.0200326
cmp0409	-0.0706157	-0.0142676	0.00401969	Inosine	Nucleic acid derivative
cmp0410	0.0217808	-0.00437593	-0.0463573	Isoimperatorin	Coumarin
cmp0411	0.0162903	0.0230057	0.0337953
cmp0412	-0.00312112	-0.00840823	0.0586697
cmp0413	0.0139839	0.0903206	0.062562
cmp0414	0.0313822	-0.0197095	-0.0021331
cmp0415	0.00905173	0.00935771	-0.00356427
cmp0416	-0.0156259	0.0466354	-0.0815092
cmp0417	0.0229854	-0.0158176	-0.0326859
cmp0418	-0.00830247	-0.00513984	-0.000268089
cmp0419	0.0258212	0.0359981	0.0706056	(−)-Epicatechin	Flavonoid
cmp0420	0.0153894	0.0267853	0.0100482	N-Caffeoylagmatine	Polyamine
cmp0421	-0.0269638	-0.0354583	-0.0327666
cmp0422	0.0214028	-0.00753557	-0.00934556
cmp0423	-0.0233904	-0.0158758	0.0408853
cmp0424	-0.0700098	-0.00739609	0.0104473
cmp0425	0.0291864	0.0309965	0.0615293
cmp0426	0.0227717	0.0253329	0.0146625
cmp0427	-0.0513188	0.00404068	0.00442908
cmp0428	-0.0592301	-0.0204415	0.0310951
cmp0429	-0.0401278	0.024809	-0.00992026
cmp0430	-0.0577876	0.00962208	0.00618705
cmp0431	0.0403004	0.0141419	0.0239962	N-Feruloyl, N-methoxyagmatine	Polyamine
cmp0432	0.0397676	0.0128441	0.0218276
cmp0434	-0.0320573	-0.00663498	0.00588361
cmp0435	-0.0509196	-0.00838895	-0.0164636	2'-Deoxyadenosine-5'-monophosphate	Nucleic acid derivative
cmp0436	0.0124547	-0.044776	-0.0390078	(-)-Norepinephrine N-hexoside	Others
cmp0437	0.0113491	0.00754388	-0.0303078	Dihydroxy-5-geranyloxy-7-methoxycoumarin	Coumarin
cmp0438	-0.0465711	0.0649623	-0.0247567
cmp0439	0.00245524	0.000308466	-0.0010699	Esculin	Coumarin
cmp0440	-0.0453261	0.0673094	-0.0416958
cmp0441	-0.0176824	-0.00681838	0.00435492	Scutellarein 5,6,7,4'-tetramethyl ether	Flavonoid
cmp0442	-0.0223596	-0.00361054	0.00218734	Tetramethyl-O-isocutellarein	Flavonoid
cmp0443	0.0322631	0.0193757	0.00942353
cmp0444	0.0333655	0.00132295	0.0202473
cmp0445	0.0407678	0.00504261	-0.0515601
cmp0446	0.00871103	0.00896925	-0.0269947
cmp0447	0.0209753	-0.0138901	0.0159199
cmp0448	0.0235786	-0.000691903	0.0449716
cmp0449	0.0275435	-0.0115338	0.00625428
cmp0450	-0.0241628	-0.00471836	0.00441359	Isosinensetin	Flavonoid
cmp0451	-0.0303908	-0.0117574	0.0114218
cmp0452	0.0107493	-0.0433916	0.0471805	2-Amino-1,3,4-docosanetriol	Lipid
cmp0453	0.0156514	0.055312	-0.0486199
cmp0454	-0.0481521	-0.0342229	-0.011512	(-)-Riboflavin	Vitamin
cmp0455	-0.0263942	-0.0199837	-0.00295187
cmp0456	-0.0184904	-0.00160788	0.0316038
cmp0457	0.017087	-0.0106094	0.00295598
cmp0458	-0.000296715	0.0129363	0.0142594
cmp0459	-0.0524953	-0.0162581	0.0172093	Hexamethoxyflavone	Flavonoid
cmp0460	-0.054596	-0.00843864	0.0130171	Nobiletin	Flavonoid
cmp0461	-0.0141356	0.00165834	-0.0128379
cmp0462	0.000294404	0.0214869	0.0360449
cmp0463	0.0151715	0.0621606	-0.0709338
cmp0464	-0.0226667	-0.017109	0.0252865
cmp0465	-0.0150037	-0.0519685	-0.0106239
cmp0466	0.036261	-0.00883364	0.0504414
cmp0467	-0.056441	0.0016566	0.0142336
cmp0468	-0.0555907	-0.00363343	0.0447466	Luteolin C-pentoside	Flavonoid
cmp0469	-0.0460654	-0.0190999	0.0167825
cmp0470	0.0221034	-0.0135134	0.0291343
cmp0471	-0.0607064	-0.000839761	0.0121657	alpha-Tocotrienol	Vitamin
cmp0472	-0.0361899	-0.00656449	-0.0214087
cmp0473	0.0300044	-0.0185777	0.0181267
cmp0474	0.0175352	0.00254068	-0.00764055
cmp0475	-0.0724306	-0.0144411	0.0262338
cmp0476	-0.0552596	-0.0220993	0.0226519	3,3',4',5,6,7,8-Heptamethoxyflavone	Flavonoid
cmp0477	0.00502465	0.0104295	0.000303614
cmp0478	-0.0161376	0.00548156	-0.0203057	Vitexin	Flavonoid
cmp0479	0.0404197	-0.0280827	0.0224568
cmp0480	0.022709	-0.00545982	0.0123537
cmp0481	-0.00807335	0.00960328	-0.00414374
cmp0482	-0.0194431	-0.00589184	0.00854463
cmp0483	-0.0144945	0.0192036	-0.060022	Luteolin C-hexoside derivative	Flavonoid
cmp0484	-0.0730357	-0.0112923	0.0226598
cmp0485	-0.0118898	0.0208927	-0.0621359	Kaempferol -C-glucoside	Flavonoid
cmp0486	-0.0202356	0.0141352	-0.0296668	Eriodictyol 7-O-β-D-glucopyranoside	Flavonoid
cmp0487	0.0148163	0.0195695	-0.0735407	IAA-Asp-N-Glc	Phytohormone
cmp0488	-0.00806597	0.0918162	0.0106026
cmp0489	-0.052425	0.0349031	0.0136736
cmp0490	0.00977779	-0.0296909	0.000833035
cmp0491	0.00587728	0.0139747	0.019997
cmp0492	-0.0436158	0.00953935	0.000500248
cmp0493	0.0393327	0.0332265	0.0394509
cmp0494	0.00592994	-0.0325448	0.0103619
cmp0495	0.0490934	-0.0120809	0.0218595
cmp0496	-0.0277223	0.0282183	-0.045299	Diosmetin-6-C-glucoside	Flavonoid
cmp0497	-0.00803879	0.0168229	-0.0564283	Delphinidin-3-glucoside	Anthocyanin
cmp0498	-0.0378824	-0.0240677	0.0255973
cmp0499	0.0144121	0.0157418	-0.075391
cmp0500	0.0375595	-0.0443835	0.00877052
cmp0501	-0.046649	0.0131312	-0.0017468
cmp0502	0.0166642	-0.0156437	-0.00560029
cmp0503	-0.0109634	-0.0939464	-0.00840489
cmp0504	0.0112707	-0.0809905	-0.0399554	LysoPC 15:0	Lipid
cmp0505	-0.0413016	0.0483264	-0.0598069
cmp0506	0.0255118	0.00462036	0.0481076
cmp0507	0.0247211	-0.0228493	-0.0245335
cmp0508	-0.0442617	-0.0039126	-0.0141912
cmp0509	0.00440138	-0.00243884	-0.0221337
cmp0510	0.0246554	-0.0584639	0.0142125	Polypodine B	Terpenoid
cmp0511	0.0148279	0.00274506	0.00334013
cmp0512	-0.0301157	-0.0253543	0.0210411
cmp0513	-0.0435509	0.0170699	-0.00921311
cmp0514	0.0255795	-0.0144289	-0.0118231
cmp0516	0.0131725	0.00717156	0.0200602
cmp0517	-0.0224855	-0.0402647	0.0123187
cmp0518	-0.0340492	-0.0161614	0.00493121
cmp0519	0.0351198	0.0229843	0.0221068	Nomilin	Terpenoid
cmp0520	-0.0266792	0.0493945	-0.0325734
cmp0521	-0.00327452	-0.00140139	0.00297666
cmp0522	-0.0345218	-0.0118802	0.0203417
cmp0523	0.00251513	0.0153086	0.00609796
cmp0524	0.0154341	-0.0152491	-0.0315361
cmp0525	0.0268348	0.0107821	-0.0293303
cmp0526	-0.0098119	-0.0103069	-0.0180724
cmp0527	-0.0311527	0.0158048	-0.0628296
cmp0528	0.0314113	-0.000491478	0.0513296
cmp0529	0.0342549	-0.00144136	-0.0545005
cmp0530	-0.0168026	-0.0114243	0.0294077
cmp0531	0.017184	0.0250589	0.0173044
cmp0532	0.0173335	0.0193907	0.0245844
cmp0533	0.0175844	-0.0354366	-0.000740115
cmp0534	-0.0291689	-0.00501424	0.0299037	Apigenin-6-C-glucoside-O-pentoside	Flavonoid
cmp0535	0.00630766	0.0584475	-0.0713908
cmp0536	-0.0256276	-0.023026	0.0266577
cmp0537	-0.0414417	0.00936078	0.0408465	C-hexosyl-luteolin O-pentoside	Flavonoid
cmp0538	0.0310572	0.00716343	-0.00351142
cmp0539	-0.05524	0.000418787	0.0061822	Poncirin	Flavonoid
cmp0540	0.0062056	0.025592	-0.0140473	Kaempferol-O-rhamnoside-C-glucoside	Flavonoid
cmp0541	-0.0297352	-0.00575199	0.0141316	Luteolin-7-O-rutinoside	Flavonoid
cmp0542	-0.0358225	-0.0047442	0.0393953
cmp0543	-0.0426872	0.0221494	-0.0290663	Didymin	Flavonoid
cmp0544	-0.0546115	-0.012049	0.014914	Poncirin	Flavonoid
cmp0545	-0.057797	-0.0121618	0.0308838
cmp0546	-0.0233028	0.0132612	-0.000379332	Dihydrokaempferol-7-O-rutinoside	Flavonoid
cmp0547	-0.00531411	0.033321	-0.0364997	Diosmin	Flavonoid
cmp0548	-0.0691336	-0.0247815	0.035464	Delphinidin-3-O-(6''-O-alpha-rhamnopyranosyl-beta-glucopyranoside)	Anthocyanin
cmp0549	-0.0668786	0.0054121	0.00120932	6-C-hexosyl-luteolin O-hexoside	Flavonoid
cmp0550	-0.0319274	-0.0182389	0.00740217	Rutin	Flavonoid
cmp0551	-0.0713002	-0.0128553	0.0231273	Neohesperidin	Flavonoid
cmp0552	-0.00165943	0.0664199	-0.0352603
cmp0553	-0.0229952	0.0303856	-0.0638549	Kaempferol hexose glucuronide	Flavonoid
cmp0554	-0.0442108	-0.0229455	0.0262888	Isorhamnetin 3-O-neohesperidoside	Flavonoid
cmp0555	0.00536338	0.0383398	-0.0650104
cmp0556	-0.0390866	-0.0167846	0.024801	Tricin O-rhamnosyl-O-hexoside	Flavonoid
cmp0557	0.0186207	-0.0242676	-0.0499904
cmp0558	0.00137129	-0.0159158	-0.0403821
cmp0559	-0.0465027	-0.0217588	0.0212166	Tricin 5-O-hexosyl-O-hexoside	Flavonoid
cmp0560	0.01938	0.00824439	-0.00478033
cmp0561	0.053077	0.0235756	0.0266406
cmp0562	0.00033851	-0.0801827	-0.0329721
cmp0563	0.0068501	-0.00274751	-0.0122798
cmp0564	0.0462576	0.04692	0.0268276
cmp0565	0.0168285	-0.000569167	-0.0212244
cmp0566	-0.00913472	-0.00256732	0.0287441
cmp0567	0.0305346	0.0551802	-0.0021905
cmp0568	0.0538564	0.0488483	0.0431188
cmp0569	0.0245607	-0.0341555	0.0113398	Melitidin	Flavonoid
cmp0570	-0.0408078	-0.00270809	0.0165258
cmp0571	-0.0108829	-0.00601621	0.0261943
cmp0572	-0.0663896	-0.00998612	0.0291917
cmp0573	-0.0189813	-0.0178329	0.0223017	Kaempferol-3-O-rhamnosylhexoside-7-O-rhamnoside	Flavonoid
cmp0574	0.0240343	0.0244916	0.0320741
cmp0575	0.0127443	-0.00984111	-0.007331	Brutieridin	Flavonoid
cmp0576	0.00867132	0.00562112	0.0316271	Luteolin-7-O-neohesperidoside-4′-O-glucoside	Flavonoid
cmp0577	0.0392338	0.0131475	0.0304289
cmp0578	-0.00665515	-0.0258292	0.0305596	Hesperetin-7-O-rutinoside-3'-O-glucoside	Flavonoid
cmp0579	-0.0299786	-0.0108844	0.0166091
cmp0580	-0.0596452	0.0596764	-0.00943341
cmp0581	-0.0387218	-0.0293579	0.00964526
cmp0582	0.0015572	0.0011671	0.0397771	Tricin O-malonylhexoside derivative	Flavonoid
cmp0583	0.00401039	0.0911996	-0.0514751	Tricin 4'-O-(β-guaiacylglyceryl) ether O-hexoside derivative	Flavonoid
cmp0584	0.019936	-0.0250664	-0.0286659
cmp0588	0.029512	-0.000777852	0.0361679
cmp0589	-0.0449375	-0.00573384	0.00783151
cmp0591	-0.0352876	0.00193841	0.0515552	8-C-hexosyl-luteolin O-pentoside	Flavonoid
cmp0592	-0.0229243	-0.0184647	0.0612838
cmp0593	-0.0608166	-0.00123003	0.0163848
cmp0594	-0.0196826	0.00501155	-0.0240244	Isovitexin	Flavonoid
cmp0595	-0.0194624	-0.00909645	-0.00364553	hesperetin O-di-hexoside	Flavonoid
cmp0596	-0.0172134	0.0283983	-0.0254038
cmp0597	-0.022613	-0.00979843	0.022668
cmp0598	0.00473594	0.0168423	-0.0177959
cmp0599	-0.0577823	-0.00902425	0.0252098
cmp0600	-0.0627001	-0.00781343	0.00516994
cmp0601	-0.0357127	0.0237438	-0.0365832
cmp0602	0.0240267	-0.0374281	0.00904791
cmp0604	-0.0719647	-0.00877528	0.0202383	Quercetin 7-O-rutinoside	Flavonoid
cmp0606	-0.0531016	-0.031157	0.0325726
cmp0607	0.0132857	-0.018012	-0.0356146
cmp0608	-0.0331224	0.00984681	0.0468406
cmp0609	-0.0337797	0.0210182	-0.0416928	Chrysoeriol 8-C-hexoside	Flavonoid
cmp0610	-0.0543428	-0.0209393	0.0329467	Isorhamnetin O-hexoside	Flavonoid
cmp0611	0.0425357	0.0186249	0.0386815	Apigenin-O-hexosylhexoside-O-rhamnoside	Flavonoid
cmp0612	0.0309652	0.0134193	0.0555415
cmp0613	-0.0590228	-0.0160748	0.03129
cmp0614	-0.0196987	0.0267632	-0.0236536
cmp0615	-0.0594249	-0.00486959	0.0153753
cmp0616	0.0360492	0.0309488	0.0308022	Apigenin 7-rhamnoside-4'-rutinoside	Flavonoid
cmp0617	-0.0692695	-0.018035	0.0211482
cmp0618	-0.0378169	0.00911025	-0.029082
cmp0619	-0.0633125	-0.00979632	0.0304942	trans-2-Hexenal	Others
cmp0621	-0.0376625	-0.0186318	-0.0708249
cmp0622	-0.0424326	-0.0629282	-0.0146163	Uracil	Nucleic acid derivative
cmp0623	0.0328492	0.011963	0.0100751
cmp0624	0.0179294	0.0198213	0.00837006	2-Deoxy-D-Ribose	Others
cmp0625	0.0179351	0.0162393	-0.0697098	Indole	Nucleic acid derivative
cmp0626	-0.0080999	0.0235065	-0.0526363	Homoserine	Amino acid
cmp0627	-0.0349356	-0.0477249	0.0106239	Nicotinic acid	Vitamin
cmp0628	0.00493979	-0.0159256	0.00067284	Agmatine	Polyamine
cmp0629	-0.00564293	0.0106632	-0.0724616	Adenine	Nucleic acid derivative
cmp0630	-0.028249	-0.0227916	0.0288208
cmp0631	-0.0602207	0.0181603	-0.0547813	Acetylcholine	Vitamin
cmp0632	0.000685958	0.0406782	0.00862244	Isatin	Others
cmp0633	-0.0465108	0.00917068	-0.0138209	5-Aminosalicylic Acid	Polyphenol
cmp0634	-0.0362651	0.0137396	-0.0444375	Carnitine	Others
cmp0635	-0.0143288	0.0218983	-0.0804192
cmp0636	-0.0759078	0.00506474	-0.0134497
cmp0638	-0.0285237	0.0204428	-0.0680541
cmp0639	-0.0305259	0.0417351	-0.0654026	5-Methyltryptamine	Amino acid derivative
cmp0640	0.00750569	-0.0369286	0.00983325	Glucosamine	Others
cmp0641	-0.0165131	-0.0243535	-0.0466769	L-Methionine sulfone	Amino acid derivative
cmp0642	-0.00721408	-0.0314871	-0.0438403
cmp0643	-0.0751017	-0.00813118	0.00918395	5-Sulfanyl-1-pentanesulfonamide	Others
cmp0644	0.007684	0.0394421	-0.0508897	DL-3,4-Dihydroxymandelic acid	Others
cmp0645	-0.0653063	-0.0116004	0.0233871
cmp0646	-0.0619002	-0.0324547	0.0247045	Spermine	Polyamine
cmp0647	-0.0194455	0.0661693	0.023795	Bergaptol	Coumarin
cmp0648	-0.0250512	-0.0161479	-0.00826264
cmp0649	-0.06922	0.0242618	-0.0311317
cmp0650	-0.0577358	0.00218854	0.00405021	Sattabacin	Others
cmp0651	-0.00438407	0.021319	-0.0701866	Lycoperodine	Others
cmp0652	0.02442	0.0397195	0.041905
cmp0653	0.00399344	0.0139645	0.0254082	5-Methoxy-N, N-dimethyltryptamine	Others
cmp0654	-0.0367034	0.0136969	-0.0663198	8-Chlro-1-tetrahydronorharmanone	Others
cmp0655	-0.0434931	0.0501551	-0.013654
cmp0656	0.0315388	-0.0375079	-0.00130656
cmp0657	0.0217518	-0.0174903	0.0319994
cmp0658	-0.00759766	-0.0388346	-0.0500728
cmp0659	-0.0490867	-0.00913223	-0.0423326
cmp0660	-0.011671	0.0619899	-0.0488677	Lapachol	Others
cmp0661	0.0220124	0.0311838	0.0646331
cmp0662	-0.00673715	-0.0549439	-0.0245182
cmp0663	0.00505974	0.0948305	0.0214468
cmp0664	-0.0655531	0.00254449	0.0237746
cmp0665	0.0120991	-0.0542865	-0.0701396	Nicotinate ribonucleoside	Others
cmp0666	-0.0453832	0.0317426	0.0555872	Andrachamine	Others
cmp0667	0.0336615	-0.03124	-0.0396694	5-methylcytidine	Nucleic acid derivative
cmp0668	-0.0370337	0.0021982	-0.0392844
cmp0669	0.0323824	0.0460845	0.0475961
cmp0670	-0.0727135	0.0149355	-0.0238295
cmp0671	-0.0676585	0.0411995	-0.0108819
cmp0672	0.00502599	-0.0755598	-0.0145209
cmp0673	-0.0466139	0.0683921	-0.00910629	12-Hydroxy-6-epi-albrassitriol	Others
cmp0674	-0.00649149	-0.0264535	0.0659311	(2S,3R)-2-Amino-1,3-hexadecanediol	Others
cmp0675	-0.057266	0.0416368	0.00772152
cmp0676	0.0161381	0.0405472	0.0188663
cmp0677	0.024319	0.00257688	0.00156616	Feruloylcholine	Vitamin
cmp0678	-0.0198898	0.0212424	0.0582255	15,16-Dinor-8-labden-14-ol	Lipid
cmp0679	-0.0290433	0.00128593	-0.0644275	2'-O-methyladenosine	Nucleic acid derivative
cmp0680	-0.0461405	0.065492	-0.0188783
cmp0681	-0.0310304	0.0793321	-0.0243477
cmp0682	0.0162526	0.029818	0.0766008	16-Hydroxy-hexadecanoic acid	Lipid
cmp0683	-0.0178784	0.0499536	0.00435475
cmp0684	-0.0654987	0.00879025	-0.00602893	N-[Methyl(7H-purin-6-yl)carbamoyl]-L-threonine	Nucleic acid derivative
cmp0685	-0.0348709	-0.0348077	0.00246954
cmp0686	-0.0470132	-0.0216051	-0.00139833
cmp0687	-0.00999359	0.0175006	-0.0531403	1-Methylguanosine	Nucleic acid derivative
cmp0688	-0.0656338	0.00745466	0.0128335
cmp0689	-0.0632225	0.0541384	-0.00304776
cmp0690	0.00554799	0.0320828	0.040793
cmp0691	-0.0488678	0.0134262	0.0271584
cmp0692	-0.0127237	-0.0281184	0.0181562
cmp0693	-0.00600041	0.0199827	-0.0612579	Sinapoylcholine	Vitamin
cmp0694	-0.032857	-0.0448264	-0.0458286
cmp0695	0.0438075	-0.00321744	-0.0253106
cmp0696	0.0367709	-0.0155024	-0.0257864	4-Methylumbelliferyl phenylphosphonate	Others
cmp0697	-0.0492387	0.00822874	0.0547768	4-Hydroxysphinganine	Others
cmp0698	-0.0738177	-0.0129169	0.0178095
cmp0699	-0.0340142	-0.0279251	-0.0384118
cmp0700	-0.0461884	0.0112699	0.0540615	(+)-threo-9,10-Dihydroxystearic acid	Others
cmp0701	0.0109835	0.0373238	0.0783679	Dea-myristate	Others
cmp0702	-0.052209	0.0413411	0.000260395	Chinese bittersweet alkaloid II	Others
cmp0703	-0.0358338	0.0471242	0.00609462
cmp0704	-0.00772929	0.00800056	0.0255589	Methyl di-alpha-L-rhamnoside	Others
cmp0705	-0.0119304	-0.0108151	-0.0195826
cmp0706	-0.0131041	0.0899918	-0.0195084
cmp0707	-0.0549725	-0.0222919	0.0192053	Adenosine 3'-monophosphate	Nucleic acid derivative
cmp0708	0.0308435	-0.000558063	0.0244083		Phytohormone
cmp0709	-0.0307313	0.0784464	-0.0385637
cmp0710	-0.0355461	-0.0657114	-0.0150762	MAG (18:3) isomer2	Lipid
cmp0711	0.0266488	-0.0597469	0.0172498	MAG (18:3) isomer1	Lipid
cmp0712	-0.0207071	-0.0816821	-0.0112465	MAG (18:3) isomer3	Lipid
cmp0713	0.0230484	-0.00054474	0.0464227
cmp0714	0.0247827	-0.031727	-0.017061	Sucrose	Saccharide
cmp0715	-0.0560171	0.00350222	0.0441149	2-Amino-1,3,4,5-eicosanetetrol	Others
cmp0716	0.0107449	0.0585523	-0.0316152
cmp0717	0.0225838	0.00168002	-0.0591472	Trehalose	Saccharide
cmp0718	0.0146079	-0.0239831	-0.0116795	iP9G	Nucleic acid derivative
cmp0719	-0.0530116	0.0208392	0.0563903
cmp0720	-0.019219	-0.00316501	0.0231959
cmp0721	0.0111518	0.0298339	0.0255416
cmp0722	-0.0118355	0.0161644	-0.0472699
cmp0723	-0.0299705	-0.0195959	0.0143505
cmp0724	-0.0211143	0.0481878	-0.027547
cmp0725	-0.00619259	-0.0332687	0.00657297
cmp0726	-0.0312205	-0.0198435	0.0233753
cmp0727	-0.0714238	-0.0151505	0.0326408	Cholesterol	Lipid
cmp0728	-0.0434957	0.0195608	-0.0291008	2'-Deoxycytidine-5'-diphosphate	Nucleic acid derivative
cmp0729	-0.0641517	0.0126838	-0.00579794
cmp0730	-0.0270567	-0.0190319	-0.056311
cmp0731	-0.0511293	0.031737	-0.0179082
cmp0732	-0.0381345	0.0821675	-0.0266551
cmp0733	-0.0680046	-0.0105431	0.0422705
cmp0734	-0.0548763	0.00412332	0.03134
cmp0735	-0.0193318	-0.0192246	-0.0167801	1-Decanoyl-2-hydroxy-sn-glycero-3-phosphocholine	Others
cmp0736	-0.0172835	0.0241768	-0.0349164
cmp0737	-0.0590221	0.0317986	-0.0251599
cmp0738	-0.0338404	-0.015269	-0.00984636
cmp0739	-0.00428522	0.00369161	0.0150128
cmp0740	0.0195997	-0.0246708	0.00647419
cmp0741	0.0428539	0.0158172	0.0318729
cmp0742	0.0130487	0.0310587	0.0234431	Apigenin 7-O-glucoside	Flavonoid
cmp0743	0.00868532	0.00261155	-0.0323291
cmp0744	0.00882133	-0.0992647	-0.0340538
cmp0745	-0.0369266	0.0529561	0.00436939
cmp0746	-0.0053161	-0.0533146	0.00413445	Aspartic acid di-O-glucoside	Amino acid derivative
cmp0747	-0.0269476	-0.0119961	0.016134
cmp0748	0.041792	-0.036508	-0.0167006
cmp0749	-0.013614	0.0836052	-0.0428832
cmp0750	-0.0206377	0.0136658	-0.0496266	Chrysoeriol 5-O-hexoside	Flavonoid
cmp0751	-0.00312522	-0.021096	-0.030631
cmp0752	0.00705848	0.0731907	-0.0615092
cmp0753	0.0237043	0.0201626	-0.0690904
cmp0754	-0.0512998	-0.00123316	0.0484757
cmp0755	0.019996	-0.0497338	0.0106823
cmp0756	0.0394494	-0.00894692	0.0235221
cmp0757	0.02513	-0.0751222	-0.000971938
cmp0758	0.0215386	-0.0919547	-0.0432141
cmp0759	-0.0287386	-0.0829458	0.000538234
cmp0760	0.00994287	-0.0961921	-0.0298443
cmp0761	0.025901	-0.0938775	-0.0156806	LysoPE 18:1 (2n isomer)	Lipid
cmp0762	-0.019944	-0.0800556	-0.0106404
cmp0763	0.0378098	0.00728234	0.0262834
cmp0764	0.0173725	-0.0978169	-0.0413785
cmp0765	-0.0362107	-0.0385965	-0.042868
cmp0766	0.00981738	-0.0916107	-0.0398985
cmp0767	0.0174124	-0.00497973	-0.0226254
cmp0768	0.0395167	-0.0446194	0.0183027
cmp0769	0.0379952	-0.00502222	-0.0311407
cmp0770	-0.0481767	0.0750931	0.00222771
cmp0771	0.0392577	0.00924814	0.0335611
cmp0772	0.0222943	-0.0341536	-0.0146165
cmp0773	0.0387797	-0.0252025	0.0361147	LysoPC 18:3 (2n isomer)	Lipid
cmp0774	0.0320075	0.00698387	0.0202276	Apigenin O-malonylhexoside	Flavonoid
cmp0775	-0.0101206	0.08621	-0.0506714
cmp0776	-0.000985333	-0.0913733	-0.0283713	LPC(1-acyl 18:2)	Lipid
cmp0777	0.0130636	0.0865227	-0.0324694
cmp0778	0.0274294	-0.045775	0.0131661
cmp0779	0.0329458	0.0230096	-0.021587
cmp0780	-0.0618273	-0.0184369	0.0316233
cmp0781	0.0298123	0.0186731	-0.0664655
cmp0782	0.0211973	0.00757512	0.00653293
cmp0783	0.0138314	-0.00290088	0.022788
cmp0784	0.0142002	0.0126092	0.011656
cmp0785	0.0267088	0.0474192	-0.0266376
cmp0786	0.0297507	-0.0770204	0.0107183
cmp0787	-0.00425281	0.0136844	-0.0561254
cmp0788	-0.0448123	-0.0201829	0.0209465
cmp0789	-0.00532844	-0.0137923	-0.00335414	Chrysoeriol O-malonylhexoside	Flavonoid
cmp0790	-0.00842907	0.0547597	-0.0707366
cmp0791	0.00560278	0.0575716	0.012202	Viscumamide	Others
cmp0792	-0.0245892	-0.0111666	-0.0437611
cmp0793	0.0218606	-0.00312673	0.00337365
cmp0794	0.00728263	-0.0810357	-0.0251908	N',N",N"'-p-coumaroyl-cinnamoyl-caffeoyl spermidine	Polyamine
cmp0795	0.00541508	0.00613916	0.0299178	Pelargonin O-hexosyl-O-hexoside	Anthocyanin
cmp0796	-0.0093227	0.0545689	-0.0597386
cmp0797	-0.00575314	-0.00566847	-0.0148886
cmp0798	-0.0210394	0.0365109	-0.0400743
cmp0799	-0.0632485	-0.00926176	0.00801065	di-C,C-hexosyl-luteolin	Flavonoid
cmp0800	0.00547559	0.0305394	-0.00616706
cmp0801	-0.0396211	0.0261794	-0.000801795
cmp0802	-0.0576198	-0.015023	0.0122644
cmp0803	-0.00939115	0.0449155	-0.0458481
cmp0804	-0.0498794	-0.0204245	0.0127564	beta-Nicotinamide adenine dinucleotide	Nucleic acid derivative
cmp0805	0.0214117	-0.0870113	-0.0238913
cmp0806	-0.0422978	0.0704958	-0.0512463
cmp0807	0.0159329	-0.0789599	-0.0201122	DGMG (18:2) isomer2	Lipid
cmp0809	0.00298564	-0.0229226	-0.0126516
cmp0810	0.0235473	-0.0398545	0.00714826	C-Pentosyl-apigenin O-caffeoylhexoside	Flavonoid
cmp0811	0.0206904	0.0537107	-0.033487
cmp0812	-0.014426	0.0349322	-0.0167477
cmp0813	0.0462814	0.0405992	0.0281716
cmp0814	0.02066	0.0687722	0.00427037
cmp0816	0.0578001	-0.000641074	0.0149259
cmp0817	-0.0161259	0.0241167	-0.0708032	D(-)-Threose	Saccharide
cmp0818	0.0294837	0.0247596	0.0356693	(-)-trans-Carveol	Others
cmp0819	0.0211499	0.0216636	0.0136422	7-Hydroxy-4-methylcoumarin	Coumarin
cmp0820	-0.0272342	0.0200064	-0.035654	Syringaldehyde	Others
cmp0821	-0.0547185	-0.00646926	0.00264441	4-Pyridoxate	Vitamin
cmp0822	-0.0620089	-0.0100313	0.0213552	Citraptene	Coumarin
cmp0823	0.0120863	0.00759719	0.0200165	N6-Benzyladenine	Nucleic acid derivative
cmp0824	-0.0169357	0.0980635	0.0256962	Polygodial	Terpenoid
cmp0825	-0.0282643	0.0593848	0.00394306	7-Hydroxyflavone	Flavonoid
cmp0826	0.0132595	-0.0544173	-0.0462584
cmp0827	-0.0132162	-0.0177092	0.0116106
cmp0828	0.0100048	0.00585824	-0.0215843	N-Sinapoylputrescine	Polyamine
cmp0829	-0.0724525	-0.0166207	0.0288289	Tricetin	Flavonoid
cmp0830	-0.0438683	-0.0162468	0.0279856	Dysiherbaine	Others
cmp0831	-0.059453	0.00849021	0.00691478
cmp0832	0.0333829	-0.00373268	0.0115439	O-Feruloyl coumarin	Coumarin
cmp0833	0.000274052	-0.0765546	-0.000202288
cmp0834	-0.0395129	-0.00666425	0.0102921	2'-Deoxyinosine-5'-monophosphate	Nucleic acid derivative
cmp0835	-0.0323875	-0.00293178	0.00195403
cmp0836	0.0107886	0.022198	-0.00228817	N-Sinapoylagmatine	Polyamine
cmp0837	-0.0519673	-0.00564304	0.0016436
cmp0838	0.0128359	-0.00551743	0.0119618
cmp0839	-0.0198697	0.022341	-0.0611668
cmp0840	-0.0161649	0.00339044	0.0225678	Cocamidopropyl betaine	Others
cmp0841	0.0117456	-0.00927628	-0.0176602
cmp0842	-0.00843796	-0.00297983	0.0230612	Phellodenol H	Coumarin
cmp0843	-0.00355438	0.0087925	0.0146512
cmp0844	0.014318	0.00590862	0.0697238	Azoxystrobin acid	Others
cmp0845	0.0107465	-0.0688924	-0.0462532
cmp0846	0.0173996	0.019816	-0.0322186	S-(5'-Adenosyl)-L-methionine	Amino acid derivative
cmp0847	-0.0371749	-0.0156504	-0.0385941	Adenosine O-ribose	Nucleic acid derivative
cmp0848	0.0103521	-0.00148759	-0.0165739
cmp0849	0.0171352	-0.0336933	0.0182639	Toringin	Flavonoid
cmp0850	-0.055724	-0.00327715	0.0437142	Methylnaringenin C-pentoside	Flavonoid
cmp0852	-0.0217334	0.0223902	0.0124259
cmp0853	0.0289596	0.0414344	-0.032132
cmp0854	0.0404938	-0.014377	0.0339074
cmp0855	0.00403348	-0.0997493	-0.0217493
cmp0856	-0.0368251	0.0158746	-0.0370252	Methylluteolin C-hexoside	Flavonoid
cmp0858	-0.0033358	-0.00956971	0.010969	10-Formyl-THF	Others
cmp0859	0.00913469	-0.00186377	-0.0246518
cmp0860	0.0148334	0.029201	0.0250432
cmp0861	0.0316239	0.00431996	0.0494465
cmp0862	0.0180535	0.0281899	0.0246514
cmp0864	0.0203396	0.00652994	-0.0200539	Eriodictyol O-malonylhexoside	Flavonoid
cmp0865	0.0150851	0.0183073	0.0261246
cmp0866	0.030988	-0.000516883	0.0517041
cmp0867	-0.0668236	-0.0156786	0.0253586	C-hexosyl-tricetin O-pentoside	Flavonoid
cmp0868	-0.00403225	-0.0748108	-0.0038234	Glutathione oxidized	Amino acid derivative
cmp0869	-0.0343746	0.024077	-0.0368401	Di-C,C-hexosyl-methylluteolin	Flavonoid
cmp0870	-0.0183335	0.00504624	-0.0147082
cmp0871	0.0233322	0.0173493	0.00927541
cmp0872	0.045474	0.0378432	0.031599	C-pentosyl-luteolin O-p-coumaroylhexoside	Flavonoid
cmp0873	0.0139913	0.0137351	0.0170738	C-hexosyl-chrysin O-feruloylhexoside	Flavonoid
cmp0874	0.0200222	-0.0201546	0.00570637
cmp0875	-0.0476532	-0.0464853	-0.00675704	1-Amino-1-cyclopentanecarboxylic acid	Amino acid derivative
cmp0876	-0.00829363	-0.0354897	-0.0529329	4beta-Hydroxy-11-O-(2'-pyrolylcarboxy)epilupinine	Alkaloid
cmp0877	0.00214586	0.00160666	0.015987	6-Prenylnaringenin	Flavonoid
cmp0878	-0.000151338	-0.0664331	-0.0134641	9-Hydroxy-(10E,12Z,15Z)-octadecatrienoic acid	Lipid
cmp0879	-0.0023332	-0.0148986	-0.0152921	Alanine	Amino acid
cmp0880	-0.0625456	-0.0177773	0.0191437	Arginine	Amino acid
cmp0881	-0.0384973	-1.03733e-06	-0.00980179	Asparagine	Amino acid
cmp0882	-0.048734	-0.00898697	0.00357487	beta-Homoisoleucine	Amino acid
cmp0883	0.0110526	-0.0200315	0.0223989	beta-Homothreonine	Amino acid
cmp0884	-0.00313855	0.0125128	-0.0851764	Betaine	Alkaloid
cmp0885	0.0204878	-0.0687117	0.0157577	Biflorin	Polyphenol
cmp0886	-0.00580595	0.0156395	-0.0197002	C-hexosyl-apigenin O-hexoside	Flavonoid
cmp0887	0.0334119	0.00789624	0.0246522	C-hexosyl-apigenin O-hexosyl-O-hexoside	Flavonoid
cmp0888	-0.0332504	0.0131743	-0.0492996	C-hexosyl-chrysoeriol O-hexoside	Flavonoid
cmp0889	-0.045413	-0.00744664	-0.0721507	Choline	Vitamin
cmp0890	-0.0225855	0.0115715	-0.0108319	Chrysoeriol 7-O-rutinoside	Flavonoid
cmp0891	-0.0360215	0.0179561	-0.0384493	Chrysoeriol 6-C-hexoside	Flavonoid
cmp0892	0.0455228	0.0375411	0.0309707	C-pentosyl-apigenin O-rutinoside	Flavonoid
cmp0893	0.0303814	-0.035242	-0.0415273	Cytidine	Nucleic acid
cmp0894	0.0264665	-0.000199974	-0.00246269	Feruloyl putrescine derivative	Polyamine
cmp0895	0.00819764	-0.0626937	-0.0147897	Feruloyl putrescine O-hexoside	Polyamine
cmp0896	-0.0279812	-0.045047	0.00792635	Gamma-glutamyl Glutamine	Amino acid derivative
cmp0897	-0.010158	-0.11152	-0.00462167	Guanosine	Nucleic acid
cmp0898	-0.0258904	-0.00793304	-0.0415451	Histidine	Amino acid
cmp0899	-0.026365	0.0161861	-0.0460505	Homoproline	Amino acid
cmp0900	8.98317e-05	-0.0423144	-0.0439655	Isoleucine	Amino acid
cmp0901	0.00422361	-0.0274779	0.000466968	Limocitrin O-hexoside	Flavonoid
cmp0902	-0.0118706	-0.0249397	-0.0234335	Limocitrin O-hexoside	Flavonoid
cmp0903	0.016089	-0.0278415	0.0259125	LPC(1-acyl 16:1)	Lipid
cmp0904	-0.0146847	0.0190797	-0.0594409	Luteolin 6-C-glucoside	Flavonoid
cmp0905	0.000724143	-0.0280275	0.00386357	Luteolin 7-O-glucoside	Flavonoid
cmp0906	-0.0628594	-0.00764466	0.024148	Luteolin 7-O-glucoside	Flavonoid
cmp0907	-0.0521241	0.00854264	-0.0149693	Luteolin O-malonylhexoside	Flavonoid
cmp0908	-0.00121502	-0.0167816	0.0112265	Luteolin O-rahmnosyl-O-rutinoside	Flavonoid
cmp0909	0.00783157	-0.00707553	-0.0218439	Lysine	Amino acid
cmp0910	0.0207222	-0.00268326	-0.0630922	Methoxy indoleacetic acid	Phytohormone
cmp0911	-0.00211869	-0.00535746	-0.060521	N2, N2-Dimethyguanosine	Nucleic acid
cmp0912	-0.038139	-0.00614814	0.00549368	N-Acetyl-L-leucine	Amino acid derivative
cmp0913	-0.0348983	0.011152	0.0477554	Naringenin 7-O-glucoside	Flavonoid
cmp0914	0.0474103	-0.0195775	0.0107466	N-Feruloyl putrescine	Polyamine
cmp0915	-0.0176252	0.0101869	-0.0650991	N-Hydroxy-L-tryptophan	Amino acid derivative
cmp0916	-0.0316544	-0.0588058	0.0214627	Niacinamide	Vitamin
cmp0917	-0.0535457	-0.0202786	0.0293358	O-methylQuercetin O-hexoside	Flavonoid
cmp0918	-0.0053111	0.0429678	-0.0709736	O-Phosphocholine	Vitamin
cmp0919	-0.0173424	-0.0289481	0.00363527	Ornithine	Amino acid
cmp0920	-0.0456948	-0.0188333	0.0237043	Petunidin 3-O-rutinoside	Anthocyanin
cmp0921	0.0156961	0.0292306	0.0181631	Phellodensin F	Flavonoid
cmp0922	-0.0394294	0.0066999	-0.0203159	Phenylalanine	Amino acid
cmp0923	-0.0147536	-0.0550798	-0.0262194	Proline	Amino acid
cmp0924	-0.0532817	-0.0187436	0.0302143	Selgin O-hexoside	Flavonoid
cmp0925	-0.0511819	-0.00133994	-0.0462324	Thiamin	Vitamin
cmp0926	-0.048986	-0.00402156	0.0152021	Threonyl carbamoyl adenosine	Nucleic acid derivative
cmp0927	-0.0235064	-0.0853074	-0.0127848	Tianshic acid	Lipid
cmp0928	-0.00518608	0.0290099	0.013542	trans-zeatin N-glucoside	Nucleic acid derivative
cmp0929	-0.04136	-0.00568184	0.00403598	Hesperetin	Flavonoid
cmp0930	-0.00241621	0.00741979	-0.0273139	Tryptamine	Amino acid
cmp0931	-0.00290455	-0.0070371	-0.0610708	Tryptophan	Amino acid
cmp0932	-0.0140339	-0.0152887	-0.0437322	Tyrosine	Amino acid
cmp0933	0.0278566	-0.0349486	-0.0526118	Valine	Amino acid
cmp0934	-0.0118401	0.00970422	-0.0139052	Vanillin	Polyphenol
cmp0935	-0.0493588	-0.0354512	-0.00835636	Vitamin B2	Vitamin
cmp0936	-0.0336017	0.0140055	-0.0561503	Xanthine	Nucleic acid
cmp0937	-0.00823782	-0.110756	-0.00430796	Xanthosine	Nucleic acid
cmp0938	-0.0157106	0.0247831	-0.0781033	Trigonelline	Alkaloid
cmp0939	-0.0379171	0.00648949	-0.00754126	L-Serine	Amino acid
cmp0940	-0.00141885	0.0102163	-0.0225039	L-Threonine	Amino acid
cmp0941	-0.00057915	-0.0309235	-0.0542456	L-Leucine	Amino acid
cmp0942	0.0112957	-0.0231398	0.021535	L-Aspartic acid	Amino acid
cmp0943	0.0164261	0.0304795	0.0181491	L-Glutamic acid	Amino acid
cmp0944	0.000904029	-0.0186327	-0.0521111	L-Methionine	Amino acid
cmp0945	-0.00794681	-0.0688514	0.00365791	14,15-Dehydrocrepenynic acid	Lipid
cmp0946	-0.0368968	-0.0682739	0.0107614	Punicic acid	Lipid
cmp0947	-0.0117417	0.00981868	-0.0435082	sn-Glycero-3-phosphocholine	Lipid
cmp0948	0.0247831	-0.0867058	-0.0441799	LPC(1-acyl 16:0)	Lipid
cmp0949	0.0239384	-0.0865614	-0.0475562	LPC(1-acyl 18:3)	Lipid
cmp0950	-0.00369863	-0.0331883	0.00586941	LPC(1-acyl 18:1)	Lipid
cmp0951	0.0217404	-0.034397	0.012397	LPC(1-acyl 16:2)	Lipid
cmp0952	0.00735517	-0.0867114	-0.0203983	DGMG (18:1)	Lipid
cmp0953	-0.0445782	0.00700573	0.0462734	methylApigenin C-pentoside	Flavonoid
cmp0954	-0.040151	0.0109893	0.0494137	methylApigenin C-pentoside	Flavonoid
cmp0955	-0.0619479	-0.0103695	0.0384885	methylNaringenin C-pentoside	Flavonoid
cmp0956	-0.0373834	-0.0279803	0.00637559	Selgin 5-O-hexoside	Flavonoid
cmp0957	-0.0261707	-0.00385601	0.0291062	C-pentosyl-apigenin O-hexoside	Flavonoid
cmp0958	0.0376402	0.0174012	0.0224459	Apigenin 7-O-rutinoside	Flavonoid
cmp0959	-0.0311784	-0.0028537	0.0500584	C-pentosyl-luteolin O-hexoside	Flavonoid
cmp0960	0.00319577	0.0156098	-0.019168	di-C,C-hexosyl-apigenin derivative	Flavonoid
cmp0961	-0.0139731	0.00352329	-0.0265636	C-pentosyl-chrysoeriol O-feruloylhexoside	Flavonoid
cmp0962	-0.067628	-0.0186754	0.019986	Hesperetin 5-O-glucoside	Flavonoid
cmp0963	-0.056709	-0.010404	0.0308912	Naringenin C-hexoside	Flavonoid
cmp0964	-0.0569312	-0.0128233	0.0317662	di-C,C-hexosyl-apigenin	Flavonoid
cmp0965	-0.02372	0.0110427	-0.0437128	Chrysoeriol 7-O-hexoside	Flavonoid
cmp0966	-0.0347625	-0.00872449	0.0162019	Kaempferol 3-O-glucoside-2‘-O-rhamnoside	Flavonoid
cmp0967	0.024711	0.0361857	0.0123702	Naringenin O-malonylhexoside	Flavonoid
cmp0968	-0.0375899	-1.07055e-05	0.0116379	Tricetin O-malonylhexoside	Flavonoid
cmp0969	-0.0729742	-0.0140641	0.026106	Tricetin O-hexoside	Flavonoid
cmp0970	-0.00302267	0.0139981	-0.0568526	Selgin O-malonylhexoside	Flavonoid
cmp0971	0.0402397	0.0201545	0.0261177	Naringenin	Flavonoid
cmp0972	-0.0685465	-0.0197954	0.0221518	Quercetin 5-O-hexoside	Flavonoid
cmp0973	-0.0406538	-0.00200993	0.00358519	Tangeretin	Flavonoid
cmp0974	-0.0436315	-0.0130759	0.00408452	Limocitrin O-hexoside	Flavonoid
cmp0975	-0.0089788	0.0148004	-0.0553645	Quercetin O-malonylhexoside	Flavonoid
cmp0976	-0.0266411	-0.00277637	0.0313098	Apigenin 5-O-glucoside	Flavonoid
cmp0977	-0.0430128	-0.00252592	-0.00841073	Luteolin	Flavonoid
cmp0978	-0.0149695	0.00573508	-0.0215341	Apigenin 6-C-glucoside	Flavonoid
cmp0979	-0.0564471	-0.0202307	0.0204627	Inosine 5'-monophosphate	Nucleic acid derivative
cmp0980	-0.0134729	-0.0127088	0.000598651	Succinyladenosine	Nucleic acid derivative
cmp0981	-0.00292385	-0.0182513	0.0357571	5'-Deoxy-5'-(methylthio)adenosine	Nucleic acid derivative
cmp0982	-0.0240731	-0.100352	-0.0295036	Adenosine	Nucleic acid derivative
cmp0983	-0.0615647	0.0168911	-0.014796	N-(9H-Purin-6-ylcarbamoyl)threonine	Nucleic acid derivative
cmp0984	-0.044321	0.000303422	0.0132287	(2S,3R)-2-{[{9-[(2R,3R,4S,5R)-3,4-Dihydroxy-5-(hydroxymethyl)tetrahydro-2-furanyl]-9H-purin-6-yl}(methyl)carbamoyl]amino}-3-hydroxybutanoic acid (non-preferred name)	Nucleic acid derivative
cmp0985	-0.0237655	0.00730166	-0.0116693	N-Caffeoylputrescine	Polyamine
cmp0986	0.0138765	0.0199205	-0.000820126	N-p-Coumaroylagmatine	Polyamine
cmp0987	0.0226023	0.0246896	0.0142827	N-Feruloylagmatine	Polyamine
cmp0988	0.0404379	-0.0240328	-0.0127844	N-Feruloylspermidine	Polyamine
cmp0989	0.00363349	0.0143324	-0.0331596	N-p-Coumaroylputrescine	Polyamine
cmp0990	-0.0164253	-0.0286916	0.0156679	Caffeic acid	Polyphenol
cmp0991	0.00806121	-0.0132334	0.00496003	Sinapic acid	Polyphenol
cmp0992	-0.0336249	-0.0507136	-0.0141538	Ferulic acid	Polyphenol
cmp0993	0.00259477	0.00388368	-0.0112822	Chlorogenic acid	Polyphenol
cmp0994	0.00615295	0.00649041	0.00816359	Caffeoyl shikimic acid	Polyphenol
cmp0995	0.0209655	0.0074934	0.0141024	Sinapoyl O-hexoside	Polyphenol
cmp0996	-0.00915165	0.0122137	0.0354607	Ferulic acid O-hexoside	Polyphenol
cmp0997	-0.0100095	0.0360019	-0.053326	Benzamidine	Polyphenol
cmp0998	0.0216291	-0.000236862	-0.034832	Scopoletin	Coumarin
cmp0999	-0.0275769	-0.0138622	-0.0348624	4-Coumaric acid	Polyphenol
cmp1000	-0.0337732	0.0214475	0.0415709	Diosgenin	Terpenoid
cmn0004	-0.00328498	0.0204362	0.0356716	Benzoic Acid	Polyphenol
cmn0005	0.00098149	0.0156459	-0.0465961	Glutaric acid	Polyphenol
cmn0006	0.00390664	0.00756487	-0.0358276	Itaconic acid	Polyphenol
cmn0008	-0.0364165	0.00693781	-0.0319541	D-(+)-Malic acid	Polyphenol
cmn0010	0.01398	-0.0339627	-0.000903954	2-Methylglutaric acid	Polyphenol
cmn0011	0.00188099	0.0240261	0.00693652	trans-Cinnamic acid	Polyphenol
cmn0018	-0.015641	-0.00631514	-0.000332684	Aconitic acid	Polyphenol
cmn0019	0.0145278	-0.0353538	-0.00353528	Coniferyl aldehyde	Others
cmn0025	-0.0160285	-0.0534597	-0.0321827	4-Hydroxy-3-methoxycinnamic acid	Polyphenol
cmn0027	-0.00655332	-0.0349711	-0.033284	D-Gluconic acid	Saccharide
cmn0029	-0.0233814	0.0509729	-0.0786292	Sebacic acid	Polyphenol
cmn0049	-0.00108797	-0.0654897	-0.0176261	D-Ribulose-5-phosphate	Others
cmn0058	-0.0343776	-0.0227804	-0.0661267	Isopentenyl pyrophosphate	Others
cmn0071	-0.0381884	-0.0625985	0.00895494	D-Mannose-6-phosphate	Others
cmn0077	-0.0590379	0.00512881	-0.00275115	ABA	Phytohormone
cmn0088	0.0189421	-0.0140294	-0.00576847	Linoleic acid	Lipid
cmn0113	-0.0284945	-0.0783452	-0.0225688	9S-hydroxy-10E,12Z-octadecadienoic acid (9(S)-HODE)	Polyphenol
cmn0114	0.0155562	-0.00870076	0.00405534	5'-Deoxy-5'-Methylthioadenosine	Nucleic acid derivative
cmn0145	-0.00226192	-0.0407781	-0.0193552	JA-Ile	Phytohormone
cmn0147	0.016605	0.0179649	-0.0125787	p-Coumaric acid 4-O-hexoside	Polyphenol
cmn0156	-0.0142952	0.00734451	-0.063672	GA7	Phytohormone
cmn0165	0.00120041	0.00909663	-0.0344907	12OH-JA-Ile	Phytohormone
cmn0167	-0.0408568	0.0173268	-0.0371414	Sinapoyl malate	Polyphenol
cmn0171	0.0128002	-0.0128506	0.00928614	β-D-Glucopyranosyl-caffeic acid	Polyphenol
cmn0172	-0.0372247	-0.0124774	0.000276076	D-(+)-Trehalose	Saccharide
cmn0173	0.0207122	-0.00856527	0.0056134	Coniferin	Others
cmn0189	0.0053867	0.0261369	0.00118082	Ferulic acid hexoside	Polyphenol
cmn0206	-0.0553255	0.00142578	0.0125347	3-O-Feruloylquinic acid	Polyphenol
cmn0210	-0.00218871	0.0138676	-0.0281174	Sinapaldehyde glucoside	Others
cmn0238	0.0181744	-0.00505209	0.00231877	Sinapic acid-O-glucoside	Polyphenol
cmn0239	0.0190255	-0.00708328	0.00284106	1-O-b-D-glucopyranosyl sinapate	Polyphenol
cmn0274	0.0248079	-0.00473542	-0.0385055	3-Hydroxy-glabrol	Flavonoid
cmn0464	0.00265435	-0.033487	-0.00594258	D-(+)-Cellotriose	Saccharide
cmn0621	-0.058829	0.00494331	-0.00501423	Kaempferol-7-O-neohesperidoside	Flavonoid
cmn0626	-0.0174015	-0.0227607	0.0195094	Kaempferol 3-O-β-rutinoside	Flavonoid
