# Supplementary material for: A metabolomics study in citrus provides insight into bioactive phenylpropanoid metabolism
Source: Hortic Res. 2023 Dec 19;11(1):uhad267. doi: 10.1093/hr/uhad267 (PMC10831325; doi:10.1093/hr/uhad267)
Supplement: Web_Material_uhad267 [file web_material_uhad267.zip › Table S5.xlsx]

## Sheet: Suppl. Table 5
Table S5 Metabolic profiles and comparative analysis of pummelo, sweet orange, and mandarins.
Accession ID	Aa-01	Aa-02	RL-001	RL-003	RL-004	RL-005	RL-006	RL-007	RL-008	RL-009	RL-010	RL-012	RL-013	RL-014	RL-015	RL-016	RL-017	RL-018	RL-019	RL-020	RL-021	RL-022	RL-024	RL-025	RL-026	RL-027	CQ-01	CQ-03	CQ-09	CQ-010	CQ-011	CQ-014	CQ-015	CQ-016	YX-01	SC-001	SC-002	YiC-06	YiC-04	YiC-03	YD-01	LN-001	LZ-002	LZ-003	ZQ-001	MZ-02	MZ-04	MZ-06	QZ-02
Sample Collection Site	Group 1_pummole	Group 1_pummole	Group 1_pummole	Group 1_pummole	Group 1_pummole	Group 1_pummole	Group 1_pummole	Group 1_pummole	Group 1_pummole	Group 1_pummole	Group 1_pummole	Group 1_pummole	Group 1_pummole	Group 1_pummole	Group 1_pummole	Group 1_pummole	Group 1_pummole	Group 1_pummole	Group 1_pummole	Group 1_pummole	Group 1_pummole	Group 1_pummole	Group 1_pummole	Group 1_pummole	Group 1_pummole	Group 1_pummole	Group 1_pummole	Group 1_pummole	Group 1_pummole	Group 1_pummole	Group 1_pummole	Group 1_pummole	Group 1_pummole	Group 1_pummole	Group 1_pummole	Group 1_pummole	Group 1_pummole	Group 1_pummole	Group 1_pummole	Group 1_pummole	Group 1_pummole	Group 1_pummole	Group 1_pummole	Group 1_pummole	Group 1_pummole	Group 1_pummole	Group 1_pummole	Group 1_pummole	Group 1_pummole
cmn0004	75471.4	108949	66271.9	144944	29480.7	60384.1	288492	23131.6	190520	44942.4	37698.2	25906.5	181950	22384	34455.1	37941.4	145997	72831.6	92907.6	302344	42374.6	33361.9	58225.2	58172.5	59000.5	762692	78479	126767	23965.3	33228.9	35245.7	119049	67276.4	251260	333402	63760.9	35958.2	27129	51377	49188.9	45367.4	420914	81193.1	35023.2	71234.9	339220	39226.1	122362	33658.8
cmn0005	315972	369232	1.55006e+06	410010	435521	477225	1.50385e+06	594127	1.13438e+06	909056	1.17032e+06	745521	789394	715002	1.03211e+06	1.27824e+06	716395	1.29789e+06	954217	446015	1.13242e+06	508331	649839	531978	649243	2.63901e+06	1.91326e+06	2.08151e+06	1.94899e+06	1.06132e+06	1.20354e+06	1.77088e+06	1.92611e+06	3.01974e+06	1.84519e+06	1.0243e+06	423571	2.9719e+06	1.49614e+06	1.94893e+06	1.79125e+06	1.44863e+06	1.42797e+06	2.31228e+06	1.68694e+06	1.23338e+06	943815	997602	1.75963e+06
cmn0006	255299	314504	1.17145e+06	320279	349071	351683	1.28632e+06	494520	993405	776541	955425	626638	728448	591934	836018	1.11284e+06	591672	1.07374e+06	701441	339907	963701	426526	567371	394152	520429	2.30049e+06	1.64022e+06	1.67056e+06	1.69188e+06	878184	971464	1.55247e+06	1.6004e+06	2.59198e+06	1.59035e+06	801835	369660	2.69273e+06	1.26006e+06	1.65327e+06	1.54961e+06	1.27442e+06	1326716	1.94381e+06	1.50396e+06	1.09309e+06	788525	847488	1.44065e+06
cmn0008	1.99346e+06	1.02234e+06	2.72299e+06	1.14169e+06	1.15845e+06	1.06015e+06	2.50842e+06	1.86177e+06	2.62831e+06	1.98378e+06	3.33756e+06	1.58892e+06	1.93008e+06	2.10422e+06	2.04305e+06	2.92258e+06	1.49474e+06	7.96053e+06	1.2884e+06	2.52343e+06	2.52658e+06	3386227	1.88246e+06	900400	2.59209e+06	3.84484e+06	3.25105e+06	2.48321e+06	2.54515e+06	2.65953e+06	2.16325e+06	2.58868e+06	4.65928e+06	6622744	2.81423e+06	7.30169e+06	2.49729e+06	1.76393e+06	1.42344e+06	4.76173e+06	3.27704e+06	6.76119e+06	1.13395e+06	1.88316e+06	4.58894e+06	1.64837e+06	1.84499e+06	3.52599e+06	8.11393e+06
cmn0010	64284.9	69478.8	61386.8	88169	57365.4	46355.3	101957	106663	50498.4	62474	92461	40663.4	41242.3	154750	79310.7	57620.2	155959	91384.3	78472	55467.9	58433.8	48617.9	37227.1	24893.5	118530	70451.3	76571.4	87019.9	107373	135357	83919.4	92478.2	173619	110153	40525.2	312869	53119.4	120632	73991.8	184030	194487	214849	84151.5	224208	142004	72051.4	38636.3	36981.9	161821
cmn0011	456474	463030	169567	646982	198634	99724.5	122235	233090	132194	119420	313407	125160	165464	225855	141558	68997.5	245629	99236.4	660055	163368	257249	165869	156699	112352	160234	84270.3	346762	223876	576619	429910	641704	543551	256398	229345	127085	198420	552549	217362	110853	576266	693164	244200	358254	438419	203574	413148	856908	702991	251069
cmn0018	34135.9	18844.3	571204	385841	126171	230223	224982	46751.8	449018	43681	360478	183280	502238	122242	188030	290707	492304	1.97138e+06	113092	412677	403782	193622	564912	182568	1.04823e+06	530885	40540.8	248298	211656	337794	146225	363287	87444.2	1.42328e+06	412395	285422	85413.5	1.61856e+06	1.12812e+06	466417	261007	57665.1	397194	714958	644635	493564	260973	196193	1.56343e+06
cmn0019	4844.65	5421.45	34177.8	21083.9	14972.3	15431.7	45319.1	26553.9	82429	26552.9	20471.4	25510.3	84998.5	13268.2	25960.3	19930.4	16169.7	55125.6	25050.2	76075.8	70288.8	38646.8	86054.2	17991.2	35403.9	40731.3	17232.7	4271.5	67152	122733	156537	361446	273040	48195.9	28009.7	159469	7431.5	241392	730656	35833.3	232099	49800.3	10512.4	39352.1	100137	47610.1	38831.3	12767.3	84098.6
cmn0025	35422.8	39878.2	63072.8	95917.7	122764	125851	73110	36075.1	170281	66445.7	27981.9	126942	56540.3	28448.3	66309.4	160122	15545.1	21202.1	62181.8	152992	98832.4	41051.3	86417.2	81045.5	24478.5	58187.3	164866	75898.8	254257	2.69685e+06	175519	305531	126142	253276	40381.8	220322	51595.1	191510	2.44865e+06	147160	168648	40232.4	189994	58164.5	89316	187173	137584	76451.1	306827
cmn0027	1.40153e+06	1.42307e+06	332627	552126	1.37715e+06	322434	192741	633856	1.38182e+06	210278	4.5418e+06	242645	755184	809059	576322	61943.5	1.26887e+06	1.23258e+06	917281	760612	1.22077e+06	280377	481811	181912	1.14503e+06	144990	1.67246e+06	377668	3.32914e+06	1.24941e+06	2.33912e+06	4.69253e+06	664214	1.68848e+06	1.90197e+06	1.15011e+06	1.26929e+06	817018	486087	3.33993e+06	2.51003e+06	478315	1.34235e+06	890023	3.57324e+06	1.26043e+06	615054	3.29087e+06	1.32295e+06
cmn0029	29777.5	27193.1	31426.2	27540.2	27290.8	16113	25540.2	22023	27168	21688.3	24717.8	34538.4	30754.4	24350	26484.3	23865	9564.3	45536.8	21968.9	31679.8	29185.9	22495.6	31386.8	30108.7	32144	30809.3	40156.8	26706.1	26160.2	36493.8	24999	39420.8	26665	28319.8	38649	22860.7	31265.6	35129.3	40273.9	31139.7	21063.2	19604.8	24735.7	25136.5	27007.8	30828.4	21694.4	21888.5	25103
cmn0049	76094.6	2745.5	25811.7	34305.1	37619.8	23305.2	40222.4	29390.3	51294.6	36817.9	43670.8	51326.8	79197.1	30633.7	49259.4	46794.7	27860.8	17537.3	30120.4	35831.2	32051.1	81414.6	35738.2	40311.8	42158.4	33988.9	53126.4	68104.1	7867.8	44561.2	18449.4	41300.7	22791.9	47609	32727.5	71612.7	48950.9	29027.1	13224.4	115477	25026.3	4650.1	13559.3	16810.5	31066.9	27372.2	17592.9	57883.7	20234.5
cmn0058	26117	8290.03	13523.5	14298.5	16719.6	10268	11399.9	10480.6	13693.3	13698.3	24575.3	20686	17366.8	10291.1	14729.8	17686	9598.55	2721.24	13477	13618.4	14310.5	9035.35	12373.3	12065.9	12468.5	7601.7	19247.7	26367.9	1811.83	27677.8	770.637	3570.3	10478.1	15974.9	22969.3	26239.8	14530.9	8437.9	6498.95	32212.8	1227.58	3571.6	9552.77	3718.35	11777.7	19045.5	13565.6	8544.83	6560.75
cmn0071	1.45291e+06	7.80794e+06	662772	972932	880647	495105	799635	716908	993023	907506	1.07285e+06	966026	660297	863538	530718	728214	398454	1.30903e+06	975580	1077899	612306	679574	952594	591837	683874	324970	970817	1.61199e+06	761323	1.07636e+06	239360	684195	919315	1.29102e+06	618359	1.52544e+06	1.11071e+06	546634	185988	2.05584e+06	1.0225e+06	238089	146052	427117	839877	496824	456295	2.41624e+06	510366
cmn0077	1.23509e+06	1.06135e+06	283050	200870	265922	396823	614220	268840	491414	253082	455978	568771	1.08329e+06	289711	597869	1.03139e+06	285960	1.02297e+06	228225	191047	411188	623810	522211	511471	524930	531106	671742	715970	611686	374177	559504	701236	441912	307509	775531	737791	481036	1.19651e+06	292267	1.03584e+06	1.05321e+06	547554	422756	572891	458943	370923	1.1275e+06	604062	1.15384e+06
cmn0088	398120	364412	30044	850585	405918	473867	21003	53234.9	376354	73322.6	46333.3	735430	453952	539328	62248.4	710329	53288.5	59549.9	25554.7	668808	29556.1	432813	775319	1.20135e+06	1.15767e+06	537595	41385.2	299909	78053.8	80710.3	150858	179008	1.70513e+06	1.20854e+06	31412.6	283945	16913.2	622729	697062	596977	116863	18874.7	117779	73727.4	85554.8	32273.6	68464.1	91519.8	1.48922e+06
cmn0113	54559.1	34905.2	43341.7	30425.4	79399.3	30531.2	48144.2	54237.8	61653.1	27579.2	24809.3	31227.5	117782	19287.1	15952.1	44825.1	25001.7	86839.4	32221.2	374890	33594	27518.7	116832	38161.9	32981.8	34693.2	82195.7	87303.9	212326	141808	165811	422904	222639	114758	30323.4	60702.9	14301.3	176356	196171	38887	70352.5	33648.5	83594.5	50184.3	92358.2	212522	17178.1	36612.2	48035.8
cmn0114	119305	114049	129696	94793.1	112965	147856	227663	187740	239834	200895	158609	157420	404212	138909	133926	163792	142388	202953	100826	165398	140999	157335	113904	98262.7	145305	195073	140098	247204	208591	207355	251043	167774	374511	472892	167657	125056	185092	141850	187928	237806	286445	108641	278468	290390	196664	100871	108294	207065	158621
cmn0145	184.513	#VALUE!	344.094	167.972	437.95	256.3	240.342	242.864	254.942	290.35	#VALUE!	249.897	12358.5	256.203	256.203	507.943	256.203	256.203	167.827	1192.4	684.598	335.848	247.714	1020.74	358.257	#VALUE!	7940.73	17204.5	54366.7	370.674	341.668	362.768	698.179	335.169	159.193	#VALUE!	#VALUE!	813.136	340.553	368.928	368.977	344.045	257.755	448.816	648.268	727.961	170.252	169.476	717.242
cmn0147	562124	611141	1.32591e+06	1.82066e+06	1.29812e+06	2.79484e+06	1689133	1.76799e+06	739386	1.29285e+06	2.81168e+06	2.44699e+06	1.11943e+06	2.05445e+06	1.89981e+06	1.13957e+06	1.07714e+06	297052	727832	2.39799e+06	3.18215e+06	1.93548e+06	1.527e+06	1.39096e+06	1.46792e+06	5.56784e+06	962861	1.10827e+06	1.11522e+06	739898	1968546	1.19705e+06	2.50081e+06	1.83333e+06	3.64319e+06	1.083e+06	844585	2.72743e+06	4.26914e+06	2.24369e+06	1.54333e+06	234085	1.57663e+06	1.14416e+06	759096	1.5276e+06	687903	550125	723646
cmn0156	22890.2	40156.7	24397.2	22818.3	29785.5	16780.9	20975.7	21029.2	22940.1	20804.8	13670.9	19535.9	29471.2	18969.7	22316.8	21854.6	16700.7	27018.5	17582.1	57638.8	23298.7	16871.7	30093.3	20321.2	21095.8	21690.7	28383.8	30118.4	60039.1	204943	47577.6	106764	54900.4	28469.7	21640.9	30741.6	20669.7	51874.1	97162.4	28292.5	22041.5	20586.7	27534.6	23583.4	42405.5	89509.8	22975.8	20381.4	23764.8
cmn0165	3308.1	1714.7	2056.3	471.35	925.25	1563.45	816.4	1348.8	2469.9	2469.9	6262.35	113286	1510.45	2469.9	1337.2	5176.75	2469.9	809.6	1809.75	1984.2	8638.7	#VALUE!	1300.65	6656.55	2560.85	3858	28802	3816.35	1467.55	733441	828.3	602.65	2167.6	#VALUE!	987.85	816.95	632.25	7596.1	15289.5	2237.9	983.25	14426.1	3583.65	6046.25	13546.9	38625.8	17617.1	1270.9	58722.8
cmn0167	5472.75	5022.05	228120	7819.1	72480.4	42859.2	5005.9	7678.75	7821.2	11096	40968.2	6573.55	90926.1	1678.25	11674.5	56274.2	2746.35	271733	988.8	3103.45	2067.45	22714.1	35886.7	5033.65	88076.4	78241.2	149427	5066.6	16180.1	3934.9	11651.9	7109.35	15749.2	11128.6	67452.4	195902	40352.8	51023.4	34259.1	101800	17723.2	280483	11689.9	128903	725363	20698.8	14592.7	7132.9	38484
cmn0171	1.13368e+06	702227	651311	1.43707e+06	528120	1.21848e+06	731815	1.46996e+06	1.14885e+06	1.69343e+06	663567	3.19323e+06	1.02406e+06	973764	1.23515e+06	1.7238e+06	816617	5.5978e+06	1.29796e+06	1.43803e+06	2.05617e+06	2.68137e+06	1.69886e+06	1.00284e+06	1.32392e+06	2.39462e+06	1.1145e+06	643104	2.22582e+06	3.63049e+06	2.81926e+06	1.58221e+06	979688	1.2348e+06	801112	576801	2.34305e+06	810851	1.9451e+06	1.35883e+06	2.56385e+06	832594	1.41318e+06	2.32967e+06	3.68168e+06	1.22048e+06	817291	506288	2.98047e+06
cmn0172	1.64528e+06	2.04135e+06	1.12157e+06	1.88779e+06	1.4233e+06	1.28498e+06	1.41149e+06	2.16793e+06	2.58391e+06	1.67925e+06	1.7095e+06	1.04529e+06	1.54239e+06	2.04565e+06	1.72403e+06	777316	1.6896e+06	1.64168e+06	2.47751e+06	2.0576e+06	2.31329e+06	1.52753e+06	2.51188e+06	1.26425e+06	2.07492e+06	1.14785e+06	1936143	1.33571e+06	2.13861e+06	1.9758e+06	2.25446e+06	2.24203e+06	1.96335e+06	1.35826e+06	1.70663e+06	2.19399e+06	1.98698e+06	1.64951e+06	1.68024e+06	1.76222e+06	1.76029e+06	1.12986e+06	1.9603e+06	1.65093e+06	2.39119e+06	2.08483e+06	1.84609e+06	1.34642e+06	1.55525e+06
cmn0173	413108	266576	300501	778022	238552	494137	354969	708203	558604	747900	251892	1.42955e+06	448360	295370	392453	763530	323593	2.42416e+06	454702	571936	972882	1.0331e+06	745345	453781	458006	1.05054e+06	430998	304157	916591	1.67452e+06	1.14025e+06	660026	401079	611464	312761	293677	904851	462212	778604	512262	1.01938e+06	343020	543894	883316	1.68582e+06	435097	356234	212315	1.51667e+06
cmn0189	716147	587854	512238	2.86259e+06	2.45378e+06	1.84854e+06	3.03916e+06	924949	5.01779e+06	1.03221e+06	572500	3.7454e+06	1.68765e+06	1.40557e+06	2.00575e+06	2.06023e+06	535278	740291	1.18551e+06	2.2194e+06	2855197	2.10376e+06	1.8431e+06	1.25434e+06	1.78167e+06	2.42672e+06	2.75628e+06	968983	2.31368e+06	3.62544e+06	2.25347e+06	2.23879e+06	2140235	2.36788e+06	1.25247e+06	8741148	2.76084e+06	1.61445e+06	5.2929e+06	3.28119e+06	3.46513e+06	769286	2.21854e+06	672136	647489	3.16393e+06	2.19011e+06	1.64416e+06	9.77271e+06
cmn0206	1391.8	1060.3	2037.9	6680.45	45206.2	49655	8291.25	4298.35	11272	2384.25	2028.45	6538.75	6294.15	6020.45	4099.5	26019.8	11015.8	#VALUE!	2037.9	43794.8	10588.6	35545.6	2087.7	3673.55	4136.5	144560	1741.75	#VALUE!	805	24492.7	1753.75	2805.7	103480	28921.2	2563.6	2093.85	1474.2	2465.3	645.5	3182	2133.55	#VALUE!	1420.25	#VALUE!	1276.75	5608.4	1815.7	1291.05	40911.2
cmn0210	98814.2	85712.3	31030.7	62211.5	9305.4	81924.9	525904	49128.7	78757	122638	62476.2	33308.3	120374	43537.3	137704	126894	34820.3	10473.7	8375.95	154809	253340	131789	69869.5	68168.6	47311.1	48643.7	37721.1	113204	224887	90875.9	224080	219893	274912	1.5846e+06	50928.3	302342	409808	495748	426297	571559	1.00573e+06	173612	227801	220349	235839	67014.1	116694	852954	476879
cmn0238	2.7444e+06	2.08441e+06	2.06922e+06	1.76768e+06	3.39509e+06	4.58584e+06	8.54686e+06	8.9701e+06	972436	3444653	4.94877e+06	3.05161e+06	7.2449e+06	6.96471e+06	3.69728e+06	2.88935e+06	3.45652e+06	3.53998e+06	1.2953e+06	1.69926e+06	1.31857e+06	1.27468e+06	5.60703e+06	1.88387e+06	3120460	1.54093e+06	2.83702e+06	1.61406e+06	1.363e+06	2.2481e+06	1.55658e+06	1.59444e+06	7.59526e+06	592843	1.42091e+06	6.88217e+06	6.02595e+06	6.52023e+06	3.49053e+06	5.4761e+06	3.29141e+06	6.49618e+06	8.80358e+06	2.15316e+07	1.59549e+07	2532375	4.10783e+06	832580	2.12037e+06
cmn0239	3.1136e+06	2418998	2.54513e+06	2.10302e+06	3.92404e+06	5.72194e+06	1.14065e+07	1.12733e+07	1.10956e+06	4.53142e+06	6.0521e+06	3.41854e+06	8.6325e+06	8.78276e+06	4.41212e+06	3.45764e+06	4.47266e+06	4.72194e+06	1.51249e+06	2.40146e+06	1.54586e+06	1.43838e+06	6327470	2.50408e+06	3.82194e+06	1.84778e+06	3.68986e+06	1.89695e+06	1.73152e+06	2.71037e+06	1.89559e+06	1.77017e+06	9.477e+06	641252	1.67318e+06	9.06462e+06	7.80931e+06	8.50415e+06	4.34903e+06	6.80608e+06	3.82641e+06	8.08081e+06	1.14537e+07	2.6315e+07	2.0663e+07	2.98331e+06	4.90436e+06	909028	2.8895e+06
cmn0274	384309	747104	591952	67744.5	2.30656e+06	202298	34968	77235.9	67948.4	156822	73092.6	1.42324e+06	30062.1	1.68606e+06	3933.15	655270	2.40252e+06	50373.6	898181	409052	1.13144e+06	499678	7619.05	194111	124352	14073.9	1.54722e+06	598739	115578	118630	194358	164208	353873	62116.2	352488	130102	1.50567e+06	40154.9	242909	2.11254e+06	101033	492605	662374	518486	375728	1.11976e+06	203523	93470	4.44269e+06
cmn0464	183447	220866	96002.5	161766	140883	96518.3	107029	183728	262725	97887.4	142483	79626.8	145078	200616	123047	34612.8	181634	129519	227259	158397	178069	106484	204970	101420	142217	65886.4	174513	130448	197694	171485	221020	193984	151375	124756	125391	158711	134591	144604	89017.7	170860	138462	61750.6	141948	121176	183415	153003	187160	124892	144892
cmn0621	5102.95	2505.8	17142	10380	4005.85	1390.15	3006.35	978.4	4579.05	2753.5	8316.05	1262.5	1048.15	3847.4	1009.25	4079.65	1496.35	953.65	4239.3	1690.1	1317.4	1921.7	8986.85	1617.2	21580	4220.5	7820.5	10431.7	2819	19709.2	12597.5	196510	2503.35	7806.8	647.6	2304.35	2481	987.25	7595.25	8983.1	2176.4	3916.75	2258.05	2900.9	41256.4	706.9	1821.3	1758.7	9513
cmn0626	308243	275855	90327.9	304950	371845	595226	112109	204350	144320	186159	268997	149118	232428	1.22021e+06	1.14831e+06	220839	149887	124411	332301	233097	117499	87582.6	288775	156528	64992.6	579505	169502	39441.8	134569	46756.4	203248	106466	84016.6	257732	1.66634e+06	138422	98656.4	150273	313356	99224.1	112571	104692	398791	55113.7	97372.7	221297	244337	60295.6	289095
cmp0002	2.28831e+06	2.11689e+06	565592	614105	148375	411358	244157	429137	651342	341434	231055	500693	376121	376021	126946	1.74878e+06	200118	554418	375713	1.91897e+06	98846.5	137268	436139	126114	123830	31950.5	740107	1.19074e+06	2.78721e+06	757714	2.52333e+06	1.49537e+06	3.10566e+06	1.40683e+06	179908	1.00195e+06	845998	141006	1.40247e+06	481979	2.3794e+06	133555	3.6733e+06	2.04982e+06	1.45181e+06	49921.6	311199	803405	150165
cmp0003	1.65019e+06	1.72634e+06	1.68097e+06	1.05987e+06	2.09139e+06	1.76179e+06	616073	1.3041e+06	1.29501e+06	578124	1.18918e+06	1.06053e+06	1.51414e+06	1.05375e+06	1.65473e+06	917037	1.05709e+06	852837	2.34317e+06	881982	2.30325e+06	1.12966e+06	1.60162e+06	2.18198e+06	1.97565e+06	1.79904e+06	2.06914e+06	1.62804e+06	1.77377e+06	2.07103e+06	2.04681e+06	2058803	1.33669e+06	1.7029e+06	1.66001e+06	1.11976e+06	2.46355e+06	1.74238e+06	2.4236e+06	1.84257e+06	2.29217e+06	3.64512e+06	2.44644e+06	2.55481e+06	3.40494e+06	3.0832e+06	3.59446e+06	4.2692e+06	2.13466e+06
cmp0004	2.57451e+06	1.89776e+06	2.19264e+06	1.4314e+06	2.17081e+06	1.50631e+06	1.50389e+06	1.74266e+06	1.75852e+06	1.42631e+06	2.13215e+06	1.48181e+06	1.64481e+06	1.46316e+06	1.35798e+06	1.75594e+06	1.10377e+06	1.13438e+06	2.2799e+06	1.58301e+06	2.74578e+06	1.75917e+06	2065852	2.4149e+06	1.93033e+06	2.08202e+06	1.78538e+06	2.34214e+06	1.49876e+06	2.17333e+06	1.51286e+06	1.78438e+06	1.54617e+06	1.79176e+06	2.07601e+06	1.26073e+06	1.84787e+06	1.7578e+06	1.10151e+06	2.43181e+06	1.90603e+06	1.32323e+06	1.52513e+06	1.15832e+06	862457	1683199	1.23971e+06	1.64327e+06	2.04143e+06
cmp0005	6.34432e+06	6.3158e+06	7.14117e+06	7.44253e+06	5.80948e+06	6.54459e+06	7.2468e+06	7.2333e+06	8.55679e+06	1.18558e+07	8.03649e+06	1.0491e+07	9.16895e+06	8.32991e+06	8.04978e+06	6.12828e+06	5.26203e+06	6.01798e+06	6.37335e+06	9.52277e+06	6.3232e+06	9.42358e+06	9.51865e+06	6.64771e+06	8.51018e+06	6.99352e+06	6.22327e+06	6.30218e+06	8.97989e+06	5.98695e+06	8.57382e+06	9.74504e+06	7.35301e+06	6.86994e+06	9.23804e+06	6.86329e+06	5.49874e+06	7.77875e+06	7.36654e+06	8742709	9.18736e+06	8.09176e+06	6.56887e+06	6.51706e+06	6.24534e+06	7.49876e+06	7.31357e+06	5.49765e+06	6.86865e+06
cmp0006	1.94919e+06	1.05509e+06	2.57162e+06	751391	490550	2.80518e+06	219676	226200	491725	77201.1	199901	485628	573697	346242	697920	317587	476052	150802	661566	2.30012e+06	438272	129666	1.56531e+06	856242	303385	304304	536248	751973	22826.1	386321	32671	44083.9	705612	170061	775502	86030.1	300835	1.02404e+06	20831.9	101886	52072.2	17318.3	39382.7	21817.4	24331.8	464498	464637	57912.5	243967
cmp0007	1325.3	811.2	1303.28	1599	533.3	1068.4	#VALUE!	#VALUE!	1062.3	1595.7	3985.95	1336.1	#VALUE!	1622.6	541.1	#VALUE!	792.9	#VALUE!	3185.8	1277.4	237.28	1597.2	#VALUE!	1352.3	6112.7	#VALUE!	#VALUE!	1857.1	4252.6	1623.05	2126.3	38660.9	#VALUE!	810.9	809.25	533.1	#VALUE!	#VALUE!	427.9	796.3	10632	808.4	1858.35	#VALUE!	1062.3	1620.9	808.9	811.05	539.9
cmp0008	63318.1	8568.13	40362.5	34274.5	45284.4	31634	22679.9	38126.8	36012.4	41496.3	36570.4	35108.5	34010.5	48521.4	54504.4	13149.7	18645	106376	56257.7	40228.9	39350.6	33508.9	29733.8	14040.2	27579.3	22183.2	86410	44820.7	155977	142437	112371	107513	47162.1	120954	105271	120257	131760	54427.5	16001.1	183383	76366.6	23508.9	25067.3	26674	45311.5	57591.3	49107.7	85442	150127
cmp0009	1.72814e+06	2.4264e+06	574950	190387	334141	465765	71666.1	125265	97003	61738.1	125948	281276	221873	170792	155839	329358	138131	91725.6	164139	998628	121876	47393.8	359758	280676	45825.8	115143	244358	451654	805952	306068	735101	1.22734e+06	689172	337339	323365	91104.4	92242.9	242557	159094	125656	460791	48115.6	211434	227158	54299.3	327508	344611	780184	73537.5
cmp0010	6.99095e+06	6.34862e+06	8.24416e+06	7.9024e+06	6.5132e+06	7.15445e+06	6.6506e+06	7.54238e+06	7.86931e+06	9.13299e+06	9.10883e+06	1.23271e+07	7.36072e+06	9.87823e+06	8.60269e+06	11914042	5.19896e+06	5.77296e+06	1.04526e+07	8.97732e+06	8.272e+06	8.51581e+06	7.67149e+06	9.65915e+06	9.62832e+06	1.0082e+07	9.71837e+06	9.8824e+06	9.45937e+06	8.99192e+06	8.02106e+06	8.18039e+06	1.07928e+07	1.08997e+07	1.12646e+07	6.56531e+06	7.12685e+06	7.97697e+06	8.09412e+06	8.334e+06	1.03782e+07	1.28076e+07	7.24864e+06	6.20746e+06	6.39043e+06	6.95613e+06	5.87102e+06	7.5695e+06	6.93522e+06
cmp0011	59835.6	39511.9	162984	192273	193256	127460	179485	268331	339881	287397	366198	163658	307135	243761	287876	66842.7	116881	155823	167249	82025.8	150700	265688	175307	156079	292894	222662	231824	155213	111038	173900	138506	54521.4	172192	160205	220978	359517	204229	153359	141170	204352	139100	108434	231106	130815	298477	98263	160530	84724.5	156962
cmp0012	724709	1.12513e+06	1.10283e+06	1.66368e+06	1.68435e+06	875212	2.15711e+06	1.48616e+06	2.63535e+06	1.14375e+06	1.4038e+06	1.90856e+06	1.37937e+06	2.3436e+06	1.67955e+06	926914	858111	2.55911e+06	2.77019e+06	1.36589e+06	1.13527e+06	2.96138e+06	3.28742e+06	1.64982e+06	2.23526e+06	683186	1.95247e+06	1.38327e+06	1.16061e+06	1.11608e+06	1.38344e+06	1.43355e+06	1.28317e+06	2.51656e+06	1.51324e+06	1.50876e+06	1.97353e+06	717795	1.29374e+06	2.71116e+06	2.15513e+06	699942	1.29294e+06	908811	1.78829e+06	1.00055e+06	1.07608e+06	1.59314e+06	1.91101e+06
cmp0013	45240.7	63967.2	65920.2	13645.8	60430.1	61520.9	39927.2	31604.2	20600.8	34190.2	17049.4	105220	37534.1	42802.3	14927.9	85966.4	118947	22518.6	65354.8	314831	380320	17966.3	52931.1	23468	13210.3	41610.6	50089.1	44061.4	8984.9	47386.7	10101.7	6504.1	95257.6	53021.8	29197.3	19895.2	25497.8	21616.2	29571	23291.9	5843.95	23976.7	15858	22188.3	8731.2	27288.2	39519.9	24885.8	24223
cmp0015	890210	1.26438e+06	1.15412e+06	674708	615149	1.02961e+06	345560	599572	1.05868e+06	793619	874140	849035	1.25776e+06	770522	841314	490027	1.01499e+06	512908	756120	1.83416e+06	935374	333728	1.34765e+06	831228	492399	679070	540588	627397	57373.6	435542	81699.1	101065	905446	315797	947261	423588	485893	850206	52688.8	342778	58239.2	75786.5	115094	110202	78783.6	624709	779857	361018	642553
cmp0016	1.32477e+06	1.28827e+06	2.21424e+06	2.02917e+06	1.83605e+06	2.61624e+06	2.6383e+06	2.60657e+06	2.74954e+06	3.94163e+06	2.11129e+06	2.01527e+06	2.18708e+06	2.02047e+06	2.21003e+06	3.24262e+06	1.92507e+06	2.84736e+06	1.93713e+06	2.93101e+06	2.79065e+06	3.23566e+06	3.4119e+06	2.9545e+06	2.6354e+06	3.42707e+06	1.89383e+06	2.53371e+06	2.11936e+06	1.8114e+06	2.47194e+06	2.19967e+06	2.96018e+06	2.30179e+06	2.86118e+06	2.51552e+06	2.15618e+06	2.93922e+06	3.64172e+06	2.81937e+06	3.39553e+06	3.96036e+06	3.52477e+06	2.78615e+06	2.82174e+06	1.95201e+06	1.81595e+06	1.95469e+06	2.95501e+06
cmp0020	422161	379697	282251	109864	293166	190984	351039	419116	515409	274253	393236	502352	363841	453873	351821	625963	195157	179878	324804	425073	574437	317732	606759	359700	241699	485034	164554	209733	273203	183295	242634	124864	165240	302985	489773	331048	184534	98656.8	138211	210696	145550	908279	216549	430044	192829	322049	225830	223531	182597
cmp0021	437295	429684	484143	109107	332961	270885	227118	249266	475191	157602	256050	913953	452557	379962	334915	816913	245818	96264.3	284366	544692	640484	248433	700522	547782	171617	317223	189692	314032	266963	259568	221846	179529	265556	490628	477343	231322	111996	113862	214182	149223	96550.1	495325	155492	228116	218182	464318	234961	210412	141963
cmp0022	1.29317e+06	1.03054e+06	2.82712e+06	1.46745e+06	1.79834e+06	2.13943e+06	1.90448e+06	1.37466e+06	2.01076e+06	2.32104e+06	3.3187e+06	3.59013e+06	3.0619e+06	1918562	3.24113e+06	2.0077e+06	2.37315e+06	776333	2.20045e+06	2.10734e+06	3.47981e+06	2.47164e+06	2.78829e+06	4.01598e+06	2.66567e+06	3.75623e+06	2.87704e+06	3.65034e+06	295821	2.69088e+06	371825	446366	2.99845e+06	1.96811e+06	3.76173e+06	1.34557e+06	524717	1006602	71900.5	593424	164382	183961	180613	225147	127576	1.64553e+06	1.50642e+06	505449	1.95525e+06
cmp0023	263625	255545	210953	27479.9	70683.2	103407	11732.5	29321	42104.9	7680.7	13281.4	122081	112424	26631	35421.4	120344	40734.4	9876.75	30995	293763	27851	7071.05	250002	91743.8	8034.8	19697.7	22949.7	65151.4	91661.1	36444.3	74104	83464.7	67310.9	34473.3	56355.4	10281.1	6146.05	20757.8	27691.2	8060.3	20111.2	8000.55	26956.4	35002.2	5988.25	64354.9	64923.3	88753.7	5130.45
cmp0024	22225.1	17586.9	106844	23136.7	115333	64511.1	19174.6	15653.4	20274.7	26790.3	21543.2	36996.3	35619.2	6361.2	21446.9	33592.2	30335.6	15772.9	49075.1	12377	23787.8	21516.2	11934.5	51862.3	15423.1	7928.35	79631.3	96265.9	67251.3	216885	38838.2	44863.7	47209.6	64806.5	21074.3	43163.3	10353.4	520341	450178	17644.9	24065.2	96861.6	55381.3	20291.7	74602	157911	21862.2	12317	21963
cmp0025	166034	127976	10234.7	274744	112164	206656	105854	119319	113750	222684	532528	187945	29818.8	354975	65268.1	197748	164102	40516.6	430990	220837	24047.1	132605	92243.8	55506.8	76552.1	96563.1	54345.3	143331	312526	240704	263968	128942	963276	3.06891e+06	59739.2	420067	347381	145639	166203	244411	195025	157807	94265.6	90938.5	188274	170935	33527.8	534748	75841.8
cmp0026	102001	80441.8	196392	119304	135016	104775	83601.2	79347.3	91863.2	158337	111838	365628	114397	107385	86758.4	158187	86105.1	53812.7	199537	134097	118827	67890.9	104195	116316	95858.5	46957	74776.5	84361.6	76390.1	88553.8	69743.4	58897.2	125054	60551.4	18373.6	60849.4	63477.9	122115	173905	23896.7	79973.4	107815	113024	60244.4	39142.7	117868	23593.1	54339.8	89523.8
cmp0027	140.25	223.8	282	280.4	140.1	128.35	139	128.35	331.7	#VALUE!	193.1	318	228.9	255.75	154.2	293.9	389.85	304.6	302.3	499.55	331.25	163.5	254.6	#VALUE!	152.15	#VALUE!	544.5	309.55	173.5	225.75	135.5	144.95	127.85	172.8	135.9	221.5	136.65	251.2	227.55	171.5	212.8	228.9	152.05	398.9	204.9	383.4	299.6	379.45	420.8
cmp0028	1.6346e+06	1.66196e+06	1.24134e+06	133274	408712	654360	62178.2	176722	268703	40101.6	94672.4	761473	612266	178222	197776	728845	247933	40034.4	212762	1.73594e+06	223000	48503.8	1.52473e+06	578865	46448.6	123996	145104	412112	507798	252558	435286	513356	393932	223734	401671	51508.3	56963.4	121857	181178	44447.3	105613	42465.8	160903	195760	34846	392602	353509	602223	29125.7
cmp0029	100987	98390.2	55259.3	184681	61119.8	258641	183149	145789	129782	313550	130860	501519	42104.2	93939.1	179861	486693	128357	150363	269468	75349.2	258586	223037	106970	220604	118860	126738	150442	205859	278492	919593	219694	169162	253616	144154	27557.8	52371.7	379844	145328	633823	406948	251328	145110	121254	330607	176646	83366.4	133750	346733	732685
cmp0030	35655.2	13514.8	23631.1	108435	200164	229907	14892.1	130434	183070	19752.5	467673	83131.1	20303.5	13743.6	30402	76646.2	3569.2	8986	156758	257777	361068	853694	35273.3	393156	19376	916502	9909.4	16215.6	37684.9	149776	40246.9	73389.1	74341.1	62895.1	20037.7	29046.7	47834.7	57469.8	64196.2	9351.9	50585.3	41144.8	24936.5	86485.4	35708.1	18664.8	10032.8	144181	365820
cmp0031	21799.8	32160.1	69820	325387	140955	245222	295010	459267	473097	475380	174405	529339	219951	381128	240162	486071	116971	196079	412162	262896	312071	452017	287638	441199	213075	141926	114419	259079	660444	708838	754286	474247	115890	125783	69364.4	94612.6	263536	111160	1.05049e+06	265708	426993	174733	321601	543180	457861	184873	275214	127674	220375
cmp0032	169840	136250	604239	696639	1.70432e+06	1.34513e+06	867989	537247	2.03965e+06	1.04273e+06	485319	942672	803373	368536	367674	1.42841e+06	146619	238155	421105	467753	781120	627666	491034	694976	605817	947933	1.36676e+06	716369	1.20282e+06	2.48652e+06	1.38802e+06	1.30509e+06	885814	1.34717e+06	383953	767744	796460	954509	1.45473e+06	478709	1.40216e+06	842211	724214	1.04354e+06	725391	1.07031e+06	1.21734e+06	671262	4.14453e+06
cmp0033	721411	652542	6.94953e+06	403554	212216	8.82997e+06	855539	1.1751e+06	651156	1.1902e+06	5.88022e+06	8.06979e+06	7.94773e+06	9.16434e+06	8.04498e+06	11840082	2.65782e+06	1.41271e+06	3.60217e+06	3.9821e+06	1.36337e+07	9.11599e+06	1.60292e+06	7.70888e+06	1.26571e+07	9.3759e+06	427406	1.12027e+06	287143	284185	208861	120097	1662579	1.61971e+07	8.13725e+06	1.2777e+07	680493	204540	581624	1.21442e+06	292422	7.14716e+06	1.49839e+07	728286	747335	9.45446e+06	8.57427e+06	1.45301e+06	1.35546e+07
cmp0034	8798.8	8958.6	221901	173313	156524	125244	17698.9	65296.1	155019	4872.95	138663	131186	54180.1	158233	212235	99952.6	44970.7	16201.3	829985	123487	35288.6	32621.1	5825.05	234771	89043.8	18622.8	38935.7	35014.8	187087	60388.2	179806	145685	7294.8	86997.9	88725.5	69900.7	17287.6	116145	20528.2	6146.25	135668	2008.75	38435.9	5127.15	5531	133394	18365.8	85301	175386
cmp0035	204759	179017	1.56874e+06	91052.8	44521.4	2.03859e+06	172925	299376	139633	255085	1.40543e+06	1.77062e+06	1.79639e+06	2.2278e+06	1.89404e+06	2.69622e+06	613265	317271	776089	799487	3.30065e+06	2.15512e+06	465475	1.87655e+06	3.28687e+06	2.39419e+06	87976.1	278519	66965.9	64521.4	39587.4	29005.2	360126	4.16018e+06	1.7157e+06	3.1466e+06	163436	48074.2	134584	339397	77102.3	1.52005e+06	3.70133e+06	147607	174824	2.27318e+06	2.2146e+06	333631	3.29425e+06
cmp0036	400597	325148	191791	79255.8	103672	171857	105480	72867.1	107219	70588.2	62627.1	139121	87695.9	49536.7	71365.8	166219	80348	54288.4	96124.2	429817	77942.7	57494.4	277777	132710	82406.4	84839.8	146690	170455	137671	100132	142103	272086	217541	165996	75788.8	93802.6	61973.5	57433.7	72529.9	34372.7	80094.4	67847.2	123264	79386.8	66604.7	104971	55282.7	72885.8	64839.3
cmp0037	2.49946e+06	2.60117e+06	2.80855e+06	2.95342e+06	1.69463e+06	4.76575e+06	4.1809e+06	3.4309e+06	3.18417e+06	4.64922e+06	2.64608e+06	3.31416e+06	3.20552e+06	4.42207e+06	3.03685e+06	3.01837e+06	1.4663e+06	5.48961e+06	1.57627e+06	1.33332e+06	4.50895e+06	4.80275e+06	5.36787e+06	3.16914e+06	5.40344e+06	3.80101e+06	1.77783e+06	5.66615e+06	1.76062e+06	1.80593e+06	2.16127e+06	1.06734e+06	5.72798e+06	878798	1.10851e+06	2.59317e+06	2.25351e+06	1.48247e+06	3.4869e+06	5.15482e+06	2.06265e+06	1.88586e+06	3.11954e+06	2.97608e+06	4.26027e+06	2.74908e+06	2.60935e+06	4.58929e+06	688894
cmp0038	66239.4	53915.9	32520	63861.3	66652.1	56234.4	58962.8	70737.9	37865.2	61249	48770.5	68150.3	12092.9	70713	33328.8	67851.1	30533	65136.9	179488	47295.8	33678.4	49205.3	28570.4	57385.1	29457	38604	39059.2	61295.7	54815.8	80087.6	40391.7	39443.3	74669.3	182408	21441.7	60020.8	63726	88006.1	48943.5	47185.4	46892.9	24166.3	24917	71737.2	43362	70670.1	36407.8	74371.5	34702.7
cmp0039	1.3381e+06	1.5356e+06	1.66535e+06	3.43087e+06	1.64626e+06	2.56066e+06	1.7551e+06	2.85556e+06	2.10224e+06	2.74021e+06	1.45841e+06	2.44561e+06	1.09889e+06	1.53835e+06	770611	1.25501e+06	1.6341e+06	3.60956e+06	1.94992e+06	1.28194e+06	2.27204e+06	1.22422e+06	2.01637e+06	2.11185e+06	2361466	1.6677e+06	1.98687e+06	1.46497e+06	1.25358e+06	1.85397e+06	1.23319e+06	1104253	1.73933e+06	228368	331790	1.58665e+06	1.86877e+06	2.70878e+06	2.13153e+06	2.15413e+06	1.71674e+06	942529	1.48212e+06	1.73865e+06	2.61041e+06	1.61279e+06	818133	1452844	1.10991e+06
cmp0040	277919	459470	309889	813671	429359	693300	476937	849432	615081	564706	392832	559654	283885	471440	266011	452808	506183	880931	488641	345905	437991	418103	518070	531406	745086	510190	510674	362726	370491	554282	325756	269642	552708	63756.9	79039.1	333730	496762	810081	658275	668481	410147	237160	464488	483931	759689	445350	184756	378010	288663
cmp0041	19110.5	20932.4	14030.4	28760.7	20619.1	19942.2	23266.1	30956.6	27205	38253.8	11636.9	19461.8	18352.4	22133.1	10095.7	26074.3	14783.5	43804	28906	33249.3	13003.4	29989.3	18423.3	14010.4	27607.2	12366.9	23801.2	26827.2	81451.9	11366.4	174572	41677.9	39428.3	16976.5	5974.35	37526.3	43365.2	13922.3	131690	48189.2	149494	50177.4	248016	97020.5	182302	9043.15	21964.5	55035.2	18141
cmp0042	7653.55	4627.9	28803.9	70443.4	75046.6	44757.8	90080.4	24760.1	26140.5	49626.7	7184.55	60867.8	16176.2	23041.2	37266	12253.6	78469.7	16723.8	37890.9	21859.5	50731.7	20023.5	45070.7	12409.5	48095.3	52001.8	38915.6	75380	1531.65	16681.3	1840.7	4435	40972.6	17746.2	10395.9	20975.7	109065	76642.9	11155.5	51447.6	19044.5	4138.85	5189.5	11769.7	5125.75	29409.7	25192.5	16690.7	37505.2
cmp0043	941469	362905	429115	493296	382964	1.17201e+06	300836	223903	653406	194187	454282	1.00858e+06	1590326	235245	79933.4	552084	973585	2.71264e+06	306950	973013	302555	212571	1.54602e+06	237110	161042	264780	130848	719216	1.56341e+06	296765	2.08598e+06	3.05066e+06	1.52841e+06	119868	150164	579353	159212	262093	450518	1.34135e+06	3.07237e+06	607794	455211	1.3924e+06	744856	183547	263803	701325	256762
cmp0044	341665	423377	156912	137514	656915	103804	105142	155188	112978	212414	85553.9	177400	56926.1	292353	22649.8	116191	353774	100492	193206	134426	269011	291537	59420.9	92290.1	135472	52323.7	517409	228838	141850	148953	246447	209263	295562	113156	218840	104891	762455	105882	265184	853798	172894	416660	278920	402040	429615	257575	112305	130152	536472
cmp0045	316738	617924	280129	56989.2	2.12116e+06	89671.4	26246	90661.9	53015	136147	51981.2	663784	16005.5	604498	1543.1	353392	1.37882e+06	24021.7	378292	197279	462041	275821	9225.6	71644.7	66515.1	5891.25	929225	451641	113884	78435.1	120408	100555	312188	87121.9	174171	41232.1	1.13946e+06	35326.9	296088	1.19273e+06	68376.1	250128	329838	294054	211173	491905	85463.2	77484.6	2.3066e+06
cmp0046	123277	86162.9	50718.7	105043	250595	25678.3	39388.9	63158.7	43820.3	57661.2	29003.7	134114	10231.6	60002.3	3215.65	34958.2	71509.6	14290.1	57971.4	102966	41776.2	26192.1	51247.8	19120.6	16691.2	4227.5	60419.7	103952	46460.5	48017.4	56953.3	60365.2	108292	29956	18873.5	11692.4	96870.3	26199	63772.9	127448	34925.4	66945.2	18062.1	38757.2	38875.4	21656.2	4879	24377.8	51202.4
cmp0047	151084	287414	103170	85648.2	242391	80915.1	28543.3	56661.3	76131.1	32453.3	27058.1	108418	30713.6	115286	15032.1	169274	158070	37560.7	2.15873e+06	192773	62491.6	111215	12772.8	96286	18054.8	18817.5	348855	415161	109522	72195.6	86772.2	71025.5	50232.7	149820	21279.3	61549.2	241261	114987	141600	245685	73152.6	35519.8	54346.9	41465.7	20448.2	137431	14640.6	31516	590374
cmp0048	690383	815464	523531	75637.7	596322	260583	13292.8	58481.3	33412.3	26401.2	15793.4	213352	52458.5	112231	9033.75	145096	245745	8976.25	169143	529540	84680.9	36075.7	56194.4	95055.4	21351	9484	273553	321842	165542	144680	224964	274282	309404	59533.1	119612	22736.7	127996	36287.3	148868	131424	70741.5	15320.9	194331	120956	29409.2	153935	103417	175686	88168.2
cmp0049	770563	1.4419e+06	645118	315620	2.18476e+06	578618	289661	676436	740932	330595	303845	888303	145092	1.05306e+06	116730	2.16786e+06	1.25829e+06	315056	4.51711e+06	1.14039e+06	267307	1.69307e+06	114730	1.12694e+06	194146	184228	3.47118e+06	4.8356e+06	3.69693e+06	919534	3.27693e+06	2.23434e+06	839929	1.74484e+06	102308	641923	1.74049e+06	1.1153e+06	1.32667e+06	2.08628e+06	1.63802e+06	917167	572811	395760	117471	852742	418864	985963	3.08887e+06
cmp0050	88240.6	287739	15227	7156.65	2724.35	21363.1	2379.55	1998.85	4745.4	424.6	1076.1	420.65	35001.8	1952	1074.85	2513	1361.65	2495.35	429.45	211900	1113.3	751.7	156761	619.35	1728.55	#VALUE!	1500.3	1805.35	248790	25481.7	196767	3.20596e+06	545206	4001.75	1027	1039.75	1073.65	36675.2	123426	650.9	23606.5	4028.6	11192.5	10453.5	23216.7	8126.1	4356.9	22121.7	646.2
cmp0051	25440.6	34480.2	104123	35494.9	194925	78512.9	29628.2	27612.8	25309.5	42660.7	33747.5	58770.4	65827.1	13062.6	23953.6	48966.7	27822.2	32138.9	38519.5	28551.9	23026.4	29129.3	16178.8	65348.6	20754.3	12257.2	283775	406800	152057	1.07138e+06	120544	188065	153931	134180	33812.3	74665.2	24760.4	2.18129e+06	661632	46938.7	95656.4	254219	92259.1	50717.8	230410	816040	31228.7	14466.6	35815.9
cmp0053	657654	716456	1.29496e+06	859920	1.67171e+06	1.52013e+06	1.44804e+06	1.00706e+06	1.09755e+06	1.04538e+06	912817	1.50916e+06	836602	878888	846247	1.54631e+06	992154	796930	751741	1.22374e+06	983344	1.2264e+06	1376386	1.45638e+06	1.52483e+06	788350	1.02528e+06	1.07305e+06	991061	818952	996484	1.03337e+06	857672	1.33975e+06	616187	713653	732775	698861	1.1253e+06	674982	1.02808e+06	1.17231e+06	1.01324e+06	576409	524836	648703	869414	902359	616018
cmp0054	70900.5	83334.3	163495	116378	114124	89448.7	170368	55368.5	22451	109966	61544.9	104180	106472	119613	59928.9	62486.9	126170	9390	18780.8	22944.2	72427.5	59063.1	76499.9	85047.6	44255	40389.2	503018	368453	5696.8	99732.1	14615.1	6876	224074	21015.4	26895.8	17999.8	178537	62096.2	15283	34929.4	5798	25120.7	17207.3	14375.6	8671.35	72733.6	63595.8	7345.65	18248.7
cmp0055	167972	199987	232096	192412	343512	517070	913835	429702	352317	281762	471674	429102	101855	407351	359573	663422	396082	156121	403963	525335	189826	419916	376268	323642	250677	141862	198724	520190	658015	162099	765102	625216	95497	727085	27017.7	254531	270246	289979	848596	339208	649172	220457	482227	261597	112089	125086	442189	739056	204872
cmp0056	2214.6	2156.35	26395.7	4155.3	1750.25	38964.9	1571.25	3714.35	1164.8	1575.2	13489.5	25288.8	21865.5	21205.3	19373	29418.2	16194.5	6131.6	22118.2	27050.7	54951.6	29779	2242.15	45903.3	48221.1	41519.1	3787.15	1786.1	1215.3	467.25	677.8	405.3	6476.2	27184.3	38902.4	62395.7	1836.9	909.6	2048.95	1576.1	750.5	25579.9	48028.2	2020.7	4485.4	54547.4	56953.8	2200.45	53966.6
cmp0057	519031	681149	547202	437226	349847	668123	515025	645997	1.28565e+06	444027	816597	991727	443041	796312	1.0005e+06	1.6922e+06	537844	424370	3.51027e+06	1.10975e+06	176738	721179	215825	1.52064e+06	342849	604527	1.02309e+06	1.66661e+06	2.31643e+06	694733	1.66084e+06	1.3936e+06	381545	1.37372e+06	69749.1	956480	433619	1.48473e+06	429311	497990	1.60898e+06	566028	332889	92904.9	50433.8	492987	432122	978057	1.05821e+06
cmp0058	162308	209188	560887	315732	307353	391661	516604	354538	569267	437259	370943	545801	341392	229512	300219	649545	277996	514734	316430	400162	407996	482184	284157	416394	468805	506180	365782	502737	576151	256835	425229	466984	453223	765257	388113	382873	299692	467518	483316	324684	621847	669839	397625	384872	373900	159597	285140	304630	541840
cmp0059	38970	73100.9	44530.6	33534.8	29650	67062.2	41168.1	56028.9	110268	49430.6	106232	81569.9	35784.3	68041	112755	170654	61150.4	68218.6	353061	83228.4	18979.7	94317.2	29458.5	140744	33372.2	50208.2	123356	169884	527536	69092.7	402439	354525	72737.5	324394	5517.75	111672	29608.4	155212	54282.8	76292.3	256956	89042.5	53233.4	16142.9	6883.6	52916.1	128892	239230	126555
cmp0060	288846	141254	1.95897e+06	765857	763304	1.93704e+06	3.30954e+06	1.89409e+06	5.03912e+06	1.41781e+06	2.63675e+06	2.65047e+06	3.84327e+06	948796	1.17351e+06	1.544e+06	1.83131e+06	2.92289e+06	502051	2.60335e+06	7.8982e+06	3.84597e+06	5.13818e+06	2.51742e+06	1.81216e+06	3.64604e+06	313603	668581	1.31022e+06	5.25696e+06	1.77096e+06	1.89974e+06	1.48158e+06	965854	3.59907e+06	1.21924e+06	500936	3.40493e+06	4.73799e+06	1.05517e+06	3.85121e+06	1613266	198932	4.3775e+06	1.99671e+06	653572	81089.7	852393	2.03132e+06
cmp0061	42675.8	28876.2	1114768	121808	349087	807188	281970	240169	950320	240462	339235	779488	386604	155710	545084	1.27555e+06	430153	1.29201e+06	50981.5	523453	1.49889e+06	740852	1.84592e+06	252812	254753	376792	207495	79418.9	583817	898324	996871	1.58719e+06	1.85342e+06	571735	636525	734541	57705	2.19315e+06	856395	377102	3.1062e+06	929503	25526.1	1300265	280457	312629	41554.3	224820	1.13241e+06
cmp0062	207665	61416.8	6706.2	33906.7	29278.3	24687.6	28406.5	36637.6	28469.1	39855.2	154248	6580.3	9896.75	16069.5	19230	36632.3	9360.05	27897	96753.1	40929.8	32666.9	13668.2	29983.9	15227.8	32810.2	8001.9	68818.8	44623.6	39873.3	209610	46199.3	10271.2	74125.7	189582	8001.8	5446.9	15881.1	32873.3	239707	14175.4	11494.2	39577	102491	14308.3	31701.2	7073.7	5458.6	51560.1	13242.6
cmp0063	1.68528e+06	2.05649e+06	2.21598e+06	1.781e+06	428644	1.65035e+06	2.43234e+06	1.80962e+06	2.80241e+06	2.77694e+06	2.04823e+06	3.08701e+06	307884	1.57537e+06	2.13439e+06	1.45503e+06	412384	1.5631e+06	1106654	1.14789e+06	1.83499e+06	1.2136e+06	1.2518e+06	2.39863e+06	2.43111e+06	1.27239e+06	233494	151817	753124	1.19779e+06	896797	1.14025e+06	1.41618e+06	1.2474e+06	2.14054e+06	1.22838e+06	1.02814e+06	2.2319e+06	229800	1.43237e+06	998805	944723	1.17813e+06	379508	283397	1.45576e+06	1.5074e+06	3.13332e+06	2.20497e+06
cmp0064	17612.5	14513.4	12801.2	32473.5	7642.25	21925.7	35433.2	7712.3	6596.1	30592.8	13758.1	27799	14887.3	8919.55	26377.2	16537.1	7302.25	8428.65	3190.95	7481.3	5866.2	8028	10727.2	8224.05	5502.3	1448.9	16387.2	25362.3	3735.35	10889.8	6051.9	5684.5	18450.7	3978.5	2486.5	9783.7	34803.4	16338.2	7925.8	12626	5891.15	27287.5	3403.25	17042.6	16611.6	2667.45	10272.6	4253.8	9415.35
cmp0065	46117.8	40704.3	61926.8	59277.8	85387.9	56006.9	65713.3	33350.6	6498.49	80652.3	24868.1	187582	39536.7	39189.2	82247.6	27440.8	140707	15508.5	3281	21391	21709.7	28547.1	35395.1	26351.5	14742.5	5056.67	291657	218903	6850.94	58242.1	7365.81	14516.8	459832	9935.5	4826.45	22942.7	28625.6	117776	7590.4	60122.6	14494.5	72562.4	29395.8	198581	64217.4	1511.35	111923	12950.1	63100.7
cmp0066	157585	174885	162987	412187	261528	528216	319083	268468	289083	161024	174653	405673	263267	427570	345957	494184	457513	62516.6	241233	322853	576321	425839	567606	231491	298075	271616	291126	341225	423308	706082	528479	580412	449949	234983	439293	464662	885086	693121	775667	942523	805382	97592.6	484250	654551	212617	357214	310077	121202	1.87942e+06
cmp0067	686.45	816.3	1270.95	485.45	518.2	835.3	758.45	#VALUE!	2625.85	#VALUE!	777.3	517.9	#VALUE!	#VALUE!	431.8	1269.35	1034.5	#VALUE!	428.1	435.45	566.75	472.2	#VALUE!	524.4	#VALUE!	#VALUE!	#VALUE!	#VALUE!	806.15	#VALUE!	1037.65	4175.35	1288.55	3678.6	846.35	837.05	694.9	647.55	#VALUE!	#VALUE!	517.9	518.15	804.45	1069.9	531.1	462	#VALUE!	775.25	#VALUE!
cmp0068	311645	350299	502846	465854	296951	297200	191906	374427	453735	336140	375473	761020	179496	333929	436410	650995	326525	164884	1.07396e+06	395525	160130	280175	84209.8	1107716	431706	206115	558981	579941	1.12883e+06	458792	822190	787597	218456	403224	63355.2	317538	314369	581579	103997	139442	638339	608468	265440	58866.8	23730.2	228524	257521	282530	371437
cmp0070	113776	73609.3	256863	109526	151818	108809	197255	310267	323140	764411	444587	1.07908e+06	224038	183044	106865	597223	308136	646904	35729.6	417319	544177	692711	100470	122348	203442	15702	152664	177769	32766.5	119796	45422.3	70217.1	522348	14452.6	141271	440109	59726.6	125898	1.03062e+06	72810.8	104264	1.87228e+06	131964	2.54219e+06	2.5665e+06	76726.6	28742.9	36369.9	7786.49
cmp0071	15374	11756.2	5499.45	2968.35	4785.55	17656.5	10054	15937.1	29592.3	3732.95	9856.3	5318.75	15625.5	17682.7	30709	73052	9706.05	8570.75	136746	36697.7	1339.05	37383.6	2877.1	33023.9	2950.75	27269	14116.8	44538.7	21102.5	12285.9	12974.2	10186.2	3213.95	17961.5	#VALUE!	31964.8	11959.4	47046.2	18911.4	14851.8	20444.2	2433.65	8000.65	3981.3	1308.25	10882	3127.5	4281.55	23327
cmp0072	390268	612880	1.17804e+06	1.83615e+06	994034	1.63922e+06	3.31405e+06	3.36234e+06	645950	3.54627e+06	1.09799e+06	1.57217e+06	1.07151e+06	2.11442e+06	1.03151e+06	1.21489e+06	411813	518849	696854	1.31826e+06	3.49808e+06	1.42431e+06	2.15388e+06	1.61389e+06	2.17644e+06	3.32514e+06	1.4988e+06	4.50379e+06	573863	438173	737090	355735	1.02944e+06	121237	383261	349213	899124	946094	3.68062e+06	423807	426584	213040	4.77003e+06	1.45709e+06	1.23988e+06	1.24386e+06	2.10376e+06	1.40744e+06	70512.4
cmp0073	128200	115025	52150.2	107466	41697.2	61179.7	40179.2	41726.9	93974.2	31614.2	47192	136238	58966.7	33373.1	65872.9	81521.7	58776.4	67616.6	1.07429e+06	151211	23497.8	43832.8	41784.8	193035	70123.2	31623.3	235199	372414	95177.7	220095	73472.5	75043.2	49233	198896	23086	56781.8	274852	164484	31141	170089	84237.9	78251.8	80100.1	16730.2	12670.2	67161.6	13518.8	21761.3	408873
cmp0074	2.53842e+06	2.72849e+06	6.8361e+06	5.2401e+06	1.15863e+07	7.38759e+06	7.98538e+06	7.48694e+06	5.35283e+06	6.28669e+06	5.6526e+06	9.43676e+06	3.70916e+06	5102790	5.07431e+06	7.78383e+06	5.79007e+06	2.71812e+06	3.69841e+06	7.63914e+06	5.04621e+06	7.26642e+06	7.81825e+06	7.92952e+06	9.36056e+06	3.30001e+06	3.84604e+06	3.82114e+06	4.28178e+06	3.12808e+06	5.42829e+06	4.5242e+06	2.85337e+06	5.2001e+06	822321	2.8064e+06	3.42892e+06	3.26001e+06	6.01966e+06	1.89285e+06	4.55956e+06	2.8177e+06	5.01674e+06	2.03369e+06	1.30817e+06	2.31381e+06	5.17856e+06	5.13561e+06	2.05164e+06
cmp0075	672602	889373	1.55265e+06	1.32303e+06	901367	948605	809682	924339	1.01119e+06	933790	711237	2.71831e+06	584031	1.28333e+06	1.28454e+06	1.10823e+06	1.43413e+06	177115	3.66507e+06	1.18754e+06	490442	321225	219949	2.81068e+06	973344	277982	2.35209e+06	1.30231e+06	1.43132e+06	939549	1.21526e+06	1.15603e+06	168532	250570	134481	809066	939549	1.30085e+06	173884	291448	1.18471e+06	466197	377232	37125.6	43987	379457	182863	250931	1.10743e+06
cmp0076	58270.3	99086.6	315051	246151	154542	250505	134854	291689	174434	11151.3	117498	107610	67032.3	498887	472274	420416	106685	253443	894889	601775	177513	52062.8	12955	1.44202e+06	225386	147040	514019	432234	446750	618746	365153	293083	90641.9	55449.8	134976	502750	114084	549795	1.49882e+06	237299	505833	14194.8	111107	440414	199546	541692	376065	1.27919e+06	432742
cmp0077	332004	308656	256898	188959	477042	425193	51636.9	218036	142906	77607.1	188351	91914.5	155641	866140	364694	173161	219851	216157	412242	293498	166525	88339.3	253353	186114	163751	248812	416838	126400	368733	187022	474154	291158	60952.3	376350	644683	337948	154038	161814	566980	60872.8	309006	162964	699045	216081	451842	150509	436472	180198	383739
cmp0078	499053	416493	468259	1.35362e+06	510614	547230	848850	425191	929142	512666	428142	888298	327342	454468	639154	562558	375383	641893	2.30841e+06	834737	587462	267618	190086	2.15645e+06	963234	500791	1.46869e+06	654730	649689	964538	559829	298332	557184	1.20172e+06	115133	366299	657242	1.3529e+06	8.29341e+06	736529	706266	2.15341e+06	961271	5.03415e+06	2.37295e+06	1.59176e+06	631808	765868	757478
cmp0079	228198	279435	955294	427002	383872	406445	396942	384371	348262	193584	223413	806916	181913	419309	558056	461844	788525	46556.7	1.0753e+06	841372	130051	167525	128794	1.00363e+06	539914	134650	1.21945e+06	683604	808233	388322	482204	481986	32824.6	116587	24595.5	249607	283893	625542	188068	72766.1	578174	214157	212119	2761.85	553.772	119904	35901	60508.8	429260
cmp0080	8.1474e+06	1.13079e+07	2.02807e+07	1.79281e+07	1.21972e+07	1.15116e+07	7.09243e+06	1.0808e+07	9.17225e+06	5.23521e+06	4.59955e+06	1.89814e+07	4.24068e+06	1.13047e+07	1.42419e+07	11428421	1.68716e+07	966352	3.71355e+07	1.77629e+07	4.09233e+06	2.46192e+06	2.7215e+06	3.06346e+07	1.76512e+07	2.02657e+06	2.42857e+07	1.53855e+07	1.79879e+07	1.13233e+07	1.24837e+07	1.18474e+07	536784	1.98441e+06	444420	9.19394e+06	8.95728e+06	1.48564e+07	1.42781e+06	1.97139e+06	1.26823e+07	2539905	3.4779e+06	39987.7	19589.6	3.52666e+06	985637	1.94418e+06	1.17565e+07
cmp0081	3302.2	7096.1	15737.5	100864	26891.2	91375.1	28590.8	44409.8	169812	15069.2	59159.4	13145.9	70162.3	35429.6	54732.1	320224	40643.1	40033.4	1.2594e+06	202016	52670.8	28995.1	84660.6	149698	7828.05	117049	271004	107545	219523	67703.8	366668	143210	112150	340466	4349.5	48852.3	90260.5	79430.1	1.00387e+06	13638.2	114975	191759	260296	62967.2	35744.9	222937	7792.95	68714.6	383337
cmp0082	62393.6	73150.1	368722	220778	42550.6	109126	93661.2	85012.6	22392.3	136570	108384	135721	109642	98436.9	52557.9	36998.7	79661.7	5067.4	51365.1	53527.8	82771.4	39283.4	118101	158491	82689.2	104833	682112	733818	11047.2	119485	15472.9	9847.5	163458	1496.4	22407.3	31339.8	223607	75830.5	33550	11378.4	10120	21700.5	48725.8	38601.5	12270	91973.6	50521.4	10874.2	29920.6
cmp0083	343097	282046	154288	234890	198187	182733	227587	581956	359866	331045	379017	463210	213160	239937	233715	396234	318724	335472	222986	280108	331118	320889	303495	362917	245205	211699	281912	237828	298094	336132	283194	283917	552485	652733	435348	201121	200229	182005	436916	207015	347846	200462	214144	196777	246363	309079	233015	349222	267808
cmp0084	127803	126880	53744.7	145089	94560.8	125134	498201	190840	34546.7	387943	164984	170534	191058	169756	191160	109400	111572	47846.6	53334.8	65617.9	78250.1	182467	115216	36328.1	36387.7	45891.8	155977	268512	39555.8	203198	42223.6	39602	599504	48012.2	10403.6	70071.9	187050	170437	102067	160036	67899.6	374996	88842.9	426799	156480	82983.4	83800.8	16788.9	117233
cmp0085	7621.85	9432.75	9560.95	54086.2	11000.4	17745	18908.2	12205.5	22878.5	9645.65	9627.7	14680.2	7628.95	11045.8	14260.2	12269	3967.1	17541	73401.7	20331.5	19588.7	3822.85	4502.1	96284	35880.7	15430.9	49657.8	12967.5	25215.8	19188.4	15789.5	8792.45	11577.5	44948.1	2959.8	9706.9	14190.4	47639.8	808282	17286	20873.2	98856.3	30951.5	483966	103130	66701.4	11515	28276.8	23070.6
cmp0086	145183	145651	589784	986370	301010	126954	177015	220659	356528	106525	652503	423802	16641.9	887297	856354	750430	506348	229762	80121	363804	381253	466957	145436	662876	885426	140980	169953	485774	109620	270805	100559	94866.4	1219.63	66797.8	118076	265382	4593.32	362470	17114.8	1594.44	95142.1	381912	127128	20843.1	13763.2	244647	495309	734662	56810.1
cmp0087	51168.4	30548.3	641311	65906.8	90893.8	470032	601951	101027	601951	39631	406732	288686	247872	151386	174833	180629	200241	109080	147380	299697	1.50886e+06	461650	337362	217258	67010.8	206902	77192.6	69008.2	167529	3.44308e+06	185670	262357	258266	133700	409953	80125.7	112684	922084	145911	38719.9	558113	43109.2	7406.1	112735	31286.5	72073.1	22060.5	111080	905520
cmp0088	11818.5	11046.9	203432	439129	107797	220033	101086	137178	330897	163845	225033	251595	358863	167939	255180	128915	190991	179231	255090	190614	137548	172776	72945	380452	221274	114382	15827.2	23739.6	393894	20293.5	339284	322814	95626.3	181266	129810	308993	29091.2	241608	31405.5	12994.6	326173	207868	4317.92	38521.1	28168.5	107329	63736.2	117483	3957.05
cmp0089	262352	284106	335294	388878	196498	256891	171821	227772	298427	316335	264239	658144	149937	300695	258115	490212	329259	143042	815500	321731	130531	208874	68378.9	768860	282856	141755	599987	466668	812439	356714	618873	560700	129752	320357	47247.7	247008	197419	408351	107804	151304	501526	458402	197986	46753.6	29132	197327	176757	279962	332143
cmp0090	723989	709530	305931	678027	1.0153e+06	882849	315774	581475	552287	287375	827484	312580	267786	1.32332e+06	540810	899995	490452	247346	838196	517056	746073	418787	704090	263687	97524.8	612433	1.03626e+06	223448	380839	206772	366325	280054	120261	978297	970528	788690	256650	305646	905002	167433	324025	202384	429443	241134	260579	266399	738131	251371	613804
cmp0091	258115	256913	98625.8	90731.8	278944	266162	39136.7	95497.4	65702.7	59771.8	208746	101320	48017.8	492325	209029	175029	132531	122102	113161	91344.9	114341	72148.3	56851.9	109873	76710.1	123360	305355	124958	131241	53494.9	115492	85159.5	149743	231906	220750	146438	98595.7	153280	228657	49918.8	100791	158611	196900	65277.6	83314.1	83938.3	360686	74274.5	64646.4
cmp0092	512775	646192	2.27192e+06	714511	424929	609243	1.67195e+06	263870	277306	367301	515250	1320939	283329	737877	489276	423485	666799	69367	221614	298511	814337	575448	314645	1.05453e+06	409756	278244	4.72802e+06	1.60627e+06	80397.2	994623	62033.6	61095	1.4667e+06	35541.7	269425	94581.2	1.76577e+06	933382	66748.6	132739	107607	51724	60914.4	187004	47484.7	467234	210839	40163.3	705230
cmp0093	114192	40322.9	89025.1	64758.6	598271	11454.9	4046.35	61614.2	9812.95	49867.8	29258.8	25073	11838.2	272602	1487.45	132719	43238.2	5366.25	518024	697032	33164.7	38827.3	22438.2	13710.3	5938.55	4419.75	92464.2	102730	17674.1	1.20063e+06	33314.4	31532	460048	556978	6245.75	11731.6	226683	30356.3	216873	129886	3874	5074.85	116091	8214.7	73021.9	202920	22318.6	17705.7	741370
cmp0094	483440	537577	406400	397192	323556	432858	250643	341963	364384	268195	385667	475080	282019	463123	269586	633499	498490	618997	774463	545373	242464	426781	414168	573911	265309	362175	881989	378909	1.00504e+06	554123	1.15368e+06	715026	127501	982646	174115	324553	965634	506963	509814	227923	690865	737792	716444	399803	610743	425562	209517	485938	652500
cmp0095	1.32542e+06	1.30672e+06	835446	2.23881e+06	383784	1.4934e+06	1.25347e+06	3.53493e+06	947901	1.81705e+06	1.55298e+06	1.32029e+06	647383	1.93209e+06	540705	1.56446e+06	1.18369e+06	1436146	1.34066e+06	1.50775e+06	1.50251e+06	2.29815e+06	1.09268e+06	2.46494e+06	4.18391e+06	5.37408e+06	734787	1.70761e+06	1.16318e+06	606387	810065	599896	1.19788e+06	374419	274067	832588	554084	898021	2.28127e+06	1.12581e+06	958051	357771	1.73167e+06	1.34335e+06	1.11873e+06	1.26448e+06	1.84588e+06	1.28697e+06	826970
cmp0096	454644	446020	318797	416135	409916	93363.2	487248	262323	686675	556894	58390.2	261232	449134	69657.1	23714	47028.8	197545	519811	561777	371466	492824	651450	654866	642006	481666	556776	545070	129502	199004	408561	380369	282931	295144	68899.2	298243	657883	342201	438318	338016	288214	304299	517615	315688	233729	193449	830661	24127.5	320625	549448
cmp0097	1.45182e+06	1.77167e+06	350247	901214	697792	664366	660623	904370	585356	889829	571236	2.38629e+06	317248	709475	463942	1.61725e+06	782356	481335	1.1042e+06	254634	552196	1.19437e+06	523066	554166	659914	450174	268543	1.4103e+06	3.1114e+06	1.14396e+06	943726	1.40518e+06	721379	769538	521912	407332	566215	852533	216375	720837	1.9304e+06	2.30954e+06	809829	83827.4	116303	822909	1.2507e+06	810561	1.59674e+06
cmp0098	598.15	893.55	5919.75	20079.3	13063.3	5579.15	587.4	1446.25	16811.6	2936.65	16353.9	7370.5	4668.75	5767.55	11032.5	2271.85	3810.8	2349.7	162595	4369.8	2612.1	7149.7	4083.35	16238.6	4608.9	1417.5	20839	1644.2	52980.7	2838.15	53181.8	33964.5	2865	18627.7	#VALUE!	2595.6	4690.35	3544.95	21246.8	266.977	25006.2	51073.6	12897.5	6915.65	2555.65	6155.95	4736.2	5543.15	9863
cmp0099	1.79049e+06	1.62287e+06	1.09589e+06	2.37847e+06	1.4494e+06	272394	2.03506e+06	1.16015e+06	3.4901e+06	1.48518e+06	178663	1.41441e+06	1.88828e+06	231014	89286.3	191139	464184	2.904e+06	2.84882e+06	1.95873e+06	1.42891e+06	1.58669e+06	3.4136e+06	1.95693e+06	2.14052e+06	1.74494e+06	2.80638e+06	753636	1.83483e+06	2.9004e+06	2.8745e+06	3.35673e+06	1.22634e+06	171210	1.94373e+06	1.80709e+06	2.10184e+06	1.40352e+06	2.00699e+06	1.22679e+06	2.98969e+06	1.60656e+06	1.56793e+06	1.18348e+06	1.53669e+06	3.43746e+06	321920	1.54124e+06	3.86818e+06
cmp0100	146394	199416	186227	142594	183920	337773	282576	316374	611594	88270.1	201039	390694	310423	232052	484375	666813	284930	97128.3	2.39307e+06	961168	74098.9	310824	125100	1.00614e+06	144294	310699	311155	436780	530204	319885	247822	301838	37040.7	107567	6984.21	354689	274673	1.03267e+06	323280	173962	533915	21586.9	167948	58415.6	15219.6	101064	28861.5	39835	585108
cmp0101	12840.7	19956.7	363780	685113	328156	518213	192343	253059	351593	551120	302698	329563	284324	396525	542214	365104	272545	315813	163783	186781	252335	291566	94530.9	946192	451515	199638	12515.8	22782	1.1854e+06	10127.2	867048	974085	273794	193396	106648	952330	16062.1	301366	43297.5	3364.85	717077	1008249	4900.4	58693.5	46059.2	556235	576219	663764	2496.55
cmp0102	270149	180175	105005	87935	134855	316297	31809.8	102743	155355	37864.7	100112	34729.5	152846	157733	45122.8	785533	97471.2	245700	241690	162282	54846.6	169477	232066	127747	9190.55	199233	702623	164736	346115	240225	445045	182604	19838.8	1.01357e+06	135604	205240	335224	180138	614111	272961	207103	113604	204551	316891	557216	456194	14912.7	51437.7	789489
cmp0103	416599	303817	353593	1.85109e+06	2.04495e+06	1.55912e+06	1.7213e+06	659332	3.42025e+06	520751	259148	2.74887e+06	1.08309e+06	807895	1.00195e+06	1.54643e+06	295193	487105	1.02081e+06	1.45938e+06	1.83968e+06	1.23308e+06	1.08872e+06	1.01789e+06	1.19675e+06	1.59454e+06	1.88964e+06	410407	1.8912e+06	2.79757e+06	1.87204e+06	1.68567e+06	1.43875e+06	1.74412e+06	869535	5.63995e+06	1.28788e+06	1.2141e+06	4.74127e+06	1.67527e+06	2.31645e+06	403193	1.54625e+06	373887	346825	2.16546e+06	1.09012e+06	779479	7.13874e+06
cmp0104	150383	160966	50784.3	108526	58777.3	65911.3	74590.6	74674.5	75789.8	105181	75866.2	241557	42211.8	89797.6	74914	208522	90444.5	43283.7	196667	51563.2	48939.8	87883.8	48884.6	115428	88547	48924.3	63063.9	147597	358872	120456	126303	206227	73274.8	103897	42640	50313.5	73770.5	88800.9	27471.4	75647.4	212934	236428	72777.3	8839.97	7546.05	89419.7	125415	86122.2	146915
cmp0105	101758	131793	115546	75052.4	81245.3	78733.7	76943.2	50256.2	149041	89466.2	52004.3	131775	16587.2	78098.4	120372	307060	64674.7	69968.2	158354	81873.4	83818.4	40656	59775.6	336510	68216.2	45709.3	459735	260666	119892	161028	66900.3	72331.2	28209	48098.3	35688.1	160783	77491.8	120746	710463	165060	93286.9	230007	80023.1	633562	206108	81638.8	145842	275508	47372.1
cmp0106	758094	627103	723371	1.05245e+06	1080162	1.58787e+06	697579	1.31486e+06	1.17196e+06	397047	727314	439262	1.27937e+06	635641	477716	782241	1.56722e+06	1.59107e+06	1.18571e+06	1.04487e+06	574137	551204	1.05919e+06	1.13286e+06	476133	1.13779e+06	716324	351649	275974	204703	290957	280820	315917	1.21314e+06	161001	718275	298227	719912	519245	366529	224573	700203	506191	466309	737559	1.32147e+06	179783	135960	744662
cmp0107	66811.9	115343	418869	390504	215553	371563	159348	249849	478025	262925	313766	730758	83685.8	640508	409352	688884	392918	50558.6	1.3821e+06	409803	117839	82717.5	108458	886111	379699	54504.7	309351	267624	1.00738e+06	121296	933943	790505	72933.1	92719.8	9096.9	151532	68642.3	804827	110316	33291	555475	435797	157820	14133.6	12684.9	252986	37329.2	80508.6	270788
cmp0108	2.31202e+06	2.26949e+06	1.56124e+06	2.11523e+06	1.86697e+06	441745	2.7729e+06	1.48453e+06	3.51483e+06	2.53332e+06	283565	1.30145e+06	2.46054e+06	330436	70169.6	298034	871372	2.87682e+06	2.74002e+06	2.1926e+06	2.25952e+06	3.61363e+06	3.30005e+06	2.59337e+06	2.34761e+06	2.83643e+06	2.45825e+06	532664	1.22509e+06	2.35694e+06	1.92887e+06	1.46865e+06	1.37674e+06	324658	1.59502e+06	2.60121e+06	2.27143e+06	2.11019e+06	1.73974e+06	1.74756e+06	1.64588e+06	2.71491e+06	1.31556e+06	1.23162e+06	788538	3.96289e+06	101239	1.62939e+06	2.50656e+06
cmp0109	153347	155294	402062	357930	367671	510791	480965	392885	416189	232242	527667	474132	296256	174412	210541	306752	387385	405308	552444	353302	343295	330618	253268	395020	409397	424165	304333	304888	202372	237105	174840	209287	304606	414465	87473.3	160108	160895	709186	301195	198538	279336	252119	305800	271478	74555.2	148349	94934.9	78019.5	561405
cmp0110	588207	389606	266290	879803	1.02043e+06	981931	773075	262094	1.76866e+06	550782	630593	154520	534055	734679	284567	3.31894e+06	280719	961960	646076	865461	362507	1.01574e+06	1.61153e+06	380368	133703	562664	1.05516e+06	242701	681104	185484	1.21586e+06	691983	34584.2	1559375	595388	537541	715283	207138	1.16703e+06	444335	432916	404953	854699	532629	772731	1.17864e+06	157758	983141	699935
cmp0111	265599	221618	108216	131660	420340	417027	44450.2	142414	92769.1	44775.5	33023.9	117406	304128	1.51395e+06	1.4413e+06	37347.8	102141	170007	201817	254530	148039	39002.4	410121	157191	460387	842775	222576	37612.6	403306	41881	488936	440775	134073	94107.1	2.04549e+06	69981.4	177371	292034	317259	26813.5	330847	292818	1.07451e+06	87465.7	143741	487167	322539	29333.2	324840
cmp0112	2030.6	3178.15	6583.9	3591.36	36544.7	12988	8998.05	2651.3	89469.7	6727.29	1735.57	6059.02	12596.4	2794.15	6265.31	18470.7	6652.4	10809.3	10599.4	16233	1788.7	6142.58	8386.9	7399.9	4947.73	6252.4	4951.61	3992.76	20555.1	6489.15	17968.4	47386	3339.16	5858.5	3529	13191	2006.53	3236.59	3307.92	6804.95	14638.7	8111.5	2434.4	3553	7869	7885.54	15509.6	8636	11381
cmp0113	705344	462343	160344	369128	372757	193483	122616	188185	261919	225103	189959	158688	279412	280186	105960	519758	130544	725691	259299	212776	257929	340720	467983	474928	88599	804267	1.29332e+06	127647	508467	522870	906350	456654	151844	764060	362336	198852	782477	454070	457054	156339	465662	1.03102e+06	707833	352644	625927	971503	141280	488878	363894
cmp0114	7714.2	5716.65	616.1	1344.9	1918.05	5261.25	1549.85	4327.75	16546.2	1286.95	991.45	1.7949e+07	14659.7	3765.65	18785.5	24709.5	3034.05	1326.62	2713.03	1999.35	1686.55	890.1	16055.6	1959.4	2391.85	1376.3	271816	16335.9	27755	6.58675e+06	10262.1	29519.3	923597	9410.8	2708.3	172823	11904.8	9.95422e+06	17455.8	22909.5	18399.8	7.01853e+06	21848.2	3517.9	67764.5	1261.6	1.89808e+06	4106.3	4586.85
cmp0115	761772	630542	676875	980477	1.14772e+06	1.94076e+06	639333	1.20317e+06	1.19449e+06	497153	818413	456106	1.16927e+06	636522	448443	766919	1.59747e+06	1.4283e+06	1.06237e+06	993851	591496	597090	1.03608e+06	1.03211e+06	494687	1.14326e+06	816440	360883	294889	183017	306968	280252	343862	1.11774e+06	142381	681944	257263	709870	616893	360425	241021	697411	448117	473408	722066	1.15737e+06	186508	121057	813936
cmp0116	33176.4	35674.9	13763.4	15286.8	59219.7	64175.7	7637.5	19776.2	16774.2	9461.35	6126.75	21400.5	37879.1	249138	194939	8347	14713	37072.4	35631.8	43399.2	27525.8	10296.1	68742.1	28577.6	90468.6	143808	23697	8028.35	85006.6	7645.8	87963	66055.4	25240.5	24311.5	323106	14528.4	20535.7	65415.4	47480.2	3823.7	56503.1	53471	185440	9148.6	27790.8	87915.6	65046.1	10191.8	55365.4
cmp0117	37562.8	25969.3	49618.2	137883	106318	78386.5	190444	300164	681683	151989	81568.9	227575	153136	148221	76491.5	408318	193650	112433	213484	362354	467268	97176.5	178068	130832	170973	78668.8	18504.4	141927	17319.7	43042.9	50593.8	28469.1	109706	82711.4	73470	44996.2	32526.8	15470.7	89084.2	34787.6	17481.6	13741.4	13043.5	10573.2	12046.4	133631	44699.2	39740.6	37925
cmp0118	207075	204706	62216.8	174118	385402	178438	19318.2	52158.9	68299.7	47835.8	147999	91565.7	67987	827090	186792	82211.6	96043.6	102185	233264	81489.8	118621	69181.2	176924	109311	176281	168475	294655	90088.3	507286	80196.3	839950	539266	86511.7	111372	1.17201e+06	135910	152485	155505	395386	45267.8	574177	250084	462925	115153	146562	253726	296793	63327.4	140791
cmp0119	8.58095e+06	8.51695e+06	1.7731e+06	5.50201e+06	1.40637e+06	2.85528e+06	2.21754e+06	1.96869e+06	823781	2.03011e+06	1.5881e+06	3.5075e+06	1.40928e+06	1.69764e+06	1.07886e+06	2.64399e+06	2104657	2.57631e+06	1.93589e+06	1.22921e+06	3.01665e+06	2.24313e+06	3.09965e+06	1.65076e+06	2.18489e+06	625172	1.8403e+06	5.05653e+06	1.28742e+06	812478	1.1953e+06	661945	2.60578e+06	117625	671023	2.23075e+06	1.17743e+06	869479	1.37613e+06	4.22761e+06	900917	1.16668e+06	1.19419e+06	1.4847e+06	1.58942e+06	1803334	2.392e+06	3.05647e+06	259818
cmp0120	55146.5	31019	1.33927e+06	143992	722262	706001	583704	343850	1.82323e+06	559069	1.19806e+06	3.10922e+06	930250	140741	624578	2.10382e+06	1.72146e+06	1.23565e+06	52032.2	434596	2.07797e+06	872435	3.42188e+06	340117	228954	295805	95525.4	46311.2	374596	495826	1.04253e+06	1808663	1.68327e+06	198869	405084	320167	31144	1.36197e+06	1.42356e+06	256126	2.00603e+06	589099	22343.2	793355	259125	165710	6469.3	76855.9	573852
cmp0121	36692.9	21070.4	69629.8	444571	121573	235762	25819.5	76513.9	358097	45280.3	76270.3	147671	300538	25956.8	88647.6	74996.6	94175.9	129229	143028	609521	69289.6	102107	132374	236486	228596	64882.1	87452.6	34245.9	40214.8	23210.9	34981.6	64489.7	199636	204619	52975.7	148059	123900	322370	124689	33542.5	39922.2	35762.8	141627	109513	89323.2	265069	12177.4	12439	479281
cmp0122	336763	302152	93278.8	273462	381431	401751	75522.1	147300	301628	132287	171678	97033.6	341773	206773	59499.3	809396	88823.4	549251	1.06758e+06	301683	200656	307294	456436	657912	46785.9	814449	1.54519e+06	238658	317581	614192	437453	203668	206442	2.02575e+06	347165	291401	371033	818236	2.24813e+06	306086	251082	314004	512207	218386	291514	1.66557e+06	62999.6	131146	606185
cmp0123	498874	644003	999663	875513	416643	467000	1117220	1.22742e+06	276310	2.82969e+06	822145	1.47926e+06	746534	1.13292e+06	381982	611359	1.29313e+06	120167	220325	651598	677117	309567	312348	659442	422021	523507	3.3008e+06	4.81337e+06	215397	1.13842e+06	167656	137538	791185	32180.8	248193	411396	861940	1.53554e+06	284701	241638	107402	404645	345711	921606	294592	118701	377718	124336	240980
cmp0124	75629.2	52296.2	217872	156817	154863	110014	607504	211399	64439.7	544070	40629.2	290407	163590	298181	188556	145985	401267	59321.6	98532.1	91577.1	154257	76464.9	219164	244906	148458	27386.8	92457.5	164989	89195.2	50857.7	188160	98688.3	92762.9	4288.15	4337.25	65174.9	113358	284000	74958.4	37512.5	176540	119064	24409.1	74001.7	36169.1	22894.2	1050.7	37773.5	29349.3
cmp0125	139951	121484	147440	63944.4	30109.9	114055	14430	51960.8	14505.6	74074.9	248183	35592.1	38926.9	505220	40086.1	428713	44119.5	31294.5	58595.6	20993.8	121027	15945.2	73315.8	35990	13527.6	40403.9	544453	74408.2	134675	113225	111976	79414.5	7183.5	45474.9	432247	50039.6	386236	59272.3	75640.9	142180	76235.4	34593.8	80053	45067.7	34449	61700.7	17559.1	95970.6	115878
cmp0126	52218.2	44343.1	29374	142451	44763.7	51993.6	17207.3	29487.7	36751.6	28704.5	654410	1.98083e+06	50662.8	1.19954e+06	22284.1	1.5212e+06	79261.2	89634.9	910288	55671.2	46563.2	66891.6	34907	2.62063e+06	1.36629e+06	1.0066e+06	2.10442e+06	4.02964e+06	3.05066e+06	1701641	2.87023e+06	2.96724e+06	22381.2	247851	221698	8880.4	50646	1.69224e+06	25526.3	61591.4	2.83027e+06	2.31329e+06	25163.1	495262	264277	875500	4544.95	30536.6	1.25424e+06
cmp0127	184883	113463	39886.1	420663	134424	133511	37611.8	90025.4	97945.2	67667.6	2.57548e+06	6.84958e+06	140908	3.4474e+06	48510.8	4.2344e+06	209387	279232	2.57674e+06	125372	80451.7	84202.9	93962.6	9.02595e+06	4.88862e+06	3.09172e+06	7.48328e+06	1.15104e+07	1.15417e+07	4.33443e+06	9.92879e+06	9.57448e+06	50356.4	652729	851810	21933.5	113147	4.8648e+06	27392.8	194371	7.07524e+06	6.79655e+06	55475.4	1.83947e+06	709147	2.92899e+06	16650.8	79725.4	3874379
cmp0128	76878.7	61681.2	175856	160170	375995	30779.1	5048.8	88304.2	171074	87276.1	11197.4	42275.6	61841.8	11782	1457.3	#VALUE!	17054.2	79544.5	534786	225507	234836	72091.9	131866	105688	116526	8874.65	94402.5	#NUM!	120785	1454	297915	208226	437707	5442.9	1073.6	3621.9	111250	350918	178999	#NUM!	168834	185203	145893	24806.5	98893.4	387702	#VALUE!	27502.8	220573
cmp0129	134869	78716.7	28163.4	938317	274071	2.93436e+06	37845.8	192213	89759.5	127077	210321	50181.4	251583	1446.2	5114.6	10700.4	701620	6955.45	825100	614812	49362.8	28496.9	546499	167834	13822.6	12248.2	16297.5	581810	833505	176408	991961	1.45143e+06	741212	893295	67239	81266.6	42456.9	11477.7	43243.6	11341.6	497270	67755.1	77194.1	117022	52982.9	324296	677776	843669	33326.4
cmp0130	11215.8	10454.5	343658	427527	139369	215517	174162	271403	226207	307975	239971	249108	269897	305667	521028	163222	115629	54257.4	171618	202600	155813	161253	72820.9	695341	245637	88686.9	6314.35	11455.5	498209	4974.7	443044	456307	60769.5	45079.6	63961.1	113248	24414.3	337026	37685.6	8798.3	473280	46904.3	9778.65	29247	11018.8	144546	140487	132334	#VALUE!
cmp0131	195044	550663	1.20981e+06	955515	235343	524324	789237	879316	401211	153890	137930	1.30449e+06	426686	833838	1.07531e+06	442289	1.87133e+06	68785.9	5.24973e+06	1.47278e+06	79898.1	177197	74199.4	3512451	835010	71174.9	1.99815e+06	1.30941e+06	1.11211e+06	779063	872100	923961	15326.1	39392.3	4505.15	253482	1.01465e+06	1.82448e+06	164741	189490	1.42967e+06	11849	485259	8397.5	2200.15	27513	33140	29426.3	686154
cmp0132	26480.6	33558	225571	53943.9	506303	111743	43101.8	94306	336577	7233.5	256255	86052.5	41649.7	96403.6	238070	256433	75619	564900	137260	307467	124968	58711	16382.3	162382	186583	133494	65391.8	7262.69	54152.9	63353.5	136716	149621	69874.8	13848.2	88353.1	130840	23877.8	3239.83	79062.6	18497.4	152365	5189.61	5538.57	5814.82	5268.4	51814	55352.3	67380.1	12952.2
cmp0133	15448.8	13567.5	5286.75	30100.7	9185.2	13532.8	6196.1	8505.95	26821.1	19745.8	309926	1.06492e+06	8120.15	271960	3207.55	860570	9348.25	16897.5	37322.3	19565.8	11277.8	3346.65	8806.65	343808	417809	140799	181065	426828	544175	648337	141585	178588	6023	18935.3	84811.9	7862.45	9236.15	544373	15974.6	20401.5	238934	632084	15650.4	48501.9	49424.8	344560	3763.4	6544.35	913633
cmp0134	46975	47187.4	121141	5.33408e+06	126866	12948.7	4.49364e+06	4.86252e+06	9.87211e+06	3.6878e+06	325079	5.14376e+06	5.61976e+06	885821	851400	243349	8395.72	59562.6	151797	8.76291e+06	7.74734e+06	5.00502e+06	9.75914e+06	6.20215e+06	7.10114e+06	7.38138e+06	65448.7	1801.85	41619.6	4522.25	61001.3	67041.6	198642	1794.83	2226.7	4.9693e+06	21178.9	182092	32184.8	3196.1	63274	46272.7	25803	11438.2	31994.3	271844	1843.85	4547.16	94044.1
cmp0135	1.96531e+06	983876	447930	3.76026e+06	3.09631e+06	5.40304e+06	2.35385e+06	1.77557e+06	1.2921e+06	3.15603e+06	4.26472e+06	593259	705436	29957.7	84440.1	273893	2.96883e+06	328524	3.77198e+06	1.14298e+06	1.283e+06	2.6454e+06	910193	1.16537e+06	714315	1.23517e+06	1.03595e+06	4.91507e+06	4.35164e+06	3.87977e+06	2.95134e+06	4.06004e+06	3.78e+06	7.21426e+06	2.10838e+06	3.45254e+06	5.61649e+06	1.24994e+06	1.72196e+06	2.50872e+06	4.74977e+06	9.43898e+06	1.01829e+06	3.75874e+06	5.28078e+06	1.56857e+06	1.32845e+06	2.67769e+06	4.7851e+06
cmp0136	15800.8	1457.19	19195.2	968882	21222.5	2655.6	825994	896986	1.9853e+06	733673	54733.1	926255	1.10138e+06	151853	142721	47724.8	1531.9	9134.5	29234.1	1.73117e+06	1.6233e+06	955370	1.89166e+06	1.22151e+06	1.37823e+06	1.29392e+06	11893.4	1157.14	7389.9	5742.94	15215.6	13025	36654.5	3051.8	739.6	907738	10792.4	33524.1	9619.95	742.35	5227.6	12426.8	7916.7	2230.45	5268.4	48891.9	742.8	4571.05	19618.3
cmp0137	287918	250563	211196	175904	217839	44776.8	20687.2	117354	85078.8	141331	13671.5	129771	90302.4	35753.6	7895	3413.5	33715	61054	343394	99358.9	342592	41423.1	245650	101966	137976	7952.2	326282	3215.2	288719	2661.8	308843	266399	445663	5489.2	2209.48	9154.5	486129	780889	287238	2257.15	367181	229232	619258	60621.4	84109.4	681021	1514.14	201501	196330
cmp0138	1.37886e+06	2.42547e+06	730209	459484	568777	1.05035e+06	732510	601270	481508	1.65615e+06	276603	1.3539e+06	565206	905708	296381	6.20513e+06	1.98088e+06	343779	1.74552e+06	487683	296357	241377	203503	1.5231e+06	896228	52465	826978	1.66873e+06	1.46885e+06	230035	1.26983e+06	1.05932e+06	187672	462899	33367.1	987360	444847	436614	344256	426053	799349	748203	335702	200094	85524.3	120796	109319	8.75479e+06	1.00953e+06
cmp0139	112546	133517	268048	484901	164202	400551	140921	113084	380495	129879	177939	871656	358251	171792	2.25182e+06	505212	760321	153683	6.25004e+06	1.13415e+06	150471	174949	189111	670184	268535	126816	463857	1372616	1.19042e+06	277111	2.01892e+06	1.59535e+06	301741	270993	87630.9	149062	97161.8	274445	1.12587e+06	61328.8	950472	290900	805381	62181.4	60748.2	171719	165213	334164	411691
cmp0140	1081.55	1101.3	2558.7	1830.2	27574.5	13263.4	1823.2	6576.1	3655.35	1462.8	3658.65	37364	11414	1099	14299.5	7109.7	3667.55	4016.85	1086.8	24872.2	2904.12	3631.2	15724.2	47767.1	13104.2	33964.7	12767	2176.5	8001.6	20891.8	7655.55	6375.9	4725.55	9422.8	1446.4	14878.6	6157.2	2536.45	7634.5	10816	13749.8	6323.7	5833.75	6164.65	1633.7	11572.9	30728.7	31084.5	2.74755e+07
cmp0141	144216	183999	365806	837306	278694	490056	240661	120101	289548	109660	187086	666802	445010	181960	1.86043e+06	501891	957863	144374	6.50303e+06	1.36934e+06	209735	264574	266948	541370	289390	158426	479993	1.46428e+06	1.18118e+06	495614	2.16104e+06	1.97399e+06	411713	499376	112299	192061	116038	233497	1.54214e+06	78922.9	1.01471e+06	316526	980105	95927.4	89150.8	274336	198048	339591	435751
cmp0142	1.08144e+06	1.07772e+06	1.04173e+06	950338	906699	881023	934083	1.16596e+06	1.26458e+06	1.39814e+06	1.49464e+06	1.07135e+06	1248690	971429	1.10118e+06	847053	938674	986087	779781	948835	1.0907e+06	1.05252e+06	1.07809e+06	850686	1.10105e+06	1.01018e+06	875239	935747	987290	986586	998454	1.04566e+06	1.17875e+06	1.03771e+06	1.17227e+06	1.09194e+06	993667	744655	868892	1.06587e+06	1.02865e+06	1.0304e+06	924541	940837	969667	1.02067e+06	1.05236e+06	888950	1.12292e+06
cmp0143	704747	185476	102311	1.09257e+06	1.18158e+06	1.60713e+06	496998	592225	207326	631219	1.40629e+06	55375.8	48051.7	#VALUE!	1918.88	20999	684568	46582	835154	251428	248617	990814	133631	342684	129433	224254	185286	1.66663e+06	870208	934226	1.04952e+06	860461	848394	2.90094e+06	737677	856461	2.05057e+06	251781	423632	722401	1.80412e+06	3.33343e+06	381205	1.5546e+06	3.07358e+06	331686	513941	899692	1.35054e+06
cmp0144	33819.2	33435.7	12381.2	15030	12314.9	14905.7	9716.05	15785.5	13715.4	4845.3	16480.2	4861.75	5673.65	10843.6	7877.05	30849.7	37978.8	20231.7	4478.85	11558.8	4506.2	4141.55	15330.4	9891.2	2554.77	12472.7	24458.9	6502.95	3433.05	153005	4948.3	1498.7	4527.6	9475.8	32630.3	12940.9	3774.5	9714.2	10550.8	5689.5	5695.5	18135.7	213455	238788	285400	15648.4	53288.9	71736	5362.1
cmp0145	183875	127538	72429.1	98649.5	115376	111333	55463.8	165753	147336	57689.4	195871	54240.1	76798.6	70464.6	42546.9	153534	203882	192140	39330.6	80348.5	43508.1	42915.6	136626	59442.6	32639.4	36912.8	107099	27678	11960.1	641580	24348.2	17515.2	151635	70793.8	144574	38449.7	20067.6	49275.2	52421.8	19904.8	20692	83292.5	653309	819250	1.05702e+06	52063.9	234264	326290	24092.3
cmp0146	62590.9	82452.7	44367.7	49965	72343.2	62730.8	29541.3	54063.2	58800.5	23075	43543.3	24419.2	43902.2	49221.9	30965.5	108690	99857.5	178915	47946.2	30021.8	38259.4	21541.8	45533.5	27665.2	24994.6	23998.7	40948.5	22403	12098.2	446488	15396.6	16049.2	70514.5	65026.6	92853.4	70175.7	17883.9	36926.2	37165.3	15498.9	5994.85	50071.9	558700	689171	639489	52182.8	276506	171739	8775.35
cmp0147	14846.8	16366.9	20269	24573.8	22749.5	33553.9	5437.9	42905.6	28487.7	11087.4	28807.5	11524.8	26989.5	31352	19389	44079.4	57741.3	180625	44563.2	7615	35292.8	4327	27058.4	10901.2	15189.5	12341.1	8000	3991.8	5115.75	143314	10182.1	7308.75	31074.3	71916.3	91767.4	46591.2	8630	22429	6820.15	1083.15	7033.25	12076.5	73057.9	52721.9	61088.3	39055	185646	37353.4	8145.35
cmp0148	149530	120075	152107	319911	227119	367281	212293	500223	504250	87544.2	161102	298729	1.01931e+06	282909	240185	85952.3	436513	553995	196768	673158	206111	119105	401625	273390	574928	644922	186059	48507.3	131139	31849.7	189720	120542	476058	157250	243108	174815	166159	364384	209462	41046.1	187234	137026	304613	139860	343338	726444	124292	62010.1	262606
cmp0149	377267	471985	764595	842686	217062	277544	372039	84432.1	329413	257014	92594.7	571611	149607	189842	332501	480642	601366	195654	589474	423883	262238	293977	209417	502805	399065	204648	283671	236206	261778	182061	179915	139715	167534	100594	208730	420917	24054.3	1.04058e+06	115706	26431.9	189594	430648	706061	60394.8	52908.9	213080	21343.3	1.49169e+06	78244.7
cmp0150	1004625	1.34767e+06	2.46866e+06	728278	1.0637e+06	1.65776e+06	3.04522e+06	356677	459539	992465	1.36725e+06	4.23115e+06	300984	505236	585308	1.37321e+06	873265	305326	247716	283369	824351	1542813	315936	1.07761e+06	382922	673618	1.77849e+06	2.56559e+06	194873	1.32716e+06	70795.3	91265.8	2.38649e+06	80594.2	274137	208911	1.78394e+06	1.22782e+06	81077.1	672633	269822	246631	39996	365122	158015	191357	301951	61849.3	2.53292e+06
cmp0151	668364	757035	3.04636e+06	2.19066e+06	1.57312e+06	784610	3.64841e+06	1.88085e+06	540222	5.83738e+06	482462	3.12175e+06	2.29495e+06	3.53743e+06	1.651e+06	1.36849e+06	3.24967e+06	366130	343735	1.328e+06	1.91829e+06	1.08049e+06	1.34393e+06	3.57823e+06	1.74124e+06	475341	2.1745e+06	1.15769e+06	385886	428305	720659	455915	1.09435e+06	34066.9	67468.1	423042	1.42742e+06	4.05638e+06	579186	173421	471789	600732	441555	472973	110171	195332	6159.15	48797.1	189118
cmp0152	61727.8	130577	44017.1	45278.2	26401	53624.4	40458.9	37746.6	24793.8	60288	19182.5	141616	54489.2	87104	69303.2	389660	158871	46638.3	528374	32711.8	19264.1	52743.7	22641.3	262314	50007.7	20832.9	139720	217693	378484	16308.4	242244	267591	17364.2	202497	716.65	116098	15788.3	53216.4	39116.1	57944.9	142329	65200.2	21039.4	38167.8	9032.6	10612.5	22424.5	219865	68849.8
cmp0153	1.79242e+06	3.42763e+06	251179	272301	281905	594696	262068	542699	188771	330511	74724.1	1.90633e+06	742998	716637	738298	5.34242e+06	2.66817e+06	348514	5.65548e+06	497187	169307	1.41307e+06	239855	4.47424e+06	300340	114034	3.00256e+06	3.82561e+06	2.35372e+06	517408	1.8112e+06	1.33801e+06	74167.4	1.02367e+06	57075.8	1.99192e+06	364310	575686	510181	1.11645e+06	1.25785e+06	238226	234347	250931	59525.2	187224	122142	1.23262e+06	1.00101e+06
cmp0154	77366	17502.2	16111.9	56780.4	86378.9	85039.2	12464.1	58289.6	62259.3	125148	167787	296717	91482.2	2951.85	1796.75	18846	795113	24602.7	102312	87829.6	35041.8	156921	39739.7	20164.8	24384.9	11595.7	41179.6	489358	620459	532017	239703	283461	2.4726e+06	7.04642e+06	69071.9	134019	865333	130431	516851	528909	440542	2.60156e+06	182634	1.2025e+06	1.93866e+06	234672	34775.2	108413	238327
cmp0155	444859	332850	309779	437682	461976	688810	553593	737217	788051	239102	551108	172203	263893	139214	133234	463119	502086	608209	244529	458277	249562	162235	398229	229749	81867.7	189258	474712	143418	61196.2	35653.6	78063.7	67751.3	73309.4	187732	25416.4	518409	93522.9	172342	426707	256432	66423	465407	167623	314728	239162	247834	62118.2	47300.8	172572
cmp0156	163836	107736	325769	730759	130788	57065.1	53165.3	97189.6	83786.8	82345.3	593682	919875	6117.75	695188	1.00162e+06	1.32324e+06	199286	92940.4	38785.2	488686	31005.8	639097	50717.7	1.45422e+06	334347	392239	148599	436750	336607	355415	366283	431743	3057.05	37862.2	221621	241886	3247.3	549123	3967.75	2538.8	160800	526726	59288.8	20899.5	5069.85	338540	591056	493445	78966.7
cmp0157	2593108	2.67432e+06	2.38973e+06	1.20399e+06	2.98421e+06	2.16054e+06	1624815	2.64935e+06	1.43387e+06	1.14801e+06	2.44555e+06	2.61576e+06	1.96521e+06	2.12033e+06	2.69387e+06	2.19204e+06	1.22654e+06	6.06629e+06	2.25826e+06	1.72927e+06	5.46627e+06	4.10295e+06	3.38734e+06	3.54131e+06	2.59148e+06	5.33868e+06	5997590	4079464	3.02745e+06	2.58651e+06	2.39296e+06	1.09542e+06	2.35589e+06	1.63403e+06	1.72813e+06	4.6232e+06	3.00032e+06	2.37664e+06	2.07436e+06	3.68306e+06	4.31261e+06	2.66576e+06	2.3678e+06	3.17273e+06	2.69101e+06	1.62689e+06	2.41584e+06	946046	3.02763e+06
cmp0158	339452	250356	296957	446549	466613	336060	286586	1.13692e+06	827486	697916	1.14109e+06	463401	914673	3.5618e+06	513988	2.4112e+06	704272	419673	408232	305097	3.1511e+06	172780	2555962	626595	215254	635602	1.41987e+06	168011	1.06799e+06	360780	1.81547e+06	1.00616e+06	122144	325140	2.37817e+06	251979	666588	391639	1.55441e+06	297618	722219	166524	1.23653e+06	239274	295254	857598	90262.3	773420	1.12191e+06
cmp0159	504164	440234	398496	385826	1.01402e+06	161735	563641	249380	958064	322398	88165.9	204684	989054	327063	52505.8	127668	700965	1.12135e+06	2.58184e+06	1.29538e+06	828290	942488	3.00214e+06	380075	2.19781e+06	564151	1.09016e+06	34797.7	1.30784e+06	935014	3.40677e+06	2.47901e+06	718299	90939.8	1.26676e+06	725940	2.12184e+06	821325	485701	173015	1.62965e+06	480100	947173	156899	240701	3.45883e+06	4.99146e+06	381485	1.4351e+06
cmp0160	16209.2	36017.8	290431	1.86544e+06	310831	401626	148145	574706	547478	505922	444046	188526	250381	368847	892303	506568	317291	112830	5.46617e+06	800062	554656	60885.8	201046	991256	204144	173324	2.31431e+06	342659	921979	224855	1.40649e+06	874080	193437	295873	28084.3	217467	379135	290093	1.20026e+06	27683	583973	2.45461e+06	1.34949e+06	48004	53188.2	540846	67846.9	206351	1.9168e+06
cmp0161	2.17807e+06	1.71351e+06	1.94394e+06	3.43174e+06	2.661e+06	2.98819e+06	2.11818e+06	3.5103e+06	3.91676e+06	1.8704e+06	1.18599e+06	2.71645e+06	4.45436e+06	2.70841e+06	2.64289e+06	962350	2.96858e+06	3.45388e+06	2.87039e+06	3.89946e+06	2.48893e+06	1.76079e+06	3.98057e+06	3.02688e+06	4.06709e+06	3.65238e+06	1.96868e+06	854005	1.98095e+06	1.12372e+06	2.96744e+06	2.44973e+06	3.56132e+06	2.25024e+06	2.33154e+06	2.1131e+06	2.3113e+06	3.49629e+06	1.69969e+06	664384	2.2506e+06	1.6862e+06	1.92573e+06	1.0608e+06	2.22827e+06	5.04825e+06	651225	900710	3.36452e+06
cmp0162	26263.8	26822.3	1.40884e+06	128439	306665	452542	762854	961160	1.00985e+06	638451	696467	1.34481e+06	2.72435e+06	728297	693326	351057	929090	485070	115980	761638	2.85153e+06	417429	1.1637e+06	1.40766e+06	387416	336808	38907.1	67501.2	143248	1.09014e+06	285759	335637	67161	24107.2	338552	84222.5	40455.1	1.44954e+06	1.33618e+06	27735.8	348674	127824	18466.2	250209	71911.1	49166.5	2294.7	39636.2	47282.7
cmp0163	956598	935575	508121	2.18847e+06	716666	1.00765e+06	675471	791998	477673	755552	101046	266423	170917	108578	346304	787690	447757	239400	888883	303837	289205	321436	108646	2.0562e+06	205208	296116	1.30769e+06	473302	359076	91040.3	272675	809444	159327	66788.7	30956.1	649887	1.13762e+06	148576	332719	472079	878537	347952	800988	93402.6	39041.8	105089	640705	1.4754e+06	143748
cmp0164	38992.3	52297.9	15357.5	80400	36316.3	11604.3	32111.7	59752.3	49941.9	38339.2	320043	1.21163e+06	8725.9	621458	44090.4	705835	12613.5	9935.35	79857.5	17255.9	25611.9	24881.4	9624.55	488831	326965	131699	144945	446622	2.32028e+06	811956	834262	1.09709e+06	19372	8446.45	81174.5	16415.7	28079.2	872735	8431.35	29866.5	978092	332118	15309.9	22485	12892.7	487280	20321.7	8352.45	768253
cmp0165	29283.2	21138.9	186722	90852.8	78601.9	162128	577515	539042	1.1177e+06	282831	970740	556265	362583	100692	46308.7	143613	389016	181593	89702.9	572771	2.63551e+06	304874	564648	249763	111389	328465	88054.8	94606	56264.1	1.3111e+06	149846	138019	51345.1	65956.4	794925	110625	45675.6	769599	472749	27605	119993	87413.5	25856.6	216994	79923.2	70607.2	23804.7	111366	162796
cmp0166	129297	103266	65049.7	189435	128790	67886.2	51086.9	245300	72889.8	170081	131531	162043	150539	619277	131491	188066	135075	159097	108373	67242.9	919733	61348.1	345197	278128	176737	427420	711394	31518.2	454330	350562	652064	371479	290641	139945	482684	88126.7	393273	356513	244492	36419.4	303342	839911	947973	67489.3	152261	463329	102840	378734	113661
cmp0167	489492	360269	393460	668852	589400	1.20523e+06	338621	819562	654227	319155	414397	871293	1.47093e+06	824407	746613	324587	1.04469e+06	740226	410019	883670	400315	280390	535407	682801	1.14827e+06	1.15695e+06	398702	250476	411535	131517	380130	406312	768163	687824	394690	450531	535786	721246	289309	131371	360951	279110	290294	177256	500079	777486	220995	117231	585926
cmp0168	65654.5	62004.3	82090.5	125197	77774.4	127870	64817	196634	122835	47336.6	56954.1	114187	166798	156285	126126	38581.9	125397	94588.6	66044.8	122758	62264.8	35020.4	66491.2	134488	158030	117636	64612.6	22788.5	45423.8	20999.1	63667.8	56465.8	121719	90213.1	78514.3	47017.7	42164.2	131140	52734.9	24786.7	52310.7	39153	82950.5	49016.9	81781.3	153439	26654.2	33067	84487.3
cmp0169	61223.7	42243.8	53535.5	89436.4	96678	262598	6133.41	53943.5	35224	50869.6	97746.8	25702.8	68715.9	321396	30913.1	471937	47776.3	43123.6	55241.7	11801.6	63901.3	56777.8	165379	20856.5	12134	56973.4	340611	21421.2	110606	71711.2	81639.7	47184.8	5077.55	161675	417373	17365.5	136966	55791.2	101017	41524.9	51982.6	11524.9	58999	87689.2	100088	61003.5	13792.5	32922.9	110909
cmp0170	11617.7	12034.1	19021.8	12098.1	26027.5	56364.8	32602.6	28858.1	3416.56	13656.3	9337.05	27112.5	33827.2	16008	21954.5	32836.8	9491.5	21458.1	4034.4	8075.94	7325.1	11099.4	23029	24032.1	27101.2	4577.65	13914.4	10403.4	19644.7	83997.4	25009.1	19415.8	48783.9	9535.15	4070.05	51429.4	24450.8	75071.7	118273	39337.3	21957.7	31299.2	42654.1	74228.5	94820.8	16858.3	25220	4021.15	4405.6
cmp0171	90783.1	206438	47873.2	32653.4	50398.3	379597	48533.2	27931.7	25018.3	71668.6	8851.45	40995.2	30600.6	48466.3	7760.3	752286	305035	14301.4	274093	23572	13287.6	14823.8	11346.5	182459	51714.8	1426.4	86386.6	273589	159619	9915.25	209920	126855	5564.45	122189	3305.95	109813	18333.3	13307.4	48177.5	66842.8	101564	45133.1	26688.2	34193.7	8794.45	5501.7	4735.5	2.04481e+06	48456.3
cmp0172	217826	173159	170446	162180	250130	268204	148423	48086.8	194834	189041	138706	172270	207901	38090.3	50509.1	43939.5	97142.8	165276	42910.2	100305	186260	75805.3	185071	164015	128020	95079	53695.1	55702.2	105807	140451	130009	192324	157893	224620	162320	78059.9	92569.6	27041.1	14190.3	85658.3	121165	1.01728e+06	6152.32	44607.2	124065	92227.4	41955	213419	133543
cmp0173	26871	13031.5	637.291	16311.5	7002.7	4630.4	1010.25	3347	6395.5	3309.5	1.02417e+06	1.53745e+06	1658.5	1.40298e+06	2777.65	1.61443e+06	12270.5	32254.4	54140	4560.45	14998.4	3866.1	3996.5	567042	1.10735e+06	356459	79783.5	1.38288e+06	3.2835e+06	1.08397e+06	798342	1.22659e+06	3557	21735.6	876876	819.66	4409.1	552687	1603.1	33796.2	1.15096e+06	5.14924e+06	5543.8	259148	223003	379988	3094.15	8140.7	1.26752e+06
cmp0174	231758	468221	398470	1.4393e+06	939850	866011	1.18226e+06	1.7395e+06	954044	1.22669e+06	19733.8	26679.9	527068	22847.2	1.03677e+06	219547	145890	1.24404e+06	2.51649e+06	376141	667910	1.26388e+06	442396	60095.4	37025.9	37798	51659.9	40104.3	54293.6	66655.4	52868.9	89601.6	447617	379953	5419.1	333251	195523	12501.1	231199	269384	47482.1	9449.35	485085	2676.75	960	16977.8	1.35456e+06	1.38627e+06	62705.5
cmp0175	3931.85	2886.6	#VALUE!	13675.9	2516.5	3414.35	736.55	2149.25	1436.35	1786.5	699705	1.07367e+06	1079.85	965451	1659.61	1.75788e+06	1438.8	2010.9	69314.6	3938.35	4703.9	1794.05	1447.95	511752	702303	245594	99956.7	602257	1.24204e+06	614826	574227	530920	1292.85	14031.3	81225.4	#VALUE!	1805.1	586593	#VALUE!	3626.5	347073	798341	1432.8	49401.7	25873.9	801905	#VALUE!	1439.1	415086
cmp0176	261742	157999	152215	833254	539432	141470	239457	1.35368e+06	794476	288768	41329.1	318408	991782	158034	11135.2	24127.8	371145	485801	414246	778465	539577	498049	1.023e+06	704979	735591	555468	406737	97058.6	694548	196011	635847	534705	390480	70099.6	468114	299314	470052	417534	220969	50884.8	318331	216640	329902	63601.9	138748	1.02613e+06	22427.8	179997	887492
cmp0177	332859	307584	353925	390782	443885	879889	316984	740208	600244	209710	383139	440595	897355	807472	808736	148741	662944	858631	487028	535127	360765	304209	457747	595145	887498	670674	253648	154783	424083	141210	294247	313002	646500	514617	406868	433569	471667	621206	173128	114009	317632	218102	371244	209133	563253	905886	161868	162890	381286
cmp0178	47513	49186.4	57299.2	93956.6	82951.5	145640	48618.9	146010	109831	52860.5	55400.5	89773.9	156610	143103	119120	49776.1	109609	78606.2	57162.9	75861.1	53718.2	48481.3	106002	84237.1	125805	121345	58521.4	25299.2	68478.4	30724.2	72295.5	64469.9	90011.9	93432.3	89064.5	78551.2	56293.7	99740.2	55508.8	40662.4	43081.2	46828.2	46402.1	29863.2	68230.9	137697	43219.6	23934.5	82448.7
cmp0179	127907	90600.7	63267.2	286026	174102	123704	145692	307026	130582	386087	145050	270101	295464	70952.2	32750.3	152346	315400	267172	575149	494148	76660.2	95464.2	246398	171847	80887.4	58507.9	106544	156055	55182.8	146705	74135.4	67150.4	474836	240891	48208.3	15253.3	172651	98683.3	123659	122430	94794.1	49022.3	23264.5	40497.4	36533.1	77836.6	67350.1	48976.1	80762
cmp0181	66514.2	71152.6	300487	482939	22340.3	34865.6	24346	16024.7	34674.8	12191.6	9707.62	10531.9	34055	33574.7	20468.5	9183.7	22008.7	31348.8	11125	13600.1	14214.6	23869.3	72373.8	37604.1	194093	14066.9	32586.7	50035.2	19308.2	389552	93413.3	1.21562e+06	38419.7	32042.1	12427.2	8708.3	14402.2	13255.5	36380.2	60747.1	11657.5	33089.7	26090.9	12127.8	257217	22828	15590.5	17409.4	74875
cmp0182	33404.4	28135.3	19759.3	32064.5	23849.1	24082.7	11721.5	31415.8	17145.1	20667.7	698837	4.58252e+06	16965.8	2.19749e+06	41687.8	1.73423e+06	35129.6	8864.4	103857	40513.4	15758.1	8146.6	15603.2	1.22581e+06	1.1514e+06	333518	590177	1.20893e+06	2.02809e+06	781216	902125	916639	3116.7	7875.25	90026.2	5535.1	19077	2.30184e+06	44104.6	18043.8	845615	118416	73051.8	65529.2	28478.8	417947	4889.19	2628.65	449552
cmp0183	6687.05	7044.45	22963.9	35159.8	4513.5	3056.15	1367.6	1600.1	6431.55	2681.75	730.75	1483.59	1324.9	4341.75	3715.45	1335.85	6122.35	5438.55	2743.8	4329.3	3462	1367.8	9443.05	5130.8	20689.8	3262.8	5757.5	3062.1	4829	27690.2	8767.5	93766.6	5387.65	1739.8	4503.25	#VALUE!	5861	4118.3	4149.95	6153.15	2067.55	4142.6	2482.2	1768.35	20858.4	11409.5	1749.5	982.17	11608.4
cmp0184	981491	388332	278632	1.15839e+06	1.24723e+06	2489962	359533	600687	235498	1.10391e+06	1.29026e+06	715009	102012	5780.7	10159.5	143064	2.84046e+06	23456.8	1.33337e+06	920057	132884	664113	386289	198030	118210	85136.8	287902	3.88118e+06	873165	410260	571293	664242	2.47903e+06	1.57849e+06	209518	2.21328e+06	818202	153856	343441	230282	641461	2.2101e+06	226567	961735	1.85833e+06	129264	726707	354164	269367
cmp0185	1.60227e+06	1.65329e+06	1.54806e+06	1.28201e+06	1.63186e+06	1.3541e+06	1.37892e+06	1.80758e+06	1.68897e+06	1.07293e+06	2.33146e+06	1.93695e+06	1.93176e+06	1.58224e+06	2.02866e+06	1.71224e+06	984253	4086142	1.29487e+06	1.47533e+06	2.77316e+06	2.14059e+06	1.95002e+06	2.14014e+06	2.51883e+06	3.71452e+06	3.2722e+06	2.16932e+06	1.68606e+06	1.36273e+06	1.60154e+06	882290	1.23118e+06	1.00458e+06	1.46298e+06	2.39569e+06	1.92098e+06	1.29999e+06	1.40064e+06	2.10604e+06	1.90836e+06	1.6556e+06	1.1814e+06	1.66829e+06	1.4369e+06	1.12437e+06	1.32431e+06	833520	1.60065e+06
cmp0187	72614.9	24682	9512.6	295872	293554	736451	334050	167397	126547	1.08919e+06	440827	88653.8	16301.8	1439.35	1071.4	51453.8	945329	35144.2	710954	129811	118815	724118	47173.4	109060	15129.2	45639.7	15661.3	655127	412513	530335	90978.5	212564	532341	1.82841e+06	16795.7	315398	144158	18115.2	31616.4	84037.6	432307	671156	6005.5	178718	139688	32564.8	43947.2	284607	154559
cmp0188	187315	334899	14431.1	13257.5	17606	49747.9	27512.5	45453.9	12357.1	28354.5	2929.35	158376	92587.2	59628.1	64693.1	446743	190772	23023.5	531547	51403.9	7066	115208	16374.9	470773	31019	11326.5	244913	424898	225980	45257.4	168150	141406	4612.1	55219.8	1727.4	178471	33168.8	78769.4	80102.1	124607	209618	18122.4	21804.7	33844.1	8404.85	14664.9	9055.7	66961.4	175728
cmp0189	1.06762e+06	1155419	715874	429283	620610	531096	670986	892907	315069	377792	824946	1.06625e+06	621738	395188	527037	1.23109e+06	950878	715349	452136	554701	799569	609626	230870	977607	763632	428210	741179	1.00604e+06	1.28109e+06	736670	1.29426e+06	1.46824e+06	724526	694590	404424	710658	488248	1.09902e+06	188545	1.52211e+06	1.34731e+06	381045	172409	286006	218743	127876	1.74871e+06	2.66966e+06	368856
cmp0190	183956	76214.3	71914.1	262286	264705	573730	77483.6	113933	53731.1	183508	202434	129967	13010.4	#VALUE!	1336.35	27904.5	600590	3884.95	357746	226724	23269.6	152984	61290	37121.2	17551.7	24012	45227.4	857866	153270	58569	93123.9	105519	536836	286443	54570.5	394372	139036	25809.5	65895.6	44502.6	100084	441307	49603.8	174340	403898	23584.2	127679	66259.6	54186.4
cmp0191	29563.7	21910.5	278409	111666	375427	307089	117464	237118	31469.5	31968.2	158952	21808.3	151660	44684.4	65704.3	36507.2	114129	80845.2	35846.9	55319.2	11526.9	76132.1	102667	153661	186172	76084.4	195427	13358.5	2744.53	2827.42	1738.07	2548.6	37583.1	19858.1	2167.55	110942	21905.8	158042	51462.9	9658.7	4371.34	124509	49111.1	50883.2	187436	64306.7	1876.4	#NUM!	22412.7
cmp0192	64683.7	64158.9	568253	296087	913979	727815	265881	536626	79074.3	68519.6	366690	70798.4	436605	101253	130262	119575	269215	195173	89603.5	99854.9	25994.5	211672	353708	309111	293417	210347	412630	27152.2	8014.05	12891.1	5957.85	3406.2	63075.7	39313.6	14432.5	236338	41699.8	410323	183305	30542	4508.3	248863	121467	106958	379475	207983	9570.9	#VALUE!	63994.6
cmp0193	149632	63042.1	43356.3	966935	606823	2.09682e+06	1.44399e+06	441040	492821	1.44412e+06	879054	225739	91980.1	2766.55	15469.8	100261	1.75676e+06	113773	1.53967e+06	495360	479534	868023	248567	348277	131088	160808	87011.6	969096	918903	1.7095e+06	254891	510154	1.49766e+06	3.698e+06	154082	834580	618840	169707	267364	257123	1.41966e+06	1.32516e+06	67963.6	759781	640852	168122	345107	774926	949446
cmp0194	352987	285384	347690	1.55664e+06	2.14626e+06	1.13182e+06	354553	1.22574e+06	2.83572e+06	518227	377156	588117	1.89572e+06	1.7405e+06	195063	2.66773e+06	820841	2.15409e+06	944451	833503	2.31064e+06	1.35326e+06	5.98654e+06	1.20733e+06	479147	1.66314e+06	2.02499e+06	151207	1.23338e+06	471973	2.73068e+06	1.22665e+06	227855	1.36953e+06	2.50012e+06	230711	726343	710261	1.95136e+06	238087	760181	121574	767745	400765	685921	3.45503e+06	36121.4	246362	3.21759e+06
cmp0195	3771.25	565.1	1767.25	7528.55	4904.5	2563.5	1137.6	4934.7	1286.5	2065.7	227831	639264	2887.95	253917	1701	1.06121e+06	6959.95	12788.9	29617.3	5750.9	9303.05	5813.05	2133	344465	411746	218339	58254.1	411682	4.93642e+06	426511	1314828	2.63964e+06	6656.75	20327.2	71277.6	1133.5	2755.1	499901	3757.2	5477.55	2.67914e+06	2.63588e+06	1026.25	89127.5	86991.8	117733	1014.2	6052.8	952049
cmp0196	4.9217e+06	4.21347e+06	4.46969e+06	4.27706e+06	4.74494e+06	5.10364e+06	4.75168e+06	5.16881e+06	5.50748e+06	3.72584e+06	7.30322e+06	6.12427e+06	5.90583e+06	3.92068e+06	5.49846e+06	4.69277e+06	3.86315e+06	1.20585e+07	4141484	5.00149e+06	6.90704e+06	6.37746e+06	5.1859e+06	5.76482e+06	7.72554e+06	1.00233e+07	1.05902e+07	6.98955e+06	4.66239e+06	3.89546e+06	3.9174e+06	2.8391e+06	4.5025e+06	4.48159e+06	4.6881e+06	7.01779e+06	5.2407e+06	3.44656e+06	3.52752e+06	5.21683e+06	5.42431e+06	6.34627e+06	3.26364e+06	4.95901e+06	4.0742e+06	3.67415e+06	3.30783e+06	2.40377e+06	4.69266e+06
cmp0197	158171	71580.4	1.61348e+06	204122	658852	1.18995e+06	1.27781e+06	1.12478e+06	5.21851e+06	1.84767e+06	1.73207e+06	4.17638e+06	1.40177e+06	441204	1.55354e+06	3.9685e+06	1.99011e+06	2.65824e+06	95929.4	1.19094e+06	5.27736e+06	2.22757e+06	5.33028e+06	557101	413809	881368	394075	297186	552949	1.07957e+06	748036	1.34027e+06	2.25229e+06	442461	1.95432e+06	1.78104e+06	116313	2.5765e+06	1.46427e+06	1.10274e+06	2.11352e+06	873651	52115.7	2.66055e+06	604065	85912.6	75605.1	468696	1.70269e+06
cmp0198	35899.9	25532.8	46535.1	39293.5	59864.5	36512.5	91742.4	51835.7	48567.3	37264.4	27245.5	33104.8	34534.4	30910.5	30609.2	84799.1	58398.1	54208.6	38541.4	52473.3	43958.6	42977.3	48063.4	52762.4	64465.9	53056.1	54882.9	58304.9	35387.6	32880.7	48508.3	30429.9	48001.2	52321.4	66229	43413.9	26951.5	33114.9	35673.4	46531.2	32682.7	8017	66311.4	26229.6	27562.4	28271.2	22401.9	32128.3	27759.8
cmp0199	1560.25	2271.8	6147.95	7197.95	1980.8	4844.5	3310.4	1433.5	1414.45	3005.2	21030.4	50645.3	3171	22184.6	5248.55	22213.2	6529.2	1304.85	78885.6	4159.45	3979.15	1725.5	565	556442	118263	20883.9	222613	80087.9	568260	63966.3	451067	372300	2730.85	6525.45	14634.2	1709.4	2586.4	189314	3030.5	2444.05	209646	49416.7	1413.2	6289.2	3869.25	35367	713.756	6046.65	16986.4
cmp0200	48821.9	83027.1	123112	233868	76617.1	276661	105770	71128.9	82832.1	47036	64593.3	837553	90728.9	95044	983771	364777	289308	149800	2.90625e+06	390805	88170.5	148212	189590	362723	177353	67911.8	415823	3.84098e+06	1.77779e+06	156686	2.93527e+06	2.40549e+06	252085	316242	68995.9	92492.4	53409.8	204214	1155080	76541.2	972843	230877	756095	57880.3	110055	154136	135923	192282	141365
cmp0201	561938	389500	289300	537249	896493	38654.5	335380	321876	717357	973049	33585.4	555750	138883	57224.2	16893.7	59065.3	139930	292606	325038	514564	924057	338461	1.2518e+06	197738	394009	200800	840449	40845.8	620671	1.99466e+07	1.38613e+06	834519	403678	39690.2	3.05532e+06	139511	577906	338648	379110	29528.2	672009	132404	8.89121e+06	3.27639e+06	4.77782e+06	438270	533195	4.32648e+06	128813
cmp0202	356810	160993	138456	1.13513e+06	1.28379e+06	1.78741e+06	913122	182014	362208	761679	886678	111629	212680	9402.45	18406.1	78927.2	726502	65852.6	1.80637e+06	577121	749477	455347	232122	297527	153639	246849	127161	677815	2.18563e+06	2.08072e+06	1947707	3.61726e+06	1.77973e+06	4.03729e+06	357768	404985	2.56067e+06	282832	519251	592067	2.90391e+06	2.97978e+06	130678	648815	1.37596e+06	420760	378654	1.19724e+06	1.203e+06
cmp0203	182178	109291	94831.6	289025	331004	148543	41726.1	228006	161421	112150	67639.6	156795	262561	298352	58056.6	156591	78393.1	564432	164092	143580	510065	149004	546540	268296	106613	735204	748096	57416	435585	295037	644089	311646	392795	439756	710675	76341.4	453601	513749	265220	42669.9	281646	451420	361446	83228.2	216498	1.36438e+06	24091.1	78434.3	297842
cmp0204	1.5831e+06	2.67377e+06	484956	2.13226e+06	1.55755e+06	1.47488e+06	1.90496e+06	2.90724e+06	2.75114e+06	1.7069e+06	57946.6	127739	820571	85792.9	1.1042e+06	820101	532382	2.14778e+06	1.89128e+06	436819	1.31901e+06	2.82632e+06	743364	81954.6	66189.9	59476.3	57086.8	100056	95424.7	73019.1	81504.8	116398	942990	1.04403e+06	13163.3	438977	450225	21752	525143	719875	64348.4	90149.5	1.5947e+06	9915.95	3788.95	40450.4	5.36051e+06	3.15596e+06	83120.4
cmp0205	1.34379e+06	424940	77779.7	1.36869e+06	1.01339e+06	2.15561e+06	523827	799404	452806	1.01364e+06	1.31521e+06	305782	535032	11353	46146.7	77122.3	1.76086e+06	98516.1	1.47112e+06	703424	258322	813760	435961	352103	221931	290789	526881	5.2607e+06	716103	874849	384313	430367	2.04196e+06	1.62595e+06	516068	2.22967e+06	1.38295e+06	355649	550564	681980	660824	3.29529e+06	292071	1.67142e+06	2.07153e+06	216452	863060	1.0518e+06	1.5181e+06
cmp0206	456813	380203	206930	607174	311624	401679	205787	603374	359235	97473.7	278829	622337	285488	618428	363255	257013	607465	525411	128421	340563	447572	131088	397510	193653	355426	219826	456959	88101.6	308482	2.20858e+06	466005	336896	307507	166940	2.61438e+06	310388	369118	403562	222897	45197.4	291430	255565	4.40336e+06	3.03861e+06	4.08642e+06	444622	4.24068e+06	1.88901e+06	197921
cmp0207	121395	96452.4	62804.4	220534	109946	116036	41911.2	165663	78647.5	19014	69363.6	241784	77265.3	222706	92105.5	76767.9	253043	144110	41490.5	113447	121843	37240.2	110603	78176.1	119728	56230.2	106984	26881.3	143514	1.16899e+06	156935	77148.9	82592.9	44965.8	1.02937e+06	106191	85414.2	168415	94034	9278.4	81073.5	66617	2.29916e+06	1.38381e+06	2.60746e+06	119946	1.56664e+06	1.11135e+06	49864.8
cmp0208	484048	1148590	263171	318249	270451	784055	709055	191689	557740	376489	2155.1	10504	729290	11524.5	91095.1	18444.5	1.61985e+06	97440.1	3.49513e+06	440319	366225	51899.8	225004	20925.2	11231.6	4130.95	4585	9720.9	17436	5110.15	19235.6	10831.3	134619	650567	1602.2	97436.2	157314	23897.5	621036	566458	17976.5	16629	340761	1637.1	412.7	4900.8	427.1	543535	11259.6
cmp0209	771390	291997	230882	1.38635e+06	904449	3.75627e+06	1.24812e+06	545051	538618	1.26274e+06	1.04869e+06	170059	243915	23023.8	32041.2	175164	759580	172206	1.86027e+06	967128	368016	916336	491816	474630	318195	474925	314654	2.04582e+06	3.02934e+06	3.07793e+06	1.48873e+06	2.26845e+06	3.66419e+06	7.37556e+06	733214	1.87338e+06	5.37741e+06	755216	775902	1.28979e+06	4.49409e+06	4.82312e+06	267402	1.15515e+06	2.97889e+06	855001	389391	773762	2.09283e+06
cmp0210	45161.4	73161	127897	285950	79932.4	283537	113148	61393.6	162298	82779.8	134015	1.19558e+06	97907.2	135484	1.11863e+06	460802	360147	177635	3.77807e+06	431072	92498.6	132459	191920	405886	206841	80388.9	417120	4.05615e+06	2.11798e+06	222273	3.35034e+06	2.48789e+06	318215	461955	82195.6	134966	43554	209318	1.24905e+06	72811	1.18605e+06	322442	1.10302e+06	86057.6	143555	166393	165095	266801	190971
cmp0211	68904.2	142791	18081.2	9575.95	12202.8	25658.3	11021.9	24539.9	6511.75	13535.5	2067.65	88018.8	47362.1	31391.4	41349	192510	130390	20985.9	292855	31511.2	6924.3	61860.6	5849.65	246916	15594.4	6052.7	129327	217098	136878	23170.7	57516.4	78889.2	4313.6	43477.3	1727.2	89980.5	12571.4	39544.6	40171.8	58344.7	71953.7	9805.35	11666.1	19181.5	5262.45	6750.65	5589.05	29924.4	77804.7
cmp0212	3957932	2.69854e+06	3.77927e+06	9.13928e+06	6.40958e+06	8.28996e+06	4.60612e+06	1.12374e+07	5.7023e+06	2.08631e+06	4.74057e+06	9.38718e+06	4.36533e+06	7.42308e+06	4.17791e+06	6.60843e+06	1.03096e+07	6.03068e+06	3.72473e+06	8.67751e+06	6.26598e+06	2.4344e+06	4.48579e+06	4.94198e+06	4.33909e+06	2.69742e+06	6.38026e+06	1.98996e+06	3.20505e+06	585932	3.01897e+06	2.72835e+06	2.02199e+06	1.87099e+06	1.06007e+06	5.38872e+06	2.96904e+06	3.03718e+06	3.21361e+06	985900	2.18426e+06	3.33484e+06	4.40964e+06	2.93603e+06	4.91803e+06	3.47205e+06	3.98824e+06	1.70312e+06	2.02917e+06
cmp0213	422527	393649	102927	402480	258800	283666	451396	400152	271999	180176	327497	428144	339458	234576	367224	344344	638917	328131	151173	258160	350753	222494	140385	487694	527614	217575	310724	557700	369785	549254	320961	471636	201559	296911	159002	541080	269300	537944	89610	580198	440724	198960	91256.6	248069	208671	123944	766958	636026	155815
cmp0214	176220	365887	456968	1.37362e+06	759687	736269	1.17385e+06	1.59314e+06	1.07339e+06	1.58003e+06	28047.8	16322.5	644342	22159.5	780257	172536	134082	1.22174e+06	2.2534e+06	250678	543403	1.10631e+06	401330	26810.1	28277.7	29853.4	33117.6	22962.2	42422.1	47627.7	29610.3	59347.3	467589	437797	3477.4	252539	131498	10096.1	161899	175600	35429.5	8775	488699	2044.25	207.07	10408.7	1.47974e+06	1952168	68786.5
cmp0215	1.64919e+06	1.84557e+06	684158	3.24932e+06	565809	404263	656123	443263	3.40077e+06	379064	165443	7.23943e+06	2082252	970591	2.18812e+06	2.33605e+06	3.67719e+06	1.20414e+06	3.37848e+06	2.15147e+06	196231	2.00031e+06	332567	8.48403e+06	1.82306e+06	469647	832858	8.75326e+06	2.93138e+06	2.58125e+06	2.20374e+06	1.50926e+06	746830	1500557	349111	873001	663962	1.99167e+06	143118	1.28414e+06	1.17497e+06	1.34936e+06	262447	31495.2	13259.8	2.10251e+06	426500	5.0571e+06	2.0939e+06
cmp0216	362265	276922	202275	526029	334337	21728	402029	279490	511362	263283	10036	265550	49109.8	15233	2164.05	21297.9	70201.9	158123	323121	484010	781924	311995	444708	113502	77653.4	53363.8	635344	52776.4	211322	474026	421992	227224	98576.3	6093.85	65786.7	229854	204513	79270.5	521110	64164.7	326438	245980	587108	258399	233752	120217	41500.1	414236	119107
cmp0217	886696	566302	843874	1.81131e+06	1.27189e+06	1.61956e+06	1.00684e+06	2.23869e+06	1.01742e+06	461736	1.03031e+06	2.0025e+06	853173	1.66822e+06	943226	1.32526e+06	2.08471e+06	1.16794e+06	779669	1.56602e+06	1.37787e+06	516390	1.08361e+06	1.06022e+06	875349	579799	1.3077e+06	421448	674609	123892	659650	654527	482672	386992	194450	964722	632661	568608	823670	201028	498725	629928	833697	601273	1.14519e+06	630064	955671	384636	473283
cmp0218	2445.95	708.2	2566.05	26450.1	5003.85	5089	2271	5208.8	1642.15	1369.9	341599	563161	2994.95	702721	2749.75	836810	2459.6	3721	99658.9	6287.9	6971.5	2796.2	2292.8	926601	493178	267614	203899	650650	1.84186e+06	722627	976397	892243	1435.65	6027.4	43850.7	1000.25	1799.9	795162	1317.55	6522	841909	87569.4	1748.15	16655.8	8282.15	537706	884.05	3576.15	587908
cmp0219	6285.65	3262.1	5187.76	36302.4	24286	2293.7	4864.49	21145.2	11357	13176.6	442134	660839	8585.6	825355	11382.3	922737	13702.9	24357.9	175646	12967.7	12758.9	10383.5	7186.05	1.05245e+06	616935	337609	260737	780766	2.21271e+06	768940	1.12641e+06	1.09785e+06	4706.4	14050	53138	9923.65	10728.8	917973	688.3	5189.15	1.05456e+06	98949.4	4172.65	338.2	19683.8	691536	10385.4	22397.8	777129
cmp0220	280893	104608	7242.85	2926.4	3904.8	2881.1	820.8	55112.2	1366.3	861.5	11221.4	22102.1	818.9	1081.25	956.95	#VALUE!	645.65	1493.2	7023.95	107652	745.2	1858.1	2661.85	815.7	2620	#VALUE!	1100.15	2722.9	2103.7	85515.1	17933.8	34182.2	26926.6	89618.1	7423.05	9158.05	6873.25	317.3	999.9	6344.95	3272.6	3991.2	3736.5	4214.7	12834.2	783.45	18298.5	534154	24596.7
cmp0221	796238	792478	4.88744e+06	357945	5775118	5.37989e+06	307425	6.13897e+06	548096	702245	8.11322e+06	6.32879e+06	577853	803715	5.49044e+06	5.27478e+06	303802	1.08567e+07	678836	363139	7773245	7.87588e+06	5.80144e+06	7.18599e+06	8.78704e+06	1.20406e+06	9.92434e+06	1.21751e+06	6.258e+06	5.00936e+06	5287714	317179	5.81613e+06	433976	328584	8.12552e+06	6.4676e+06	4.57354e+06	4.07398e+06	6.90028e+06	7.44767e+06	639816	772125	5.95965e+06	928842	256754	4.80355e+06	290332	6.06977e+06
cmp0222	23325	21163	34082.4	50922.4	329996	155297	35967.2	118093	257010	167928	125413	64591.7	124399	195587	24389.8	458213	172197	111675	25628.7	44077.4	455266	146623	1.19898e+06	77390.2	35566.8	434452	468315	3249.62	176264	102781	563679	306282	46286.8	69793.4	22065.5	11173.8	146261	154212	260777	4680	172894	12354.8	110841	41034	42875.5	116564	8257.7	41302.9	198676
cmp0223	235787	171180	75386.8	57475.6	104080	130161	80376.1	50859.4	94348.6	36462.9	71755	103378	64210.1	27883.3	31288.6	239570	73492.3	133803	165470	91488.6	81775.5	118509	64680.1	98413.2	31591.5	107892	126943	175290	134814	115852	69886.7	81258.9	72706.1	176477	60693.5	116102	45319	278572	148544	93955.1	125303	82160.7	47418.7	138510	117796	30585.4	160488	187098	125704
cmp0224	1.27325e+06	661561	530021	1.9651e+06	2.032e+06	4.31811e+06	965692	1.27874e+06	666702	1.8513e+06	2.09059e+06	1.445e+06	294727	19104.8	62657.7	176046	4.94066e+06	89943.2	2.10774e+06	1.56917e+06	313600	1.33239e+06	1.10848e+06	448284	520310	305841	1.13614e+06	6.9843e+06	1.90235e+06	1.16746e+06	1.11949e+06	1.69395e+06	4.73125e+06	2.77736e+06	622660	2.9212e+06	2.61068e+06	885319	1.76472e+06	1.41893e+06	2.6979e+06	1.82363e+06	882908	2.97723e+06	2.25732e+06	447132	1.54115e+06	520010	1.42322e+06
cmp0225	393750	13300.6	16292.8	33466.2	28362	474.05	903.15	5038.25	1108.5	627.25	5304.5	3831.55	470.7	314.8	358.3	10759.2	22114.8	1752	57806	58523.1	629.1	970.45	1126.85	7858.5	1097.8	696.6	1532.7	2221.25	545182	1250501	722092	461563	32091.7	4168637	1294.85	4911.65	17706.8	33792.3	4903.6	323.1	38327.4	468.7	22215.2	784.25	522395	476.1	52305.9	650531	1.40444e+06
cmp0226	10889.3	4570.95	789.25	10702.3	11553.6	10115.6	3070.75	4729.9	5412.4	6574.65	1.02377e+06	2.80822e+06	3525.1	1.30898e+06	5210.35	2.68653e+06	5259.55	19861	73391.2	9251.95	12450.1	9122.65	8796.65	1.06199e+06	1.15199e+06	831110	279578	850640	9.03518e+06	2.06909e+06	3.62533e+06	6.76497e+06	4738.45	42321.2	437695	4103.65	12788.5	1.45452e+06	6196.4	34529.6	5.21898e+06	5.55831e+06	14154.9	346705	226858	562672	3371.13	8948.4	2.69882e+06
cmp0227	2.771e+06	1.97111e+06	1.86322e+06	2.25108e+06	3.29644e+06	1.81001e+06	1.75956e+06	1.0226e+06	3.91007e+06	2.48092e+06	1.13875e+06	3.20548e+06	2.76632e+06	751653	1.00943e+06	673422	1.13672e+06	2.99594e+06	543153	1.69639e+06	3.06045e+06	1.66919e+06	3.43511e+06	3.27934e+06	3.14018e+06	1.31978e+06	954470	1.00678e+06	562002	1.102e+06	855744	1.09284e+06	1.60424e+06	1.48015e+06	2.89283e+06	950705	793423	346119	173814	1.75975e+06	652304	5.8674e+06	265998	558058	1.12978e+06	1.31432e+06	829128	3.18581e+06	2.69004e+06
cmp0228	86763.8	158622	439649	80303.5	186534	246205	327204	49885.7	352521	179203	1505.29	344.9	191380	3477.6	67997.7	16502.2	153911	25997.5	288551	192892	86003.1	55437.9	83040.4	24124.2	21283.5	990.75	6792.25	3100.7	13858.5	18554.2	7647.6	5117.55	110722	56474.6	949.05	34997.1	132836	20584.6	84330.7	67542.1	8990.25	5604.15	160334	402.55	494.2	2084.25	477.9	206574	8006.35
cmp0231	145885	543216	137227	99609	34936.7	68093.2	320040	106251	532455	71153.1	637.376	1400.35	1.45892e+06	1082.9	84761.2	1523	430984	12888.5	2.0754e+06	327432	357710	25757.2	180191	871.3	1540.25	665.7	1114	#VALUE!	2623.65	692.15	1296.65	1298.9	130355	168168	315.8	28400.8	81483.6	2471.5	746127	265690	1442.2	8608.65	759450	721.6	981.65	475.9	922.75	48075.3	1377.9
cmp0232	145175	205659	4118.85	7476.3	36280.9	40211.1	222066	117086	106115	132723	2144	9996.1	24727.5	37985.7	25704	2.12788e+06	88521.8	158638	57878.4	122799	4667.25	23555.7	4073.05	2.09201e+06	130064	8671.25	110737	532292	1.37455e+06	41489.1	1.20709e+06	1.04827e+06	32420	120726	788.95	135686	474313	11498	1970.1	107428	550154	55338.7	1074.45	1968.2	1223.85	1780.9	1234.45	1.67406e+06	305552
cmp0233	77109	68904.9	389992	262300	314135	802495	134466	564816	649917	124460	124173	162390	1.80472e+06	256322	177389	54083.9	412306	255737	329209	397116	182484	71304.4	643630	314627	1.00711e+06	852323	116263	31497.2	41399.3	14365.5	89478.3	85758.1	741584	297402	115121	161908	117633	526949	44924.8	36603.8	74536.6	42107	10430.7	5902.6	10302.4	1.24809e+06	3774.35	7718.95	147360
cmp0234	483.45	788.1	328.55	4084.2	1583.05	945.4	962.4	1581.1	1306.4	624.8	127947	303287	466.75	238812	740.9	515248	3323.8	7671.25	31513.3	805.15	2412.55	2542.2	958.05	256372	222826	97832.1	46190	237914	3.14772e+06	552353	956112	1.3331e+06	1118	3615.4	18397.5	453.6	1950.7	571456	3905.35	794.95	1.50301e+06	564632	1529.4	31471.1	12356.5	138719	3066.9	482.7	532712
cmp0235	155381	87576.9	192276	1.72408e+06	1.49475e+06	2.4324e+06	495854	905347	161219	399362	679576	46020.1	201453	7902.1	7410.6	88329.9	485532	395799	434506	67025.9	49818.6	190327	400953	153388	304184	165824	511710	401575	136486	505622	151934	133582	3.78006e+06	740870	2.1308e+06	7.35825e+06	2.24106e+06	839622	910528	798608	186164	2.77243e+07	623156	732143	5.24173e+06	697319	42637.7	51006.1	925424
cmp0236	105008	49958.8	30286.6	236716	224070	607886	122249	227830	76258.5	361060	336094	61025.4	14909.8	5956.45	4658.35	20547.7	921333	11373.4	488670	124562	53170.8	185137	99164.4	82157.6	20710.5	32550.5	71323.1	623963	385229	165949	253629	377709	201925	421674	36959.7	281711	232686	18307.2	63329.9	41392.5	265882	334197	41937.8	125063	254450	18698.4	103573	63897.6	81688.5
cmp0237	638613	799944	1.13099e+06	669596	1.184e+06	1.21653e+06	746643	795761	547237	416890	851213	1.00389e+06	674102	588205	898710	893112	459901	1.86378e+06	724890	673809	1.75339e+06	1.90127e+06	1.24536e+06	1.14843e+06	2.20657e+06	1.98516e+06	2.50051e+06	1.35731e+06	979515	1.07951e+06	829131	302025	889177	526543	733656	1.47714e+06	1.15108e+06	792918	663663	1.15864e+06	1.41003e+06	584118	692021	1.0778e+06	968403	506900	1.10788e+06	392679	1.29756e+06
cmp0238	2269.2	499.8	#VALUE!	#VALUE!	490.95	725	#VALUE!	682.4	644.55	1018	#VALUE!	1245.55	#VALUE!	469.35	#VALUE!	#VALUE!	1108.85	859.2	#VALUE!	1468.4	#VALUE!	1060.8	24744.7	2563.9	1658.25	#VALUE!	980.1	11577.3	32035.2	907.5	#VALUE!	33062.3	487.25	578.4	478.4	942.8	544.1	907	1125.75	#VALUE!	1125.15	2728.85	#VALUE!	634.35	555.45	807.65	#VALUE!	648.6	1883.85
cmp0239	284360	150041	60729.3	1.16498e+06	1.03709e+06	1.81155e+06	396432	404540	186128	986173	727149	192528	91288.2	1887.55	3932.05	75702.4	1.95373e+06	34508.4	1.47887e+06	236524	179050	536416	205778	226194	78216.5	75857.4	100176	1.31998e+06	1.56905e+06	701577	870177	1.1469e+06	883641	1.63096e+06	171347	719246	885236	120861	118848	112857	1.21098e+06	2.15613e+06	53015.1	327302	814112	247080	175280	248459	607355
cmp0240	81047.2	127336	316205	1.00983e+06	927931	781100	340023	1.19417e+06	344390	194321	425886	1.1679e+06	78034.4	941640	267174	391599	1.63895e+06	118359	259014	1.15285e+06	757806	91315.4	671457	377840	259049	125476	647716	18837.3	336110	22710.3	644086	449178	63250.9	33111.2	15287.6	71582	215009	146825	653487	17812.3	377103	131422	1.08683e+06	107579	216382	142935	525646	58294.2	54597.2
cmp0241	5820.7	9742.15	782.5	8358.7	1894.4	5198.75	3620.7	11467.1	8636.75	5919.4	120248	271250	10079	141952	2208.05	399567	5185.9	5510.3	24837.8	7767	5844.35	2274.45	6602.4	174795	184018	103126	48544.4	126147	1.4188e+06	230624	461292	896113	2836.6	18411.3	63830.8	628.95	3809.45	181143	1896.6	4102.75	687717	829728	6435.8	28742.3	25692.7	80974.5	965.7	3160.1	318216
cmp0242	137426	88830.8	92864.9	234789	153403	120333	46170	24151	191070	150080	17745.8	209897	101340	37010.3	78080.4	7416.2	13999	171638	6659.65	95630.3	73562.1	45938.4	136464	133930	90903.4	49881.7	55736.4	29363.1	30114.5	61123.9	73652.2	91585.2	36245.2	68641.4	37256.5	96552.3	54040.3	6926.95	3551.15	52956.2	39184.8	173307	16491.4	6871.7	11714	64948.9	8716.45	51961.3	130196
cmp0244	698653	690520	187710	153207	185024	311107	378801	192771	278127	147718	232459	391656	591178	180638	328700	720384	222315	530662	172795	137502	270266	325321	293133	300454	304365	337841	451279	481081	536223	276294	388004	493780	254449	247092	406306	427573	294964	710025	217871	527673	727749	405876	240032	350439	279853	212282	690258	398531	733764
cmp0245	1.09931e+06	887474	811731	3.92809e+06	1.58239e+06	1.49783e+06	570571	718988	906435	1.57636e+06	899177	678743	1.09953e+06	699188	1.57255e+06	1.25573e+06	896342	1.60465e+06	3.69277e+06	3.04048e+06	1.62494e+06	4.01118e+06	526580	1.12625e+06	850213	1.25338e+06	7.71618e+06	4.24585e+06	1.6445e+06	6653.6	1.43763e+06	1.63409e+06	1.53007e+06	3.43466e+06	572337	3.04021e+06	680633	797	603725	792388	1.47564e+06	338072	757801	2.35946e+06	1.79332e+06	731599	1.00916e+06	2.77529e+06	597288
cmp0246	601942	195632	133584	3.25348e+06	3.31066e+06	3.48501e+06	1.05249e+06	492088	756167	1.35164e+06	2.10337e+06	296284	330612	4722.2	27458	89522	2.35473e+06	107510	3.92159e+06	843117	1.08066e+06	1.36545e+06	402601	643218	250143	369086	154630	2.11038e+06	1.37652e+06	3.08483e+06	1.1275e+06	1.9528e+06	2.83338e+06	4.70787e+06	658053	509156	1.78826e+06	252951	431880	536189	1.65492e+06	3.42753e+06	162856	1.0838e+06	1.52758e+06	389004	797991	1.95565e+06	1.63208e+06
cmp0247	1.21572e+06	371662	162137	2.4605e+06	1.26642e+06	5.86191e+06	1.91094e+06	987813	921426	1.72989e+06	2.73376e+06	327766	639307	8911.65	44818.1	155760	2.4122e+06	516319	2.55041e+06	798335	532167	1.38107e+06	551893	563474	495597	552318	339401	5.83354e+06	1.781e+06	2.86702e+06	876923	1.23227e+06	3.62689e+06	7.15529e+06	683463	7.61174e+06	3.40549e+06	913996	662194	926556	2.33258e+06	7.51373e+06	197543	2.16304e+06	3.95319e+06	557737	1.1686e+06	1.80698e+06	3.47558e+06
cmp0248	341471	269539	191256	130405	314498	259945	113018	143388	160292	296203	115382	113055	155619	144826	258658	145421	171223	389628	#VALUE!	104166	321061	143955	139428	180170	95050.6	125533	45116.3	348738	479	2879.8	#VALUE!	10679	279499	551687	70481.2	154136	130460	208819	201471	259198	789.35	75062	224435	156497	110278	232107	137691	200003	260057
cmp0250	801105	338672	187538	3.65101e+06	4.24712e+06	4.65329e+06	1.4814e+06	813035	1.24268e+06	2.21172e+06	3.03134e+06	408953	559668	13881.6	55136.6	152023	2.89032e+06	209668	5.15617e+06	1.1744e+06	2.43607e+06	1.84605e+06	704900	1.0906e+06	415122	639986	385926	3.11435e+06	2.59492e+06	3.7938e+06	2.06735e+06	2.86118e+06	3.55369e+06	7.52077e+06	1.56699e+06	907427	2.88402e+06	527879	904465	1.18692e+06	2.5593e+06	7.35483e+06	378701	2.00873e+06	2.76879e+06	937667	1.55785e+06	4.43509e+06	3.9767e+06
cmp0253	1.19736e+06	1.0391e+06	1.01628e+06	1.93988e+06	1.5249e+06	1.29211e+06	2.00034e+06	1.25072e+06	2.55152e+06	1.23377e+06	1.92806e+06	1.46709e+06	1.98369e+06	955894	1.00293e+06	1.29537e+06	2.00015e+06	2.35838e+06	1.16069e+06	1.95643e+06	1.94627e+06	1.74861e+06	1.47097e+06	1.60281e+06	2.40664e+06	4565712	2.6089e+06	1.56506e+06	1.57352e+06	1.74428e+06	1.50958e+06	1.43003e+06	1.20267e+06	2.42223e+06	1.82208e+06	2.01606e+06	1.27865e+06	801745	1.42305e+06	1.77809e+06	1.79917e+06	3.49739e+06	1.36989e+06	1.53167e+06	1.62722e+06	1.54338e+06	993268	1.47459e+06	2.00314e+06
cmp0254	139358	310219	247915	165730	275934	100595	61442.4	416105	246080	339272	129873	88828.4	44348.9	87583.5	78031.2	57881.9	52428.6	635867	125954	946694	228132	98324.6	128251	83861.8	147345	55628.7	157396	53573.5	73436.6	119733	122795	62836.1	33406.1	145036	118161	60337.4	137669	22276.2	33413.5	49259.7	24557.3	157116	108672	82630.1	242920	255999	97086.1	130561	49156.6
cmp0255	35644.2	51919.4	69941.8	113678	26549.6	20420.9	27860.3	15848.5	74703	11079.3	7774.9	232019	44559.1	57825.5	112945	184399	159672	16287.3	65008.4	64653	8566.05	52252	10913.6	410122	63728.5	32478.2	36245.3	497342	518285	44718.5	302383	233923	6987.75	9785.55	17763	43919.8	26707.3	162871	5507.84	20452.3	181494	14913.4	12200.9	2597.7	1346.2	24011.6	36663.3	248895	24116.7
cmp0256	877928	350213	175347	2.65763e+06	1.66938e+06	4.60908e+06	1.292e+06	1.18927e+06	825549	1.92074e+06	2.37225e+06	325345	540797	11715.2	46097.3	182670	1.83751e+06	273188	3.32078e+06	912536	695348	1.83311e+06	543572	809727	446067	645481	474999	4.92429e+06	2.0297e+06	3.39291e+06	928525	1.20653e+06	3.51484e+06	6.61572e+06	1.3125e+06	2.23679e+06	3.4844e+06	618539	856470	1.23692e+06	2.40696e+06	7.04884e+06	364147	2.2077e+06	3.54497e+06	1.0307e+06	849024	1.80309e+06	3.53905e+06
cmp0257	261707	245508	632287	734193	1.27175e+06	926529	331249	561952	1.47942e+06	667969	4726.6	58639.7	442217	7407.15	345856	200402	1.67072e+06	975677	2.24269e+06	2.53383e+06	110733	1.19911e+06	137536	107893	19446.7	10815.6	127546	406796	371147	116623	208625	311419	625862	2.23424e+06	2885.7	1.63209e+06	745286	16194.2	209612	364107	198124	38976.4	261385	474.7	808.35	79674.1	166860	1.68449e+06	132255
cmp0258	553.25	230.05	463.2	3324.05	3947.1	2590	636.65	1156.9	2792	855	104732	274280	3256.55	190512	4394.3	752624	3289.05	1472.4	133373	13551	7155.95	982.85	7556.8	908677	700600	281995	3.14973e+06	2.61058e+06	4.95317e+06	444905	1660305	2.21407e+06	1326.3	5132.9	54970.2	1104.15	7081.85	392398	2778.45	6093.2	2.89308e+06	187677	5638.1	5431.65	7292.55	101631	442.05	1340.4	1.56467e+06
cmp0259	1984.41	1111.8	1042.4	4156.95	3426.6	542.05	1371.2	1445.77	2360.9	1833.75	65344.8	195344	1625.6	162579	3999.15	676558	1169.5	992.2	129174	14516.1	10177.6	922.05	8950	829824	830540	326329	3.12243e+06	2.27663e+06	4.96569e+06	394250	1.77893e+06	2081543	1067.4	4350.9	55978.4	1316.45	6598.8	405238	4155.8	4582.8	2.92708e+06	162443	5399.25	4584.05	8071.2	96226.2	1057.3	1438.3	1.3665e+06
cmp0261	729043	424973	139119	1.86588e+06	2.10205e+06	2.40558e+06	893582	971928	885841	2.53653e+06	3.81109e+06	489248	473891	40459.4	48836.9	111109	2.19699e+06	133982	2.38705e+06	583489	1.05826e+06	946083	437643	466276	240265	364488	212235	2.88719e+06	996015	1.33168e+06	1.1379e+06	1.53931e+06	1.43496e+06	4.87287e+06	738985	820960	1.05357e+06	174489	392948	468068	1.35001e+06	4.71396e+06	239495	1.06569e+06	2.31012e+06	197289	556949	2.00007e+06	1.32863e+06
cmp0262	63061.3	102853	13801.6	19314.8	15232	11753.6	51794	19591.4	29394.8	25285.8	3200.05	729.35	853.9	15561.3	109894	276030	24563.8	17188	30098.3	14015.9	4264.8	11366	755.15	735167	29247.1	31288.5	345017	176974	557667	48618.1	418599	260992	5934.05	6633.8	1655.05	328477	71527.1	11787	85335.7	22691.6	264421	61265.5	1586.7	17862.5	6116.65	13821.5	13828.6	149815	122914
cmp0263	73498.8	59158.4	75396.6	67059.9	100885	91601.4	43574.4	108111	52861.5	59150.3	20199.7	61702.7	69051.5	23154.2	56023.5	56368.1	44421	23772	95576	42884.4	26015.9	41373.3	57538.3	83244.7	25113.2	20128	52864.7	22983	39362	3954.1	20735.2	45059.4	3312.66	15940.2	3754.16	189157	23718.1	12822.6	14902.1	24510	5460.67	3757.55	34063.3	2091.6	354.708	2413.1	52139.4	46030.6	2314.98
cmp0264	347302	374765	812932	1.05049e+06	1.63928e+06	1.31677e+06	435073	914591	2.93486e+06	1.53319e+06	7735.65	90151.4	658880	11553.2	477961	328301	2.35078e+06	1.43449e+06	3.09379e+06	3.64848e+06	161727	1.93534e+06	177396	135060	26336.5	10147.6	131978	516093	573806	171414	345233	456801	1.11593e+06	4.23276e+06	3646.35	2.15005e+06	993692	20815.5	295088	463552	293075	56965.3	364115	1786.35	1154.85	116331	233591	2.03096e+06	144512
cmp0265	29925.2	15809.1	20425	152819	356335	265861	95456.5	56456.9	52219.8	206836	177846	33785.4	7161.1	388	2101.95	6160	540226	5077.35	311671	58706.4	121947	102342	83688.1	51741.2	11527.1	23893.2	47698.4	168602	343087	144164	389978	621981	92016.7	282030	24443.5	44681.6	100974	28616	101957	32218.9	387303	225037	44504.2	89952.4	90972.9	10807.4	110078	119549	70091.9
cmp0266	253622	239192	660920	1.0402e+06	1.48702e+06	1.0635e+06	346424	589491	1.54207e+06	757272	4986.45	69420.1	463862	7633.56	450681	239685	1.66294e+06	879918	2.41132e+06	2.75505e+06	117164	1.42757e+06	175517	155260	20465.1	6364.55	164591	516602	395020	162660	243870	389453	706495	2.14279e+06	11312	1.94695e+06	831495	24435.9	208234	372901	207493	28166.2	248668	797.55	1256.8	90196.1	142322	1.87252e+06	140489
cmp0267	519702	529039	1.07843e+06	1.5685e+06	2.37994e+06	1.90679e+06	673327	1.03798e+06	2.47485e+06	1.38724e+06	7328.75	89961.3	737802	12328.2	616847	401115	2.60125e+06	1.7312e+06	3.85376e+06	3.90791e+06	218519	2.07238e+06	253239	158787	37876.8	19876.8	258041	705930	633939	183564	384071	509091	1.10049e+06	4.01643e+06	9838.9	3.16735e+06	1.44144e+06	31673.2	366739	649900	348920	62705.8	467523	625.45	967.55	160055	330693	2.65423e+06	221162
cmp0268	1.36678e+06	97300.7	27723.2	11325.2	52819	246424	61899.4	43848.8	66222.3	7559.29	29115.2	43993.2	100013	12148.4	9866.71	30582.3	1157.24	86668.5	87744.7	17821.2	61636.6	1008.77	60195.6	38610.5	14535.2	47107.2	23398.6	34901.1	283454	65105.9	17033.5	22726	222395	601614	40968.2	33126.9	377536	179905	437817	419718	221450	112094	99160.6	124717	47910.7	2412.14	370820	22343.1	70720.3
cmp0269	61011.8	65163.5	132464	202926	287745	229424	80599.2	114910	274392	148013	1145.7	7894.4	87617.7	1147.85	66533.7	49083.9	324742	192225	485981	472899	19156.1	240537	30514.2	25251	4433.55	1607.85	28866.5	89508.8	87623	21662	47918.2	55014.7	156315	458412	420.6	393927	157584	2114.85	42901	79134.5	43119.2	6308.9	58814	216.65	350.95	19588.2	45072.7	363843	23400.4
cmp0270	26123	45204.7	26988.2	19618	69145.8	20155.3	12289.3	80675.3	52833.4	21953.5	36054.9	36116.8	7747.05	18793.5	11650.7	16635.8	27132	175539	85278.7	251146	131106	10356.7	33644.3	18936.3	15019	4696.55	27130.2	11327.9	14158.1	62953.7	25495.2	9774.2	4811.05	23857	19247.8	8846.7	26322.1	8714.95	5844.15	10997.3	3841.35	15215.6	14800.7	7865.35	22180.5	45514.6	24689.5	17354.8	11903.4
cmp0271	3974.65	1226.75	455.493	7587.37	5418.66	3748.65	604.742	1267.44	7436.54	2107.7	544539	1.08124e+06	728.64	721396	2103.4	1.30081e+06	6206.64	16644	69755.1	6552.98	9571.27	2905.14	5809.94	558504	618804	341734	124176	637022	5.16695e+06	1.53897e+06	2.28024e+06	3.22838e+06	917.841	6230.31	168131	698.504	5013.08	1.19431e+06	3813.96	6587.65	2.40149e+06	1.72616e+06	7669.59	74771.8	44532.8	300848	444.395	3817.61	1.53513e+06
cmp0272	620.35	1621.6	57293.2	5385.8	335696	389.25	188201	476.8	360563	105540	281.55	182909	85769.6	310.25	412.15	469.95	154229	721916	582.25	146151	56847.7	420.45	2226.65	1702.95	333713	488.35	1326.1	871.25	1358.85	308893	938.3	1546.95	873.15	385.4	384.5	468.4	373.4	78946.4	132510	382	757.55	80157.2	233466	289.5	771.95	584.6	268652	579.3	204609
cmp0273	204550	121664	90048.7	485212	539491	1.32024e+06	398873	477980	212150	705973	678237	163470	49131.8	1738.95	9965.86	34880.6	1.35859e+06	32262.7	829841	259398	194060	429694	334018	183740	91151.1	154761	243600	1.19801e+06	923603	507649	630536	945817	449338	1.02876e+06	113849	423692	752469	156539	364653	218583	1.21956e+06	462656	170213	513821	462640	78759.5	298076	151336	395710
cmp0274	194862	246778	206437	156509	112674	214626	458933	571233	472198	364624	32822.2	689.171	64144.3	155488	1.2672e+06	1.50192e+06	175027	349901	392490	614590	42217.6	147981	2114.05	7.3064e+06	328644	821096	3.67002e+06	3.39829e+06	2.09344e+06	611264	1.33923e+06	1.00449e+06	111987	166956	32766.8	2.45338e+06	614501	73965.1	760736	264882	1.25805e+06	405666	22645.2	258291	63115.7	68832.7	320626	2.97538e+06	842514
cmp0275	101534	46455.2	1250.9	65976.9	4550.55	3328.35	2946.1	9436.3	8957.05	3829.55	131378	103371	22710.3	23665.5	5655.77	30055.1	9336.95	12320	5785.6	10904	10575	8512.7	2813.55	6353.92	29914.5	59666.8	39623.1	108936	118009	19258.3	70377.1	95682.2	32912.2	65761.8	45965.8	13569.1	87028.1	7910.04	23041.4	99175.4	82540.8	81510.7	56772.7	279147	464926	16815.8	20245.4	36901.3	146059
cmp0276	733.1	7388.05	5669.2	433.05	335.6	737.35	1270.15	690.25	10620.6	1058.3	525.4	829.55	435.95	474.1	1215.8	605.75	2961.25	404.35	628791	1534898	430.8	607	1827.05	560.6	777.35	1251.45	109272	189595	717196	3349.15	551738	468707	481.55	561.95	138253	1.30045e+06	1646.05	1294.15	345.3	1216.1	276937	775.8	2129.75	199146	159023	3639.65	968.25	290665	958.25
cmp0277	809.75	2550.8	1391.7	1802.65	1596.05	1551.7	995.5	624.7	2939.1	955.3	776.15	1274.35	629.05	1391.35	849.2	1343	690	1729.45	226934	518229	851.35	934.35	1901.4	1208.7	876.75	712.5	35320.6	66330.9	271111	642.65	192475	170607	1178.1	1146.8	49637.6	459701	1545.4	950.65	1069.1	794.2	102564	876.45	879	65151.3	53884.2	2065.65	900.45	102338	905.1
cmp0278	136578	45411.8	4399.45	171049	129318	329437	50460.3	108002	74842	161986	250099	41934.8	99172.8	1930.58	4444.65	10556.4	177364	16140.4	176965	58605.2	66521.4	157846	53315.8	37752.2	52420.2	69327.2	36099	220488	191387	132198	126242	197865	355521	1.05581e+06	104158	106709	416776	45349.9	193329	268471	276947	1.31581e+06	49461.4	365176	752071	40117.7	63592.6	284640	392007
cmp0279	214302	303995	207613	199129	370790	217090	110235	84402.9	276046	187241	388.759	110508	70942.9	12780	78855.3	173317	872829	106076	458770	176785	30833.5	251784	68015.6	96574.7	39485.6	286.563	27574.3	60803.2	219093	27133.8	110036	150433	141375	322443	294.652	838118	101749	22183.5	88177.8	57764.2	76634.5	24519.2	106535	422.841	208.289	7960.91	109662	1.18865e+06	36753.4
cmp0280	1698.15	553.35	56919.4	179668	217468	189520	23016.8	123350	389620	2807.85	130081	174628	179202	5203.45	9712.8	24558.8	378597	104027	193091	215226	83435.8	287469	436.8	47021.9	47717.4	12114.5	14898.8	59686.7	320784	190384	445703	482241	304933	2.53237e+06	144344	115597	153409	156304	550567	60890.9	369823	44879.9	208572	691065	712497	693011	20573.8	435752	240692
cmp0281	3394	4086.58	11898	11482.9	8616.84	4667.52	5712.31	10240.7	5605.14	1254.8	83329.6	156297	1785.26	324657	4809.1	212859	8877.63	3998.03	16963.9	18962.4	2442.99	2761.9	7822.23	89617.1	146711	37842	13550.1	44025.9	452453	44821.6	245936	248401	519.323	1879.47	16234.9	891.405	1093.07	308236	341.032	473.826	165338	210981	4689.02	39944.8	34949	3491.43	1224.23	1015.18	17673.1
cmp0282	304.769	266.87	634.403	8853.67	3770.87	2330.35	1882.85	1595.33	6597.3	1260.52	404580	408020	1363.15	563613	3061.15	937616	7671.05	11503.3	227367	16492.3	4239.11	1737.87	4711.29	869221	707673	325369	826872	1.16252e+06	6.6256e+06	1.39997e+06	3.00339e+06	3.29062e+06	698.701	10253	40468.6	1399.75	7095.1	1.03322e+06	3443.44	3899.23	3.57642e+06	103921	6529.41	10235.1	22884.8	247248	268.643	2766.73	1.78255e+06
cmp0283	122265	61769.1	34318	23152.2	127440	14030.5	59816.9	50902.6	23540	33184.1	59552.3	59367.2	24526.8	42597.6	17334.5	54280.6	8419.95	178778	41497.8	390882	70329.2	28815.2	29807	31298	116917	37052.2	60629.4	15495.3	94737.1	69157.6	76952.4	44666.7	29092	109726	119240	425560	180672	8376	15096.2	79715.7	357657	20146.3	36307.9	22447.5	32548.8	36494.5	37108.1	84942	203538
cmp0284	199236	120221	136619	953181	2.33588e+06	1.63917e+06	619522	359398	301604	1.2951e+06	1.20678e+06	250178	62407.4	4534.9	15449.2	53309.8	3.40992e+06	30022	2.02122e+06	432814	831057	635744	558341	330288	82171.9	156082	279257	1.09716e+06	2.24135e+06	948278	2.43622e+06	3.98711e+06	557472	1.71111e+06	177411	290802	626094	178971	646284	210269	2.59478e+06	1.31824e+06	299614	595839	587621	76825.5	672703	726947	470895
cmp0285	24589.8	20283.3	1.18195e+06	997411	94515	256638	80125.2	69805.5	28077.4	126561	68301.2	183293	6974.75	130851	894193	179241	305691	24335	386872	1.47494e+06	34903.5	154098	45798.1	1.99895e+06	147165	190440	1.2246e+06	1.43976e+06	318065	736525	455691	606690	3686.95	96569.7	31964.8	300869	8390.15	682763	37747.4	8301.48	364715	14458.2	58911.2	5389.79	35585.8	201941	38816.6	925358	254723
cmp0286	993988	1.10096e+06	1.03308e+06	2.20459e+06	3.04194e+06	3.0978e+06	825923	1.91744e+06	3.51977e+06	2.13201e+06	14079.7	332097	1.92787e+06	20889.1	1.85351e+06	945496	3.56231e+06	2.47299e+06	3.30474e+06	2.59416e+06	368291	4.10264e+06	626141	443490	76880.8	30544.5	141287	560872	457912	250477	253806	333887	1.81305e+06	2.53145e+06	7293.12	4.35935e+06	1.21794e+06	60682	656901	1.08836e+06	177177	67377	817557	957.413	961.724	85839.4	1.38358e+06	3.84623e+06	333513
cmp0287	172957	177249	66796.1	21041.9	216579	25765.7	158960	111798	12314.5	25234.4	190532	42841.7	30680.5	21786.9	13620.6	26223	7356.57	107236	16057.1	125529	23166.9	4961.38	20277.4	29242.9	296535	42817.9	52221.2	17227.6	306344	203288	95611.2	133122	5476.38	58659.4	46494.7	347500	509391	15519.5	7428.86	251046	560976	24956.2	19970.8	13062.4	12910.6	32644.8	23139.1	95742.8	701756
cmp0288	296062	435587	521989	258663	567899	336361	504651	476006	442398	368915	480054	375421	519990	386451	486026	192702	210224	269228	346084	421030	418437	210856	245838	428098	334058	303125	804565	569227	79576.7	372523	112937	57406	269667	148272	736622	266881	560659	609359	234664	173711	133618	146472	521077	115677	181867	674392	399856	152188	481638
cmp0289	138826	147368	148321	371921	478474	465674	121518	282942	554091	316283	2207.19	51920.1	264113	1632.93	255628	152280	456709	363881	613531	377582	53933.6	632287	94672.7	57732.8	11068.1	1140.53	18381.9	82911.1	76835.3	32440.2	33511.2	49695.5	280104	380092	1655.24	591242	204235	8019.66	90793.5	135842	25808.6	10504.5	112288	234.71	261.1	12356.7	206606	542816	49851.3
cmp0290	39639.5	45898.6	15740.5	3257.18	55734.2	6928.67	38762	28974.2	2287.69	6320.46	48174.4	10698	6878.56	4564.86	1868.14	7254.68	1677.76	24706.2	3666.74	14147.4	5072.96	496.958	4392.14	8982.92	67595.1	13921.5	12272.6	4042.9	68568	40743.1	17404.6	30220.4	703.132	10678.5	9006.58	80981.6	126274	3334.06	1238.1	53635.5	140288	1492.84	3367.89	1860.32	1519.53	5972.52	5033.56	20033.1	159830
cmp0291	151331	143851	47708.1	12602.4	170481	17859.6	118790	116745	17079.9	36999.4	267763	42186.4	26850.1	20091.5	12110.9	20720.4	5651.45	76853.9	12906.9	33929.4	17600	3584.96	9864.25	15661.4	186927	31431	39025.9	9849.76	217780	126886	54584.1	90385	2194.53	35703.2	32938.6	273266	376350	9322.23	3863.22	170926	457236	4991.08	9273.03	6214.4	4123.58	20352.8	13449.3	55118.6	468553
cmp0292	77557.6	34046.5	4171.36	280214	79894.8	444178	507500	53774.9	31977.3	480610	444965	6386.98	48600.9	668.049	1640.45	1543.96	76072.6	7035.86	256619	53776.3	67800.8	54025.9	29702.8	47834.5	27425.2	35181.1	25199.5	154891	59745.8	277646	37791.7	147962	78210.1	26889.5	27380.1	89714.6	226677	6831.99	28787.5	31064.8	54970.6	143940	16869.4	55976.7	41296.4	15027.4	427307	110695	176052
cmp0293	1.28642e+06	1.50957e+06	1.40106e+06	2.50319e+06	4.65013e+06	4.34724e+06	1.13653e+06	2.73224e+06	5.25415e+06	2.66024e+06	16308.2	454053	2.87806e+06	30938.3	2.52194e+06	1.37727e+06	5.37579e+06	3.33379e+06	5.02304e+06	3.76759e+06	490006	6.1437e+06	960518	563789	102118	37387.6	167328	720731	644382	422316	358007	427591	2.67866e+06	3.59146e+06	14953.7	5.8297e+06	1.7452e+06	97855.6	923154	1.69617e+06	291588	112428	1.18771e+06	2970.31	570.477	129942	1.91312e+06	6.00287e+06	504552
cmp0294	8.38207e+06	6.03037e+06	2.25508e+06	3.05866e+06	7.55877e+06	1.89222e+06	3.20662e+06	3.79561e+06	2.50555e+06	3.12197e+06	3.85667e+06	4.82718e+06	2.22883e+06	3.7528e+06	2.00727e+06	4.51113e+06	1.02683e+06	8.27829e+06	1.4829e+06	7.38438e+06	5.17822e+06	2.04785e+06	3.51946e+06	3.73564e+06	3.71252e+06	2.29878e+06	4.35177e+06	1.21464e+06	4.04752e+06	5.62124e+06	6.26483e+06	3.62262e+06	2.55848e+06	5.40463e+06	7.50958e+06	1.7187e+06	3.69999e+06	1.71227e+06	1.63577e+06	3.16859e+06	3.83124e+06	1.96819e+06	3.27219e+06	2.27046e+06	2.66701e+06	4.15982e+06	4.1967e+06	3.91731e+06	3.8026e+06
cmp0295	1.02358e+06	1.15378e+06	57350.1	171307	271160	541389	198266	831065	1.81282e+06	604529	4255.27	216402	238456	6262.91	377757	400276	850362	1.8995e+06	497234	571695	70698	1.35132e+06	100272	61700.7	6756.08	11396	57510.4	478140	619346	89481.1	151068	378415	880929	2.09741e+06	7411.55	3.56378e+06	1.6069e+06	42565.3	877867	1.63062e+06	446209	188706	1.18923e+06	6506.17	250.928	54075.4	933436	1.73866e+06	132372
cmp0296	1.07128e+07	6.37409e+06	2.68113e+06	3.34982e+06	9.26287e+06	2.77264e+06	4.03407e+06	5.02087e+06	3.11442e+06	4.00779e+06	4.49184e+06	6.76216e+06	2.58893e+06	4.0654e+06	2.43977e+06	5.44847e+06	1.28548e+06	1.02296e+07	1.87867e+06	9.892e+06	6.89176e+06	2.64512e+06	4.37523e+06	4.74303e+06	4.28035e+06	2.93507e+06	5.31623e+06	1.56412e+06	5.21839e+06	7.05556e+06	8.07876e+06	4.68735e+06	3.56002e+06	7.21468e+06	9.47522e+06	1.83913e+06	4.72596e+06	2.17928e+06	2.13303e+06	4.18318e+06	4.7317e+06	2.56865e+06	4.23857e+06	2.96804e+06	3.30009e+06	5.36177e+06	5.4961e+06	4.78561e+06	4.89986e+06
cmp0297	248706	245878	3.4612e+06	3.22657e+06	881967	2.13308e+06	284034	869092	464175	434098	12038.6	58090.4	625437	41891.3	2.31427e+06	97610.3	1.49675e+06	298298	1.18889e+07	2.70628e+06	135331	544973	182224	628848	37957.6	33957.9	668701	816315	169058	333997	200215	270353	342907	1.49839e+06	7016.75	1.86948e+06	618152	67908.2	510519	154822	157220	4618.12	146888	1900.56	17622.4	32762.9	88214.8	2.99283e+06	296606
cmp0298	1.15922e+06	861700	329595	410565	1.14732e+06	294330	466824	493743	299343	350458	619550	906226	363371	623300	241468	720198	123132	1.29761e+06	209250	715990	838303	339675	428572	479476	623971	362764	655167	160872	641111	1.00756e+06	925158	625660	457082	716481	1.08499e+06	230337	540248	224721	216700	523230	619008	337666	472088	366891	455727	546548	698342	467080	577689
cmp0299	813906	841801	1.03946e+07	9.46356e+06	2.32574e+06	6.1097e+06	1.04226e+06	3.84299e+06	1.6554e+06	1.94107e+06	62127.3	212528	2.8069e+06	166789	6.44834e+06	250845	4.3575e+06	579873	2.72019e+07	6.98466e+06	487027	1.43201e+06	466527	1.73908e+06	97196.2	105067	1.56137e+06	2.07047e+06	444877	964510	569077	856131	845074	3.67065e+06	21574.9	4.7615e+06	1.81478e+06	266964	1.4783e+06	433381	513748	27229.8	434440	8805.94	49757.1	108164	207603	8.29699e+06	854039
cmp0300	61890.1	86121	448155	330137	866124	1.70136e+06	3.79126e+06	1.91983e+06	478533	3.45574e+06	165777	2.57473e+06	823899	664444	537081	1.90292e+06	399579	250827	502326	6.58473e+06	619258	237885	1.17027e+06	435403	567618	373178	790928	1.60423e+07	3.24881e+06	7.04857e+06	4.48807e+06	2.26372e+06	1.08707e+06	5.26776e+06	1.32214e+06	671545	391063	2.43167e+06	5.8026e+06	929235	2.30194e+06	1.93734e+06	3.99221e+06	1.38358e+06	3.48126e+06	1.88541e+06	3.52846e+06	385568	2.22768e+06
cmp0301	20521.8	22957.8	331695	302841	82560.1	193784	25287.2	78004.5	26202.7	27688.1	1089.95	2139.64	44724.4	2921.08	158297	6376.69	124738	14441.5	1.09398e+06	225362	11989.7	40805.9	13891.9	51416.7	2699.61	2061.37	57616.6	68564.1	9602.68	24963.7	17976.8	22345.4	23613.4	148451	318.304	155290	47813	5572.17	42725.3	14288.8	15521.6	650.813	15796.7	177.172	1674.25	2176.16	4764.92	371731	28831
cmp0302	232825	556200	524556	166548	302923	299897	96673.9	347194	181154	215852	229389	360018	124933	153410	81934.3	219687	142775	175510	93114.5	564428	332790	67430.5	275567	221939	111518	70306.8	156368	63549.7	91359.9	328566	123683	117318	62475	209428	164069	13350.5	96892.7	116814	45019.8	42025.8	36340.9	25777.7	56741.1	38602.3	142642	445042	189201	60282.1	47144
cmp0303	13666.8	23206.7	2.02445e+06	1.81192e+06	176942	900209	29569.1	177064	28614	30828	234.037	228.903	106499	558.532	644715	1425.58	567385	19770.1	1.05241e+07	741251	7131.64	70977.3	10173.5	77555.5	1428.94	153.514	118296	139866	7588.82	23409.7	11939.4	18026.1	18294.8	332195	318.304	462658	87619.1	632.338	91132.9	8214.05	9457.9	625.427	10543.6	241.044	316.337	639.92	2559.1	1.44504e+06	27864.3
cmp0304	276861	278524	259286	237983	639067	236403	130250	1.12465e+06	996543	623213	700527	334263	123242	233609	110405	208578	312941	1.18405e+06	625075	1.53548e+06	649428	93822.7	194093	199948	138446	66465.1	284434	122562	128320	510756	153707	74893.3	46854.1	228628	114251	131102	311364	46811.6	66832.3	108871	53646.9	272010	189465	139107	321575	303803	123146	159658	147682
cmp0305	24204.9	36126.8	45346.2	394709	47565.4	41178.4	442389	45971.3	509040	33122.6	61144.8	51690.1	505387	27494.5	32987.4	39927.7	488562	129228	43108.2	521654	67640.2	71551.2	45342.2	62177.7	70264.1	1.49433e+06	103421	82346.5	53189.6	42545.4	51657.9	305437	34959	527188	458860	93318.4	33035.2	24317.1	37353	47790.4	56830.2	803239	37682.7	44873.7	43625	385941	40483.8	319683	67998.4
cmp0306	1344.54	1394.57	145710	167308	16510.3	96893.5	7700.52	20380	3817.81	14110.1	257.973	2297.02	6764.38	1079.55	53201.9	1387.98	34323.1	3803.83	622966	84806.1	2166.12	1315.12	5230.28	38331.1	770.744	735.163	22458.8	32394	7772.49	4614.66	11267.5	13313.2	2641.03	69397.7	420.242	83295.5	10221.3	3488.06	65198	5833.07	11015.9	328.992	5210.8	154.784	259.82	326.813	796.138	170384	12685.2
cmp0307	177867	175789	1.59939e+06	1.73973e+06	997023	1.58801e+06	262528	386726	554910	191752	13440.8	86884.4	897710	10564.5	2.43138e+06	53336.2	651208	269005	5.48338e+06	1.02689e+06	111938	1.2201e+06	121770	301008	15045.2	24542.9	740596	962545	7420.54	157477	14622.5	20795.8	248606	975774	36638.7	384388	1.11063e+06	35367	25912.9	190267	13641.2	2986.36	13249.9	516.749	2305.79	23372.9	183013	659692	320853
cmp0308	331384	668341	679232	493145	688027	367270	380714	998722	781061	813515	822394	792980	478315	553894	428574	595862	454565	631924	673606	1.30452e+06	834254	311702	621936	462887	446379	235910	484875	195255	406607	551316	434294	274192	150161	553907	419457	163339	395574	176046	181562	283575	186196	177728	299882	224986	429165	692264	416473	308970	265487
cmp0309	47662.4	97669.6	420889	457953	29432.6	29884.9	13481.3	114939	130849	46231.2	47054.6	32778.4	6493.42	14760.2	26795.3	138340	94390.7	73076.4	21025.5	31907.6	39873.4	13106.4	83282.1	73236.2	38274.2	27237.1	58550.5	124161	38727.7	250741	172603	1.02316e+06	37787.3	278808	11223.5	15697	18050.8	33947.9	119080	56751.2	50409.7	102918	64383.7	33112.8	105123	5915.24	33367.6	23283.5	175100
cmp0310	88216.2	165569	172347	140742	203933	131689	112338	198086	116318	110946	124573	142865	97065.1	119170	104302	140977	120577	199866	169880	390011	231139	91218.2	182010	119844	124976	86431.3	130704	61834.6	131733	163844	138663	85115.8	42037.9	154267	116456	52771.4	147535	47213.9	75501.4	100042	61830.4	61650.6	95648.3	87554.1	145121	233060	136082	117279	97569.5
cmp0311	2147.01	1104.11	107105	72402	8340.72	42972.4	17183.8	7702.59	25137.5	13267.5	175774	1.76393e+06	16114.8	379428	31860.3	144077	74928.4	4227.36	1.37719e+07	378418	29644.2	17376.3	15947.9	3.53633e+07	252232	608535	3.47389e+07	6.15522e+06	7.5496e+06	460875	1.49527e+07	1.50357e+07	25361.3	44927.2	85513.3	32379.6	15433	5.50995e+06	183036	36977.4	1.44874e+07	235942	48669.2	73509.6	278326	47451	17974.1	28170.5	2.03843e+06
cmp0312	370596	880494	829788	647339	1.05822e+06	536849	462695	973204	535239	562444	669884	831098	459959	590877	479273	682835	662070	972253	672702	2.48835e+06	1.4943e+06	406116	951636	542553	644886	336031	545719	230474	683846	812239	669394	351525	126614	785663	546237	185462	623731	182646	269686	347931	219978	230040	387424	274071	637841	1.2292e+06	635256	397618	381130
cmp0313	454.041	253.256	11767	8910	713.29	3955.3	1301.92	324.256	2661.21	1787.34	19293.6	185995	2356.53	40417.6	2999.55	14220.7	7599.2	1372.87	1.56287e+06	39012.5	1426.53	2182.14	3063.05	5.02634e+06	27121.2	66873.3	4462934	670976	869420	56136.3	1.82648e+06	1.82633e+06	2282.42	5401.6	11368.3	2364.99	487.345	621639	18876.4	4273.75	1.77674e+06	24543.1	5452.38	6355.7	26143.2	3672.77	1201.18	2534.76	227717
cmp0314	2.93453e+06	5.99224e+06	5.47107e+06	4.8833e+06	6.71717e+06	3.95627e+06	3.61574e+06	6.29614e+06	4.10555e+06	3.89158e+06	4.49697e+06	5.48824e+06	3.46166e+06	3.87658e+06	3.56457e+06	4.85557e+06	4.12113e+06	6.39635e+06	5.58358e+06	1.295e+07	9.03e+06	3.0908e+06	6.1792e+06	4.21724e+06	4.6571e+06	2.97204e+06	4.40797e+06	2.10697e+06	4.36659e+06	5.50652e+06	4.28858e+06	2.92948e+06	1.30992e+06	4.73899e+06	3.83116e+06	1.56012e+06	4.28582e+06	1.64933e+06	2.26769e+06	2.75608e+06	1.85178e+06	1.81308e+06	2.98338e+06	2.34027e+06	4.65508e+06	7.92504e+06	4.39816e+06	3.18506e+06	3.2282e+06
cmp0315	25116.9	16002	94565	13174.5	22161.3	8587.02	7714.21	7035.21	35508.2	28551.6	9200.05	13417.7	4212.22	8044.34	3514.45	10538	52471.4	5811.53	9983.14	20995.7	5236.89	4010.21	13182.6	6546.7	7974.24	11110.9	66632.5	155369	41169.3	153085	25865.4	782065	7425.28	38599.8	10153.4	32961.9	12530.4	21461.9	44071.4	12492.5	21804	49349	11787.2	12307.6	78834.4	3467.81	9116.68	7966.28	18753.4
cmp0317	423.894	756.437	3651.71	602.177	32188.8	8646.12	12019.6	905.957	2988.23	13662.5	38148.4	58039.8	3896.23	264401	11728.6	204484	4019.32	1034.71	33604.4	25226.6	9103.96	8419.31	51982.4	2.44726e+06	62810.9	14366.9	722440	1.08405e+06	725320	63028.6	2.78995e+06	2.41415e+06	16850.9	12135.2	14429.3	5292.77	5846.7	220520	8963.72	16789.5	1.34113e+06	15486.5	15982.2	16995.8	16847.4	14171.5	7525.2	25165	829248
cmp0318	607566	1.95143e+06	1.32593e+06	425245	904608	887816	268240	678041	338972	332463	452827	783173	315671	410110	287761	596220	389347	606638	245137	2.03832e+06	1.11598e+06	270849	895919	723439	471279	241007	493689	266337	314365	1.36753e+06	418105	432028	243285	722825	482900	47218.7	322196	376706	164700	163789	104461	121162	188953	119663	443093	1.34196e+06	548092	148209	187673
cmp0320	1.25046e+06	2.64027e+06	2.5653e+06	2.16054e+06	3.10746e+06	1.74041e+06	1.70504e+06	2.96479e+06	1.87071e+06	1.87312e+06	2.001e+06	2.26759e+06	1.53587e+06	1.85548e+06	1.62942e+06	2.15983e+06	1.99966e+06	2.81216e+06	2.64581e+06	6.30145e+06	4.19189e+06	1.49725e+06	2.79221e+06	2.0022e+06	2.13276e+06	1.34299e+06	2.00612e+06	985785	2.05552e+06	2.38842e+06	2.08875e+06	1.29477e+06	595115	2.21897e+06	1.82647e+06	691233	1.91342e+06	750396	1.05171e+06	1.24922e+06	929259	793549	1.35962e+06	1.11786e+06	2.06729e+06	3.70944e+06	1.93671e+06	1.45221e+06	1.42174e+06
cmp0321	147300	142157	56493.7	28704.4	38020.7	75687.3	13819.1	23920.3	24765.9	20005.5	20142.4	23557.8	82907.2	9962.46	7032.19	45076.9	23056.9	20248.4	26772.8	156765	18437	19341.3	62905.4	21995.2	12098.4	19079.9	21645.7	41276.3	102707	55691	99030.7	146450	81434.4	58728.5	27130	27063.9	10812.9	38840.4	112615	13139.9	71819	21906.2	99451.3	130630	38957.1	12598.2	79284.4	162772	9158.02
cmp0322	6523.46	4316	573861	436828	68118.1	67516.2	31392	31441.4	21520.7	18435.1	82913.4	83747.6	5108.34	156032	385500	198296	105808	13158	74096.7	323104	10273.2	58540.6	14853.4	642177	177008	91659.7	438841	323310	255334	237308	297615	345288	701.08	11447.6	6022.71	153329	2786.74	228343	6950.84	233.43	249704	12929.8	140.066	95.3559	3151.1	56837.4	10400.8	436916	131906
cmp0323	270415	192694	318965	1.46252e+06	867861	719631	356081	360730	617344	214107	4131.99	46899.5	513854	6246.29	1.54335e+06	65341.6	621709	203071	7.11077e+06	561286	114146	1.0669e+06	35337	469114	14416.8	17112.2	945486	1.00934e+06	37575.7	139368	32499.7	82138.6	340199	2.25885e+06	802.423	1.20893e+06	604610	9041.8	14176.5	112121	21474.2	335.863	9872.87	436.619	457.608	18991.7	91570.8	1.18881e+06	212562
cmp0324	181979	107481	200177	672648	401984	422896	187053	280535	480439	193819	4025.13	33017.1	357665	6345.64	951302	39404.3	335951	97646.1	3.36671e+06	409797	71017.9	508649	22936	255393	7521.49	13314.6	422735	501514	24771.1	80547.6	26477.1	47006.8	215030	1.49061e+06	847.133	657274	284255	11241.9	8474.21	64187.9	15422.6	193.496	5790.23	141.024	239.518	13142.2	65243.5	596234	105349
cmp0325	516.445	214.54	13642.8	3605.8	33300.5	15066.3	37576	3363.55	3380.5	44790.9	4038.51	88367.5	12381	29218.5	14535.9	43091.9	3842.82	2665.51	16487.4	47733.3	32423.6	22579.6	3617.33	343663	36251.1	21359.4	147567	636714	108826	186398	74890.5	93592.3	7757.55	15549.6	41944.2	15683.2	9999.25	98453.1	36763	46486.7	76109.3	15317.8	63690.2	14898.3	63226.6	99161.5	5339.56	6447.68	46869.6
cmp0326	1.23088e+06	1.15765e+06	288238	381284	631481	566846	145200	114047	123114	357077	289847	318458	113696	213141	140056	107018	339230	166168	335946	413411	122768	186947	76377.7	207618	246747	225292	336229	2.51509e+06	421601	391370	289352	382472	707633	709948	172849	349969	553609	280782	465024	375782	358696	202971	322375	228240	230647	221328	542053	665761	203163
cmp0327	74288.3	76637.5	47303.9	18952.3	45988.6	59693.6	16330.7	14463.8	16819.9	21206.6	10604.1	22220.1	25861.8	5694.16	11874.4	17565.8	10213.4	7295.72	30633.8	66135.4	17043.3	8422.11	15277.8	34119.3	14173.6	5529.23	36015.2	66338.5	45114.7	55089.5	40943.3	49058.5	41245.7	35948.7	28105.5	33005.6	19904.4	65088.2	68060.5	13635.8	27234.3	15070.3	40552.2	14753.7	34664.1	26768.8	27271.1	21031.3	24149.3
cmp0328	577664	556979	226051	147796	160746	368478	71707.6	122938	97601.5	93750.4	73179.7	133429	347493	56581.2	38787.8	189484	82796.5	91207.7	134774	845095	60156.6	58962.2	250466	133312	46912	53893.2	107559	264973	908200	295141	956975	1.36844e+06	281855	231746	135132	88116.5	65492.8	208104	650730	54361.5	549825	68237.5	449748	478287	159297	113753	285174	626265	49160.7
cmp0329	139342	139264	56880.7	31335.6	32934.2	84333.2	15764.6	24038.5	23030.7	20866.5	19862.6	31382.4	79422.7	13417.6	7274.62	44746.4	18214.9	22995.4	26654	203435	9774.3	12485.1	58358.1	29769.2	11337.6	13993	23448.6	62742	227917	70317.3	211774	327617	70964.5	48807.5	28522.5	20677.8	12623.6	45949.5	154925	13284.8	138603	13929.3	97759.7	124488	36241.9	27573.9	63019.8	145490	12299.3
cmp0330	6.13033e+06	6.01137e+06	2.70811e+06	3.42617e+06	3.24914e+06	4.40962e+06	3.57141e+06	2.90324e+06	3.80054e+06	4.17324e+06	3.19082e+06	3.37819e+06	4.79754e+06	1.97067e+06	1.30828e+06	3.2343e+06	2.63987e+06	3.88581e+06	3.00606e+06	5.20765e+06	4.28721e+06	4.16183e+06	2.80399e+06	2.15931e+06	2.62492e+06	2.88305e+06	2.5112e+06	2.35005e+06	2.24135e+06	2.90963e+06	2.46807e+06	3.24419e+06	3.60577e+06	3.71434e+06	4.24531e+06	3.52013e+06	2.6035e+06	3.66081e+06	3.48229e+06	2.01803e+06	2.78448e+06	7.3492e+06	5.0658e+06	5.0892e+06	3.81056e+06	1.38029e+06	3.78663e+06	4.88044e+06	2.86741e+06
cmp0331	658.122	525.28	999340	171969	2367.29	25764.8	53269.2	9595.98	1082.29	22063.9	171847	204692	1406.47	999357	75976.8	63731.7	41420.1	1219.61	147771	657150	10843.3	5892.13	11810.9	4.27947e+06	500196	31959.1	8.73313e+06	2.56124e+06	102460	2.74986e+06	90530.3	71815.9	1464.81	1065.23	178378	30569.2	9471.16	1.74208e+06	93352.7	1219.2	124763	13686.8	11663.7	2097.61	29687.1	347524	449.647	133424	58275.6
cmp0332	200.775	223.957	29867.2	3945.99	224.118	217.062	2236.1	284.471	141.913	959.647	13028.5	10193.5	228.149	64969	5711.19	4700.75	212.991	141.953	3091.08	20457.4	436.625	581.4	372.522	249436	32512.4	1205.94	567047	150846	4215.91	177643	4541.38	3466.43	230.447	495.123	10508.4	645.422	788.746	103935	7551.75	142.034	7241.76	374.417	355.226	150.218	2815.8	16711.8	142.679	992.827	2956.14
cmp0333	159088	158204	102198	18953.1	36125.8	129303	11936	20200.1	18644.8	8619.15	5641.49	31482.1	48027	8576.15	9705.67	46491.3	15588.9	16571.7	32807.9	333165	11893.4	8592.77	75492.5	41865.3	9265.18	8571.6	29296.5	91302.1	293987	85177.8	264698	525746	68990	52749.8	22694.6	21352.8	8226.06	85253.8	332901	7482.07	100881	9264.69	125437	89568	43350.9	35975.7	39672.1	38902.8	10083.4
cmp0334	32156.1	19668.3	63810.4	458057	72967.3	45223.4	58397.1	47805.8	67972.1	87314.5	104075	126687	21133.4	45369.3	468391	357445	47148.1	98471	220311	451783	3708.34	541379	8805.25	1.13114e+06	146701	221782	1.81559e+06	2.23589e+06	2.99798e+06	307087	3.34856e+06	3.28037e+06	4608.99	314229	3307.72	872491	25820.3	194019	48620.2	11972.2	4.47558e+06	52787.1	35708.5	4709.28	34769.5	95213.7	19758.5	3.63774e+06	253770
cmp0335	30591.6	35323.1	224369	227735	1.17086e+06	436834	1.47481e+06	247759	88180.7	807912	56044.1	535617	390989	379112	495811	481224	466071	84905.4	2.7661e+06	3.00538e+06	885158	254477	264862	290884	372977	330608	465346	5.37784e+06	1.64798e+06	1.94861e+06	2.42342e+06	1.49086e+06	209524	1.40564e+06	295901	359901	294613	1.10522e+06	2.78791e+06	415414	1.12194e+06	335246	2.02034e+06	523313	919895	878631	1.21394e+06	212959	1.73225e+06
cmp0336	29466.8	15181.7	9905.34	4901.34	10012.1	12052.4	38718.4	10521.7	16863.5	10982.8	7382.26	2719.19	10294.9	2425.42	5560.78	5858.06	3864.79	22749.2	2865.66	49119.8	1860.01	11045	12957	3425.91	3283.2	5770.18	3790.17	4945.94	58142.8	14773.8	35492.3	156589	28488	11795.2	8911.04	11974.1	3361.33	28610.1	274536	5099.76	24939.2	16392	31026.2	51453.4	76104	6157.53	3776.42	6444.65	7430.45
cmp0337	876.329	2160.1	874105	152515	3093.41	23442.2	56162.6	6561.47	2270.03	24065.3	152113	268827	1876.61	890135	60339	51963.7	41962.7	946.853	91386.6	591577	7496.53	7395.64	13908.3	3.79386e+06	481246	30601.4	8.13136e+06	2.27926e+06	81761.3	2.54886e+06	92558.7	66085.3	1173.8	6761.33	159535	16692	9306.36	1.67301e+06	88858.6	3189.67	115302	13739	13580.7	2396.06	33345.6	304979	420.912	104763	56710.9
cmp0338	53679.3	59755.3	66447	16824.9	116009	60300.3	78320.4	40068.6	41942.9	52796.4	22224.6	85761.6	73240.9	28981.4	29869.6	105334	39377.2	39173.3	52195.1	100964	44385.7	49029.6	55294.5	64803.7	29180.8	17353.8	118922	332934	156049	174223	145982	61090.8	70060.6	132069	113125	199631	46097.4	157549	359740	24675.3	74509.9	110637	247910	74342.5	524760	97591.8	76383.2	37862.2	40086.9
cmp0339	5332.54	1799.42	49081.4	211722	83706.5	89272.3	241901	12480.2	22062.1	45409	1.4944e+06	1.85831e+06	52229.2	3.62047e+06	241904	2.84489e+06	91157	12800.7	4.37598e+06	127665	105908	74065	152358	1.69929e+07	2.58568e+06	1.55738e+06	1.01099e+07	9.49426e+06	1.17968e+07	4.40552e+06	1.28888e+07	1.07403e+07	68780.5	117665	219021	28554.2	188410	4.13063e+06	120895	44307.3	8.38363e+06	73383.9	128302	51208	193004	1.96082e+06	40516.1	31353.2	8.1414e+06
cmp0340	58895.7	33740.2	27774.2	193898	132703	80992.8	84787.4	155098	194056	147276	1559.41	7386.94	57530.7	199.947	153091	17131.1	45089.1	110533	576565	148294	7029.03	347170	6529.47	24380.9	1906.81	3136.61	72704.9	87387.4	97673.1	9765.09	73039.9	107606	70555.7	541137	337.312	359509	403499	5034.67	146428	101197	137393	3114.15	48161.9	403.052	3218.4	3426.1	22976.4	856669	28824.9
cmp0341	399.85	121.18	3653.7	18892.9	5938.84	7131.38	19418.1	680.857	1406.64	3637.38	115040	144496	4424.36	294163	16893.2	192541	4832	682.285	348228	7826.78	6513.93	6188	10126.6	1.29625e+06	175637	114160	863758	790504	969908	336927	1.15381e+06	890899	4025.94	7325.05	19112.3	1276.97	11433.9	351138	9516.8	3827.11	690604	5219.38	6722.18	3615.57	16071.9	143652	2748.96	2156.22	734766
cmp0342	213176	63264.6	116383	44380.4	66871.6	170816	126185	57487.3	166383	75457.5	16005.3	33160.3	63941.9	14329.5	26072.3	101747	62523.3	70419.2	20431.4	203759	33411	34068.8	77407.5	24481.8	16514.6	25264.2	51955.7	97515.4	140370	87975.9	108892	299643	244877	89418.6	43948.9	45967.4	6880.47	251278	336791	51489.5	144217	39548.9	108767	184095	247861	66434.3	33488.4	18012.5	45708.7
cmp0343	2.56493e+06	2.62605e+06	2.64098e+06	849136	1.66082e+06	2.94415e+06	1.11601e+06	933484	977130	807170	396899	1.16143e+06	1.26028e+06	515451	566503	1.2358e+06	715823	663643	1.43195e+06	3.87778e+06	1.02408e+06	660287	1.4838e+06	1.32629e+06	816064	585592	1.31439e+06	2.46266e+06	2.06045e+06	2.75093e+06	2.16693e+06	3.50549e+06	1.6727e+06	1.56051e+06	1.03216e+06	1.26023e+06	626916	3.21165e+06	3.50329e+06	701413	1.19868e+06	753679	2.03116e+06	1.09615e+06	2.12915e+06	1.82543e+06	1.0698e+06	499528	922097
cmp0344	2.2736e+06	2.25386e+06	2.28294e+06	712096	1.436e+06	2.45929e+06	1.0077e+06	790661	852891	669308	347610	974149	1.05401e+06	419435	486130	1.08882e+06	616301	557006	1.15482e+06	3.33319e+06	817530	549840	1.23477e+06	1.22649e+06	662201	488665	1.12794e+06	2.12131e+06	1.73623e+06	2.31733e+06	1.83808e+06	3.00462e+06	1.43331e+06	1.32081e+06	887647	1.07089e+06	535833	2.77229e+06	2.97076e+06	617310	1.00997e+06	692795	1.65227e+06	858713	1.77186e+06	1.58166e+06	865441	454364	812543
cmp0345	188325	162695	135751	43366.4	127397	153901	40044.3	37428.7	45409.1	34844.4	26963.6	71474	133251	22719.4	15059.4	125195	45176	32407.9	78651.8	424769	23262.7	17377.7	154794	78064.2	18187.1	19915.8	89476	224163	858662	219902	806662	368139	125118	112793	45352.9	63075.1	32738.9	177375	1.18545e+06	28564.4	325361	49216.6	769080	324029	398175	78043.3	192269	352552	15581.6
cmp0346	60520	56563.2	41889.3	95626.5	69278.9	67041.2	118267	46687	117920	34106.6	77983.5	70298.4	130296	36291.1	55107.6	53517.3	107168	122326	42967	118966	83281.9	89622.9	74392	60914.6	108909	344556	114555	66005.4	47647.8	50078	39007.9	51635.2	50928.9	117563	130026	80116.5	63352.1	41274.1	42750.2	82094.5	70674.3	187716	53330.1	76047.8	66100.7	91978.6	54419.3	81364.1	81220.8
cmp0347	203.778	#VALUE!	539.305	252.402	202.002	477.244	203.051	139.376	390.123	204.06	174486	62887.1	268.341	359704	612.988	24483.7	139.295	#VALUE!	342.064	259.988	408.685	271.69	2223.15	1.09404e+06	945813	198473	75348.5	65384.7	1.31859e+06	74133	1.37649e+06	1.01633e+06	406.829	880.159	475.993	491.004	477.486	647247	4209.2	337.989	839263	230163	202.769	15099.2	1495.69	23720.7	203.011	315.997	26990.3
cmp0348	#VALUE!	#VALUE!	#VALUE!	#VALUE!	185.74	136.511	#VALUE!	#VALUE!	475.387	188.121	153579	50199.3	#VALUE!	247610	123.921	19058.7	#VALUE!	#VALUE!	203.98	252.563	134.897	#VALUE!	947.506	639591	607393	132610	59450.4	48050.7	834960	50931.1	969281	649827	262.046	679.73	668.916	135.341	338.11	449067	1899.21	953.034	630686	163980	339.724	9867.04	542.372	15670	#VALUE!	135.179	15829.7
cmp0349	2.77646e+06	2.452e+06	3.61219e+06	1.72126e+06	6.6648e+06	4.02e+06	3.71754e+06	1.94856e+06	2.77197e+06	2.53512e+06	1.53602e+06	3.31869e+06	3.38104e+06	1.74456e+06	1.30306e+06	4.07186e+06	2.59292e+06	1.7932e+06	4.08521e+06	6.49414e+06	2.59148e+06	2.1328e+06	3.09897e+06	3.072e+06	1.9095e+06	1.11918e+06	5.42298e+06	7.58694e+06	6.90546e+06	8.74524e+06	8.10206e+06	3.18926e+06	2.79803e+06	4.17333e+06	2.09573e+06	4.69495e+06	3.38837e+06	7.19843e+06	1.64707e+07	2.04083e+06	5.14292e+06	6.99233e+06	1.44471e+07	4.30369e+06	2.113e+07	4.61959e+06	4.18643e+06	3.4892e+06	2.56279e+06
cmp0350	624626	490715	742755	377501	1.45123e+06	902685	822608	403127	557014	585081	346067	738489	718662	373269	278709	886206	573274	384982	860552	1.41812e+06	551283	474236	691141	698745	399725	247833	1.20596e+06	1.67743e+06	1.55461e+06	1.76018e+06	1.8178e+06	683776	578308	898455	471779	1.00274e+06	697747	1.594e+06	3.69197e+06	450032	1.1611e+06	1.531e+06	3.2012e+06	912433	4.69808e+06	1.0033e+06	882410	788434	576141
cmp0352	3.25922e+06	2.57397e+06	2.31698e+06	1.37057e+06	3.42066e+06	3.78535e+06	1.63818e+06	1.07193e+06	1.05991e+06	1.56893e+06	812756	2.4305e+06	968897	907917	1.05296e+06	2.4608e+06	1.36217e+06	1.05039e+06	2.43233e+06	3.38844e+06	1.20035e+06	1.09875e+06	1.18895e+06	1.32901e+06	1.24713e+06	1.26488e+06	2.92833e+06	9.15916e+06	3.00625e+06	4.43573e+06	2.2893e+06	1.84884e+06	2.75555e+06	3.71085e+06	804615	4.31099e+06	1.83008e+06	3.79371e+06	8.57608e+06	1.67221e+06	2.00832e+06	1.68091e+06	4.12758e+06	2.08543e+06	6.34115e+06	1.79313e+06	2.41126e+06	988963	1.52469e+06
cmp0354	8.49964e+06	1.23469e+07	973614	406151	2.33354e+06	3.05687e+06	3.54535e+06	2.3952e+06	817069	5.41413e+06	117810	18187.2	308006	524881	2.36951e+06	9.42613e+06	2.07743e+06	994942	9.95829e+06	3.37285e+06	250754	180215	86759.2	1.98817e+07	1.13423e+06	120947	1.36412e+07	1.59799e+07	7.31551e+06	1.73836e+06	7.78455e+06	7.84286e+06	125642	974371	37572.9	3.58391e+06	6.08269e+06	109999	16106.1	1.25497e+06	5.31941e+06	399579	23296.4	36804.6	18683.3	20348.2	45879.6	3.49003e+07	4.97013e+06
cmp0355	2.7629e+06	3.85109e+06	309121	126412	724503	936146	1.08539e+06	767137	242947	1.69909e+06	36205.2	4413.58	92855.7	155512	754186	3.01156e+06	607997	312380	3.11086e+06	1.01801e+06	76777.8	57247.4	23953.2	6.6736e+06	361571	39323.9	4.34845e+06	5.39069e+06	2.29439e+06	512059	2.48184e+06	2.42173e+06	36305.9	298475	8591.72	1.1106e+06	1.94248e+06	35410.3	5307.32	372595	1.67205e+06	124770	6480.5	10717.6	5133.58	5607.97	13734.9	1.2107e+07	1.60958e+06
cmp0356	17134.7	8172.39	7617.79	5701	15491.7	48435.3	16582.1	6874.72	59796.9	5942.8	1.91991e+07	1.33548e+07	41512.4	2.92217e+07	232550	1.21904e+07	40419.6	18737.8	75356.5	21540.8	88270.8	50603.8	273070	2.78688e+07	3.57758e+07	8.79429e+06	1.42163e+07	1.18452e+07	2.48063e+07	1.56955e+07	2.03824e+07	1.68775e+07	131440	108439	710185	27880.9	89413.6	3.32701e+07	383749	129984	1.80386e+07	1.11481e+07	98856.8	1.79962e+06	274414	1.20314e+07	60396.7	23750.2	2.67015e+06
cmp0357	959.126	489.521	330.829	244.296	1174.73	1759.75	478.595	181.392	2426.92	184.044	316241	251181	2429.84	352434	10282	252926	1435.84	365.278	3385.57	368.354	3425.88	953.133	13346.1	345407	375305	199423	269259	243070	368861	302856	329362	313953	8242.3	5047.35	38056.2	1767.91	5402.98	485185	21275.1	6737.4	343248	250316	4502.7	83872.4	15885.3	299171	3570.65	915.183	140364
cmp0358	14291.4	2792.36	4541.76	2642.2	9923.07	31714	10731.3	5090.02	53069.1	6079.59	1.64734e+07	1.04276e+07	31444.5	1.75572e+07	172347	9.87504e+06	24628.7	9384.32	43630.2	9879.07	61838.2	34355.6	186621	2.31144e+07	2.47721e+07	6.49453e+06	1.05852e+07	8.68102e+06	1.93832e+07	1.17921e+07	1.51421e+07	1.19349e+07	100242	80656.1	471117	18201.7	61421.2	2.1048e+07	268002	72267.9	1.22168e+07	6.53754e+06	58489.3	1.10717e+06	183311	8.12736e+06	40229.7	11320.8	1.71423e+06
cmp0359	666.326	#VALUE!	255.832	257.821	221.118	2058.06	620.553	371.032	3173.78	130.555	963989	651794	1178.31	1.41585e+06	8386.03	624365	631.214	313.3	3063.89	935.471	3722.28	2568.85	12001.5	1.69049e+06	2.03231e+06	461462	715232	571948	1.33102e+06	778612	937132	828295	4696.77	4457.27	28283.2	878.03	5085.09	1.98695e+06	18310.6	4966.79	973803	521953	3757.64	75433.7	10423.6	598584	2082.86	390.895	114516
cmp0360	2490.83	661.605	376.814	1162.56	1624.39	7844.22	2570.39	1653.11	13866.6	786.14	4.24798e+06	2.05479e+06	7264.72	5.03325e+06	35742.8	1.96805e+06	4925.95	1602.46	12798.6	1829.15	7729.89	10094.4	26840.4	3.80132e+06	5.3766e+06	1.49176e+06	2.04562e+06	1.29823e+06	3.66536e+06	2.21422e+06	2.63366e+06	1.87571e+06	14575.5	18518.4	107881	1125.38	13498.8	5.82828e+06	56670.2	11834.3	3.53634e+06	1.74351e+06	17817.5	230271	37048.8	1.94945e+06	8696.26	2483.43	399898
cmp0361	821365	767352	7.27167e+06	7.84434e+06	4.19317e+06	3.38899e+06	1.46673e+06	2.10711e+06	1.8639e+06	1.01453e+06	99618	573247	34537	321606	5.51636e+06	2.40238e+06	5.61585e+06	1.13701e+06	2.64847e+06	7.27197e+06	1.90143e+06	3.02765e+06	1.09112e+06	1.71593e+06	264200	141458	730772	1.1572e+06	535518	456226	449742	737682	12191.5	765845	17853.5	3.91251e+06	38089.5	207036	61409.6	2594.8	230814	49769.1	473194	3728.72	3742.94	343329	1.17137e+06	6.18536e+06	265288
cmp0362	639949	561566	2.35509e+06	2.83683e+06	1.01285e+06	856487	199820	767354	497749	395348	272340	735343	44396.5	884801	2.83472e+06	937615	1.95312e+06	472250	1.66983e+06	2.16787e+06	136817	1.28289e+06	61172.5	2.04372e+06	560404	92165.4	644037	1.59817e+06	675581	1.00072e+06	630493	958367	3278.21	177102	23239.1	1.83233e+06	8198.66	832870	19435	3592.82	676304	355291	64469.9	4717	12926.5	309526	394719	5.53009e+06	210173
cmp0363	58874.3	75602.9	237016	331381	168522	280611	92339.9	199419	134407	124838	206.299	1468.56	89330	895.435	192791	9837.7	209766	35073	704772	198427	69752	80353.3	41697.9	2808.88	1038.24	406.691	1943.28	4279.71	1779.53	558.213	760.143	2864.88	60129.1	173291	110.212	169113	18582.5	372.919	37786.3	13540.6	947.429	#VALUE!	54199.6	148.24	88.3688	404.722	35110	344227	3356.22
cmp0364	98281.2	136025	426131	799217	288280	648377	179335	383498	253378	144303	1172.23	2724.29	117486	2048.6	231733	7856.24	392871	79546.5	2.51278e+06	244471	88929	120585	48127.9	4502.34	1373.08	370.42	3580.65	6330.34	2728.66	632.33	1501.75	3397.57	70778.9	285146	279.713	183066	37173.6	397.53	52653.7	28757.3	1648.04	583.003	100406	286.108	176.858	434.448	54887.2	738445	3561.85
cmp0365	220087	246842	362945	140834	162974	147186	179549	215072	120312	254964	21667	28085.2	22405.3	68811.6	597953	302706	91068.4	132435	364683	357517	54492.7	55981.6	4734.54	1.76924e+06	132128	175144	2.42547e+06	1.80917e+06	1.24331e+06	606566	762729	947021	34778.6	65670.1	89877.6	769963	757113	62016	114490	390346	1.1908e+06	264985	25477.8	114831	41589.4	47091.2	275822	985796	414946
cmp0366	269090	150103	65254.7	43384	251196	215802	156686	199536	249831	130425	114555	94280.9	254127	78904.4	65850.6	304670	162485	560432	109791	864341	278668	260274	166203	90714.6	191064	152459	94969.6	90477.6	367477	136553	215951	559437	374471	309453	161392	283664	84459.9	294937	674648	157831	269300	581836	454459	391166	768293	59345.6	152658	164544	147156
cmp0367	1010.48	932.734	412.974	479.207	311.884	780.666	1001.52	835.266	553.973	937.685	8002.48	62.3889	262.677	18321.7	267.206	95754.2	394.338	854.526	5399.72	733.794	1181.36	375.239	610.163	929224	57833.9	77136.4	553019	160005	703461	68311.5	623851	475058	1237.71	2295.19	3021.78	916.915	637.695	6881.19	1082.71	1009.43	480063	70357.1	375.118	37036.8	3957.91	3663.72	450.166	3549.65	34399.6
cmp0369	9.6352e+06	1.37835e+07	1.38646e+07	1.65129e+07	1.32583e+07	1.56156e+07	7.17591e+06	1.3342e+07	1.58983e+07	1.13318e+07	140144	373883	8.24905e+06	309783	1.42485e+07	1.4943e+06	2.0983e+07	6.3216e+06	6.26058e+07	1.47018e+07	6.99243e+06	6.94614e+06	1.79386e+06	1.14641e+06	241583	97980.2	3.1439e+06	1.71355e+06	1.10494e+06	1.44068e+06	691597	1.13517e+06	2.80642e+06	9.85393e+06	72872.8	4.2941e+06	9.27925e+06	214231	887914	5.84095e+06	1.22059e+06	203675	2.73719e+06	26948.5	50863.2	250394	3.23416e+06	3.32787e+07	1.13756e+06
cmp0370	1.20597e+07	1.7165e+07	1.87237e+07	2.07172e+07	1.68113e+07	2.06387e+07	9.53941e+06	1.65476e+07	1.99105e+07	1.44536e+07	196944	458025	11233768	377256	1.93211e+07	1.86741e+06	2.55549e+07	7.77256e+06	7.01131e+07	2.01517e+07	9.30084e+06	8.97483e+06	2.16077e+06	1.41007e+06	298592	122965	4.1402e+06	2.22412e+06	1.38163e+06	1.90839e+06	867459	1.4251e+06	3.50325e+06	1.24587e+07	105928	5.33799e+06	1.12641e+07	267053	1.1793e+06	7.35195e+06	1.51003e+06	276008	3.48238e+06	31224.2	56763.6	315258	4.0425e+06	4.07184e+07	1.53768e+06
cmp0371	68684.6	57426.6	25132.5	236830	82677.6	121005	40994.4	73105.3	63591.1	37220.7	35337.1	205968	73575.8	56120.7	11618.1	408359	152535	54340.2	4.32343e+06	63095.7	43454.1	23016.5	24326.4	582431	77021.2	25524	427089	466161	847796	144813	762619	808704	13819.8	155256	7148.13	11851.8	13003.4	57674	10274.1	35320.9	364894	70991.6	14788.2	3326.66	1455.03	65731.2	2040.89	119199	136229
cmp0374	4941.22	1470.74	12972.3	18297.7	2962.24	20218.4	2390.34	1696.08	14123.2	165.407	1.44376e+06	1.82507e+06	9609.37	6.95359e+06	35892.6	2.72606e+06	24122.1	5792	15624.5	30375.3	40664	8441.64	30489.7	8.5653e+06	3.10831e+06	465332	3.45016e+06	898537	2.40249e+06	1.39748e+06	3.05404e+06	1.79781e+06	19353	10623.8	539807	9054.09	5992.8	3.97706e+06	23144.6	8609.65	737412	1.1228e+06	11867.9	27562.6	15429.5	430026	1684.12	16947.1	121634
cmp0377	968431	1.44394e+06	796781	544858	583708	816965	805163	532088	704571	735947	514609	1.32609e+06	730138	501491	937604	569787	458631	599392	922214	1.59273e+06	848445	892002	811856	804698	698406	399406	1.08703e+06	770378	1.33881e+06	1.05657e+06	996871	1.31357e+06	1.49004e+06	1.54348e+06	665615	517687	733762	1.2554e+06	1.14525e+06	1.63203e+06	1.68011e+06	1.03913e+06	1.5439e+06	732854	1.49906e+06	715092	515602	353133	1.1512e+06
cmp0378	11576.1	25812	153890	96865.2	14038.3	22523.5	8126.75	10199.7	8610.85	9282.05	22645.2	38576.2	770634	95076.2	5242.95	66325.5	13912.3	22343.7	25655	1.24041e+06	7952.55	152583	11851.6	15099	4852.3	7471.9	13673.4	25047.8	3763.35	121808	8360.05	7804.8	7933.8	179767	54835.2	34584.2	6114.95	9273.2	60144.6	27156.7	6720.6	7968.95	6007.6	4561.6	13600.2	10570.8	6584.35	3602.6	105228
cmp0379	350760	462628	544277	268368	184438	395742	68060.3	78581.2	80910.8	44899.9	118164	298579	200344	98024.6	162100	82780.4	144428	52915.5	130256	129196	117939	63324.4	154369	256296	159492	89719	272258	396152	38899.3	314714	40797.5	47403.2	207281	146883	207869	70052	148238	401475	23365.8	112391	27865.6	45146.2	41864	18117.6	37336.8	308396	290941	118582	219713
cmp0380	2.96967e+06	2.39581e+06	3.39164e+06	2.71023e+06	2.23963e+06	2.40837e+06	2.87793e+06	2.47654e+06	2.70078e+06	3.38778e+06	3.39665e+06	3.80968e+06	2.80655e+06	2.91464e+06	3.38006e+06	4.53762e+06	2.03563e+06	2.26724e+06	4.43646e+06	3.4277e+06	3.31177e+06	3.73049e+06	3.2782e+06	3.62521e+06	3.31339e+06	3.95887e+06	3.82438e+06	3.52927e+06	3.16177e+06	3.48856e+06	2.95016e+06	2.80968e+06	3.80252e+06	3.32165e+06	4.03238e+06	2.692e+06	2.51731e+06	2.93681e+06	2.86113e+06	3.32667e+06	3.50184e+06	4.91934e+06	2.5798e+06	2.27984e+06	2.61026e+06	2.66189e+06	2.12477e+06	2.99004e+06	2.4976e+06
cmp0381	134467	151529	466592	519219	383881	825512	410277	537520	200065	334237	686787	740261	272657	413352	547969	340403	328371	49053.1	238236	711880	825902	539993	430522	378079	286117	1.08604e+06	320734	327148	357348	275471	600314	299319	653219	645253	689102	185482	199662	667642	1.04824e+06	410850	357592	50960.5	449718	205833	108691	390337	116255	102344	211745
cmp0382	2.72228e+06	3.18774e+06	1.08967e+06	390562	527372	831585	1.51831e+06	710910	926453	1.91804e+06	1.15071e+06	3.85403e+06	557597	816317	609218	2.74375e+06	692509	972872	765479	1.26773e+06	562762	912657	412548	1.04852e+06	790949	712786	1.53199e+06	2.52831e+06	2.28292e+06	2.28287e+06	1.72166e+06	1.65062e+06	2.39373e+06	3.09048e+06	1.82338e+06	1.64519e+06	10443.1	951312	1.1004e+06	1.23634e+06	1.35475e+06	1.62459e+06	1.33681e+06	2.27698e+06	975818	1.67842e+06	720710	1.91932e+06	1.09319e+06
cmp0383	277226	240492	602985	412137	478898	560942	451107	313051	369418	392301	536242	685188	661003	443852	703767	456600	560609	190274	498181	621534	883113	596335	776967	1.02736e+06	661757	1.02133e+06	787782	857333	74965.4	661869	87371.4	121883	694397	474503	901486	396494	104564	257143	5366.45	139118	42331.8	47358.4	47008.4	46340.7	46104.2	441683	357009	133850	488870
cmp0384	84622	68112.3	1.45224e+06	163965	550037	1.10135e+06	1.13628e+06	571777	2.08152e+06	714443	694491	2.47257e+06	1.33702e+06	299168	1.03403e+06	2.7791e+06	1.65347e+06	1.68465e+06	50119.7	1.10066e+06	3.84333e+06	1.68211e+06	2.67833e+06	899133	472496	728468	302911	283704	469949	1.04921e+06	785311	876972	1.70777e+06	407247	1.445e+06	1.504e+06	68293.4	2.05645e+06	1.27491e+06	880591	1.56985e+06	747728	42136.9	2.4554e+06	430763	61380.7	82258.4	400326	1.3275e+06
cmp0385	1593.91	1326.56	9666.63	2.37426e+06	5107.37	86523.2	5006.28	672329	1448.14	2258.48	3496.32	3314.84	9291.17	69643.3	1591.56	1826.96	1007.33	23180.9	4614.42	707500	1382.94	120715	8212.89	5060.9	2107.85	1716.89	1860.16	2269.88	3785.51	132957	9959.56	9023.04	1319.47	28698.8	1221.31	1435.37	1601.9	3085.55	2035.3	1536.12	1961.41	2496.03	1232.59	2403.31	2962.76	1309.45	1343.36	1589.92	6284.56
cmp0386	1.34003e+06	1.16356e+06	1.35849e+06	410012	995521	814056	701736	722389	1.41058e+06	454042	730862	2.47519e+06	1.25954e+06	1.02055e+06	990423	2.46296e+06	815399	404234	826375	1.43984e+06	1.7345e+06	694171	1.99362e+06	1.44423e+06	528549	925222	536901	918716	727456	714433	608105	463813	785155	1286391	1.46436e+06	543743	366519	351767	604400	421651	308129	1.36024e+06	502956	617555	527903	1340938	712312	631721	392210
cmp0388	57083.7	56535.9	22835.9	42112.9	20944.6	24052	27687.4	15940.9	14589.4	32270.9	21826.2	60160.2	10211.7	28711.5	14325.4	35554.5	46637.3	34089.2	44917.1	39478.7	33377.2	16483.2	11427.1	14325.1	25769.4	7987.75	46196.3	64506.6	25522.3	28281.5	26148	14604	56712	61253.3	23929.5	61099.5	45669.8	17010.7	17481.8	56867.8	34543.4	27245.2	60567.4	27524	65011.2	22320.2	11273.1	22009.1	45970.3
cmp0389	58277.8	66444	22055.5	38437.3	17905.1	21804.8	25476.6	19367.7	14300.7	29456.2	24083.2	42749.1	16859.5	32618	22602.8	48917.2	49539.2	39720.4	51411.8	51198.5	32063.4	15026.9	11427.2	19548	27925.3	9305.4	47828.6	70515.9	31178.5	52368.8	28284.2	17232.3	57907.5	56056.7	25776.9	66483.3	55619.4	19153.8	18639	44270.9	41965.8	26424.1	58687.1	35004.9	68253.4	20986.2	12305.2	25803.3	52997.6
cmp0390	538673	744371	705808	442062	775844	694717	328495	485862	626732	345110	647246	630585	826463	572930	572821	533611	377935	400432	897220	374979	978496	439656	708148	1.01979e+06	714523	941220	996523	792575	1042544	933765	838139	1.04943e+06	562679	760256	822056	502303	999351	927313	1.10843e+06	894174	1.15033e+06	1.73314e+06	1.02993e+06	1.11412e+06	1.57653e+06	1.57417e+06	1.78441e+06	2.53107e+06	960252
cmp0391	290408	329878	302981	142929	737720	191053	72349	138316	110080	145922	96791.9	434339	62546.9	427034	27839.7	323956	495080	68990.3	379419	254672	425484	295398	49408.5	169969	122379	48012.8	556418	379373	156643	216826	192246	138978	327370	256579	244064	116852	484120	79409.2	381817	546169	117950	225666	356291	219330	205665	384814	149265	121271	800863
cmp0392	1.16202e+06	1.09966e+06	1.06202e+06	5.89145e+06	5.05652e+06	4.44865e+06	4.39531e+06	1.84578e+06	1.00938e+07	1.82617e+06	1.02184e+06	8.06494e+06	3.86015e+06	2.74542e+06	3.17831e+06	5.10433e+06	1.40973e+06	1.3212e+06	2.74888e+06	5.22929e+06	5.11447e+06	3.3601e+06	3.54207e+06	2.66019e+06	3.51721e+06	4.90695e+06	6.44641e+06	1.41241e+06	5.88991e+06	7.95927e+06	5.6898e+06	5.34667e+06	3.90996e+06	5.18978e+06	2.73069e+06	1.70259e+07	3.95845e+06	3.42759e+06	1.52943e+07	5.03108e+06	6.87326e+06	1.37806e+06	5.08085e+06	1.06751e+06	954044	6.02049e+06	3.43049e+06	2.29761e+06	2.13368e+07
cmp0393	1.23915e+06	1.75326e+06	1.44278e+06	863097	1.63283e+06	1.72188e+06	787191	1.13625e+06	1.08739e+06	536659	951277	936625	1.35349e+06	915711	1.34268e+06	923841	918825	743794	1.90349e+06	799262	2.0761e+06	983558	1.41338e+06	1.86833e+06	1.74368e+06	1.82814e+06	1.86796e+06	1.55751e+06	1.4378e+06	1.75908e+06	1.56051e+06	1.65461e+06	1.21445e+06	1.3917e+06	1.44215e+06	875517	1.9604e+06	1.56348e+06	1.89685e+06	1.25996e+06	1.83637e+06	2.88419e+06	2.22043e+06	2.12851e+06	2.50994e+06	2.62073e+06	3.08602e+06	3.32892e+06	1.8345e+06
cmp0394	535.671	1867.25	939683	12174.6	23599.2	30641.2	722670	645.12	4609.52	23421	6729.06	23805.2	5917.34	29844.2	22795.4	13815.2	25492.9	468.516	175806	71015	199502	59458	8925.99	19077.5	39741.5	37617.4	22518.9	31015.3	27020.4	41743	436.319	7135.66	3923.59	5561.27	29541	395346	47695.3	693222	10502.9	94966.2	15186.1	555.294	20881.4	22650.5	69436.2	238020	774739	189369	164237
cmp0395	2.22114e+06	2.27066e+06	3.23024e+06	1.72731e+06	2.20955e+06	2.04992e+06	2.38228e+06	1.92316e+06	2.07554e+06	2.36994e+06	2.3951e+06	4.61231e+06	2.01586e+06	1.9864e+06	2.39586e+06	4.85883e+06	1.60586e+06	3.12114e+06	3.18833e+06	2.58567e+06	2.05999e+06	3.17352e+06	2.22575e+06	2.61441e+06	3.38965e+06	3.4547e+06	2.14114e+06	2.95145e+06	3.38685e+06	3.79956e+06	3.07633e+06	3.07985e+06	3.09364e+06	6.6225e+06	3.19924e+06	4.28479e+06	2.25629e+06	2.98337e+06	3.13362e+06	2.76579e+06	3.28254e+06	3.96112e+06	2186670	2.74654e+06	2.51008e+06	1.90535e+06	2351613	3.17011e+06	3.1179e+06
cmp0396	23012.1	24813.2	87093	14602.8	18769.2	29095.7	27061.4	19768.5	84253.6	40394.1	9181.2	102960	8633.7	75363	72231.5	31083	5516.85	103117	15163.1	35780.4	24284.5	40087.8	39790.4	62237.7	54700.7	128253	46259.6	10686.3	31997.3	48958.6	62865.6	30678	56729.3	23211.6	17810.6	25700.1	24166.7	45222	11702.8	49895.3	80692.2	30636.7	4695.9	10812	34925.5	60986.7	9470.9	22956	48267.4
cmp0397	363158	108812	14044.2	139930	84754.6	1619.1	44662.9	168415	144910	367441	250388	23731.5	67552.9	180640	9403.5	146830	12070.5	95413.9	356508	299641	13703.9	19875.7	194316	11152.5	2305.6	10234.8	26858.8	73714.6	601080	501596	983445	157844	1.21159e+06	1.49194e+06	5806.55	31409.8	106857	16647.5	899400	92681.8	193382	4771.1	117245	24532.1	319136	19313.8	14273	287527	31396.2
cmp0398	689372	771891	654996	296965	927008	664305	383004	629548	227894	283631	556631	582924	480410	584923	716536	613454	325549	1.66204e+06	626124	449786	1561980	1.31789e+06	1.03802e+06	946478	686709	1.06823e+06	1.96233e+06	1.23267e+06	798058	660523	704752	214761	738612	407270	505616	1.24983e+06	1.02553e+06	783172	524629	1.10413e+06	1.31539e+06	515631	656501	1054822	993291	359774	908551	253943	908442
cmp0399	338208	104613	235573	141698	1.70933e+06	24014.1	14177.7	143820	24624.5	108664	86104.1	56264.7	28900.3	801421	4344.25	391320	119460	4153.75	1.24285e+06	1.76285e+06	65206.3	95800.4	55396.8	38379.6	8353.15	5964.1	270196	266706	44988.1	2.91442e+06	72422.4	56749.7	1.23795e+06	1.36158e+06	23822	29970	580176	61847.4	510009	347410	9504.04	6555.2	266285	10238.7	200394	545883	41895.8	79443.1	2.26774e+06
cmp0400	299961	157200	85834.9	712248	783911	935992	523155	316684	348598	715899	869125	135865	139864	4574.45	11475.3	45075.7	625806	91347.5	757664	261549	300086	596774	242114	302735	119310	272882	213582	1.67181e+06	840016	1.14091e+06	719503	845765	691909	1.17798e+06	480871	961905	961238	245688	358193	374411	1.13425e+06	2.23458e+06	196157	431355	664300	291595	279489	679980	818481
cmp0401	137740	127719	109556	114564	141935	66961.7	188588	197709	174346	127083	155566	152532	288639	165124	259957	82220	168116	95953.7	53644.2	65517.6	53813.2	94071.5	369015	121014	138622	58630.5	87168.6	28255	164960	63910	291386	249552	323696	74082.4	209715	183229	104082	194978	95251.1	133640	335439	206189	178210	224867	231241	148994	302881	215663	99630.4
cmp0402	852567	1.40491e+06	1.27615e+06	864683	1.19047e+06	1.38575e+06	857037	1.37657e+06	2.19595e+06	1.36389e+06	418840	1.64169e+06	2.4932e+06	687379	1.55665e+06	1.32494e+06	1.6863e+06	662492	1.14241e+06	998111	782536	1.52655e+06	933331	1.31535e+06	913021	530355	3.42487e+06	5.3353e+06	2.25242e+06	5.11799e+06	3.11627e+06	3.14732e+06	3.69863e+06	2.94465e+06	877567	1.22284e+06	2.38515e+06	5.52874e+06	5.80524e+06	3.68319e+06	1.40867e+06	815919	2.29176e+06	479243	3.90295e+06	4.03669e+06	518243	451570	565956
cmp0403	1.83251e+06	1.75098e+06	2.46581e+06	1e+06	1.16004e+06	913928	832630	760372	1.20877e+06	669993	838627	4.43834e+06	1.62539e+06	1.11966e+06	838098	2.68139e+06	912018	1.91528e+06	800218	1.42753e+06	2.13383e+06	1.09431e+06	2.34534e+06	1.36395e+06	1.23324e+06	1746260	852055	1.22415e+06	1.61794e+06	1.06842e+06	1.69673e+06	1.50054e+06	1.33773e+06	1.19165e+06	2.73742e+06	1.01092e+06	707250	602323	1.64793e+06	1.35576e+06	1.09145e+06	2.28082e+06	1.35034e+06	1.14419e+06	1.58333e+06	1.72789e+06	2.33298e+06	1.90823e+06	1.57651e+06
cmp0404	33540.5	55422.9	280987	187010	260593	848396	1.51251e+06	368431	102258	852416	20235.5	579356	236088	133087	130453	571782	143635	40126.8	344464	2.30484e+06	138701	26191.9	468551	161798	104320	132041	555687	1.26658e+07	910121	3.35559e+06	888587	1.03771e+06	384904	2.46498e+06	312483	110096	53287.8	677789	2.28822e+06	164356	338077	334313	1.01403e+06	261740	1.53013e+06	1.16546e+06	1.22619e+06	124743	784978
cmp0405	41862.6	88652	259210	271886	316800	461423	758278	434124	130401	518227	103975	1.42775e+06	194329	318009	2.18183e+06	1.03321e+06	1.58156e+06	102400	3.93301e+06	2.62426e+06	153894	104830	321271	368016	148891	109669	384759	527749	1.72388e+06	656785	4.44048e+06	2.17229e+06	121495	675623	198097	496242	53803.9	296430	3.11861e+06	84090.2	1.17682e+06	1.03477e+06	3.00355e+06	423712	870954	448327	310739	541371	371694
cmp0406	885105	761406	364671	999770	570146	225477	381115	577020	625814	328713	463267	251504	519544	960287	442465	61857.2	659727	677440	758055	623213	1.12938e+06	326486	845714	232789	461599	134342	597764	372073	715625	746479	620870	887575	381904	348769	443496	865379	979980	239192	66763.8	1.24891e+06	438694	113010	193764	164542	340022	721598	278459	440851	654789
cmp0407	595614	571983	776450	1.11064e+06	794795	933265	748636	798808	817290	979093	606140	1.14468e+06	557742	720417	512651	632281	613652	1.11051e+06	751390	633841	898177	776906	977555	879485	1.03505e+06	659152	879128	820628	467701	767281	644926	401288	997990	194094	301389	562945	713644	954412	848969	759012	628399	334492	554300	715234	901187	763864	520311	506582	420906
cmp0408	101634	111669	360066	431291	169414	194586	87979.9	111186	159360	97300.8	72638.2	141615	229998	164994	477770	133180	73790.9	110892	924994	372771	92508.2	152103	92677.7	857222	340045	219269	117275	389253	344729	137515	305155	267886	232868	434503	141868	187042	164581	443180	57422	182721	290324	253958	97766	10438.1	6846.05	184248	105798	197170	439411
cmp0409	5048.9	9126.35	47108.9	51590.7	18997.1	10748.2	7120.8	6007.6	6838.75	2998.95	17844.1	16698.8	26099.5	10582	937.05	5445.8	11656.5	9445.16	23267.6	174441	2472.78	11184.8	635.55	1215.95	7845.65	160	28736.7	56429.1	17231.2	6998.4	60114.9	72911.1	103016	20825.9	1408.35	10929.6	796.561	3046.2	64140.5	514.45	80965.9	5793.65	10891.5	1707.95	7250.65	318.3	9565.95	2603.2	7383.2
cmp0410	3008.76	598.541	24446.1	106306	40010	47396.2	106640	5772.61	9787.38	16217.2	823608	1.08698e+06	30625	1.7799e+06	133895	1.45634e+06	43617.2	7095.24	1.83436e+06	61563.7	49256.3	36069.4	78856.9	8.14774e+06	1.23283e+06	726586	5.39822e+06	4.55061e+06	5.84435e+06	2.07888e+06	6.52101e+06	5.15938e+06	30510.7	53486.6	107071	17366.3	87958.4	1.97255e+06	61276.2	22934.6	4.47773e+06	38728.2	55796.3	20802.4	86789.5	899000	22115.9	15976	3.81668e+06
cmp0411	6.17219e+06	5.58997e+06	5.73687e+06	9.25609e+06	7.03164e+06	1.62785e+07	6.94406e+06	1.20526e+07	1.05713e+07	5.05384e+06	6.696e+06	9.21895e+06	1.61152e+07	1.15385e+07	10958169	4.37634e+06	9.77438e+06	9.22944e+06	7.93984e+06	1.41766e+07	5.52014e+06	4.92554e+06	1.02932e+07	1.33743e+07	1.21913e+07	1.29269e+07	7.23636e+06	4.04525e+06	6.29456e+06	2.695e+06	7.62462e+06	5.87956e+06	1.00579e+07	9.63475e+06	7.25819e+06	6.03014e+06	7.0394e+06	9.30054e+06	5.68108e+06	2.50801e+06	4.55182e+06	4.80004e+06	6.51234e+06	3869796	7.66218e+06	1.18434e+07	3.02358e+06	2.14278e+06	8.58617e+06
cmp0412	697058	610270	534676	1.00193e+06	677586	659887	1.01913e+06	606509	1.42886e+06	595107	886345	727178	1.21879e+06	467015	541838	638979	972857	1.31895e+06	578604	1.07886e+06	884030	864224	825671	751334	1.14773e+06	2.62854e+06	1.24165e+06	804968	816380	772865	745576	823680	603132	1.30229e+06	998010	936448	683696	425754	844667	858649	818532	1.88393e+06	763293	790975	1.00822e+06	893149	472312	877628	945368
cmp0413	382162	431724	491144	620247	791133	946607	804378	654034	737411	372323	749523	669396	908790	534784	513741	703856	691571	1.2231e+06	621374	691504	1.02168e+06	878889	578682	660521	813590	1.60713e+06	1.05878e+06	894797	551666	551796	505848	423220	463054	574090	704408	880752	653971	395038	338545	727984	727216	1.06004e+06	506799	534403	526651	483927	452695	460072	627436
cmp0414	199435	189348	48545.4	30330.3	39681.7	87831.9	96182.6	56787.8	106007	48096.1	86184.9	155366	168431	51475.4	91205.5	167785	59641.5	147340	36838.7	31174.2	65999.7	72046.3	75381.6	72457.1	76319.3	64392.8	118912	118445	123390	61790.7	90666.2	98631	66006.6	52196.6	98064.7	106105	70212.5	169448	35192.6	93892.7	200306	106421	77029.7	99961.4	65361.7	56829.4	163585	116995	188489
cmp0415	13631	10094.9	236170	22963	25482.5	235747	378961	39927.8	497880	19435.2	336503	152182	320553	52607.8	56791	126008	70175	76461.9	57356.1	106174	741482	149981	267349	84035.9	49812.7	153043	16328.1	17055.3	72500.7	1.28481e+06	116727	186746	44799	77022.6	385611	60502.1	21828.8	312553	65462	33855.4	220187	20194.7	2971.1	46463.3	17039	72001	11661.9	47372.8	672764
cmp0416	118252	120224	163703	244062	156167	191468	163278	168336	190014	173410	169187	303730	116122	246762	214750	270863	118161	99122.8	264853	241229	176445	192969	165000	242878	211128	191248	237364	236041	210513	215086	167142	153243	224051	224495	243647	131420	146794	179113	137292	146691	210756	237760	119949	93737.4	128446	163834	136085	196650	159286
cmp0417	4366.28	2022.26	1108.3	2748.84	4062.85	11060.1	5449.07	2893.77	21363.5	2965.93	6.81609e+06	3.99684e+06	15897	7.69737e+06	67200.6	4.11217e+06	11430.6	5975.72	17130.4	5581.21	22042.9	14375.6	75620.2	8.22924e+06	1.03058e+07	2.54693e+06	3.60783e+06	3.10307e+06	6.74216e+06	4.26554e+06	5.67038e+06	4.20459e+06	30483.4	26847.7	183266	5783.42	20156	8.77258e+06	105463	28301.5	4.3866e+06	2.30978e+06	20428.4	362873	61612	2.85787e+06	12716.7	5233.25	628290
cmp0418	153212	86900.7	14075.1	19623	52366.7	52716.1	31393.2	28069	39333.9	28726	30026.8	209554	76238.1	29677.5	45533.1	23615.8	10955.2	20586.9	13697.1	20565.3	60428.2	29226	37930.1	55281.5	77210.7	203938	34940.6	12384.7	42579.2	101653	64767	60835.7	32784.2	21958.2	201076	9921.3	54845.2	25910.8	70711	70295.7	55945.1	105804	50648.3	100483	94332.1	133482	59451.7	57541.4	400003
cmp0419	345045	283460	231207	432607	343154	326705	519408	323478	718742	271842	527989	317104	635032	257220	258300	290233	503978	734862	254223	493469	486848	436943	341971	359834	626541	1.45382e+06	647976	434092	392320	355150	373127	335412	338256	617113	690319	589524	361339	215969	300988	449922	489378	957288	291221	411111	384159	495835	265202	430877	567832
cmp0420	983465	927517	1.23279e+06	79285.6	40044.8	628830	41125	78802.7	32672	62898.8	1.36944e+06	2.9621e+06	349147	3.40551e+06	2.06412e+06	2.18358e+06	4.22774e+06	1.05703e+06	2.55387e+06	3.11096e+06	1.45428e+07	1.94517e+06	132690	1.54272e+06	4.85449e+06	1.49069e+06	396971	37856.8	102305	153004	67654.1	32656.9	385028	1.74195e+07	2.50866e+07	1.86123e+07	315717	87451.6	42892.2	359975	113126	848880	3.83518e+06	59029.2	73503.8	5882011	3.48806e+06	707990	9.99266e+06
cmp0421	4.73722e+06	4.08692e+06	1.29886e+06	1.51024e+06	1.62114e+06	1.34888e+06	927133	639880	374364	582570	1.46614e+06	1.11458e+06	1.66572e+06	981940	1.05096e+06	682578	1.58587e+06	392287	1458460	1.31966e+06	1.01802e+06	594322	677549	1.46935e+06	439269	545686	2.274e+06	1.77731e+06	2.79464e+06	4.69908e+06	2.89935e+06	2.87019e+06	2.66154e+06	1864596	1.60107e+06	1.25551e+06	1690935	2.29948e+06	1.62711e+06	3.06962e+06	3.4594e+06	1.3737e+06	3.47777e+06	2.6546e+06	1.48773e+06	1.86388e+06	4.3516e+06	5.91278e+06	934159
cmp0422	114068	150121	767464	511305	777381	2.25492e+06	4.14567e+06	1.13777e+06	399439	3.78105e+06	104386	2.18617e+06	935505	497966	390132	1.85287e+06	458225	105332	1.08179e+06	6.21136e+06	380152	64897.3	1.22618e+06	443374	262600	343953	1.66699e+06	3.01933e+07	2.26456e+06	9.25351e+06	2.2357e+06	3.06073e+06	1.05507e+06	7.04172e+06	972756	296248	152481	1.92414e+06	6.10646e+06	465481	961274	982390	2.71776e+06	556486	4.3889e+06	3.19996e+06	3.04356e+06	376079	1.85806e+06
cmp0423	1.60289e+06	1.25061e+06	1.68442e+06	1.00706e+06	1.39864e+06	1.96475e+06	2.14201e+06	1.39017e+06	2.02403e+06	1.46044e+06	1.22682e+06	1.62688e+06	3.15471e+06	1.14422e+06	1.34978e+06	2.34266e+06	1.73622e+06	1.43805e+06	1.20348e+06	1.64468e+06	1.14339e+06	1.51194e+06	1.16366e+06	1.11643e+06	1.1761e+06	1.35286e+06	1.49595e+06	2.66877e+06	2.19044e+06	2.32394e+06	2.57947e+06	1643460	3.69846e+06	3.99187e+06	1.72619e+06	988283	1.50823e+06	1.3959e+06	1.75381e+06	1.72029e+06	2.69846e+06	862334	1.93528e+06	1438676	1.14377e+06	1.14195e+06	902440	1.58705e+06	1.31938e+06
cmp0424	28119	27849.9	69281.9	50355.8	38778.2	86326.2	62399.1	60784.6	90421.5	49307.7	86828.4	159508	64473.2	77709.7	104732	131316	54139.1	65778.3	57060.8	127015	111739	96416.8	73679.1	87763	98475.8	87290.9	76043.8	65024.8	66745.4	47953.8	67048.4	49614.9	87540.4	157915	80066.2	60109.1	49829.3	51399.8	40682.1	52526.2	65514.2	198864	82631.2	58178.8	49178.9	71504.7	71671.7	69060.8	72710.8
cmp0425	346072	260519	234335	373035	289637	296487	465440	241097	567679	224662	422749	270859	542042	195118	217614	262997	373122	664211	177676	491863	398405	395487	318736	355553	540718	1.18784e+06	527287	321760	295637	312148	305690	244863	308562	513930	446801	475087	283058	183084	262596	403235	379361	739505	282437	314671	311657	345298	221479	330940	450479
cmp0426	260145	256089	3.38417e+06	443496	269116	3.59476e+06	313591	423198	437698	374011	2.44981e+06	4.04206e+06	2.62687e+06	3.47133e+06	2.08289e+06	4.10962e+06	2.32235e+06	641915	3.2959e+06	3.84557e+06	5.60993e+06	2.6638e+06	308463	4.10417e+06	4.93267e+06	3.58219e+06	551974	263065	155611	177004	174552	87879.1	714998	4.14336e+06	4.63312e+06	6.96048e+06	347998	235543	338794	218723	172663	2.3599e+06	6.27224e+06	308589	502644	5.73497e+06	4.66614e+06	277114	6.56407e+06
cmp0427	5375	796.25	31648.9	16332.9	1070.3	5104.8	3745.35	802.95	803	1604.8	2675.9	8040.95	4015.85	3207.5	800.65	9353.55	3211	1337.85	1337.7	9401.7	4018.95	807.75	3219.7	7500.45	1070.55	2676	5626.2	7236.1	6988.2	9122.55	8586.05	17975.3	4817.7	2942.05	3489.85	3210.7	802.9	5093	3076.7	535.1	7508.3	5082.8	2411.6	3745.4	2005.6	4016.55	2140.85	4832.05	1871.65
cmp0428	328344	236490	256104	341916	578767	252984	811420	1.24189e+06	1.03401e+06	1.15026e+06	565401	957332	334075	576852	255191	1.1784e+06	855853	745378	926839	936607	634343	387227	310704	408028	317218	312883	325913	400252	472182	350712	362762	386748	648210	1.87539e+06	474376	488276	150699	358828	933807	277771	509167	588991	367155	480943	464865	384075	397741	342492	368055
cmp0429	58092.2	48780.2	44070	54917	30125.4	24509.5	93424.9	51675.1	106236	62136.9	49450	50873.4	33068.8	60937.3	22423	150287	28901.8	117994	54419.1	44515.5	35822.6	52853.6	16511.2	14110.5	43017.4	10577.2	107438	123825	35943.9	59875.3	28488.8	15480.6	153624	151780	22520.5	243329	197622	18577	44438.4	128843	42116.7	22587.3	65150.8	31081.8	75641.1	4939.5	11525.1	8619.55	69945.3
cmp0430	27523.5	33566.3	100743	37218	27448	86241.8	113416	21980.3	20380	36626.7	51664.3	188078	84482.1	53149.1	42583.6	46871.2	39907.7	7073.35	9318	15922.9	41008.1	31929	46388.1	57680.4	44961.8	32547.8	100894	91732.6	8910.8	50486.3	12171	12714.5	139091	8317.5	40220.1	15925.9	83699.8	54133.1	6796.1	42448.1	12085.8	9775.1	6808.5	18955.8	9299.2	54777.1	25370	6980.45	99906.9
cmp0431	1.81907e+06	2.11478e+06	7.37812e+06	3.46041e+06	3.06313e+06	1.23107e+07	2.59447e+06	3.28455e+06	3.99333e+06	3.94479e+06	1.10456e+07	5.16278e+06	4.60049e+06	6.43511e+06	4.49009e+06	5.99228e+06	6.42706e+06	4.87611e+06	9.05906e+06	8.22836e+06	1.09095e+07	1.03833e+07	3.61182e+06	7.82931e+06	9.14081e+06	7.70399e+06	3.65728e+06	2.89698e+06	2.30931e+06	2.71845e+06	2.87069e+06	2.18186e+06	4.74224e+06	7.49624e+06	7.08415e+06	1.11904e+07	3.40567e+06	2.28811e+06	4.04462e+06	1.81916e+06	3.14432e+06	4.79697e+06	1.22208e+07	4.12563e+06	4.75437e+06	8.87158e+06	7.0336e+06	1.53222e+06	8.3895e+06
cmp0432	255060	312427	993662	478565	424798	1.79242e+06	356020	461156	534665	561856	1679399	768039	668422	924593	597821	907604	919803	755114	1.25719e+06	1.1458e+06	1.69167e+06	1.52762e+06	495125	1.06858e+06	1.24826e+06	1120499	555544	460286	315684	377028	408914	290992	639686	1.00572e+06	996679	1.68051e+06	496065	338592	588752	235610	420489	696701	1.74553e+06	575644	748722	1.353e+06	1.00128e+06	225637	1.26874e+06
cmp0434	38474.2	28336.2	50156.4	65716.2	63899.4	62743.7	26868.9	49819	97230.1	30208.7	40699	44178.5	183857	31602.2	65164	20146	80537.6	63149.4	86379.2	70196.9	38722.7	22686	80227.8	78602.2	84395.2	295177	73252.6	94207.4	68951.6	127584	113624	251312	234198	123864	411227	30790.5	137309	111764	15004	12366.1	84460.3	101484	46937.7	35338.6	125736	229658	110341	36031.6	218518
cmp0435	16870.8	8302.32	4565.6	16226	16186.3	12533.5	25404.2	9874.25	15425.6	5315.49	10483	18667.3	13895.2	10541	8595.13	17650.2	14440.9	2281.14	20210.7	16101	12891.4	13632.7	16010.2	14283.5	19123.8	16328.3	16094	17941	24122.1	11252.4	46607.6	21645.1	12379.2	17587	14528.1	948.8	25242.8	14546	2199.18	12306.9	2554.91	6840.81	3138.45	3323.4	20815.5	9390.77	20180.6	6916.76	28998.4
cmp0436	81319.1	107747	132100	57459.5	89745.6	63902	44182.1	35133.5	67547.7	51241.2	84480.9	155462	78429.2	43361.5	16790.3	121341	69578.1	68077.9	133839	72017.1	126076	46721.1	86180.9	92536.3	50704.5	62390.6	56904.8	41125.7	60274.5	130018	57745	77306.5	108230	91388.9	36826	84999	58445.6	85068.5	173230	53563	76676	86824.3	130451	69855.7	71504.2	135787	30969.9	83630.4	112608
cmp0437	50108.6	117189	991741	399505	788238	402252	1.04724e+06	432350	78673.7	1.63842e+06	33375	141378	77350.4	96007.6	437593	299946	97438.6	128466	531806	1.85935e+06	183051	69764	161575	6.03916e+06	112699	678230	1.35069e+07	1.56549e+07	1.54877e+06	2.18688e+06	928089	1.19266e+06	54165.8	926389	241634	407930	787069	379948	575797	1.16621e+06	1.19698e+06	218644	204865	230743	424332	154981	1.22232e+06	701602	335522
cmp0438	6.7509e+06	7.03311e+06	7.10205e+06	4.72188e+06	7.44685e+06	6.36477e+06	6.88116e+06	6.90664e+06	5.61728e+06	4.89207e+06	9.50201e+06	6.1636e+06	5.75922e+06	5.28739e+06	6.87806e+06	6.77874e+06	4.94511e+06	1.24427e+07	6.342e+06	5.86049e+06	1.13463e+07	1.18093e+07	6.81531e+06	8.98561e+06	1.0261e+07	1.50848e+07	1.51278e+07	1.30538e+07	8.7556e+06	7.52996e+06	7.27606e+06	4.42175e+06	6.21501e+06	6.6661e+06	6.36564e+06	1.26807e+07	8.51789e+06	6.25854e+06	7.62959e+06	1.16065e+07	1.10762e+07	1.03735e+07	6.27108e+06	1.00333e+07	7.51095e+06	4.59767e+06	8.08542e+06	4.87698e+06	8.75007e+06
cmp0439	93270.1	60916.5	6474.8	8116.95	152624	54115.1	34559.6	10526.5	131392	47180.6	48614.4	8367.8	28837.2	8401.3	39836.2	67325.4	8943.13	231653	237789	98529.7	101521	11969.3	89964.9	4494.42	16738.3	32993.2	103771	4950.98	58184.5	44624.2	68103.4	51223.4	12923	196394	76180.2	151215	231140	43695.5	7888.79	39655.3	53135.8	7529.58	9134.15	5440.1	15877.6	115875	35169.3	10106	76222.2
cmp0440	76704.5	68704.8	69888.5	55576.5	86691	65877.2	73962.5	78160.5	56509.2	45161.6	108775	65426.9	58898.7	58074.2	84025.3	74882.4	54665.1	151778	71446.7	57478.2	115783	114116	72469.4	93311.9	106193	157225	160089	129107	84229.6	81642.7	90093.9	40245	60810.2	69038.2	68598.8	144508	93265.5	62425.4	74026.8	124909	103183	114257	60559.4	102336	78700.9	44485.7	79869.1	46296.3	100386
cmp0441	14565.7	10021.2	53023.5	32576.9	30183.7	6245.96	5756.14	12015.4	26598.5	27306.2	6133.24	6612.35	2747.58	5159.05	3560.6	12762.3	45162.8	9214.31	6007.52	15554.3	8999.57	3124.95	7547.46	9196.7	7656.71	9663.87	32931.3	70694.3	12966.7	112819	8561.73	536623	7491.79	30911	3158.11	6536.5	3079.29	10010.4	34576.1	11233.8	12453.3	27537	5268.66	9247.06	47833	2434.16	5034.48	2442.49	19657.2
cmp0442	8371.43	37404.5	149193	159735	6201.06	5058.94	2324.07	31786.7	28728.5	7700.9	8900.38	6240.11	613.562	2300.26	4796.76	40996.7	12307.2	25222	3944.12	6893.25	7814.21	3912.45	28019.2	18968.6	6556.28	3804.46	12241.2	18953.5	11248.3	52897.1	76300.9	168657	7226.05	58117.7	1312.17	3699.29	4306.67	5408.93	19405.6	9416.44	9479.92	15637	17716.6	5275.36	15823	1114.72	5292.51	5605.37	135332
cmp0443	538014	541527	1.05058e+06	984746	906387	1.99429e+06	962847	1.65973e+06	853350	1.11823e+06	2.67595e+06	2.14285e+06	1.0874e+06	1.45432e+06	1.52702e+06	720690	991480	131872	570765	1.44584e+06	1.71731e+06	1.12279e+06	1.17944e+06	662663	537072	2.03751e+06	675058	632799	731860	553246	1.04463e+06	857083	1.58583e+06	1.37982e+06	2.22158e+06	502311	493271	2.4984e+06	2.68562e+06	1.3603e+06	1.0086e+06	121333	867359	529347	262172	1.03417e+06	325571	279548	716107
cmp0444	377450	308643	611775	1501478	2.53814e+06	1.40021e+06	1.55777e+06	795517	5.02754e+06	1.7543e+06	415677	1.18972e+06	7.01256e+06	845688	913467	1.93999e+06	454380	403346	742486	550998	942605	682905	1.44117e+06	791429	1.65899e+06	878463	1.5073e+06	990807	1.37179e+06	1.45963e+06	1.79449e+06	2.55445e+06	2.45302e+06	1.31358e+06	1.05694e+06	1.95263e+06	2.47559e+06	2.42758e+06	1.5178e+06	1.29286e+06	3.08655e+06	1.46923e+06	498122	965827	1.05207e+06	2.92289e+06	1.04265e+06	1.03728e+06	7.63376e+06
cmp0445	426849	598539	638358	619505	364664	505657	330548	438275	391828	410973	360781	1.0692e+06	243942	511039	521341	1.06222e+06	654935	301171	1.69553e+06	720779	221225	467130	175118	1.59898e+06	960608	330004	1.16484e+06	894805	1.48148e+06	694374	1.09532e+06	1.139e+06	305431	542091	102827	605929	486048	850608	272934	297503	1.00852e+06	919867	508126	123585	91794.4	380391	310468	556376	688085
cmp0446	1800.2	593.2	1204.1	#VALUE!	883.75	9287	1554.85	4290.3	32704.5	#VALUE!	1236.1	2.71712e+07	14585.5	594.7	22841.5	22877.2	1192.9	#VALUE!	#VALUE!	2024.1	#VALUE!	953.45	20783	685.5	#VALUE!	855.95	401235	22057.2	25914.2	9.63346e+06	11587.2	31550.3	1.5036e+06	16662.8	#VALUE!	229357	8603.95	1.64231e+07	38083.7	25572.5	25770.2	1.09357e+07	42710.9	4896.65	105976	#VALUE!	3.36306e+06	2004.05	1978.4
cmp0447	3.35909e+06	2.32465e+06	2.06928e+06	1.18511e+07	8.13309e+06	5.01713e+06	6.29239e+06	1.07095e+07	1.2466e+07	9.99927e+06	99107.3	616756	4.12308e+06	61023.9	9.9796e+06	1.40485e+06	3.37046e+06	8.68052e+06	3.55386e+07	9.43857e+06	481789	2.0496e+07	463983	1.49568e+06	174348	183053	4.61307e+06	5.81708e+06	6.96458e+06	792841	5.29308e+06	7.97637e+06	4.41268e+06	3.32089e+07	20511.7	2.17793e+07	2.75648e+07	307038	9.46408e+06	6.55917e+06	8.68027e+06	234260	2.8485e+06	41276.6	257054	252478	1.43277e+06	4.64209e+07	1.85132e+06
cmp0448	15974.4	7632.3	5335.25	352458	145317	478279	73044.6	149341	75384.6	247816	159737	19306.6	71870.9	#VALUE!	1856.3	4447.55	442066	9617.3	421186	58925.2	58060.1	78798.8	84445.3	50998.6	29458.5	23078.5	8846.9	234734	165210	80093.5	184373	162565	208813	727139	48139.6	177454	54965.9	7859.1	31593.8	21035.4	195580	394438	35555.2	63380.7	113627	128671	139542	103439	50314.6
cmp0449	193254	138127	749422	410551	314861	718524	1.76073e+06	881207	2.86821e+06	1.04648e+06	2.32641e+06	1.75659e+06	1.61364e+06	525618	544229	615552	1.01909e+06	1.18711e+06	239874	796548	3.11012e+06	1.53787e+06	2.19891e+06	826792	666718	1.43217e+06	147058	281736	457297	2.22351e+06	663490	732239	786680	515183	1.4269e+06	468642	315208	1.47663e+06	1.83717e+06	904513	1.41845e+06	488975	118135	1.80355e+06	768054	297278	103251	289821	1.35495e+06
cmp0450	8494.91	16009.1	75740.3	80129	5974.61	3510.38	666.722	18146.3	24121.5	6621.05	6048.31	2530.53	398.014	2215.61	3407.91	23703.8	14336.3	11050.6	3211.75	5631.01	5410.92	2754.22	15529	11243.9	6183.36	2481.62	8366.1	12688.3	10057.7	61650.4	70169.1	271045	5407.27	31005	2345.32	1569.02	1283.88	6343.3	21549.5	8181.03	10003.9	20634.7	9259.71	3455.77	20562.5	428.043	4051.69	3520.17	114036
cmp0451	25029.1	17929.6	70935.2	46090.7	26327.8	8444.26	7521.85	23004.3	48845.5	34904.3	10288.2	12507.6	3356.19	6459.66	5849.6	23014.4	69636.8	19580.5	8893.77	38677	14074	5106.96	11287.1	13392.3	9507.17	14127.9	31262.6	67648.2	22019.2	250103	35168.3	1.06967e+06	8636.76	48122.5	4122.63	7067.28	4567.52	19450.3	56429.1	26740.2	29447.1	68651.2	10793.6	8266.54	88538.8	1627.59	6546.06	3891.05	49105.3
cmp0452	263668	395700	331757	472698	589411	417029	707761	476017	754500	529923	643448	476891	777034	289204	320066	531885	569730	768687	368163	477606	673666	616186	481202	447292	763624	1.28367e+06	876845	589961	777247	459335	1.13122e+06	363910	401282	710056	547641	684665	736445	442722	1.18117e+06	693123	1.17449e+06	1.77352e+06	1.26648e+06	831859	1.76307e+06	710848	623376	975848	919553
cmp0453	1.20977e+06	948701	1.8065e+06	1.48364e+06	1.91558e+06	1.4195e+06	1.11325e+06	1.76865e+06	2.04505e+06	1.64335e+06	2.29149e+06	1.77567e+06	2.06156e+06	1.92398e+06	1.76444e+06	1.29362e+06	1.37767e+06	1550024	1.91475e+06	1.5952e+06	2130802	1.84179e+06	1.97022e+06	1.93152e+06	1.81557e+06	1.71052e+06	1.58611e+06	1.32489e+06	1.4567e+06	1429743	1.57741e+06	1.74663e+06	1.34819e+06	1.46632e+06	2.02949e+06	1.02714e+06	1.5881e+06	1.49954e+06	1.04767e+06	1.81869e+06	1.77389e+06	1.00978e+06	1.19358e+06	854444	724006	1.35293e+06	949161	946244	1.63732e+06
cmp0454	2623.95	4475.65	6834.9	6669.4	8273	6730.45	3742.6	5874.3	5945.65	4262.5	2576.4	8384.65	4915.95	2998.25	6582.5	6264.7	7585.6	9936	10233.7	18741.7	6916.95	4648.9	5595.3	6285.25	6168.4	4590.75	16229	31006.9	24850.6	53275	30464.1	18482.3	14413.5	41428.8	5681.75	11515.4	5326.1	29632.2	86743.2	7763	12924.2	5233.4	49670.8	12536.5	24527.5	43087.3	9927.25	13486.7	11672.8
cmp0455	1.70116e+06	1.82432e+06	1.21522e+06	238817	138772	898661	738055	1.11028e+06	36311.5	2.25038e+06	719846	1.44478e+06	60947	361452	763940	2.04801e+06	695705	282514	135379	489874	491785	1146004	32059.2	767759	1.28205e+06	2.33668e+06	1.7354e+06	1.77414e+06	2.68857e+06	2.83962e+06	215757	1.20186e+06	2.46471e+06	3.5007e+06	59340.1	643956	1.15279e+06	2.2238e+06	382303	2.27747e+06	2.85128e+06	1.16146e+06	248687	1.98557e+06	134908	53288.6	415164	1.10307e+06	858487
cmp0456	60355.6	96231.9	104912	103780	71427.4	66224.7	108045	48721.2	173455	115920	26431.2	135389	27826.5	154385	170951	114393	35380.7	41547.1	121620	75143.7	93699.5	58136.8	115691	158396	88319.9	107183	74020.8	49850.8	247408	80510.5	243456	255788	64687	66327.3	25883.5	32190	38047.6	96081.2	23064.2	42829.9	230834	132125	56919.4	16433.3	9294.65	97964.2	78911.1	34765.7	102096
cmp0457	991330	1.65442e+06	1.96174e+06	2.59821e+06	1.36673e+06	1852612	6.05311e+06	2.58691e+06	979498	8.4921e+06	1.94394e+06	3.80584e+06	2.83167e+06	2.21387e+06	1.72133e+06	2.50995e+06	2.56926e+06	883385	289010	1.19605e+06	2.18403e+06	3.47335e+06	1.2454e+06	1.80317e+06	1.07988e+06	1.80374e+06	3.30985e+06	6.32729e+06	1.4523e+06	1.76445e+06	1.5868e+06	1.45218e+06	4.1434e+06	189059	886440	1.08315e+06	3.47984e+06	2.84139e+06	2.08858e+06	2.88533e+06	1.84904e+06	3.95169e+06	1.91744e+06	3.84895e+06	2.4175e+06	498697	619187	513228	925521
cmp0458	16700.5	10284.5	14452.7	243129	20932.8	5647.4	1986.15	9618.75	17829	1983.25	19061.2	14482	24388.7	52215.2	79598.6	6791.8	262162	23665.4	145886	300182	7067.1	24213.6	29551	42058.5	155928	42939.4	44694.4	13582.6	8239	5414.95	8472.85	8744.95	143734	68715.1	58701.2	197731	30804.6	100519	16412.8	3980.35	4843.4	12733.1	20326.2	7651.7	74147.4	307022	615.65	3973.75	11564.2
cmp0459	2715.02	1317.2	3331.65	785.598	2797.77	700.664	1135.2	1138.85	4270.62	4099.85	1751.97	533.78	260.539	788.537	326.562	1052.96	8619.59	5768.31	354.432	3321.13	699.668	874.514	175.083	258.833	259.212	700.048	3238.18	9742.51	2107.3	27265	264.9	117995	604.022	342.535	615.018	1232.55	256.463	1401.33	3835.24	1313.08	2090.71	7752.23	355.664	612.696	9997.98	266.132	615.871	351.209	2506.38
cmp0460	252937	506526	2.22273e+06	2.46753e+06	165064	160217	79313.6	659577	755369	278345	283837	173370	43391.1	106844	151880	792406	524936	390761	112216	160399	213535	72830.2	440611	377630	218842	132375	291399	664014	211117	1.35588e+06	947539	5.24075e+06	213003	1.54994e+06	70795.8	96158	91072.5	172371	627418	330183	254455	548027	341719	171021	510047	30628.9	166005	117310	976172
cmp0461	605647	222110	741446	276131	320009	558226	664355	597079	223678	1.28394e+06	607628	643348	260707	354290	801801	572093	726427	482737	354806	706151	476395	801328	196973	624048	781962	970848	543340	585018	776885	734246	336533	696517	816032	790857	292802	550047	675410	885037	422765	1.2111e+06	970408	480602	338502	538448	233654	125994	387866	396883	625537
cmp0462	2.3536e+06	1.16194e+06	126228	4.46175e+06	2.34141e+06	167295	1144832	3.60583e+06	481728	4.44912e+06	2.09497e+06	1.22812e+06	2.83513e+06	113345	1.59096e+06	300067	43793.8	1.83676e+06	567599	763189	649103	265335	1.24392e+06	4.94483e+06	6.67784e+06	1.32956e+06	3.24814e+06	1.38533e+06	393911	6.68695e+06	383997	172347	1.6834e+06	497110	352007	45041.6	3.17043e+06	2.53991e+06	1.05649e+07	507596	995438	1.06035e+07	4.9223e+06	3.00853e+06	627983	2.08201e+06	169982	51296.2	412898
cmp0463	1.88843e+06	2.03566e+06	1.77793e+06	1.38407e+06	1.91649e+06	1.62212e+06	1.67969e+06	2.11133e+06	2.03803e+06	1.46349e+06	2.60023e+06	2.12387e+06	2.06727e+06	1.6392e+06	2174898	1.6651e+06	1.10947e+06	4.0653e+06	1.3383e+06	1588903	2.81617e+06	2.56167e+06	2.25124e+06	2.35186e+06	3.08989e+06	3.39621e+06	3.70287e+06	2.42752e+06	1.84899e+06	1.46394e+06	1.73193e+06	1.11537e+06	1.67747e+06	1.31017e+06	1.87148e+06	2.59662e+06	2.11929e+06	1.42263e+06	1.51238e+06	2.61134e+06	2.2528e+06	1.93032e+06	1.62572e+06	2.12757e+06	1.85482e+06	1.37219e+06	1.68891e+06	1.01428e+06	2.00214e+06
cmp0464	1.73445e+06	2.01397e+06	4.02369e+06	3.96162e+06	7.36663e+06	4.73828e+06	5.7583e+06	4.14333e+06	3.85274e+06	4.01312e+06	3.31308e+06	6.28956e+06	2.26987e+06	3.39297e+06	3.43966e+06	5.25457e+06	3.98279e+06	1.9254e+06	2.52275e+06	5.36778e+06	2.81959e+06	5.02236e+06	5.66063e+06	5.34568e+06	6.11529e+06	2.2752e+06	2.56037e+06	2.48178e+06	3.13825e+06	1.97435e+06	3.1108e+06	3.28712e+06	1.82176e+06	3.34165e+06	554561	1.70341e+06	2.27513e+06	2.34349e+06	4.34816e+06	1.31613e+06	3.56751e+06	1.87354e+06	3.51711e+06	1.56467e+06	934443	1.61863e+06	3.41297e+06	3.48754e+06	1.21494e+06
cmp0465	192242	220146	17985.2	15296.5	3432.95	24053	2324.85	20364	35260.6	5981.55	17676.2	17244.5	52723.1	16577.8	3720.05	149652	5737.4	12261.1	20609.5	504925	3694	2227.6	60466	4096.55	630.05	870.3	12366.6	28660.3	462641	19390	367741	258195	163083	36194.2	4621.4	24052.2	9214.25	1961.75	89901.8	1694.55	221090	2166.05	242790	225629	14993.5	1275.75	43570.5	168660	431.15
cmp0466	3.09194e+06	1.48714e+06	691805	5.05801e+06	5.15792e+06	7.77441e+06	3.23326e+06	2.54834e+06	2.34823e+06	4.83259e+06	7.8239e+06	1.19388e+06	1.25718e+06	42137.3	134879	524338	5.26025e+06	600901	6.12492e+06	2.26926e+06	1.92134e+06	4.35061e+06	1.37779e+06	2.24568e+06	1.15868e+06	2.03373e+06	1.41962e+06	7.20409e+06	7.0305e+06	6.98275e+06	4.89745e+06	6.91781e+06	5.20995e+06	1.02336e+07	3.08992e+06	5.04151e+06	7.37262e+06	2.05058e+06	3.24257e+06	3.76692e+06	8.80835e+06	1.23271e+07	1.63892e+06	5.82663e+06	8.82626e+06	2.13487e+06	2.18403e+06	3.87163e+06	7.53279e+06
cmp0467	31581	29711.5	14178.8	103245	47973	6920.9	12986.4	10581.2	12615.9	1143.8	8146.65	17837.8	2042.6	8189.05	12727	9966.95	14538.4	854.1	2055.7	3296.6	24266.4	28829.8	27073.3	25157.7	10280.9	9954.65	7264.5	47228.3	790.5	16876.5	3651.95	132228	2618.25	3214.95	5819.2	6542.35	23606.5	5546.95	9980.65	889.2	854.3	4997.8	26327.2	4682.3	5423	4491.45	13185.3	11424.8	2173.75
cmp0468	1.41249e+06	815364	1.21081e+06	1.88879e+06	1.56981e+06	3.29602e+06	1.1596e+06	3.34947e+06	2.27233e+06	901876	1.30572e+06	1.73962e+06	3659432	2.92807e+06	3.23177e+06	748297	3.20531e+06	1.59049e+06	1.26666e+06	2.70298e+06	1.16923e+06	783168	1.63891e+06	2.01314e+06	2.73499e+06	3.26034e+06	1.08753e+06	676477	1.0513e+06	456593	1.16254e+06	1.12109e+06	2.76055e+06	1.96536e+06	1.63373e+06	1.23753e+06	1.32471e+06	2267392	830877	378846	838689	692586	992713	532739	1.7015e+06	3.23705e+06	527052	341077	1698743
cmp0469	155595	86220.5	18510.6	23044.3	7155.15	26966.3	103678	18790.8	1060.1	121880	44199.8	46788.9	2119.8	18534	21444.8	125815	66116.7	4233.6	4223.3	28832	16942.8	20120.2	2115.1	19326.2	44736.9	34394.1	29880.2	160466	18276.8	69823.5	2118.55	5558.7	17735.6	31656.5	#VALUE!	94578.9	38671.2	16654.8	11901.2	29568.2	20085.8	30402.8	11384.8	72488.6	3976.2	#VALUE!	6093.05	45749.4	7413
cmp0470	226343	204423	130022	234320	247357	124074	315543	472688	474018	328821	402465	287536	610544	314557	385876	108242	319701	161928	107804	89591.1	84403.3	91111	513137	240465	227896	87508	117203	44565	201230	89740.6	277991	372981	544097	135228	267231	277447	141128	294022	118567	182888	500758	342722	298074	361928	264424	346031	427914	339928	224719
cmp0471	171636	332521	1.16765e+06	1.16068e+06	92497.2	84770.2	48600.9	382337	393449	168488	175866	96379.3	30486	69787.8	105710	441722	288204	241220	43226.3	71024	132479	56773.7	294389	209184	144972	83448.1	174240	391427	126283	809937	535061	2.38826e+06	142156	668643	46623.8	52150.1	58157.9	115151	348989	227683	160342	333953	245890	120939	317652	15020.4	110630	70638.4	593766
cmp0472	92629.4	173804	1.05102e+06	264461	157472	471472	134496	433672	120723	211242	147681	268445	54179.6	109717	137945	51176.6	130236	53040.8	148680	77762.4	77220.2	48101.3	69932.3	637229	90205.9	42945.8	237702	362677	481322	342380	600968	272160	718376	356328	187699	68743.9	75958.2	997897	83105.5	95750.2	601803	163082	514044	282345	104608	687131	116257	76160.3	215095
cmp0473	2.19093e+06	2.92082e+06	2.28946e+06	2.71322e+06	1.59387e+06	4.65811e+06	3.63814e+06	3.00016e+06	2.88764e+06	3.83893e+06	2.16944e+06	2.88874e+06	2.72697e+06	3.5576e+06	2.27932e+06	2.43362e+06	1.22194e+06	4.40292e+06	1.3989e+06	1.15461e+06	4.12223e+06	4.38652e+06	5.00946e+06	2.73328e+06	4.87455e+06	3.61956e+06	1.67281e+06	4.84034e+06	1.68648e+06	1.62029e+06	1.85701e+06	995258	4.53692e+06	772329	1.081e+06	2.02614e+06	2.21231e+06	1.36989e+06	3.02145e+06	4.39978e+06	1.90523e+06	1.90017e+06	2.4708e+06	2.63118e+06	4.09481e+06	2.72691e+06	2.39547e+06	4.65873e+06	629445
cmp0474	350415	419892	307962	319445	425173	268784	572482	793004	707140	402996	500172	473498	1006918	502280	778486	206698	429602	309922	191528	199433	188306	237119	1.1795e+06	386663	370810	178571	229037	74502.4	482905	199934	702720	822536	1.27812e+06	264856	568540	560342	346492	547075	342892	287364	629146	652458	630611	645532	689065	597989	856503	677802	486520
cmp0475	7103.8	5881.55	10118.5	14291.8	1530.7	1357.8	#VALUE!	1649.1	2379.3	977.5	1345.1	1099.35	1356.4	1357.65	3104.2	1099.3	2040.15	3689.05	1765.6	2115.85	1731	1773.1	3558.55	1094.45	5817.4	2448.6	1031.05	2404.5	2064.7	12116.4	5730.85	33665.9	3784.55	#VALUE!	1132.1	3927.3	#VALUE!	1597.75	2090.35	2404.6	1030.9	1082.7	1020.45	691.9	4474.1	289.286	#VALUE!	2009.05	2425.45
cmp0476	75217.8	40915.2	275762	45006.6	77489.5	29346.2	23786.6	26010.9	95270.9	68981.7	19780.6	34343.3	11498.2	19380.1	10920.8	22111.5	144892	12219	31959	64131.9	17509.7	14003	36642.9	33434.9	23185.7	31983.8	186678	452326	114712	459557	66406.3	2.33708e+06	20102.4	99370.3	33797.5	90040.9	32931.2	55182.9	119143	40741.1	65119.3	142921	33496.8	43477.6	241906	10480.5	33002.3	21911.2	56307.1
cmp0477	558785	544710	681612	743630	502624	549860	729260	663928	776367	1.35636e+06	710095	1.02303e+06	976863	918084	783494	553332	581593	623379	533489	1.12313e+06	468879	932444	891578	577474	684601	613353	493910	485409	747860	478608	759076	930626	723034	549171	844263	532656	447511	782055	632821	657758	776245	627252	459882	515323	408249	607219	628869	408048	567047
cmp0478	207724	175806	117187	381896	171694	28427.7	236185	77115.7	855842	105651	5732.7	214417	512262	11446.6	5430.39	4206.95	30877.7	705665	730880	471306	135257	184254	954617	268694	464987	221124	274075	24413.9	169800	453782	472959	405609	294992	6120.5	339183	148373	406140	318477	137007	128809	377032	89356	110997	27794.3	77425.1	1.36107e+06	4946.8	61512.7	519044
cmp0479	741034	817129	383276	890023	379291	526937	845947	492501	962690	425498	906258	912622	726875	492102	393462	776021	764439	1.3434e+06	698859	333376	464564	412022	538621	566174	524700	403438	445572	455875	1.58328e+06	830644	1.37954e+06	1329768	1.06106e+06	1.01279e+06	603766	698454	417851	1.21029e+06	546411	1.59694e+06	2.21348e+06	1.01649e+06	338461	616076	866038	546752	550587	1.03323e+06	1.58959e+06
cmp0480	133300	53494.2	1485255	183183	549888	1.05163e+06	1.25918e+06	900108	4.93325e+06	1.71822e+06	1.55306e+06	3.88888e+06	1.24759e+06	360472	1.37086e+06	3.5493e+06	1.81401e+06	2.45636e+06	55369.9	1.09497e+06	4.25116e+06	2.02543e+06	4.24698e+06	485347	358683	829582	355444	248941	540908	902898	643402	1.30921e+06	1.93739e+06	397963	1.82705e+06	1.60355e+06	64329.3	2.26088e+06	1.45214e+06	1.003e+06	1.96763e+06	791385	41911.5	2.67319e+06	502693	65986.8	60329.8	391676	1.43292e+06
cmp0481	34101.4	27253.2	687647	96204.8	237035	388021	931211	267782	1.18042e+06	164062	652651	510036	1.24508e+06	260309	270659	304598	367905	319546	118510	238606	2.84503e+06	497311	1.23032e+06	441645	120414	425361	44709.8	132752	81849.1	3.01886e+06	229424	220166	99854.9	65454.8	1.27668e+06	87082.7	93265.6	340105	232359	37701.7	214181	69843.4	8433.85	74369.4	70434.9	204826	34730.8	57014.2	148539
cmp0482	45631.2	30398.4	35189.7	41837.1	38972.2	52277	44338.8	54901.9	98737.6	97928.6	61663.3	38035.5	37817.8	20933.7	18698.8	79587.6	20758.2	34721.6	41997.2	44381.4	37264.7	53742.1	37235.3	50067.7	58744	46409.4	106328	148478	112754	124807	32629.2	36854.7	214510	119678	42707.9	16503.5	24973.5	65214.7	57167.8	75743.4	39857.8	52066.3	62784.7	88997.8	26993.2	12600.1	53022.2	63471.3	71809.4
cmp0483	16609.6	6758.25	6004.85	6955.04	11652	2775.65	3482.15	3829.6	17144.5	3435.25	1786.1	3629.5	14804.6	2517.45	2774.6	2427.1	2426.25	29050.2	46684.8	15909.6	8559.35	6226.6	55450.9	4294.2	23124.1	7458.39	36053.8	1040	12245.6	64337	30272.6	37312.1	4764.3	3811.15	12957.3	7130.03	43788.1	8494.86	5261.27	6151.71	26673.3	7076.3	15986	10156.5	8443.13	52235.7	2053.4	8545.35	17063.1
cmp0484	7851.35	14148.4	61956.2	65082.8	6113.65	10101.5	4438.5	8481.85	9058	2684.35	4435.6	4806.8	7082.6	8026.6	6487.45	4502.75	5153.35	6386.45	4409.8	4748.95	5754.3	4753.45	19635.5	5230.8	77452.2	4745.45	8093.95	14711.7	6897.85	62711.2	20918.8	258720	21575	10638.1	2715.2	2714.9	4090.85	4996.8	7247.05	7247.9	1912.25	5153.5	923.75	2755.5	32157.8	7580.5	2087.85	2409.45	13741.8
cmp0485	6559.75	3923.71	2416.4	3812.2	6981.05	1749.85	2809.8	1172.62	8697.35	2757.3	746.4	3844.55	8095.75	1044.35	1751.65	1767.4	3926.5	8284.8	28613.6	8627.75	1725.25	8388.85	20705.7	2436.48	12626.2	2084.85	12593.5	1733.65	8488.7	32788.9	18081.5	16012.3	1754.2	1081.65	6221.35	5605.65	27393	5524.15	3503.65	2758.1	12600.4	1391.5	9731.55	2417.4	5825.9	17998.7	915	4097.11	8970.86
cmp0486	99602.7	226654	421974	283312	257281	276209	132164	184777	139706	129078	62653	524821	139268	397750	399639	486322	345646	144386	540169	283142	120704	133219	89567.6	986035	778744	128617	457035	154474	735474	81964.3	534516	468967	88352.7	91701.2	40523.7	111994	80381.8	582447	68385.8	26160.7	414913	374826	147456	13119.3	29102.6	484310	192770	36676.4	165589
cmp0487	104337	117883	229154	225274	115883	132160	143252	205740	113104	74068.4	95773.6	287327	148840	174387	254819	158021	196290	80391.6	795363	326682	63466.7	77598.3	55537.4	488428	246593	83416.9	310707	391482	361900	167199	196718	247299	35070.2	40389.4	36827.7	76669.6	175914	411926	60669.4	83856.2	359419	34893.6	146435	24280	36222.2	67546.1	38787.7	39341.6	152980
cmp0488	312137	255752	303375	256331	315050	342058	297767	340386	346125	226466	432597	389392	348145	237964	299719	268804	260008	836613	246586	316200	381434	457848	317523	384061	530562	667833	664471	499737	320866	222181	250263	204149	307494	318158	268935	451970	370797	232831	251996	346271	404147	446513	232345	341239	298591	256275	235609	171049	330293
cmp0489	2.563e+06	2.38496e+06	1.98377e+06	1.06457e+06	3.34339e+06	2.44932e+06	1.25838e+06	2.61945e+06	1.34122e+06	1328120	2.91226e+06	2.74848e+06	1.51813e+06	2.36974e+06	2243893	2.13368e+06	1.32463e+06	4.79697e+06	1.89808e+06	1.39201e+06	4.53074e+06	3.82316e+06	3.00899e+06	3.15649e+06	2.23703e+06	3.673e+06	5.94147e+06	4.37161e+06	2.70419e+06	2.13468e+06	2.19173e+06	956468	2.54253e+06	1.62177e+06	1.38346e+06	3.99954e+06	2.64423e+06	2.25564e+06	1.7958e+06	2.86119e+06	3883101	1.67575e+06	1.97591e+06	2.78681e+06	2.71598e+06	1.09645e+06	2.24767e+06	753618	2.86631e+06
cmp0490	103423	73490.7	103544	194558	105120	486522	154740	153157	58770.4	218856	129013	99438.6	55284.7	84947	137393	149478	141060	114813	213319	181760	100166	100003	207031	146609	79134.7	340092	97234.1	135311	71527.6	477094	97433.6	82242.6	319431	44905.2	92324.4	55985.2	75695.5	501664	133537	90451.4	87452.6	120337	130705	455067	87810.1	113793	362580	177717	143465
cmp0491	109940	61333.8	98082.4	1.97822e+06	736717	199532	110711	24781.2	467336	229583	34052.1	100173	94945.9	43882.2	177977	8686.95	11135.3	108152	539834	291775	312844	55702.8	213098	842068	81395.5	59724.9	72001.6	13833.5	114523	269517	239818	378279	35312.2	42640.7	73655.9	118725	27679	11594.8	7086.25	22346	164531	413830	20103.3	13291	27845.2	94310.4	53919.7	258255	458444
cmp0492	613166	957187	1.17084e+06	3.87432e+06	400078	1.1732e+06	1.34323e+06	355738	250296	672786	957259	2.91199e+06	696110	252776	537344	723067	2.74439e+06	239642	228584	681253	789144	406813	510331	387902	195361	235510	2.55603e+06	3.48252e+06	46000	641742	51209	45605.8	1.34235e+06	67162.1	791583	506112	1.36024e+06	306566	32389	451021	81299.2	564451	83520.8	314136	254825	531505	626866	69492.6	524454
cmp0493	42684	40111.8	58107.2	46316.1	58126.8	71713.9	54380.8	37450.5	55343	52003.4	71233.7	72859.4	96907.4	37663.1	50719.6	48245	40949.8	56033.5	35283.2	34112.4	54179.9	53882.5	45858.8	28555.9	43194.7	47960.5	47005.7	35212.4	40912.4	64156.1	34800	49477.9	54097.1	46223.8	47491.3	49577.8	43961.3	44831.2	45518.3	63155.7	57689.2	41680.1	33606.4	43063.5	30148.8	53897.3	41846.5	29156.8	61090.2
cmp0494	3.98383e+06	2.2489e+06	114292	335931	363658	146464	695825	4.0075e+06	1.175e+06	1.02998e+06	1.82284e+06	173163	255140	1.87047e+06	239052	1.14252e+06	99552.4	529258	2.06705e+06	2.87681e+06	285015	311395	2.75226e+06	268930	272789	118970	1.12297e+06	1.41893e+06	1.98357e+06	6.68198e+06	2.90485e+06	358919	1.25466e+06	4.67662e+06	39271.5	133278	739988	701589	1.21728e+07	437788	548246	19592.9	7.24009e+06	292865	529416	207909	141001	720493	162483
cmp0495	1.93639e+06	2.31369e+06	730722	955878	1.05318e+06	796952	995088	844315	1.21985e+06	1.02562e+06	1.50446e+06	818021	1.06991e+06	1.11107e+06	855436	981936	639725	2.09034e+06	1.25383e+06	1.01096e+06	1.2519e+06	1.74585e+06	926547	791023	1.26704e+06	1.91089e+06	1.54985e+06	1.02951e+06	1.92196e+06	1.25748e+06	1.8713e+06	2.04637e+06	1.03008e+06	2.28865e+06	1.35726e+06	2.64713e+06	1.32808e+06	407044	696673	1.83733e+06	1.79035e+06	1.60144e+06	757247	1.1613e+06	2.04082e+06	1.15248e+06	592204	746552	1.40956e+06
cmp0496	11565.1	8290.6	1788.9	2868.1	1447	#VALUE!	3581.1	2490.2	3961.95	#VALUE!	#VALUE!	1082.6	721.8	#VALUE!	#VALUE!	#VALUE!	#VALUE!	6114.65	8252.85	1435	#VALUE!	1082.5	8589.2	2870.25	6805.45	1069.95	6813	#VALUE!	6509.2	9336.7	10096.4	10288.9	6477.65	#VALUE!	1076.65	1809.95	14403.8	4661.7	1807.9	3228.85	4678.15	4304.85	1076.05	#VALUE!	2515.4	15831.6	#VALUE!	#VALUE!	#VALUE!
cmp0497	28297.6	23812.8	10771.2	16289.3	14034	15426	6917.06	9267.71	13852.7	5995.6	10778.5	10430.5	9395.17	43516.4	9035.1	18107.3	14262	12496	24534.7	18314.7	6494.8	14301	11482.9	7324.45	5464.53	15159.4	38200.3	9606.95	39352.6	13867.7	70625	49565.4	7355.2	45697.7	77386.5	9719.73	58453.2	7437.03	53705.6	10579.5	38583.2	18807.5	30078.1	12483.9	48283.9	15297.3	479176	11574.7	30167.7
cmp0498	26434.2	27365.6	45330.6	21209.7	175312	34636.4	21756.8	3474.1	14423	77041.4	35696.1	107470	2267.75	6578.5	41813.6	7651.55	9955.45	34283.4	130265	46848.9	243699	5395.5	9644.55	37085.7	74923.2	76421.7	11120.8	136652	901.7	21678.4	#VALUE!	815.55	443301	82880.9	37392.8	13240.5	37986.8	119052	141375	55932.5	2146.35	46441.8	50246.4	28756.5	50025.8	11925.8	8949.85	604.5	95221.2
cmp0499	1.49017e+06	2.08732e+06	3.45649e+06	2.89822e+06	1.75848e+06	2.39622e+06	2.13136e+06	2.85951e+06	2.50884e+06	1.70749e+06	2.23974e+06	6.50018e+06	2.42109e+06	3.05638e+06	3.64505e+06	2.80229e+06	4.35268e+06	921320	1.3196e+07	4.56513e+06	863027	1.2901e+06	774838	8.05903e+06	2.77736e+06	1.07245e+06	5.19371e+06	5.72499e+06	4.96893e+06	3.1034e+06	3.72085e+06	3.842e+06	518145	880048	196376	1.51889e+06	3.48289e+06	5.6878e+06	1.47297e+06	1.34717e+06	5.45817e+06	541804	2.44196e+06	309612	81989.8	572803	375340	509054	3.41296e+06
cmp0500	1.52221e+07	1.02281e+07	5.03291e+06	2.5154e+06	3.0783e+06	7.06621e+06	6.6134e+06	7.17437e+06	1.57919e+06	1.1819e+07	7.36152e+06	8.13464e+06	1.57873e+06	1.95474e+06	7.20363e+06	1.33837e+07	4.11627e+06	6.5466e+06	3.70976e+06	4.40343e+06	5.11265e+06	1.11247e+07	1.17619e+06	5.31944e+06	7.59247e+06	1.26623e+07	8.14241e+06	1.18982e+07	1.22186e+07	1.35129e+07	3.68843e+06	8.50985e+06	1.20888e+07	1.573e+07	1.9611e+06	7.84976e+06	7.01069e+06	8.23311e+06	8.71557e+06	1.57577e+07	2.01905e+07	1.65945e+07	6.59977e+06	1.44301e+07	3.98663e+06	1.04309e+06	2.59986e+06	7.77333e+06	8.32643e+06
cmp0501	569560	590533	1.53456e+06	1.09335e+06	969386	679578	1.35176e+06	376794	156927	776957	462650	899472	627313	883163	431932	361602	1.09463e+06	55904.4	136635	113462	678920	483277	619822	766634	329809	246494	2.81193e+06	2.83641e+06	37114.8	562293	101011	44789.1	1.51172e+06	18876.2	187976	113627	1.29353e+06	603401	71555.1	291320	39834.4	142164	107428	122126	88043.2	475093	386234	17350.8	118450
cmp0502	19471.8	11834.2	38937.7	58911.5	21031.3	54196.3	18558.3	10520.8	46049.2	24020.7	28319.3	167626	46340.8	24388.8	357311	66792.2	99192.8	14506.1	1.04517e+06	112294	14507.4	22899.6	25765.8	80821.5	16779.9	15639.8	51114.1	209291	178962	30156.6	278441	250880	37476.6	35448.2	10298	19840	14123.2	32059.5	171205	11432.8	135183	36219.3	108537	9151.1	9938	16783.6	24800.8	31990.7	43079.8
cmp0503	1.19819e+06	1.18289e+06	832621	657800	758961	1.12453e+06	710147	641187	624433	713813	468887	712540	856970	415019	316065	680708	443895	571164	716098	1.59813e+06	563810	532084	609573	596457	468965	384801	662707	1.04591e+06	968668	1.19287e+06	1.18206e+06	1.40963e+06	761189	826808	635646	609708	557977	1.01596e+06	1.32507e+06	415087	868409	685054	974102	704721	942839	732713	569735	821135	499909
cmp0504	315099	377292	284464	142619	527971	271170	417219	173553	178506	237327	90619.6	357272	265105	160972	131633	438992	215867	193136	168393	481855	152728	216718	213225	313929	189218	74507.2	591597	1.52966e+06	488196	988654	452878	354104	373308	721319	470934	648245	132481	967657	907914	128703	218386	241238	548600	244524	1.21356e+06	734840	193004	148204	173539
cmp0505	138226	138116	154349	101195	189387	124788	99831.2	136612	151138	88519.8	242016	131568	167843	153431	137993	161418	129027	120597	246312	105789	271789	118032	161167	203948	145759	178797	171399	134108	84877.9	172614	87523.1	96899.1	103650	127087	146828	89520.6	186463	120663	70519	133042	118818	58337.4	91961.6	63543.2	42468.1	102960	67832.9	99560	135907
cmp0506	294736	124626	39719.6	1.34642e+06	1.41677e+06	3.39382e+06	1.59663e+06	809343	536411	5.11351e+06	1.9501e+06	478443	82809.1	2832.2	7414.45	231349	4.34567e+06	174237	3.01393e+06	570996	573615	3.07167e+06	212219	402048	78453.7	234412	72277.6	3.07781e+06	1.99164e+06	2281362	443272	943745	2.63238e+06	7.10843e+06	87941.6	1.46541e+06	660642	88190.6	161278	400905	1.86184e+06	2.954e+06	28005.2	747607	552427	169540	195666	1.2552e+06	749790
cmp0507	365463	357076	267458	843678	348888	312632	634798	244718	1.15432e+06	773228	661474	910497	410647	435843	461722	478676	255128	564380	1.11064e+06	577377	376561	220920	144103	1.19759e+06	635348	346478	841450	412384	468959	492630	369519	271364	476946	851960	110185	323953	429801	798090	4.84237e+06	532715	521728	1.19308e+06	531184	3.10977e+06	1.59561e+06	904238	364433	441703	343056
cmp0508	833.8	1249	809.65	2094.2	673.1	692.5	1080	1232.75	1214.25	1249.2	1636.6	9489.24	829.15	702.2	#VALUE!	698.207	1040.45	2691.2	1093.55	1460.34	532.1	270.6	270.1	1558.86	2774.75	409.95	10237.1	2609.55	553.6	11485.4	1616.05	3590.25	12732.8	822.1	563.3	516.6	1650	9039.4	3328.78	4247.55	5195.24	858.401	6487.55	684.9	1889.25	5231.05	3024.19	688.2	6283.09
cmp0509	30939.5	35094.1	29278.7	40035.8	28898.8	34212.1	17935.7	37652.3	24781.3	27471.1	814725	5.73251e+06	11627.5	2.5498e+06	52829.4	1.85828e+06	46468.4	9470.9	113743	40736.8	16859.4	12472.5	15296.6	1.31531e+06	1.16386e+06	353253	627667	1.20054e+06	2.06703e+06	820299	1.01288e+06	891443	9414.5	7503.2	97436.2	4673.8	21691.7	2.39737e+06	50159.9	21285.8	913379	128244	93616.3	86831.4	30328.3	475925	5024.9	6222.15	493118
cmp0510	15592.5	6606.85	7181.98	9216.19	18990.1	17729.6	16327.2	20052	26648.4	24394.8	6510.25	9617.73	12159.5	4242.46	2421.82	19024.7	14405.2	24988.1	5225.4	27260.7	8063.12	16705.7	12001.6	2138.3	4506.72	5151.73	5498.27	7140.04	19617.9	7369.89	16179.8	17364.6	18125.5	10577.6	10778.7	14097.9	2236.63	12524.1	31986.2	10190.8	29121.3	17155.9	21201.6	29837.1	27768.1	4965.21	9620.59	7518.98	7251.48
cmp0511	173730	194526	1.81741e+06	3.66144e+06	1.22694e+06	2.77625e+06	384711	710897	875895	414031	26631.8	356389	885526	28171.9	5.90051e+06	203021	874510	437196	1.02777e+07	2.60859e+06	117653	2.45534e+06	209249	516080	35071.5	51191.3	1.60641e+06	2.33641e+06	191531	302703	211875	172007	713686	3.3232e+06	119871	802747	3.02994e+06	66720.9	284975	295517	212342	38083.8	85167.3	7751.1	19548.3	18601.3	155197	1.27603e+06	595552
cmp0512	110426	64013.1	28677.4	73840.8	79451.3	14107.8	32306.7	69132.5	22475.7	57340.8	112785	83780.5	16277.4	106643	7327.9	50709.7	88360	13520	42392.8	299774	13725.6	18300.7	59368.9	20530.3	8253.7	12001.2	35679.1	78402.6	110555	238847	144595	60992.1	65398.6	60784.3	6800.7	7688.15	37808.9	156011	162953	19912.1	39180.3	15620.9	147411	25465.5	15531.7	2903.85	16239.3	10679.8	60965.5
cmp0513	1.20338e+06	1.8627e+06	4.86445e+06	1.44168e+06	943999	2.76223e+06	5.30569e+06	618984	1.11534e+06	875870	2.0265e+06	6.29237e+06	1.03712e+06	1.40039e+06	1.96659e+06	2.46387e+06	1.00147e+06	675426	346283	790582	2.03308e+06	1.13488e+06	881905	2.28211e+06	1.11887e+06	970596	5.56146e+06	4.33405e+06	207424	1.91629e+06	162286	184701	4.68082e+06	176667	1.36493e+06	417277	2.63533e+06	1.90718e+06	138868	638789	396211	179170	201097	576543	188749	853551	960694	83451.6	5.88553e+06
cmp0514	2.74039e+06	4.50515e+06	523587	786474	234319	479589	396548	182600	343365	279674	228949	228248	461396	357739	79650.6	3.44377e+06	894140	277033	1.37873e+06	604695	80655.6	169917	136097	603978	320382	83335.9	647250	3.23764e+06	2.33179e+06	528708	2.72959e+06	1.94685e+06	87939.5	453120	151365	4.68018e+06	1.44917e+06	120702	359220	1.84322e+06	1.96503e+06	1.18841e+06	263961	486252	311793	105421	950495	7154769	1.33788e+06
cmp0516	602851	640312	653428	926874	913352	832963	808499	644031	847035	968107	945098	1.74545e+06	423911	806849	882348	1664708	769806	187029	1.23016e+06	753080	815352	1.01009e+06	378788	991504	431898	628039	555416	1.39812e+06	462488	300931	369666	326439	872065	1.10997e+06	379971	548484	716889	570232	1.33352e+06	512820	327716	794781	748807	647837	610342	571074	452572	443852	431330
cmp0517	183258	152464	31608.4	56009.1	19667.7	51915.9	125008	46388.8	15862.6	142289	127680	146061	26019.5	62119.4	53719.5	190413	126313	10599.1	40123.9	80980.4	25601.5	35440.4	14546.1	37618.2	68866.1	51226.7	66261.2	230065	40428.1	124055	20950	9359.05	26613.2	66110.9	18227.2	180682	75254.1	32464.7	46616.7	65811.6	27827.9	125376	63233.9	202267	31138.2	19796	51974.2	163664	13169.2
cmp0518	49897.8	49168	28904.3	9221.25	36711.2	17366.3	10910.8	12911.1	3815.25	26937.3	52899.9	97716.7	8838	10341	11177	12741.2	21807.4	15611.4	82613.1	107059	171360	8186.35	10406.9	42165.4	25649.7	47362.3	17338.7	52481.2	15097.8	232782	13435.8	5708.8	144223	26198.2	5565.2	33164.8	102301	28911.7	144885	55699.4	11204.2	21433.9	92838.7	45234.9	77365.5	18858	67787.8	40488.9	27039.8
cmp0519	955894	2.00513e+06	1.97852e+06	1.70469e+06	2.25652e+06	1.26433e+06	1.26232e+06	2.27192e+06	1.86225e+06	2.00395e+06	2.53844e+06	3.08353e+06	1.80493e+06	2.21867e+06	1.77272e+06	2.47031e+06	1.85254e+06	2.78175e+06	2.20115e+06	5.38499e+06	3.10752e+06	1.1883e+06	2.20218e+06	1.5744e+06	1.6925e+06	1.07591e+06	1.62359e+06	720658	1.59465e+06	1.89784e+06	1.55948e+06	1.01421e+06	470429	1.77466e+06	1.40264e+06	587082	1.59037e+06	555305	706130	831658	555276	529454	818896	618735	1.19395e+06	2.01806e+06	1.18604e+06	759428	736749
cmp0520	52135.6	38080.8	76051.7	45038.9	104851	60694.1	30241.2	80291.6	73611.2	44245.3	101328	54134.2	75163.9	75139.5	69393.4	57389.4	55383.8	69512.9	115671	45992.4	121285	71172.7	68794.2	102458	66355.3	80724.4	62008	53591.6	39869.8	64568.7	52810.2	53905.9	43316.9	55307.9	78579.7	39394.8	69072.1	52275.2	35735.2	72055.9	53450.1	29542	40902.5	15342.2	24870.2	47040.1	24142.7	32474.5	61683.2
cmp0521	43391.3	42038.2	67377.9	301481	89639.5	2730.6	151536	88055.4	320289	254769	5053.9	75895.2	221761	11476.8	4826.05	4856.25	16970.5	271045	393286	231323	128394	80522.7	599788	159825	234792	155448	250915	9805.27	94005.6	380134	270317	208408	89315.8	7679.9	158465	37282.7	183163	81083.3	148002	19149.4	113722	59673.4	132050	48443.8	60777.8	524115	9405.4	76892.7	193081
cmp0522	1391.5	841.15	706.35	511.8	1093.15	1419	1454.55	1346.35	1394.35	1123.35	1425.1	1124.65	1403.15	1119.65	1422.3	1425.45	537.175	856.25	841.05	776.35	1912.8	#VALUE!	#VALUE!	1486.8	1417.45	1719.1	1878.7	1148.4	#VALUE!	#VALUE!	569.5	4195.95	1194.2	1385.7	#VALUE!	1787.05	1465.55	1715.5	1996.9	2686.25	5328.1	1377.3	#VALUE!	#VALUE!	520.5	847.9	1409.3	#VALUE!	1118.95
cmp0523	1.5939e+06	1.64663e+06	2.12186e+06	2.64612e+06	1.66081e+06	1.89914e+06	2.32515e+06	2.27383e+06	2.90926e+06	5.08839e+06	2.37232e+06	3.72271e+06	3.7175e+06	3.2039e+06	2.80642e+06	1.79303e+06	1.82137e+06	2.22312e+06	2.04444e+06	3.69459e+06	1.58787e+06	3.6266e+06	3.23775e+06	1.88685e+06	2.48552e+06	2.04145e+06	1.50988e+06	1.41027e+06	2.55715e+06	1.58389e+06	2.61941e+06	3.17349e+06	2.45342e+06	2.03034e+06	3.30444e+06	1423213	1.33993e+06	2.74149e+06	2.10428e+06	2.20549e+06	2.26391e+06	1.9874e+06	1.33794e+06	1.54497e+06	1.16328e+06	1.84825e+06	2.19957e+06	1.25698e+06	1.85516e+06
cmp0524	362.126	151.863	932.749	855.761	493.33	6294.58	451.077	309.5	3269.53	203.9	35574.2	71566.7	662.103	84419.8	2510.78	122959	4763.33	657.44	184316	3236.01	856.48	668.292	2776.28	115276	51746.8	12159	20189.9	38560	509894	41023.9	948584	751768	1494.57	1785.85	11833.6	3105.7	1866.46	102083	4468.02	658.725	256886	47650.2	6540.27	6641.84	7657.22	20166.3	977.356	3627.79	125279
cmp0525	2.22136e+06	2.97637e+06	2.3213e+06	3.56773e+06	2.22097e+06	1.55121e+06	4.88256e+06	1.65976e+06	988969	7.64149e+06	772227	5906054	3.34622e+06	3.64469e+06	2.26888e+06	2.35668e+06	4.38215e+06	523337	650264	1.52352e+06	3.21908e+06	1.68158e+06	1.63191e+06	3.3687e+06	1.42188e+06	709497	4.06479e+06	5.66154e+06	484780	1.23346e+06	439942	381584	4.99494e+06	118297	393926	1.08623e+06	2.39215e+06	4.57678e+06	619498	1.16091e+06	450991	2.90487e+06	466290	1.97674e+06	642901	550733	27613.8	113614	1.04461e+06
cmp0526	108955	85042.1	81215.9	60586	95017.4	73889.5	77981.1	89269	112742	106331	246553	156417	154062	139214	131330	146456	121312	81736.4	122436	76620.8	140064	75759	87723.1	118338	114960	114461	88776	121295	82666.1	103676	84766.2	82754.1	74106.2	99274.9	86512.6	88584.3	113018	77907.8	76256.6	86162	83172.4	68282.6	61610.6	63332.6	54169.7	53136.8	48492.8	76242.9	55327.7
cmp0527	162271	205534	212371	149619	281221	238912	88073.5	170492	218884	81931.4	319778	180072	255033	217490	220994	170805	178632	146046	345255	134520	403090	139030	223597	298639	199680	241892	268630	197362	154086	248737	153450	161005	177434	177582	202840	166126	309424	211098	164136	167331	210010	167498	191433	131968	191155	231607	209114	248938	246610
cmp0528	1.56378e+06	635773	441897	9.54505e+06	5.88598e+06	1.89432e+07	1.28213e+07	5.06049e+06	4696404	1.61583e+07	1.07877e+07	2.9821e+06	1.24826e+06	47379.1	180584	1.41402e+06	1.95021e+07	1.26829e+06	1.63359e+07	5.43177e+06	5.20453e+06	8.79221e+06	2.58114e+06	3.53704e+06	1.54615e+06	1.53229e+06	1.08779e+06	1.07395e+07	1.0136e+07	1.60305e+07	2.95992e+06	6.50062e+06	1.49863e+07	3.60192e+07	1.78971e+06	8.21485e+06	6.17669e+06	1.70508e+06	2.08762e+06	2.48589e+06	1.37249e+07	1.26595e+07	610560	6.79013e+06	6.134e+06	1.60023e+06	3.36075e+06	7.20132e+06	9.70768e+06
cmp0529	445504	633836	797324	1.2118e+06	613866	1.09121e+06	874569	1.19436e+06	2.94896e+06	927161	1.71512e+06	1.64494e+06	738884	1.53002e+06	1.62764e+06	3.2316e+06	894620	560390	5.71845e+06	1.73595e+06	350017	950904	400060	2.57938e+06	745592	1.06273e+06	1.09379e+06	1.90179e+06	3.47188e+06	820536	2.54553e+06	2.301e+06	513755	1.17543e+06	113273	1.28798e+06	577812	2.76803e+06	919619	452765	2.14342e+06	911046	801691	264590	113104	894852	396971	573449	1.91155e+06
cmp0530	19055.5	22218.7	63139.6	42175.2	31826.8	82555.1	355086	108484	11650.6	755323	119345	306427	10089.5	79587.9	59751.4	395547	20894.1	15919.4	41106.2	52088.4	19318.5	412925	12479.9	146048	78519.3	848662	244513	115686	55706.4	91280.6	17256.2	81945.9	78297.4	310883	9570.1	87795.1	41389.5	104339	369824	183251	154648	600625	60045.6	525083	76952.5	9558.6	35796.6	24670.8	53365.3
cmp0531	27854.2	33440.4	579384	60304.8	17726.2	400536	86539.4	178884	40562.8	186193	851672	967708	1.11336e+06	1.13445e+06	915599	1.34236e+06	389877	70178.3	298275	641678	2.19347e+06	580490	110541	851823	1.08731e+06	2.62445e+06	72037.1	207723	24025	22625.3	16315.5	12895.4	155950	2.11555e+06	1.10603e+06	952247	56884.8	20577.5	84465	52549.4	14092.7	532396	2.4455e+06	76711.7	56412.9	846018	964867	149099	498629
cmp0532	23216.2	29439.5	82213.3	59410	98981.6	107872	69702.9	64633.2	157885	208661	78548.1	72889.1	23524.5	27537.8	22701.1	33082.2	28234.7	320406	5757.05	185240	175311	101081	25328.2	34396.7	21344.1	22498	138896	26213	13093.2	30402.5	35862.4	113005	9783.4	18527.7	9159.7	243655	8144.95	32200.2	18589.9	30360.2	36940.7	132845	2442.85	13069.4	41072.8	35029.1	7485.2	89481.4	48455
cmp0533	7854.52	8929.2	15295.5	18953.7	11522.6	20517.3	4223.78	18694.1	12304.4	15740.6	17122.2	10608	40945.2	11545.5	9905.55	40634	4617.85	24628.2	6180.6	47521.1	10632.1	6143.19	29072.7	14810.3	2833.22	15624.4	9514.52	3023.55	2344.8	10574.5	20461.6	28845.2	18393.8	15855.1	1532.9	24871.5	3824.5	7187.57	27244.3	11712.3	17314.7	18130.9	14537.8	13267.2	10575	11252.6	7203.54	31703.9	7508.85
cmp0534	1.3833e+06	1.03376e+06	1.90278e+06	1.55808e+06	3.64745e+06	479796	81967.5	1.06361e+06	2.15755e+06	1.00038e+06	99479.4	943484	1.45417e+06	163008	11917.4	4468.9	174061	1.96279e+06	5.20525e+06	2.59068e+06	2.31058e+06	965495	2.77927e+06	1.01041e+06	1.30402e+06	138870	1.88416e+06	2191.8	1.13383e+06	8892.55	2.39703e+06	1.8297e+06	3.8261e+06	77019.8	2601.75	100498	1.78911e+06	3.09047e+06	1.64116e+06	1882.4	1.74197e+06	1.57401e+06	1.14927e+06	268323	647274	5.34886e+06	7755.8	518378	2.62477e+06
cmp0535	61433.2	58222.9	104961	126709	122396	112342	92237.4	144194	151617	126266	126916	115779	152478	135526	115126	90711.3	93323.7	138678	120569	137515	161788	148113	167535	124252	121685	117146	93923.3	83635.8	117316	100051	127121	132753	122135	117598	174371	72383.6	98524.3	111285	85061.7	123618	145355	80237.5	76768.2	65700.9	51417.3	106908	69261.3	67895.8	114580
cmp0536	38097.1	62396.9	56762.3	53065.6	89236.2	135645	218828	119042	100923	77732.1	124623	110989	24845.2	124206	96779.6	189592	110528	42485	94607.4	126619	43615.2	94396.9	102686	90861.9	74915.8	19941.3	54137.5	144881	220492	51167.9	280938	208400	24414.1	173278	8532.8	62088.3	64724.9	89126.2	242052	104374	199829	60640.6	136228	62289.1	27786.3	40706.9	150434	365225	45450
cmp0537	415486	383567	283789	557961	591190	800825	326570	579584	565522	226017	379488	250814	485744	270090	232597	347127	772040	656148	795082	562859	312059	268811	551187	620273	261373	477871	377689	174210	185998	101340	257217	197354	211741	544767	77477.3	382067	221151	367939	270303	187757	173376	393455	298565	291606	395233	699809	99080.2	74823.1	364300
cmp0538	190286	147308	172182	907515	1.06955e+06	565368	161622	806846	1.872e+06	408112	374492	492709	1.43052e+06	1.2692e+06	138892	1.64462e+06	593433	1.43537e+06	568100	526811	1.44942e+06	666586	3.3861e+06	613135	236997	960770	1.05169e+06	82135.6	548844	245061	1.56726e+06	570735	108687	676673	1.73881e+06	123757	396770	362492	977213	110047	460218	58627	402840	194432	327761	1.53363e+06	17888.5	101388	1.41588e+06
cmp0539	1823.45	1820.8	3449.2	3265.65	1269.15	517.65	356.45	359.85	2914.45	968.2	549.2	1363.6	764	907.25	785.6	1088.5	1035.63	2145.4	2678.15	3488.9	1276.65	1016.7	35371.9	1088.05	7374.25	1356.55	1631.25	16627.9	1926.95	14763.3	7917.15	45992.9	1631.45	4982.55	1087.25	2002.6	668.75	1181.75	2095.8	2222.45	1088.6	550.9	#VALUE!	2033.85	8216.75	544.35	1107.15	896.8	1652.3
cmp0540	134488	90135.6	98043.7	108507	226520	41390.6	137747	49331.3	183787	79899.4	18903.6	54238.2	126870	68004.6	6966.05	35418.2	208810	289976	830645	275110	213358	204517	1.08922e+06	87326.3	485897	128558	353225	10495.5	299740	289586	701353	548544	167956	29393	320201	206648	682477	178297	114916	31365	387039	115766	268387	43042.3	97739.5	788278	1.57108e+06	137810	382130
cmp0541	367144	312819	83563.7	264003	498286	1.61599e+06	142280	174889	176273	174452	370453	219776	363846	2.41842e+06	2.20751e+06	489521	410157	129595	419791	168900	85602.7	95706.8	374807	172547	103819	519198	189955	68313.1	98918.7	66751	103134	131123	115346	743121	2.13598e+06	136881	115829	109018	326429	137570	85810.6	144940	418910	83882.6	155642	221676	426816	64991	258103
cmp0542	355037	390948	279021	565199	345652	59854.8	418288	262321	861732	390939	40602.9	288005	410344	44413.6	27196.6	56418.3	85633.7	643642	869502	522241	339987	401738	827573	374315	621500	366801	627863	150667	401710	713474	675525	762137	269614	41694.8	429607	446367	517001	481514	464597	261631	744740	301136	383039	204006	335050	905169	68834.9	348519	995580
cmp0543	529	#VALUE!	732	#VALUE!	1053.5	467.85	#VALUE!	#VALUE!	1109.45	903.35	493.75	530.15	1420.4	627.75	1057.55	315.65	621.45	1068.8	369.5	316.05	574.35	1090.15	1088.55	557.4	#VALUE!	1101.8	544.15	1482.05	178.75	1998.55	543.5	8253.8	356.45	392.9	550.95	#VALUE!	722.75	#VALUE!	1286.95	#VALUE!	607.95	502.1	1075.6	#VALUE!	726.85	#VALUE!	#VALUE!	#VALUE!	1349
cmp0544	668.7	#VALUE!	#VALUE!	634.6	#NUM!	2044.15	#VALUE!	#VALUE!	952.15	956.85	847.2	635.65	847.8	2404.55	#VALUE!	2590	869.55	1136.7	1750.05	493.25	#VALUE!	636.05	152.185	1324.05	725.45	671.4	454.7	1704.3	2431.75	1446.4	1752.35	7647.7	#VALUE!	593.7	2209.65	#VALUE!	358.2	454.75	554.15	#VALUE!	717.2	#VALUE!	781.75	649.55	575.9	1450.8	#VALUE!	#VALUE!	#VALUE!
cmp0545	356724	390323	300082	488343	283788	43492.6	397257	273417	763449	324917	30295.8	272710	338015	34344.3	15379.9	34776	93147.7	657478	634906	403744	318572	370156	791770	380399	527727	337301	752918	177955	462919	653688	714985	630521	314984	43638.9	450349	395641	495787	379480	410210	263951	604130	350793	355868	251531	333604	862227	81772.1	401935	902325
cmp0546	68642.5	40850.2	81160.4	56695.4	91318.7	121412	35926.2	96417.7	64700.7	22176.4	32195.2	75732.6	158502	188703	135610	21376.4	269888	328005	103278	130704	85080.9	34349.4	205453	101425	862216	141481	103829	15039.2	173487	47223.9	208491	171458	179528	75268.9	155124	72527.9	166519	256612	56183.9	14540.6	128560	67650.4	157912	45991.6	92827.6	539372	203949	40847.8	99299.1
cmp0547	107163	76523.8	10857	29751.2	39065.1	3481.55	23470.7	5774.2	59356.3	11082.1	2066.65	11282.8	11923.2	4423.45	#VALUE!	1049.35	14557	61890.5	23657	17471.2	15340.8	24142.5	66292.1	21118.8	42608.8	4933.5	61774.6	2818.35	36760.6	47805.2	62419.7	57347	29433.5	#VALUE!	15466.9	24158	103591	34574.2	6271.85	15098.3	28246.5	50555.6	20023.9	12561.8	18405.2	156241	4210.9	14751.5	9532.15
cmp0548	261414	301835	159421	205515	575803	501547	54752.2	169093	164433	62137.1	52609.6	111406	495245	1.97471e+06	1928998	47357.1	133923	318548	348947	322582	213813	47865.8	632383	195489	647238	1.08197e+06	358999	62512.6	573900	36105.4	743900	517097	157971	182383	2.33241e+06	107939	184658	479556	445704	33861.6	558338	402905	1.48761e+06	87767.4	214348	661617	328011	42485.2	369430
cmp0549	44787.2	58881.4	246389	375240	18785	20329	13805.1	12196.4	37082.8	7940.85	8476.35	7614.65	22307.3	40214.9	21260	6673.73	34897.8	18873	12517.8	9524.6	11938.1	26626.6	80073.9	22229.3	192861	19229.6	29144.1	55548.8	18874.6	303629	82176.3	1.19728e+06	40659.4	25690.6	4362	9075.8	18042.9	17533.5	41600.6	41964.1	10355.8	28468.5	20290.3	9609.6	225128	17807.5	9710.7	8629.86	74135.5
cmp0550	24832.2	22542.4	10695.4	16753.2	49214.8	37439.6	4979.8	12828.2	12993.1	7614.3	4592.8	15273.5	68775.1	230472	226441	6665.75	11388.5	31510.2	21754.2	28090	19100.2	3437.3	51552.2	16996.2	46806.6	88281	23989.8	2296.65	39683.5	1910.3	48995.9	48090.6	19154.2	18330.7	214652	9918.5	17551.7	41592.2	43216.6	1511.75	33230.1	29752.5	88764	6492	16009.2	49730.7	19384.6	4215.4	22890.5
cmp0551	5222.4	5592.5	11198.5	17062	3092.35	3815.05	691.95	3534.65	3118.4	1736.4	2822.5	3161.95	3839.3	7308.4	2062	2841.85	4454.9	8252.05	3874.1	2115.3	5291.4	#VALUE!	7362.25	4084.6	6648.3	3538.35	7351.45	2368.1	9691.95	14075.5	17508.2	43568.7	4123.7	8377.65	7841.75	1749	14727	3870.45	6745.2	1049.35	8471.8	3183.75	8140.75	1402.95	12223.1	6671.8	584.7	638.65	4894.6
cmp0552	341655	271940	663361	458704	912407	528347	352232	800985	882027	391014	1.03372e+06	466602	770413	736067	699046	451769	482377	640204	1.08542e+06	415715	1.20745e+06	704278	796891	963824	674550	787875	602240	387890	432452	545290	479850	514014	430704	493259	808578	260349	677625	581556	333137	652635	562169	253913	347734	185949	189667	508822	255038	290330	613315
cmp0553	49406.9	43511.4	4953.65	4950.4	25030.8	1142.85	306.311	2805.1	10991.2	4462.6	#VALUE!	3036.5	924.621	1525.9	2297.2	#VALUE!	1332.75	11088.9	60888.8	8154.86	7711.05	3812.3	12098.3	2461.6	7379.38	#VALUE!	26908.9	5254.55	22929.8	2669.15	47247.3	34199.4	31793.3	1806.65	322.023	2280.6	49711.2	28978	7457.55	2834	32774.8	12859.4	12965.9	2919.65	1901.45	65775.8	1503.8	1952.47	9933
cmp0554	1.26616e+06	1.04337e+06	308751	648124	2.25552e+06	886056	142172	376351	347063	572322	1.11352e+06	552140	436038	3.15424e+06	2.65534e+06	195846	617161	567733	1.12042e+06	322922	751877	252591	416092	972533	1.37896e+06	1.43093e+06	4.27926e+06	484267	1.61869e+06	510808	1.40274e+06	1.61579e+06	241894	402580	3.8044e+06	361201	671364	1.97317e+06	1.17775e+06	212573	1.46815e+06	3.14259e+06	2.34425e+06	258070	348117	1.72693e+06	1.10728e+06	150365	661246
cmp0555	311549	294562	390096	284515	487648	344141	239074	399869	483769	319216	774892	450795	501396	472739	503215	358590	347433	325030	592678	290029	665486	339424	417460	587620	446455	502217	420702	358822	343130	477010	377847	331087	307125	320004	384779	262594	482204	335864	291719	338980	371024	261579	257170	219542	243257	357901	292584	308460	338260
cmp0556	2268.35	2620.5	7123.75	8849.05	8304.45	2870.4	578.95	7458	11072	1794.35	35646.8	6654.1	#VALUE!	3702.55	7749.4	#VALUE!	999	1275.55	54618.8	2572.65	10265.1	791.75	1742.9	34252.3	6345.2	11734.6	114630	3153.2	4590.15	3489.5	10295.5	6786.75	9409.95	2041.4	3998.05	2326.6	1455.65	8644.55	8074.65	1635.65	14058	13804.7	48621.8	2130.9	1189.85	61195.6	10778	855.3	5156.15
cmp0557	883615	1.31341e+06	1.37024e+06	1.26705e+06	1.83568e+06	1.95127e+06	640912	1.33418e+06	1.78843e+06	962958	2.31402e+06	1.77069e+06	2.02873e+06	1.41302e+06	2.08094e+06	1.18374e+06	1.24156e+06	1.15966e+06	1.94268e+06	1.07879e+06	1.89698e+06	1.04768e+06	1.59177e+06	1.99227e+06	1.75641e+06	1.88571e+06	2.10709e+06	1.25358e+06	2.30024e+06	1.95302e+06	2.37153e+06	1.90159e+06	1.32235e+06	1.39439e+06	1.32938e+06	1.20862e+06	2.0207e+06	1.76455e+06	2.82886e+06	1.1896e+06	2.13561e+06	3.46915e+06	2.11952e+06	2.20618e+06	4.21151e+06	2.85712e+06	3.87413e+06	3.62827e+06	1.70569e+06
cmp0558	19781.6	28831.3	89181.5	281623	70458.2	65836.1	26018.4	67282.8	91021.2	79460.3	101393	127576	43366	197623	90330.3	228233	40561.7	29283.8	572929	238364	86933.5	34146.8	43606.7	402786	130221	83142.4	615689	137020	401645	76494.2	539147	329091	56097.9	186992	18945.2	86148.6	37157.2	119898	58888.9	13431	201487	533375	65839.4	32304.7	37734.8	100559	29288.4	23006.8	475249
cmp0559	1813.25	#VALUE!	3952.95	37895.3	35426.9	3300.1	998.9	3046.5	13340.4	6491.35	33271.9	16081.1	9026.95	18472.6	43019.8	11363.1	2500.05	2749.4	110173	1369.04	3029.45	2554.8	7200.5	41666.6	25351.3	3357.2	42691.3	10286.6	180909	6206.2	193893	124463	2367.8	12249.8	733.6	4629	4342.35	54453.7	40836.7	#VALUE!	124944	169169	20221	10483.8	14225.8	31333.8	4869.45	2148	29666.2
cmp0560	11002.4	12890	315872	34506.1	81712.3	200814	277633	431880	489112	238903	462909	315044	272299	74279.9	94945.7	250535	186214	267776	38107	269458	632250	152049	213317	349805	49460.8	273928	8276.7	59354.4	28533.6	244374	47086.1	77808.9	23798.8	16231.2	120472	70514.2	11626.6	243298	288050	16477	64173.8	102969	2385.4	139369	84548.1	25074.2	1504.85	46290.1	37441.1
cmp0561	9.06505e+06	7.02672e+06	7.9489e+06	1.44551e+07	1.0589e+07	1.28478e+07	1.00066e+07	17819938	1.22543e+07	5.55781e+06	8.18537e+06	1.35957e+07	7.68417e+06	1.11729e+07	8.14815e+06	9.56806e+06	1.3437e+07	1.139e+07	7.09686e+06	1.38185e+07	1.3518e+07	5.7941e+06	1.0657e+07	8.14185e+06	7.29886e+06	5.66643e+06	12248143	3.86046e+06	5.19287e+06	1.86986e+06	5.74275e+06	5.47544e+06	5.71723e+06	3.9392e+06	3.17235e+06	8.20288e+06	7.07267e+06	5.98695e+06	8.22131e+06	3.2969e+06	5284839	6.38204e+06	9727954	6.82679e+06	9.11814e+06	6.81562e+06	8.36374e+06	4.23501e+06	5.18747e+06
cmp0562	5639.3	5954.25	23594.6	18968.2	8818.25	16151.3	8102.05	12717	9841.8	21429.1	4930.6	16489	10965.6	3844	8093.45	3155.75	3153.9	4916.8	2471.35	2443.7	7767	5246.9	7034.9	10111.1	9079.9	5502.2	50437.9	45337.4	63847.9	88653.5	41168.3	51855	67535.1	6122.06	5915.65	4524.35	6280.45	153554	116570	8330.95	22862.2	56295.7	68321.9	15011.5	42528.4	62665.8	3470.3	2081.9	12346.4
cmp0563	57532.7	90542	127465	67765.9	102093	146070	320949	168978	49940.8	376682	47939.4	132675	138544	135118	88433.9	166567	129224	56099.8	48786.1	75405.1	106901	88314.3	68301.8	146604	26992.3	35685.3	159078	479950	28418.7	85399.8	13219.7	21836.2	101541	8097.7	10408.4	103844	67320.6	359902	78625	117627	19064.2	198984	10862	166027	49798.2	34248.1	11335.1	8893.15	54484.9
cmp0564	1.09642e+06	1.0812e+06	799221	836853	1.17824e+06	968169	1.33168e+06	1.27944e+06	3.34508e+06	872002	1.70489e+06	1.6078e+06	1.20603e+06	1.22525e+06	1.53297e+06	1.01405e+06	1.01559e+06	1.9341e+06	1.1702e+06	936386	1.47179e+06	855102	1.10651e+06	1.34065e+06	1.26458e+06	2.18582e+06	1570421	1.83839e+06	1.45146e+06	720017	914011	717144	773219	898277	916443	1.96775e+06	828011	667010	737882	931914	1.28167e+06	1.38844e+06	670717	799414	702563	511395	450847	403796	1.22752e+06
cmp0565	118691	155757	179179	118127	221251	334952	620058	317536	108749	582398	69126.1	236580	451112	289147	286523	261474	275724	223935	98747.5	189169	311885	230178	245276	254860	66140.7	94686.6	355981	945899	39802.6	260895	38839.8	22333.9	209919	26939.5	24016.1	177796	158067	736966	227010	311369	27235.3	216687	40656.1	541870	135131	93154.3	12523.1	14889.4	173042
cmp0566	3.26684e+06	2.57968e+06	2.3381e+06	2.12639e+06	4.88958e+06	616728	94319.4	1.04563e+06	1687183	1.5647e+06	105214	1.69293e+06	2.41544e+06	260480	29933.4	10199.7	370707	2.12738e+06	7.08025e+06	1.81359e+06	2.62864e+06	952302	3.80683e+06	1.49581e+06	2.18116e+06	162732	3.44487e+06	1851.4	2.73417e+06	8585.9	5.25872e+06	3.53337e+06	6.97152e+06	136927	#VALUE!	141485	3.03582e+06	9.09915e+06	2.36496e+06	2885.45	3.03757e+06	2.65777e+06	3.25007e+06	805140	2.06153e+06	1.32085e+07	14493.5	1.16242e+06	2.71615e+06
cmp0567	300833	227798	475159	349269	658718	421211	314976	559484	612184	365688	703999	406291	567506	541362	439923	315418	382636	495437	624603	358584	690762	506250	573358	633275	455796	490466	449924	319617	326462	418588	382746	430809	330797	343351	580278	235000	447044	403073	262100	472575	474811	230403	281476	161713	162082	357165	233202	214827	443197
cmp0568	392282	427784	419941	368275	523005	405862	403986	400080	341886	252002	477889	422590	434577	392900	324391	370244	333848	682513	335984	335392	474449	435682	422361	448680	565808	765807	604082	457714	453461	350403	388169	323831	461922	419900	415207	647823	529618	404463	373503	490839	598568	419053	367757	464024	484690	355267	324315	281187	514845
cmp0569	1.67836e+06	1.60935e+06	730812	2.13849e+06	1.34884e+06	1.67001e+06	882830	2.4393e+06	1.18187e+06	558981	1.02708e+06	2.24431e+06	1.14216e+06	3.02891e+06	1.44524e+06	753681	2.58799e+06	2.16525e+06	501836	941328	1.89209e+06	550240	1.95163e+06	930357	1.47557e+06	1.07421e+06	1.46786e+06	309872	1.53794e+06	1.03927e+07	1.34699e+06	1.20291e+06	1.18987e+06	588371	1.01234e+07	1.17111e+06	1.30702e+06	1.69249e+06	765978	232378	1.18226e+06	889571	1.68728e+07	1.11029e+07	1.9171e+07	1.62187e+06	1.6264e+07	8.13973e+06	798508
cmp0570	14293.1	5415.15	25759.7	7728.4	4537.95	1462.75	1268.5	1984.95	8431.2	1331.3	6377.45	10640.9	653.55	1368.4	1060.6	1618.25	2232.2	1234.4	498	606.4	2231.6	1128.6	3143.45	4263.25	1042.9	1056.05	19061.2	40867.6	7917.25	12239.4	21023.5	50050.8	814.8	1097.3	6245.4	13223.8	5418.8	3627.1	9111.4	3760.5	9352.25	4359.65	810.85	1648.2	7867.25	2696.85	1046.05	1062.55	6619.45
cmp0571	338842	326922	221491	183327	976259	85065.4	13206.2	200725	392112	155935	31347.2	89423	222263	24665.3	3593.05	1115.5	25976.3	193887	1.5808e+06	442776	349040	213785	703867	132350	73796.6	26320.1	336102	#VALUE!	416691	2072.3	733509	561173	586812	14386.5	1200	22623.8	387953	450900	656546	845.65	623590	395628	225981	67005.1	148103	1.26331e+06	903.21	153416	471763
cmp0572	444545	394093	261931	184917	445103	361219	162065	189491	222589	511031	196003	194706	263358	246864	387262	219552	260848	535953	1290.7	153336	475534	192445	199614	251111	138746	176472	62817.4	502579	475.45	6400.05	1117.4	13251.5	396356	695953	110959	232042	184304	340864	275295	357083	485.15	119548	291180	204962	139413	348762	192020	236994	323351
cmp0573	4062.05	2811.95	1391.7	#VALUE!	720.539	#VALUE!	#VALUE!	#VALUE!	1422.6	715.55	#VALUE!	1417.25	5207	2484.3	1801.65	3798.4	8395.8	#VALUE!	#VALUE!	1782	1913.7	1755.35	2814.9	702.7	#VALUE!	12462.9	#VALUE!	630.849	3796.7	#VALUE!	#VALUE!	#VALUE!	#VALUE!	2582.8	852.78	800.568	#VALUE!	2507.35	1075.2	2117.8	623.211	#NUM!	9380.9	2294.9	2730.56	549.264	1707.61	#VALUE!	1054.75
cmp0574	993545	1.26258e+06	2.5046e+06	2.75783e+06	1.95874e+06	2.74099e+06	1.33411e+06	1.98155e+06	1.56646e+06	1.58334e+06	36801.1	58392.6	1.33905e+06	69494.5	1.84623e+06	181399	2.41517e+06	784820	4.76933e+06	1.80567e+06	1.12905e+06	1.11991e+06	732550	59546.9	38260.4	30843.9	57483.8	86372.7	38732.1	25888.8	32991.1	44971	796308	1.484e+06	7633.33	1.31449e+06	364282	11605.9	576561	292881	19488.9	8745.34	790871	5844.29	830.336	10457.5	435801	2.44571e+06	52305.6
cmp0575	8163.25	5775.05	4783.7	2865.4	4201.15	4078.2	1072.35	3736.1	3424.75	#VALUE!	2945.05	4889.8	2177.46	3684.4	3653.9	2989.4	3238.7	14179.1	1810.5	4410.1	8018.45	1902.95	18691.5	2041.8	10342.4	5368.8	17152.8	1443.7	12745.1	55447.4	20550.6	14073.8	5620	1791.25	4219.5	#VALUE!	35807.1	12713.1	4932.1	1553.25	10434.9	1364.6	21797.3	11688	19916.8	11975	27213.1	2439.7	8031.6
cmp0576	3.61723e+06	3.7649e+06	1.17982e+06	3.39026e+06	4.27093e+06	4.804e+06	1.50658e+06	2.69109e+06	2.12587e+06	1399125	2.95213e+06	1.25801e+06	1.20667e+06	6.30083e+06	2.92381e+06	3.66129e+06	2.07395e+06	1.32733e+06	3.37168e+06	2.32843e+06	3.12531e+06	1.74519e+06	3.23298e+06	1.25548e+06	489731	2.99568e+06	3808584	945886	1.80935e+06	850810	2.20954e+06	1.2199e+06	524475	3.88817e+06	5.25259e+06	3.26273e+06	1.32913e+06	1.1823e+06	3.73994e+06	988715	1.26591e+06	991921	2.56243e+06	1.08294e+06	1.27469e+06	1.21398e+06	4.06786e+06	1.186e+06	2.67714e+06
cmp0577	861306	628336	765582	1.2357e+06	759696	1.39326e+06	684466	1.29651e+06	1.83845e+06	917932	1.78539e+06	688332	1.58617e+06	706606	576160	1.0534e+06	1.50704e+06	1.61058e+06	1.14003e+06	970026	655444	531311	1.08372e+06	833115	501840	952563	877882	343852	331774	149934	313836	209322	333855	1.07244e+06	180882	798025	215017	737248	343413	375362	324426	778455	369489	411603	642999	964963	200789	130062	781734
cmp0578	1.61538e+06	1.48979e+06	1.39339e+06	882087	2.44566e+06	2.00738e+06	296594	1.00739e+06	667078	413599	858525	434217	659864	4.11856e+06	1.747e+06	779919	930002	1.05703e+06	1.85695e+06	1.2175e+06	776052	447452	1.25128e+06	761308	878348	1.16044e+06	2.04464e+06	737627	1.58949e+06	773565	2.26085e+06	1.33041e+06	279980	1.53547e+06	2.94571e+06	1.54208e+06	844122	871570	2.6059e+06	316088	1.57622e+06	888974	3.07627e+06	1.21388e+06	2.33513e+06	940674	2.30825e+06	839714	1.97323e+06
cmp0579	384607	162840	54158.4	49868.3	112105	23575.9	17047.6	96373	12048.8	75249.9	76389.1	121992	8495.45	27846.8	30938.8	81600.6	11325.2	94194.5	42963.1	590585	50968.2	30140.6	11762.8	85084.1	92963.8	19999	99843.1	32886.9	63915.1	110751	79838.6	46582.2	56295.8	164663	93347.5	68121.6	47355.2	14730	19441.7	31079.5	38544.2	68577	88017.6	38766	22501	18945.5	51892.8	180194	26695.4
cmp0580	1.77894e+06	1.63544e+06	1.72703e+06	1.58084e+06	2.29747e+06	2.06842e+06	1.81274e+06	2.22189e+06	2.19673e+06	1477106	3.09703e+06	2.57318e+06	2143268	1.51869e+06	1.87918e+06	2.0501e+06	1.65785e+06	4.49088e+06	2.07422e+06	1.67851e+06	2.94333e+06	2.62685e+06	1.8378e+06	2.73774e+06	3.08734e+06	3.99543e+06	3.85493e+06	3.15629e+06	2.4252e+06	1.97054e+06	1.85766e+06	1.23461e+06	2.13412e+06	2.27003e+06	1.26048e+06	3.20681e+06	1.94524e+06	1.57242e+06	1.42185e+06	1.99127e+06	2.87554e+06	2.85596e+06	1.45201e+06	1.96949e+06	1.87196e+06	1.2858e+06	1.42967e+06	1.23031e+06	2.19306e+06
cmp0581	712.75	1446	6039.15	15506.1	8189.55	21145.5	#VALUE!	8237.15	20358.8	7882.4	8317.85	1923.61	18659.2	8632.2	6667.45	49989.1	9307.2	18377.5	355725	36035.7	11081.1	11479.5	8221.55	35453.8	2712.9	27520.2	55651.4	42064.8	43330.8	21032.2	55235.2	46063.2	13921.6	125421	#VALUE!	13998.1	12250.5	33291.4	165204	8601.1	23226.4	71389.3	32857.1	12943.9	10178.4	36671.4	8917.65	17056.5	67477.6
cmp0582	11805.6	29372.5	53718.6	76589	84564.6	44584.9	66129.1	69001.5	53280	56313.6	80846.2	86483.1	17661.2	111363	93042.9	49591.2	27823.1	37521.4	105244	87923	22269.2	43333.7	35072.2	66007.1	117337	1245.1	21626.7	117768	68380.3	21186.2	62552.6	66282.9	12748.8	64646	35252.2	30327.7	38812	28947	24748.2	15258.5	38558.6	35582.2	67189.6	30609.5	17888.8	13545.5	3148.5	64923	9971.65
cmp0583	252091	250817	262902	209439	302284	314545	250317	293449	278888	217136	322640	305483	250266	199826	266224	279905	242281	454902	275815	206852	327405	269329	223007	308244	347400	443878	450107	387077	337865	325581	287290	201938	324704	299676	192761	413878	278795	243014	235352	332003	427450	372142	235629	367470	275822	184703	198072	170461	324598
cmp0584	64982.2	122714	25316.6	15415.3	35921.8	197108	33544.6	19908.2	25387	93186.5	15913.2	35600.2	24903.9	39183.8	7036.9	465741	243080	10631	209012	18776.2	8819.6	10646.2	6579.65	114859	27146.3	963.3	40001.9	155891	82607.8	8441.8	136366	104324	5930.95	81694.3	1834.6	75403.2	12124.4	9863	24917.2	27708.2	72480.4	25960.7	19151.9	16104.5	7282.9	3654.2	2905.1	902966	22190.2
cmp0588	41454.7	13172.8	6279.7	107255	61816.9	57136.3	5426.25	21597.2	27138	20626	57266.9	35268.4	20706.5	6673.7	12712	10610.2	28547.4	23986.5	89835.2	68627.8	42164.1	86548.9	2805.15	27452.2	9318.65	66978	28841.5	80170.6	52980.7	706	38121.7	47721.8	39901.4	155776	5609.6	59704.4	14157.7	#VALUE!	32213.3	12765.8	43027.8	20457.6	14321	96352.1	56816.1	6148.4	20129.5	123288	28177
cmp0589	11638.2	21964.9	90435.1	91036.6	11156.9	8958.54	4487.29	28308.6	36027.1	10235.4	16395.7	11824.1	4070.44	8264.58	8939.24	33305	22048.3	19629.2	7742.48	14923.3	17428.6	2313.91	17254.6	17053.7	10917.6	6587.62	12320.2	31110.7	8923.53	48916.6	41134.9	208848	7966.59	61382	4702.96	3744.01	4934.06	7350.1	24477.4	14861	9160.51	19069.8	15279.1	7755.9	19543.1	5591.9	8839.26	6478.36	37147.7
cmp0591	784779	562692	663208	1.15105e+06	981122	1731391	650048	1.39369e+06	1079066	614352	939304	772835	1.90526e+06	1.48827e+06	1.27074e+06	403526	1.35901e+06	1.14914e+06	865026	1245002	635692	529957	896608	1.09665e+06	1.50192e+06	1.14616e+06	521285	369267	647554	316440	776694	800252	1.28537e+06	917064	908393	688317	858764	1.17521e+06	425273	235605	631743	502514	635121	400083	886588	1.59822e+06	522672	312067	880517
cmp0592	1.33475e+06	1.17206e+06	1.44352e+06	2.57948e+06	2.05704e+06	2.36076e+06	1.77865e+06	3.31926e+06	2.05824e+06	975961	1.63743e+06	2.63534e+06	1.27647e+06	2.49683e+06	1.39497e+06	1.71297e+06	3.2136e+06	1.60673e+06	1.11154e+06	2.38651e+06	2.24603e+06	1.0999e+06	1.78784e+06	1.31833e+06	1.7921e+06	1.0684e+06	1.92568e+06	827497	1.10137e+06	1.49751e+06	941610	1126544	921829	614951	2.24046e+06	1.6685e+06	1313012	687475	1.18021e+06	440745	760050	1.02748e+06	3.6366e+06	1.99612e+06	3.26433e+06	1.13791e+06	3.56855e+06	1.3301e+06	737535
cmp0593	14624.5	6071.15	40952.3	36538	7762.45	2367	7642.05	5015.45	16417	4793.3	3097.5	2736.95	1373.45	12928.2	1805.3	4303.55	7533.45	9269.1	8526	5896.37	5280.6	7820.25	196406	633.55	43922.8	7034.7	12571.6	21855.4	6209.25	102042	28782.7	313473	4675.75	9963.8	10481	5226.1	5346.45	7626.75	15525.5	17929.2	4581.55	6741.15	7074.8	4961.3	57244.2	6320.65	7183.45	5819.65	17385.9
cmp0594	169372	180117	102256	363642	155325	18160.7	185581	68452	796895	113181	2680.45	189552	501623	18524.1	8213.47	12999.4	28850.2	609190	655072	444355	147508	132801	945286	309869	419383	229905	294255	26616.6	186633	382642	430303	423899	236676	14529.9	336002	128354	294176	253661	132473	138225	355934	84564.3	91869.6	36242.9	72627.3	1.21995e+06	9524.4	60223.6	412513
cmp0595	202780	125780	84793.6	33046.8	60135	86116	37021.5	57853.3	57009.7	28644.7	44479.3	19817.5	58513.7	378708	44259.7	95324.9	113684	88407.8	100623	63582.9	68788.1	51331.9	161719	35467.8	19744.2	109149	269713	58413.5	210975	96490.5	347515	175386	5247.95	118054	580179	78709.3	384863	42278.5	97021.5	36810.5	140743	125727	132150	69226.5	139105	176358	5.60011e+06	85435.6	258779
cmp0596	157812	147732	37094.5	24831.9	103413	18602.5	4636.5	9576.1	63709.2	17092.5	4601.5	10673.9	12095.1	1770.1	3186.5	2145.2	13852.8	57897.2	1.04602e+06	60063.9	45121.1	13848.2	180489	11815.9	32449	8203.45	69823.8	1414	110814	8108.9	267769	141260	31649	5670.05	3665.15	7071.6	422515	108604	35057.2	3183.55	138950	82831.1	37875.7	13181.4	36634.7	311562	3634.46	25379.8	97051.9
cmp0597	24484.3	18557.6	31460	16627.3	1844.95	9895.35	12231	8217.35	19144.5	13009	5172.55	12989.4	27719.6	16980.5	1875.7	7584.5	32208.3	49431.8	72986.1	6470.9	29711.5	27720.5	4189.4	20120.8	4693.35	20969.8	53133.9	1915.35	6548.8	62994.7	109260	97810.1	24998.5	5931.95	43499.2	17985	76692	25542.2	16656.5	2292.85	50590.2	9957	44522.8	6244.89	19329.5	100622	245145	19788.5	55097.5
cmp0598	400258	359639	931930	1.20854e+06	2.25939e+06	275277	28289.7	526589	1.28627e+06	653893	49503.3	278090	386152	79775.3	8137.65	5469.1	102884	549774	3.05358e+06	1.24521e+06	1.46861e+06	470350	1.03988e+06	560109	785872	45603.2	516211	2101.03	761569	10300.4	1.91919e+06	1.14343e+06	2.61245e+06	27823.3	4179.85	40446.4	852045	2.25989e+06	969561	4071.97	1.36358e+06	893644	943564	215149	594285	2.58979e+06	2499.1	220636	1.6189e+06
cmp0599	550254	446445	361179	657410	412057	77527.8	602318	306877	1.07043e+06	453503	42589.7	398743	513730	52147.3	30913.7	48391.7	144825	935464	858686	638753	440285	530119	920498	486809	682106	510318	884550	208906	516235	925721	896233	769460	352466	54758.9	612008	516875	641933	418010	533447	336210	839494	472027	449945	324119	425222	1.09638e+06	85926.4	455108	1.05572e+06
cmp0600	86972.7	48665	13791.5	7438.25	16844.5	6186.7	14351	5882.15	28785	9806.9	4724.5	10371	8128.9	4773.25	3381.25	3883.01	11935.9	82524.8	49930	19028.2	14646.9	22225.8	71913.2	10133.6	41386.3	7891.8	80823.5	15705.5	43178.9	139966	116611	84164.8	12328.4	1996	53859	27448.6	120314	20532.2	15588.5	28426	61611.4	31761.5	30006.9	39697.2	48755.8	101230	4770.85	42656.6	42107
cmp0601	114921	86929.4	12136.2	62075.4	109066	5577.3	78145.1	24376.4	134446	43080.8	2244	45861.8	47448.2	4515.85	2909.2	7125.9	6050	142253	132245	63441.2	45705.8	96870.5	130584	85942.2	203290	28371.1	179873	19522.3	59080.8	168638	109884	133084	102460	4825.2	55931.8	49923.1	159567	69352.9	31761.2	21733.6	45639.9	33187.9	42242.7	33546.5	30515.6	152946	6802.6	57849.5	41939.2
cmp0602	314749	259507	146483	461896	227512	240556	143229	375661	247221	132663	223318	496754	242642	503241	309006	146634	458235	375533	104869	209084	328433	85935.2	314058	127272	280555	161761	365713	48997.7	271268	2.21945e+06	353282	221947	219465	120193	1.67988e+06	199665	245588	313551	169975	41715.1	215119	167130	3.81012e+06	2.41311e+06	3.92393e+06	271705	2.91784e+06	1.4839e+06	127040
cmp0604	28536.4	29501.2	114943	190536	14531.9	20865.7	11509.6	16084.4	21048.5	7779.3	10373	18278.5	23761.9	23182.5	15872.9	8970.5	17612.8	28743.4	14214.9	10867.5	17000.5	5989.35	41949.8	27473.7	131038	15116.6	23197.1	19611.2	25139.8	163824	55769.5	513949	21474.7	20709.1	21282	9508.6	37173	14139	25045.1	23036.5	9545.05	18656.8	22210.4	6906.4	120265	24521.3	7163.9	6249.25	35161.5
cmp0606	18749	13641.1	4287.5	18389.1	30149.6	24651.5	2124.05	6389.45	6877.05	3921.35	9951.55	9877.1	7778.05	42335.8	14959.1	4462.2	7442.3	8860.25	24652.7	7417.2	9195.2	3538.65	14623.4	11370.7	5174.6	18162.3	26552.1	6766.65	18162.8	5996.2	56565.6	19842.4	8504.1	12405.4	26035.2	12030.8	5334.1	14366	22862.3	2682.15	13907.5	12582.3	19521.4	4653.9	2946.6	19885.8	10675.1	4625.47	12614.4
cmp0607	#VALUE!	#VALUE!	13826.4	108885	21655.5	22612.9	6499.5	33162.9	40995.8	46017.7	29468	15858.4	15885.7	25886.9	57393.4	36705.2	25173.2	8260.8	344237	51145.1	34139	1800.95	15067.5	53528.7	12196.8	6818.3	136118	32641.5	50167.2	17947.3	94095	50604.8	12449.5	23019.8	3943.65	13629.5	32013.5	15494.5	57900.6	1425	36303.2	154844	90481.2	3214.75	2534.9	27285.3	2537.95	15491.1	124587
cmp0608	2.08044e+06	1.61496e+06	2.49422e+06	3.66531e+06	3.46764e+06	7.95931e+06	2.14772e+06	6.47415e+06	4.50651e+06	1.33592e+06	2.1861e+06	4.33009e+06	7.35847e+06	6.10658e+06	5.81448e+06	1.52546e+06	6.03956e+06	4.55603e+06	2.47758e+06	4.72285e+06	2.29898e+06	1.54355e+06	2.49807e+06	4.67211e+06	5.66436e+06	5.7355e+06	2.12527e+06	1.23505e+06	2.24332e+06	703324	1.98648e+06	2.62737e+06	4.78341e+06	4.71147e+06	3.0916e+06	2.415e+06	2.03943e+06	5.10053e+06	1.35563e+06	674905	1.69314e+06	1.50822e+06	2.23e+06	949688	3.81211e+06	5600996	863941	717044	2.99767e+06
cmp0609	41704.9	30568.2	5026.9	28672.8	20052.2	1081.7	20387.5	5710.45	43324.9	6236.3	1090.95	11305.8	16525.7	712.25	766.2	1440.15	1081.9	50269.4	46114.9	21810.5	12738.8	15467	50713.2	21817.9	49037.2	11096	39127.9	2553.65	24531.2	40547.6	65184.4	56922.9	19305.7	3999.35	11846	13576.4	86817.3	17015.6	8716.85	17561.2	29354.3	24459	10405	4303.05	8276.9	148583	2187.6	4999.45	14000.5
cmp0610	48728	29293.7	122733	55964.4	85599.2	61942.7	21667.8	27539	69517	62758.2	71613.1	36215.6	46649	97077.9	31283.4	81585.3	10799.2	62833.9	100931	48843.6	41080.4	77155.1	108366	105169	42334.1	155090	476812	67575.3	89600.4	260852	122535	38181.1	29890.9	61379.7	551288	50416.4	279439	57852.6	72564.2	46476.6	103550	21448	76907.3	36696	28695.7	122702	1.63906e+06	21684.6	186633
cmp0611	51769.4	55743.4	39326.8	42717.1	50461.3	9664.95	59294.2	31045	75810.2	56082.2	5535.3	37182.3	59451.1	8717.55	4197.35	9993.3	17964.8	61364.2	54192.6	51372.2	71741.6	67639.6	85440.2	69965.6	55820.5	66108.6	64555.3	19388.4	23648.8	44618.9	49947.8	39944.8	31913.8	8631.35	40094.1	70151.1	60433.4	49406.2	58700.8	44754.2	42945.7	64639.5	38485.1	27711.2	19397.1	91686.1	3831.5	33456.2	81526.3
cmp0612	487510	532418	428081	583782	497271	524299	528036	520167	824168	435346	311530	327628	667961	199919	130721	264336	574489	691211	620343	573036	491146	524969	661665	700940	408928	673953	531173	187917	231526	391116	376158	280957	272067	303742	234334	544706	347033	396852	412246	323025	277910	535969	329050	337217	305364	797257	70371.4	295032	571467
cmp0613	102710	80305.9	179872	77237.5	105132	55846.6	17624.6	34064.6	105350	126564	78360.6	48055.6	57718.4	85715.4	37362.6	131297	21512.7	102882	106725	80484.4	80889.3	104798	143136	113340	43488.2	215402	713690	84881.8	125074	430270	100935	73561.6	34954.3	74078.4	994859	62822.2	484128	199169	73051.1	93574.5	89621.4	75404.8	136647	19459.6	39779.2	293027	3.45475e+06	42834.2	305784
cmp0614	206917	152345	44487.3	17217.8	119552	16308.1	13370	8822.7	41714.8	12973	5328.1	11370.3	12757.5	4613.15	2146.3	6010	15777.1	57509.8	991625	54896.2	48396.4	15979.2	198216	9934.1	20399.4	2126.6	70384.4	3857.2	102113	3900.25	191755	143439	33812.1	8118.9	2800.9	4209.15	335267	109294	31592.2	2778.95	135896	81359.9	55651.1	11603.4	37535.4	303127	4922	26415	114347
cmp0615	4394.55	2595.9	3928	6344.8	1074.2	881.25	901.55	554.15	1097.85	1727.25	592.35	907.4	1127	1451.6	627.75	544.65	726	696.95	1371	837.3	544.5	1147	2003.05	2323.2	6849.5	1108.3	3122.45	3076	570	14796.2	2775.75	39946	1601.5	4191	725.65	1269.5	906.3	1926.5	2592.75	1246.7	967.75	1458.3	894.5	1464	6174.1	476.1	853.3	773.3	1321.8
cmp0616	413039	413092	417068	1074625	1.26879e+06	147500	586627	835291	1.36823e+06	819154	55283.5	492411	1.09897e+06	192493	20570.3	29889.3	322724	976748	1.18772e+06	1.17655e+06	928091	696298	1.22063e+06	1.20865e+06	1.21557e+06	1.61057e+06	493999	111829	573464	531906	1.40697e+06	1.12927e+06	1.20381e+06	40134.2	1.03695e+06	692594	1.00196e+06	850853	397338	72055	1.05617e+06	248914	292344	102698	305010	940069	20945.1	236144	1.52453e+06
cmp0617	12992.5	23260.2	58810.5	114910	7787.8	10730.4	7828.35	6437.8	15575	7742.75	3775.9	12388.6	15945.6	15569.2	15383.8	12502.5	9681	12297.4	14460.5	12963	12637.7	7194.55	23620.7	14912.7	74816.4	10247.3	14833.8	15445.2	17894.3	114363	32196.3	297467	17831.3	11653.9	9561.6	3092.7	14507.6	5846.5	20370.4	15585.5	14548.4	13747.4	26380.3	5132.25	48231	11642.7	20351	8233.1	24452
cmp0618	22341.8	18431.7	73321.2	97976.4	4938	10575.5	6515.6	4736.4	11382.8	6069.55	2910.1	16219.4	11598	17865.8	19831.8	5422.65	14629.5	10638.1	14947.8	11861.1	8557.7	7094.25	30854	18438.2	58478	11859.3	23416.9	16591.7	14955.3	102755	30958	277287	19058.2	9274.3	5355.4	8771	13757.3	9994.1	14545	12925.2	16070.1	21192.6	20235.5	2098.3	49673.7	17111.9	25931.9	4471.75	30594.2
cmp0619	1.15928e+06	859874	883707	985071	1.04268e+06	590410	697915	655734	749039	541248	793844	800231	632368	917247	811511	340798	764788	455450	701125	653256	866043	772302	1.054e+06	667114	1.02254e+06	620129	1.15919e+06	967975	137693	873548	180952	251599	418335	760748	692572	1.06955e+06	1.01143e+06	594408	80740.7	1.67188e+06	370980	160772	67383.3	99646.7	195000	888483	456554	604694	661325
cmp0621	130320	339028	116153	99702.4	124391	116322	178763	145188	175435	184275	168459	270048	152427	125501	134981	85289.6	57425.6	103014	97692.8	178387	164792	156423	90878.5	188913	120970	115764	192684	115104	469259	245768	220794	439128	252270	207401	128012	215137	186756	154022	212045	346903	327945	187744	185176	201581	333032	227376	150462	96174.1	146711
cmp0622	69188.4	88766.6	98549.3	99802.9	127623	119664	88773.8	127442	146589	113442	46662.6	113722	187384	50286.1	148808	101722	140407	63873	87374.8	92892.6	61841.6	112729	95122.9	110297	82639.9	56091.9	253048	412005	171883	430169	235326	247144	288513	220304	74755.8	82131.5	186020	395722	477178	246518	95258.5	60458.2	160953	32425	334165	302742	48851.1	33697.2	52459.2
cmp0623	1.22139e+06	1.90309e+06	671103	596637	841558	684508	383411	445767	388937	677185	928985	695021	468693	411498	519250	501242	515936	425340	980701	585789	624109	572225	522549	667030	675857	613025	588973	739922	937024	722283	892428	957797	505316	647285	1.05204e+06	519561	711042	521525	476573	932369	833974	850130	619849	733303	536119	818266	1.0284e+06	997831	727722
cmp0624	2.91853e+06	2.56556e+06	2.76287e+06	2.89215e+06	3.36659e+06	1.64629e+06	2.13591e+06	1.93837e+06	2.39745e+06	1.68825e+06	2.81587e+06	3.03207e+06	2.3589e+06	2.28805e+06	2.78014e+06	1.19485e+06	2.21747e+06	1.03542e+06	2.6268e+06	2.1643e+06	2.42924e+06	1.93144e+06	3.52628e+06	2.54683e+06	2.74204e+06	1.38052e+06	2.9822e+06	2.45444e+06	117731	3.30123e+06	370034	3294953	1.28663e+06	2.0686e+06	2.20659e+06	2.79347e+06	2.55176e+06	1.74465e+06	315424	3.76935e+06	2.14868e+06	666915	327593	199752	474721	2.42947e+06	1.02043e+06	1.2273e+06	2.08577e+06
cmp0625	47312	67019.5	54619.4	19152.1	142570	36487.3	13100.3	28574.6	20469	24390	14740.5	81344.8	10783.1	76196.5	3057.4	61712.9	91778.6	13009	71064.9	49060.7	62531.4	53288.1	4963.1	23821.5	21157.8	7526.1	77344.4	70214.1	24650.8	39822.4	23358.6	24819	58738.3	36653.4	41066.9	15887.9	61788.8	11773.4	61432.4	85754.4	21333.5	33842.6	63543.2	32494.2	32026.2	73335.2	25101.7	22503.5	128958
cmp0626	655270	1.06832e+06	240534	244483	291550	160318	121139	175524	243927	117234	320544	268645	306735	254726	122077	92272.6	140832	272757	584283	261845	508409	189395	231116	168016	242348	201919	322502	158262	510315	265100	501384	440158	260108	197161	636899	482645	430625	125136	41225.4	399764	294432	126226	66928.5	55774.5	172935	719779	252539	256592	314556
cmp0627	57714.6	9051.7	15457.5	34408.7	40570.7	38108.7	14950.4	12500.5	19329.2	54367.4	15401.5	17617.8	18387.2	19598.3	9585.35	57184.7	17789.4	42048.4	41484.8	86719.4	14334.3	36726.2	24658.3	21056.7	16440.5	23530.1	43269.1	34012.7	257225	43113.1	177384	127029	103508	88063.3	10034	46071.8	29946.7	68027.6	285320	57625.4	343097	188052	391867	284523	131149	15465	19310.3	65527.1	14719.8
cmp0628	140352	340987	74464.9	184642	77361.1	134817	107067	149776	89998.4	122425	117259	352277	61830.2	306500	78369.3	378303	53973.3	115642	163892	235345	108465	137304	44870.2	118449	87524.6	105424	390436	86567.8	140450	148590	60248.6	72406.6	231005	1.7817e+06	111733	1.85963e+06	286390	71182.5	81516.9	258868	74359.5	209028	135830	195802	725169	151905	61922.1	30514.7	278123
cmp0629	60378.4	63349.7	105915	54770.4	167127	98922.3	119965	114913	91240.1	103391	157267	317441	80265.7	112192	89873.3	208586	238766	47539.3	168569	314543	786118	114094	82491	94604.3	53769.3	57807.8	125747	135002	162784	106991	154614	140217	115403	188197	118583	71388.9	77970.1	44520.6	607450	57143.9	72322.9	323535	227224	136548	171409	73900.5	72737.8	87902.7	126850
cmp0630	6.18484e+06	4.92125e+06	4.77689e+06	3.74087e+06	5.21961e+06	4.196e+06	3.85784e+06	4.71867e+06	4.61334e+06	3.46102e+06	4.96277e+06	3.89381e+06	4.60975e+06	4.14714e+06	3.6155e+06	5.09421e+06	3.09442e+06	3.21417e+06	5.78197e+06	3.96591e+06	6.44721e+06	4.76368e+06	5.30488e+06	5.78935e+06	5.13688e+06	4.86417e+06	4.97654e+06	5.9161e+06	3.75575e+06	5.32837e+06	3681672	4.22144e+06	3.81887e+06	4.43919e+06	5.60284e+06	3.419e+06	4.45343e+06	4.1502e+06	3.05593e+06	5.59471e+06	4.94988e+06	3.08029e+06	3.8236e+06	2.77702e+06	2.03246e+06	4.0941e+06	3.05349e+06	3.54469e+06	4573206
cmp0631	23328.8	32165.6	50095	9663.84	13252.8	40552.6	18938.3	11600.7	16206	24040.3	24473.4	86556.4	24843.6	35290.3	26275.2	59501.2	25944.7	12743.2	79814.6	48044.3	48833.9	31283.5	13066.1	43324.4	16554.6	14311.2	43963.7	23711.1	10884.4	29477.5	22887	10881.6	39351.8	175476	54919.4	89211.3	26818.6	12693.7	14937.1	38467.8	15078.4	31868.2	59025.4	10800.3	39191.9	37997.6	40153.6	17260.2	130638
cmp0632	2.52131e+06	6.42266e+06	2.16376e+06	4.45854e+06	1.99399e+06	1.55513e+06	2.02976e+06	2.30161e+06	1.96293e+06	2.12482e+06	2.17027e+06	1.28921e+06	3.08988e+06	2.4461e+06	1.71486e+06	872550	1.96585e+06	2.72696e+06	4.5587e+06	2.85613e+06	3.1738e+06	2.87414e+06	3.4425e+06	1.97477e+06	2.78075e+06	2.17403e+06	2.54377e+06	1.89874e+06	2.60369e+06	3.08764e+06	7.38646e+06	2.89736e+06	1.66321e+06	2.23108e+06	1.75488e+06	4.23465e+06	2.03353e+06	2.77627e+06	2.93961e+06	6.74744e+06	9.1515e+06	7.25563e+06	2.83544e+06	6.65777e+06	1.92703e+06	3.3053e+06	6.14043e+06	5.88222e+06	2.15948e+06
cmp0633	447510	620227	848407	510982	375137	423729	376867	564430	518789	384598	306557	746297	400711	388255	589581	591551	245507	280804	459174	649946	384219	373154	731860	624655	598215	301406	436665	916355	300923	614937	360688	450086	533676	362068	463111	163556	314563	639878	164631	325676	344107	156046	219110	215679	110066	615906	321271	258327	355308
cmp0634	91609.4	82805.9	95764.3	60583.1	71717.1	96644.5	115178	38044.6	139274	122132	76492.9	61342.6	73978.5	54536.1	53460.5	51584.2	52895.6	73181.8	72771.9	137088	91731.4	69366.7	92248.9	66579.9	91593.2	74839	129575	104796	84586.6	109368	21411	97779.7	82395.1	143504	106644	105901	80941.1	247327	174682	121531	92184.6	71992.8	112387	73417.8	109709	82529.2	61716.1	103505	205099
cmp0635	65138.2	96771.9	138659	56965.2	189785	112012	153393	155065	147727	146904	176339	442739	113300	150765	86109.6	249353	266672	46857.1	212813	413324	846849	120526	86251.9	91367.6	93928.6	82456.7	156302	167969	197460	155218	247388	171319	143583	217467	85796	101663	104541	65585.2	757698	92836.8	132119	439855	309462	184119	251083	136675	127827	107556	171987
cmp0636	772297	574164	564969	410565	578597	396470	462949	512563	469879	343953	475093	393447	450858	393891	400536	567251	317787	323366	703827	474804	748151	523421	606675	640166	599166	630593	576184	795528	521635	675072	455743	556144	514545	571482	735431	485280	588718	527092	414814	878812	781859	442357	548862	400018	285581	582698	448900	512259	764921
cmp0638	10890.1	7441.35	16254.8	13564.2	7712.65	8387.65	21538.2	11446.6	39507.2	9866.95	17016	6135.4	9314.25	15700	10376.2	13106.8	13267.5	5852.75	13555.9	33716.8	41057.3	7468.55	15425	19998.3	22090	5347	10117.1	11444.9	26068.8	44440.4	17050.3	21032	27396.7	6666.25	5851.7	19936.2	10637.9	25832.8	3478.5	7183.5	12771	6150.2	6905.75	9095.2	11161.2	24229.2	13797.9	11180.8	30868.9
cmp0639	192348	174573	22866.4	32823.8	12211.1	36908.7	160387	12994.4	7943.98	119064	32022.2	111270	697939	37040	15665.3	237575	89185.4	6101.55	43236	60034.1	23805.8	49083	19203.8	39863.2	82097	27126.6	70267.7	196856	25734.9	123444	16720	12200	19652.2	61829.7	12344.8	184182	77759.6	21247.7	14216.4	97182.1	31605.9	65840.8	18369.2	134539	21688.9	12562.8	11926.8	74534.6	12215.6
cmp0640	3.65684e+06	2.99861e+06	3.99034e+06	1.60815e+06	1.99872e+06	2.15761e+06	1.43043e+06	1.7772e+06	1.62668e+06	1.25562e+06	2.16334e+06	2000896	2.37416e+06	1.82066e+06	1.91406e+06	1.8402e+06	1.5526e+06	1.23775e+06	2.62413e+06	2.00024e+06	2.31981e+06	1.50737e+06	2.01372e+06	2.38109e+06	1.83985e+06	1.80061e+06	2.31553e+06	2.90091e+06	1.48758e+06	2.18668e+06	1.50458e+06	1.63395e+06	1.9785e+06	1.66382e+06	2.05639e+06	1.38881e+06	1.77947e+06	1.56276e+06	1.1883e+06	2.10666e+06	1.84659e+06	1.35418e+06	1.44195e+06	1.02006e+06	861767	1.74791e+06	1.60997e+06	1.39235e+06	1.71478e+06
cmp0641	867309	1.01925e+06	1.55235e+06	868968	2.70877e+06	1.23148e+06	1.89932e+06	1.35872e+06	1.18678e+06	1.65005e+06	2.30657e+06	4.9587e+06	1.33346e+06	1.90708e+06	826337	2.32722e+06	3.34509e+06	666217	2.7608e+06	4.86703e+06	1.09192e+07	1.37548e+06	1.03716e+06	1.17829e+06	982400	793531	1.54576e+06	2.07709e+06	2.49931e+06	1.57914e+06	2.75076e+06	2.62448e+06	1.55325e+06	2.15756e+06	1.16091e+06	1.172e+06	1.39405e+06	1.01346e+06	9.28636e+06	1.50343e+06	1.63358e+06	6.03726e+06	4.04952e+06	1.73257e+06	3.21891e+06	2.12484e+06	1.48668e+06	1.61622e+06	1.95053e+06
cmp0642	230130	257842	463815	248782	605961	371889	521914	415210	315260	507604	644292	1.31848e+06	400499	426555	222747	712900	960003	191860	717232	1.01599e+06	2.41459e+06	464891	298981	337056	237901	298975	506347	509065	686396	481072	753385	635154	492770	666754	366961	347195	390971	235310	2.56817e+06	394626	379910	1.7185e+06	1.10661e+06	516194	826240	394551	419940	433874	533693
cmp0643	1.49321e+06	1.17092e+06	1.32186e+06	899686	1.30574e+06	999880	989842	1.18915e+06	959617	631202	924166	683708	866864	825638	859722	1018171	822439	750078	1.49827e+06	954036	1.52116e+06	1.21268e+06	1.26221e+06	1.34705e+06	1.16239e+06	1.24756e+06	1.18004e+06	1.45361e+06	847575	1.26152e+06	911800	1.045e+06	931540	1.01979e+06	1302011	824406	1.10528e+06	991181	834306	1.18786e+06	1.12815e+06	796633	1.03736e+06	793531	549782	1.01426e+06	868225	980518	1.15874e+06
cmp0644	3192.1	5095.7	32317.5	2400.6	33463.1	30490.6	2613.95	36099.8	3175.1	3727.6	36932.6	34268.3	2577.4	5420.5	29995.5	32846.2	#VALUE!	63009.2	2267.65	2359.35	41587.6	41572.8	36485	46772.2	52925.9	6477.6	64702.5	7184.25	37030.3	29327	32373.2	582.05	31108.8	986.55	2809.4	48468.2	39612.8	25201.8	26937.5	34711.3	46245.1	2606.85	4010.55	37565.2	3453.3	2214.4	29981	817.4	35155.8
cmp0645	43507.3	19984.7	35751.7	27773.8	56455.9	27418.1	89543.7	59017.8	61895.6	57520.8	23618.1	36109.6	41756.9	34524	27185.7	69395.9	57911.4	37720.4	63129.3	58452.2	45400.8	33702.3	58855.2	50884.3	72634.6	53835.4	51921.7	41259.3	24241.7	50681.8	42400.5	46038.8	58902.8	52519.4	77204.9	57492.3	25613.7	23880.7	30104.2	65155.3	44928.2	18578	72195	20093.7	20746.4	31799.2	32918	33031.3	56743.4
cmp0646	469558	308677	323602	187915	309624	233164	246587	305422	250519	165720	240355	196787	235972	201099	223225	292221	188525	158775	361208	240714	376364	290198	306311	354988	298788	287588	287107	402017	211292	296805	227182	247361	234110	271565	323661	197284	284554	237919	185998	351211	327753	216919	313074	206891	138155	286535	213618	266589	303063
cmp0647	33082.2	41113.6	41501.6	23185.4	60184.6	46300.4	32463.8	42377.2	33012.1	25337.7	49398.2	52743.9	37242.6	37892.6	51309	48998.3	29149.3	109625	46496.6	37713.4	69757.8	78415.2	58180.3	76648.8	102387	95733.9	104821	70635.6	57963.8	41374.3	55642.9	13804.9	52221.9	36165.8	28297.7	84601.1	51423.3	40578.2	33250.2	63279.5	55961.2	33033.1	33728.8	53895.3	36415.1	23109	49515	21360.8	49037.6
cmp0648	764886	797402	379438	1.09175e+06	545698	228733	396295	356018	596838	417811	323239	253968	255158	496063	313920	55157.9	275058	521160	492913	679905	332624	261244	897627	374049	594514	104111	553546	344362	479810	673427	450090	595957	332639	529210	391129	305957	687814	669360	52044.8	620774	347063	103305	289204	366804	608913	691739	1.25045e+06	1.07594e+06	364291
cmp0649	231440	185679	184594	126960	183736	141303	134079	178074	167672	113792	175795	133894	155157	145463	119499	158796	129873	112960	206314	152627	225658	158932	177181	187898	152646	172223	168565	202755	117927	154103	126842	131567	128460	142611	172097	103790	170951	135613	94303.7	155649	154851	91651.4	142128	87993	73582.6	127718	104409	117297	126328
cmp0650	48009.5	76652.7	209806	219189	258945	87916.7	39147.1	14557.9	346951	78515.9	16516.5	122322	58770.8	43371.9	50465.8	11659.8	18882.5	116811	41048.7	96397.2	84518.3	18632.5	197410	272435	74252.6	56619.9	55508	10982.8	168214	129249	263412	424332	104228	79082.7	21301.2	72155.9	16263	22209.9	1526.3	15919.1	210621	341241	15703.8	9941.5	18757.2	195189	10644.4	83776.1	181919
cmp0651	103880	99300.2	233104	52167.4	361840	116683	27232.6	35211.8	34901.8	48978	42243.4	402684	64377.3	175883	19684.8	463935	513066	35952.8	204221	209661	465208	193799	56434.8	191936	146039	58909.8	609215	478680	56548.6	302347	51422.3	64872.6	355617	340468	459620	158521	269924	116900	97429	431507	48130.8	91011.8	172477	70973.2	69111.8	197599	102914	39036.1	466224
cmp0652	1.30072e+06	1.00036e+06	837353	2.43139e+06	969275	916053	2.61613e+06	916568	3.74258e+06	958997	1.70908e+06	994378	3.3891e+06	720273	829634	934161	2.29509e+06	2.25083e+06	701456	2.85106e+06	1.33583e+06	1.42919e+06	1.17506e+06	1.21114e+06	2.0281e+06	7241045	1.82671e+06	1.22005e+06	1.18242e+06	1.11344e+06	1.23013e+06	2.07327e+06	1.00834e+06	3.32553e+06	2.74931e+06	1.62116e+06	906741	666401	820762	1.3761e+06	1.47553e+06	4.61179e+06	1.05239e+06	1.3205e+06	1.12867e+06	2290294	744101	2.2149e+06	1.60559e+06
cmp0653	114325	19114.7	31666.9	16266.8	40349.4	18526.8	18441	31129.7	38504.7	69705.4	45257.4	31010.5	21467.5	19558	26834.2	38714.7	17134	60366.9	13068.1	38335.9	38453.3	55034	9034.35	13622	25920.2	33270.6	28484.8	14683.5	33347.8	25270.2	33414.9	66091.7	9267.3	15725.9	8429.75	351723	80695.1	9154.6	19939.2	94235.4	33283.6	163913	9432.45	20047.7	173548	11046.7	19319	27584.9	31084.8
cmp0654	26909	33986.9	52609.2	11791.4	53801.3	22749.4	23662.2	19644.7	31595.5	19306.8	40415.4	47208.1	45018.9	26580.8	13695	38037.2	32860.1	17731.2	40056.7	35598.9	38367.7	30790.5	14142.1	36470.4	31615.5	19882.2	55962.2	61222.4	22152.2	18841.5	22878	22379	39946.8	50568.9	23892.1	15056.5	18725.8	11532.4	25191.3	42551.4	25948.3	20148.2	20460.2	17388.6	16552	39651.9	12964.8	23935.8	47582.6
cmp0655	416777	374207	297391	114678	470696	297356	144410	383570	109324	191182	486192	358403	211862	263897	292740	243010	115430	571221	267013	154395	585012	586682	553067	392651	259999	362311	945313	627392	385407	281859	341184	109808	360116	140236	157667	436304	428275	317058	212271	439478	625268	164880	227758	352214	322640	110703	325633	59201.9	289565
cmp0656	1.19501e+06	906289	1.27359e+06	1.39032e+06	1.23147e+06	804627	1.69181e+06	1.16914e+06	1.96361e+06	2.71892e+06	1.85663e+06	3.31654e+06	1.22614e+06	1.17747e+06	1.32336e+06	2.9165e+06	751483	1.82722e+06	1.10368e+06	2.59396e+06	1.48184e+06	1.12035e+06	1.32809e+06	1.63835e+06	1.81088e+06	1.9914e+06	2.22021e+06	2.27134e+06	3.03785e+06	1.70346e+06	2.52163e+06	1.4482e+06	3.00271e+06	2.2305e+06	1.36582e+06	1.39613e+06	1.39947e+06	1.51036e+06	2.12916e+06	1.95331e+06	1.86444e+06	2.50963e+06	1.35014e+06	2.07187e+06	2.29473e+06	895965	1.219e+06	1.49752e+06	1.20536e+06
cmp0657	98407.8	112466	131683	207562	134835	122045	215639	136443	305171	92420.1	180948	141376	295683	84439.9	107882	115214	242218	287139	109510	277240	177385	177754	130933	156303	214000	722750	268003	191346	148307	107873	153177	171885	112312	270683	238365	214918	117396	100202	206145	141439	208164	428886	180388	191027	265828	194686	113104	229606	168862
cmp0658	11036	12992.2	36483.4	17513	109614	27840.3	15177.2	14975.1	15254.5	23759.7	14567.5	23732	31752	8192.1	28019.3	70017.2	16676.3	24400.1	27184.8	18702	16152.4	14607	6512.9	25137.2	14034.2	4400	91637.1	158153	147350	812715	45220	68063.3	38179.1	68227.8	13277.6	53627.2	11486.8	656377	916339	21672.5	41829.7	60567.9	44867.7	19800.7	77784.7	230958	11152.2	6668.6	22563.3
cmp0659	70109.3	49890.8	68265.9	69254.6	42358.2	68310.6	62157.2	49988.8	91996.1	71789	63361.9	120014	96857.7	60514.7	43585.5	104904	49174.1	53855.7	80384.6	48682.3	71655	44873.3	42675	67473.6	35633.6	42600.9	71313.8	83275.7	100395	73965.3	98741.9	45863	125809	86996.3	48956.9	75524.7	39999.2	78685.5	93096.6	64968.5	91565.9	93789.4	54335.8	45988.7	99000.8	58886.8	42209.2	39237.4	83769.6
cmp0660	173705	143491	177929	98338.7	192891	131483	117874	160846	162510	101610	243488	134653	171640	146964	125194	157991	136404	97889.1	245976	100652	298508	155757	160741	229125	142187	175491	133144	168346	76923.8	172708	77361.4	88692.5	83258.8	103165	151720	63256.3	150306	119546	48960.7	135327	98040.1	46564.5	78709.6	39328.9	23295.8	92247.4	58491.7	74158.6	129630
cmp0661	413487	313255	248007	647553	327849	332068	605285	351998	856942	280532	454773	303729	752261	237901	258766	332237	630689	694957	263959	660413	498536	463219	428359	385427	618869	1.83126e+06	675389	457540	389061	436242	443993	532308	352870	847876	819828	570855	380321	259349	355798	486209	522539	1.28506e+06	354272	448961	460827	682807	343968	618808	622680
cmp0662	458991	255925	103407	36937.7	28207	125335	70755.7	36122.8	7174.2	84009.5	75967.4	113648	29063.2	24643.5	81836.1	196982	65961	21310.8	50682.2	115966	73835.7	58619.2	9184	103271	70828.2	97095.3	197329	380743	297476	584294	99805.3	165784	494166	363311	40042.7	100875	142322	343131	116864	326112	457442	230097	160474	400710	57836.7	22810.9	112485	265756	84522.3
cmp0663	41003	43724.5	59856.3	95790.3	66414.6	69749.6	121039	65501	152056	47395.4	87242.1	73747.8	142979	48756.9	57016.6	77546.7	98737.9	171157	70009.7	119738	109251	106745	67521.2	96151.4	101973	334144	128639	91563.2	70536.5	57828.3	53799.7	71506.9	55375.6	103534	99843.3	118062	73643.2	39942.8	32150.1	70546.9	78400.4	171484	38539.9	67226.1	43798.5	74574.7	58070.4	72818.4	78741.9
cmp0664	31845.8	7511.4	12659.9	27949.8	13832.5	8188.85	58429.9	2581.2	6479.55	7229.65	4301.95	4090.25	4428.35	1724.7	3925.2	2584	2362.3	4545.15	#VALUE!	4100.9	2361.9	4517.2	4514.15	3862.7	4090.15	12015	4732.3	3671.7	3658.45	3447.35	4990.8	2593.15	14050	19059.1	2381.85	3232.05	3681.65	3476.4	2370.55	6064.3	5362.05	3871.65	2802.2	2705.05	2160.35	3853.4	3446.25	2803.7	2789.9
cmp0665	298764	356631	362947	281150	575815	306469	324616	161776	286899	393987	330311	473532	343463	235896	212821	394197	303817	364238	440539	450552	424886	271056	214624	449552	256422	258011	473353	501164	761564	601910	417470	547119	562998	487076	322915	445962	232847	389082	547486	518886	376609	616683	246889	201509	458776	379376	280217	850620	383718
cmp0666	108855	125087	156197	440453	184011	165147	516963	161219	640945	126706	247223	174290	642349	128823	140847	160886	582183	399770	130513	548583	229461	248515	137414	148315	194782	1.50974e+06	269566	241748	135368	109561	124478	294073	123936	530725	492463	218089	148849	88993.6	100536	175855	201368	804431	132220	174660	141190	402140	126980	373563	178459
cmp0667	97070.2	102288	118228	133662	86915.2	108224	114550	38333.2	137353	47038.3	84060.6	237779	81249.4	57875.3	65500.3	112689	83919.5	22583.3	44074.8	103908	176043	82341.9	124074	126152	114916	34543.3	75964.5	45822.3	68137.1	57869.8	48362.9	74963.4	166586	95900.3	95212.4	8592.8	94504.3	91031.1	138929	43858	101754	88144.2	79451.6	97981.9	12749.5	68789.1	76402.9	36163.6	219492
cmp0668	102392	128935	103413	157468	152854	85373.1	128423	160353	179163	116895	200277	227933	133023	216468	183225	101093	56806.4	130243	127242	171014	155619	118661	203579	162980	154451	119103	160356	198170	200067	128758	185875	179106	146307	204838	136356	139220	131612	87975.7	84797.1	117343	178258	148685	81750.7	75405.6	94766.6	202092	166131	234399	116669
cmp0669	1.98224e+06	1.3927e+06	1.11169e+06	2181617	1.41505e+06	1.36481e+06	2.37208e+06	1.26866e+06	3.23157e+06	1.06378e+06	2.13226e+06	1.28669e+06	2.75101e+06	1.01462e+06	1.2845e+06	1.19901e+06	2130037	2.82266e+06	992891	2.66386e+06	2.20534e+06	2.0967e+06	1.53017e+06	1.46543e+06	2.73848e+06	6.19709e+06	2.68937e+06	1.6143e+06	1493125	1.5153e+06	1.57162e+06	1481489	1.42036e+06	3.15185e+06	2.48433e+06	2.28798e+06	1.46697e+06	897685	1.26505e+06	2.00571e+06	1.95012e+06	4.10566e+06	1.33865e+06	1.72315e+06	1.63343e+06	2.22741e+06	1.10545e+06	1.87174e+06	2.33505e+06
cmp0670	292959	303142	255256	190825	199740	221670	176075	185431	161620	139886	212659	145374	183972	163639	154742	227237	112738	128187	215229	186984	354181	196149	228325	229560	214911	177957	210594	284469	144530	208757	203829	212976	174247	189349	215851	176603	155768	200627	119402	241945	237481	126676	158154	118172	89504.2	161850	129449	151387	181067
cmp0671	122039	157597	106860	96876.7	129654	79755.2	104604	113092	83534.1	33433.2	72079.5	96155.1	97620.3	94781.3	144540	99021.2	49689.5	273988	85522.7	84328.4	213305	175749	164242	147793	205544	292456	284317	159432	106774	84707.2	130600	62584.3	70204	60493.8	144129	199153	143773	96041.2	105110	235536	139391	127352	110744	158043	115802	96588.2	122904	64168.7	141274
cmp0672	1.73389e+06	1.76502e+06	308819	186862	117921	987153	168184	58164.8	192171	137955	42913.2	756047	103437	139638	101128	395538	122456	62832.1	924173	1.17364e+06	105022	147095	255618	519287	38019.7	83835.7	830042	611688	2.16396e+06	978559	2.09888e+06	3.05879e+06	488594	1.32776e+06	143429	88159.4	283216	413923	216959	785451	746666	92468.1	966046	898400	516485	110381	360399	902157	108997
cmp0673	94082.3	105720	82284.1	60565.4	156234	111368	71182.3	128790	87041.4	49707.1	107177	110217	80785.4	88399.4	111369	110018	58477.8	306499	119084	79988.3	233947	178547	149810	150332	166334	266194	338676	173074	143009	125086	124697	50165.8	100993	63759.8	61599.2	215790	156427	95293.1	70876.9	183255	212452	123399	81162.4	155724	129844	65054.4	117543	30766.3	133041
cmp0674	1.73273e+06	1.46293e+06	1.32821e+06	2.40559e+06	1.70062e+06	1.65722e+06	2.57465e+06	1.48017e+06	3.3934e+06	1.54373e+06	2.56258e+06	2.06776e+06	3.18146e+06	1.20587e+06	1484574	1710033	2.55255e+06	3.36919e+06	1.45873e+06	2.68634e+06	2.32267e+06	2.20099e+06	1.97264e+06	1.85144e+06	2.90364e+06	6.38008e+06	3.15818e+06	2.08844e+06	2.01705e+06	1.95278e+06	1.87858e+06	2.07984e+06	1.49138e+06	3.204e+06	2.58909e+06	2.37272e+06	1697478	1.08491e+06	2.22449e+06	2.2102e+06	2.09618e+06	4.31478e+06	1.77355e+06	1.85326e+06	2.37265e+06	2.24147e+06	1.21284e+06	2.07736e+06	2.29811e+06
cmp0675	75366.5	67446.9	79033.1	103234	67692.6	83157.6	128394	49588.1	99091.5	33591.8	58603	69047.9	139814	57935.5	56678.3	54016.7	89260.8	130884	49664.4	101027	118602	81282.6	75663	76192.1	110342	346059	128368	82685	59012.1	62330.8	52783.7	81676.7	52494.2	88685	144635	85701.5	76607.3	72360.6	55974.8	101313	87946.4	205377	62527.6	68158.8	67348.2	97159	56736.1	90798.9	71723.6
cmp0676	21510.3	21056.2	40764.4	182736	62354.9	40313.6	283824	47084.2	238133	30906.5	65181.2	58539.7	277826	28709	30938.2	51193.4	192930	112376	30425.7	220427	84187.6	60073.6	50687.6	57040.7	59845.2	683979	96558.4	65241.8	62308.8	39223.7	48673.9	138789	44933.6	255397	219281	89277.5	49910.8	32749.2	37467.9	46741.5	98807.2	462914	33640.2	81637	61779.7	203755	42257.1	147433	70690.9
cmp0677	247728	256583	233209	1.11272e+06	180901	515902	329320	272332	183740	308329	228292	1.59959e+06	1.15076e+06	170053	151847	556421	103098	279264	146081	145442	200733	658493	649800	538111	674523	889615	192307	220525	430667	253388	286831	250592	690971	142130	144484	440029	87757.9	85012.5	236041	162110	434940	292765	122584	143242	289699	251362	129835	61834	119135
cmp0678	44286.5	30743.9	89480	44552.4	76931.6	176198	528887	44842.5	33746.3	74136.1	98100.6	43767.1	426207	146905	209558	65086.3	507196	140858	119517	272099	98537.9	864554	152681	118313	194180	628260	190775	249789	83888	33206.3	30276.7	42330.9	241029	285218	59131	386456	70556.9	141998	257338	164801	139216	37371.4	67154.2	154537	98006.2	41991.2	59047.3	92970.1	469772
cmp0679	6566.55	9730.85	29551.2	14623	38315.7	16666.4	10706.4	6683.3	10432.6	6203	12609.5	18528	29422.1	15159.1	12571.5	26606.2	11094	7272.75	20265.5	35017.1	17507.8	12344.2	8557.5	22326.6	6961.5	5700.4	22429.1	21433.4	11945.7	62321.8	14298.5	11233.4	13004.6	53185.3	22555	12570.6	18325	19073.3	35102.2	10169	13697.9	7836.2	14974.1	5180.45	8828.7	17332.5	10848.9	15819.1	13319.9
cmp0680	4.75746e+06	4.96505e+06	3.80564e+06	2.58165e+06	5.75989e+06	3.93359e+06	3.15919e+06	5.27153e+06	2.36785e+06	1.99441e+06	4.3327e+06	3.81562e+06	3.60437e+06	3.57876e+06	3.71898e+06	3.59411e+06	2.25788e+06	8.56645e+06	4.4121e+06	3.10993e+06	8.52377e+06	7.37694e+06	5.48569e+06	5.97859e+06	4.68134e+06	8.09996e+06	1.08165e+07	6.93764e+06	5.40346e+06	4.03469e+06	4.28217e+06	1.96245e+06	4.34185e+06	3.00314e+06	3.21871e+06	7.88288e+06	5.64731e+06	4.23248e+06	3.649e+06	6.09172e+06	7.26306e+06	4.33483e+06	3.85601e+06	6.08196e+06	5.27918e+06	2.49822e+06	4.74924e+06	1.87623e+06	5508536
cmp0681	121794	139922	78652.7	60692.4	142556	99744.4	69818.9	126026	68846.4	66970.7	154340	121976	107252	104743	123257	98783.1	53079.2	253114	113878	91595.7	251432	214226	153457	170347	139546	238554	314610	196019	122381	104756	105210	45625.2	108805	77557.3	97378.9	219062	154743	118073	84716.4	148841	200347	103481	100012	124968	130281	66083.6	111086	42926.8	139628
cmp0682	1.86714e+06	1.42025e+06	1.24421e+06	2.34775e+06	1.77176e+06	1.59002e+06	2.62723e+06	1.71255e+06	3.62146e+06	1.42258e+06	2.75153e+06	1.53296e+06	2.88445e+06	1.19992e+06	1.30951e+06	1.5365e+06	2.27164e+06	3.67675e+06	1.32183e+06	2.65528e+06	2.44581e+06	2.30766e+06	1.88729e+06	1.86225e+06	3.03956e+06	6.76769e+06	3.31554e+06	2295855	1.96259e+06	1.81009e+06	2.03373e+06	1.80584e+06	1.82873e+06	3.06628e+06	3.19474e+06	3.02478e+06	1.728e+06	1.16137e+06	1.49901e+06	2.21742e+06	2.43417e+06	4.93172e+06	1.53843e+06	2.16964e+06	1.87063e+06	2.43044e+06	1.45609e+06	2.20421e+06	2.71435e+06
cmp0683	118340	79322.7	73262.6	71027.6	93112.8	69564	76503.6	100021	107880	95986	136439	105218	83870.1	75533.5	113174	137720	75063.8	196680	98851.2	90946.6	84781.2	91700.8	58753.7	129543	124833	84061.5	132588	86518.7	83203.7	59586.3	72137.3	54781.1	55723.2	43512.8	56380.3	99149.1	60358.4	54685.2	45662.6	88691.8	72534.3	71998.2	60417	68976.5	93792.2	51237.2	173855	67964.9	98734.1
cmp0684	34619.2	23897	15794.7	7779.5	16465.5	11893.6	19560.2	23441.5	18194.5	20597	6521.75	10392.6	9119.68	8348.22	11582	23336.8	13600.9	13706.1	5191.67	11913.4	11653.9	7114.65	13173.8	15850.6	10770.4	2805.35	13288.3	21624.7	6668.2	17412.4	6747.4	6430.3	8313.85	16065.6	19901.9	14913.1	14291.6	9960.03	8206.75	9425.66	8577.1	7854.4	9224.45	9896.8	17484.5	12239.4	11915.5	24763.9	7183.05
cmp0685	5.58307e+06	5.18205e+06	928032	258649	128976	776679	56493.2	233447	49469.1	90525.8	121302	241808	119305	138078	160364	144195	274139	69636.7	359138	933116	167039	27317.1	192837	367001	62010.5	73215.3	368977	403508	1.70874e+06	767822	830460	1.77265e+06	620043	201003	150598	53854.3	219601	261291	20278.1	192291	703251	8888.15	112470	173952	19183.8	146513	524713	1.42126e+06	51017.2
cmp0686	647046	999228	378288	2.54285e+06	1.13532e+06	910382	938057	1.16522e+06	235047	1.37427e+06	1.77814e+06	1.38501e+06	896025	1.98893e+06	730292	958790	642597	72505.1	1.9107e+06	1.73028e+06	1.28519e+06	482652	359503	526086	198986	216600	456002	532299	304058	893178	469432	575171	274792	687685	839716	493802	1.15678e+06	329351	1.1255e+06	411722	261251	1.38465e+06	830098	1.0914e+06	751912	1.22216e+06	615903	783374	408847
cmp0687	148270	150691	335573	147447	208957	232988	433704	118178	247443	193405	219081	515438	306630	151465	156493	404291	114265	241882	178026	221613	321095	160229	144183	211875	119587	200968	207659	191643	279419	372441	171446	173130	363308	431741	251989	234136	96067.9	226306	130888	124752	321040	261742	110495	237287	126516	213102	151927	123803	421528
cmp0688	38647.8	7530.05	17417.2	30501.3	13144.4	10821.8	55357.1	2681	5951.3	3511.75	2967.45	5910.15	3206.3	4115.15	1612.65	2162.85	2164.25	3768.25	4824.25	3946.8	4584.3	3481.4	1082.35	3770.6	4827.35	9403.7	4028.35	6190.7	3241.8	4545.7	4242.85	2133.8	15287.4	26101	4830.7	4571.3	5150.55	5918.8	1055.85	4774.3	3215.8	3501.5	3776.65	2952.35	3218.1	1077.9	1584.4	4577.65	3495.5
cmp0689	440595	356763	397889	362716	416403	408230	436100	354480	267093	164739	315759	363213	395046	290584	434225	276960	287332	1.12748e+06	277908	399350	665479	647166	495612	435216	709287	997188	947257	534352	362992	303314	349583	225923	375221	364136	413963	602091	479565	325092	327585	651942	494060	609135	348910	553315	448058	359226	406576	227509	478627
cmp0690	18857.5	25052	31164.7	141953	40303.3	37019.8	172119	40276	205198	20056.9	60175.2	52408.8	204540	24274.8	21918	38176.1	166481	80261.4	21636	197808	67396.8	58808.2	44341.6	54379.5	51735.6	485226	80681.4	59773	41846.2	39099.6	42339.8	127867	38457.4	209750	160921	72506.8	38975.1	32835	28733.1	46586.4	63110.3	353346	38970.7	52574.3	38240.7	129636	36269.8	130530	47693.9
cmp0691	1.15865e+06	745369	857850	1.0285e+06	1.32184e+06	848800	1.56501e+06	1.06767e+06	1.44284e+06	1.26935e+06	2.58739e+06	2.91696e+06	1.36581e+06	1.39292e+06	864690	1.53556e+06	1.54128e+06	978878	1.22002e+06	651806	1.17281e+06	2.10394e+06	1.08583e+06	1.29264e+06	2.41433e+06	1.47874e+06	2.05556e+06	2.10867e+06	182923	1.18037e+06	94708.1	1862.72	1.24247e+06	1.34341e+06	1.66384e+06	1.45425e+06	1.96254e+06	1.58508e+06	37700	2.11597e+06	940774	318465	618079	2.01186e+06	12727.8	448057	1.47585e+06	1.22645e+06	1.98905e+06
cmp0692	1.31598e+07	1.60741e+07	2.62268e+06	3.59086e+06	1.643e+06	2.34202e+06	368765	1.14744e+06	718441	385305	818810	847741	3.29682e+06	899491	931808	701074	1.20187e+06	545596	1.756e+06	4.67636e+06	723944	341452	3.27027e+06	1.27802e+06	389780	608452	1.00092e+06	1.54989e+06	7.34155e+06	1.63153e+06	1.06778e+07	1.1412e+07	2.70812e+06	1.06724e+06	900258	526362	1.32363e+06	1.5398e+06	718963	1.14869e+06	6.62e+06	237370	3.69847e+06	3303077	381536	1.99188e+06	5.13093e+06	8.58304e+06	414648
cmp0693	1629.4	10484.9	22200.7	3212.55	4967.9	21899.8	5323.1	4663.5	12678.5	5113.15	14373.8	58300.8	18984.6	22552.2	16279	31991.3	14821.8	7248.15	23366.2	32305.2	38381.5	14172.4	2341.35	26835.5	30330.8	23009.7	4261.45	5246.8	1575.85	7028.45	2180.3	1415.1	30265.4	28411.8	40383.4	57256.4	4151.45	3490.8	7715.05	3613.45	857.1	17801.5	54747.4	6800.7	11285.9	37666.8	36305.6	2731.85	67084.6
cmp0694	17772.3	15562.8	49090.4	15770.2	61066.9	41269.8	17497.8	17038.7	14277.9	20815.9	19174.1	26925.6	17839.1	14636.9	14951.6	20436	15577.3	9442.2	31601.5	11155.6	11503.6	9568.32	8275.34	32358.6	7548.6	7448.7	108881	122879	101987	344080	94255.1	78851.6	52687.5	49159.4	19093.7	20900.8	17080	394685	273432	28723.1	57998.8	168599	60471.4	28727.8	87452	152693	17756.9	4444.27	16040.5
cmp0695	327253	108256	1.65599e+06	1.33269e+06	1.00584e+06	1.29741e+06	1.26362e+06	921995	1.67225e+06	1.37344e+06	1.44961e+06	1.1773e+06	2.0242e+06	1.04245e+06	1.74216e+06	692565	855900	796156	1.42347e+06	1.65454e+06	1.0568e+06	1.36204e+06	2.21437e+06	2.04008e+06	1.07466e+06	1.24052e+06	1.01347e+06	746776	908537	553553	1.03521e+06	1.08416e+06	1.16533e+06	773728	1.75898e+06	593655	711565	1.84374e+06	1.28063e+06	911964	1.02794e+06	625994	1.29976e+06	1.03469e+06	1.1959e+06	1.36412e+06	2.0988e+06	1.45081e+06	1.4432e+06
cmp0696	843235	433373	1.26391e+06	1.67514e+06	1.00645e+06	936800	1.08187e+06	735990	1.70673e+06	1.26009e+06	1.31878e+06	1.50659e+06	1.60828e+06	1.12276e+06	1.56021e+06	677589	939231	934598	1489479	1.35352e+06	1.20742e+06	1.25506e+06	1.82252e+06	1.50338e+06	1.16268e+06	1.22239e+06	1.07555e+06	831029	1.21496e+06	651740	1.3267e+06	1.20018e+06	1303914	897201	1.65395e+06	655204	966924	1.40207e+06	1.23749e+06	1.03748e+06	1.36104e+06	1.00553e+06	1.14958e+06	987905	1.19247e+06	1.69477e+06	1.39643e+06	1.20021e+06	1.25965e+06
cmp0697	8.05882e+06	7.07789e+06	7.04898e+06	1.37116e+07	1.03621e+07	8.89224e+06	1.38638e+07	9.3887e+06	1.7626e+07	8.86907e+06	1.38273e+07	1.13097e+07	1.49059e+07	6.75432e+06	7.3346e+06	9.11475e+06	1.42323e+07	1.66741e+07	8.00124e+06	1.35876e+07	1.40635e+07	1.28086e+07	1.02401e+07	1.0958e+07	1.64999e+07	3.00907e+07	1.81582e+07	10885144	1.11413e+07	12141445	1.04776e+07	9.69444e+06	8.28301e+06	1.67844e+07	1.30105e+07	1.39022e+07	9.09308e+06	5.57127e+06	9.60058e+06	1.26295e+07	1.24413e+07	2.403e+07	1.01476e+07	1.04107e+07	1.14368e+07	1.11052e+07	7.05139e+06	9.99186e+06	1.40186e+07
cmp0698	15033.4	7945.4	11678	5611.25	10827.2	8541.25	10873	6348.05	8558.3	3595.8	9185.2	5672.5	8709.15	7821.35	4676.9	4707.1	6760.7	6996.35	14348.1	6961.35	17735.5	6138.9	9397	9644.2	6495.5	7004.4	7939.9	11255	2630.15	9824.5	2832.5	9058.95	6540.45	7210.1	11323	5032.45	8336.6	8398.8	5955.1	6962.85	6812.5	4870.8	6499.25	2984.55	3333.05	7899	6127.35	5281.75	10834.7
cmp0699	25001.5	19323.2	61391.8	20164.1	105098	46540.9	23638	47192.5	18203.3	52921.8	33752.8	52782.2	26296.9	15444.3	17990	18556.8	18565.5	12591.3	37183.5	23905.5	29098.9	13424.4	23981.7	55203.7	27154.4	7391.46	262336	406955	131358	217790	26795	25909.7	26685.5	56705.8	25171.5	87037.3	14289.9	331160	310405	13763.3	16914.9	118219	56180.1	17903.9	57415.6	169300	11980.1	6804.9	18380.9
cmp0700	76335.8	82821.8	95021.3	654824	171632	163603	866221	140780	942678	73668	219596	211175	810411	104723	113739	136419	671746	352075	111114	823562	227859	198372	183357	196372	196420	1.86158e+06	390370	243968	210704	150909	128842	435000	132227	942254	591923	265017	149475	115808	138578	186080	216587	1.47693e+06	126213	176336	181460	564031	99572	453213	159685
cmp0701	186544	134959	126979	250855	167229	183735	291485	182810	420444	144357	326784	213391	341097	122695	122643	182536	257719	458700	157003	259816	269209	251892	155925	195281	326816	763698	371726	273673	223789	206726	193858	200332	207673	349832	341999	318184	178072	121782	159246	257472	253419	537236	189221	235513	239117	218657	174205	211274	285051
cmp0702	2.21521e+06	1.75448e+06	1.90766e+06	721995	2.95269e+06	1.95606e+06	866023	2.24313e+06	748284	1.11176e+06	2.71147e+06	2.28011e+06	1006585	1.76675e+06	1.74839e+06	1645510	815005	3.72883e+06	1.78517e+06	1.03402e+06	4.00229e+06	3585023	2.72805e+06	2.61316e+06	1.66521e+06	2.22811e+06	5.55781e+06	3.50848e+06	2.36413e+06	1.80336e+06	1.88637e+06	666383	2.01102e+06	1.05074e+06	999166	3.29369e+06	2.35481e+06	1.70769e+06	1.27833e+06	2.78536e+06	3.35027e+06	1.00341e+06	1.68301e+06	2.18207e+06	2.13695e+06	693673	2.02081e+06	489800	2.37895e+06
cmp0703	462245	367282	359875	136050	577003	367839	161182	449836	146908	200846	516738	393046	183711	319979	306615	344983	156635	683318	334116	185533	749959	696917	576788	533045	352527	430925	1.12448e+06	728891	484731	312347	359412	130558	386475	224414	184898	652592	436693	331536	249892	526449	730011	201202	305173	434109	435704	140455	384193	100091	422282
cmp0704	28800.9	30223.5	25614.3	14758.9	16676.5	29191.4	16774.3	23613	24768	37298.4	36105.7	34833.6	18445.2	27982.8	25361.4	23785.5	15945.6	14136.9	16107.4	23884.3	19779	15565.4	18303.5	15735	17851.5	21036.7	16354.1	29507.7	16055.3	19031.2	12070	17204.2	30798.3	29478.1	21391	9662.3	32499.5	15964.2	13636.5	22784.9	18619	8589	18261.9	18539.8	9955.4	7891.52	10425.4	11577.6	11499.9
cmp0705	106395	131682	156837	81406.2	111200	95663.4	116668	129418	160074	154628	121025	208165	121420	81530.7	115225	166372	111203	177676	91159.9	104824	109643	143247	96857.1	105138	101092	98151.9	68498.5	127778	73574.7	117853	77646.1	84559.2	160961	120053	91611.6	105623	101918	168410	216345	117176	76626.8	248686	81946.6	146616	199273	59879.7	83429	83829.4	55743.3
cmp0706	168402	148658	131194	76140.1	196524	171202	112564	156488	131800	92849.4	242841	178849	172890	136305	196819	166726	95540.6	560997	178330	131916	347039	247394	237078	221893	274149	404760	441853	237955	189481	150094	188068	74086.9	173821	126940	133860	357740	177762	142332	107578	241878	245755	184157	106889	193069	159436	87237.2	153212	63515.9	186814
cmp0707	341005	346018	214171	225105	353595	327092	483388	339181	613706	458343	501746	382813	373476	168231	191514	756267	256348	55035.3	770769	699456	137275	496665	541263	332320	460250	296524	358098	396797	228756	133167	218449	92700.1	606101	319900	332801	561716	588094	136859	377950	510307	324573	142428	83034.9	108842	142247	35220	494631	108302	307328
cmp0708	268728	327196	515131	1.54347e+06	1.99701e+06	1.30721e+06	1.25206e+06	677057	4.4088e+06	1.55007e+06	356946	739079	4.31229e+06	839077	967151	1.40522e+06	186996	352474	595817	470575	728293	478227	1.32951e+06	959382	1.09867e+06	899619	1.85498e+06	666030	1.49389e+06	978315	1.42282e+06	2.14996e+06	2.41463e+06	1.10843e+06	1.06408e+06	1.53067e+06	2.38761e+06	1.92329e+06	1.31385e+06	1196245	2.33761e+06	1.26043e+06	485462	944801	687561	2.29481e+06	701281	905441	6.26997e+06
cmp0709	210827	282335	231114	140883	313948	253098	210943	409502	270520	181650	352955	313137	248841	214506	274710	303222	156086	756929	313959	190931	553712	386997	382993	386638	419399	671515	750791	437509	389783	281746	326280	121832	264000	223701	204484	631960	309254	263233	213310	381423	509190	316291	220278	362477	342732	129230	247562	116170	327067
cmp0710	124891	46737.9	103016	27098.7	46337.9	124202	30651.9	23429.8	36538.4	20656.8	6887.32	28129.3	39229.2	12291.3	23384.8	50182	46174	54158.7	15687.9	161215	24904.7	10110.3	60560.3	32521.2	14555.3	10185.3	39903.5	71139.1	156316	54926.2	104940	512386	181761	54871.6	32138.8	32719.5	6211.07	195283	292939	20858.1	42778.4	26983.1	65201.4	40131.5	158213	47608.6	28851.1	6892.89	18091.8
cmp0711	1.53829e+06	872472	382672	259943	1.55809e+06	1.19475e+06	929659	1.22979e+06	1.46469e+06	777442	687117	585278	1.43024e+06	457887	436951	1.85007e+06	857308	3.41978e+06	627814	4.98399e+06	1.60066e+06	1.52377e+06	948462	535789	1.11289e+06	972372	485607	529187	2.15049e+06	806952	1.35971e+06	3.29897e+06	2.24579e+06	1.76248e+06	1.04057e+06	1.68934e+06	471689	1.61477e+06	3.86505e+06	907663	1.49825e+06	3.26134e+06	2.59149e+06	2.20589e+06	4.39107e+06	338777	876616	936069	891629
cmp0712	488494	192365	315078	118860	208998	500070	312303	121714	349329	156124	29230.9	105888	169871	51905.4	88438.4	342497	198325	184029	47147.8	655035	114637	110994	292405	76620.4	67165.7	92789.6	167796	327041	407438	307055	317816	835929	626416	258014	143343	113450	26138.2	890088	1.0895e+06	166178	375676	129032	304106	521796	794650	213112	113864	51912	156367
cmp0713	105369	46229.1	20674.8	1.882e+06	725148	2.2907e+06	481482	717983	434651	1.50968e+06	939411	120884	405161	1844.25	2920.95	38083.9	2.46976e+06	56862.4	2.3583e+06	339109	378072	444350	455376	288290	134353	128652	54554.2	1.25209e+06	985073	495388	1.14586e+06	843525	983904	4.17492e+06	328212	1.01683e+06	309686	26987.3	151262	98479.1	1.05059e+06	2.15676e+06	151594	320637	749139	695591	843076	604967	283608
cmp0714	4.56422e+06	4.2743e+06	2.87442e+06	3.40709e+06	2.7183e+06	2.47068e+06	3.4828e+06	5.07576e+06	7.42924e+06	8.12011e+06	4.83223e+06	2.66751e+06	4.43201e+06	6.49608e+06	4.02822e+06	1.20116e+06	2.98263e+06	6.04863e+06	5.79658e+06	4.17166e+06	5.39141e+06	3.21972e+06	4.8146e+06	2.59284e+06	3.83181e+06	3.64468e+06	3.42657e+06	2348112	3.74029e+06	2.88234e+06	4.95633e+06	3.91092e+06	3.91366e+06	2.90189e+06	4.10583e+06	5.33655e+06	5.16961e+06	3.31992e+06	2.11042e+06	5.07635e+06	3.41058e+06	2.964e+06	3.87227e+06	2.07282e+06	4.91277e+06	3.58324e+06	2.76623e+06	1.84354e+06	5.32254e+06
cmp0715	460502	435662	515707	1.03692e+06	849134	650702	1.04029e+06	722921	1.41019e+06	728616	1.1008e+06	902234	1.12458e+06	518116	508454	752829	1.10741e+06	1.28825e+06	614286	843446	1.0949e+06	953707	671762	807534	1.34466e+06	2.34184e+06	1.31299e+06	823913	858681	926969	691476	591488	604808	1.27905e+06	894840	1.01745e+06	634661	380658	623200	1.00234e+06	881750	1.82083e+06	564126	693104	734463	768947	466809	583856	1.04291e+06
cmp0716	342437	314802	7.36234e+06	74744.9	9.73805e+06	8.49518e+06	53571.5	9.46682e+06	147919	221192	1.23496e+07	1.07491e+07	166864	324934	8.22929e+06	7.6507e+06	69126	3.00018e+07	230095	64585.3	1.61815e+07	1.69463e+07	1.03101e+07	1.52329e+07	2.10069e+07	563556	2.58666e+07	487216	1.11099e+07	7.40038e+06	7.99586e+06	58364.9	8.73941e+06	111446	61941.8	1.91558e+07	1.19438e+07	6.54781e+06	5.14778e+06	1.35066e+07	1.60543e+07	213957	298299	1.0702e+07	428154	49310.5	7.4029e+06	53810.1	1.08353e+07
cmp0717	4.7839e+06	6.93835e+06	4.56507e+06	6.65356e+06	5.68325e+06	5.08724e+06	6.62135e+06	7.51083e+06	7.6905e+06	5.91871e+06	9.44236e+06	5.89827e+06	7.97318e+06	7.27279e+06	6.08457e+06	4.25421e+06	5.53076e+06	5.22063e+06	8.78326e+06	6.54978e+06	6.65903e+06	6.5255e+06	8.41647e+06	5.1894e+06	7.01698e+06	5.90322e+06	6.60169e+06	5.97106e+06	5.69732e+06	6.66481e+06	5.1446e+06	6.12301e+06	7.09904e+06	6.51372e+06	8.09731e+06	1.10367e+07	8.30687e+06	5.87773e+06	6.79812e+06	7.53478e+06	5.65333e+06	6.33625e+06	8.18883e+06	5.00665e+06	4.33338e+06	4.98933e+06	6.23336e+06	4.9459e+06	5.72491e+06
cmp0718	20795.8	13718.8	7715.65	11997.5	8820.2	12357.6	9186.2	11051	6725	11681	21335	10526.1	13066.8	4075.65	31747.9	12708.1	14329.4	10609.1	29859.3	23691.7	12887.1	16840.8	6723.47	11751.8	22717	13662.5	16129	22279.2	55615.5	8926.65	53335.2	44502.2	25376.5	15018.2	25323	3757.85	11465.4	12843.3	44071.1	20504.2	34282.1	27333.8	118548	29314	29111.6	21750.5	21740.3	8536.1	10659.3
cmp0719	21731.2	18019	11256.5	25054.1	30881.6	23311.7	21341.1	17075.6	37668.3	25562.3	54643.6	25658.9	31929.5	20407.6	20948.2	26990	26421.3	55784.2	15758.1	18867.6	38243.9	43652.8	19908.3	14686.2	44167.5	29904.8	37410.2	19414.8	16128.2	17285.3	18222.2	6787.73	27121.4	21726.4	35232.7	36726.9	19398	6794.46	13830.5	31019	20625.2	35534.6	20140.1	27342.4	25287	14944.7	18293.2	8140.04	31791.9
cmp0720	379433	214704	82309.3	60675.9	243536	51921.5	37777.8	34007.8	24578.1	30320.5	30752	43708.1	22153.8	25939.9	52973.8	22000.5	35061.6	44279.1	24757.3	43130.2	38312.3	28184.1	29818.8	25779.4	44425	32893.9	61209.3	79711.7	48159.8	42576.4	40783.2	24822.5	52678.2	200776	14848	23283.9	11171.4	31228.7	27802.4	48209.9	26302.8	50512	58725.9	23868.1	29012.2	22304	26180	43051.7	41380.4
cmp0721	328925	271963	155839	1.07807e+06	976141	583817	1.36582e+06	360745	2.81059e+06	299406	330822	1.64288e+06	713284	447119	590237	814479	331801	237714	273091	447157	720711	773591	612816	430446	1.00672e+06	1.17516e+06	1.33855e+06	219009	1.05031e+06	1.20467e+06	1.15473e+06	691966	691055	1.00979e+06	461154	3.08265e+06	1.0047e+06	643573	665935	1.97555e+06	1.25554e+06	221417	463550	153660	103664	917556	594657	521273	4.17987e+06
cmp0722	257288	191628	308685	625792	254212	154335	323641	274509	406070	214968	204317	403789	356728	200790	297731	247459	711316	499087	465203	1.39285e+06	251635	286621	302208	488002	602782	114909	520229	281259	183490	130636	221087	161799	528727	300332	680361	476578	227696	385136	157166	113758	122523	185742	195655	315286	542622	543656	502911	160455	226569
cmp0723	406838	499834	217501	237380	269099	192431	255408	230295	541354	342294	230704	282900	248471	318760	265297	92121.9	142063	262646	885147	419680	341852	322812	334429	277766	465603	142083	543471	231566	614381	579699	627176	593432	212509	302049	378400	422223	330478	294835	265768	516907	304839	277586	296371	159078	512138	261866	336501	149765	287197
cmp0724	2.61416e+06	2.36811e+06	3.8831e+06	3.08185e+06	4.08777e+06	3.26095e+06	2.67787e+06	4.1025e+06	4.13351e+06	3.47659e+06	4.99979e+06	3.57743e+06	4.0709e+06	4.0689e+06	3.81831e+06	2.78489e+06	2.85756e+06	3.26237e+06	4.17114e+06	3.21499e+06	4.58996e+06	3.79967e+06	4.34393e+06	4.40414e+06	4.1923e+06	3.76599e+06	3.36935e+06	2.89851e+06	3208652	3.36956e+06	3.31614e+06	3.59819e+06	3.1882e+06	3.24499e+06	4.58106e+06	2.09635e+06	3.25182e+06	3.2055e+06	2.42867e+06	3.81651e+06	3.90306e+06	2.47276e+06	2.6685e+06	2.00236e+06	1.71534e+06	3.11833e+06	2.36102e+06	2.20613e+06	3.57448e+06
cmp0725	21396	23920	14754.7	15345.9	14623.6	16944.3	16008.1	8904.85	9508.5	21494.5	18944.9	19199.8	2079.05	13882.8	10614.1	27516.4	13876.1	12092.4	16277.5	17573.2	8271.9	10322	6775.05	14198.8	8312.75	9179.7	24559.2	29752.6	42055.6	13169.9	20951.2	21939.3	23393.7	18812.5	20255.7	19684.2	10624.5	10678.5	31787.7	15158.6	24327.8	63628.7	35815.4	26718	38881.1	20169	16232.9	11586.4	12768.7
cmp0726	26473.4	28547.3	19663.8	36514.9	29919.4	41888.5	24081	23837	23800.8	34584.8	30242	38955.7	9849.15	42313.7	23736.6	43105.4	17470.5	35971.9	140210	31714.2	20198.9	35977.7	17956.8	43764.2	14685.7	22362.8	49910.1	41794.4	51973.6	77764.6	43872.3	37137.8	58300.2	297248	19652.3	30170.2	23264	50028.1	53763.8	29115.6	45623.8	15087.6	25787.8	22295.3	25704.1	70535.2	28906	76633.8	22227.5
cmp0727	10551.4	9266.22	16632.5	17732.5	19273.9	16786.9	10645.7	13933.1	17394.8	13003.9	28710.4	14655.8	15892.9	11983.8	17407.6	14751.4	13687.8	12035.6	14293.8	9712.38	22804.7	24620.6	10261.5	18343.2	17372.8	14058.5	19161.9	10813.5	6085.65	16636.7	10300.9	5851.68	14263.5	9256.32	13045.9	12475.8	8533.32	10591.9	9406.47	14464.7	12303.4	14333.7	7698.91	9754.84	6970.06	9475.72	9903.23	7266.44	28082
cmp0728	22146.5	14870.6	5979.45	49512.3	18451.2	22261.7	42269.7	56249.3	34272.2	18507.4	19756.3	27198.1	42766.4	23239	20362.8	81691.1	17025.2	10274	19212.8	27575.3	92441.4	6214.55	15136.1	98276.1	33854.5	5196.6	19985	20156.9	12076.4	7804.8	16779.2	22214.2	80841	40473.2	9485.55	3725.52	29935.2	16890.5	34522.9	31143.8	16431	7680.55	4432.8	4352.5	4090.95	19289.8	17889.8	18271.4	27000.8
cmp0729	33542.7	8695.6	16762.3	14398.5	11450	12055	55471.7	1206.9	4836.4	4997.8	5816.1	8702.75	5415.35	3400	#VALUE!	4130.65	7034.55	4987.8	4694.25	5066	4330.5	4732.4	2156	3446.4	5621.7	10460.9	5588.8	4016.8	5056.15	7489.45	3384.15	3718.35	22740	55566.7	3432.5	6154.95	4433.45	#VALUE!	912.1	5820.95	4968.3	3804.95	6740	2433.25	4541.25	2776.05	2827.3	5286.5	2464.55
cmp0730	4.34799e+06	5.0981e+06	5.28257e+06	5.04077e+06	5.79953e+06	6.39574e+06	3.64455e+06	5.14779e+06	5.96301e+06	5.08026e+06	7.15941e+06	6.61366e+06	7.24411e+06	5.84997e+06	6.81279e+06	4.4966e+06	5096711	4.4546e+06	6.70611e+06	4.85955e+06	5.76329e+06	4.78006e+06	6.20327e+06	6.29499e+06	6.46118e+06	5.95741e+06	6.21919e+06	5.09877e+06	7.86625e+06	6.11165e+06	7.75344e+06	7.22485e+06	5.42659e+06	5.24852e+06	5.5525e+06	4.51176e+06	5.80832e+06	6.02302e+06	7.19125e+06	5.19143e+06	7.02463e+06	9.66757e+06	6.41896e+06	7.04563e+06	9.3443e+06	7.81521e+06	8.85815e+06	8.71309e+06	5.76191e+06
cmp0731	70262.6	71008.6	69777.8	67295	85965.3	89939.8	59934.2	52027	98613.5	42261.1	54356.1	81827.1	58088.9	62032.9	51586.8	108933	61118	79969.2	61005.7	72675.4	75778.4	48504.7	53120.3	105996	74093.9	44393.7	72229.9	61879.1	40093.9	77004.7	42978.8	56326.2	89728.3	96279.9	75205.4	70760	46149.3	73979	22030.8	51490.5	35809.3	30064.8	21718.9	33658.3	35227.8	74483.6	45953.2	67289.8	81325.2
cmp0732	4.91937e+06	4.98602e+06	5.02904e+06	3.65254e+06	5.16564e+06	4.01131e+06	4.0983e+06	5.91589e+06	5.03762e+06	2.97198e+06	5.84824e+06	5.21583e+06	5.0392e+06	4.13441e+06	5.72129e+06	4.6348e+06	2.79785e+06	1.07948e+07	3.7483e+06	4.38166e+06	7.38136e+06	6.63783e+06	5.91775e+06	6.36904e+06	7.85081e+06	1.10574e+07	1.01283e+07	6.92183e+06	5.19288e+06	4.18262e+06	4.93744e+06	3.02071e+06	4.07485e+06	3.12757e+06	4.3444e+06	7.50031e+06	5.42194e+06	4.20678e+06	4.15058e+06	6.97833e+06	6.43602e+06	6.04637e+06	4.09628e+06	5.65771e+06	4.71461e+06	3.70907e+06	4.27697e+06	2.89975e+06	5.72273e+06
cmp0733	1.38145e+06	1.10801e+06	1.08919e+06	1.06847e+06	1.0567e+06	1.06411e+06	1.05197e+06	1.13171e+06	1.20308e+06	1.15659e+06	1.58501e+06	1.1067e+06	980706	1.38748e+06	981156	1.2802e+06	970325	1.16117e+06	979736	919840	1.14834e+06	976017	1.07357e+06	1.29425e+06	1.02701e+06	1.26148e+06	1.03008e+06	1.24718e+06	1.11351e+06	1.2233e+06	951157	1.0908e+06	1.12911e+06	1.01858e+06	1.19102e+06	1.08754e+06	788609	999202	776245	1.33482e+06	1.17729e+06	941685	718082	1.04104e+06	846987	805966	800452	653163	781144
cmp0734	68591.6	68010.8	91059.1	140590	126855	101873	146605	108439	254708	104588	190174	127425	151191	68568	72059.8	92129.3	110881	231324	93812.6	96815.6	171985	141964	127034	131624	182391	287133	168086	120488	104990	146881	71583.5	53593.3	76906.5	110149	92440.9	99572	68400.8	45338.9	87325.5	123975	103968	197917	66600.6	88043.8	75635.9	64471.6	58009.7	52657.5	146209
cmp0735	52631.7	80704.4	21305.5	45434.1	62794.3	14140.6	130658	10681	24617.5	25529.3	4676.55	51374.5	45449.4	5479.4	16513.5	14978.1	7080.55	12227.9	8206.05	59455.6	7209.7	3291.5	147991	90592.4	38011.8	19139.3	181405	238919	43795.7	695523	76922.6	121620	52212.6	170837	17746	22449	22644.5	319256	127285	16134.5	12916.2	13914.1	19324.8	7499.45	63405.8	658644	3752.1	11853.5	32583.6
cmp0736	403505	259850	205629	245168	204357	152911	162707	154740	199362	237334	154298	200950	230360	242336	151062	81458.6	142299	155973	209641	226645	141395	176641	209953	136495	178709	150086	233484	147498	199183	163334	256974	229948	353362	176145	230412	181228	160100	139348	112789	261529	227098	161629	137384	119783	121365	186146	200412	155894	134011
cmp0737	351828	287127	458553	284978	543445	316233	238651	452408	428346	252334	588676	286672	435099	411707	402800	362501	298511	361710	620074	286374	760098	401663	387998	577560	417133	468549	377530	336832	221474	379619	271169	268641	307673	336916	506846	220373	419902	329057	174779	446755	338679	142721	230137	132337	99303.2	254243	136687	168390	376602
cmp0738	39297.3	83401.6	4278.8	32256	14666.6	3904.75	27124.5	6015.45	16301.6	11030	4248.35	12099.3	10509.3	4258.4	1777.65	9547.3	4620.55	16711.4	2471.75	13155.3	2873.7	2501.45	32203.3	18989.8	10015.8	5382.35	34992.6	51175.3	10677.2	289851	16915.9	76685.5	29178.7	35343.9	7501.85	8568.95	8554.05	97453.4	36060.7	3574.55	3919.75	11043.1	12156.6	3582.9	27329.9	300608	1763	2105.8	7894.8
cmp0739	4.75717e+06	4.9201e+06	5.88882e+06	6.65429e+06	4.49618e+06	4.80519e+06	6.19362e+06	5.4653e+06	6.28239e+06	10440590	5.52578e+06	8.17631e+06	7.49179e+06	7.34189e+06	6.06467e+06	4.11357e+06	4.85483e+06	5.04834e+06	4.29861e+06	8.62516e+06	4.07361e+06	7.61158e+06	7.31236e+06	4.5957e+06	6.05978e+06	5.06386e+06	4.08581e+06	4.07086e+06	6.51871e+06	4.05695e+06	6.14514e+06	7.37377e+06	5638020	5.14973e+06	7.63158e+06	4.30789e+06	3.80164e+06	6.1645e+06	5.92104e+06	6.13098e+06	6236629	5.94508e+06	4.07343e+06	4.77366e+06	3.68581e+06	5.30905e+06	5.71364e+06	3.76993e+06	4.81382e+06
cmp0740	5.52441e+06	4.31776e+06	1.1481e+06	1.98189e+06	1.34597e+06	1.4335e+06	2.45775e+06	1.36163e+06	1.54799e+06	1.49895e+06	1.46869e+06	1189895	1.78425e+06	1.16821e+06	1.66451e+06	1.12915e+06	800935	1.06022e+06	2.10438e+06	886289	1.48336e+06	2.4355e+06	2.56414e+06	1.41735e+06	1.33662e+06	2.24577e+06	4.12398e+06	2.23103e+06	4.94423e+06	4.26871e+06	2.66045e+06	2.64128e+06	1.74545e+06	3.59456e+06	1.40339e+06	1.68553e+06	4.20291e+06	960281	2.35219e+06	3.99438e+06	3.13733e+06	1.639e+06	1.9862e+06	1.33479e+06	3.12188e+06	1.42217e+06	1.66924e+06	1627034	3.66801e+06
cmp0741	503070	472632	711392	701193	688463	835890	725554	560502	855909	719546	749943	689706	1.25042e+06	364018	594715	521400	525616	754287	605380	546391	530044	591764	550930	467432	501306	628309	658244	437373	529870	649286	459226	499330	496507	428098	401773	532262	487320	510103	428089	555328	629424	528191	411349	476271	366492	615356	520145	473725	570680
cmp0742	516016	245104	327588	1.16863e+06	940557	242372	356308	1.17648e+06	1.36083e+06	341819	54838	585594	1.39341e+06	150687	46051.6	56892.1	218490	1.68022e+06	700006	1.22235e+06	704125	451907	1.09498e+06	1.09418e+06	2.45192e+06	1.52548e+06	374295	83924.7	929053	234048	751961	888169	1.54749e+06	91012.3	579703	352068	384206	850967	383031	37788.5	640706	311218	393905	72481	301381	716906	24308.6	212578	597930
cmp0743	35707.3	66139.1	85842.7	117419	100143	75961.4	297492	89922.2	190794	259634	132277	196053	119175	60028.6	88030.9	395380	59156.8	201121	99365	78918.4	176166	208562	138246	114244	214941	256681	217115	270362	420982	129395	296237	300510	202686	330937	169191	119697	181068	179971	312886	182909	481273	537457	308886	273814	177218	72859.9	82695.9	57661.1	468720
cmp0744	267992	218356	344448	151722	577352	380096	345390	184840	275206	262220	167783	355836	357467	176521	125461	400633	256100	167001	391751	641456	246646	208391	298937	281376	172054	105725	505618	713918	675306	840113	799670	295897	242398	388396	202715	439437	331049	662282	1.60078e+06	178744	461813	610869	1.38161e+06	396732	1.95165e+06	408328	374675	309556	232538
cmp0745	363378	338300	297857	166747	495978	301691	180483	372429	188527	201880	418961	376960	285809	320350	266136	306884	147819	733738	304315	215498	639363	573611	526292	386701	310884	427137	814200	610210	414569	304684	292585	141937	344564	206592	195881	585377	384101	315015	263508	395059	602216	254723	296357	405532	350510	125274	289038	103051	432803
cmp0746	5.60392e+06	4.12234e+06	1.31452e+06	2.2497e+06	2.11421e+06	2.00593e+06	2.2949e+06	1.57155e+06	829466	2.36506e+06	1.83472e+06	1.08013e+06	2.37198e+06	1.86503e+06	2.22559e+06	1.58102e+06	2.05761e+06	1.45713e+06	2.09747e+06	2.26902e+06	1.70589e+06	2.10746e+06	1.0552e+06	2.04666e+06	2.07552e+06	2.20858e+06	4.28093e+06	5.03441e+06	5.04222e+06	7.75062e+06	4.94763e+06	4.66605e+06	6.53531e+06	4.83516e+06	2.4177e+06	4.61308e+06	4.54096e+06	6.0183e+06	5.35037e+06	6.8884e+06	6.15825e+06	7.7806e+06	1.14887e+07	1.03002e+07	7.84363e+06	2.15022e+06	5.81847e+06	4.9887e+06	2.16644e+06
cmp0747	37951.8	52518.5	51014.9	59866.5	55344.9	51093.8	44543.9	24576.2	60450	38445.4	32339.2	71326.8	50214.6	42428.1	26750.7	77966.4	53454.8	54629.8	52838.9	39520.7	52901.2	42596.5	42174.8	56986.1	49783.7	38588.1	58472.4	51345.3	43803.3	49853.3	45852.8	38731.6	65709.2	71007.6	52470.9	57216.1	41551.8	34316.4	43948.3	46715.9	54286.7	91385.6	31628.2	36258.1	59576.9	50669.2	36340.9	43515.7	40069.7
cmp0748	3.01612e+06	3.56845e+06	884646	970629	1.52755e+06	908091	1.82706e+06	1.59742e+06	1.34109e+06	2.47799e+06	1.97475e+06	1.02086e+06	885506	1.84367e+06	1.41699e+06	1.44242e+06	1088569	1.8597e+06	1.48934e+06	1.9698e+06	1.81657e+06	2.07201e+06	1.19955e+06	1.08912e+06	1.18965e+06	1.75373e+06	1.99193e+06	2.19214e+06	2.94166e+06	2.01007e+06	2.56941e+06	2.76399e+06	2.83388e+06	3.65377e+06	2.22153e+06	2.77768e+06	2.03268e+06	1.58409e+06	1.29361e+06	2.17285e+06	2.17387e+06	3.45238e+06	1.51305e+06	2.16487e+06	2.87974e+06	1.87908e+06	1.04271e+06	1.31314e+06	1.87299e+06
cmp0749	103292	131009	88034.5	61658.2	141274	113490	75992.9	149723	133516	90793.6	187541	153067	105340	90022.6	121018	131056	59553.1	373970	115936	68433.9	241133	168733	147238	169294	226890	228121	332828	213146	180881	115028	122390	46956.8	89018.6	79391.1	78966.6	233912	114992	100904	98489.7	158776	204469	114315	88297.4	139450	117690	55238.2	89133.8	57493.1	146257
cmp0750	25967.2	30251.5	50996.6	59626.3	66438.6	58462.6	109006	46410.4	35763	63724.5	20523.8	139586	30161	39484.7	209932	72670.1	153611	40800.7	423285	275328	15849.8	19967.9	68056.9	44329.8	54355	16045.4	51126.5	53276.6	151834	103459	379456	245939	33225.1	99805	32244.7	61744.2	25429.6	55536.6	429776	12785.8	125789	118696	262238	51883.2	112175	127834	85155.1	93585.7	35514.7
cmp0751	371620	332141	200939	116147	123997	154618	272142	147669	180322	301278	229666	601023	103430	173875	111892	364899	173364	224148	166437	212206	127069	204017	82518.5	173021	157023	148880	255009	350233	270217	327176	261218	243173	413033	428851	298946	268796	217399	157862	153595	213904	189613	211434	160895	216385	120740	211315	103718	218601	214404
cmp0752	250383	240302	194678	221465	239282	262074	241474	321088	308634	249432	413368	308445	318467	254188	316171	233941	204107	619105	202383	250041	384848	360762	288041	301121	390561	422665	430745	338939	234569	204392	227750	171364	257637	252739	250039	326582	280645	202423	185688	285382	253170	303967	178737	248984	228647	232348	199619	130716	235437
cmp0753	1.54686e+06	2.20687e+06	1.99479e+06	1.85464e+06	1.78644e+06	2.08293e+06	1.5489e+06	2.22259e+06	1.71054e+06	1.28678e+06	1.88432e+06	3.84188e+06	1.56388e+06	2.08464e+06	2.45347e+06	2.02651e+06	2.22113e+06	1.56445e+06	8.34373e+06	2.48808e+06	1.09428e+06	1.65838e+06	791805	4.56791e+06	1.83774e+06	1.13118e+06	3.75221e+06	3.44587e+06	2.83199e+06	1.94838e+06	2.42515e+06	2.03269e+06	1.09827e+06	779240	277079	2.57305e+06	2.20613e+06	3.10808e+06	1.41379e+06	1.33208e+06	3.89819e+06	1.0578e+06	1.62428e+06	657772	901761	518337	986506	542394	2.78811e+06
cmp0754	122251	65050.9	71428.2	86735.2	54542.2	59788.7	110348	115149	202310	75717.4	282528	116362	87363.1	73446.3	134339	63297.3	73993.2	178442	40073.2	65129.6	100104	80570.9	55129.5	90094.3	104223	99754.2	159013	98771.1	54957.2	64830.1	55272	53192.8	114127	79575.6	60367.2	93716	131209	86120.2	78571.8	105920	63637.9	95889.4	97720.2	59707.4	58631.3	117240	52281.8	44787.9	99564.8
cmp0755	359025	219016	194225	86590.1	148408	231437	212198	193726	101662	191046	181330	334904	197960	157340	301738	407912	123618	71250.4	208812	227649	181821	174005	111244	194496	247332	289204	225180	415336	130566	386214	146683	146901	301160	257729	261080	187365	201875	273625	291722	196217	156061	391608	434289	408976	198392	112250	167021	183264	167883
cmp0756	5.26943e+06	7.40538e+06	2.10321e+06	3.74248e+06	3.99905e+06	2.2623e+06	1.64727e+06	2.51526e+06	2.28744e+06	1.91774e+06	3.07197e+06	1.5271e+06	2.66875e+06	2.68985e+06	2.27817e+06	792173	1.9498e+06	1.90731e+06	4.82671e+06	2.2602e+06	2.83352e+06	2.37259e+06	2.41387e+06	2.10479e+06	3.69366e+06	2.08162e+06	2.53279e+06	2.14666e+06	4.50806e+06	2.90416e+06	4.90754e+06	5.57316e+06	1.71773e+06	2.49956e+06	4.83498e+06	3.22996e+06	3.43502e+06	2.10909e+06	1.87728e+06	4.57536e+06	2.70243e+06	3.76654e+06	2.0372e+06	2.71483e+06	3.44779e+06	3.3721e+06	3.53064e+06	3.00145e+06	2.19087e+06
cmp0757	8.12407e+06	7.79015e+06	5.7385e+06	3.67341e+06	4.48438e+06	5.82493e+06	4.08859e+06	3.01315e+06	3.48868e+06	4.13548e+06	3.06008e+06	4.09361e+06	4.87153e+06	2.14068e+06	1.7483e+06	4.15306e+06	3.0773e+06	3.33756e+06	3.47152e+06	6.09468e+06	4.36488e+06	3.61852e+06	3.72473e+06	2.91692e+06	3.02199e+06	3.02038e+06	3.61784e+06	4.8103e+06	2.68088e+06	5.81272e+06	3.20398e+06	4.16225e+06	5.66026e+06	5.78237e+06	4.04927e+06	5.52376e+06	2.81681e+06	6.15762e+06	6.34288e+06	2.42857e+06	3.32662e+06	6.94903e+06	5.70488e+06	5.06507e+06	6.88807e+06	2.61706e+06	4.1993e+06	4.64816e+06	2.52524e+06
cmp0758	2.53937e+06	2.25336e+06	3.19723e+06	1.64146e+06	5.85739e+06	3.56896e+06	3.34772e+06	1.98299e+06	3.00843e+06	3.10984e+06	1.93084e+06	3.58906e+06	3.88105e+06	1.9615e+06	1.51992e+06	4.15257e+06	2.66955e+06	1.8731e+06	4.14659e+06	5.98784e+06	2.61604e+06	2.2617e+06	3.10585e+06	2.99409e+06	1.88705e+06	1.08784e+06	5.2019e+06	6.75302e+06	6.55421e+06	7.85513e+06	7.54323e+06	3.05138e+06	2.79459e+06	3.88742e+06	2.1125e+06	4.43097e+06	3.26045e+06	6.74449e+06	1.38429e+07	1.97547e+06	4.81326e+06	6.56718e+06	1.23732e+07	4.04255e+06	1.75468e+07	4.14923e+06	3.76505e+06	3.36274e+06	2.40988e+06
cmp0759	3.8194e+06	3.86341e+06	2.78057e+06	2.19661e+06	2.46162e+06	3.66168e+06	2.37965e+06	2.06389e+06	1.82933e+06	2.19328e+06	1.41814e+06	2.14774e+06	2.64287e+06	1.24249e+06	990788	2.0459e+06	1.35803e+06	1.70943e+06	2.17202e+06	5.05553e+06	1.83812e+06	1.66179e+06	1.9844e+06	1.91152e+06	1.5518e+06	1.21329e+06	2.09759e+06	3.25238e+06	3.05509e+06	3.76537e+06	3.72299e+06	4.62636e+06	2.49838e+06	2.64022e+06	2.00872e+06	1.95257e+06	1.80528e+06	3.20658e+06	4.40514e+06	1.40905e+06	2.87903e+06	2.2778e+06	3.22441e+06	2.37166e+06	3.16776e+06	2.44203e+06	1.93581e+06	2.75408e+06	1.71276e+06
cmp0760	2.33225e+06	2.22639e+06	2.3172e+06	684578	1.44658e+06	2.5281e+06	929833	752776	967001	774709	423571	1.46737e+06	1.5168e+06	590138	597670	1.3998e+06	717372	610086	1.30717e+06	3.93136e+06	887226	580146	1.32016e+06	1.23454e+06	742766	519620	1.17506e+06	2.23879e+06	1.76068e+06	2.39261e+06	1.88487e+06	3.27101e+06	1.4929e+06	1.42974e+06	922040	1.15394e+06	566270	2.90324e+06	3.17273e+06	534696	901344	548145	1.4023e+06	729008	1.52265e+06	1.2856e+06	702144	251509	622604
cmp0761	708322	736584	508965	416077	466072	703107	459352	390791	345313	434560	297443	453164	543660	252659	200285	401453	264074	349290	457533	961844	363012	317082	376177	359303	299110	241999	403944	641595	603747	706766	746396	889098	462493	510440	405808	363211	361493	640307	829112	257661	534071	430224	567847	418815	575666	425775	332877	501210	300352
cmp0762	965612	844343	399641	480521	694609	1.12928e+06	573850	485195	365318	643675	392136	647663	354669	319409	333251	1.36203e+06	671427	655814	502694	814726	323514	300698	327193	286167	315307	497766	548885	1.94875e+06	540334	808168	431975	464752	738200	839218	202599	1.46161e+06	501482	494380	671724	289920	398943	317803	379716	365421	680159	369716	512454	715878	203464
cmp0763	642245	584591	501158	466278	392259	309716	484936	366585	249675	380749	720083	428045	347696	430079	576638	152882	468335	794553	866531	334472	627292	320136	251267	283051	849809	541005	688140	524306	902063	1.00439e+06	656144	561994	889104	394455	482888	1.52485e+06	1.3033e+06	587366	299781	1.75806e+06	1.4243e+06	798983	573280	768884	569210	392180	407766	310877	1.23775e+06
cmp0764	1.01102e+06	974537	1.0143e+06	298016	628323	1.02289e+06	434826	376539	444557	394499	196985	600271	598438	262650	257323	573779	282399	258683	565169	1.56978e+06	410070	264653	620369	524171	331942	253145	531636	980085	771968	1.07264e+06	771775	1.34517e+06	711912	642704	428703	527686	229528	1.27451e+06	1.38566e+06	299774	444643	304369	734982	404910	838653	733576	382592	139941	344969
cmp0765	196228	190330	142604	108336	119855	166839	121528	114530	120186	152321	95798.4	136862	178199	78742.9	66901	127807	74955	89371.4	124714	239644	109055	91629.7	115301	88220.5	81744.9	67981.4	101453	142869	151866	178984	188648	219417	132141	133325	115223	104804	101111	172333	209131	72550.4	135063	113398	156502	112009	147358	117644	92250.7	131285	83164.7
cmp0766	1.93796e+06	1.38329e+06	1.34691e+06	831671	2.12555e+06	2.11273e+06	932869	700061	801206	1.25408e+06	732867	1.96999e+06	784071	683840	769593	1.65607e+06	945225	682518	1.64506e+06	2.22054e+06	843180	717297	754318	813412	815403	789627	1.88273e+06	5.21885e+06	1.8549e+06	2.71565e+06	1.44653e+06	1.2409e+06	1.78633e+06	2.31942e+06	516893	2.58908e+06	1.17843e+06	2.26989e+06	4.74627e+06	981760	1.2219e+06	992602	2.27312e+06	1.2519e+06	3.48615e+06	994452	1.32303e+06	525439	836682
cmp0767	44716.1	54728.7	31512.2	139357	137232	24185.8	19996.5	49651.6	56862.2	50089.5	3500.4	78623.4	64711.8	93107.9	3693.45	64563.6	325241	20758.5	30896	47291.6	86931.6	26337.9	11005.6	50437.8	22963.1	5245.6	124660	109636	19371.8	29956.3	24276.5	20404	140463	14419.1	23756.3	45152.2	140728	148441	155784	242436	46047.8	161641	21322	163081	135907	111320	15965	73280.2	228221
cmp0768	782176	793487	214268	247365	295835	304928	290289	213217	245021	272731	261841	212731	388814	161786	104143	151651	173216	280140	347037	737447	255755	266754	136473	161353	173683	113157	388738	384456	350036	257698	489926	516083	345922	351924	554279	227334	442261	406712	400802	280592	366154	638827	476932	423304	246750	151468	296136	464550	325878
cmp0769	572960	613879	515773	964210	692111	703745	1.0047e+06	1.41139e+06	1.20775e+06	1.26923e+06	540976	531506	774383	1.24567e+06	885059	398144	835132	880419	1.38336e+06	1.44648e+06	1.35838e+06	971109	1.5041e+06	742992	1192676	725629	1.05169e+06	734406	1.34811e+06	927535	1.39994e+06	1.01561e+06	1.12706e+06	697979	1.01313e+06	1.06727e+06	1.22068e+06	996645	465547	967011	902899	737596	1.10737e+06	781504	1.49956e+06	889992	779066	606826	923029
cmp0770	563318	428364	492873	456036	532739	618845	644354	517122	625103	419932	854796	781585	654149	382884	609785	490734	491664	1.4497e+06	375475	582865	737639	867214	503651	546847	913682	1.09635e+06	1.08549e+06	790746	498430	341701	397763	352897	518026	543692	491637	722785	601682	376676	392140	520998	563081	908936	330072	544064	503871	436256	389623	269219	541939
cmp0771	35390.2	22092.1	116084	277205	261424	214044	266604	336780	952577	334964	119718	226821	369391	137474	76385	187783	53096.7	80202.4	230989	108868	204473	96450.3	152717	72361.4	97312.3	26723.8	178636	120613	72578.2	350973	55842	87825.9	101488	73452.4	25266.4	180090	262505	91177.1	241969	108201	75203.2	78624.2	90985.7	163900	127396	89121.1	109746	88799.4	262785
cmp0772	215043	243836	110086	117777	56087.2	102949	224578	108841	144743	305157	109628	336202	92837.4	137220	126756	184376	113096	201974	87716.8	203039	77948.4	147380	87556.1	92205.4	170504	106393	142900	183299	207461	152740	178404	209195	266602	262361	183176	287161	131265	148075	150418	181622	152143	209281	104558	172776	135041	161447	86013.1	102956	147893
cmp0773	1.13305e+07	9.07122e+06	4.05421e+06	5.5189e+06	4.98754e+06	6.21152e+06	5.67122e+06	4.95988e+06	6.33524e+06	7.38665e+06	5.52308e+06	5.87202e+06	8.42762e+06	3.04818e+06	2.05045e+06	4.95447e+06	4.89935e+06	7.49428e+06	4.67277e+06	8.46892e+06	7.16672e+06	7.27256e+06	4.21436e+06	3.3964e+06	4.03988e+06	5.08255e+06	4.13337e+06	3.59563e+06	3.32715e+06	4.51657e+06	3.73615e+06	5.1008e+06	6.6385e+06	5.76215e+06	7.09753e+06	5.87533e+06	4.19309e+06	5.70432e+06	5.32398e+06	3.16031e+06	4.35308e+06	1.20857e+07	7.81263e+06	8.48199e+06	5.9417e+06	2.02746e+06	6.25413e+06	7.56619e+06	4.71715e+06
cmp0774	326904	224225	233505	532813	529749	33125.2	346090	287948	740162	389727	31340.3	627228	57521.5	18030	2511	32002.3	144100	258190	518574	942114	740721	297992	385158	135515	92781.5	47567.6	984301	97540.9	279638	254279	600932	293243	131531	7073.5	25408	501024	168625	92320.4	405816	12835.6	200367	353044	521025	136632	308265	96449.5	24981.5	533884	87243.9
cmp0775	66844.7	71781.4	61997.7	36466.4	88659.4	83880.5	47299.4	89943.9	93246.7	52789.1	164112	125073	71001.2	66509.4	91400.5	88746.4	56961.3	212654	94474.9	62798.3	145581	106772	96837.6	107895	128672	153812	178835	106739	78322.9	86367.3	82406.2	33395.2	69995.3	54137.8	48835.6	153563	73989.5	65101.5	62610.7	77864.5	112598	88485.9	47326.5	64015.4	58962.4	40405.8	50913.7	24386.4	90013
cmp0776	5.12682e+06	4.39516e+06	4.69329e+06	1.15671e+06	1.79303e+06	4.66862e+06	1.90243e+06	1.06406e+06	1.25051e+06	1.01755e+06	460914	1.80686e+06	1.64177e+06	768919	774225	1.86881e+06	719946	887564	1.60575e+06	7.33353e+06	1.3801e+06	941698	2.50354e+06	2.64074e+06	1.1421e+06	826187	2.14307e+06	4.07453e+06	3.15812e+06	5.138e+06	3.26166e+06	7.99707e+06	2.87161e+06	2.57016e+06	1.39785e+06	1.20615e+06	664914	7.13988e+06	4.79844e+06	790660	1.60001e+06	863883	2.81149e+06	1.35055e+06	2.11923e+06	4.27548e+06	1.26071e+06	614565	1.23474e+06
cmp0777	588001	472563	518373	516915	515863	625230	724214	636938	759834	572182	1077930	814528	811887	532714	738118	504867	561069	1.25648e+06	385892	604651	737139	848905	516480	626997	985039	940734	1.04316e+06	853161	516646	375414	358760	356442	580132	511360	557424	679945	624744	395970	398922	556789	578213	736563	358935	473387	515555	458553	400012	250577	592432
cmp0778	191968	241754	181014	137006	359464	176824	446647	476561	233663	682588	425447	561681	207524	355856	102408	639534	598700	422665	560268	457231	1.74782e+06	437243	163669	130576	220893	197031	397561	412459	1.60848e+06	448053	1.85599e+06	1.34264e+06	481853	1.30694e+06	255031	773317	486695	113119	6.41752e+06	617187	871334	4.8793e+06	2.89055e+06	1.74551e+06	2.84398e+06	160829	186953	378892	155484
cmp0779	311091	430920	931662	892241	816290	749545	419047	573000	719289	819897	494834	1.88163e+06	273046	971975	694639	1.26441e+06	976946	169441	1.97046e+06	740268	297108	305309	198613	2.30461e+06	1.07534e+06	162328	1.23018e+06	912224	1.57729e+06	480297	1.49013e+06	1.36698e+06	245015	347258	14779.2	313596	242564	1.37787e+06	286113	70730.1	856692	943727	481929	47073.1	28950.5	461045	91079.1	170998	568076
cmp0780	61383.3	105873	79603.1	67818.6	237962	50725.8	43924.6	244876	174820	76387.6	128594	122213	30131.2	80844.4	33703.2	62570.2	89418.6	515230	227061	676431	396510	32105.8	110026	68304.4	50829.7	13308.1	71825.5	25167.3	41634.6	114382	80939.9	40357.4	13639.1	68192.1	63662.1	28193.4	88477.9	17333.3	16855	28923.5	15080.2	40507.3	53713.2	26535	68743.6	75912.7	46828.6	30391.8	46741.4
cmp0781	1.04419e+06	1.02263e+06	1.3502e+06	1024347	1.82657e+06	1.57731e+06	730902	1298488	1.58524e+06	896896	2.04861e+06	1.23777e+06	1.53838e+06	1.29074e+06	1.63051e+06	1.15733e+06	1.10087e+06	1.13248e+06	1.89027e+06	929930	2.26209e+06	1.13414e+06	1.45277e+06	2.00291e+06	1.65331e+06	1.77876e+06	1.59057e+06	1.19569e+06	1.43379e+06	1.46961e+06	1.40776e+06	1.47749e+06	1.17132e+06	1.19064e+06	1.54427e+06	978175	1.63799e+06	1.38032e+06	1.3931e+06	1.32343e+06	1635419	1.48081e+06	1.26512e+06	1.01962e+06	1.32508e+06	1.72769e+06	1.41832e+06	1.56789e+06	1.46988e+06
cmp0782	33240.3	21940.5	9362.34	45345.6	17039.4	43160.8	34806.3	42475.5	195846	45337.5	23950.8	403252	16652.4	23023.8	25882.9	68614.7	21112.5	94174.4	24585	28316.3	39342.3	45475.8	13725	44153.9	18566.2	24078.3	82581	48430.3	60383.5	84783	95693.5	72818.1	9510.75	43932.1	5439.05	41585.8	220540	67898.1	136477	190870	87074.5	70438.6	36506.6	86508.1	43696.6	137126	39094	40753.8	31915.3
cmp0783	192382	55115.2	13482.8	48149	4784.45	66822.6	16122	12404.6	38921.4	42226	329798	29830.2	19263.5	42306.6	20858.6	82899.8	53645.8	110007	5111	79267.9	13758.7	52851.9	11724.5	5123.85	4563.7	17091.7	5855.4	5689.45	12956	86752.8	20972.2	85441.3	24351.8	76159.1	9519.7	771230	106612	14642.5	11017.2	223677	24873.3	202647	4039.05	80560.3	423497	5082	84026.3	50468.2	119403
cmp0784	63104.4	9954.1	13710.6	9111.6	11441.9	7265.1	9895.85	12171.6	46407.3	58035.4	67401.6	29897.7	23573.2	24415.8	12952.9	23245.7	10212	21662.2	1148.2	15560	30084.8	14510.6	7221.2	4212.95	8356.4	4198.8	11425.4	6378.05	4554.4	11945.2	18623.5	22460.7	3763.4	5324.3	3815.45	219806	29907.2	6887.45	8405.8	33856.6	8212	124756	2178.7	2294.8	95274.4	10666.5	5674.8	14132.5	23338.2
cmp0785	5237.7	3656.1	105601	119092	141267	95479.9	56452.1	95613.1	127076	124454	140336	92467.7	211280	91359.4	122794	53791.3	64939.7	75242.9	16629	135199	107206	119329	175325	103220	143059	107160	31948.2	44494.9	34587.6	15579.4	58365.6	60465.2	45905.5	24151.5	296520	48815.5	67873.6	104752	106990	42597.2	28757	82743	71847.6	50971.1	70308.4	126198	109879	55427.4	72078.1
cmp0786	4.15189e+06	4.88257e+06	1.8709e+06	2.25014e+06	2.03491e+06	3.76345e+06	3.14069e+06	2.8955e+06	3.10934e+06	3.88903e+06	3.27956e+06	3.02265e+06	3.86862e+06	1.86825e+06	1.20627e+06	2.10467e+06	1.39467e+06	2.77466e+06	2.02091e+06	5.25692e+06	2.73085e+06	3.08392e+06	2.25252e+06	1.50527e+06	2.02493e+06	1.9801e+06	1.76684e+06	1.93205e+06	2.75161e+06	2.90336e+06	3.36051e+06	4.83715e+06	2.59985e+06	2.5834e+06	3.50388e+06	1.77695e+06	2.89051e+06	2.86159e+06	3.89683e+06	1.95528e+06	3.06885e+06	3.50128e+06	4.12004e+06	3.74949e+06	2.89777e+06	1.86665e+06	2.80738e+06	3.41516e+06	2.43718e+06
cmp0787	38979.6	57023.2	22156.3	20544.4	133345	22019	16364.8	24894.1	43991.7	27623.2	23029.2	39949.8	6168.35	15945.4	557.6	29757.5	39481.3	13393.5	38480.8	39469.3	102927	57496.4	12209.3	20951.8	7601.8	6477.6	48458.8	61681.8	29191.2	39547.1	27967.2	33425.7	47775.1	22483.4	21202.2	5778.85	64142.6	15564.5	43386.3	86758.9	27429.5	21718.9	16981.5	63164.5	45862.1	15881.6	17169.6	66187.3	182082
cmp0788	1.93426e+06	1.52248e+06	291442	721697	138730	400396	1.95966e+06	448118	132407	2.29844e+06	779119	1.35859e+06	201363	656388	432975	1.63403e+06	1.11832e+06	118021	292879	1.01905e+06	172530	534629	142289	261382	637198	395704	429676	2.00145e+06	258612	756055	134973	183545	236347	673913	203172	1.41243e+06	478740	281080	361060	795308	222781	708958	381485	1.08152e+06	162166	140820	295927	743719	115432
cmp0789	9641.35	9596.35	18550.8	12425	20025.5	10976.7	3767	33067.1	3061.65	371.9	6290.4	34283.5	5236.95	22797.6	71723.6	66758.6	68865.6	1410.05	351596	28994.5	3271.65	954.8	5674.05	13602.9	6344.4	985	16784.5	22915.8	51359.3	10777	61880.4	34572.2	3596.5	2740.85	831.15	55951.6	3068.65	18701.3	30000.8	1087.7	13104.3	29329.1	15963.7	926.85	374.55	2752.05	5489.35	17599.8	2378.65
cmp0790	81437.9	29817.3	46162.9	46591.9	62433.8	27197	24975.2	39309.4	53218.8	41011.1	56038.7	44772.4	54168	66375.9	38784.7	21980.1	37091.8	41545.8	60384.1	35853.6	45261.1	35117.1	42564.9	33422.1	39168.3	35588.3	66187.6	38143.2	46296.3	42504.3	58447.6	41980.9	77897.3	39429.7	45984.7	36675.7	41048.2	25895.2	19199.5	56492.2	35821.8	20881.1	22737.8	13001.1	14955.9	27015.6	18328.2	17764.4	22167.3
cmp0791	1.50594e+06	1.55142e+06	1.25469e+06	862894	1.96105e+06	1.39826e+06	1.0919e+06	1.81782e+06	1.4885e+06	1.32954e+06	3.07165e+06	2.5728e+06	1.81707e+06	1.90464e+06	1.88272e+06	1.9191e+06	1.08631e+06	3.76557e+06	1865195	1.24675e+06	3.11082e+06	2.48982e+06	2.11249e+06	2.34101e+06	1.9612e+06	2624204	3.53208e+06	2751506	2.15308e+06	1.6424e+06	1.48741e+06	816022	1.67605e+06	1.38009e+06	1.09611e+06	2.81748e+06	2.01474e+06	1.48346e+06	1.13448e+06	1.97564e+06	2.55603e+06	1.55156e+06	1.09709e+06	1.6567e+06	1.65234e+06	788708	1.23937e+06	605170	1.73156e+06
cmp0792	302381	539834	27536.3	125880	66488.4	27490.8	66542	7273.1	21954.7	49456.6	2758.95	24235.5	40031.9	5128.05	6641.7	10082.1	3383.45	19120.7	10844.8	92359.8	4201	1363.15	103882	79688	22438.8	13237.9	146070	177558	36119.6	1.04296e+06	44529.6	131091	61889.1	99496.8	17234.2	9927.4	29783.8	255912	109580	7387.25	9505.95	30628.5	50607.1	14746.5	32714.6	1.00261e+06	3337.9	6392.9	23691.3
cmp0793	26602.3	26561.6	218153	115113	150541	198638	52857.5	20206	92702.6	67441	19903.8	27580.1	127954	14685.5	49251.6	80226.8	7519.25	72482.4	16566.4	25832.7	82996.3	113759	78499.9	89536.2	390805	98024.1	235360	156970	39313.2	70978.8	28791.2	24615.4	166935	102926	91587.4	56695.2	29496.8	67922.5	43448.8	91566	52580.3	79934.4	14670.2	23163.3	52239.2	225653	7695.3	50393.8	22574.9
cmp0794	#VALUE!	1371.4	1083	1929.3	9856.95	2753.05	2543.6	1887.05	4944.05	2540.4	3679.15	1619.5	9276.4	1643.7	1381.8	7352	2745.9	1897.85	7380.55	15326	1933.95	#VALUE!	3800.85	4501.5	1397.05	#VALUE!	2809.6	8990.25	28684.5	56115.8	13544.4	96245.5	24363	12878.9	1612.9	2976.65	847.05	61206.7	139322	#VALUE!	11883.5	5946.85	8675.05	2701.7	48939.2	12978.2	2689.45	2959.05	3252.9
cmp0795	140562	170453	126152	167142	225018	94831.9	206113	167858	639051	228023	25239.3	119871	306402	52048.7	35509.9	94879.6	130878	340569	386008	224748	149529	350068	383362	745944	284578	304322	370338	54798.1	275073	269828	331244	229057	85789.4	60327.5	93244.1	329714	110071	265585	443339	90686.3	178789	368895	164193	83121.9	69514.1	566955	17623.8	139917	405915
cmp0796	55494.9	34938.8	49028.1	36145.8	78467.2	28340.2	30334.7	48008.9	52073.2	31715	51657.9	34286.3	50415.2	52319.3	37638.9	25137.5	27703	40143.7	70112.4	36142	70136.4	45908.2	46323.3	57204.3	45817.2	46549.2	61850.2	37123.7	27837	39901.3	40073.7	49564.7	49275.8	38744.8	61915.7	21913.7	43631.1	30004	18804.2	61120.9	47999.6	22331.8	32084.5	18059.2	9144.45	31040.4	19263.8	23555.5	42399
cmp0797	23672.8	28209	10985.5	21869.9	51095.8	15597.2	11518.5	14250.9	6633.7	14512.2	10717	25439.9	5720.95	23009.9	1102.65	23158.4	40272.9	6145.15	16124.1	10567.4	14119.4	13343.4	3982.8	5389.75	8718.45	1097.65	45281.2	40504.2	17026.4	17222.3	19068.4	25353.3	76112.6	21095.3	6901.6	8738.7	49324.7	14945.1	16882.8	43259.4	12488.2	22126.6	13617.4	24628.5	14658.4	22069	13445.4	27021.2	52598.6
cmp0798	214458	147150	128268	197150	132574	103041	93565.7	83430.6	129452	138235	79699.2	120589	137567	148916	92604.1	44766.2	72115.7	100967	119937	150669	83007.5	108757	138107	70045.1	108232	99278.7	151567	87669.5	134084	88286.7	176817	155541	217194	108249	172669	95703.3	85095.6	90345.5	60999.4	149261	118328	110014	73906.1	65486.6	65002.4	106764	127085	88303.6	83998.7
cmp0799	183195	140683	35373.8	24527.5	27209.8	3644.6	26526.3	9559.85	54528.5	14707.4	2806	17452.5	14152.4	5639.45	1952.65	3103	19671	174207	153212	44957.8	17205	36321.1	159612	15200.9	105562	13793.8	158958	25832.1	95587.4	353224	205334	173492	15420.6	5342.85	121693	65512.4	298835	51512.1	44935.3	75389.2	134668	48745	61516.2	55475.6	145000	218271	7579.75	82501.5	91483.3
cmp0800	2.48133e+06	2513801	3.79141e+06	4.81267e+06	2.9618e+06	3.4994e+06	4.42112e+06	4.05298e+06	4.97427e+06	7.75895e+06	3.4488e+06	5.38631e+06	5.86992e+06	5.22662e+06	4.69954e+06	2.17135e+06	3.14908e+06	3.57274e+06	2.97673e+06	6.72996e+06	2.78604e+06	5.9275e+06	5.96897e+06	2.95474e+06	4.39927e+06	3.48333e+06	2.40266e+06	2.24356e+06	4.39472e+06	2.42275e+06	4.62754e+06	5.4951e+06	3.93724e+06	3.31564e+06	6.00446e+06	2259916	2.24434e+06	4.80579e+06	3.77636e+06	4.00432e+06	4.18739e+06	3.57207e+06	2.45663e+06	2.78777e+06	2.24552e+06	3.66839e+06	4.01461e+06	2.22039e+06	3.24834e+06
cmp0801	25686.8	29429.5	2674.75	35299.9	11229.5	3745.45	1077.7	15245.4	14431.6	4548.05	6961.05	1069.75	11647.3	18182.8	4550.75	#VALUE!	12177.8	19279.6	36605.2	8021.5	14713.6	5083.2	14043.5	1202.85	11417.5	1341.1	12033.6	3078.6	42805	16075	55376.1	44422.2	1606.05	4011.4	9365.15	37738	42266.8	4680.4	2934.97	67975.2	13649.5	6641.68	13772.4	6422.7	20460	16853	27267	13175.3	15779.8
cmp0802	601328	580799	134175	156085	95401.8	120483	122352	231037	78579.4	183297	130184	84265.3	52376.8	136395	111558	80399.1	152963	136087	228683	147473	206312	205537	72346.1	74820.3	205985	79597.5	323335	131945	414566	349637	195304	343780	178229	285917	95382.4	197960	309068	136365	70721.1	466549	441962	61446.3	183054	186534	92083.4	78810	119282	174931	169313
cmp0803	80075.2	42385.5	56823.3	57290.2	79145.2	44964.3	39361.4	47701.4	66042.5	37150.2	45988.4	43946.6	59794.6	53578.6	42401.4	18689.7	40651.7	58340.2	70200	50910.6	53209.8	52960.3	47864.5	40713.7	57582.2	50114.7	73469.8	43326.4	50899.7	59618.9	70477.2	57046	92398.9	44862.2	67546.4	41611.1	49033	45706.4	23625.6	61497.7	52896.8	28427	33227	21710.2	18636.1	45183.4	32054.5	30708.5	49640.4
cmp0804	74226.7	68129.7	68860.5	139119	104789	111368	315719	175186	271181	255107	299282	188478	75892.6	96865.3	81921.7	255302	102846	22399.8	140763	104730	89774.1	401838	121359	98146.8	258528	197898	160682	100556	32590.8	214061	23779.1	333576	352939	374872	103102	2438.47	448893	212226	60102.2	296196	43964.1	28695.8	33080.1	32467.8	17510	61873.2	139502	9974.67	122739
cmp0805	52025.1	42581.5	51585.4	29949	60396.6	57557.3	22026.6	25487.6	56776.5	26075.2	19151.4	27857.5	38166.8	26003.8	11171.4	53418.1	54960.1	58206	31678.3	86733.3	14601.8	15613.7	31197	19226.2	12560.5	8245.64	55885.9	60115.2	103334	41747.4	89289.4	117880	93201.3	36030.7	16980.3	26716.9	19600.2	159556	274177	13840.7	42456.3	46148.9	119512	37096.5	264821	57547.2	36603	25479.5	10703.7
cmp0806	266491	271276	211854	176770	358751	265247	191770	279818	214776	159320	339569	283483	193877	256695	204221	249577	142812	543847	284484	194918	531660	405032	315518	386575	323484	431441	583953	500261	351387	296973	239287	143579	281938	221682	160822	460418	315387	258553	210826	349457	476675	302495	228810	292611	324262	151064	278844	108220	348900
cmp0807	77226.4	79385.3	132345	37721.4	73579.6	128231	14997.4	35109.3	55179.7	26728.4	14924.5	26667.5	40109.2	23687.1	19175	47961.4	63453.7	58624.6	67400.8	193018	27064.1	24049.4	42859.2	42549	15486.5	15027.7	77518.6	75404.5	382248	42273.9	196668	905512	130547	43781.1	42714.7	22365	10575.1	255909	244745	23553.4	58573.8	33002.9	57421.6	38399	140070	60760	52998.5	15724.7	9572.38
cmp0809	316853	395173	177279	173195	78674.5	155357	351746	146980	170695	502547	148724	711301	124815	230337	146040	280224	200340	233396	117623	325597	67323.4	250580	117231	121991	186868	127450	181674	232775	290696	266439	298421	288845	440560	418646	314230	349707	167220	231596	202958	240318	178289	293608	137518	283965	136185	228650	148808	160494	204954
cmp0810	48610.4	34562	22305.5	54701.5	24611.8	43721.2	21605.5	50678.7	30790.6	12510	37183.6	63032.2	29499.7	91624.2	38905.3	19485.7	58206.9	54167.6	14778.5	34320.3	40042.6	16394.5	36549	22557.9	28514.9	18594.5	45932.5	8427.65	28809.7	196080	37209.7	30534.2	24191.4	14402	200965	29852.1	30065.1	53029.9	17710.1	6006.05	35415.6	18815.7	462399	298749	455889	41856.6	400612	192602	21033
cmp0811	491030	564769	533586	458721	457344	468218	527079	681940	469990	395851	523039	360706	565916	509659	829643	261545	381087	987497	579480	519078	738152	681279	616059	593476	699015	1.16959e+06	814395	371978	534332	307651	557411	337534	461065	449557	645970	952761	791628	480864	493669	461513	658462	528068	570997	525499	750587	437463	454741	282550	629949
cmp0812	39699.2	35756.9	21276.5	38737.3	26741	21250.2	20421.2	23453	26491.9	37410	19428.1	31954	32150.5	33219.7	20006.4	8781.5	16028.4	23785.6	23415	33832.2	17962.7	32524.8	31102.3	15533.5	23323.9	19422.9	28558.2	15967.9	29118.7	19913.1	41552.1	33969.6	57241.4	25919.5	32398.4	20962.6	16178.2	17770.2	13921.9	32829.8	24544.2	31002	15998.4	15401.9	12478.5	29440.5	29906.8	18078.3	20982.7
cmp0813	757338	435702	334982	387464	605344	536842	329846	884776	724222	614543	801210	439689	356606	396189	331342	374615	465914	806761	842532	367438	603569	394087	245126	400922	471819	517462	801266	623235	363799	385416	705062	278074	446857	668645	299111	816482	402581	456239	395721	442412	614856	507289	243216	593705	363566	531777	403116	455875	564342
cmp0814	48589.3	45720.6	112491	87103.3	151725	99737.3	62954.5	146178	165201	96103.9	221384	115784	194540	167172	153924	79558.7	103773	155275	143642	101157	182420	138328	146884	144849	115916	127095	92803.1	63293.1	76427.2	84278	82985.5	102680	76961.9	72660.3	163491	49728.6	106007	78600.9	56452.9	102619	96888.3	31700.9	50915.5	31448.2	21979.9	61893.3	27159.3	30238.3	85242.4
cmp0816	395579	351872	247170	291649	312984	246154	315428	520916	380442	472394	329025	150601	392810	351536	207937	179766	349248	385957	548801	415634	521252	348714	509790	309657	340318	295679	336292	245127	307695	245411	374380	372374	321592	202423	379508	312603	507431	266745	223181	388164	392457	237075	326364	256499	313467	357370	204891	193237	378617
cmp0817	33810.1	18724.2	31933	22950.9	26666	11317.5	5380.61	8267.62	16638.3	16236	14068.1	26920.2	21401.5	13789.7	9259.15	7003.13	11428.8	4956.2	12168.8	9882.61	17298.1	11148	10705.6	7932.05	11072.7	7872.55	8790.72	13386.8	8427.05	17626.9	11748.8	13064.1	16419.6	48358.1	12412.1	11045.1	8454.67	8429.48	9383.75	1872.35	11053.5	10956.9	16088.6	9081.9	14796.4	5700.68	9419.81	5584.98	8717.39
cmp0818	319715	352879	120476	573734	344772	235778	270235	400708	513042	308483	78479.1	131378	59331	55893	288222	411203	486785	227438	569579	253978	200328	588738	85740.2	272365	79968.6	48617.4	30718.9	106488	75591.4	162652	63522.6	66778.2	281275	479576	13638.3	272784	166042	64040.7	69397.2	132152	28572.4	75938.8	214054	5925.6	2674.84	97227.5	279089	356074	19508.8
cmp0819	5289.85	7926.25	9400.2	37772.6	30549.7	24421.6	31243.9	11052.6	59061.4	11608.3	13059.4	43269.6	17528.8	17664.6	17322	24687.3	8102.95	11625	17427.5	32068.1	37790	22372.5	13791.8	18671.9	23577	36606.8	25175.4	9272.95	32746	48322.5	34189.8	27997.1	22011.8	29045.5	22838.5	87574	24655.5	19524.6	81177.1	27919.1	37897.8	6708.4	33321.7	11043.4	5007.35	35066.3	14741.8	12957.8	114593
cmp0820	2230.44	3171.21	2425.8	962.74	1964.14	117.915	1126.81	1316.49	1081	2039.17	775.866	418.646	9024.89	3755.81	1253.26	601.545	1124.88	1552.4	529.992	1252.05	4788.21	3092.33	854.281	5723.59	2820.14	11791.8	8022.15	4895.25	622.216	3554.96	830.681	3439.51	1856.06	1663.93	7732.25	593.511	2641.13	2426.77	2976.59	3524.16	2078.17	6442	8543.31	3779.78	1911.63	5309.29	176.999	694.396	3888.83
cmp0821	28822.7	24171.5	7334.95	11577.1	21609	49672.6	11138	10002	20496.6	17991.4	21292.5	21895	10755.5	9034.15	9319.8	40360.2	8032.75	7879.85	23109.2	17486.4	14136.8	29600.2	4537.2	16407.9	12419.4	38760.2	25282.2	31860	30696.9	8045.75	19901.3	23732.3	11732.2	34089.5	24528.2	42187.2	8739.6	12535.4	20547.2	25074.8	25401.8	34077.7	19244.5	20990.2	25413.8	13051.2	11787.3	14225.1	20362.9
cmp0822	47805.5	30719.7	55706.1	47032.3	53225.7	31594.3	23330.1	14412.1	73084.8	27302	7043.95	67437.8	34485.8	25030.5	36868.5	6274.25	11363.4	43153.9	9427.35	51926.4	42415.1	7134.65	108766	81221.5	38264.2	30289.8	34910.5	8925.05	43586.9	80982.6	94642.1	130031	84263.8	42438	20245	60573.8	19292.5	24002.9	6772.5	31279.2	86723.1	43224.8	28578.6	5001.6	10910.8	79453.9	11234.1	62344	157321
cmp0823	75361.7	65837.4	71995	94865.5	96380.6	197799	205816	206159	45725.1	105365	128775	101096	200252	133721	90625.6	110604	116832	73270	65344.1	89269.9	62552.3	104110	161097	67944.2	98071.5	55709.8	84879.2	76098.2	32678.9	50766.9	45290.9	32708.6	227370	36130.8	87065.7	135360	129383	154722	82179.6	84127.7	52652.8	81461.6	150137	292357	224990	60242.7	68684.6	14080.3	47258.1
cmp0824	44343.4	52279.4	51811.8	98715.6	70729.2	68731.4	99335.8	53128.8	103775	55947.2	60137.3	70157.1	108968	61759	63220.9	71170.9	110365	120946	77201.6	112292	89263.9	101153	83929	82859.1	90898.9	230046	100028	74594.3	55351.7	59089.9	57532.5	62665.4	66198.7	99361.8	104977	95965.3	72267.6	44979.5	43074.9	75285.3	81726.1	133145	52791.8	64495.1	60492.8	86079.9	69377.3	87292.3	78282.3
cmp0825	3392.97	3755.83	3758.06	4266.94	3144.82	4627.04	7055.58	3536.18	5565.28	3353.47	2963.43	2699.41	10108.7	2561.44	4013.01	3450.54	4977.69	4334.44	1697	3801.19	6145.7	4341.07	1848.79	5141.19	4610.5	18648.4	6438.01	5095.25	1158.73	1231.8	3476.14	5069.4	2403.76	4578.46	10143.5	4696.06	3687.01	3834.84	3083.22	5592.54	1759.06	7756.23	1391.08	3343.08	4702.56	3591.72	1274.76	3590.44	2687.08
cmp0826	55884.7	72580.6	49081.6	98919.3	100953	69526.2	121168	152802	72146.2	72327.3	251691	88117.9	55722.7	77986.9	68995	46512.8	118514	82205.6	106482	111181	101048	174540	50145.1	54674.2	109277	3632.15	232799	210853	328080	887318	281991	325716	212814	284387	56512.4	231436	37939.2	367743	607621	74180.1	249549	311232	252087	110104	472241	374832	75453.7	42986.7	148157
cmp0827	348325	318481	220718	342462	242137	294155	348210	185759	313520	148745	259921	396586	344914	206357	164635	498796	343075	665727	299736	182474	320710	294634	227449	351621	301061	318707	196756	226826	883636	477852	633237	907131	542729	541674	261952	400430	326054	505569	358478	811913	1.18149e+06	416532	160308	337360	485419	204959	312928	536521	670993
cmp0828	898919	668440	14875.9	18833.4	15132.4	25528.7	29442.2	434489	262391	7034.9	10215.6	769080	26327.2	27324.2	184641	154524	19683.2	106817	8275.45	12795.4	32784.4	12658.2	34213	37701	396836	6070.4	325228	53101	1.19335e+06	28120.3	1.4544e+06	895495	111408	1236.15	5242.9	10158.6	335127	133040	6017.05	118694	1.21375e+06	28303.5	20722.6	35891.7	21906	8833.8	137992	3565.25	14451.5
cmp0829	54058.9	29641.2	98925.6	195607	55477.3	79836.3	19913.8	37404.2	45196.8	16252.4	37729.9	49867.6	105614	66114.5	82533.3	21282.2	55199.3	89498	17829	25529.8	36723.8	20639.5	93960.8	94316.8	514387	46662.6	56597.1	22856.8	30361	211463	62216.7	540480	157347	33780.2	22306.3	22385.1	60991.4	36102	25771	28144	24201	46973.3	27135.1	20400.8	93956.7	90698.9	30580.5	18824.2	45711.8
cmp0830	1.63401e+06	109124	775887	502103	1.33872e+06	421145	330338	946602	454190	609589	1.01878e+06	686506	643860	1.15998e+06	300860	92425.3	1.04169e+06	63265.8	1.76542e+06	1.25693e+06	843285	235880	604377	228931	389864	242849	1.03746e+06	792360	703470	471696	316821	386725	491144	1.55541e+06	366248	1.87219e+06	1.48965e+06	546846	152854	1.08166e+06	428795	150668	150032	216742	760179	902076	639608	712264	564912
cmp0831	219842	321157	751443	414773	249962	736247	901423	196912	110847	360520	380621	1.46478e+06	695118	366818	329508	442804	319838	67865.2	88989.3	92781.9	329654	235706	412708	499212	435770	300348	772976	720902	59720.4	379946	100436	63555.2	1.11878e+06	44503.8	302768	130674	751676	492758	49955.2	381360	93243.1	83578.6	58871	132470	77402.5	433997	210108	23210.2	872475
cmp0832	149519	125616	611059	583400	478240	1.1493e+06	666685	342984	713837	492885	973487	1.20074e+06	673225	781767	772124	962638	514956	311948	805429	807227	1.1783e+06	1.23114e+06	534884	1.04671e+06	859381	1.30148e+06	450267	215944	425502	1.14225e+06	422407	388500	632062	762596	780898	694975	361600	363223	651361	378301	413156	583132	1.48884e+06	389607	288208	1.47182e+06	826949	494673	2.89592e+06
cmp0833	7238.35	1404.7	1770.05	3340.5	6519.3	2281.05	8126.5	9116.2	12300.5	19339.1	8803.9	10768.8	36481.9	2039.55	6678.75	20562.5	5109.65	18147	5283.65	31612	4608.4	11769.8	4942.35	9164.5	7149.7	5735.05	18455	38397.6	135136	56023.3	68204.6	91980.9	160263	112930	11786.2	51346.7	6187.35	24440.5	229378	7831.25	57228.8	36805.7	123219	53818.8	107349	11090.9	7161.2	7965.65	19648.6
cmp0834	969036	961383	1.14098e+06	1.35695e+06	884322	979340	1.18313e+06	1.19742e+06	1.29377e+06	1.85504e+06	1.07183e+06	1.54759e+06	1.35352e+06	1.38168e+06	1.1882e+06	781559	925443	963913	840778	1.56726e+06	861821	1.48865e+06	1.48627e+06	877548	1.27809e+06	1.05566e+06	810829	930340	1.35951e+06	885286	1.42621e+06	1.48306e+06	1.13299e+06	1.00145e+06	1.48951e+06	893563	817493	1.14625e+06	1.16877e+06	1.30028e+06	1.28488e+06	1.16007e+06	835334	984668	840749	1.09258e+06	1.14654e+06	831010	988664
cmp0835	906526	825686	990636	1193614	780195	920044	1.03896e+06	1.02561e+06	1.08868e+06	1.84032e+06	1.00683e+06	1.40255e+06	1.39679e+06	1.23201e+06	1.09872e+06	727831	816152	841848	785966	1.41461e+06	810394	1.38824e+06	1.39383e+06	857019	1.11566e+06	1.00953e+06	794061	854386	1.22851e+06	792701	1.29298e+06	1.38373e+06	1.00326e+06	929950	1.31782e+06	841606	785079	1.02764e+06	1.06687e+06	1.12951e+06	1.2127e+06	1.12524e+06	792897	938302	857946	1.01036e+06	1.02902e+06	761220	887963
cmp0836	24076.9	17973.2	9716.3	944.2	714.2	15345.1	1124.5	12244.9	10183.5	1571.8	5771.85	575730	27040.5	11788.1	122945	149366	3885.9	7174.45	4198.35	13465.1	37708.8	9176.5	931.8	25790.4	307010	3469	10405.9	1141.85	29738.2	1854.1	20639.2	24232.2	7630.45	1881.3	21695.1	38620.4	16036	2597.65	430.2	2571.05	34609.4	53409	24308	1640.35	2346.7	16977.2	199925	1664.15	10502
cmp0837	35279	47399.8	54456	24749.2	22521.2	31554.3	12190	19119	11653.6	13013	12836.5	11764.8	25625.5	15121	20393.6	12524.8	26874.6	8483.75	21436.1	34624	18369	8178.58	42591.9	35036	10098.5	8907.14	18316.9	18807.2	19729.2	14070.2	18175.3	17791.9	20432.5	28204.9	27488.8	9190.49	13048.5	24040.7	7701.75	13107.8	9026.85	9594.91	10721.2	3215.02	11680.5	38001.5	31713.5	5746.65	13602.2
cmp0838	46224.4	23599.7	20020.5	22742.5	12996.7	79718.1	106749	49400.8	100599	70590.1	28615.5	61182.7	53422.9	33707.4	2229.4	80733.4	12275.6	16482.6	12624.2	47392.8	5334.05	32431.7	25143.3	17137.7	11894	50973.7	15948	43166.6	62947.1	19257.2	53644	46035.4	16659.6	29763	26892.7	8967	43301.3	12773.5	12310	41826.6	84504.4	74765.9	24379.6	14346.6	22723.8	22466.8	13757.2	49742.1	45163.6
cmp0839	3498	1735.4	1897.87	4769.17	4947.5	5251.1	7770.8	12891.2	3171.21	6647.79	16503	17364.9	16174.7	7825.85	7793.6	11647.1	10717	8570.4	4199.7	9869.45	4396.2	12761.4	4180.1	9504.44	7496.65	41195.2	7349.05	3850.15	7702.6	16117	3878.8	5418.1	18103	7326	9118	6960.65	2782.75	8396.95	10866.4	11240.5	6805.95	31146.7	10207.9	7136	4164.65	29715.7	7058.88	1904.85	18188.4
cmp0840	2.03141e+06	1.0525e+06	552156	494588	1.2329e+06	492610	296234	265042	271411	292572	247033	350675	253442	272178	349351	337913	202449	273733	231853	381693	457274	277956	266515	237710	376502	283541	408906	448464	294350	343830	316746	272497	388552	1.1052e+06	243986	205076	236823	243875	197776	466441	311186	327938	296739	247489	282960	239348	260798	331074	316402
cmp0841	27622.2	21144.5	6125.9	38568.4	17538.4	26242.1	7975.5	20996.3	33192.5	45362.5	650786	2.09695e+06	14856	533058	11410.4	1.79866e+06	21222.5	27928.1	88254.3	41387.5	10048.5	10025.4	13605.6	673388	803748	361218	320992	827293	933825	1.49459e+06	311513	350816	11045	36924.3	201338	16199.6	24378.6	1.0903e+06	42236	33250.2	463015	1.08885e+06	35422.7	112674	93338	626369	2881.41	7266.25	1.91928e+06
cmp0842	218097	131259	461946	150985	640434	660827	443695	275999	46299.2	234359	323164	159553	413000	380691	148367	307581	209034	281767	87069.4	70445.8	89327.5	369776	225383	102313	464889	314962	907540	49561	349616	152314	160237	166607	229251	75336.6	139025	469708	247504	676068	226597	433312	328179	1.38018e+06	375428	1.19427e+06	1.35687e+06	120321	208047	67062.3	106248
cmp0843	7941.5	6565.9	21408	15198.5	379265	143600	79968.6	22494	4.03299e+06	123608	46700.7	16598.8	103666	50116.9	21960.9	75880.6	14248.1	112250	43541.7	127742	69507.4	10695.1	139843	20598.6	14164	56566.8	178452	49239.4	82182.9	76872.1	85316.4	116558	20501.3	138757	47726.3	62817.4	388875	30362.2	14609.8	7930.35	90886	6789.4	20785.8	17316	18496.3	117576	72783.6	3104.4	217273
cmp0844	66293.6	100314	91565.6	168768	168738	120383	222339	147279	231194	156001	233868	167788	257562	96548	106589	148415	178588	295827	129532	170437	232528	244938	134410	154941	323618	456022	301929	231849	246465	157316	174558	122808	132137	271760	198353	241344	157038	89106.5	262825	268903	240543	488671	155506	204776	257677	165000	125867	128388	306692
cmp0845	14774.8	29648.8	54339.2	34743.5	103558	30084.8	18442.9	27838.8	26338	40697.3	11667.9	30326.6	23496.2	16036	21042.6	34914.3	27520.8	18683.5	37088.3	8096.2	25215.7	18724.1	19118.4	32360	19077.5	22646.7	160294	200583	138161	105162	58058.8	104310	109621	37400.1	18029.7	17952.5	35324.9	386698	452150	19371	27413.2	151361	84931.7	19002.7	165899	256363	21737.8	5012.1	20859.4
cmp0846	109759	156509	111283	211320	265991	87970.6	271603	162861	120479	134946	253577	164518	87187.2	296679	65440.2	89995.4	166248	81163.9	254647	86365.7	200644	160457	57828.4	112284	98636.3	121909	350938	105883	126582	362856	201570	118613	79885.2	241950	101674	267093	855333	94311.5	327529	565109	395801	305920	94578.8	112120	411913	474779	308510	489357	384774
cmp0847	23284.3	13336	18333.3	19382	15573.6	14229	16164.2	15295.9	19200.2	33304.3	17272.9	18344.2	9369.8	8848.8	8299.7	20479	11469.2	15343.5	24278.1	23003.2	11350.2	19617	8965.9	11568.7	14473	13881.8	23963	43099.7	24154.3	37098.5	23018.6	43087.4	21245.6	24731.6	20270	8953.9	15223.4	23512.8	20563.4	28014	30997.7	25429.5	28319.9	13631.6	16077	16601	12733.6	13953.8	11459.5
cmp0848	16307.5	27541	20330.1	25625.1	15133.1	22731.2	10058.1	18148.2	8576.45	32660.9	469658	2.85703e+06	11074.5	1.32314e+06	33063.9	1.40101e+06	25741	9890.85	45453.3	18209.9	10844.4	6486.6	8000	453397	614745	243269	433400	452424	486952	362980	236260	238978	2285.7	11776.5	94008.2	11394.1	15950.5	719986	28142.3	5885.3	160527	179891	36160.3	42575.3	42515.4	281073	5208.4	20100.6	137425
cmp0849	20855.8	7034.5	12245.5	37228.5	17324.7	30611.5	12986.9	50822.7	24263.8	6786.35	17615	23715.3	11709.4	26046.2	16632.5	13867.4	29504.3	26254.5	7003.2	19828.3	29969.3	13176.2	17846.9	17058.3	16626.2	46003.9	18913.2	16041.3	33090.7	87665.5	20775.6	18501.7	34194.4	36361.4	62868.9	14082.7	47612.7	22470.8	16782.8	13377.2	22684.2	63204.1	131143	97801.1	148903	35202.7	111670	82554.6	21965.3
cmp0850	1.13663e+06	990980	1.01031e+06	1.67032e+06	1.32287e+06	4.10256e+06	1.06825e+06	3.47968e+06	1.36984e+06	824797	1.66888e+06	1.83805e+06	2.70657e+06	2.90765e+06	2.39798e+06	786726	2.44225e+06	1.80496e+06	1.42788e+06	2.00946e+06	1.18533e+06	765386	1.47655e+06	1.60538e+06	2.74117e+06	2.86555e+06	1.10854e+06	742311	1.39408e+06	428639	1.35422e+06	1.20366e+06	1.628e+06	2.30582e+06	1.89392e+06	1.45662e+06	1.09015e+06	1.92893e+06	817450	447672	738775	698529	1.35318e+06	582899	1.50375e+06	2.27991e+06	566811	368892	1.43356e+06
cmp0852	2.83013e+06	2.44348e+06	1.52008e+06	7.00225e+06	4.92632e+06	5.65047e+06	2.55052e+06	1.77609e+06	3993317	5.1687e+06	398090	1.32991e+06	982573	331488	559963	2.96393e+06	679036	2.09186e+06	3.87021e+06	1.90213e+06	2.20619e+06	1.20209e+06	612058	1.89592e+06	1.08427e+06	596107	537912	520895	343132	354747	240231	358866	747640	1.2584e+06	79522.3	957191	741645	179670	452512	967171	315013	730294	413476	51664.2	17351.6	482564	2.15642e+06	2.21288e+06	519671
cmp0853	2869	3392	170049	154451	218569	150038	91940	112489	155821	166925	195059	139419	243374	88177	154624	106071	80500.6	93693.2	13968.2	145461	139642	156344	176564	177671	185986	198811	48787.9	66535.6	43836.3	21642.3	83439.6	70996	63483.5	44337.8	337874	63057.7	83418.9	136551	144627	32987.5	45890.5	146616	82889.2	74983.3	109642	185128	139404	61725.8	86761.6
cmp0854	5.74841e+06	5.10478e+06	1.78953e+06	3.86507e+06	3.29107e+06	2.78027e+06	5.05203e+06	3.26515e+06	5.21516e+06	5.25858e+06	4.44489e+06	4.0398e+06	4.69124e+06	3.74978e+06	4.3347e+06	3.94929e+06	2.28594e+06	3.80915e+06	4.2272e+06	2.41683e+06	3.75082e+06	6.77963e+06	4.22719e+06	2.62529e+06	3.85185e+06	4.50708e+06	5.30863e+06	3.64864e+06	5.12273e+06	4.3838e+06	4.76805e+06	4.81366e+06	3.56521e+06	6.37988e+06	2.30452e+06	4.54458e+06	4.43762e+06	1.90338e+06	4.98327e+06	4.4775e+06	5.52386e+06	5.43367e+06	5.31143e+06	3.80252e+06	3.77607e+06	2.10002e+06	2.38048e+06	2.34552e+06	4.92753e+06
cmp0855	75142.8	124838	77961.4	56470.4	63147.2	67436.4	91867.4	61708.3	103926	103960	72174.4	143023	135497	40487.7	67001.6	118874	63962.9	42833.2	57739	94944.6	56784.8	44232.8	45730.9	81881.6	50535.1	31655.5	191261	327911	238103	597732	407366	279809	213370	294541	81174.2	111360	140004	310691	656622	114588	206269	206681	479169	121264	543012	327865	121644	53853	124207
cmp0856	58010.8	33065.7	7558.45	24730.2	26491	#VALUE!	21088.4	5730	43643.4	10040.9	#VALUE!	13089.9	15415.2	#VALUE!	#VALUE!	1777.1	2866.55	49198.9	52069.8	30232.7	10724	18958.9	55891.1	23605.7	57500.6	11599.9	49156.6	1788.05	33159.2	52317.2	71536.8	89170.8	31131.2	1891.6	15601.8	13427.1	108316	17937.3	6877.55	17275	32690.8	12739.2	15498.9	6142.05	10121.1	164800	#VALUE!	9820.55	7913.35
cmp0858	911963	1.12524e+06	2.68968e+06	1.58093e+06	1.73663e+06	2010839	2.91095e+06	1.75487e+06	2.59619e+06	1.93632e+06	1.5144e+06	2.52224e+06	1631269	1.2354e+06	1.495e+06	3.46889e+06	1.48167e+06	2.5222e+06	1.57026e+06	2.18385e+06	2.38821e+06	2.4553e+06	1.84883e+06	2.28788e+06	2.29183e+06	2.769e+06	2.01469e+06	2.77858e+06	2.97973e+06	1.66198e+06	2.47755e+06	2.86007e+06	2.54631e+06	3.93717e+06	2.22528e+06	2.03906e+06	1.75248e+06	2.87477e+06	2.84951e+06	2.20439e+06	3.4172e+06	3.9844e+06	2.64732e+06	2.60211e+06	2.22895e+06	949216	1.66467e+06	1.46932e+06	3.29448e+06
cmp0859	14360.9	21723.1	30472.1	14972.7	15605.5	12836.2	27475.6	18563.5	12186.1	27575.6	11272.5	39356.4	14144	25067	23135.8	70352.1	24179.8	15057.1	22022.9	31842.2	16408	12924.8	6954.9	71191.6	14790.5	23554	118679	55333.4	18561.6	17289	9054.05	6173.1	9432.6	12524.6	23404.7	46773.8	18680.7	29967.7	153772	29337.5	10972	24218.8	15691.4	170667	49412.6	18534	35612.9	40164.1	18601.2
cmp0860	48110.2	74012.9	193197	257644	540077	318368	401421	266221	397006	480218	85437.3	413907	97018	113513	75428.9	360135	130333	1.41227e+06	46655.6	1.16678e+06	835310	397092	90222.6	330370	133056	94739.6	1.31181e+06	86815.1	94787.4	153130	334158	593295	31797.2	62583.7	74139.4	1.27026e+06	20251.2	106869	103966	145657	169782	500240	31094.2	37109.7	290465	123572	56500.6	361905	220293
cmp0861	277644	158909	48199.2	721394	882134	1.01214e+06	345165	463717	410504	1.21449e+06	1.88354e+06	231398	194356	12152.6	15467.9	53855.8	983028	60592.7	1.08246e+06	264124	322511	395684	193086	204590	99463.6	166302	85175.1	1.13502e+06	452938	509975	369728	454218	592102	1.4887e+06	339258	377314	428301	71237.3	190226	167433	407367	1.98143e+06	93858.7	548534	986301	82265.9	258235	765563	540128
cmp0862	95101.1	75713.4	288163	295509	484932	535418	343851	263311	542047	603459	193311	280410	105892	101417	105278	163905	121614	1.24413e+06	40473.9	1.09667e+06	649361	535045	96419.2	207248	110683	139511	782162	110460	111962	94798.4	236102	525785	45956.4	86376.6	42882.6	1.47032e+06	38630.1	155821	111279	139075	153324	887530	16883.2	48112.8	209289	127854	36069.4	471662	218698
cmp0864	792.6	3599.4	1282.55	21441.8	15991.2	1392.7	363	2068.8	1600.65	1739.75	325170	517506	6554.24	699875	768.8	831658	1970.3	905.75	94271	2524.5	1835.95	907.2	3301.9	928224	556490	261704	233296	744814	2.2842e+06	854517	1.1341e+06	1.09084e+06	2522.47	3044.3	55618.8	1619.1	4132.9	858659	1643.25	2896.85	944044	100316	1653.8	17761.7	13504.9	595394	77795	6236	759460
cmp0865	8734.05	5306.1	14847.9	30442.8	50143.2	32665	41691.8	30595.2	81639	126991	30987	39958.4	12612.4	12238	10698	32057.2	8408.55	185409	2294.8	99787.6	99890.2	49929.7	13379.8	12232.4	11467.4	10267.5	100357	8807.55	6098.9	14531.9	23079.5	46124.6	5361.5	8028.85	12528.4	129427	2295.35	11394.9	9524.9	23566.6	22556.2	63614.6	1532.1	3438.3	28924.6	26678	6474.5	34000.4	17956.2
cmp0866	935226	319926	278395	5.18176e+06	3.60042e+06	1.20592e+07	8.12011e+06	2.91347e+06	2.76885e+06	9.3769e+06	6.21607e+06	1.75233e+06	599108	28280.2	89353.6	726880	1.09588e+07	731529	9373998	2.94222e+06	3.06175e+06	5.03566e+06	1.52671e+06	1.87457e+06	864052	936840	604280	5.74074e+06	5.37314e+06	1.01446e+07	1.50498e+06	3.49721e+06	9.9532e+06	1.95107e+07	1018652	4.77086e+06	3.4293e+06	961742	1.18711e+06	1.32483e+06	7746610	7.4216e+06	352202	4.06082e+06	3.8232e+06	956271	1.76944e+06	4.0216e+06	5.38089e+06
cmp0867	22593.8	19154.3	65913.1	110925	12370.1	8607.45	4141.85	14078.3	11881.5	1723.45	9133.7	5097.3	10574.3	6804.2	14150.9	5451	11264.1	10405	6988.55	9747.55	11166.6	5535.5	15905.4	9141.1	66081.1	9243.15	13563.4	13014.4	11069.2	88250.9	30206.6	306130	15179.2	4440.55	10935.9	6616.95	13126.8	9939.07	10417.4	10798.1	6269.5	7298.5	9829.5	5232.05	60178.5	13247.1	2096.1	3418.85	19602.2
cmp0868	9982.2	7942.21	9268.3	10967.8	12050.3	20427.8	40541.7	14552.8	23930.4	47788.6	12470.9	44000.3	60029	9820.8	36908.9	37955.9	13101.8	5274.25	20723.5	29580.7	19618.6	45923.4	94154.2	30763	23948.4	47739.7	26635.7	34575	34246.7	72994.7	37988.4	59036.7	241437	73882.9	67477	8773.07	26852	104951	173031	41834.3	102508	30918.7	79051.2	6321.66	91953.6	59762.2	12745.6	2591.7	95804.3
cmp0869	162365	109761	25904.4	96536.6	114520	18448.3	110408	26078	169084	38546.2	12964.9	58065.6	64700.7	14291.2	9544.45	16471.9	113182	211618	139680	79639.6	52407.7	80239.4	153282	82756.2	190946	41124.6	179739	143067	96383.9	141952	162994	163853	133770	39727.9	42411.1	86831	216703	91764.2	39932.3	34048.5	88166.1	64873.7	46440.4	27770.5	64171.5	201661	8899.4	92301	48399.8
cmp0870	117656	103376	15325.1	8948.85	461128	22330	4650.65	9055.2	19295.8	6521.15	20732.3	24937	374462	5687.9	9243.5	22998.2	20640.7	7848.35	36623.6	17663	4044	17399	29893.2	24397.1	24278	16859.4	219794	280426	43594.6	13305	59251.5	53582.5	35364.3	177681	36229.2	26728.2	40370.2	15167.3	205533	67102.8	50781.5	43339.8	22603	309152	340795	16106.5	9456.2	10166.4	108906
cmp0871	23553.5	32313.3	109628	66148.3	302591	163458	128713	238242	660886	73890	67206.9	285672	367161	130046	77693.2	465230	36155.2	26602	174338	114111	290513	45353.3	182611	56913	40728.8	29162	73124	100374	70669.1	184968	51434.3	42308.9	48097.6	92792.4	58814.3	84613.8	112692	24210.3	136440	23679.2	31448.7	176220	54027.5	85990.8	73492.8	72443.5	43544	44445.2	52455.7
cmp0872	801872	724181	780971	1.28207e+06	961069	1.85354e+06	720013	1.65257e+06	1.35304e+06	452286	784891	1.13349e+06	2.53859e+06	1588846	1.38859e+06	457171	1.57602e+06	1.60378e+06	796121	1.58206e+06	651536	572728	631368	1.4566e+06	1.73941e+06	1.48344e+06	658929	293679	580900	225504	704380	713929	1.47098e+06	911523	1.00108e+06	585169	720571	1.59405e+06	425483	250659	696221	416330	686717	482230	1.02373e+06	1.89079e+06	281645	223796	972047
cmp0873	1698.25	1614.55	1618.8	410114	92408.3	18518.2	32290	36388.9	374342	26969.9	1611.1	31896.8	8239.4	3401.45	1069.25	940.8	8132.6	1176.2	78471.5	90065.8	37618.6	8998.15	127066	29739.5	37659.2	15322.8	29054.9	1185.75	6464.5	24271.5	32696.2	23920.5	68425.4	3679.3	1792.4	16029.6	6817.45	80262	62735.6	1614.15	10204.5	5298.7	55543.4	3991.8	11049.6	717651	2083.45	10449.2	103666
cmp0874	937544	662348	406431	221461	1.1245e+06	2.05067e+06	3.77389e+06	4.27724e+06	96601	1.3345e+06	2.89276e+06	742450	6.0295e+06	3.79963e+06	1.23546e+06	956936	1.7583e+06	1.71743e+06	205720	469491	185814	208970	3.47279e+06	395978	1.1803e+06	310019	736868	201128	145953	371859	201929	163742	3.65832e+06	43401.7	502615	1.51937e+06	2.63717e+06	3.04444e+06	1088431	1.49583e+06	446050	2.33389e+06	3.06324e+06	7.55218e+06	6.32852e+06	516834	1.06137e+06	42761.6	275255
cmp0875	3.37877e+06	2.61537e+06	1.85904e+06	782123	1.4097e+06	1.57565e+06	1.46174e+06	1.52933e+06	586582	1.34252e+06	2.68512e+06	3.30037e+06	1.14682e+06	770760	1.54373e+06	4.50475e+06	1.11336e+06	619736	1.24848e+06	1.70046e+06	1.87614e+06	966668	868685	2.20566e+06	1.22823e+06	1.72416e+06	2.14766e+06	4.76299e+06	1.41767e+06	3.24825e+06	1.17742e+06	1.32966e+06	2.48582e+06	1.77932e+06	2.89684e+06	1.27333e+06	1.11209e+06	2.44297e+06	2.84966e+06	2.26994e+06	1.39398e+06	3.63488e+06	3.26819e+06	4.04965e+06	1.29886e+06	1.05198e+06	2.20599e+06	2.62271e+06	1.76161e+06
cmp0876	20018.2	23972.5	84692.4	30061.9	103168	68025.1	24682.2	29660.7	33985.3	37365.9	22747	41953.3	53137.6	14300.5	26606.7	38375.4	28775.5	29207.5	28072.3	14576.9	14620.5	24102	17224.7	84010.8	16702	18173.5	143846	211656	66277.3	396276	65112.2	60149.8	67697.6	61384.2	22285.7	42426.3	24883	973382	316990	58396.9	94105.1	104452	54269.6	30639.3	57389	337953	16641.2	11605	27840.2
cmp0877	28527.4	6186	4828.65	8004.55	3821.3	14956.4	3095	1840.2	2652.1	2649.4	32244.2	4332.6	1448.3	5125.7	3831	14759	6214.8	10422.9	1081.95	13818.1	4054.65	7113.93	923.8	2007.4	#VALUE!	1807.1	5466.3	3990.6	2691.85	13879	5814.15	40460.6	#VALUE!	20096	#VALUE!	130550	14591.2	12000.4	1989.3	54918.5	11697.1	31239.3	1280.8	10524.9	60175.2	628.358	27573	7132.65	15722.9
cmp0878	426574	441567	69907.8	189690	229603	53860.6	136158	97000.9	102870	167539	52354.8	62162.4	323673	43724.9	34960.8	87307.3	47789	115195	44715.9	610839	66889.9	44711.8	156098	91127.4	125518	63586.2	191491	214973	305098	2.90161e+06	186392	1.02752e+06	376884	229056	41341.4	162149	64421.8	456694	787403	59677.8	106110	196699	155104	148108	229173	853192	37598.6	49777.6	72818.5
cmp0879	3.16857e+06	3.91034e+06	553240	1.13875e+06	469338	475634	652328	409556	336737	528384	723934	713432	649977	678720	537295	266480	328715	265478	1.68133e+06	737350	687534	497693	1.02573e+06	638477	391132	470095	1.92351e+06	738971	2.1675e+06	1.83163e+06	1.25464e+06	1.05062e+06	581370	1.37885e+06	620278	853186	2.16257e+06	294236	244512	2.56144e+06	922627	368828	464074	362789	850236	1.24199e+06	1.31613e+06	1.00615e+06	2.14634e+06
cmp0880	1.30498e+06	1.38121e+06	176205	391733	140652	173813	693558	410709	41222.6	644931	983456	380323	67404.8	293044	118043	1.44847e+06	669685	63408.5	185593	276955	205352	142994	33672.9	134991	481092	284688	405897	1.43893e+06	142292	870625	93123.3	96781	126567	405244	92468.9	1.0887e+06	509035	119344	127439	475014	169616	354414	147823	630510	73254.3	103157	167368	920883	90103.4
cmp0881	7.80047e+06	9.693e+06	2.73391e+06	1.95695e+06	1.19334e+06	2.04144e+06	949516	2.12873e+06	436541	2.32545e+06	1.86327e+06	2.49143e+06	849797	1.96399e+06	1.56272e+06	1.20272e+06	1.70995e+06	1.26133e+06	4.725e+06	2.35971e+06	2.96347e+06	1.19184e+06	853081	1.82488e+06	2.52061e+06	1.3268e+06	4.19933e+06	1.65498e+06	3.84157e+06	3.44999e+06	1.87137e+06	3.06159e+06	1.79541e+06	1.79648e+06	1.39354e+06	1.85355e+06	3.85247e+06	1.79569e+06	391222	6.58801e+06	3.00448e+06	877562	548018	651736	522259	1.8146e+06	2.43538e+06	3.66916e+06	3.12118e+06
cmp0882	54724.3	73713.3	33375.4	41704.2	31028.5	24193.2	10094	37653.4	12350.9	34802.3	89413.8	46115	54987.5	52088.8	43023.9	16996.4	30676.2	30668.8	77614.1	58349.3	68374.4	8499.1	15063.3	42039.9	55027.1	24822.8	50734.5	15661.5	35925.2	51995.6	39565.7	35284.4	22450	89226.6	75740.2	203038	56654.2	5843.15	7993.95	29978.6	28176.8	49398.6	19567.5	16467.9	13395.2	82243.2	96672.7	71523.3	122826
cmp0883	2.61019e+06	4.31151e+06	1.18505e+06	1.5232e+06	1.50631e+06	1.315e+06	641778	1.03332e+06	778086	742203	1.93802e+06	1.26674e+06	1.60723e+06	773545	1.16833e+06	642433	620482	611168	2.11506e+06	1.13023e+06	1.09516e+06	1.16526e+06	1.04856e+06	1.35582e+06	1.41062e+06	1.01269e+06	1.19665e+06	1.16153e+06	1.9788e+06	1.17617e+06	1.73531e+06	2.28756e+06	995981	1.26142e+06	2.29667e+06	1.18476e+06	1.24743e+06	1.18465e+06	907938	2.00586e+06	2.15297e+06	1.76548e+06	1.32904e+06	1.03521e+06	1.14618e+06	1.73183e+06	1.94873e+06	1.95081e+06	983609
cmp0884	244719	265012	189911	275615	319801	162714	209544	170477	190270	156886	252113	352275	160248	240293	259769	89656.1	128674	260876	292301	378631	399877	137453	253602	224704	318191	162634	743521	345191	345797	516230	435937	411357	318212	474854	293700	351099	374476	157544	58458.1	314151	194707	190001	97358.9	113374	145373	471041	406917	623004	413436
cmp0885	23429.5	18507.3	10138.3	10233.5	31376.5	23536.4	24490.1	26987.7	24844.5	18297.6	14617.6	11305.4	27986	16064.6	7928.8	25847.1	18954	68977.2	18697.4	152465	23569.8	25706.6	15207.8	10454.8	26249.6	16912.2	14141.4	16217.3	87980.1	18565.1	60950.2	124085	30721.8	29546.7	16927.5	29186	12741.8	27557.7	89227.4	17749.6	57752.7	61854	63572.6	44523	74464.1	8072.14	13904.5	33150.1	17352.1
cmp0886	447892	213546	545905	534738	1316366	160063	18359	282224	652826	265134	27279.5	165887	227432	42673.5	1795.7	1521.22	57455.4	296245	1.86725e+06	663711	755483	285043	598636	347746	864959	36535.6	340493	1826.55	353675	6740.99	985059	679587	1.50167e+06	21773.3	12071.9	17914.4	446761	1.00115e+06	499476	3371.34	723169	545476	527155	115724	327584	1.35166e+06	2317.05	81574.4	611922
cmp0887	3.59332e+06	2.95045e+06	990978	3.16666e+06	3.75947e+06	3.7972e+06	1.37415e+06	2.0971e+06	1.89925e+06	1.37743e+06	2.76951e+06	1.24021e+06	1.13616e+06	6.57936e+06	2.68214e+06	3.28714e+06	2.14942e+06	1.21146e+06	2.74206e+06	2.11558e+06	2.80977e+06	1.48327e+06	2.79312e+06	1.02975e+06	396906	2.39125e+06	3.74135e+06	835376	1.45746e+06	766144	1.55326e+06	1.05463e+06	491500	3.49188e+06	4.05336e+06	3.21122e+06	1.01718e+06	1.08991e+06	3.4035e+06	832015	1.17001e+06	802325	2.09189e+06	914065	1.10192e+06	861449	3.29031e+06	843787	2.52653e+06
cmp0888	53683.3	54868.4	10098.3	4946.5	36867.2	2636.3	4931.3	5709.15	10507.7	3811.05	2220.9	4370.7	2290.3	762.3	1138.3	2281.45	11215.8	22408.7	50008.9	6346.67	15679.4	9199.15	11048.1	6374.4	16879.4	1452.3	33241.9	3330.65	20175.2	2666.4	38164.9	37845.4	27115.4	2284.3	2615.35	4728.6	62080.7	32204.2	6110.4	1828.65	19076.8	13476.6	23240.3	2481.3	6672.15	97857	3315.5	3816.45	6108.3
cmp0889	1.37215e+06	1.45625e+06	1.01227e+06	421912	719524	1.04107e+06	858270	753123	1.29845e+06	724017	838817	1.13833e+06	1.14713e+06	444679	1.19768e+06	833284	743845	918073	997952	1.7481e+06	1.39427e+06	582871	1.08659e+06	918477	1.24424e+06	417738	821525	1.0358e+06	1.83307e+06	940877	1.74029e+06	1.31815e+06	1.92397e+06	1.60261e+06	1.10261e+06	634327	634106	1.21729e+06	1.49717e+06	1.08924e+06	1.89881e+06	1.08521e+06	1.13895e+06	807795	1.72283e+06	913864	598250	736180	1.53714e+06
cmp0890	5.00921e+06	3.72868e+06	676006	1.36057e+06	2.314e+06	182867	1.28134e+06	407960	2.6295e+06	558376	152882	703501	482590	192695	43653.7	78815.9	885145	3041273	1.61526e+06	1.26191e+06	716504	1.10184e+06	3.00392e+06	1.12222e+06	2.25916e+06	303098	2.90227e+06	185346	1.92597e+06	2.31428e+06	3.49764e+06	3.0055e+06	1.73626e+06	38670.9	1.01271e+06	1.30937e+06	6.07738e+06	2.03154e+06	346435	600639	1.41611e+06	2.3549e+06	915693	485359	917537	6.22561e+06	189938	733149	389667
cmp0891	42244.3	35051.2	11523.2	27945.2	20145	#VALUE!	21049.5	4664.7	46974.2	5771.31	711.8	14004.6	21523.7	2151.9	#VALUE!	1455.95	2136.15	66626.1	55761.1	14695.3	3900.05	15740.4	49661.7	23541	57423.9	11932	47261.4	2886.25	35390.8	46427	68813.1	67217.9	20076.2	1067.25	14166.9	14696.5	101218	19389.5	7636.4	22729.6	28034.3	17258.7	13666	4344.9	11537.4	147127	3260.8	12493.8	16821.5
cmp0892	991240	670624	802451	1.28914e+06	1.04833e+06	1.82187e+06	730131	1.52314e+06	1.08054e+06	524863	761917	1.1642e+06	2.2155e+06	1.84173e+06	1.59083e+06	306848	1.50635e+06	1.63284e+06	845309	1.35997e+06	590169	650360	834877	1.06574e+06	1.85977e+06	1.75722e+06	517705	321290	413158	170548	583829	697195	1.53474e+06	993745	1.04169e+06	760996	1.11636e+06	1.57892e+06	476245	203994	772050	589658	607455	459625	993102	1.76884e+06	406723	288504	966195
cmp0893	1.41885e+06	1.42212e+06	1.37174e+06	2.92882e+06	1.49558e+06	976487	649750	755856	840430	334019	1.13138e+06	2.6291e+06	698909	1.00826e+06	598263	326016	1.32306e+06	247695	1.81438e+06	1.59862e+06	2.17191e+06	452448	952778	1.325e+06	557046	224202	1.18818e+06	970749	934824	650939	738402	1.95559e+06	825191	1.06365e+06	1.66308e+06	137206	842542	1.16709e+06	908145	497333	1.42649e+06	120882	378004	81488.6	185094	3.99988e+06	1.602e+06	1.10738e+06	2.12261e+06
cmp0894	267281	258505	210549	1.06535e+06	180887	526843	333915	205292	219745	344116	212408	1.75143e+06	1.14424e+06	167442	153957	608563	106923	312418	145410	174449	203535	601077	631706	508004	681326	855544	181987	189549	499546	245899	274149	220932	644283	124998	153295	469689	60531.6	73247.6	233521	156171	424488	235239	121116	133935	301434	235190	138926	52830.4	100792
cmp0895	11833.5	21232.8	7403.3	6463.8	6973.35	9023.1	2691.4	5095.5	7668.4	9384.15	3771.55	3348.05	11098.6	12612	4010.7	2409.8	10228.2	7773.6	11749	11035.6	11539.2	4287.85	14790.9	5884.2	2440	3592.65	10855.5	6602.55	142621	22974	146402	114398	21561	14265.8	3090.5	9787.45	17107.7	18944.9	86965.9	7130.45	64172.6	12636.2	13169.5	4435.2	83210.1	33885.2	7822.85	19832.1	8405.45
cmp0896	32818.4	17730	31668.8	22539.3	24340.5	30465.3	33639.1	10098.9	15420.4	42375.5	39784.7	28795.9	19466.9	14456.5	22521.5	23603.6	26703.1	60365.9	19015.6	33422.3	22722.3	28158.8	16193	26814.7	21039.6	36330.8	43155.9	42763.5	78534.8	38435.9	29151.2	55116	37204.8	58840.1	20976.6	137126	26968.5	35056.4	49501.3	54536.6	109896	152276	31614.6	104759	45735.4	40064.4	16405.5	18133.1	37535.6
cmp0897	1.67424e+06	2.31609e+06	3.25456e+06	2.41907e+06	2.94122e+06	2.47696e+06	3.44635e+06	1.97171e+06	3.13536e+06	4.29019e+06	1.65281e+06	4.17936e+06	3.65345e+06	1.44964e+06	1.96318e+06	4.44932e+06	1.94226e+06	1.23981e+06	2.46078e+06	3.24397e+06	1.69965e+06	3.06396e+06	1.74636e+06	1.95753e+06	1.94157e+06	841669	5.58256e+06	7.22571e+06	5.02775e+06	8.4194e+06	7.1962e+06	7.80926e+06	6.97274e+06	7.39632e+06	1.59974e+06	2.66755e+06	3.4825e+06	1.03092e+07	2.35372e+07	2.98922e+06	6.46535e+06	4.49361e+06	1.09146e+07	2.89632e+06	8.48594e+06	6.33177e+06	1274529	1.04106e+06	1.32397e+06
cmp0898	476903	586324	107636	139982	184443	75080.4	91018.9	122502	58558.6	146913	221014	316575	54198.6	169109	60040.9	161456	135208	89620.9	239262	136283	105570	55243.8	28381.3	93396.4	87916.2	72789.9	387021	176296	330944	422207	290838	215696	204555	284620	143004	382855	396027	75483.5	82594.6	283692	135136	331864	113949	276492	169266	431282	191070	317802	233793
cmp0899	881922	576995	229047	143642	146823	235309	76202.7	73780.3	49392.8	70470.5	113911	205549	374226	69722.6	179255	285669	220069	66089.6	170641	557956	159127	66335.5	176834	263940	142402	144893	532913	690617	313850	1.02873e+06	240470	249956	849443	325056	275813	323604	101445	173472	52488	112871	137337	152614	142669	234459	59316.2	150065	353848	375859	132720
cmp0900	5.57266e+06	6.17448e+06	3.35865e+06	2.39298e+06	3.09878e+06	2.41538e+06	2.23791e+06	1.73407e+06	2.05366e+06	3.13006e+06	4.20386e+06	4.81865e+06	1.93663e+06	3.19396e+06	2.83397e+06	7.14827e+06	2.08964e+06	3.05405e+06	3.20577e+06	3.22562e+06	3.05449e+06	3.77613e+06	2.03463e+06	3.86359e+06	2.20876e+06	3302458	4.58308e+06	5.81229e+06	5.62315e+06	6.21001e+06	4.36824e+06	3.634e+06	6.37815e+06	1.27497e+07	6.69042e+06	4.57879e+06	3.85224e+06	4.12117e+06	4.14233e+06	4.11018e+06	5.07829e+06	7.46747e+06	3.08041e+06	4.0033e+06	4.13268e+06	4.37827e+06	2.47492e+06	5.05317e+06	3.55971e+06
cmp0901	24804.5	22822	513583	87201.8	362355	401393	345697	144963	769799	231077	394620	1.23664e+06	451607	58444	281294	868965	845728	476258	117825	258936	1.07899e+06	484702	2.08021e+06	156841	124342	150933	45366.2	163480	267841	262389	700501	928879	1.10398e+06	121819	222987	172150	19937	790294	1078897	134345	1.0743e+06	384731	30999.7	482022	151037	116918	16748.5	49705.7	583723
cmp0902	13839.8	15600.4	65309.4	113256	60851.8	42809.9	49481.9	23026.1	38067.9	57248.8	41675.6	84572.3	43952.3	87758.8	193036	105803	27425.3	5693.35	507514	108802	49004	15723.8	22187.8	219585	35845.7	35069.9	252278	227934	316511	47517.9	397906	264211	17908.7	76705.5	9931.6	49491.1	44701.7	87707.1	152163	21648.3	374304	318850	89534.9	30230.7	41676.1	88740.3	38839.2	24086.2	352007
cmp0903	2.20922e+07	2.02399e+07	3.26569e+06	9.53185e+06	7.89007e+06	9.54401e+06	2.71087e+06	3.13119e+06	3.0868e+06	9.81943e+06	1.15897e+07	9.92579e+06	4.13501e+06	4.95462e+06	2.63216e+06	2.39172e+06	6.6992e+06	6.61206e+06	8.12277e+06	8.24782e+06	2.9805e+06	6.08443e+06	1.35145e+06	3.54998e+06	5.36258e+06	5.70817e+06	6.57014e+06	2.45447e+07	6.47276e+06	3.68448e+06	4.59321e+06	6.04722e+06	8.20394e+06	7.8649e+06	3.77072e+06	6.47798e+06	1.07609e+07	3.88645e+06	6.84851e+06	7.50649e+06	6.70661e+06	5.64659e+06	6.86626e+06	6.30137e+06	3.86793e+06	2.39197e+06	9.46623e+06	1.40159e+07	4.50647e+06
cmp0904	14411.1	8454.05	7255	8336.6	9763.35	1734.6	7633.25	3226.8	30058.8	5577.25	1037.3	5173.95	9715.45	#VALUE!	2453.5	1731.9	3807.05	22949.1	58693.4	22371.2	12977.7	8464	51412.1	8713.1	37890.4	5570.9	36456.1	3826.45	33533.8	64023.9	52978.9	31782.9	10343.3	5577.75	11036.5	7584.25	50578.6	9313.05	9001.5	5721.35	20024.2	6896.9	26343.1	12624.2	13722	57869.4	2419.8	7240.3	26738.7
cmp0905	3.16144e+06	3.28056e+06	2.08738e+06	3.22795e+06	2.54129e+06	2.96262e+06	3.31075e+06	2.10071e+06	3.3632e+06	1.79227e+06	2.60903e+06	2.92531e+06	3.41277e+06	2.83516e+06	1.93485e+06	4.00983e+06	3.12928e+06	4.64888e+06	3.4467e+06	1.83357e+06	3.3705e+06	2835377	3.26579e+06	2.57802e+06	2.97283e+06	3.16353e+06	2.12578e+06	1.8809e+06	6.97399e+06	4.49628e+06	6062788	6.49335e+06	5.57217e+06	4.56263e+06	4.71526e+06	3.48871e+06	3.3876e+06	4.28155e+06	3.55087e+06	6.38227e+06	9.26823e+06	3.9039e+06	2.15017e+06	3.39814e+06	4.07599e+06	3.53787e+06	4.26512e+06	5.09922e+06	7.77305e+06
cmp0906	3163.9	1632.8	6892.7	9022.85	2551.95	2996.45	2508.85	1553.2	2261.4	2203.65	2028.75	11989.9	758.85	2035.25	1733.55	108488	5425.4	2275.2	2788.75	1884.1	1464.6	1617.5	4934.45	23263.4	195436	3808.15	135028	18727.8	15886	23547.5	7118.35	74242.8	3582.75	6831.45	1742.55	2746.75	676.2	1315.65	729.1	4871.15	6319.7	4140.45	808.35	4489.4	13327.4	39852.8	2001.15	2390.5	6788.4
cmp0907	656313	476098	203246	163543	332864	472912	228785	174187	278138	168313	320651	354111	212496	102974	80339	905559	339048	374905	565490	374485	333263	342613	312628	349359	132432	316638	483499	736391	624856	564166	281113	438248	398880	587647	212467	494851	152372	711104	439518	264483	588427	320039	171547	426033	379671	98397.9	607245	506863	491704
cmp0908	1914.05	2679.75	#VALUE!	1915.25	8363	#VALUE!	1081.2	3810.85	8023.5	1141.25	#VALUE!	1138	1909.25	911.737	#VALUE!	1089.55	6505.8	12130.8	9540.75	8655.4	2677.45	797.1	8481	1718.05	17026.9	1530.55	2054.45	#VALUE!	7608.85	4974.65	7828.85	4915.6	1888.85	1831.6	4972.8	2143.1	8762.85	3062.1	2179.8	711.55	5482.9	2675.95	6508.95	2847	7972.35	8805.7	4180.3	1807.15	4784.4
cmp0909	1.31169e+06	1.15891e+06	571102	1.15149e+06	461534	401673	536822	707951	309329	555693	716555	382684	320180	1.11704e+06	578378	134226	751422	984484	2.01289e+06	576223	678371	353059	321906	393234	711595	382304	1.40243e+06	467045	1.58076e+06	1.46804e+06	1.16064e+06	1.60107e+06	968821	685530	330469	2.54505e+06	1.7272e+06	600097	185556	4.57352e+06	1.14403e+06	728055	397274	780100	657568	997527	1.05656e+06	583509	1.8524e+06
cmp0910	308800	349464	329554	100797	812133	196356	58024.8	137570	95972.6	139294	108585	519823	71185.4	444758	30437.8	377339	658930	70187.6	477125	305314	475050	370669	49552.2	184666	139723	54500.8	629881	438178	183009	208397	212902	154740	365838	244191	327019	129926	516621	79116.8	458931	637041	118380	292483	358454	237806	206595	451497	164783	139346	940588
cmp0911	6292.7	7789.75	24887.7	12509.5	53007.1	22758.2	31977.9	8663.8	19358.7	14268.5	13314.3	19034	27824.8	9688.75	9154	42310	13898.5	13524.5	19717.6	52381.8	17227.9	19126	5411.3	20431.9	4061.4	12391.4	15845.9	16929.5	26633.2	32697	21729.8	25091.2	28659	37740.4	19065.7	22916.7	9863.5	16946.8	17717.6	8365.3	24404.8	13944.9	6330.6	11448.9	5242.55	25463.2	6674.6	17322.5	20185.7
cmp0912	375868	16715.5	181807	398735	186271	137341	326157	202693	275711	253424	195876	225227	182139	270093	101032	32097.6	267855	182950	528226	392497	368558	111694	295796	131224	165656	60260.5	337371	184154	395173	268286	335579	394698	229949	143924	250239	154238	302612	170183	24287.4	359327	165565	63574.8	155242	94812.6	175867	420458	184673	173979	179967
cmp0913	2.10042e+06	1.89596e+06	2.9951e+06	3.61865e+06	3.47247e+06	9.12776e+06	1.73356e+06	6.26524e+06	5.03419e+06	1.53291e+06	2.24249e+06	5.10041e+06	9.34923e+06	7.3607e+06	7.04219e+06	1.71667e+06	6.5697e+06	4.84316e+06	2516688	5.09997e+06	2.31195e+06	1.4232e+06	3.1505e+06	4.07919e+06	5.40855e+06	6.06011e+06	2.62177e+06	1.38908e+06	2.68454e+06	771839	2.68459e+06	2.07257e+06	4.9e+06	4.12623e+06	2.84721e+06	2.45001e+06	2.55655e+06	4.51263e+06	1.50432e+06	537597	1.70667e+06	1.54033e+06	2464658	1.20521e+06	2.99588e+06	6.54566e+06	977573	736610	3.03576e+06
cmp0914	146845	161538	192777	298672	204756	245458	191377	253446	222600	254874	169407	242857	143279	177809	141285	166250	196143	270607	192431	183272	257361	218341	244953	236717	294514	193925	207111	229976	143782	219501	151046	122005	260140	56016.3	89655	152904	160182	218804	223544	194859	186157	92169.8	158930	202994	253136	195290	145669	124001	127595
cmp0915	20049.7	38397.2	46380.2	10170.7	44268.3	12147.8	1812.2	5054.15	3517	3937.1	8620.95	29448.2	2802.35	10140	2243.35	17511.2	29881.2	1806.45	18378.8	28282.4	10893.1	6884.55	5800.3	17970.2	6273.6	1673.2	57053.9	34295.4	9137.2	23348	10673	17059.2	33474.8	35371.8	11373	12630.9	17302.8	8485.75	7551.1	16734.9	6221.35	11019.8	15763.6	6786.6	4115.5	35683.2	3174.15	9801.25	34644.6
cmp0916	1.13586e+06	893205	349167	958091	539825	1.07623e+06	526684	581894	643198	511745	451231	1.0584e+06	782973	343392	377553	1.09521e+06	388093	411560	560049	1.47916e+06	110321	302424	964607	402536	607839	664246	651014	1684177	648978	1.46246e+06	866236	1.46471e+06	2.21213e+06	1.04929e+06	380703	506952	501647	1.14249e+06	430972	330228	477522	125682	395484	82713.6	302121	414642	378363	394121	282288
cmp0917	85860.6	142756	91494.5	139991	267949	160028	14903.5	81706.8	63295.4	42948.7	100533	100070	129812	454206	268146	54802.5	78145.4	78477.1	240185	89044.7	210624	23084	120865	259796	233104	396615	598529	198929	267035	290153	252374	169587	84392.8	411369	283644	100771	238722	248739	120429	28354.6	161888	525488	232989	41734.9	83444.3	732703	1.42624e+06	35941.6	138893
cmp0918	346403	688731	166904	418183	248169	61191	81021.6	153364	121865	114510	111298	213773	129191	327709	91962.4	46491.8	194297	126582	493423	171930	131849	89324.1	102066	84345.9	119390	50731.4	152113	55323.3	70940.8	45946.6	185083	36519.8	33515	38353.8	116498	210939	218475	8921.15	5344	179309	44309	19842.3	20685.5	18115.8	20691.9	146725	158149	63604.1	171035
cmp0919	561861	339872	159053	140181	146011	165424	1.43965e+06	184435	220519	1.20515e+06	257912	367621	74888.6	196806	111849	1.45669e+06	537085	216069	174470	514515	135664	294613	89274.9	195814	290186	171878	201213	964069	326499	438788	456577	347041	723911	752399	41323.7	1.31958e+06	1.15712e+06	114238	498266	1.22144e+06	904379	437553	505028	833460	407463	45759.7	114017	277900	140353
cmp0920	1.09509e+06	1.21747e+06	347965	914123	2.61283e+06	905375	154908	391736	352917	504783	1.08777e+06	538152	465051	3.25458e+06	2.60393e+06	209929	545040	479175	1.2239e+06	353749	670769	300143	433093	1.0413e+06	1.60158e+06	1.61813e+06	4.34701e+06	616216	1.93541e+06	515900	1467242	1.44653e+06	217985	409345	3.92581e+06	445866	787521	1.97398e+06	1.38896e+06	201667	1.72234e+06	3.66154e+06	2.81856e+06	319534	291637	1.94957e+06	966679	180715	733820
cmp0921	18309.3	21209.2	58771.1	98179.3	160019	120160	133786	80495.2	128146	172107	30715.4	166205	27045.8	37471.2	32466.8	109871	44309.5	533266	13371.9	386343	252302	131227	26954.2	98167.9	34015.9	23309.8	450894	31602.7	37812.1	38517.8	91438.7	197118	17046.2	18355.7	27448.1	378989	8796.95	41207.9	39405.3	40483.8	73569.1	187833	6509.85	23685.4	87450.8	46144.5	16382.9	150747	84754.3
cmp0922	1.64159e+06	1.64826e+06	1.6862e+06	454954	1.22793e+06	1.00025e+06	852297	873163	1.60344e+06	615195	985168	3.38898e+06	1.63409e+06	1.31969e+06	1.37147e+06	3.24711e+06	1.00693e+06	485826	1.133e+06	2.07598e+06	2.20944e+06	870632	2.81471e+06	1.86273e+06	614217	1.13677e+06	711293	1.25461e+06	1.04352e+06	980148	826877	669328	939998	1.89192e+06	1.81152e+06	714547	565561	497515	721239	535669	415121	1944779	646881	875851	726063	1720219	877225	888957	502618
cmp0923	1.52242e+07	1.03589e+07	4.2681e+06	4.62956e+06	4.77994e+06	4.70993e+06	5.18215e+06	2.89933e+06	1.7317e+06	5.31441e+06	5.99626e+06	4.64204e+06	6.61257e+06	4.00396e+06	6.03e+06	6.94905e+06	5.01848e+06	2.41354e+06	5.11472e+06	6.19393e+06	3.92414e+06	4.66132e+06	2.1563e+06	6.82648e+06	4.29209e+06	5.43687e+06	1.2482e+07	1.64759e+07	1.43619e+07	2.17714e+07	1.20897e+07	1.18294e+07	2.10536e+07	1.63665e+07	6.02686e+06	8.62029e+06	8.67206e+06	1.64127e+07	1.64234e+07	1.71714e+07	1.90106e+07	2.35827e+07	3.35018e+07	2.71502e+07	1.5768e+07	5.98293e+06	1.74581e+07	1.9137e+07	5.26776e+06
cmp0924	57848.6	25257.2	95075.1	34857.7	49753.2	34861.8	14260.3	25968.9	65428.6	48105.3	49193.9	32372.4	55196.2	54580.2	18380	75880.3	23304.5	58943.4	83944.1	36253.9	62875.5	46008.4	81312.7	69963.6	20291	101836	320343	52911.5	68927.6	313311	63828.6	68530.6	18283.5	94577.8	538288	43848	247923	117243	27359.4	32258.3	48857.6	47408.3	75970.9	22569.3	27264.5	116970	1.12777e+06	19977.7	124132
cmp0925	441443	708578	227519	112273	291654	205465	136132	263514	193283	180413	308396	329238	294387	222166	172824	140312	184683	245762	224415	199748	444944	92004.4	223230	177979	286051	179326	596192	237580	583638	482125	277903	384921	269242	285260	470676	270242	446307	234551	107578	370706	292921	137692	105208	159696	68774.2	357231	207501	230503	285460
cmp0926	282769	266252	304076	275729	325006	329810	304590	163424	247564	243473	227407	344322	298475	220719	176782	402294	238007	403085	270225	295694	313360	236592	217529	303000	275373	307378	399762	432935	319350	318766	312752	276361	405509	529005	368268	300763	231013	252203	275946	320369	267879	606343	316448	225583	277902	252540	202310	228799	308574
cmp0927	4291.25	9042.85	11232.4	9353.6	7754.71	7918.9	5077.95	6862.45	7967.65	12147.2	4964.25	8779.15	11528.5	4979.05	4590.45	4677.25	2893.15	4796.2	5883.6	21874.3	3908.2	5025.15	11856.6	10218	6413.95	5759.88	16402.4	21529.9	35132.5	75874.6	29193	43819	15214	9942.65	8416.79	5750.85	3488.15	21265	24529	6160.9	7127.72	3316.25	5314.1	4284.5	15007.4	20307.3	4995.05	3770.9	9069.25
cmp0928	2.67457e+06	2.29893e+06	3.06561e+06	2.75879e+06	2.04814e+06	1517047	1.48875e+06	1.74672e+06	1.609e+06	2.53867e+06	1.23343e+06	4.755e+06	1.42192e+06	3.51459e+06	2.87612e+06	2.97752e+06	1.74947e+06	1.77649e+06	3.29704e+06	2.32341e+06	2.77986e+06	1.89333e+06	2.252e+06	2.93597e+06	2.81691e+06	1.6508e+06	3.71431e+06	4.533e+06	3.04348e+06	1.25413e+06	2.28338e+06	2.36362e+06	3.19786e+06	3.36573e+06	1759173	1.43516e+06	2.63502e+06	1.84152e+06	1.16666e+06	2.53023e+06	2.58444e+06	1.67633e+06	1.12633e+06	781565	1.18074e+06	2.09563e+06	1.28987e+06	1.59479e+06	2.18062e+06
cmp0929	3424.15	47986.3	201023	38039.4	5374.3	1402	7729.8	8222.45	3874.25	14607.7	3469.9	1350	607.4	6352.2	2690.7	6311.35	26889	5839.25	4520.26	16357.5	5542.7	3794.1	48937.5	9670	19137	11559.2	4058.5	10239.8	4782.2	216666	23258	302971	1910.3	5016.95	10875	8071.1	5809.7	919.2	706.1	4233.55	5141.75	15366.5	42390.8	6841.2	47686.4	2026.4	824.6	9228.75	14750.9
cmp0930	5522	3991.9	12526.8	12897.6	13683.7	8104.45	23463.4	12421.8	18092.3	1306.95	13897.2	291588	33554.3	81882.6	33132.4	48963.5	7717.9	11568.2	11492.1	235479	13938.2	30127.5	13461.8	5052.2	35437.6	7711.7	11838.1	15684.9	2767.05	42319	2713.75	6977.05	11470.8	18375.5	5520.75	20897.8	16372.4	7047.55	2902.2	4543.3	9555.4	6465.9	8388.65	5241.55	6460.1	4557.35	1732.15	4051.1	14958.9
cmp0931	2.2422e+06	2.75807e+06	2.5031e+06	842164	5.47037e+06	1.4975e+06	519732	1.1057e+06	782534	1.13701e+06	807888	3.77721e+06	581187	3.41322e+06	199112	2.81192e+06	4.44932e+06	517436	3.08183e+06	2.32726e+06	3.6856e+06	2.53336e+06	407540	1317957	1.08697e+06	303660	4.40897e+06	3.17947e+06	1.43146e+06	1.7779e+06	1.52858e+06	1.26541e+06	2.65849e+06	1.83357e+06	2.17066e+06	977854	4.21892e+06	604695	3.0478e+06	4.80184e+06	964332	1.91388e+06	2.76904e+06	1.8167e+06	1.57839e+06	3.08081e+06	1.23319e+06	1.13927e+06	6.33961e+06
cmp0932	621620	723692	1.02836e+06	507377	1.51115e+06	832261	1.47156e+06	1.34139e+06	839421	1.36832e+06	1.01395e+06	2.2605e+06	620522	1.58295e+06	366956	2.17834e+06	2.10633e+06	512875	1.97905e+06	2.45072e+06	5.07778e+06	1078098	788548	704014	685963	700857	1.24387e+06	1.01598e+06	1.70003e+06	926095	1.91783e+06	1.73842e+06	915513	2.20308e+06	505344	991758	1.04005e+06	465272	6.29936e+06	965666	1.14535e+06	4.73712e+06	2.44486e+06	1.55219e+06	2.27618e+06	880878	722168	978170	938064
cmp0933	5.72621e+06	6.82463e+06	2.38841e+06	1.36006e+06	2.80459e+06	1.58287e+06	2.7702e+06	2.18477e+06	1.85789e+06	3.1062e+06	3.90465e+06	3.2969e+06	1.89381e+06	2.90893e+06	2.87797e+06	3.88242e+06	1.55439e+06	1.84173e+06	2.45333e+06	3.47911e+06	2.79044e+06	3.66343e+06	1.89105e+06	2.62052e+06	1.94384e+06	3.09286e+06	3.60787e+06	4.66548e+06	5.29966e+06	3.78681e+06	3.85185e+06	4888677	6.27102e+06	7.88991e+06	4.709e+06	3.35469e+06	2623826	3.30648e+06	2.36582e+06	3.67766e+06	4.89072e+06	6.86846e+06	2.52615e+06	2.96953e+06	3.20165e+06	3.49878e+06	2.04421e+06	3.12538e+06	3.25159e+06
cmp0934	36135.9	28752.7	33681.4	37541.3	34108.4	34434.4	36841.5	29208.8	37987.3	33823.8	13758.6	52123.7	28979.7	14163.1	40271.2	46458.2	35481.9	52778.2	19008.8	36487.9	14971.6	26615.5	28292.8	56700.5	25809	36553.6	34093	25201.2	15723.4	45422.3	22937.4	39102.8	49961.8	35155.1	32435.1	61739.3	14827.1	46251	35173.9	24503.8	19975.3	18406.8	14068.2	31332.2	35807.9	38021.7	40503.8	18715.2	31577.3
cmp0935	6355.95	4718.25	2437.15	8424.3	8836.65	7483.1	5451.1	3323.85	#VALUE!	5577.5	2604.7	6529.65	6531.2	5260.8	7520.5	6814.25	4868.25	7200.2	13610	12579	5529.45	3479.75	4845.2	3923	5499.3	4756.9	10361.6	33337.7	20619.3	51812.3	25327.3	14814.6	13224.3	34643.7	6246.45	16326.6	4893.15	29138	70799.2	5718.6	19146.8	15569	47049.3	10474	20369.3	32766.3	10495.6	9919.15	7817.25
cmp0936	6051.55	3527.9	12517.5	5844.2	10941	6080	6688.35	1534.1	9990.3	4703.45	7508.75	11469.4	23823.5	9144.7	8013.95	4244.85	15286.1	4786.65	8122.35	8076.15	6241.15	10097.7	7405.1	7275.9	6792.95	5672.35	13446.7	7189.9	7700.95	18711.2	7823.4	7826.25	10744.1	13326.5	6698.6	4938.4	5412.7	7500	3355.55	8033.05	7346.65	28022.3	3586.25	4029.7	4899.05	5426.25	3972.85	5607.6	6274.7
cmp0937	181571	253172	266213	247008	283469	255031	399873	246817	330418	383085	163154	400013	294597	144111	252765	417148	204205	149545	233549	314370	181725	270703	144247	194969	218320	143531	578122	1.1061e+06	285289	831466	705846	827571	684753	752306	182075	249887	351946	663578	2.4159e+06	287357	640156	471409	1.09415e+06	315551	955397	749773	148560	105908	139451
cmp0938	851537	540409	955184	444858	970970	625843	389152	471089	667807	549220	905801	1.07939e+06	376186	622884	667912	433758	539330	478602	922357	795824	1369624	651055	383288	500550	471377	352542	1.14167e+06	920662	867242	657610	749599	613281	543215	934930	953663	354107	643874	654355	169714	2.50108e+06	560068	642260	127717	437500	481188	1.22451e+06	562929	1.0815e+06	989140
cmp0939	1.98838e+06	3.89321e+06	567513	1.28823e+06	908788	562709	549373	633696	775484	484718	770959	719741	1.06652e+06	1.49475e+06	652993	189192	568531	453483	2.10056e+06	718352	1.31946e+06	623588	1.00715e+06	450139	565753	252969	1.45998e+06	376022	1.04436e+06	664290	988121	1.23886e+06	336650	466880	1.00787e+06	793685	1.44323e+06	253141	156597	1.6218e+06	517025	204065	295722	197175	420958	2.3816e+06	1.47235e+06	717918	1.19959e+06
cmp0940	660158	1.19784e+06	197113	402901	327109	137848	107955	206256	257900	147568	358948	296160	306062	430206	139497	99436.5	185624	323285	717696	309060	378349	175739	217014	202830	250264	216676	473801	173683	431120	241441	424822	535044	176110	232367	345164	503926	450555	105930	46749	615934	244689	136126	71666	58046.8	219407	740577	365900	229726	411503
cmp0941	5.67962e+06	6.72303e+06	3.58909e+06	2.44496e+06	3.40354e+06	2.64929e+06	2.33265e+06	1.80331e+06	2.31709e+06	3.33003e+06	4.36524e+06	5.33476e+06	2.1372e+06	3.48705e+06	3.37845e+06	7.28805e+06	2.37225e+06	3.39273e+06	3.61927e+06	3.49937e+06	3.72578e+06	3.86888e+06	2.18276e+06	4.1494e+06	2.67809e+06	3.67705e+06	5.14491e+06	6.74466e+06	6.43042e+06	7.13598e+06	4.52203e+06	4.41259e+06	6.76901e+06	1.40426e+07	7.03011e+06	5.34164e+06	4.45982e+06	4.49369e+06	4.59264e+06	4.38191e+06	5.08841e+06	8.32632e+06	3.37655e+06	4.41644e+06	4.87768e+06	4.97528e+06	2.54257e+06	5.18396e+06	3.58412e+06
cmp0942	2.60283e+06	3.47805e+06	1.40069e+06	1.12755e+06	1.59116e+06	1.2418e+06	615209	998121	820127	688549	1.82871e+06	1.3249e+06	1.38608e+06	835482	1.0123e+06	494274	1.06041e+06	658252	2.07901e+06	1.01462e+06	1.20657e+06	1.09682e+06	1.0693e+06	1.20367e+06	1.86676e+06	810768	1.49902e+06	1.09396e+06	1.95204e+06	1.23622e+06	2301550	2.10547e+06	1.21074e+06	943477	1.80972e+06	701923	1.35412e+06	1.12583e+06	389451	1.97747e+06	1.47108e+06	1.05109e+06	817582	698535	848491	1.72567e+06	1.83419e+06	1.44622e+06	809137
cmp0943	2.40448e+06	2.33487e+06	928807	1.632e+06	1.04576e+06	669693	768794	1.25301e+06	855112	824628	1.70989e+06	689429	1.43346e+06	1.26735e+06	991937	1.01918e+06	986218	1.24891e+06	2.01455e+06	1.28923e+06	1.47947e+06	1.0577e+06	1.47001e+06	794989	1.25419e+06	1.3592e+06	1.13711e+06	755016	3.38576e+06	1.22403e+06	3.74585e+06	3.60378e+06	1.49468e+06	1.31263e+06	819154	1.10685e+06	2.37831e+06	1.2684e+06	1.17534e+06	3.02967e+06	4.36893e+06	2.3743e+06	2.59334e+06	2.00217e+06	2.11915e+06	1.64723e+06	2.16036e+06	3.07168e+06	1.78374e+06
cmp0944	791400	1.18675e+06	1.07476e+06	222475	418587	375008	782028	835419	472225	1.06427e+06	742185	1.83147e+06	305515	916144	663630	1.50218e+06	741711	857753	545101	610310	1.41003e+06	1.03024e+06	296866	849073	627000	839707	1.77157e+06	1.40553e+06	2.27392e+06	1.03653e+06	1.48246e+06	745374	2.01749e+06	1.86087e+06	1.26433e+06	2.10178e+06	588129	1.34157e+06	1.42666e+06	948736	1.1495e+06	5.18239e+06	862458	2.01252e+06	1.98941e+06	1.0866e+06	729668	717003	708205
cmp0945	83137.4	42214	45295.2	23129.4	81024.2	53648	104116	50764	86176	27970.1	8922.28	27273.5	125718	8527.89	25800	56276.8	43238.6	149025	15463	294635	68897.9	36133.6	163848	15728.1	37229	46902	45763.2	48025.8	82626.6	78693.7	62862.3	151183	206190	151408	35237.4	110330	10139.6	126528	146000	33954.7	32447.4	83663.7	71386.7	84349.2	95366.2	92935.6	33068.7	16134.6	24555.4
cmp0946	518154	323329	242711	182723	446621	153945	206932	207017	222414	139490	85991.7	130473	684844	90069.5	87044.5	169331	96646.1	375700	113442	1.42307e+06	142216	95951.3	619556	201897	227942	196423	390835	397818	878871	997685	516079	1.6962e+06	776165	434220	97624.4	273815	85402.2	818768	789060	124292	245623	266868	262196	237143	283965	839116	86920.9	174474	161304
cmp0947	5.2691e+06	5.89454e+06	516260	6.41402e+06	3.94111e+06	1.14157e+06	808232	1.90503e+06	321416	1.15014e+06	2.68902e+06	1.7093e+06	1.39325e+06	4.34772e+06	681485	301305	1.61149e+06	135670	7.38593e+06	2.29878e+06	2.06157e+06	454945	970836	513927	227658	151943	1.88249e+06	598553	905716	4.06375e+06	1.36054e+06	1.72635e+06	461446	831467	1.61953e+06	1.38621e+06	3.97017e+06	297947	308672	2.55663e+06	376557	562757	1.35245e+06	1.0507e+06	1.15658e+06	5.57754e+06	2.19174e+06	1.35397e+06	904370
cmp0948	1.248e+07	1.31559e+07	1.56799e+07	8.69593e+06	2.73558e+07	1.61729e+07	1.41956e+07	7.1185e+06	1.02904e+07	8.25581e+06	6.37405e+06	1.16691e+07	1.11654e+07	4.84615e+06	4.11272e+06	1.50329e+07	1.07529e+07	7.03193e+06	1.38992e+07	2.71002e+07	6.79249e+06	7.93123e+06	9.22343e+06	1.09296e+07	7.94394e+06	3.5847e+06	2.47206e+07	3.32681e+07	2.1656e+07	4.61624e+07	3.09837e+07	1.76457e+07	1.25023e+07	1.66896e+07	6.17916e+06	1.22364e+07	1.0132e+07	3.04743e+07	5.31233e+07	5.87629e+06	1.08405e+07	1.5581e+07	3.74551e+07	1.04685e+07	6.25727e+07	1.73096e+07	6.67352e+06	8.66357e+06	6.17083e+06
cmp0949	2.58366e+06	2.51476e+06	1.88223e+06	1.34843e+06	4.02056e+06	2.74007e+06	2.51641e+06	1.391e+06	2.07367e+06	1.84693e+06	1.72217e+06	1.89077e+06	2.13743e+06	1.75233e+06	593927	2.76565e+06	1.58578e+06	1.67267e+06	1.59772e+06	4.21833e+06	1.81933e+06	1.75047e+06	2.29465e+06	2.07652e+06	1.44565e+06	659723	3.93789e+06	5.75072e+06	4.39728e+06	1.04377e+07	5.92416e+06	3.67896e+06	2.66344e+06	3.60559e+06	1.64326e+06	1.27104e+06	2.27562e+06	7.52328e+06	1.14525e+07	1.50072e+06	2.25021e+06	4.1187e+06	8.01072e+06	2.78646e+06	1.35082e+07	4.68171e+06	1.99579e+06	1.28899e+06	1.55084e+06
cmp0950	2.43568e+07	1.82378e+07	4.73982e+06	1.20872e+07	9.75646e+06	1.58435e+07	1.37709e+07	1.28663e+07	8.42893e+06	1.95949e+07	1.4804e+07	1.46057e+07	6.54771e+06	8.35079e+06	5.9866e+06	2.47064e+07	1.54372e+07	1.90739e+07	9.68352e+06	1.62511e+07	7.15701e+06	7.14385e+06	7.09267e+06	4.83744e+06	8.56992e+06	1.06132e+07	8.90251e+06	2.941e+07	9.98647e+06	9.47752e+06	6.37503e+06	9.3003e+06	1.39587e+07	1.32897e+07	4.94909e+06	2.81006e+07	1.38656e+07	7.07677e+06	6.66882e+06	7.18332e+06	8.57709e+06	9.64847e+06	6.80191e+06	5.39339e+06	8.73926e+06	4.1685e+06	1.09566e+07	1.30328e+07	4.73878e+06
cmp0951	1.91857e+06	1.96039e+06	165719	485959	340058	381333	113417	86242.1	194811	259036	402136	218171	260158	150216	78266.3	42989.1	130040	182641	431215	579371	144164	370280	52207.3	272134	240752	136182	281384	856739	628793	299316	566332	720804	738168	930064	494385	86967.5	552219	677525	1.05611e+06	786398	783706	229083	1.16185e+06	396704	114691	142364	452590	481955	952113
cmp0952	209827	89659.5	176404	40730.7	81495.2	220904	50492.4	44337.8	93023.8	50397.8	15651	62392.7	69644.7	19958.8	38704.6	80891	73588.5	60158.2	32730.1	243885	34842.4	12581.8	85246.3	40964.4	20424.5	18996.4	63704	119636	242446	74496	153008	821797	287689	113642	50536.6	42561.1	9212.07	305832	379937	26470.4	62423.4	32420.1	96692.7	68745.9	227476	70707.7	42017.9	12480.9	23223.6
cmp0953	45374.4	25587.8	40164.2	47420.2	69175.4	81448.1	37847.2	72657.4	80206.7	21974.5	45104	57532.1	102208	78200.8	79154.4	16718.5	46962.9	77465.2	40335.2	78985.6	33779.3	27200.2	49506.2	76704.4	103230	92940.9	28902.8	15055.3	45978.1	15813.2	34911.1	36291.6	55170.2	54465.1	44128.3	41515.9	32371.1	45496.3	23447.3	5776.05	32605.5	16447.7	38256	19361.2	39816.6	66019.7	18412	11893.5	47334.3
cmp0954	37997.9	30212.4	39371.8	53582.4	68382.1	121731	36527.2	119064	70190.2	28304	46812.3	95754.9	126689	121769	109310	31548	59734.1	74749.2	48069.3	89549.4	43006.2	28047.9	69696.6	55834.2	138790	65694.8	35017.6	25840.5	44726.3	17595.5	48698.1	43557.1	84047.9	67258.9	61991.3	46177.2	41827.5	60988.9	22559.2	16203.9	30395.7	17714.2	25939.2	21968.5	39939.3	101316	30361.2	12236.9	43489.2
cmp0955	126559	87485.1	128156	183348	161002	282173	110876	233230	126582	90388.4	104193	158154	223537	215887	270169	81966.4	200273	203294	96610.3	210164	99207.8	82008.8	117231	134750	225300	221585	77970.6	56556	83587	38603.3	85368.3	110846	236229	166380	118187	98495.7	77739.1	111898	65917.6	23851.2	83087.4	77781.7	101301	68918.2	124862	175113	68405.6	33959.7	153406
cmp0956	61148.4	67943.5	19470.9	98128.7	235656	89410.1	17498.4	41434.3	46718.3	22311.8	83814.4	45036.1	56987.5	377106	91537.2	60738.1	79532	35909.7	134930	44389.9	80345.6	37143.1	60027.2	194630	54488.7	116497	410555	140976	153689	55644.3	403242	222048	43384.1	116924	286674	53642.6	47030.5	76228.8	237292	46059.7	164395	112172	162382	49931.8	63349.7	336544	80760.7	45616.5	75401.6
cmp0957	736621	679379	1171354	1.20803e+06	2.64094e+06	304435	49704.8	753936	1.72119e+06	676153	60825.7	727888	1.0548e+06	89285.7	8770.15	2937.05	125202	1.28162e+06	3.75756e+06	2.12896e+06	1.82284e+06	712880	2.14346e+06	836901	1.16794e+06	103103	1.13197e+06	1809.35	823708	#VALUE!	1.60932e+06	1.21033e+06	2.23438e+06	64717.6	1828.25	81095.2	1.09036e+06	2.2044e+06	1.27727e+06	3052.05	1.16416e+06	961513	923393	183479	415814	3.94526e+06	2931.4	274016	2.0003e+06
cmp0958	1.10827e+06	942711	1.0157e+06	2.31844e+06	1.63938e+06	304517	1.31028e+06	1.38587e+06	3.10987e+06	1.38594e+06	93881.5	1.68701e+06	2.62166e+06	276516	70620.2	50816.6	710711	2.07551e+06	2.58263e+06	2.82753e+06	2.06844e+06	1701127	3.92093e+06	1.85166e+06	2.77389e+06	1.80733e+06	1.57897e+06	295875	1.3563e+06	926831	2.96274e+06	2.346e+06	2.17853e+06	163524	1.31718e+06	1.68711e+06	1.43758e+06	1.93452e+06	1.14048e+06	427808	1.66019e+06	865677	1.0894e+06	248976	498813	3.5641e+06	36834.4	549226	2.64329e+06
[truncated: 42 more rows]
[truncated: 142 more columns]
