# Supplementary material for: A metabolomics study in citrus provides insight into bioactive phenylpropanoid metabolism
Source: Hortic Res. 2023 Dec 19;11(1):uhad267. doi: 10.1093/hr/uhad267 (PMC10831325; doi:10.1093/hr/uhad267)
Supplement: Web_Material_uhad267 [file web_material_uhad267.zip › Table S6.xlsx]

## Sheet: Suppl. Table 6
Table S6 Estimated effective number of SNPs and significance thresholds in the citrus population.
Item	Number
Number of SNP	1895975
Number of effective SNP	1200211
Ratio of effective SNP	0.63
Suggestive_P_Value	8.33e-07
Significant_P_Value	4.17e-08
Highly_Significant_P_Value	8.33e-10
