# Supplementary material for: A metabolomics study in citrus provides insight into bioactive phenylpropanoid metabolism
Source: Hortic Res. 2023 Dec 19;11(1):uhad267. doi: 10.1093/hr/uhad267 (PMC10831325; doi:10.1093/hr/uhad267)
Supplement: Web_Material_uhad267 [file web_material_uhad267.zip › Table S7.xlsx]

## Sheet: Suppl. Table 7
Table S7 The list of lead SNPs detected via mGWAS as carried out using FaST-LMM.
Metabolic trait	Compounds	Class	Lead SNP	Chromsome	Position (bp)	Position (Mb)	P-value
cmn0165	12OH-JA-Ile	Phytohormone	chr5:26986189	chr5	26986189	26Mb	5.47378e-11
cmn0165	12OH-JA-Ile	Phytohormone	chr6:8946687	chr6	8946687	8Mb	5.88509e-11
cmn0165	12OH-JA-Ile	Phytohormone	chr1:273798	chr1	273798	0Mb	6.67111e-11
cmn0165	12OH-JA-Ile	Phytohormone	chr5:5029998	chr5	5029998	5Mb	4.04348e-10
cmn0165	12OH-JA-Ile	Phytohormone	chr2:47187497	chr2	47187497	47Mb	8.41619e-10
cmn0165	12OH-JA-Ile	Phytohormone	chr7:20772121	chr7	20772121	20Mb	8.85967e-10
cmn0165	12OH-JA-Ile	Phytohormone	chr4:4704791	chr4	4704791	4Mb	9.2716e-10
cmn0165	12OH-JA-Ile	Phytohormone	chr3:15073309	chr3	15073309	15Mb	1.22814e-09
cmn0165	12OH-JA-Ile	Phytohormone	chr3:27440749	chr3	27440749	27Mb	1.25693e-09
cmn0165	12OH-JA-Ile	Phytohormone	chr3:22107951	chr3	22107951	22Mb	1.29086e-09
cmn0165	12OH-JA-Ile	Phytohormone	chr2:14791291	chr2	14791291	14Mb	1.43726e-09
cmn0165	12OH-JA-Ile	Phytohormone	chr4:25727475	chr4	25727475	25Mb	2.63551e-09
cmn0165	12OH-JA-Ile	Phytohormone	chr5:2156235	chr5	2156235	2Mb	4.82581e-09
cmn0165	12OH-JA-Ile	Phytohormone	chr4:20543634	chr4	20543634	20Mb	1.01549e-08
cmn0165	12OH-JA-Ile	Phytohormone	chr1:15847293	chr1	15847293	15Mb	1.16881e-08
cmn0165	12OH-JA-Ile	Phytohormone	chr9:36309953	chr9	36309953	36Mb	1.29846e-08
cmn0165	12OH-JA-Ile	Phytohormone	chr1:28054492	chr1	28054492	28Mb	1.90133e-08
cmn0165	12OH-JA-Ile	Phytohormone	chr9:24602443	chr9	24602443	24Mb	1.90186e-08
cmn0165	12OH-JA-Ile	Phytohormone	chr6:17900991	chr6	17900991	17Mb	1.92782e-08
cmn0165	12OH-JA-Ile	Phytohormone	chr5:4472815	chr5	4472815	4Mb	1.93395e-08
cmn0165	12OH-JA-Ile	Phytohormone	chr9:8055784	chr9	8055784	8Mb	2.59949e-08
cmn0165	12OH-JA-Ile	Phytohormone	chr5:18462453	chr5	18462453	18Mb	2.75768e-08
cmn0165	12OH-JA-Ile	Phytohormone	chr5:41430113	chr5	41430113	41Mb	3.01018e-08
cmn0165	12OH-JA-Ile	Phytohormone	chr1:15792779	chr1	15792779	15Mb	3.32005e-08
cmn0165	12OH-JA-Ile	Phytohormone	chr5:37657351	chr5	37657351	37Mb	3.82842e-08
cmn0165	12OH-JA-Ile	Phytohormone	chr3:14852672	chr3	14852672	14Mb	3.82894e-08
cmn0165	12OH-JA-Ile	Phytohormone	chr4:25598890	chr4	25598890	25Mb	4.05646e-08
cmp0086	Unknown	Unknown	chr2:32538675	chr2	32538675	32Mb	2.11831e-08
cmp0378	L-Tyramine	Amino acid	chr6:420831	chr6	420831	0Mb	3.4361e-13
cmp0378	L-Tyramine	Amino acid	chr7:21589880	chr7	21589880	21Mb	1.39863e-12
cmp0378	L-Tyramine	Amino acid	chr2:36097571	chr2	36097571	36Mb	1.42935e-12
cmp0378	L-Tyramine	Amino acid	chr3:12671905	chr3	12671905	12Mb	3.91506e-12
cmp0378	L-Tyramine	Amino acid	chr7:8745204	chr7	8745204	8Mb	6.77144e-12
cmp0378	L-Tyramine	Amino acid	chr5:9826488	chr5	9826488	9Mb	6.89012e-12
cmp0378	L-Tyramine	Amino acid	chr3:29586639	chr3	29586639	29Mb	9.31919e-12
cmp0378	L-Tyramine	Amino acid	chr2:50684207	chr2	50684207	50Mb	1.98365e-11
cmp0378	L-Tyramine	Amino acid	chr9:31531781	chr9	31531781	31Mb	3.01077e-11
cmp0378	L-Tyramine	Amino acid	chr4:28415009	chr4	28415009	28Mb	4.95994e-11
cmp0378	L-Tyramine	Amino acid	chr1:24321665	chr1	24321665	24Mb	6.40533e-11
cmp0378	L-Tyramine	Amino acid	chr9:5952496	chr9	5952496	5Mb	7.27067e-11
cmp0378	L-Tyramine	Amino acid	chr2:31109495	chr2	31109495	31Mb	7.37453e-11
cmp0378	L-Tyramine	Amino acid	chr5:22617862	chr5	22617862	22Mb	9.80595e-11
cmp0378	L-Tyramine	Amino acid	chr2:15824502	chr2	15824502	15Mb	1.91383e-10
cmp0378	L-Tyramine	Amino acid	chr9:6495110	chr9	6495110	6Mb	2.48835e-10
cmp0378	L-Tyramine	Amino acid	chr3:25703731	chr3	25703731	25Mb	2.61965e-10
cmp0378	L-Tyramine	Amino acid	chr2:15355003	chr2	15355003	15Mb	3.49995e-10
cmp0378	L-Tyramine	Amino acid	chr1:21534032	chr1	21534032	21Mb	4.36604e-10
cmp0378	L-Tyramine	Amino acid	chr2:52013468	chr2	52013468	52Mb	5.21823e-10
cmp0378	L-Tyramine	Amino acid	chr10:356538	chr10	356538	0Mb	7.91354e-10
cmp0378	L-Tyramine	Amino acid	chr1:27809488	chr1	27809488	27Mb	9.87304e-10
cmp0378	L-Tyramine	Amino acid	chr7:9257194	chr7	9257194	9Mb	9.94545e-10
cmp0378	L-Tyramine	Amino acid	chr5:47964262	chr5	47964262	47Mb	1.03684e-09
cmp0378	L-Tyramine	Amino acid	chr9:8304811	chr9	8304811	8Mb	1.06104e-09
cmp0378	L-Tyramine	Amino acid	chr7:13753066	chr7	13753066	13Mb	1.25167e-09
cmp0378	L-Tyramine	Amino acid	chr4:2342746	chr4	2342746	2Mb	1.29348e-09
cmp0378	L-Tyramine	Amino acid	chr5:40123569	chr5	40123569	40Mb	1.55545e-09
cmp0378	L-Tyramine	Amino acid	chr2:36243335	chr2	36243335	36Mb	1.59182e-09
cmp0378	L-Tyramine	Amino acid	chr1:2208970	chr1	2208970	2Mb	1.78758e-09
cmp0378	L-Tyramine	Amino acid	chr5:19670366	chr5	19670366	19Mb	1.89167e-09
cmp0378	L-Tyramine	Amino acid	chr10:4729927	chr10	4729927	4Mb	2.35584e-09
cmp0378	L-Tyramine	Amino acid	chr2:18074976	chr2	18074976	18Mb	2.68691e-09
cmp0378	L-Tyramine	Amino acid	chr7:11229553	chr7	11229553	11Mb	4.25688e-09
cmp0378	L-Tyramine	Amino acid	chr6:13281767	chr6	13281767	13Mb	4.71777e-09
cmp0378	L-Tyramine	Amino acid	chr5:12339149	chr5	12339149	12Mb	5.01644e-09
cmp0378	L-Tyramine	Amino acid	chr10:1703981	chr10	1703981	1Mb	5.55653e-09
cmp0378	L-Tyramine	Amino acid	chr1:20484631	chr1	20484631	20Mb	5.57461e-09
cmp0378	L-Tyramine	Amino acid	chr9:31522753	chr9	31522753	31Mb	6.55804e-09
cmp0378	L-Tyramine	Amino acid	chr2:2670982	chr2	2670982	2Mb	6.73487e-09
cmp0378	L-Tyramine	Amino acid	chr5:22134423	chr5	22134423	22Mb	6.83082e-09
cmp0378	L-Tyramine	Amino acid	chr2:29906985	chr2	29906985	29Mb	8.45242e-09
cmp0378	L-Tyramine	Amino acid	chr5:10935644	chr5	10935644	10Mb	8.91437e-09
cmp0378	L-Tyramine	Amino acid	chr2:34907593	chr2	34907593	34Mb	9.62693e-09
cmp0378	L-Tyramine	Amino acid	chr3:25116794	chr3	25116794	25Mb	1.00915e-08
cmp0378	L-Tyramine	Amino acid	chr2:45368728	chr2	45368728	45Mb	1.11676e-08
cmp0378	L-Tyramine	Amino acid	chr5:13514809	chr5	13514809	13Mb	1.21293e-08
cmp0378	L-Tyramine	Amino acid	chr1:21750774	chr1	21750774	21Mb	1.34317e-08
cmp0378	L-Tyramine	Amino acid	chr4:24876005	chr4	24876005	24Mb	1.36593e-08
cmp0378	L-Tyramine	Amino acid	chr3:2264336	chr3	2264336	2Mb	1.45652e-08
cmp0378	L-Tyramine	Amino acid	chr5:46896678	chr5	46896678	46Mb	1.50604e-08
cmp0378	L-Tyramine	Amino acid	chr4:20342560	chr4	20342560	20Mb	1.58256e-08
cmp0378	L-Tyramine	Amino acid	chr8:14974473	chr8	14974473	14Mb	1.7491e-08
cmp0378	L-Tyramine	Amino acid	chr5:17270853	chr5	17270853	17Mb	1.90308e-08
cmp0378	L-Tyramine	Amino acid	chr5:3174457	chr5	3174457	3Mb	2.06886e-08
cmp0378	L-Tyramine	Amino acid	chr2:4232773	chr2	4232773	4Mb	2.10093e-08
cmp0378	L-Tyramine	Amino acid	chr5:36320953	chr5	36320953	36Mb	2.1113e-08
cmp0378	L-Tyramine	Amino acid	chr2:48460677	chr2	48460677	48Mb	2.16485e-08
cmp0378	L-Tyramine	Amino acid	chr2:27799800	chr2	27799800	27Mb	2.37018e-08
cmp0378	L-Tyramine	Amino acid	chr6:1100933	chr6	1100933	1Mb	2.9154e-08
cmp0378	L-Tyramine	Amino acid	chr9:16084852	chr9	16084852	16Mb	3.40649e-08
cmp0378	L-Tyramine	Amino acid	chr8:4959414	chr8	4959414	4Mb	3.43193e-08
cmp0378	L-Tyramine	Amino acid	chr5:43576225	chr5	43576225	43Mb	3.913e-08
cmp0378	L-Tyramine	Amino acid	chr5:33533138	chr5	33533138	33Mb	3.93479e-08
cmp0627	Nicotinic acid	Vitamin	chr7:19748671	chr7	19748671	19Mb	6.97478e-11
cmp0627	Nicotinic acid	Vitamin	chr7:16158227	chr7	16158227	16Mb	3.03624e-09
cmp0627	Nicotinic acid	Vitamin	chr3:27317845	chr3	27317845	27Mb	4.27062e-09
cmp0627	Nicotinic acid	Vitamin	chr6:11623210	chr6	11623210	11Mb	9.74858e-09
cmp0627	Nicotinic acid	Vitamin	chr4:26974373	chr4	26974373	26Mb	1.89648e-08
cmp0366	Unknown	Unknown	chr6:11488077	chr6	11488077	11Mb	2.62572e-08
cmp0366	Unknown	Unknown	chr2:671192	chr2	671192	0Mb	3.41112e-08
cmp0459	Hexamethoxyflavone	Flavonoid	chr1:16332855	chr1	16332855	16Mb	1.83723e-08
cmp0759	Unknown	Unknown	chr7:992926	chr7	992926	0Mb	1.1096e-08
cmp0759	Unknown	Unknown	chr9:14903695	chr9	14903695	14Mb	1.5766e-08
cmp0154	Unknown	Unknown	chr10:13211819	chr10	13211819	13Mb	1.66127e-12
cmp0154	Unknown	Unknown	chr4:861658	chr4	861658	0Mb	7.54853e-12
cmp0154	Unknown	Unknown	chr10:15462977	chr10	15462977	15Mb	1.09115e-11
cmp0154	Unknown	Unknown	chr2:34449789	chr2	34449789	34Mb	2.65165e-10
cmp0154	Unknown	Unknown	chr5:22109553	chr5	22109553	22Mb	4.66712e-10
cmp0154	Unknown	Unknown	chr2:23814510	chr2	23814510	23Mb	5.33628e-10
cmp0154	Unknown	Unknown	chr9:5570004	chr9	5570004	5Mb	9.22497e-10
cmp0154	Unknown	Unknown	chr9:3352438	chr9	3352438	3Mb	9.43522e-10
cmp0154	Unknown	Unknown	chr10:362489	chr10	362489	0Mb	1.0016e-09
cmp0154	Unknown	Unknown	chr2:25821843	chr2	25821843	25Mb	1.2453e-09
cmp0154	Unknown	Unknown	chr9:30078589	chr9	30078589	30Mb	8.21403e-09
cmp0154	Unknown	Unknown	chr9:32342240	chr9	32342240	32Mb	2.08578e-08
cmp0154	Unknown	Unknown	chr2:19378507	chr2	19378507	19Mb	2.33527e-08
cmp0195	Unknown	Unknown	chr2:36154166	chr2	36154166	36Mb	2.78645e-11
cmp0195	Unknown	Unknown	chr2:51900222	chr2	51900222	51Mb	2.96857e-11
cmp0195	Unknown	Unknown	chr2:28345210	chr2	28345210	28Mb	3.40551e-11
cmp0195	Unknown	Unknown	chr9:6634996	chr9	6634996	6Mb	5.3563e-11
cmp0195	Unknown	Unknown	chr4:3859350	chr4	3859350	3Mb	1.2218e-10
cmp0195	Unknown	Unknown	chr2:50849827	chr2	50849827	50Mb	1.38391e-10
cmp0195	Unknown	Unknown	chr9:3110077	chr9	3110077	3Mb	2.70651e-10
cmp0195	Unknown	Unknown	chr5:9786739	chr5	9786739	9Mb	1.08288e-09
cmp0195	Unknown	Unknown	chr5:3003500	chr5	3003500	3Mb	1.86099e-09
cmp0195	Unknown	Unknown	chr9:39640450	chr9	39640450	39Mb	2.47557e-09
cmp0195	Unknown	Unknown	chr3:27415271	chr3	27415271	27Mb	3.42015e-09
cmp0195	Unknown	Unknown	chr2:10526561	chr2	10526561	10Mb	4.88772e-09
cmp0195	Unknown	Unknown	chr9:27252671	chr9	27252671	27Mb	9.12724e-09
cmp0195	Unknown	Unknown	chr5:13302549	chr5	13302549	13Mb	1.15741e-08
cmp0195	Unknown	Unknown	chr2:48118319	chr2	48118319	48Mb	1.49816e-08
cmp0195	Unknown	Unknown	chr2:25459096	chr2	25459096	25Mb	1.63626e-08
cmp0195	Unknown	Unknown	chr9:4380760	chr9	4380760	4Mb	1.8139e-08
cmp0195	Unknown	Unknown	chr5:37252828	chr5	37252828	37Mb	1.9703e-08
cmp0195	Unknown	Unknown	chr1:2482418	chr1	2482418	2Mb	2.19442e-08
cmp0195	Unknown	Unknown	chr5:40013541	chr5	40013541	40Mb	2.73918e-08
cmp0195	Unknown	Unknown	chr7:13836412	chr7	13836412	13Mb	2.7542e-08
cmp0195	Unknown	Unknown	chr2:8236289	chr2	8236289	8Mb	3.16171e-08
cmp0195	Unknown	Unknown	chr5:1390745	chr5	1390745	1Mb	3.38449e-08
cmp0195	Unknown	Unknown	chr5:38395191	chr5	38395191	38Mb	3.83556e-08
cmp0417	Unknown	Unknown	chr2:36197504	chr2	36197504	36Mb	2.38599e-13
cmp0417	Unknown	Unknown	chr5:9686931	chr5	9686931	9Mb	8.75071e-11
cmp0539	Poncirin	Flavonoid	chr3:2368325	chr3	2368325	2Mb	1.2249e-18
cmp0539	Poncirin	Flavonoid	chr2:20585391	chr2	20585391	20Mb	4.58258e-16
cmp0539	Poncirin	Flavonoid	chr3:10156074	chr3	10156074	10Mb	1.67281e-14
cmp0539	Poncirin	Flavonoid	chr3:11074819	chr3	11074819	11Mb	8.5404e-14
cmp0539	Poncirin	Flavonoid	chr8:1857290	chr8	1857290	1Mb	1.25348e-13
cmp0539	Poncirin	Flavonoid	chr7:6325894	chr7	6325894	6Mb	1.42383e-13
cmp0539	Poncirin	Flavonoid	chr5:36366342	chr5	36366342	36Mb	1.47239e-13
cmp0539	Poncirin	Flavonoid	chr4:16985019	chr4	16985019	16Mb	1.57688e-13
cmp0539	Poncirin	Flavonoid	chr3:10731947	chr3	10731947	10Mb	2.69549e-13
cmp0539	Poncirin	Flavonoid	chr4:28719705	chr4	28719705	28Mb	3.37644e-13
cmp0539	Poncirin	Flavonoid	chr9:27225215	chr9	27225215	27Mb	3.44323e-13
cmp0539	Poncirin	Flavonoid	chr2:52138391	chr2	52138391	52Mb	4.93419e-13
cmp0539	Poncirin	Flavonoid	chr9:7898324	chr9	7898324	7Mb	7.10647e-13
cmp0539	Poncirin	Flavonoid	chr3:29816258	chr3	29816258	29Mb	8.58181e-13
cmp0539	Poncirin	Flavonoid	chr2:6265980	chr2	6265980	6Mb	1.16892e-12
cmp0539	Poncirin	Flavonoid	chr2:8761169	chr2	8761169	8Mb	1.76439e-12
cmp0539	Poncirin	Flavonoid	chr2:26447938	chr2	26447938	26Mb	2.66726e-12
cmp0539	Poncirin	Flavonoid	chr6:11073129	chr6	11073129	11Mb	2.84021e-12
cmp0539	Poncirin	Flavonoid	chr8:3034057	chr8	3034057	3Mb	3.70276e-12
cmp0539	Poncirin	Flavonoid	chr7:14999508	chr7	14999508	14Mb	4.00025e-12
cmp0539	Poncirin	Flavonoid	chr9:5062274	chr9	5062274	5Mb	4.30598e-12
cmp0539	Poncirin	Flavonoid	chr2:7224349	chr2	7224349	7Mb	4.42293e-12
cmp0539	Poncirin	Flavonoid	chr5:927621	chr5	927621	0Mb	5.79156e-12
cmp0539	Poncirin	Flavonoid	chr5:18301600	chr5	18301600	18Mb	6.44498e-12
cmp0539	Poncirin	Flavonoid	chr2:5809087	chr2	5809087	5Mb	7.2441e-12
cmp0539	Poncirin	Flavonoid	chr3:6633379	chr3	6633379	6Mb	9.34383e-12
cmp0539	Poncirin	Flavonoid	chr4:29101733	chr4	29101733	29Mb	1.02255e-11
cmp0539	Poncirin	Flavonoid	chr9:11534500	chr9	11534500	11Mb	1.10969e-11
cmp0539	Poncirin	Flavonoid	chr6:17754088	chr6	17754088	17Mb	1.32724e-11
cmp0539	Poncirin	Flavonoid	chr5:8129126	chr5	8129126	8Mb	1.65182e-11
cmp0539	Poncirin	Flavonoid	chr4:28920965	chr4	28920965	28Mb	1.74207e-11
cmp0539	Poncirin	Flavonoid	chr3:16117099	chr3	16117099	16Mb	1.75473e-11
cmp0539	Poncirin	Flavonoid	chr5:23284761	chr5	23284761	23Mb	1.80144e-11
cmp0539	Poncirin	Flavonoid	chr3:12194167	chr3	12194167	12Mb	2.01034e-11
cmp0539	Poncirin	Flavonoid	chr2:31504468	chr2	31504468	31Mb	2.06057e-11
cmp0539	Poncirin	Flavonoid	chr2:37489318	chr2	37489318	37Mb	2.58495e-11
cmp0539	Poncirin	Flavonoid	chr5:45658888	chr5	45658888	45Mb	3.19195e-11
cmp0539	Poncirin	Flavonoid	chr3:5599160	chr3	5599160	5Mb	3.30268e-11
cmp0539	Poncirin	Flavonoid	chr10:8154733	chr10	8154733	8Mb	3.353e-11
cmp0539	Poncirin	Flavonoid	chr2:12667502	chr2	12667502	12Mb	3.55757e-11
cmp0539	Poncirin	Flavonoid	chr6:4105762	chr6	4105762	4Mb	3.81079e-11
cmp0539	Poncirin	Flavonoid	chr9:9801843	chr9	9801843	9Mb	3.97953e-11
cmp0539	Poncirin	Flavonoid	chr4:13605281	chr4	13605281	13Mb	4.16372e-11
cmp0539	Poncirin	Flavonoid	chr3:11742442	chr3	11742442	11Mb	4.4378e-11
cmp0539	Poncirin	Flavonoid	chr3:11982545	chr3	11982545	11Mb	4.51354e-11
cmp0539	Poncirin	Flavonoid	chr3:26860554	chr3	26860554	26Mb	4.56812e-11
cmp0539	Poncirin	Flavonoid	chr6:9754825	chr6	9754825	9Mb	5.01048e-11
cmp0539	Poncirin	Flavonoid	chr1:3123170	chr1	3123170	3Mb	6.08066e-11
cmp0539	Poncirin	Flavonoid	chr6:13606577	chr6	13606577	13Mb	6.14748e-11
cmp0539	Poncirin	Flavonoid	chr2:16059040	chr2	16059040	16Mb	6.42547e-11
cmp0539	Poncirin	Flavonoid	chr7:20033109	chr7	20033109	20Mb	6.435e-11
cmp0539	Poncirin	Flavonoid	chr9:4648295	chr9	4648295	4Mb	6.5419e-11
cmp0539	Poncirin	Flavonoid	chr5:45390614	chr5	45390614	45Mb	6.96859e-11
cmp0539	Poncirin	Flavonoid	chr2:15985966	chr2	15985966	15Mb	7.98852e-11
cmp0539	Poncirin	Flavonoid	chr9:19209513	chr9	19209513	19Mb	8.15564e-11
cmp0539	Poncirin	Flavonoid	chr5:21407573	chr5	21407573	21Mb	8.30401e-11
cmp0539	Poncirin	Flavonoid	chr3:30298214	chr3	30298214	30Mb	8.55315e-11
cmp0539	Poncirin	Flavonoid	chr1:28671284	chr1	28671284	28Mb	8.83236e-11
cmp0539	Poncirin	Flavonoid	chr5:13371058	chr5	13371058	13Mb	9.25449e-11
cmp0539	Poncirin	Flavonoid	chr5:48779890	chr5	48779890	48Mb	1.00275e-10
cmp0539	Poncirin	Flavonoid	chr7:15580606	chr7	15580606	15Mb	1.15551e-10
cmp0539	Poncirin	Flavonoid	chr9:31960139	chr9	31960139	31Mb	1.25303e-10
cmp0539	Poncirin	Flavonoid	chr5:4156251	chr5	4156251	4Mb	1.31463e-10
cmp0539	Poncirin	Flavonoid	chr1:2096295	chr1	2096295	2Mb	1.43626e-10
cmp0539	Poncirin	Flavonoid	chr2:49821046	chr2	49821046	49Mb	1.50341e-10
cmp0539	Poncirin	Flavonoid	chr4:19359941	chr4	19359941	19Mb	1.61366e-10
cmp0539	Poncirin	Flavonoid	chr6:5441983	chr6	5441983	5Mb	1.65561e-10
cmp0539	Poncirin	Flavonoid	chr3:4565104	chr3	4565104	4Mb	1.67803e-10
cmp0539	Poncirin	Flavonoid	chr9:11776570	chr9	11776570	11Mb	2.01123e-10
cmp0539	Poncirin	Flavonoid	chr10:6256111	chr10	6256111	6Mb	2.05106e-10
cmp0539	Poncirin	Flavonoid	chr4:8751940	chr4	8751940	8Mb	2.17448e-10
cmp0539	Poncirin	Flavonoid	chr3:19748946	chr3	19748946	19Mb	2.17918e-10
cmp0539	Poncirin	Flavonoid	chr9:9065437	chr9	9065437	9Mb	2.2385e-10
cmp0539	Poncirin	Flavonoid	chr9:19980573	chr9	19980573	19Mb	2.34568e-10
cmp0539	Poncirin	Flavonoid	chr4:29063919	chr4	29063919	29Mb	2.37819e-10
cmp0539	Poncirin	Flavonoid	chr2:25374005	chr2	25374005	25Mb	2.42605e-10
cmp0539	Poncirin	Flavonoid	chr7:17613873	chr7	17613873	17Mb	2.71067e-10
cmp0539	Poncirin	Flavonoid	chr3:14031893	chr3	14031893	14Mb	2.83795e-10
cmp0539	Poncirin	Flavonoid	chr6:1254364	chr6	1254364	1Mb	3.01554e-10
cmp0539	Poncirin	Flavonoid	chr6:8519758	chr6	8519758	8Mb	3.06877e-10
cmp0539	Poncirin	Flavonoid	chr2:50507065	chr2	50507065	50Mb	3.29229e-10
cmp0539	Poncirin	Flavonoid	chr6:5448881	chr6	5448881	5Mb	3.5573e-10
cmp0539	Poncirin	Flavonoid	chr5:43743088	chr5	43743088	43Mb	4.13636e-10
cmp0539	Poncirin	Flavonoid	chr3:28577710	chr3	28577710	28Mb	4.13761e-10
cmp0539	Poncirin	Flavonoid	chr2:15825896	chr2	15825896	15Mb	4.27373e-10
cmp0539	Poncirin	Flavonoid	chr2:28255126	chr2	28255126	28Mb	4.37936e-10
cmp0539	Poncirin	Flavonoid	chr2:19061354	chr2	19061354	19Mb	4.52423e-10
cmp0539	Poncirin	Flavonoid	chr8:609318	chr8	609318	0Mb	4.70082e-10
cmp0539	Poncirin	Flavonoid	chr8:17409199	chr8	17409199	17Mb	4.74961e-10
cmp0539	Poncirin	Flavonoid	chr1:14078091	chr1	14078091	14Mb	4.81603e-10
cmp0539	Poncirin	Flavonoid	chr5:24928910	chr5	24928910	24Mb	4.89237e-10
cmp0539	Poncirin	Flavonoid	chr1:14572117	chr1	14572117	14Mb	4.97426e-10
cmp0539	Poncirin	Flavonoid	chr2:13757491	chr2	13757491	13Mb	5.45357e-10
cmp0539	Poncirin	Flavonoid	chr3:5651673	chr3	5651673	5Mb	5.47027e-10
cmp0539	Poncirin	Flavonoid	chr4:2660414	chr4	2660414	2Mb	5.61249e-10
cmp0539	Poncirin	Flavonoid	chr1:904414	chr1	904414	0Mb	7.61381e-10
cmp0539	Poncirin	Flavonoid	chr7:6437366	chr7	6437366	6Mb	7.63396e-10
cmp0539	Poncirin	Flavonoid	chr2:35562306	chr2	35562306	35Mb	8.14402e-10
cmp0539	Poncirin	Flavonoid	chr6:10473262	chr6	10473262	10Mb	8.29163e-10
cmp0539	Poncirin	Flavonoid	chr4:11553562	chr4	11553562	11Mb	8.65274e-10
cmp0539	Poncirin	Flavonoid	chr2:24049468	chr2	24049468	24Mb	9.54909e-10
cmp0539	Poncirin	Flavonoid	chr3:1482310	chr3	1482310	1Mb	9.55349e-10
cmp0539	Poncirin	Flavonoid	chr2:52892191	chr2	52892191	52Mb	9.85504e-10
cmp0539	Poncirin	Flavonoid	chr2:6031513	chr2	6031513	6Mb	1.1258e-09
cmp0539	Poncirin	Flavonoid	chr5:17186031	chr5	17186031	17Mb	1.22323e-09
cmp0539	Poncirin	Flavonoid	chr7:1377039	chr7	1377039	1Mb	1.22797e-09
cmp0539	Poncirin	Flavonoid	chr5:36364346	chr5	36364346	36Mb	1.29584e-09
cmp0539	Poncirin	Flavonoid	chr7:4767777	chr7	4767777	4Mb	1.30906e-09
cmp0539	Poncirin	Flavonoid	chr4:22667593	chr4	22667593	22Mb	1.31225e-09
cmp0539	Poncirin	Flavonoid	chr10:11157073	chr10	11157073	11Mb	1.32899e-09
cmp0539	Poncirin	Flavonoid	chr9:22471355	chr9	22471355	22Mb	1.39099e-09
cmp0539	Poncirin	Flavonoid	chr4:11357171	chr4	11357171	11Mb	1.52666e-09
cmp0539	Poncirin	Flavonoid	chr3:14033115	chr3	14033115	14Mb	1.74044e-09
cmp0539	Poncirin	Flavonoid	chr8:3072005	chr8	3072005	3Mb	1.93765e-09
cmp0539	Poncirin	Flavonoid	chr3:15481086	chr3	15481086	15Mb	1.96111e-09
cmp0539	Poncirin	Flavonoid	chr2:3436297	chr2	3436297	3Mb	2.00454e-09
cmp0539	Poncirin	Flavonoid	chr2:14269190	chr2	14269190	14Mb	2.15658e-09
cmp0539	Poncirin	Flavonoid	chr4:4476798	chr4	4476798	4Mb	2.26915e-09
cmp0539	Poncirin	Flavonoid	chr9:27009583	chr9	27009583	27Mb	2.30409e-09
cmp0539	Poncirin	Flavonoid	chr1:3455501	chr1	3455501	3Mb	2.3765e-09
cmp0539	Poncirin	Flavonoid	chr2:9785447	chr2	9785447	9Mb	2.45024e-09
cmp0539	Poncirin	Flavonoid	chr3:1465202	chr3	1465202	1Mb	2.60756e-09
cmp0539	Poncirin	Flavonoid	chr3:17350387	chr3	17350387	17Mb	2.68204e-09
cmp0539	Poncirin	Flavonoid	chr3:1549098	chr3	1549098	1Mb	2.68521e-09
cmp0539	Poncirin	Flavonoid	chr2:49006037	chr2	49006037	49Mb	2.8357e-09
cmp0539	Poncirin	Flavonoid	chr6:13282370	chr6	13282370	13Mb	2.847e-09
cmp0539	Poncirin	Flavonoid	chr7:22147392	chr7	22147392	22Mb	2.93424e-09
cmp0539	Poncirin	Flavonoid	chr1:31324288	chr1	31324288	31Mb	3.12621e-09
cmp0539	Poncirin	Flavonoid	chr5:43405584	chr5	43405584	43Mb	3.17368e-09
cmp0539	Poncirin	Flavonoid	chr3:2970224	chr3	2970224	2Mb	3.21014e-09
cmp0539	Poncirin	Flavonoid	chr5:18904634	chr5	18904634	18Mb	3.25386e-09
cmp0539	Poncirin	Flavonoid	chr4:1276876	chr4	1276876	1Mb	3.40018e-09
cmp0539	Poncirin	Flavonoid	chr1:27654286	chr1	27654286	27Mb	3.43362e-09
cmp0539	Poncirin	Flavonoid	chr4:4567696	chr4	4567696	4Mb	3.50503e-09
cmp0539	Poncirin	Flavonoid	chr10:9077202	chr10	9077202	9Mb	3.52219e-09
cmp0539	Poncirin	Flavonoid	chr6:7090675	chr6	7090675	7Mb	3.68649e-09
cmp0539	Poncirin	Flavonoid	chr2:31854072	chr2	31854072	31Mb	3.80005e-09
cmp0539	Poncirin	Flavonoid	chr3:16123134	chr3	16123134	16Mb	3.87646e-09
cmp0539	Poncirin	Flavonoid	chr9:21052122	chr9	21052122	21Mb	4.15455e-09
cmp0539	Poncirin	Flavonoid	chr5:36162475	chr5	36162475	36Mb	4.28818e-09
cmp0539	Poncirin	Flavonoid	chr5:9553425	chr5	9553425	9Mb	4.3332e-09
cmp0539	Poncirin	Flavonoid	chr8:6912133	chr8	6912133	6Mb	4.36354e-09
cmp0539	Poncirin	Flavonoid	chr4:25671290	chr4	25671290	25Mb	5.30156e-09
cmp0539	Poncirin	Flavonoid	chr7:1366326	chr7	1366326	1Mb	5.40894e-09
cmp0539	Poncirin	Flavonoid	chr9:36426742	chr9	36426742	36Mb	5.41357e-09
cmp0539	Poncirin	Flavonoid	chr1:28182544	chr1	28182544	28Mb	5.4202e-09
cmp0539	Poncirin	Flavonoid	chr3:2925178	chr3	2925178	2Mb	5.70332e-09
cmp0539	Poncirin	Flavonoid	chr6:11606190	chr6	11606190	11Mb	5.85302e-09
cmp0539	Poncirin	Flavonoid	chr9:9847987	chr9	9847987	9Mb	6.05198e-09
cmp0539	Poncirin	Flavonoid	chr2:52628106	chr2	52628106	52Mb	6.85993e-09
cmp0539	Poncirin	Flavonoid	chr9:16188349	chr9	16188349	16Mb	6.89908e-09
cmp0539	Poncirin	Flavonoid	chr6:3267784	chr6	3267784	3Mb	6.9544e-09
cmp0539	Poncirin	Flavonoid	chr7:11417764	chr7	11417764	11Mb	6.97991e-09
cmp0539	Poncirin	Flavonoid	chr2:1366501	chr2	1366501	1Mb	7.54369e-09
cmp0539	Poncirin	Flavonoid	chr7:21769065	chr7	21769065	21Mb	8.04123e-09
cmp0539	Poncirin	Flavonoid	chr6:8582535	chr6	8582535	8Mb	8.37765e-09
cmp0539	Poncirin	Flavonoid	chr9:16601249	chr9	16601249	16Mb	8.97541e-09
cmp0539	Poncirin	Flavonoid	chr1:12044927	chr1	12044927	12Mb	9.82624e-09
cmp0539	Poncirin	Flavonoid	chr7:11268563	chr7	11268563	11Mb	9.93835e-09
cmp0539	Poncirin	Flavonoid	chr2:23993281	chr2	23993281	23Mb	9.96161e-09
cmp0539	Poncirin	Flavonoid	chr4:11479322	chr4	11479322	11Mb	1.06921e-08
cmp0539	Poncirin	Flavonoid	chr1:10652595	chr1	10652595	10Mb	1.09118e-08
cmp0539	Poncirin	Flavonoid	chr3:1598678	chr3	1598678	1Mb	1.12296e-08
cmp0539	Poncirin	Flavonoid	chr2:8297576	chr2	8297576	8Mb	1.22498e-08
cmp0539	Poncirin	Flavonoid	chr5:15779964	chr5	15779964	15Mb	1.22746e-08
cmp0539	Poncirin	Flavonoid	chr9:3817002	chr9	3817002	3Mb	1.26999e-08
cmp0539	Poncirin	Flavonoid	chr7:13542266	chr7	13542266	13Mb	1.2978e-08
cmp0539	Poncirin	Flavonoid	chr2:45727719	chr2	45727719	45Mb	1.32428e-08
cmp0539	Poncirin	Flavonoid	chr9:14146872	chr9	14146872	14Mb	1.37725e-08
cmp0539	Poncirin	Flavonoid	chr1:7254491	chr1	7254491	7Mb	1.53611e-08
cmp0539	Poncirin	Flavonoid	chr9:9365231	chr9	9365231	9Mb	1.59653e-08
cmp0539	Poncirin	Flavonoid	chr8:8158196	chr8	8158196	8Mb	1.68053e-08
cmp0539	Poncirin	Flavonoid	chr2:15857389	chr2	15857389	15Mb	1.74842e-08
cmp0539	Poncirin	Flavonoid	chr9:11188349	chr9	11188349	11Mb	1.8459e-08
cmp0539	Poncirin	Flavonoid	chr4:29031808	chr4	29031808	29Mb	1.88991e-08
cmp0539	Poncirin	Flavonoid	chr1:1278872	chr1	1278872	1Mb	1.89841e-08
cmp0539	Poncirin	Flavonoid	chr5:19526454	chr5	19526454	19Mb	2.168e-08
cmp0539	Poncirin	Flavonoid	chr4:17628042	chr4	17628042	17Mb	2.25816e-08
cmp0539	Poncirin	Flavonoid	chr2:31407465	chr2	31407465	31Mb	2.26295e-08
cmp0539	Poncirin	Flavonoid	chr9:39496432	chr9	39496432	39Mb	2.26801e-08
cmp0539	Poncirin	Flavonoid	chr2:49540690	chr2	49540690	49Mb	2.2936e-08
cmp0539	Poncirin	Flavonoid	chr3:2935760	chr3	2935760	2Mb	2.35449e-08
cmp0539	Poncirin	Flavonoid	chr2:8311449	chr2	8311449	8Mb	2.40061e-08
cmp0539	Poncirin	Flavonoid	chr1:18675537	chr1	18675537	18Mb	2.42331e-08
cmp0539	Poncirin	Flavonoid	chr4:17259402	chr4	17259402	17Mb	2.4447e-08
cmp0539	Poncirin	Flavonoid	chr9:32460193	chr9	32460193	32Mb	2.47008e-08
cmp0539	Poncirin	Flavonoid	chr3:3970560	chr3	3970560	3Mb	2.53807e-08
cmp0539	Poncirin	Flavonoid	chr9:10515578	chr9	10515578	10Mb	2.56331e-08
cmp0539	Poncirin	Flavonoid	chr2:40371551	chr2	40371551	40Mb	2.57771e-08
cmp0539	Poncirin	Flavonoid	chr4:24107146	chr4	24107146	24Mb	2.59577e-08
cmp0539	Poncirin	Flavonoid	chr1:28400816	chr1	28400816	28Mb	2.78879e-08
cmp0539	Poncirin	Flavonoid	chr3:9197743	chr3	9197743	9Mb	2.81783e-08
cmp0539	Poncirin	Flavonoid	chr6:12101422	chr6	12101422	12Mb	2.89079e-08
cmp0539	Poncirin	Flavonoid	chr2:17335111	chr2	17335111	17Mb	2.93223e-08
cmp0539	Poncirin	Flavonoid	chr5:27722212	chr5	27722212	27Mb	2.94685e-08
cmp0539	Poncirin	Flavonoid	chr7:12999186	chr7	12999186	12Mb	3.12244e-08
cmp0539	Poncirin	Flavonoid	chr1:16502774	chr1	16502774	16Mb	3.22234e-08
cmp0539	Poncirin	Flavonoid	chr2:43647564	chr2	43647564	43Mb	3.30094e-08
cmp0539	Poncirin	Flavonoid	chr4:23637438	chr4	23637438	23Mb	3.43707e-08
cmp0539	Poncirin	Flavonoid	chr4:26225609	chr4	26225609	26Mb	3.45882e-08
cmp0539	Poncirin	Flavonoid	chr2:16061557	chr2	16061557	16Mb	3.66235e-08
cmp0602	Unknown	Unknown	chr9:36821508	chr9	36821508	36Mb	5.84352e-22
cmp0602	Unknown	Unknown	chr2:23018791	chr2	23018791	23Mb	1.98647e-15
cmp0602	Unknown	Unknown	chr1:18080760	chr1	18080760	18Mb	4.93351e-09
cmp0602	Unknown	Unknown	chr5:40304318	chr5	40304318	40Mb	3.72281e-08
cmp0935	Vitamin B2	Vitamin	chr5:2049122	chr5	2049122	2Mb	9.60448e-10
cmp0935	Vitamin B2	Vitamin	chr4:2331503	chr4	2331503	2Mb	1.52901e-08
cmp0935	Vitamin B2	Vitamin	chr7:16444093	chr7	16444093	16Mb	1.5857e-08
cmp0145	Unknown	Unknown	chr9:36877587	chr9	36877587	36Mb	5.80262e-12
cmp0145	Unknown	Unknown	chr4:27760897	chr4	27760897	27Mb	7.42671e-11
cmp0145	Unknown	Unknown	chr8:2011037	chr8	2011037	2Mb	1.59103e-09
cmp0145	Unknown	Unknown	chr6:22976765	chr6	22976765	22Mb	5.7918e-09
cmp0145	Unknown	Unknown	chr6:18461105	chr6	18461105	18Mb	9.39861e-09
cmp0145	Unknown	Unknown	chr8:14557051	chr8	14557051	14Mb	1.10661e-08
cmp0145	Unknown	Unknown	chr3:28684477	chr3	28684477	28Mb	1.22281e-08
cmp0145	Unknown	Unknown	chr2:49644224	chr2	49644224	49Mb	1.71597e-08
cmp0145	Unknown	Unknown	chr5:34474997	chr5	34474997	34Mb	1.77251e-08
cmp0145	Unknown	Unknown	chr6:896737	chr6	896737	0Mb	2.60989e-08
cmp0090	Unknown	Unknown	chr9:38479693	chr9	38479693	38Mb	2.13087e-08
cmp0256	Unknown	Unknown	chr6:14231503	chr6	14231503	14Mb	9.77073e-09
cmp0879	Alanine	Amino acid	chr8:7154381	chr8	7154381	7Mb	1.34063e-10
cmp0879	Alanine	Amino acid	chr5:27757952	chr5	27757952	27Mb	2.02197e-09
cmp0879	Alanine	Amino acid	chr10:5976737	chr10	5976737	5Mb	4.87141e-09
cmp0879	Alanine	Amino acid	chr5:30729259	chr5	30729259	30Mb	1.00213e-08
cmp0879	Alanine	Amino acid	chr5:21861925	chr5	21861925	21Mb	1.8205e-08
cmp0879	Alanine	Amino acid	chr1:24345036	chr1	24345036	24Mb	1.8883e-08
cmp0879	Alanine	Amino acid	chr5:48159913	chr5	48159913	48Mb	2.87423e-08
cmp0879	Alanine	Amino acid	chr7:6379974	chr7	6379974	6Mb	3.15294e-08
cmp0429	Unknown	Unknown	chr3:9282146	chr3	9282146	9Mb	2.91569e-09
cmp0429	Unknown	Unknown	chr4:1692961	chr4	1692961	1Mb	1.42944e-08
cmp0429	Unknown	Unknown	chr5:47065000	chr5	47065000	47Mb	2.17735e-08
cmp0906	Luteolin 7-O-glucoside	Flavonoid	chr3:2368325	chr3	2368325	2Mb	1.97149e-18
cmp0906	Luteolin 7-O-glucoside	Flavonoid	chr2:20585391	chr2	20585391	20Mb	1.14838e-16
cmp0906	Luteolin 7-O-glucoside	Flavonoid	chr3:10156074	chr3	10156074	10Mb	1.38289e-14
cmp0906	Luteolin 7-O-glucoside	Flavonoid	chr7:6325894	chr7	6325894	6Mb	4.88907e-14
cmp0906	Luteolin 7-O-glucoside	Flavonoid	chr4:16985019	chr4	16985019	16Mb	1.6141e-13
cmp0906	Luteolin 7-O-glucoside	Flavonoid	chr9:7898324	chr9	7898324	7Mb	2.21064e-13
cmp0906	Luteolin 7-O-glucoside	Flavonoid	chr5:36366342	chr5	36366342	36Mb	2.51215e-13
cmp0906	Luteolin 7-O-glucoside	Flavonoid	chr4:28719705	chr4	28719705	28Mb	3.09015e-13
cmp0906	Luteolin 7-O-glucoside	Flavonoid	chr3:11074819	chr3	11074819	11Mb	4.11423e-13
cmp0906	Luteolin 7-O-glucoside	Flavonoid	chr8:1857290	chr8	1857290	1Mb	4.15318e-13
cmp0906	Luteolin 7-O-glucoside	Flavonoid	chr9:27225215	chr9	27225215	27Mb	6.5992e-13
cmp0906	Luteolin 7-O-glucoside	Flavonoid	chr3:10731947	chr3	10731947	10Mb	7.09949e-13
cmp0906	Luteolin 7-O-glucoside	Flavonoid	chr3:29816258	chr3	29816258	29Mb	8.19836e-13
cmp0906	Luteolin 7-O-glucoside	Flavonoid	chr2:52138391	chr2	52138391	52Mb	1.30937e-12
cmp0906	Luteolin 7-O-glucoside	Flavonoid	chr2:6265980	chr2	6265980	6Mb	1.53669e-12
cmp0906	Luteolin 7-O-glucoside	Flavonoid	chr2:5809087	chr2	5809087	5Mb	1.69336e-12
cmp0906	Luteolin 7-O-glucoside	Flavonoid	chr5:927621	chr5	927621	0Mb	1.91488e-12
cmp0906	Luteolin 7-O-glucoside	Flavonoid	chr8:3034057	chr8	3034057	3Mb	1.94893e-12
cmp0906	Luteolin 7-O-glucoside	Flavonoid	chr6:11073129	chr6	11073129	11Mb	1.9738e-12
cmp0906	Luteolin 7-O-glucoside	Flavonoid	chr7:14999508	chr7	14999508	14Mb	2.02014e-12
cmp0906	Luteolin 7-O-glucoside	Flavonoid	chr2:8761169	chr2	8761169	8Mb	2.30301e-12
cmp0906	Luteolin 7-O-glucoside	Flavonoid	chr9:5062274	chr9	5062274	5Mb	2.76751e-12
cmp0906	Luteolin 7-O-glucoside	Flavonoid	chr9:11534500	chr9	11534500	11Mb	4.14874e-12
cmp0906	Luteolin 7-O-glucoside	Flavonoid	chr3:6633379	chr3	6633379	6Mb	4.32492e-12
cmp0906	Luteolin 7-O-glucoside	Flavonoid	chr2:26447938	chr2	26447938	26Mb	4.82328e-12
cmp0906	Luteolin 7-O-glucoside	Flavonoid	chr5:18301600	chr5	18301600	18Mb	5.13675e-12
cmp0906	Luteolin 7-O-glucoside	Flavonoid	chr2:7224349	chr2	7224349	7Mb	5.92856e-12
cmp0906	Luteolin 7-O-glucoside	Flavonoid	chr5:8129126	chr5	8129126	8Mb	9.73833e-12
cmp0906	Luteolin 7-O-glucoside	Flavonoid	chr4:29101733	chr4	29101733	29Mb	1.10751e-11
cmp0906	Luteolin 7-O-glucoside	Flavonoid	chr4:28920965	chr4	28920965	28Mb	1.60545e-11
cmp0906	Luteolin 7-O-glucoside	Flavonoid	chr5:23284761	chr5	23284761	23Mb	1.73193e-11
cmp0906	Luteolin 7-O-glucoside	Flavonoid	chr2:31504468	chr2	31504468	31Mb	1.88593e-11
cmp0906	Luteolin 7-O-glucoside	Flavonoid	chr6:17754088	chr6	17754088	17Mb	1.9434e-11
cmp0906	Luteolin 7-O-glucoside	Flavonoid	chr3:12194167	chr3	12194167	12Mb	2.1697e-11
cmp0906	Luteolin 7-O-glucoside	Flavonoid	chr2:12667502	chr2	12667502	12Mb	2.55877e-11
cmp0906	Luteolin 7-O-glucoside	Flavonoid	chr2:37489837	chr2	37489837	37Mb	2.73737e-11
cmp0906	Luteolin 7-O-glucoside	Flavonoid	chr5:45658888	chr5	45658888	45Mb	3.2179e-11
cmp0906	Luteolin 7-O-glucoside	Flavonoid	chr3:5599160	chr3	5599160	5Mb	3.61587e-11
cmp0906	Luteolin 7-O-glucoside	Flavonoid	chr10:8154733	chr10	8154733	8Mb	3.85259e-11
cmp0906	Luteolin 7-O-glucoside	Flavonoid	chr9:9801843	chr9	9801843	9Mb	3.86381e-11
cmp0906	Luteolin 7-O-glucoside	Flavonoid	chr5:45390614	chr5	45390614	45Mb	3.98336e-11
cmp0906	Luteolin 7-O-glucoside	Flavonoid	chr10:6256111	chr10	6256111	6Mb	4.45056e-11
cmp0906	Luteolin 7-O-glucoside	Flavonoid	chr3:16054685	chr3	16054685	16Mb	4.51478e-11
cmp0906	Luteolin 7-O-glucoside	Flavonoid	chr6:9754825	chr6	9754825	9Mb	4.59787e-11
cmp0906	Luteolin 7-O-glucoside	Flavonoid	chr3:26860554	chr3	26860554	26Mb	4.90569e-11
cmp0906	Luteolin 7-O-glucoside	Flavonoid	chr4:13605281	chr4	13605281	13Mb	4.9863e-11
cmp0906	Luteolin 7-O-glucoside	Flavonoid	chr3:11982545	chr3	11982545	11Mb	5.01509e-11
cmp0906	Luteolin 7-O-glucoside	Flavonoid	chr6:4105762	chr6	4105762	4Mb	5.06821e-11
cmp0906	Luteolin 7-O-glucoside	Flavonoid	chr9:31960139	chr9	31960139	31Mb	5.24667e-11
cmp0906	Luteolin 7-O-glucoside	Flavonoid	chr6:13606577	chr6	13606577	13Mb	5.45155e-11
cmp0906	Luteolin 7-O-glucoside	Flavonoid	chr5:21407573	chr5	21407573	21Mb	5.55697e-11
cmp0906	Luteolin 7-O-glucoside	Flavonoid	chr7:20033109	chr7	20033109	20Mb	5.79567e-11
cmp0906	Luteolin 7-O-glucoside	Flavonoid	chr4:29063919	chr4	29063919	29Mb	7.75687e-11
cmp0906	Luteolin 7-O-glucoside	Flavonoid	chr1:3123170	chr1	3123170	3Mb	8.52471e-11
cmp0906	Luteolin 7-O-glucoside	Flavonoid	chr5:48775255	chr5	48775255	48Mb	8.53007e-11
cmp0906	Luteolin 7-O-glucoside	Flavonoid	chr2:15985966	chr2	15985966	15Mb	8.5897e-11
cmp0906	Luteolin 7-O-glucoside	Flavonoid	chr2:16059040	chr2	16059040	16Mb	1.05032e-10
cmp0906	Luteolin 7-O-glucoside	Flavonoid	chr3:11742442	chr3	11742442	11Mb	1.12126e-10
cmp0906	Luteolin 7-O-glucoside	Flavonoid	chr9:19980573	chr9	19980573	19Mb	1.12442e-10
cmp0906	Luteolin 7-O-glucoside	Flavonoid	chr1:28671284	chr1	28671284	28Mb	1.1382e-10
cmp0906	Luteolin 7-O-glucoside	Flavonoid	chr5:4156251	chr5	4156251	4Mb	1.19541e-10
cmp0906	Luteolin 7-O-glucoside	Flavonoid	chr2:49821046	chr2	49821046	49Mb	1.21462e-10
cmp0906	Luteolin 7-O-glucoside	Flavonoid	chr7:17613873	chr7	17613873	17Mb	1.23048e-10
cmp0906	Luteolin 7-O-glucoside	Flavonoid	chr9:19209513	chr9	19209513	19Mb	1.24033e-10
cmp0906	Luteolin 7-O-glucoside	Flavonoid	chr7:15580606	chr7	15580606	15Mb	1.29559e-10
cmp0906	Luteolin 7-O-glucoside	Flavonoid	chr3:30298214	chr3	30298214	30Mb	1.37486e-10
cmp0906	Luteolin 7-O-glucoside	Flavonoid	chr6:1254364	chr6	1254364	1Mb	1.40173e-10
cmp0906	Luteolin 7-O-glucoside	Flavonoid	chr4:8751940	chr4	8751940	8Mb	1.45207e-10
cmp0906	Luteolin 7-O-glucoside	Flavonoid	chr1:2096295	chr1	2096295	2Mb	1.4784e-10
cmp0906	Luteolin 7-O-glucoside	Flavonoid	chr3:19748946	chr3	19748946	19Mb	1.61981e-10
cmp0906	Luteolin 7-O-glucoside	Flavonoid	chr6:5441983	chr6	5441983	5Mb	1.632e-10
cmp0906	Luteolin 7-O-glucoside	Flavonoid	chr4:19359941	chr4	19359941	19Mb	1.97571e-10
cmp0906	Luteolin 7-O-glucoside	Flavonoid	chr5:13371058	chr5	13371058	13Mb	2.0075e-10
cmp0906	Luteolin 7-O-glucoside	Flavonoid	chr9:4648295	chr9	4648295	4Mb	2.15109e-10
cmp0906	Luteolin 7-O-glucoside	Flavonoid	chr3:14031893	chr3	14031893	14Mb	2.21519e-10
cmp0906	Luteolin 7-O-glucoside	Flavonoid	chr6:8519758	chr6	8519758	8Mb	2.25313e-10
cmp0906	Luteolin 7-O-glucoside	Flavonoid	chr9:11776570	chr9	11776570	11Mb	2.27624e-10
cmp0906	Luteolin 7-O-glucoside	Flavonoid	chr5:43743088	chr5	43743088	43Mb	2.56539e-10
cmp0906	Luteolin 7-O-glucoside	Flavonoid	chr2:50507065	chr2	50507065	50Mb	2.62436e-10
cmp0906	Luteolin 7-O-glucoside	Flavonoid	chr3:4565104	chr3	4565104	4Mb	2.83587e-10
cmp0906	Luteolin 7-O-glucoside	Flavonoid	chr9:9065437	chr9	9065437	9Mb	3.04257e-10
cmp0906	Luteolin 7-O-glucoside	Flavonoid	chr2:25374005	chr2	25374005	25Mb	3.38985e-10
cmp0906	Luteolin 7-O-glucoside	Flavonoid	chr1:14078091	chr1	14078091	14Mb	3.55424e-10
cmp0906	Luteolin 7-O-glucoside	Flavonoid	chr5:24928910	chr5	24928910	24Mb	4.04124e-10
cmp0906	Luteolin 7-O-glucoside	Flavonoid	chr2:15825896	chr2	15825896	15Mb	4.05113e-10
cmp0906	Luteolin 7-O-glucoside	Flavonoid	chr6:5448881	chr6	5448881	5Mb	4.61198e-10
cmp0906	Luteolin 7-O-glucoside	Flavonoid	chr2:28255126	chr2	28255126	28Mb	5.02651e-10
cmp0906	Luteolin 7-O-glucoside	Flavonoid	chr1:904414	chr1	904414	0Mb	5.09396e-10
cmp0906	Luteolin 7-O-glucoside	Flavonoid	chr8:17409199	chr8	17409199	17Mb	5.18712e-10
cmp0906	Luteolin 7-O-glucoside	Flavonoid	chr3:28577710	chr3	28577710	28Mb	5.20303e-10
cmp0906	Luteolin 7-O-glucoside	Flavonoid	chr1:14572117	chr1	14572117	14Mb	5.48897e-10
cmp0906	Luteolin 7-O-glucoside	Flavonoid	chr2:19061354	chr2	19061354	19Mb	5.72242e-10
cmp0906	Luteolin 7-O-glucoside	Flavonoid	chr4:2660414	chr4	2660414	2Mb	6.411e-10
cmp0906	Luteolin 7-O-glucoside	Flavonoid	chr3:5651673	chr3	5651673	5Mb	6.51456e-10
cmp0906	Luteolin 7-O-glucoside	Flavonoid	chr2:13757491	chr2	13757491	13Mb	6.87554e-10
cmp0906	Luteolin 7-O-glucoside	Flavonoid	chr4:11553562	chr4	11553562	11Mb	7.35423e-10
cmp0906	Luteolin 7-O-glucoside	Flavonoid	chr4:11357171	chr4	11357171	11Mb	7.36077e-10
cmp0906	Luteolin 7-O-glucoside	Flavonoid	chr3:1482310	chr3	1482310	1Mb	7.58968e-10
cmp0906	Luteolin 7-O-glucoside	Flavonoid	chr9:22471355	chr9	22471355	22Mb	7.66301e-10
cmp0906	Luteolin 7-O-glucoside	Flavonoid	chr2:35562306	chr2	35562306	35Mb	7.77789e-10
cmp0906	Luteolin 7-O-glucoside	Flavonoid	chr5:36364346	chr5	36364346	36Mb	8.11313e-10
cmp0906	Luteolin 7-O-glucoside	Flavonoid	chr2:6031513	chr2	6031513	6Mb	8.73444e-10
cmp0906	Luteolin 7-O-glucoside	Flavonoid	chr2:49006037	chr2	49006037	49Mb	8.75168e-10
cmp0906	Luteolin 7-O-glucoside	Flavonoid	chr3:17350387	chr3	17350387	17Mb	9.94258e-10
cmp0906	Luteolin 7-O-glucoside	Flavonoid	chr8:609318	chr8	609318	0Mb	1.01588e-09
cmp0906	Luteolin 7-O-glucoside	Flavonoid	chr7:22147392	chr7	22147392	22Mb	1.09562e-09
cmp0906	Luteolin 7-O-glucoside	Flavonoid	chr4:22667593	chr4	22667593	22Mb	1.12145e-09
cmp0906	Luteolin 7-O-glucoside	Flavonoid	chr10:11157073	chr10	11157073	11Mb	1.14065e-09
cmp0906	Luteolin 7-O-glucoside	Flavonoid	chr7:6437366	chr7	6437366	6Mb	1.14546e-09
cmp0906	Luteolin 7-O-glucoside	Flavonoid	chr3:14033115	chr3	14033115	14Mb	1.16232e-09
cmp0906	Luteolin 7-O-glucoside	Flavonoid	chr2:52892191	chr2	52892191	52Mb	1.22628e-09
cmp0906	Luteolin 7-O-glucoside	Flavonoid	chr6:13282370	chr6	13282370	13Mb	1.28703e-09
cmp0906	Luteolin 7-O-glucoside	Flavonoid	chr1:3455501	chr1	3455501	3Mb	1.53187e-09
cmp0906	Luteolin 7-O-glucoside	Flavonoid	chr5:18904634	chr5	18904634	18Mb	1.66292e-09
cmp0906	Luteolin 7-O-glucoside	Flavonoid	chr5:43405584	chr5	43405584	43Mb	1.76305e-09
cmp0906	Luteolin 7-O-glucoside	Flavonoid	chr2:24049468	chr2	24049468	24Mb	1.77798e-09
cmp0906	Luteolin 7-O-glucoside	Flavonoid	chr8:3072005	chr8	3072005	3Mb	1.86151e-09
cmp0906	Luteolin 7-O-glucoside	Flavonoid	chr7:4767777	chr7	4767777	4Mb	1.89198e-09
cmp0906	Luteolin 7-O-glucoside	Flavonoid	chr7:1377039	chr7	1377039	1Mb	2.04093e-09
cmp0906	Luteolin 7-O-glucoside	Flavonoid	chr9:21052122	chr9	21052122	21Mb	2.11264e-09
cmp0906	Luteolin 7-O-glucoside	Flavonoid	chr3:2970224	chr3	2970224	2Mb	2.13778e-09
cmp0906	Luteolin 7-O-glucoside	Flavonoid	chr6:10473262	chr6	10473262	10Mb	2.17786e-09
cmp0906	Luteolin 7-O-glucoside	Flavonoid	chr5:17186031	chr5	17186031	17Mb	2.22633e-09
cmp0906	Luteolin 7-O-glucoside	Flavonoid	chr3:15342980	chr3	15342980	15Mb	2.25275e-09
cmp0906	Luteolin 7-O-glucoside	Flavonoid	chr9:27009583	chr9	27009583	27Mb	2.34457e-09
cmp0906	Luteolin 7-O-glucoside	Flavonoid	chr5:9553425	chr5	9553425	9Mb	2.34574e-09
cmp0906	Luteolin 7-O-glucoside	Flavonoid	chr1:31324288	chr1	31324288	31Mb	2.37923e-09
cmp0906	Luteolin 7-O-glucoside	Flavonoid	chr4:4476798	chr4	4476798	4Mb	2.41207e-09
cmp0906	Luteolin 7-O-glucoside	Flavonoid	chr2:9785447	chr2	9785447	9Mb	2.57982e-09
cmp0906	Luteolin 7-O-glucoside	Flavonoid	chr3:1549098	chr3	1549098	1Mb	2.82277e-09
cmp0906	Luteolin 7-O-glucoside	Flavonoid	chr6:8582535	chr6	8582535	8Mb	2.93193e-09
cmp0906	Luteolin 7-O-glucoside	Flavonoid	chr5:36162475	chr5	36162475	36Mb	2.99717e-09
cmp0906	Luteolin 7-O-glucoside	Flavonoid	chr3:1465202	chr3	1465202	1Mb	3.02816e-09
cmp0906	Luteolin 7-O-glucoside	Flavonoid	chr10:9077202	chr10	9077202	9Mb	3.31756e-09
cmp0906	Luteolin 7-O-glucoside	Flavonoid	chr8:6912133	chr8	6912133	6Mb	3.50316e-09
cmp0906	Luteolin 7-O-glucoside	Flavonoid	chr4:4567696	chr4	4567696	4Mb	3.53766e-09
cmp0906	Luteolin 7-O-glucoside	Flavonoid	chr9:36426742	chr9	36426742	36Mb	3.55122e-09
cmp0906	Luteolin 7-O-glucoside	Flavonoid	chr6:7090675	chr6	7090675	7Mb	3.63523e-09
cmp0906	Luteolin 7-O-glucoside	Flavonoid	chr2:3436297	chr2	3436297	3Mb	3.83059e-09
cmp0906	Luteolin 7-O-glucoside	Flavonoid	chr2:52628106	chr2	52628106	52Mb	4.21003e-09
cmp0906	Luteolin 7-O-glucoside	Flavonoid	chr6:11606190	chr6	11606190	11Mb	4.21674e-09
cmp0906	Luteolin 7-O-glucoside	Flavonoid	chr4:690826	chr4	690826	0Mb	4.27325e-09
cmp0906	Luteolin 7-O-glucoside	Flavonoid	chr2:31407465	chr2	31407465	31Mb	4.32338e-09
cmp0906	Luteolin 7-O-glucoside	Flavonoid	chr2:31854072	chr2	31854072	31Mb	4.4416e-09
cmp0906	Luteolin 7-O-glucoside	Flavonoid	chr3:16123134	chr3	16123134	16Mb	4.716e-09
cmp0906	Luteolin 7-O-glucoside	Flavonoid	chr2:14269190	chr2	14269190	14Mb	5.16223e-09
cmp0906	Luteolin 7-O-glucoside	Flavonoid	chr6:3267784	chr6	3267784	3Mb	5.16486e-09
cmp0906	Luteolin 7-O-glucoside	Flavonoid	chr7:11417764	chr7	11417764	11Mb	5.2684e-09
cmp0906	Luteolin 7-O-glucoside	Flavonoid	chr5:47921883	chr5	47921883	47Mb	5.39805e-09
cmp0906	Luteolin 7-O-glucoside	Flavonoid	chr3:2925178	chr3	2925178	2Mb	5.47256e-09
cmp0906	Luteolin 7-O-glucoside	Flavonoid	chr7:1366326	chr7	1366326	1Mb	5.50541e-09
cmp0906	Luteolin 7-O-glucoside	Flavonoid	chr2:1366501	chr2	1366501	1Mb	5.55278e-09
cmp0906	Luteolin 7-O-glucoside	Flavonoid	chr1:28182544	chr1	28182544	28Mb	5.62779e-09
cmp0906	Luteolin 7-O-glucoside	Flavonoid	chr7:21769065	chr7	21769065	21Mb	5.65156e-09
cmp0906	Luteolin 7-O-glucoside	Flavonoid	chr9:9847987	chr9	9847987	9Mb	6.03644e-09
cmp0906	Luteolin 7-O-glucoside	Flavonoid	chr4:25671290	chr4	25671290	25Mb	6.23999e-09
cmp0906	Luteolin 7-O-glucoside	Flavonoid	chr2:45727719	chr2	45727719	45Mb	6.26961e-09
cmp0906	Luteolin 7-O-glucoside	Flavonoid	chr9:16188349	chr9	16188349	16Mb	6.31964e-09
cmp0906	Luteolin 7-O-glucoside	Flavonoid	chr1:27654286	chr1	27654286	27Mb	6.32121e-09
cmp0906	Luteolin 7-O-glucoside	Flavonoid	chr1:12044927	chr1	12044927	12Mb	6.98978e-09
cmp0906	Luteolin 7-O-glucoside	Flavonoid	chr9:16601249	chr9	16601249	16Mb	7.55113e-09
cmp0906	Luteolin 7-O-glucoside	Flavonoid	chr5:15779964	chr5	15779964	15Mb	7.76115e-09
cmp0906	Luteolin 7-O-glucoside	Flavonoid	chr8:8158196	chr8	8158196	8Mb	9.20855e-09
cmp0906	Luteolin 7-O-glucoside	Flavonoid	chr4:24107146	chr4	24107146	24Mb	1.10989e-08
cmp0906	Luteolin 7-O-glucoside	Flavonoid	chr9:14146872	chr9	14146872	14Mb	1.1552e-08
cmp0906	Luteolin 7-O-glucoside	Flavonoid	chr7:13556164	chr7	13556164	13Mb	1.19632e-08
cmp0906	Luteolin 7-O-glucoside	Flavonoid	chr2:40371551	chr2	40371551	40Mb	1.19647e-08
cmp0906	Luteolin 7-O-glucoside	Flavonoid	chr7:11244850	chr7	11244850	11Mb	1.2417e-08
cmp0906	Luteolin 7-O-glucoside	Flavonoid	chr1:10652595	chr1	10652595	10Mb	1.33265e-08
cmp0906	Luteolin 7-O-glucoside	Flavonoid	chr4:11479322	chr4	11479322	11Mb	1.33863e-08
cmp0906	Luteolin 7-O-glucoside	Flavonoid	chr5:19526454	chr5	19526454	19Mb	1.38066e-08
cmp0906	Luteolin 7-O-glucoside	Flavonoid	chr2:23993281	chr2	23993281	23Mb	1.44775e-08
cmp0906	Luteolin 7-O-glucoside	Flavonoid	chr1:7254491	chr1	7254491	7Mb	1.46117e-08
cmp0906	Luteolin 7-O-glucoside	Flavonoid	chr9:3817002	chr9	3817002	3Mb	1.48369e-08
cmp0906	Luteolin 7-O-glucoside	Flavonoid	chr5:27722212	chr5	27722212	27Mb	1.4925e-08
cmp0906	Luteolin 7-O-glucoside	Flavonoid	chr4:17628042	chr4	17628042	17Mb	1.51509e-08
cmp0906	Luteolin 7-O-glucoside	Flavonoid	chr3:1598678	chr3	1598678	1Mb	1.55942e-08
cmp0906	Luteolin 7-O-glucoside	Flavonoid	chr1:2007411	chr1	2007411	2Mb	1.65635e-08
cmp0906	Luteolin 7-O-glucoside	Flavonoid	chr5:47901929	chr5	47901929	47Mb	1.66669e-08
cmp0906	Luteolin 7-O-glucoside	Flavonoid	chr4:29031808	chr4	29031808	29Mb	1.68181e-08
cmp0906	Luteolin 7-O-glucoside	Flavonoid	chr9:11188349	chr9	11188349	11Mb	1.7813e-08
cmp0906	Luteolin 7-O-glucoside	Flavonoid	chr4:26225609	chr4	26225609	26Mb	1.87239e-08
cmp0906	Luteolin 7-O-glucoside	Flavonoid	chr2:49540690	chr2	49540690	49Mb	1.89131e-08
cmp0906	Luteolin 7-O-glucoside	Flavonoid	chr2:15857389	chr2	15857389	15Mb	1.89938e-08
cmp0906	Luteolin 7-O-glucoside	Flavonoid	chr1:16502774	chr1	16502774	16Mb	1.9493e-08
cmp0906	Luteolin 7-O-glucoside	Flavonoid	chr2:8450182	chr2	8450182	8Mb	1.9721e-08
cmp0906	Luteolin 7-O-glucoside	Flavonoid	chr7:12999186	chr7	12999186	12Mb	2.07175e-08
cmp0906	Luteolin 7-O-glucoside	Flavonoid	chr6:12101422	chr6	12101422	12Mb	2.24778e-08
cmp0906	Luteolin 7-O-glucoside	Flavonoid	chr2:686546	chr2	686546	0Mb	2.35393e-08
cmp0906	Luteolin 7-O-glucoside	Flavonoid	chr1:28400816	chr1	28400816	28Mb	2.38707e-08
cmp0906	Luteolin 7-O-glucoside	Flavonoid	chr9:39496432	chr9	39496432	39Mb	2.45232e-08
cmp0906	Luteolin 7-O-glucoside	Flavonoid	chr9:9316882	chr9	9316882	9Mb	2.48955e-08
cmp0906	Luteolin 7-O-glucoside	Flavonoid	chr2:17335111	chr2	17335111	17Mb	2.53029e-08
cmp0906	Luteolin 7-O-glucoside	Flavonoid	chr2:6438631	chr2	6438631	6Mb	2.56495e-08
cmp0906	Luteolin 7-O-glucoside	Flavonoid	chr3:7284249	chr3	7284249	7Mb	2.63457e-08
cmp0906	Luteolin 7-O-glucoside	Flavonoid	chr8:4958837	chr8	4958837	4Mb	2.69282e-08
cmp0906	Luteolin 7-O-glucoside	Flavonoid	chr6:12408286	chr6	12408286	12Mb	2.7965e-08
cmp0906	Luteolin 7-O-glucoside	Flavonoid	chr3:9197743	chr3	9197743	9Mb	2.82648e-08
cmp0906	Luteolin 7-O-glucoside	Flavonoid	chr9:9012417	chr9	9012417	9Mb	2.83553e-08
cmp0906	Luteolin 7-O-glucoside	Flavonoid	chr3:2941989	chr3	2941989	2Mb	2.93296e-08
cmp0906	Luteolin 7-O-glucoside	Flavonoid	chr1:18675537	chr1	18675537	18Mb	3.06249e-08
cmp0906	Luteolin 7-O-glucoside	Flavonoid	chr4:17259402	chr4	17259402	17Mb	3.08938e-08
cmp0906	Luteolin 7-O-glucoside	Flavonoid	chr5:22428402	chr5	22428402	22Mb	3.40505e-08
cmp0906	Luteolin 7-O-glucoside	Flavonoid	chr2:43647564	chr2	43647564	43Mb	3.4959e-08
cmp0906	Luteolin 7-O-glucoside	Flavonoid	chr9:11778337	chr9	11778337	11Mb	3.52889e-08
cmp0906	Luteolin 7-O-glucoside	Flavonoid	chr9:32460193	chr9	32460193	32Mb	3.57614e-08
cmp0906	Luteolin 7-O-glucoside	Flavonoid	chr9:10515578	chr9	10515578	10Mb	3.58588e-08
cmp0041	Unknown	Unknown	chr2:26793818	chr2	26793818	26Mb	6.56616e-11
cmp0041	Unknown	Unknown	chr2:25792383	chr2	25792383	25Mb	2.1876e-09
cmp0041	Unknown	Unknown	chr10:3437648	chr10	3437648	3Mb	6.84955e-09
cmp0041	Unknown	Unknown	chr2:26889293	chr2	26889293	26Mb	8.25259e-09
cmp0041	Unknown	Unknown	chr2:37549388	chr2	37549388	37Mb	1.63377e-08
cmp0718	iP9G	Nucleic acid derivative	chr2:45894985	chr2	45894985	45Mb	4.65491e-14
cmp0718	iP9G	Nucleic acid derivative	chr7:3605026	chr7	3605026	3Mb	2.95197e-11
cmp0718	iP9G	Nucleic acid derivative	chr6:19338896	chr6	19338896	19Mb	4.74669e-10
cmp0718	iP9G	Nucleic acid derivative	chr4:2199374	chr4	2199374	2Mb	9.57925e-10
cmp0718	iP9G	Nucleic acid derivative	chr2:48125728	chr2	48125728	48Mb	1.2447e-09
cmp0718	iP9G	Nucleic acid derivative	chr2:27604487	chr2	27604487	27Mb	2.95975e-09
cmp0718	iP9G	Nucleic acid derivative	chr2:49452573	chr2	49452573	49Mb	3.23199e-09
cmp0718	iP9G	Nucleic acid derivative	chr5:38146940	chr5	38146940	38Mb	6.84855e-09
cmp0718	iP9G	Nucleic acid derivative	chr2:6321366	chr2	6321366	6Mb	1.20598e-08
cmp0718	iP9G	Nucleic acid derivative	chr8:9774304	chr8	9774304	9Mb	1.42626e-08
cmp0718	iP9G	Nucleic acid derivative	chr8:2541151	chr8	2541151	2Mb	1.60428e-08
cmp0718	iP9G	Nucleic acid derivative	chr3:23370026	chr3	23370026	23Mb	1.78059e-08
cmp0718	iP9G	Nucleic acid derivative	chr6:17247083	chr6	17247083	17Mb	2.17935e-08
cmp0718	iP9G	Nucleic acid derivative	chr2:6614523	chr2	6614523	6Mb	2.21259e-08
cmp0718	iP9G	Nucleic acid derivative	chr2:20989744	chr2	20989744	20Mb	2.21905e-08
cmp0718	iP9G	Nucleic acid derivative	chr5:43655943	chr5	43655943	43Mb	2.5054e-08
cmp0718	iP9G	Nucleic acid derivative	chr2:4505921	chr2	4505921	4Mb	3.03808e-08
cmp0718	iP9G	Nucleic acid derivative	chr9:6395722	chr9	6395722	6Mb	3.139e-08
cmp0718	iP9G	Nucleic acid derivative	chr1:1834815	chr1	1834815	1Mb	3.65567e-08
cmp0718	iP9G	Nucleic acid derivative	chr2:46480584	chr2	46480584	46Mb	3.90092e-08
cmp0370	Unknown	Unknown	chr2:50608675	chr2	50608675	50Mb	7.33734e-09
cmp0370	Unknown	Unknown	chr9:37201044	chr9	37201044	37Mb	1.01952e-08
cmp0451	Unknown	Unknown	chr2:35743322	chr2	35743322	35Mb	1.30917e-08
cmp0451	Unknown	Unknown	chr7:13830846	chr7	13830846	13Mb	3.45659e-08
cmp0068	Unknown	Unknown	chr6:11105361	chr6	11105361	11Mb	8.94243e-10
cmp0570	Unknown	Unknown	chr9:27042468	chr9	27042468	27Mb	7.09753e-13
cmp0570	Unknown	Unknown	chr1:1916621	chr1	1916621	1Mb	1.5997e-11
cmp0570	Unknown	Unknown	chr6:8576376	chr6	8576376	8Mb	1.90148e-10
cmp0570	Unknown	Unknown	chr10:6094400	chr10	6094400	6Mb	2.02535e-10
cmp0570	Unknown	Unknown	chr1:3031200	chr1	3031200	3Mb	2.8202e-10
cmp0570	Unknown	Unknown	chr3:23882221	chr3	23882221	23Mb	6.32266e-10
cmp0570	Unknown	Unknown	chr9:37929612	chr9	37929612	37Mb	8.76528e-10
cmp0570	Unknown	Unknown	chr6:19284349	chr6	19284349	19Mb	5.24311e-09
cmp0570	Unknown	Unknown	chr3:12670675	chr3	12670675	12Mb	5.59073e-09
cmp0570	Unknown	Unknown	chr4:26147174	chr4	26147174	26Mb	7.27641e-09
cmp0570	Unknown	Unknown	chr2:3650770	chr2	3650770	3Mb	9.9368e-09
cmp0570	Unknown	Unknown	chr4:20466473	chr4	20466473	20Mb	2.50538e-08
cmp0570	Unknown	Unknown	chr7:11246346	chr7	11246346	11Mb	2.66135e-08
cmp0570	Unknown	Unknown	chr2:3198234	chr2	3198234	3Mb	2.8821e-08
cmp0570	Unknown	Unknown	chr6:481295	chr6	481295	0Mb	4.14499e-08
cmp0924	Selgin O-hexoside	Flavonoid	chr1:9960104	chr1	9960104	9Mb	5.55314e-11
cmp0924	Selgin O-hexoside	Flavonoid	chr2:49353991	chr2	49353991	49Mb	8.25049e-11
cmp0924	Selgin O-hexoside	Flavonoid	chr7:5666196	chr7	5666196	5Mb	5.35505e-10
cmp0924	Selgin O-hexoside	Flavonoid	chr3:12100115	chr3	12100115	12Mb	5.50823e-10
cmp0924	Selgin O-hexoside	Flavonoid	chr7:19161906	chr7	19161906	19Mb	4.54127e-09
cmp0924	Selgin O-hexoside	Flavonoid	chr7:3281933	chr7	3281933	3Mb	7.26611e-09
cmp0924	Selgin O-hexoside	Flavonoid	chr3:4992456	chr3	4992456	4Mb	1.82374e-08
cmp0924	Selgin O-hexoside	Flavonoid	chr7:1453614	chr7	1453614	1Mb	3.31943e-08
cmp0034	Unknown	Unknown	chr9:27847692	chr9	27847692	27Mb	2.30455e-11
cmp0034	Unknown	Unknown	chr6:11354201	chr6	11354201	11Mb	2.88419e-11
cmp0034	Unknown	Unknown	chr10:9793060	chr10	9793060	9Mb	3.16407e-11
cmp0034	Unknown	Unknown	chr4:8539860	chr4	8539860	8Mb	4.1998e-11
cmp0034	Unknown	Unknown	chr5:48263438	chr5	48263438	48Mb	5.18531e-11
cmp0034	Unknown	Unknown	chr10:902048	chr10	902048	0Mb	5.78421e-10
cmp0034	Unknown	Unknown	chr2:16190180	chr2	16190180	16Mb	6.55359e-10
cmp0034	Unknown	Unknown	chr5:48708021	chr5	48708021	48Mb	7.12231e-10
cmp0034	Unknown	Unknown	chr5:42552121	chr5	42552121	42Mb	1.47407e-09
cmp0034	Unknown	Unknown	chr4:4725355	chr4	4725355	4Mb	3.88464e-09
cmp0034	Unknown	Unknown	chr5:47514344	chr5	47514344	47Mb	6.8928e-09
cmp0034	Unknown	Unknown	chr3:19481359	chr3	19481359	19Mb	8.16267e-09
cmp0034	Unknown	Unknown	chr2:44319798	chr2	44319798	44Mb	1.1063e-08
cmp0034	Unknown	Unknown	chr2:32504895	chr2	32504895	32Mb	1.21025e-08
cmp0034	Unknown	Unknown	chr2:50036810	chr2	50036810	50Mb	1.41994e-08
cmp0034	Unknown	Unknown	chr3:3191315	chr3	3191315	3Mb	1.55229e-08
cmp0034	Unknown	Unknown	chr5:16630997	chr5	16630997	16Mb	1.72039e-08
cmp0034	Unknown	Unknown	chr2:4679667	chr2	4679667	4Mb	1.86566e-08
cmp0034	Unknown	Unknown	chr1:10009756	chr1	10009756	10Mb	2.00287e-08
cmp0034	Unknown	Unknown	chr8:18836812	chr8	18836812	18Mb	2.49269e-08
cmp0034	Unknown	Unknown	chr3:3085280	chr3	3085280	3Mb	2.54655e-08
cmp0034	Unknown	Unknown	chr5:26476642	chr5	26476642	26Mb	2.93429e-08
cmp0386	Unknown	Unknown	chr5:11669791	chr5	11669791	11Mb	7.67843e-11
cmp0386	Unknown	Unknown	chr5:45706295	chr5	45706295	45Mb	1.25671e-10
cmp0386	Unknown	Unknown	chr6:4569052	chr6	4569052	4Mb	2.15626e-10
cmp0386	Unknown	Unknown	chr2:26182231	chr2	26182231	26Mb	1.04998e-08
cmp0386	Unknown	Unknown	chr1:25029057	chr1	25029057	25Mb	1.13653e-08
cmp0386	Unknown	Unknown	chr3:10542983	chr3	10542983	10Mb	1.34994e-08
cmp0386	Unknown	Unknown	chr4:1034617	chr4	1034617	1Mb	1.69669e-08
cmp0386	Unknown	Unknown	chr5:10584597	chr5	10584597	10Mb	3.13194e-08
cmp0198	Unknown	Unknown	chr1:20488677	chr1	20488677	20Mb	3.30609e-09
cmp0950	LPC(1-acyl 18:1)	Lipid	chr1:31621314	chr1	31621314	31Mb	1.84884e-09
cmp0175	Unknown	Unknown	chr2:36135428	chr2	36135428	36Mb	2.91567e-10
cmp0175	Unknown	Unknown	chr3:29420330	chr3	29420330	29Mb	6.48754e-09
cmp0275	Unknown	Unknown	chr5:38144500	chr5	38144500	38Mb	4.58523e-13
cmp0275	Unknown	Unknown	chr9:5150369	chr9	5150369	5Mb	8.65681e-13
cmp0275	Unknown	Unknown	chr2:3712165	chr2	3712165	3Mb	9.4826e-13
cmp0275	Unknown	Unknown	chr2:48836996	chr2	48836996	48Mb	3.97945e-12
cmp0275	Unknown	Unknown	chr9:3983346	chr9	3983346	3Mb	2.16534e-11
cmp0275	Unknown	Unknown	chr1:28763140	chr1	28763140	28Mb	2.86266e-11
cmp0275	Unknown	Unknown	chr2:26608266	chr2	26608266	26Mb	4.22864e-11
cmp0275	Unknown	Unknown	chr8:16101609	chr8	16101609	16Mb	6.28111e-11
cmp0275	Unknown	Unknown	chr7:21854101	chr7	21854101	21Mb	1.7186e-10
cmp0275	Unknown	Unknown	chr3:11509289	chr3	11509289	11Mb	2.03061e-10
cmp0275	Unknown	Unknown	chr9:29799760	chr9	29799760	29Mb	6.10956e-10
cmp0275	Unknown	Unknown	chr9:15298002	chr9	15298002	15Mb	8.5951e-10
cmp0275	Unknown	Unknown	chr2:38303038	chr2	38303038	38Mb	1.08008e-09
cmp0275	Unknown	Unknown	chr10:7737199	chr10	7737199	7Mb	1.26024e-09
cmp0275	Unknown	Unknown	chr6:18236401	chr6	18236401	18Mb	1.92253e-09
cmp0275	Unknown	Unknown	chr4:27560693	chr4	27560693	27Mb	2.26854e-09
cmp0275	Unknown	Unknown	chr5:11777689	chr5	11777689	11Mb	5.11221e-09
cmp0275	Unknown	Unknown	chr7:16293005	chr7	16293005	16Mb	5.3215e-09
cmp0275	Unknown	Unknown	chr10:10793456	chr10	10793456	10Mb	6.28189e-09
cmp0275	Unknown	Unknown	chr5:35215324	chr5	35215324	35Mb	6.33363e-09
cmp0275	Unknown	Unknown	chr4:7910200	chr4	7910200	7Mb	6.5176e-09
cmp0275	Unknown	Unknown	chr6:307835	chr6	307835	0Mb	6.8309e-09
cmp0275	Unknown	Unknown	chr9:19174449	chr9	19174449	19Mb	7.18374e-09
cmp0275	Unknown	Unknown	chr2:51526922	chr2	51526922	51Mb	8.97624e-09
cmp0275	Unknown	Unknown	chr2:16658824	chr2	16658824	16Mb	9.90582e-09
cmp0275	Unknown	Unknown	chr5:1272230	chr5	1272230	1Mb	1.13525e-08
cmp0275	Unknown	Unknown	chr2:11599240	chr2	11599240	11Mb	1.20789e-08
cmp0275	Unknown	Unknown	chr2:51406687	chr2	51406687	51Mb	1.29373e-08
cmp0275	Unknown	Unknown	chr9:1594448	chr9	1594448	1Mb	1.43218e-08
cmp0275	Unknown	Unknown	chr10:12861146	chr10	12861146	12Mb	1.76019e-08
cmp0275	Unknown	Unknown	chr5:5982830	chr5	5982830	5Mb	1.84822e-08
cmp0275	Unknown	Unknown	chr6:931145	chr6	931145	0Mb	1.98415e-08
cmp0275	Unknown	Unknown	chr6:3664750	chr6	3664750	3Mb	2.1606e-08
cmp0275	Unknown	Unknown	chr6:1659728	chr6	1659728	1Mb	2.25485e-08
cmp0275	Unknown	Unknown	chr2:42503699	chr2	42503699	42Mb	2.57033e-08
cmp0275	Unknown	Unknown	chr9:2913979	chr9	2913979	2Mb	2.86646e-08
cmp0275	Unknown	Unknown	chr6:13035233	chr6	13035233	13Mb	3.40528e-08
cmp0275	Unknown	Unknown	chr9:36339203	chr9	36339203	36Mb	3.65664e-08
cmp0362	Unknown	Unknown	chr3:2112609	chr3	2112609	2Mb	3.54985e-10
cmp0362	Unknown	Unknown	chr1:2754769	chr1	2754769	2Mb	1.00932e-09
cmp0362	Unknown	Unknown	chr9:38606617	chr9	38606617	38Mb	3.63183e-09
cmp0362	Unknown	Unknown	chr3:3194319	chr3	3194319	3Mb	7.26553e-09
cmp0362	Unknown	Unknown	chr5:13903739	chr5	13903739	13Mb	9.65513e-09
cmp0937	Xanthosine	Nucleic acid	chr4:14017589	chr4	14017589	14Mb	1.73918e-08
cmp0618	Unknown	Unknown	chr8:9017850	chr8	9017850	9Mb	6.19142e-13
cmp0618	Unknown	Unknown	chr8:10030255	chr8	10030255	10Mb	3.22809e-11
cmp0618	Unknown	Unknown	chr8:6541598	chr8	6541598	6Mb	1.82548e-09
cmp0618	Unknown	Unknown	chr8:11621741	chr8	11621741	11Mb	2.24766e-09
cmp0618	Unknown	Unknown	chr1:8697144	chr1	8697144	8Mb	2.92374e-09
cmp0618	Unknown	Unknown	chr5:31834938	chr5	31834938	31Mb	9.46854e-09
cmp0618	Unknown	Unknown	chr1:22407663	chr1	22407663	22Mb	1.96308e-08
cmp0618	Unknown	Unknown	chr4:19074564	chr4	19074564	19Mb	2.0048e-08
cmp0618	Unknown	Unknown	chr7:19835459	chr7	19835459	19Mb	3.96546e-08
cmp0862	Unknown	Unknown	chr9:34252370	chr9	34252370	34Mb	1.46289e-09
cmp0862	Unknown	Unknown	chr6:932895	chr6	932895	0Mb	2.15752e-09
cmp0862	Unknown	Unknown	chr5:12407490	chr5	12407490	12Mb	2.00373e-08
cmp0862	Unknown	Unknown	chr9:4165583	chr9	4165583	4Mb	2.0474e-08
cmp0862	Unknown	Unknown	chr7:11504518	chr7	11504518	11Mb	3.16827e-08
cmp0753	Unknown	Unknown	chr6:11519657	chr6	11519657	11Mb	3.47819e-11
cmp0753	Unknown	Unknown	chr7:14704146	chr7	14704146	14Mb	1.12627e-10
cmp0753	Unknown	Unknown	chr5:47567142	chr5	47567142	47Mb	1.88427e-09
cmp0753	Unknown	Unknown	chr5:35695778	chr5	35695778	35Mb	2.37903e-09
cmp0753	Unknown	Unknown	chr4:6407303	chr4	6407303	6Mb	4.56178e-09
cmp0753	Unknown	Unknown	chr2:41610044	chr2	41610044	41Mb	3.21296e-08
cmn0018	Aconitic acid	Polyphenol	chr4:28448519	chr4	28448519	28Mb	1.44172e-08
cmn0018	Aconitic acid	Polyphenol	chr1:12929441	chr1	12929441	12Mb	1.51226e-08
cmn0018	Aconitic acid	Polyphenol	chr5:6256208	chr5	6256208	6Mb	1.78601e-08
cmn0018	Aconitic acid	Polyphenol	chr5:12407490	chr5	12407490	12Mb	2.16273e-08
cmn0018	Aconitic acid	Polyphenol	chr1:22675056	chr1	22675056	22Mb	2.74984e-08
cmp0617	Unknown	Unknown	chr8:9766510	chr8	9766510	9Mb	6.53565e-12
cmp0617	Unknown	Unknown	chr8:6541598	chr8	6541598	6Mb	2.14546e-11
cmp0617	Unknown	Unknown	chr8:11403323	chr8	11403323	11Mb	1.04547e-10
cmp0617	Unknown	Unknown	chr5:31834938	chr5	31834938	31Mb	5.21255e-10
cmp0617	Unknown	Unknown	chr9:21736410	chr9	21736410	21Mb	1.64573e-08
cmp0617	Unknown	Unknown	chr1:22407663	chr1	22407663	22Mb	1.89657e-08
cmp0617	Unknown	Unknown	chr2:18642374	chr2	18642374	18Mb	3.49826e-08
cmp0346	Unknown	Unknown	chr5:35536374	chr5	35536374	35Mb	3.31275e-09
cmp0591	8-C-hexosyl-luteolin O-pentoside	Flavonoid	chr9:25063206	chr9	25063206	25Mb	4.83477e-09
cmp0691	Unknown	Unknown	chr7:14987046	chr7	14987046	14Mb	1.94599e-08
cmp0589	Unknown	Unknown	chr3:29755214	chr3	29755214	29Mb	4.24046e-09
cmp0589	Unknown	Unknown	chr1:16343753	chr1	16343753	16Mb	1.43894e-08
cmp0589	Unknown	Unknown	chr5:34396841	chr5	34396841	34Mb	2.09639e-08
cmn0274	3-Hydroxy-glabrol	Flavonoid	chr6:17534896	chr6	17534896	17Mb	5.24958e-09
cmp0415	Unknown	Unknown	chr2:19244827	chr2	19244827	19Mb	2.62874e-12
cmp0415	Unknown	Unknown	chr1:21432448	chr1	21432448	21Mb	4.28381e-11
cmp0415	Unknown	Unknown	chr7:17581917	chr7	17581917	17Mb	9.39686e-11
cmp0415	Unknown	Unknown	chr1:23309929	chr1	23309929	23Mb	1.73834e-09
cmp0415	Unknown	Unknown	chr1:25106063	chr1	25106063	25Mb	1.49691e-08
cmp0415	Unknown	Unknown	chr5:22477604	chr5	22477604	22Mb	2.81238e-08
cmp0995	Sinapoyl O-hexoside	Polyphenol	chr2:34415617	chr2	34415617	34Mb	2.76308e-10
cmp0995	Sinapoyl O-hexoside	Polyphenol	chr5:31723897	chr5	31723897	31Mb	7.63617e-10
cmp0995	Sinapoyl O-hexoside	Polyphenol	chr10:12910529	chr10	12910529	12Mb	9.42392e-10
cmp0995	Sinapoyl O-hexoside	Polyphenol	chr8:6855212	chr8	6855212	6Mb	9.79082e-10
cmp0995	Sinapoyl O-hexoside	Polyphenol	chr8:15264162	chr8	15264162	15Mb	4.62788e-09
cmp0995	Sinapoyl O-hexoside	Polyphenol	chr9:28405227	chr9	28405227	28Mb	6.20224e-09
cmp0995	Sinapoyl O-hexoside	Polyphenol	chr9:22099100	chr9	22099100	22Mb	2.28594e-08
cmp0245	Unknown	Unknown	chr4:4761966	chr4	4761966	4Mb	3.96591e-15
cmp0245	Unknown	Unknown	chr4:4686549	chr4	4686549	4Mb	6.36528e-09
cmp0333	Unknown	Unknown	chr2:1498200	chr2	1498200	1Mb	9.58681e-09
cmp0333	Unknown	Unknown	chr8:18472439	chr8	18472439	18Mb	1.21559e-08
cmp0333	Unknown	Unknown	chr6:18364944	chr6	18364944	18Mb	3.72658e-08
cmp0002	Unknown	Unknown	chr3:29853466	chr3	29853466	29Mb	3.25514e-10
cmp0002	Unknown	Unknown	chr5:36850340	chr5	36850340	36Mb	2.24534e-09
cmp0822	Citraptene	Coumarin	chr9:2169886	chr9	2169886	2Mb	4.07148e-10
cmp0822	Citraptene	Coumarin	chr5:17502354	chr5	17502354	17Mb	1.79608e-08
cmp0822	Citraptene	Coumarin	chr7:4604995	chr7	4604995	4Mb	1.93711e-08
cmp0822	Citraptene	Coumarin	chr6:5183661	chr6	5183661	5Mb	2.15172e-08
cmp0743	Unknown	Unknown	chr1:26328105	chr1	26328105	26Mb	2.35346e-08
cmp0576	Luteolin-7-O-neohesperidoside-4′-O-glucoside	Flavonoid	chr9:38479693	chr9	38479693	38Mb	5.98284e-10
cmp0522	Unknown	Unknown	chr5:22827531	chr5	22827531	22Mb	6.0501e-09
cmp0522	Unknown	Unknown	chr2:38619117	chr2	38619117	38Mb	1.10444e-08
cmp0522	Unknown	Unknown	chr7:5015307	chr7	5015307	5Mb	1.46135e-08
cmp0522	Unknown	Unknown	chr8:4359223	chr8	4359223	4Mb	3.32065e-08
cmp0610	Isorhamnetin O-hexoside	Flavonoid	chr3:12100115	chr3	12100115	12Mb	1.19397e-10
cmp0610	Isorhamnetin O-hexoside	Flavonoid	chr2:49353991	chr2	49353991	49Mb	1.77453e-10
cmp0610	Isorhamnetin O-hexoside	Flavonoid	chr7:5666196	chr7	5666196	5Mb	3.58426e-10
cmp0610	Isorhamnetin O-hexoside	Flavonoid	chr1:9960104	chr1	9960104	9Mb	6.35711e-10
cmp0610	Isorhamnetin O-hexoside	Flavonoid	chr3:4992456	chr3	4992456	4Mb	3.97496e-09
cmp0610	Isorhamnetin O-hexoside	Flavonoid	chr7:19161906	chr7	19161906	19Mb	9.99221e-09
cmp0610	Isorhamnetin O-hexoside	Flavonoid	chr8:4310765	chr8	4310765	4Mb	1.15584e-08
cmp0610	Isorhamnetin O-hexoside	Flavonoid	chr7:13678552	chr7	13678552	13Mb	1.57319e-08
cmp0610	Isorhamnetin O-hexoside	Flavonoid	chr3:10891469	chr3	10891469	10Mb	1.72612e-08
cmp0610	Isorhamnetin O-hexoside	Flavonoid	chr2:26842194	chr2	26842194	26Mb	2.23654e-08
cmp0610	Isorhamnetin O-hexoside	Flavonoid	chr1:31400072	chr1	31400072	31Mb	2.8963e-08
cmp0610	Isorhamnetin O-hexoside	Flavonoid	chr1:3391781	chr1	3391781	3Mb	2.99574e-08
cmp0610	Isorhamnetin O-hexoside	Flavonoid	chr8:8351610	chr8	8351610	8Mb	3.42333e-08
cmp0219	Unknown	Unknown	chr2:36246851	chr2	36246851	36Mb	8.24063e-10
cmp0219	Unknown	Unknown	chr3:27415271	chr3	27415271	27Mb	1.18239e-09
cmp0219	Unknown	Unknown	chr10:14440937	chr10	14440937	14Mb	5.38964e-09
cmp0219	Unknown	Unknown	chr6:1499050	chr6	1499050	1Mb	1.42238e-08
cmp0219	Unknown	Unknown	chr9:3911063	chr9	3911063	3Mb	2.33666e-08
cmp0219	Unknown	Unknown	chr3:13442776	chr3	13442776	13Mb	3.48672e-08
cmp0219	Unknown	Unknown	chr5:9786739	chr5	9786739	9Mb	3.76587e-08
cmp0037	Unknown	Unknown	chr3:22864278	chr3	22864278	22Mb	3.2036e-08
cmp0153	Unknown	Unknown	chr2:29694406	chr2	29694406	29Mb	1.64989e-11
cmp0153	Unknown	Unknown	chr3:22997862	chr3	22997862	22Mb	1.00146e-08
cmp0735	1-Decanoyl-2-hydroxy-sn-glycero-3-phosphocholine	Others	chr2:47760789	chr2	47760789	47Mb	3.03025e-11
cmp0735	1-Decanoyl-2-hydroxy-sn-glycero-3-phosphocholine	Others	chr5:42171534	chr5	42171534	42Mb	4.46622e-09
cmp0735	1-Decanoyl-2-hydroxy-sn-glycero-3-phosphocholine	Others	chr5:1115085	chr5	1115085	1Mb	6.83686e-09
cmp0735	1-Decanoyl-2-hydroxy-sn-glycero-3-phosphocholine	Others	chr5:33374752	chr5	33374752	33Mb	1.52455e-08
cmp0735	1-Decanoyl-2-hydroxy-sn-glycero-3-phosphocholine	Others	chr2:30696275	chr2	30696275	30Mb	2.40506e-08
cmp0735	1-Decanoyl-2-hydroxy-sn-glycero-3-phosphocholine	Others	chr5:18420982	chr5	18420982	18Mb	2.72149e-08
cmp0735	1-Decanoyl-2-hydroxy-sn-glycero-3-phosphocholine	Others	chr4:24173877	chr4	24173877	24Mb	3.46936e-08
cmp0735	1-Decanoyl-2-hydroxy-sn-glycero-3-phosphocholine	Others	chr2:45125803	chr2	45125803	45Mb	3.58017e-08
cmp0521	Unknown	Unknown	chr1:9188480	chr1	9188480	9Mb	6.6401e-10
cmp0521	Unknown	Unknown	chr2:47932747	chr2	47932747	47Mb	1.63334e-08
cmp0521	Unknown	Unknown	chr5:14952346	chr5	14952346	14Mb	1.762e-08
cmp0521	Unknown	Unknown	chr5:20806917	chr5	20806917	20Mb	3.17089e-08
cmp0675	Unknown	Unknown	chr5:35521402	chr5	35521402	35Mb	2.77509e-08
cmp0675	Unknown	Unknown	chr7:14656202	chr7	14656202	14Mb	3.95879e-08
cmp0709	Unknown	Unknown	chr9:28466843	chr9	28466843	28Mb	2.90058e-08
cmp0977	Luteolin	Flavonoid	chr3:2368325	chr3	2368325	2Mb	3.36283e-19
cmp0977	Luteolin	Flavonoid	chr2:20585391	chr2	20585391	20Mb	6.56194e-15
cmp0977	Luteolin	Flavonoid	chr3:11074819	chr3	11074819	11Mb	9.43109e-15
cmp0977	Luteolin	Flavonoid	chr8:1857290	chr8	1857290	1Mb	1.83229e-14
cmp0977	Luteolin	Flavonoid	chr3:10731947	chr3	10731947	10Mb	4.83204e-14
cmp0977	Luteolin	Flavonoid	chr9:27225215	chr9	27225215	27Mb	9.28521e-14
cmp0977	Luteolin	Flavonoid	chr3:10156074	chr3	10156074	10Mb	1.01389e-13
cmp0977	Luteolin	Flavonoid	chr4:16985019	chr4	16985019	16Mb	1.36228e-13
cmp0977	Luteolin	Flavonoid	chr2:52138391	chr2	52138391	52Mb	1.91729e-13
cmp0977	Luteolin	Flavonoid	chr2:6265980	chr2	6265980	6Mb	3.76706e-13
cmp0977	Luteolin	Flavonoid	chr5:36366342	chr5	36366342	36Mb	7.17308e-13
cmp0977	Luteolin	Flavonoid	chr2:8761169	chr2	8761169	8Mb	7.86045e-13
cmp0977	Luteolin	Flavonoid	chr2:26447938	chr2	26447938	26Mb	1.02484e-12
cmp0977	Luteolin	Flavonoid	chr7:6325894	chr7	6325894	6Mb	1.07748e-12
cmp0977	Luteolin	Flavonoid	chr9:7898324	chr9	7898324	7Mb	2.68426e-12
cmp0977	Luteolin	Flavonoid	chr3:16117099	chr3	16117099	16Mb	2.89724e-12
cmp0977	Luteolin	Flavonoid	chr4:28719705	chr4	28719705	28Mb	3.03977e-12
cmp0977	Luteolin	Flavonoid	chr3:11753585	chr3	11753585	11Mb	4.50903e-12
cmp0977	Luteolin	Flavonoid	chr2:6983735	chr2	6983735	6Mb	5.87859e-12
cmp0977	Luteolin	Flavonoid	chr3:29816258	chr3	29816258	29Mb	6.80309e-12
cmp0977	Luteolin	Flavonoid	chr6:17754088	chr6	17754088	17Mb	1.12243e-11
cmp0977	Luteolin	Flavonoid	chr2:31504468	chr2	31504468	31Mb	1.34074e-11
cmp0977	Luteolin	Flavonoid	chr5:927621	chr5	927621	0Mb	1.38501e-11
cmp0977	Luteolin	Flavonoid	chr2:37489318	chr2	37489318	37Mb	1.45406e-11
cmp0977	Luteolin	Flavonoid	chr6:11073129	chr6	11073129	11Mb	1.90462e-11
cmp0977	Luteolin	Flavonoid	chr10:8154733	chr10	8154733	8Mb	2.19999e-11
cmp0977	Luteolin	Flavonoid	chr3:5599160	chr3	5599160	5Mb	2.31613e-11
cmp0977	Luteolin	Flavonoid	chr2:16059040	chr2	16059040	16Mb	2.62468e-11
cmp0977	Luteolin	Flavonoid	chr5:18301600	chr5	18301600	18Mb	2.62605e-11
cmp0977	Luteolin	Flavonoid	chr8:3034057	chr8	3034057	3Mb	2.98946e-11
cmp0977	Luteolin	Flavonoid	chr3:30298214	chr3	30298214	30Mb	3.02502e-11
cmp0977	Luteolin	Flavonoid	chr2:5809087	chr2	5809087	5Mb	3.2318e-11
cmp0977	Luteolin	Flavonoid	chr1:3123170	chr1	3123170	3Mb	3.33229e-11
cmp0977	Luteolin	Flavonoid	chr5:13371058	chr5	13371058	13Mb	3.48146e-11
cmp0977	Luteolin	Flavonoid	chr7:14999508	chr7	14999508	14Mb	3.62631e-11
cmp0977	Luteolin	Flavonoid	chr3:6633379	chr3	6633379	6Mb	4.07154e-11
cmp0977	Luteolin	Flavonoid	chr1:28671284	chr1	28671284	28Mb	4.25165e-11
cmp0977	Luteolin	Flavonoid	chr9:4648295	chr9	4648295	4Mb	4.53273e-11
cmp0977	Luteolin	Flavonoid	chr4:13605281	chr4	13605281	13Mb	4.61432e-11
cmp0977	Luteolin	Flavonoid	chr9:5062274	chr9	5062274	5Mb	4.67652e-11
cmp0977	Luteolin	Flavonoid	chr9:11534500	chr9	11534500	11Mb	5.09646e-11
cmp0977	Luteolin	Flavonoid	chr5:8225622	chr5	8225622	8Mb	5.30147e-11
cmp0977	Luteolin	Flavonoid	chr4:29101733	chr4	29101733	29Mb	5.90934e-11
cmp0977	Luteolin	Flavonoid	chr3:4565104	chr3	4565104	4Mb	6.33712e-11
cmp0977	Luteolin	Flavonoid	chr5:23284761	chr5	23284761	23Mb	7.3175e-11
cmp0977	Luteolin	Flavonoid	chr9:19209513	chr9	19209513	19Mb	7.87893e-11
cmp0977	Luteolin	Flavonoid	chr4:19359941	chr4	19359941	19Mb	8.06959e-11
cmp0977	Luteolin	Flavonoid	chr4:28920965	chr4	28920965	28Mb	8.71035e-11
cmp0977	Luteolin	Flavonoid	chr6:10473262	chr6	10473262	10Mb	9.60914e-11
cmp0977	Luteolin	Flavonoid	chr8:609318	chr8	609318	0Mb	1.15324e-10
cmp0977	Luteolin	Flavonoid	chr3:11982545	chr3	11982545	11Mb	1.16174e-10
cmp0977	Luteolin	Flavonoid	chr2:49821046	chr2	49821046	49Mb	1.21943e-10
cmp0977	Luteolin	Flavonoid	chr3:26860554	chr3	26860554	26Mb	1.25359e-10
cmp0977	Luteolin	Flavonoid	chr6:4105762	chr6	4105762	4Mb	1.45498e-10
cmp0977	Luteolin	Flavonoid	chr6:9754825	chr6	9754825	9Mb	1.57872e-10
cmp0977	Luteolin	Flavonoid	chr5:4156251	chr5	4156251	4Mb	1.81967e-10
cmp0977	Luteolin	Flavonoid	chr9:9801843	chr9	9801843	9Mb	1.84785e-10
cmp0977	Luteolin	Flavonoid	chr5:45658888	chr5	45658888	45Mb	1.86068e-10
cmp0977	Luteolin	Flavonoid	chr8:17409199	chr8	17409199	17Mb	1.97591e-10
cmp0977	Luteolin	Flavonoid	chr2:12667502	chr2	12667502	12Mb	2.16488e-10
cmp0977	Luteolin	Flavonoid	chr5:17186031	chr5	17186031	17Mb	2.34687e-10
cmp0977	Luteolin	Flavonoid	chr2:15825896	chr2	15825896	15Mb	2.39092e-10
cmp0977	Luteolin	Flavonoid	chr5:45390614	chr5	45390614	45Mb	2.67586e-10
cmp0977	Luteolin	Flavonoid	chr2:25374005	chr2	25374005	25Mb	2.72041e-10
cmp0977	Luteolin	Flavonoid	chr7:6437366	chr7	6437366	6Mb	2.87288e-10
cmp0977	Luteolin	Flavonoid	chr7:20033109	chr7	20033109	20Mb	2.87387e-10
cmp0977	Luteolin	Flavonoid	chr6:13606577	chr6	13606577	13Mb	2.95303e-10
cmp0977	Luteolin	Flavonoid	chr5:21407573	chr5	21407573	21Mb	2.97308e-10
cmp0977	Luteolin	Flavonoid	chr3:28577710	chr3	28577710	28Mb	3.09874e-10
cmp0977	Luteolin	Flavonoid	chr2:13757491	chr2	13757491	13Mb	3.25912e-10
cmp0977	Luteolin	Flavonoid	chr2:15985966	chr2	15985966	15Mb	3.4696e-10
cmp0977	Luteolin	Flavonoid	chr2:19061354	chr2	19061354	19Mb	3.61697e-10
cmp0977	Luteolin	Flavonoid	chr7:15580606	chr7	15580606	15Mb	3.91304e-10
cmp0977	Luteolin	Flavonoid	chr3:5651673	chr3	5651673	5Mb	4.21765e-10
cmp0977	Luteolin	Flavonoid	chr2:9785447	chr2	9785447	9Mb	4.48033e-10
cmp0977	Luteolin	Flavonoid	chr9:9065437	chr9	9065437	9Mb	4.48178e-10
cmp0977	Luteolin	Flavonoid	chr1:2096295	chr1	2096295	2Mb	4.63262e-10
cmp0977	Luteolin	Flavonoid	chr2:24049468	chr2	24049468	24Mb	4.86789e-10
cmp0977	Luteolin	Flavonoid	chr5:48779890	chr5	48779890	48Mb	5.08056e-10
cmp0977	Luteolin	Flavonoid	chr6:5441983	chr6	5441983	5Mb	5.71396e-10
cmp0977	Luteolin	Flavonoid	chr4:2660414	chr4	2660414	2Mb	5.94951e-10
cmp0977	Luteolin	Flavonoid	chr7:1546927	chr7	1546927	1Mb	5.9807e-10
cmp0977	Luteolin	Flavonoid	chr2:28255126	chr2	28255126	28Mb	6.83625e-10
cmp0977	Luteolin	Flavonoid	chr9:11776570	chr9	11776570	11Mb	6.90616e-10
cmp0977	Luteolin	Flavonoid	chr3:19748946	chr3	19748946	19Mb	6.97228e-10
cmp0977	Luteolin	Flavonoid	chr4:8751940	chr4	8751940	8Mb	6.97319e-10
cmp0977	Luteolin	Flavonoid	chr9:31960139	chr9	31960139	31Mb	7.33224e-10
cmp0977	Luteolin	Flavonoid	chr1:14572117	chr1	14572117	14Mb	7.67745e-10
cmp0977	Luteolin	Flavonoid	chr1:904414	chr1	904414	0Mb	8.57449e-10
cmp0977	Luteolin	Flavonoid	chr7:17613873	chr7	17613873	17Mb	9.31773e-10
cmp0977	Luteolin	Flavonoid	chr9:20785851	chr9	20785851	20Mb	9.4436e-10
cmp0977	Luteolin	Flavonoid	chr6:8519758	chr6	8519758	8Mb	9.87067e-10
cmp0977	Luteolin	Flavonoid	chr2:14269190	chr2	14269190	14Mb	1.29679e-09
cmp0977	Luteolin	Flavonoid	chr9:27009583	chr9	27009583	27Mb	1.38403e-09
cmp0977	Luteolin	Flavonoid	chr3:14031893	chr3	14031893	14Mb	1.42328e-09
cmp0977	Luteolin	Flavonoid	chr2:50507065	chr2	50507065	50Mb	1.65601e-09
cmp0977	Luteolin	Flavonoid	chr4:5032471	chr4	5032471	5Mb	1.68705e-09
cmp0977	Luteolin	Flavonoid	chr5:24928910	chr5	24928910	24Mb	1.70133e-09
cmp0977	Luteolin	Flavonoid	chr6:5169911	chr6	5169911	5Mb	1.73154e-09
cmp0977	Luteolin	Flavonoid	chr6:1254364	chr6	1254364	1Mb	1.84245e-09
cmp0977	Luteolin	Flavonoid	chr4:1276876	chr4	1276876	1Mb	1.84246e-09
cmp0977	Luteolin	Flavonoid	chr5:43743088	chr5	43743088	43Mb	2.15791e-09
cmp0977	Luteolin	Flavonoid	chr4:29063919	chr4	29063919	29Mb	2.34588e-09
cmp0977	Luteolin	Flavonoid	chr1:14078091	chr1	14078091	14Mb	2.70877e-09
cmp0977	Luteolin	Flavonoid	chr1:10652595	chr1	10652595	10Mb	2.92965e-09
cmp0977	Luteolin	Flavonoid	chr3:16123134	chr3	16123134	16Mb	2.9485e-09
cmp0977	Luteolin	Flavonoid	chr9:20427485	chr9	20427485	20Mb	2.97627e-09
cmp0977	Luteolin	Flavonoid	chr4:4476798	chr4	4476798	4Mb	2.99627e-09
cmp0977	Luteolin	Flavonoid	chr2:3625940	chr2	3625940	3Mb	3.02957e-09
cmp0977	Luteolin	Flavonoid	chr8:3072005	chr8	3072005	3Mb	3.40259e-09
cmp0977	Luteolin	Flavonoid	chr1:31324288	chr1	31324288	31Mb	3.42566e-09
cmp0977	Luteolin	Flavonoid	chr2:35562306	chr2	35562306	35Mb	3.52966e-09
cmp0977	Luteolin	Flavonoid	chr3:2925178	chr3	2925178	2Mb	3.67082e-09
cmp0977	Luteolin	Flavonoid	chr1:27654286	chr1	27654286	27Mb	3.97272e-09
cmp0977	Luteolin	Flavonoid	chr4:22667593	chr4	22667593	22Mb	4.02539e-09
cmp0977	Luteolin	Flavonoid	chr4:11553562	chr4	11553562	11Mb	4.04748e-09
cmp0977	Luteolin	Flavonoid	chr9:22471355	chr9	22471355	22Mb	4.36652e-09
cmp0977	Luteolin	Flavonoid	chr3:1482310	chr3	1482310	1Mb	4.61227e-09
cmp0977	Luteolin	Flavonoid	chr2:23993281	chr2	23993281	23Mb	4.8643e-09
cmp0977	Luteolin	Flavonoid	chr2:49001705	chr2	49001705	49Mb	4.86687e-09
cmp0977	Luteolin	Flavonoid	chr3:14033115	chr3	14033115	14Mb	4.96574e-09
cmp0977	Luteolin	Flavonoid	chr10:11157073	chr10	11157073	11Mb	4.98191e-09
cmp0977	Luteolin	Flavonoid	chr1:28182544	chr1	28182544	28Mb	5.06204e-09
cmp0977	Luteolin	Flavonoid	chr7:1602668	chr7	1602668	1Mb	5.16134e-09
cmp0977	Luteolin	Flavonoid	chr7:13542266	chr7	13542266	13Mb	5.45811e-09
cmp0977	Luteolin	Flavonoid	chr7:4767777	chr7	4767777	4Mb	5.59314e-09
cmp0977	Luteolin	Flavonoid	chr2:52892191	chr2	52892191	52Mb	5.61964e-09
cmp0977	Luteolin	Flavonoid	chr3:1598678	chr3	1598678	1Mb	6.64054e-09
cmp0977	Luteolin	Flavonoid	chr6:8582535	chr6	8582535	8Mb	6.71301e-09
cmp0977	Luteolin	Flavonoid	chr2:6031513	chr2	6031513	6Mb	7.15158e-09
cmp0977	Luteolin	Flavonoid	chr4:11357171	chr4	11357171	11Mb	7.62347e-09
cmp0977	Luteolin	Flavonoid	chr5:43405584	chr5	43405584	43Mb	8.08516e-09
cmp0977	Luteolin	Flavonoid	chr2:15857389	chr2	15857389	15Mb	8.16656e-09
cmp0977	Luteolin	Flavonoid	chr2:8297576	chr2	8297576	8Mb	8.44287e-09
cmp0977	Luteolin	Flavonoid	chr10:6256111	chr10	6256111	6Mb	8.56413e-09
cmp0977	Luteolin	Flavonoid	chr3:15481086	chr3	15481086	15Mb	8.62928e-09
cmp0977	Luteolin	Flavonoid	chr3:2935760	chr3	2935760	2Mb	8.80208e-09
cmp0977	Luteolin	Flavonoid	chr1:3455501	chr1	3455501	3Mb	9.28488e-09
cmp0977	Luteolin	Flavonoid	chr3:3970560	chr3	3970560	3Mb	9.28639e-09
cmp0977	Luteolin	Flavonoid	chr3:1549098	chr3	1549098	1Mb	9.61604e-09
cmp0977	Luteolin	Flavonoid	chr10:9077202	chr10	9077202	9Mb	9.68574e-09
cmp0977	Luteolin	Flavonoid	chr7:11268563	chr7	11268563	11Mb	9.75166e-09
cmp0977	Luteolin	Flavonoid	chr2:1373236	chr2	1373236	1Mb	9.98473e-09
cmp0977	Luteolin	Flavonoid	chr7:11421054	chr7	11421054	11Mb	1.05188e-08
cmp0977	Luteolin	Flavonoid	chr9:9365231	chr9	9365231	9Mb	1.09284e-08
cmp0977	Luteolin	Flavonoid	chr9:10515578	chr9	10515578	10Mb	1.16312e-08
cmp0977	Luteolin	Flavonoid	chr6:13282370	chr6	13282370	13Mb	1.18493e-08
cmp0977	Luteolin	Flavonoid	chr5:36364346	chr5	36364346	36Mb	1.1851e-08
cmp0977	Luteolin	Flavonoid	chr7:21863524	chr7	21863524	21Mb	1.20411e-08
cmp0977	Luteolin	Flavonoid	chr3:17350387	chr3	17350387	17Mb	1.20564e-08
cmp0977	Luteolin	Flavonoid	chr2:31854072	chr2	31854072	31Mb	1.26396e-08
cmp0977	Luteolin	Flavonoid	chr9:16188349	chr9	16188349	16Mb	1.28002e-08
cmp0977	Luteolin	Flavonoid	chr6:7090675	chr6	7090675	7Mb	1.30219e-08
cmp0977	Luteolin	Flavonoid	chr4:11479322	chr4	11479322	11Mb	1.35857e-08
cmp0977	Luteolin	Flavonoid	chr4:25671290	chr4	25671290	25Mb	1.47015e-08
cmp0977	Luteolin	Flavonoid	chr9:9847987	chr9	9847987	9Mb	1.51368e-08
cmp0977	Luteolin	Flavonoid	chr1:12044927	chr1	12044927	12Mb	1.53015e-08
cmp0977	Luteolin	Flavonoid	chr9:39496432	chr9	39496432	39Mb	1.54098e-08
cmp0977	Luteolin	Flavonoid	chr3:1465202	chr3	1465202	1Mb	1.5466e-08
cmp0977	Luteolin	Flavonoid	chr1:2007411	chr1	2007411	2Mb	1.57372e-08
cmp0977	Luteolin	Flavonoid	chr8:6912133	chr8	6912133	6Mb	1.5873e-08
cmp0977	Luteolin	Flavonoid	chr3:2970224	chr3	2970224	2Mb	1.63702e-08
cmp0977	Luteolin	Flavonoid	chr2:52628106	chr2	52628106	52Mb	1.68491e-08
cmp0977	Luteolin	Flavonoid	chr5:18904634	chr5	18904634	18Mb	1.78451e-08
cmp0977	Luteolin	Flavonoid	chr2:25799882	chr2	25799882	25Mb	1.89482e-08
cmp0977	Luteolin	Flavonoid	chr9:36426742	chr9	36426742	36Mb	1.92271e-08
cmp0977	Luteolin	Flavonoid	chr6:12101422	chr6	12101422	12Mb	2.14715e-08
cmp0977	Luteolin	Flavonoid	chr5:36162475	chr5	36162475	36Mb	2.15424e-08
cmp0977	Luteolin	Flavonoid	chr4:23637438	chr4	23637438	23Mb	2.22664e-08
cmp0977	Luteolin	Flavonoid	chr6:11606190	chr6	11606190	11Mb	2.22764e-08
cmp0977	Luteolin	Flavonoid	chr3:14494027	chr3	14494027	14Mb	2.49538e-08
cmp0977	Luteolin	Flavonoid	chr5:9553425	chr5	9553425	9Mb	2.52242e-08
cmp0977	Luteolin	Flavonoid	chr6:3267784	chr6	3267784	3Mb	2.53219e-08
cmp0977	Luteolin	Flavonoid	chr4:17259402	chr4	17259402	17Mb	2.56999e-08
cmp0977	Luteolin	Flavonoid	chr7:1366326	chr7	1366326	1Mb	2.6547e-08
cmp0977	Luteolin	Flavonoid	chr9:21052089	chr9	21052089	21Mb	2.70748e-08
cmp0977	Luteolin	Flavonoid	chr5:15779964	chr5	15779964	15Mb	2.92522e-08
cmp0977	Luteolin	Flavonoid	chr7:12999186	chr7	12999186	12Mb	3.12932e-08
cmp0977	Luteolin	Flavonoid	chr2:17335111	chr2	17335111	17Mb	3.19669e-08
cmp0977	Luteolin	Flavonoid	chr2:6468777	chr2	6468777	6Mb	3.20573e-08
cmp0977	Luteolin	Flavonoid	chr1:13098067	chr1	13098067	13Mb	3.21138e-08
cmp0977	Luteolin	Flavonoid	chr1:28054355	chr1	28054355	28Mb	3.2699e-08
cmp0977	Luteolin	Flavonoid	chr4:29101617	chr4	29101617	29Mb	3.3261e-08
cmp0977	Luteolin	Flavonoid	chr1:7254491	chr1	7254491	7Mb	3.44141e-08
cmp0977	Luteolin	Flavonoid	chr2:43663411	chr2	43663411	43Mb	3.46787e-08
cmp0977	Luteolin	Flavonoid	chr2:16061557	chr2	16061557	16Mb	3.57459e-08
cmp0977	Luteolin	Flavonoid	chr9:16601249	chr9	16601249	16Mb	3.64729e-08
cmp0977	Luteolin	Flavonoid	chr9:14314211	chr9	14314211	14Mb	3.68997e-08
cmp0882	beta-Homoisoleucine	Amino acid	chr6:9177980	chr6	9177980	9Mb	1.09343e-10
cmp0882	beta-Homoisoleucine	Amino acid	chr1:31382315	chr1	31382315	31Mb	2.27385e-08
cmp0882	beta-Homoisoleucine	Amino acid	chr8:6568964	chr8	6568964	6Mb	3.26489e-08
cmp0882	beta-Homoisoleucine	Amino acid	chr9:10245112	chr9	10245112	10Mb	3.35309e-08
cmp0882	beta-Homoisoleucine	Amino acid	chr1:22584221	chr1	22584221	22Mb	3.65963e-08
cmp0882	beta-Homoisoleucine	Amino acid	chr2:4126272	chr2	4126272	4Mb	4.10472e-08
cmp0144	Unknown	Unknown	chr9:36884945	chr9	36884945	36Mb	1.55832e-10
cmp0144	Unknown	Unknown	chr3:28447360	chr3	28447360	28Mb	4.27138e-10
cmp0144	Unknown	Unknown	chr4:27465446	chr4	27465446	27Mb	2.59269e-09
cmp0144	Unknown	Unknown	chr2:19197274	chr2	19197274	19Mb	5.44063e-09
cmp0144	Unknown	Unknown	chr3:1856347	chr3	1856347	1Mb	7.61788e-09
cmp0144	Unknown	Unknown	chr6:18494615	chr6	18494615	18Mb	8.06655e-09
cmp0144	Unknown	Unknown	chr3:30057360	chr3	30057360	30Mb	1.05137e-08
cmp0144	Unknown	Unknown	chr9:33773222	chr9	33773222	33Mb	1.49966e-08
cmp0144	Unknown	Unknown	chr1:4226006	chr1	4226006	4Mb	1.78178e-08
cmp0144	Unknown	Unknown	chr3:22133039	chr3	22133039	22Mb	2.24793e-08
cmp0278	Unknown	Unknown	chr8:3912878	chr8	3912878	3Mb	8.65786e-10
cmp0278	Unknown	Unknown	chr6:14231503	chr6	14231503	14Mb	2.22887e-09
cmp0278	Unknown	Unknown	chr10:3259166	chr10	3259166	3Mb	2.93663e-09
cmp0278	Unknown	Unknown	chr2:25821843	chr2	25821843	25Mb	8.51484e-09
cmp0278	Unknown	Unknown	chr5:46959089	chr5	46959089	46Mb	1.67167e-08
cmp0278	Unknown	Unknown	chr4:16481710	chr4	16481710	16Mb	1.97275e-08
cmp0278	Unknown	Unknown	chr9:32342240	chr9	32342240	32Mb	4.14194e-08
cmp0102	Unknown	Unknown	chr3:13877711	chr3	13877711	13Mb	3.28828e-09
cmp0102	Unknown	Unknown	chr1:16399205	chr1	16399205	16Mb	4.76063e-09
cmp0102	Unknown	Unknown	chr1:19614466	chr1	19614466	19Mb	2.27476e-08
cmp0102	Unknown	Unknown	chr2:41695379	chr2	41695379	41Mb	2.42367e-08
cmp0840	Cocamidopropyl betaine	Others	chr9:8155554	chr9	8155554	8Mb	2.89712e-11
cmp0840	Cocamidopropyl betaine	Others	chr1:5569760	chr1	5569760	5Mb	6.04026e-11
cmp0840	Cocamidopropyl betaine	Others	chr1:13197944	chr1	13197944	13Mb	9.85045e-11
cmp0840	Cocamidopropyl betaine	Others	chr4:1418749	chr4	1418749	1Mb	1.18839e-10
cmp0840	Cocamidopropyl betaine	Others	chr10:16647314	chr10	16647314	16Mb	2.65189e-10
cmp0840	Cocamidopropyl betaine	Others	chr1:14459479	chr1	14459479	14Mb	4.95843e-10
cmp0840	Cocamidopropyl betaine	Others	chr7:6427486	chr7	6427486	6Mb	5.84998e-10
cmp0840	Cocamidopropyl betaine	Others	chr7:8171812	chr7	8171812	8Mb	1.17585e-09
cmp0840	Cocamidopropyl betaine	Others	chr5:28157558	chr5	28157558	28Mb	1.23329e-09
cmp0840	Cocamidopropyl betaine	Others	chr7:21876466	chr7	21876466	21Mb	1.5853e-09
cmp0840	Cocamidopropyl betaine	Others	chr7:18473046	chr7	18473046	18Mb	2.16438e-09
cmp0840	Cocamidopropyl betaine	Others	chr4:14033479	chr4	14033479	14Mb	2.22449e-09
cmp0840	Cocamidopropyl betaine	Others	chr6:12366416	chr6	12366416	12Mb	2.3282e-09
cmp0840	Cocamidopropyl betaine	Others	chr1:15540744	chr1	15540744	15Mb	2.48521e-09
cmp0840	Cocamidopropyl betaine	Others	chr3:11923795	chr3	11923795	11Mb	3.23324e-09
cmp0840	Cocamidopropyl betaine	Others	chr5:43038868	chr5	43038868	43Mb	3.4332e-09
cmp0840	Cocamidopropyl betaine	Others	chr1:18989828	chr1	18989828	18Mb	4.5583e-09
cmp0840	Cocamidopropyl betaine	Others	chr2:50097110	chr2	50097110	50Mb	5.29591e-09
cmp0840	Cocamidopropyl betaine	Others	chr3:863627	chr3	863627	0Mb	8.28307e-09
cmp0840	Cocamidopropyl betaine	Others	chr2:29272768	chr2	29272768	29Mb	9.87166e-09
cmp0840	Cocamidopropyl betaine	Others	chr9:1348043	chr9	1348043	1Mb	1.05384e-08
cmp0840	Cocamidopropyl betaine	Others	chr5:7053463	chr5	7053463	7Mb	1.20048e-08
cmp0840	Cocamidopropyl betaine	Others	chr4:10556587	chr4	10556587	10Mb	1.55479e-08
cmp0840	Cocamidopropyl betaine	Others	chr2:45612290	chr2	45612290	45Mb	1.65907e-08
cmp0840	Cocamidopropyl betaine	Others	chr2:8793324	chr2	8793324	8Mb	1.89451e-08
cmp0840	Cocamidopropyl betaine	Others	chr1:15895820	chr1	15895820	15Mb	2.06205e-08
cmp0840	Cocamidopropyl betaine	Others	chr1:17764497	chr1	17764497	17Mb	2.24743e-08
cmp0840	Cocamidopropyl betaine	Others	chr7:4859851	chr7	4859851	4Mb	2.7325e-08
cmp0840	Cocamidopropyl betaine	Others	chr5:36361644	chr5	36361644	36Mb	2.81209e-08
cmp0840	Cocamidopropyl betaine	Others	chr2:4047852	chr2	4047852	4Mb	3.33155e-08
cmp0840	Cocamidopropyl betaine	Others	chr5:35175455	chr5	35175455	35Mb	3.71543e-08
cmp0840	Cocamidopropyl betaine	Others	chr5:5833536	chr5	5833536	5Mb	3.88084e-08
cmp0840	Cocamidopropyl betaine	Others	chr5:47447174	chr5	47447174	47Mb	4.15948e-08
cmp0081	Unknown	Unknown	chr1:14409633	chr1	14409633	14Mb	2.42829e-09
cmp0081	Unknown	Unknown	chr1:16713715	chr1	16713715	16Mb	2.98644e-09
cmp0081	Unknown	Unknown	chr1:693081	chr1	693081	0Mb	7.42267e-09
cmp0081	Unknown	Unknown	chr2:43620802	chr2	43620802	43Mb	1.06638e-08
cmp0081	Unknown	Unknown	chr9:35563649	chr9	35563649	35Mb	2.6127e-08
cmp0081	Unknown	Unknown	chr3:10697048	chr3	10697048	10Mb	3.43716e-08
cmp0081	Unknown	Unknown	chr1:29160537	chr1	29160537	29Mb	3.73084e-08
cmp0081	Unknown	Unknown	chr1:11404950	chr1	11404950	11Mb	3.79936e-08
cmp0487	IAA-Asp-N-Glc	Phytohormone	chr6:11105361	chr6	11105361	11Mb	3.05635e-12
cmp0487	IAA-Asp-N-Glc	Phytohormone	chr7:14704146	chr7	14704146	14Mb	7.35895e-11
cmp0487	IAA-Asp-N-Glc	Phytohormone	chr5:35695778	chr5	35695778	35Mb	3.79437e-09
cmp0487	IAA-Asp-N-Glc	Phytohormone	chr8:734037	chr8	734037	0Mb	1.49886e-08
cmp0487	IAA-Asp-N-Glc	Phytohormone	chr6:18276192	chr6	18276192	18Mb	1.7178e-08
cmp0487	IAA-Asp-N-Glc	Phytohormone	chr8:19608774	chr8	19608774	19Mb	2.76115e-08
cmp0487	IAA-Asp-N-Glc	Phytohormone	chr4:6407303	chr4	6407303	6Mb	2.76172e-08
cmp0487	IAA-Asp-N-Glc	Phytohormone	chr5:47567142	chr5	47567142	47Mb	3.05433e-08
cmp0487	IAA-Asp-N-Glc	Phytohormone	chr5:42778362	chr5	42778362	42Mb	3.68457e-08
cmp0139	Unknown	Unknown	chr9:38099833	chr9	38099833	38Mb	2.99541e-11
cmp0139	Unknown	Unknown	chr4:5232182	chr4	5232182	5Mb	4.9223e-10
cmp0139	Unknown	Unknown	chr5:42552121	chr5	42552121	42Mb	6.45274e-10
cmp0139	Unknown	Unknown	chr5:48038544	chr5	48038544	48Mb	9.95775e-10
cmp0139	Unknown	Unknown	chr5:46237300	chr5	46237300	46Mb	1.59788e-09
cmp0139	Unknown	Unknown	chr4:24280867	chr4	24280867	24Mb	2.40155e-09
cmp0139	Unknown	Unknown	chr1:16900144	chr1	16900144	16Mb	6.72146e-09
cmp0139	Unknown	Unknown	chr8:20378812	chr8	20378812	20Mb	7.03042e-09
cmp0139	Unknown	Unknown	chr10:15053890	chr10	15053890	15Mb	7.53336e-09
cmp0139	Unknown	Unknown	chr7:11333617	chr7	11333617	11Mb	1.36451e-08
cmp0139	Unknown	Unknown	chr7:13022774	chr7	13022774	13Mb	1.48096e-08
cmp0139	Unknown	Unknown	chr9:35659699	chr9	35659699	35Mb	1.58376e-08
cmp0139	Unknown	Unknown	chr9:17227695	chr9	17227695	17Mb	1.72954e-08
cmp0139	Unknown	Unknown	chr2:28098016	chr2	28098016	28Mb	1.95841e-08
cmp0139	Unknown	Unknown	chr3:19079602	chr3	19079602	19Mb	2.40542e-08
cmp0973	Tangeretin	Flavonoid	chr7:10223360	chr7	10223360	10Mb	2.16922e-09
cmp0973	Tangeretin	Flavonoid	chr9:3314321	chr9	3314321	3Mb	2.60978e-09
cmp0973	Tangeretin	Flavonoid	chr8:1425577	chr8	1425577	1Mb	4.83054e-09
cmp0973	Tangeretin	Flavonoid	chr6:8036355	chr6	8036355	8Mb	5.77622e-09
cmp0973	Tangeretin	Flavonoid	chr3:29755214	chr3	29755214	29Mb	1.40309e-08
cmp0973	Tangeretin	Flavonoid	chr5:27745773	chr5	27745773	27Mb	3.05942e-08
cmp0285	Unknown	Unknown	chr5:13903739	chr5	13903739	13Mb	1.41558e-11
cmp0285	Unknown	Unknown	chr1:2754769	chr1	2754769	2Mb	5.83085e-11
cmp0285	Unknown	Unknown	chr6:5619871	chr6	5619871	5Mb	4.57507e-10
cmp0285	Unknown	Unknown	chr4:20419674	chr4	20419674	20Mb	5.21591e-10
cmp0285	Unknown	Unknown	chr6:3807028	chr6	3807028	3Mb	6.56348e-10
cmp0285	Unknown	Unknown	chr5:17191071	chr5	17191071	17Mb	1.25308e-09
cmp0285	Unknown	Unknown	chr5:42799452	chr5	42799452	42Mb	2.71209e-09
cmp0285	Unknown	Unknown	chr3:3194319	chr3	3194319	3Mb	4.18391e-09
cmp0285	Unknown	Unknown	chr8:9803373	chr8	9803373	9Mb	5.14975e-09
cmp0285	Unknown	Unknown	chr7:16545117	chr7	16545117	16Mb	1.89316e-08
cmp0285	Unknown	Unknown	chr6:19220137	chr6	19220137	19Mb	1.90569e-08
cmp0285	Unknown	Unknown	chr4:18324251	chr4	18324251	18Mb	2.3659e-08
cmp0285	Unknown	Unknown	chr9:3340113	chr9	3340113	3Mb	2.42174e-08
cmp0285	Unknown	Unknown	chr5:11020542	chr5	11020542	11Mb	2.5581e-08
cmp0285	Unknown	Unknown	chr9:21060603	chr9	21060603	21Mb	2.78593e-08
cmp0285	Unknown	Unknown	chr5:13970561	chr5	13970561	13Mb	2.91778e-08
cmp0482	Unknown	Unknown	chr5:35143063	chr5	35143063	35Mb	7.85269e-09
cmp0482	Unknown	Unknown	chr6:18330730	chr6	18330730	18Mb	8.35701e-09
cmp0482	Unknown	Unknown	chr6:9997516	chr6	9997516	9Mb	3.00048e-08
cmp0482	Unknown	Unknown	chr5:42290234	chr5	42290234	42Mb	3.26539e-08
cmn0004	Benzoic Acid	Polyphenol	chr1:19677917	chr1	19677917	19Mb	6.86011e-10
cmn0004	Benzoic Acid	Polyphenol	chr4:10715550	chr4	10715550	10Mb	6.62789e-09
cmn0004	Benzoic Acid	Polyphenol	chr6:12288510	chr6	12288510	12Mb	1.32063e-08
cmn0004	Benzoic Acid	Polyphenol	chr5:17567301	chr5	17567301	17Mb	1.40323e-08
cmn0004	Benzoic Acid	Polyphenol	chr7:12401266	chr7	12401266	12Mb	2.27259e-08
cmn0004	Benzoic Acid	Polyphenol	chr5:3491144	chr5	3491144	3Mb	2.70653e-08
cmp0012	Unknown	Unknown	chr4:19196213	chr4	19196213	19Mb	3.99635e-08
cmp0053	Unknown	Unknown	chr8:19535670	chr8	19535670	19Mb	8.49273e-10
cmp0053	Unknown	Unknown	chr5:11111753	chr5	11111753	11Mb	1.95225e-08
cmp0774	Apigenin O-malonylhexoside	Flavonoid	chr6:3357430	chr6	3357430	3Mb	3.55614e-10
cmp0774	Apigenin O-malonylhexoside	Flavonoid	chr6:19218315	chr6	19218315	19Mb	4.29008e-10
cmp0774	Apigenin O-malonylhexoside	Flavonoid	chr5:1848374	chr5	1848374	1Mb	7.0381e-10
cmp0774	Apigenin O-malonylhexoside	Flavonoid	chr5:49102157	chr5	49102157	49Mb	6.88985e-09
cmp0774	Apigenin O-malonylhexoside	Flavonoid	chr5:47651927	chr5	47651927	47Mb	1.4341e-08
cmp0774	Apigenin O-malonylhexoside	Flavonoid	chr3:23134647	chr3	23134647	23Mb	2.52989e-08
cmp0774	Apigenin O-malonylhexoside	Flavonoid	chr5:26568539	chr5	26568539	26Mb	3.12761e-08
cmp0277	Unknown	Unknown	chr4:4982412	chr4	4982412	4Mb	9.57451e-28
cmp0277	Unknown	Unknown	chr2:8472486	chr2	8472486	8Mb	2.13039e-10
cmp0277	Unknown	Unknown	chr3:10718719	chr3	10718719	10Mb	9.30492e-10
cmp0277	Unknown	Unknown	chr3:3194319	chr3	3194319	3Mb	1.75152e-09
cmp0277	Unknown	Unknown	chr2:51140374	chr2	51140374	51Mb	7.35829e-09
cmp0277	Unknown	Unknown	chr6:22448362	chr6	22448362	22Mb	9.17619e-09
cmp0277	Unknown	Unknown	chr3:898046	chr3	898046	0Mb	9.4947e-09
cmp0277	Unknown	Unknown	chr5:5197654	chr5	5197654	5Mb	1.24781e-08
cmp0277	Unknown	Unknown	chr3:2960679	chr3	2960679	2Mb	1.43934e-08
cmp0277	Unknown	Unknown	chr5:30845627	chr5	30845627	30Mb	2.1919e-08
cmp0277	Unknown	Unknown	chr4:5460686	chr4	5460686	5Mb	3.86062e-08
cmp0277	Unknown	Unknown	chr6:8722617	chr6	8722617	8Mb	4.15995e-08
cmp0843	Unknown	Unknown	chr9:15604405	chr9	15604405	15Mb	6.65164e-13
cmp0843	Unknown	Unknown	chr5:10201402	chr5	10201402	10Mb	1.45677e-11
cmp0843	Unknown	Unknown	chr5:2706508	chr5	2706508	2Mb	1.68091e-11
cmp0843	Unknown	Unknown	chr8:3961154	chr8	3961154	3Mb	2.60045e-11
cmp0843	Unknown	Unknown	chr2:46731333	chr2	46731333	46Mb	3.76585e-11
cmp0843	Unknown	Unknown	chr3:25186923	chr3	25186923	25Mb	1.12783e-10
cmp0843	Unknown	Unknown	chr3:26323872	chr3	26323872	26Mb	1.48233e-10
cmp0843	Unknown	Unknown	chr5:7632335	chr5	7632335	7Mb	1.74579e-10
cmp0843	Unknown	Unknown	chr6:17170562	chr6	17170562	17Mb	3.56411e-10
cmp0843	Unknown	Unknown	chr3:23676150	chr3	23676150	23Mb	3.70287e-10
cmp0843	Unknown	Unknown	chr8:2562684	chr8	2562684	2Mb	7.09298e-10
cmp0843	Unknown	Unknown	chr9:32345957	chr9	32345957	32Mb	8.47061e-10
cmp0843	Unknown	Unknown	chr2:45381578	chr2	45381578	45Mb	1.04149e-09
cmp0843	Unknown	Unknown	chr9:14116582	chr9	14116582	14Mb	1.4701e-09
cmp0843	Unknown	Unknown	chr9:31816309	chr9	31816309	31Mb	1.57476e-09
cmp0843	Unknown	Unknown	chr9:13215305	chr9	13215305	13Mb	2.00185e-09
cmp0843	Unknown	Unknown	chr5:3830143	chr5	3830143	3Mb	2.69311e-09
cmp0843	Unknown	Unknown	chr5:45390802	chr5	45390802	45Mb	4.13567e-09
cmp0843	Unknown	Unknown	chr8:6941765	chr8	6941765	6Mb	4.14253e-09
cmp0843	Unknown	Unknown	chr8:11336144	chr8	11336144	11Mb	4.91743e-09
cmp0843	Unknown	Unknown	chr2:24624609	chr2	24624609	24Mb	6.02934e-09
cmp0843	Unknown	Unknown	chr9:12368603	chr9	12368603	12Mb	1.12744e-08
cmp0843	Unknown	Unknown	chr3:7643282	chr3	7643282	7Mb	1.16311e-08
cmp0843	Unknown	Unknown	chr1:31921302	chr1	31921302	31Mb	1.19609e-08
cmp0843	Unknown	Unknown	chr5:47023805	chr5	47023805	47Mb	1.54715e-08
cmp0843	Unknown	Unknown	chr1:3599919	chr1	3599919	3Mb	1.5551e-08
cmp0843	Unknown	Unknown	chr2:38653443	chr2	38653443	38Mb	1.74365e-08
cmp0843	Unknown	Unknown	chr2:7180598	chr2	7180598	7Mb	1.91297e-08
cmp0843	Unknown	Unknown	chr2:50474485	chr2	50474485	50Mb	2.19087e-08
cmp0843	Unknown	Unknown	chr6:8568698	chr6	8568698	8Mb	2.37104e-08
cmp0843	Unknown	Unknown	chr3:7087558	chr3	7087558	7Mb	2.3762e-08
cmp0843	Unknown	Unknown	chr5:1779272	chr5	1779272	1Mb	2.39311e-08
cmp0843	Unknown	Unknown	chr8:2824169	chr8	2824169	2Mb	2.51934e-08
cmp0843	Unknown	Unknown	chr9:22511213	chr9	22511213	22Mb	2.61572e-08
cmp0843	Unknown	Unknown	chr9:29584435	chr9	29584435	29Mb	2.70112e-08
cmp0843	Unknown	Unknown	chr9:34569627	chr9	34569627	34Mb	2.7127e-08
cmp0843	Unknown	Unknown	chr1:459668	chr1	459668	0Mb	2.89712e-08
cmp0843	Unknown	Unknown	chr5:25656494	chr5	25656494	25Mb	2.90196e-08
cmp0843	Unknown	Unknown	chr1:19010505	chr1	19010505	19Mb	3.5828e-08
cmp0843	Unknown	Unknown	chr5:28378625	chr5	28378625	28Mb	3.85113e-08
cmp0843	Unknown	Unknown	chr9:9364809	chr9	9364809	9Mb	3.93153e-08
cmp0396	6-Fluoro-DL-tryptophan	Amino acid derivative	chr6:1292987	chr6	1292987	1Mb	6.90908e-09
cmp0396	6-Fluoro-DL-tryptophan	Amino acid derivative	chr5:40534043	chr5	40534043	40Mb	8.28685e-09
cmp0553	Kaempferol hexose glucuronide	Flavonoid	chr6:23185139	chr6	23185139	23Mb	2.62755e-12
cmp0553	Kaempferol hexose glucuronide	Flavonoid	chr9:4567119	chr9	4567119	4Mb	1.95235e-11
cmp0553	Kaempferol hexose glucuronide	Flavonoid	chr5:9609300	chr5	9609300	9Mb	5.46522e-11
cmp0553	Kaempferol hexose glucuronide	Flavonoid	chr4:20249056	chr4	20249056	20Mb	1.47758e-10
cmp0553	Kaempferol hexose glucuronide	Flavonoid	chr5:28396177	chr5	28396177	28Mb	8.98689e-10
cmp0553	Kaempferol hexose glucuronide	Flavonoid	chr2:36195969	chr2	36195969	36Mb	1.1052e-09
cmp0553	Kaempferol hexose glucuronide	Flavonoid	chr3:29317871	chr3	29317871	29Mb	2.95372e-09
cmp0553	Kaempferol hexose glucuronide	Flavonoid	chr7:6414842	chr7	6414842	6Mb	3.61734e-09
cmp0553	Kaempferol hexose glucuronide	Flavonoid	chr4:20070463	chr4	20070463	20Mb	1.06407e-08
cmp0553	Kaempferol hexose glucuronide	Flavonoid	chr5:35487384	chr5	35487384	35Mb	1.54564e-08
cmp0553	Kaempferol hexose glucuronide	Flavonoid	chr2:45850114	chr2	45850114	45Mb	3.02688e-08
cmp0553	Kaempferol hexose glucuronide	Flavonoid	chr2:48055495	chr2	48055495	48Mb	3.31525e-08
cmp0728	2'-Deoxycytidine-5'-diphosphate	Nucleic acid derivative	chr3:6051767	chr3	6051767	6Mb	6.65278e-11
cmp0728	2'-Deoxycytidine-5'-diphosphate	Nucleic acid derivative	chr7:17184863	chr7	17184863	17Mb	6.04541e-10
cmp0728	2'-Deoxycytidine-5'-diphosphate	Nucleic acid derivative	chr1:1576899	chr1	1576899	1Mb	8.66202e-10
cmp0728	2'-Deoxycytidine-5'-diphosphate	Nucleic acid derivative	chr8:13618025	chr8	13618025	13Mb	9.31289e-09
cmp0728	2'-Deoxycytidine-5'-diphosphate	Nucleic acid derivative	chr1:3377458	chr1	3377458	3Mb	1.13584e-08
cmp0728	2'-Deoxycytidine-5'-diphosphate	Nucleic acid derivative	chr2:29241696	chr2	29241696	29Mb	3.32408e-08
cmp0828	N-Sinapoylputrescine	Polyamine	chr7:12678387	chr7	12678387	12Mb	9.25635e-11
cmp0828	N-Sinapoylputrescine	Polyamine	chr5:28310903	chr5	28310903	28Mb	1.02106e-10
cmp0828	N-Sinapoylputrescine	Polyamine	chr5:13903739	chr5	13903739	13Mb	1.76596e-10
cmp0828	N-Sinapoylputrescine	Polyamine	chr6:13045833	chr6	13045833	13Mb	3.11775e-10
cmp0828	N-Sinapoylputrescine	Polyamine	chr2:41933153	chr2	41933153	41Mb	4.82476e-10
cmp0828	N-Sinapoylputrescine	Polyamine	chr8:14269140	chr8	14269140	14Mb	8.6664e-10
cmp0828	N-Sinapoylputrescine	Polyamine	chr10:5005316	chr10	5005316	5Mb	1.06942e-09
cmp0828	N-Sinapoylputrescine	Polyamine	chr4:8680748	chr4	8680748	8Mb	1.19448e-09
cmp0828	N-Sinapoylputrescine	Polyamine	chr9:21551192	chr9	21551192	21Mb	1.48928e-09
cmp0828	N-Sinapoylputrescine	Polyamine	chr2:2070419	chr2	2070419	2Mb	1.97159e-09
cmp0828	N-Sinapoylputrescine	Polyamine	chr2:4654168	chr2	4654168	4Mb	2.18605e-09
cmp0828	N-Sinapoylputrescine	Polyamine	chr4:10745546	chr4	10745546	10Mb	2.2421e-09
cmp0828	N-Sinapoylputrescine	Polyamine	chr2:728783	chr2	728783	0Mb	2.55179e-09
cmp0828	N-Sinapoylputrescine	Polyamine	chr2:45855223	chr2	45855223	45Mb	2.80977e-09
cmp0828	N-Sinapoylputrescine	Polyamine	chr2:8896404	chr2	8896404	8Mb	3.01242e-09
cmp0828	N-Sinapoylputrescine	Polyamine	chr5:8582831	chr5	8582831	8Mb	3.07786e-09
cmp0828	N-Sinapoylputrescine	Polyamine	chr3:10344930	chr3	10344930	10Mb	3.46632e-09
cmp0828	N-Sinapoylputrescine	Polyamine	chr7:16920193	chr7	16920193	16Mb	4.19783e-09
cmp0828	N-Sinapoylputrescine	Polyamine	chr5:20575918	chr5	20575918	20Mb	5.16585e-09
cmp0828	N-Sinapoylputrescine	Polyamine	chr2:37388995	chr2	37388995	37Mb	5.9242e-09
cmp0828	N-Sinapoylputrescine	Polyamine	chr10:14693593	chr10	14693593	14Mb	6.48693e-09
cmp0828	N-Sinapoylputrescine	Polyamine	chr8:12068967	chr8	12068967	12Mb	7.14315e-09
cmp0828	N-Sinapoylputrescine	Polyamine	chr4:16050443	chr4	16050443	16Mb	7.6862e-09
cmp0828	N-Sinapoylputrescine	Polyamine	chr2:43611821	chr2	43611821	43Mb	9.33972e-09
cmp0828	N-Sinapoylputrescine	Polyamine	chr8:2666901	chr8	2666901	2Mb	1.0289e-08
cmp0828	N-Sinapoylputrescine	Polyamine	chr3:10735757	chr3	10735757	10Mb	1.07098e-08
cmp0828	N-Sinapoylputrescine	Polyamine	chr2:5207933	chr2	5207933	5Mb	1.32552e-08
cmp0828	N-Sinapoylputrescine	Polyamine	chr5:15457635	chr5	15457635	15Mb	1.32667e-08
cmp0828	N-Sinapoylputrescine	Polyamine	chr4:11741996	chr4	11741996	11Mb	1.43972e-08
cmp0828	N-Sinapoylputrescine	Polyamine	chr5:23749863	chr5	23749863	23Mb	1.46351e-08
cmp0828	N-Sinapoylputrescine	Polyamine	chr6:4678306	chr6	4678306	4Mb	1.53851e-08
cmp0828	N-Sinapoylputrescine	Polyamine	chr7:15743957	chr7	15743957	15Mb	1.80311e-08
cmp0828	N-Sinapoylputrescine	Polyamine	chr5:47738764	chr5	47738764	47Mb	1.81815e-08
cmp0828	N-Sinapoylputrescine	Polyamine	chr4:19486376	chr4	19486376	19Mb	2.01962e-08
cmp0828	N-Sinapoylputrescine	Polyamine	chr7:816662	chr7	816662	0Mb	2.23805e-08
cmp0828	N-Sinapoylputrescine	Polyamine	chr5:13970619	chr5	13970619	13Mb	2.6433e-08
cmp0828	N-Sinapoylputrescine	Polyamine	chr1:17725637	chr1	17725637	17Mb	3.28398e-08
cmp0828	N-Sinapoylputrescine	Polyamine	chr2:27657762	chr2	27657762	27Mb	3.79628e-08
cmp0828	N-Sinapoylputrescine	Polyamine	chr9:2681137	chr9	2681137	2Mb	3.96124e-08
cmp0959	C-pentosyl-luteolin O-hexoside	Flavonoid	chr9:10678178	chr9	10678178	10Mb	1.27998e-09
cmp0959	C-pentosyl-luteolin O-hexoside	Flavonoid	chr9:13369299	chr9	13369299	13Mb	1.83181e-09
cmp0959	C-pentosyl-luteolin O-hexoside	Flavonoid	chr9:25063206	chr9	25063206	25Mb	8.87084e-09
cmp0959	C-pentosyl-luteolin O-hexoside	Flavonoid	chr2:5235733	chr2	5235733	5Mb	9.45556e-09
cmp0959	C-pentosyl-luteolin O-hexoside	Flavonoid	chr1:14732549	chr1	14732549	14Mb	1.94394e-08
cmp0959	C-pentosyl-luteolin O-hexoside	Flavonoid	chr1:4407657	chr1	4407657	4Mb	3.76608e-08
cmp0974	Limocitrin O-hexoside	Flavonoid	chr10:14700219	chr10	14700219	14Mb	1.41593e-12
cmp0974	Limocitrin O-hexoside	Flavonoid	chr9:36063789	chr9	36063789	36Mb	4.04546e-12
cmp0974	Limocitrin O-hexoside	Flavonoid	chr2:43619564	chr2	43619564	43Mb	1.37239e-11
cmp0974	Limocitrin O-hexoside	Flavonoid	chr5:42192528	chr5	42192528	42Mb	1.73131e-10
cmp0974	Limocitrin O-hexoside	Flavonoid	chr3:3191315	chr3	3191315	3Mb	2.7602e-10
cmp0974	Limocitrin O-hexoside	Flavonoid	chr8:8171206	chr8	8171206	8Mb	1.65278e-09
cmp0974	Limocitrin O-hexoside	Flavonoid	chr8:16887730	chr8	16887730	16Mb	3.97135e-09
cmp0974	Limocitrin O-hexoside	Flavonoid	chr9:3285173	chr9	3285173	3Mb	2.23525e-08
cmp0974	Limocitrin O-hexoside	Flavonoid	chr2:961622	chr2	961622	0Mb	2.31746e-08
cmp0923	Proline	Amino acid	chr4:24838315	chr4	24838315	24Mb	3.62445e-08
cmp0569	Melitidin	Flavonoid	chr9:36821508	chr9	36821508	36Mb	3.09509e-21
cmp0569	Melitidin	Flavonoid	chr2:23018791	chr2	23018791	23Mb	7.11196e-16
cmp0569	Melitidin	Flavonoid	chr1:18083172	chr1	18083172	18Mb	1.71763e-09
cmp0569	Melitidin	Flavonoid	chr6:1350280	chr6	1350280	1Mb	6.0131e-09
cmp0569	Melitidin	Flavonoid	chr10:646825	chr10	646825	0Mb	1.91002e-08
cmp0569	Melitidin	Flavonoid	chr3:25680353	chr3	25680353	25Mb	2.62759e-08
cmp0122	Unknown	Unknown	chr4:12632337	chr4	12632337	12Mb	3.27083e-10
cmp0122	Unknown	Unknown	chr8:1802104	chr8	1802104	1Mb	4.98262e-09
cmp0726	Unknown	Unknown	chr5:28378537	chr5	28378537	28Mb	3.20888e-10
cmp0726	Unknown	Unknown	chr1:8596118	chr1	8596118	8Mb	2.60961e-09
cmp0726	Unknown	Unknown	chr1:29379286	chr1	29379286	29Mb	2.74848e-09
cmp0726	Unknown	Unknown	chr5:43665926	chr5	43665926	43Mb	2.76177e-09
cmp0726	Unknown	Unknown	chr5:9653130	chr5	9653130	9Mb	2.77616e-09
cmp0726	Unknown	Unknown	chr8:768610	chr8	768610	0Mb	3.16309e-09
cmp0726	Unknown	Unknown	chr1:17776415	chr1	17776415	17Mb	8.77845e-09
cmp0726	Unknown	Unknown	chr5:41959436	chr5	41959436	41Mb	2.03473e-08
cmp0726	Unknown	Unknown	chr1:11913012	chr1	11913012	11Mb	2.76311e-08
cmp0726	Unknown	Unknown	chr1:5599990	chr1	5599990	5Mb	3.48656e-08
cmp0726	Unknown	Unknown	chr10:13043296	chr10	13043296	13Mb	3.83528e-08
cmp0775	Unknown	Unknown	chr5:40768687	chr5	40768687	40Mb	1.08334e-08
cmp0676	Unknown	Unknown	chr3:10670553	chr3	10670553	10Mb	1.20891e-08
cmp0088	Unknown	Unknown	chr8:7063086	chr8	7063086	7Mb	6.93984e-09
cmp0088	Unknown	Unknown	chr4:8558690	chr4	8558690	8Mb	1.74975e-08
cmp0357	Unknown	Unknown	chr2:36197504	chr2	36197504	36Mb	3.1139e-15
cmp0357	Unknown	Unknown	chr5:9885321	chr5	9885321	9Mb	1.40211e-12
cmp0357	Unknown	Unknown	chr1:13487586	chr1	13487586	13Mb	3.91482e-08
cmn0019	Coniferyl aldehyde	Others	chr3:27958060	chr3	27958060	27Mb	7.02815e-11
cmn0019	Coniferyl aldehyde	Others	chr3:29948507	chr3	29948507	29Mb	1.55643e-09
cmn0019	Coniferyl aldehyde	Others	chr7:16805600	chr7	16805600	16Mb	1.63549e-08
cmn0019	Coniferyl aldehyde	Others	chr7:21794171	chr7	21794171	21Mb	1.66484e-08
cmn0019	Coniferyl aldehyde	Others	chr3:26414835	chr3	26414835	26Mb	1.8067e-08
cmn0019	Coniferyl aldehyde	Others	chr7:16968429	chr7	16968429	16Mb	2.08588e-08
cmn0019	Coniferyl aldehyde	Others	chr10:5863649	chr10	5863649	5Mb	2.94233e-08
cmn0019	Coniferyl aldehyde	Others	chr4:4172117	chr4	4172117	4Mb	3.34679e-08
cmn0019	Coniferyl aldehyde	Others	chr5:12123026	chr5	12123026	12Mb	3.92041e-08
cmp0304	Unknown	Unknown	chr4:28811241	chr4	28811241	28Mb	1.91628e-09
cmp0304	Unknown	Unknown	chr1:2312455	chr1	2312455	2Mb	3.75227e-09
cmp0304	Unknown	Unknown	chr2:31127501	chr2	31127501	31Mb	2.13757e-08
cmp0304	Unknown	Unknown	chr3:7653987	chr3	7653987	7Mb	3.57235e-08
cmp0304	Unknown	Unknown	chr5:44385207	chr5	44385207	44Mb	3.61109e-08
cmp0456	Unknown	Unknown	chr2:13931635	chr2	13931635	13Mb	3.71285e-08
cmp0492	Unknown	Unknown	chr4:14786533	chr4	14786533	14Mb	1.01442e-09
cmp0492	Unknown	Unknown	chr8:3237377	chr8	3237377	3Mb	4.96973e-09
cmp0492	Unknown	Unknown	chr3:2350381	chr3	2350381	2Mb	5.60113e-09
cmp0492	Unknown	Unknown	chr6:19422539	chr6	19422539	19Mb	2.18305e-08
cmp0492	Unknown	Unknown	chr3:25510280	chr3	25510280	25Mb	3.55306e-08
cmp0492	Unknown	Unknown	chr8:7203609	chr8	7203609	7Mb	4.10569e-08
cmp0697	4-Hydroxysphinganine	Others	chr5:20801885	chr5	20801885	20Mb	1.14462e-08
cmp0697	4-Hydroxysphinganine	Others	chr5:35536374	chr5	35536374	35Mb	1.45119e-08
cmp0116	Unknown	Unknown	chr3:13783929	chr3	13783929	13Mb	7.95167e-11
cmp0116	Unknown	Unknown	chr3:16088412	chr3	16088412	16Mb	5.6463e-10
cmp0116	Unknown	Unknown	chr2:6603919	chr2	6603919	6Mb	5.84888e-09
cmp0116	Unknown	Unknown	chr1:8687944	chr1	8687944	8Mb	7.78813e-09
cmp0141	Unknown	Unknown	chr1:16900144	chr1	16900144	16Mb	1.84329e-10
cmp0141	Unknown	Unknown	chr9:17227695	chr9	17227695	17Mb	1.5012e-09
cmp0141	Unknown	Unknown	chr10:15053890	chr10	15053890	15Mb	3.43947e-09
cmp0141	Unknown	Unknown	chr5:46237300	chr5	46237300	46Mb	5.57732e-09
cmp0141	Unknown	Unknown	chr5:42552121	chr5	42552121	42Mb	7.9939e-09
cmp0141	Unknown	Unknown	chr3:2524625	chr3	2524625	2Mb	1.89788e-08
cmp0307	Unknown	Unknown	chr9:38164644	chr9	38164644	38Mb	4.52835e-10
cmp0307	Unknown	Unknown	chr3:4952174	chr3	4952174	4Mb	2.00576e-09
cmp0307	Unknown	Unknown	chr5:17761703	chr5	17761703	17Mb	2.66736e-09
cmp0307	Unknown	Unknown	chr5:45528943	chr5	45528943	45Mb	3.31459e-08
cmp0307	Unknown	Unknown	chr1:2324679	chr1	2324679	2Mb	3.9349e-08
cmp0356	Hydroxy-bergamottin	Coumarin	chr2:36197504	chr2	36197504	36Mb	3.58176e-12
cmp0356	Hydroxy-bergamottin	Coumarin	chr5:9686931	chr5	9686931	9Mb	3.98145e-11
cmp0462	Unknown	Unknown	chr1:18056729	chr1	18056729	18Mb	4.27974e-10
cmp0462	Unknown	Unknown	chr8:4066566	chr8	4066566	4Mb	1.77797e-09
cmp0462	Unknown	Unknown	chr4:28502837	chr4	28502837	28Mb	6.779e-09
cmp0462	Unknown	Unknown	chr5:38685934	chr5	38685934	38Mb	1.14772e-08
cmp0462	Unknown	Unknown	chr7:19450752	chr7	19450752	19Mb	2.10937e-08
cmp0462	Unknown	Unknown	chr1:3097896	chr1	3097896	3Mb	4.15133e-08
cmp0447	Unknown	Unknown	chr2:36515404	chr2	36515404	36Mb	1.99036e-08
cmp0447	Unknown	Unknown	chr2:32580980	chr2	32580980	32Mb	2.43297e-08
cmp0547	Diosmin	Flavonoid	chr9:27250073	chr9	27250073	27Mb	1.79505e-08
cmp0547	Diosmin	Flavonoid	chr7:15400856	chr7	15400856	15Mb	2.61069e-08
cmp0665	Nicotinate ribonucleoside	Others	chr2:35959527	chr2	35959527	35Mb	2.0375e-08
cmp0665	Nicotinate ribonucleoside	Others	chr2:16355180	chr2	16355180	16Mb	2.88864e-08
cmp0344	Unknown	Unknown	chr7:992926	chr7	992926	0Mb	8.13869e-09
cmp0344	Unknown	Unknown	chr9:14903695	chr9	14903695	14Mb	1.87585e-08
cmp0344	Unknown	Unknown	chr8:18472439	chr8	18472439	18Mb	2.03286e-08
cmp0355	Unknown	Unknown	chr3:2255295	chr3	2255295	2Mb	1.63911e-10
cmp0355	Unknown	Unknown	chr8:12068967	chr8	12068967	12Mb	2.03861e-09
cmp0355	Unknown	Unknown	chr2:3526849	chr2	3526849	3Mb	5.25319e-09
cmp0355	Unknown	Unknown	chr7:15757364	chr7	15757364	15Mb	7.1214e-09
cmp0355	Unknown	Unknown	chr2:41661866	chr2	41661866	41Mb	7.31627e-09
cmp0355	Unknown	Unknown	chr6:20957972	chr6	20957972	20Mb	1.24727e-08
cmp0355	Unknown	Unknown	chr5:42753478	chr5	42753478	42Mb	1.63572e-08
cmp0355	Unknown	Unknown	chr2:26351530	chr2	26351530	26Mb	1.90818e-08
cmp0355	Unknown	Unknown	chr6:13045833	chr6	13045833	13Mb	1.92608e-08
cmp0355	Unknown	Unknown	chr4:27364625	chr4	27364625	27Mb	2.48481e-08
cmp0355	Unknown	Unknown	chr1:14204469	chr1	14204469	14Mb	3.96893e-08
cmp0355	Unknown	Unknown	chr8:17190350	chr8	17190350	17Mb	4.0675e-08
cmp0355	Unknown	Unknown	chr8:4184493	chr8	4184493	4Mb	4.08935e-08
cmp0878	9-Hydroxy-(10E,12Z,15Z)-octadecatrienoic acid	Lipid	chr5:18875336	chr5	18875336	18Mb	6.28173e-14
cmp0878	9-Hydroxy-(10E,12Z,15Z)-octadecatrienoic acid	Lipid	chr5:15660639	chr5	15660639	15Mb	7.03802e-10
cmp0878	9-Hydroxy-(10E,12Z,15Z)-octadecatrienoic acid	Lipid	chr6:21565580	chr6	21565580	21Mb	3.50182e-09
cmp0878	9-Hydroxy-(10E,12Z,15Z)-octadecatrienoic acid	Lipid	chr3:23389972	chr3	23389972	23Mb	6.75427e-09
cmp0878	9-Hydroxy-(10E,12Z,15Z)-octadecatrienoic acid	Lipid	chr7:16410923	chr7	16410923	16Mb	1.00575e-08
cmp0878	9-Hydroxy-(10E,12Z,15Z)-octadecatrienoic acid	Lipid	chr2:42493749	chr2	42493749	42Mb	1.03679e-08
cmp0878	9-Hydroxy-(10E,12Z,15Z)-octadecatrienoic acid	Lipid	chr1:11915307	chr1	11915307	11Mb	1.67073e-08
cmp0878	9-Hydroxy-(10E,12Z,15Z)-octadecatrienoic acid	Lipid	chr2:45919227	chr2	45919227	45Mb	3.31473e-08
cmp0878	9-Hydroxy-(10E,12Z,15Z)-octadecatrienoic acid	Lipid	chr6:3357450	chr6	3357450	3Mb	4.01996e-08
cmp0529	Unknown	Unknown	chr1:10002312	chr1	10002312	10Mb	2.00688e-10
cmp0206	Unknown	Unknown	chr9:36821508	chr9	36821508	36Mb	1.6674e-21
cmp0206	Unknown	Unknown	chr2:23018791	chr2	23018791	23Mb	1.46717e-15
cmp0206	Unknown	Unknown	chr1:18080760	chr1	18080760	18Mb	7.48109e-10
cmp0305	Unknown	Unknown	chr5:3491144	chr5	3491144	3Mb	1.0482e-08
cmp0305	Unknown	Unknown	chr1:19677877	chr1	19677877	19Mb	2.96753e-08
cmp0794	N',N",N"'-p-coumaroyl-cinnamoyl-caffeoyl spermidine	Polyamine	chr6:21504352	chr6	21504352	21Mb	3.13051e-10
cmp0794	N',N",N"'-p-coumaroyl-cinnamoyl-caffeoyl spermidine	Polyamine	chr4:8384958	chr4	8384958	8Mb	6.28178e-09
cmp0794	N',N",N"'-p-coumaroyl-cinnamoyl-caffeoyl spermidine	Polyamine	chr9:19947489	chr9	19947489	19Mb	7.97378e-09
cmp0794	N',N",N"'-p-coumaroyl-cinnamoyl-caffeoyl spermidine	Polyamine	chr6:18428963	chr6	18428963	18Mb	1.15742e-08
cmp0794	N',N",N"'-p-coumaroyl-cinnamoyl-caffeoyl spermidine	Polyamine	chr7:16282026	chr7	16282026	16Mb	2.08469e-08
cmp0794	N',N",N"'-p-coumaroyl-cinnamoyl-caffeoyl spermidine	Polyamine	chr5:608832	chr5	608832	0Mb	4.00053e-08
cmp0232	Unknown	Unknown	chr3:2255295	chr3	2255295	2Mb	1.61812e-12
cmp0232	Unknown	Unknown	chr8:12075474	chr8	12075474	12Mb	1.36044e-09
cmp0232	Unknown	Unknown	chr8:17190532	chr8	17190532	17Mb	2.3746e-09
cmp0232	Unknown	Unknown	chr3:10805971	chr3	10805971	10Mb	2.80397e-09
cmp0232	Unknown	Unknown	chr5:42753478	chr5	42753478	42Mb	1.11372e-08
cmp0232	Unknown	Unknown	chr6:6330180	chr6	6330180	6Mb	1.3144e-08
cmp0232	Unknown	Unknown	chr4:8793771	chr4	8793771	8Mb	1.36193e-08
cmp0232	Unknown	Unknown	chr1:21865622	chr1	21865622	21Mb	1.44917e-08
cmp0232	Unknown	Unknown	chr9:3998395	chr9	3998395	3Mb	1.51861e-08
cmp0232	Unknown	Unknown	chr2:41511815	chr2	41511815	41Mb	1.70606e-08
cmp0232	Unknown	Unknown	chr2:5044766	chr2	5044766	5Mb	1.76026e-08
cmp0232	Unknown	Unknown	chr2:51546112	chr2	51546112	51Mb	1.92214e-08
cmp0232	Unknown	Unknown	chr2:50292684	chr2	50292684	50Mb	1.98315e-08
cmp0232	Unknown	Unknown	chr9:4033950	chr9	4033950	4Mb	2.90488e-08
cmp0232	Unknown	Unknown	chr5:19604472	chr5	19604472	19Mb	2.99347e-08
cmp0232	Unknown	Unknown	chr1:10992541	chr1	10992541	10Mb	3.71116e-08
cmp0232	Unknown	Unknown	chr6:4233582	chr6	4233582	4Mb	4.02872e-08
cmp0485	Kaempferol -C-glucoside	Flavonoid	chr5:175944	chr5	175944	0Mb	7.90673e-11
cmp0485	Kaempferol -C-glucoside	Flavonoid	chr6:6373866	chr6	6373866	6Mb	6.66382e-09
cmp0485	Kaempferol -C-glucoside	Flavonoid	chr4:23518842	chr4	23518842	23Mb	2.17343e-08
cmp0898	Histidine	Amino acid	chr5:45424080	chr5	45424080	45Mb	1.34911e-08
cmp0076	Unknown	Unknown	chr4:7170455	chr4	7170455	7Mb	9.22147e-11
cmp0076	Unknown	Unknown	chr1:10039261	chr1	10039261	10Mb	2.69794e-10
cmp0076	Unknown	Unknown	chr2:6014563	chr2	6014563	6Mb	1.91247e-09
cmp0076	Unknown	Unknown	chr1:13451405	chr1	13451405	13Mb	2.99342e-09
cmp0076	Unknown	Unknown	chr3:19507976	chr3	19507976	19Mb	1.26823e-08
cmp0076	Unknown	Unknown	chr9:28043726	chr9	28043726	28Mb	1.68603e-08
cmp0076	Unknown	Unknown	chr7:11044796	chr7	11044796	11Mb	1.88776e-08
cmp0076	Unknown	Unknown	chr9:30733940	chr9	30733940	30Mb	3.22805e-08
cmp0076	Unknown	Unknown	chr4:8489806	chr4	8489806	8Mb	4.05948e-08
cmp0895	Feruloyl putrescine O-hexoside	Polyamine	chr7:16926303	chr7	16926303	16Mb	3.26443e-09
cmp0895	Feruloyl putrescine O-hexoside	Polyamine	chr1:5077624	chr1	5077624	5Mb	4.12536e-08
cmp0240	Unknown	Unknown	chr9:4451197	chr9	4451197	4Mb	3.76637e-11
cmp0240	Unknown	Unknown	chr5:42179166	chr5	42179166	42Mb	3.9303e-09
cmp0240	Unknown	Unknown	chr5:41267252	chr5	41267252	41Mb	1.38816e-08
cmp0573	Kaempferol-3-O-rhamnosylhexoside-7-O-rhamnoside	Flavonoid	chr3:30220343	chr3	30220343	30Mb	4.26425e-15
cmp0573	Kaempferol-3-O-rhamnosylhexoside-7-O-rhamnoside	Flavonoid	chr9:12259603	chr9	12259603	12Mb	3.45682e-13
cmp0573	Kaempferol-3-O-rhamnosylhexoside-7-O-rhamnoside	Flavonoid	chr9:23016661	chr9	23016661	23Mb	1.73082e-12
cmp0573	Kaempferol-3-O-rhamnosylhexoside-7-O-rhamnoside	Flavonoid	chr10:13773446	chr10	13773446	13Mb	1.82342e-12
cmp0573	Kaempferol-3-O-rhamnosylhexoside-7-O-rhamnoside	Flavonoid	chr9:10765210	chr9	10765210	10Mb	2.96014e-12
cmp0573	Kaempferol-3-O-rhamnosylhexoside-7-O-rhamnoside	Flavonoid	chr6:20374773	chr6	20374773	20Mb	3.19925e-12
cmp0573	Kaempferol-3-O-rhamnosylhexoside-7-O-rhamnoside	Flavonoid	chr9:21451598	chr9	21451598	21Mb	3.26337e-12
cmp0573	Kaempferol-3-O-rhamnosylhexoside-7-O-rhamnoside	Flavonoid	chr10:14993350	chr10	14993350	14Mb	3.53662e-12
cmp0573	Kaempferol-3-O-rhamnosylhexoside-7-O-rhamnoside	Flavonoid	chr9:15094595	chr9	15094595	15Mb	7.40614e-12
cmp0573	Kaempferol-3-O-rhamnosylhexoside-7-O-rhamnoside	Flavonoid	chr1:669547	chr1	669547	0Mb	1.28103e-11
cmp0573	Kaempferol-3-O-rhamnosylhexoside-7-O-rhamnoside	Flavonoid	chr9:38026533	chr9	38026533	38Mb	1.63018e-11
cmp0573	Kaempferol-3-O-rhamnosylhexoside-7-O-rhamnoside	Flavonoid	chr9:25536613	chr9	25536613	25Mb	1.92376e-11
cmp0573	Kaempferol-3-O-rhamnosylhexoside-7-O-rhamnoside	Flavonoid	chr6:10132915	chr6	10132915	10Mb	3.40116e-11
cmp0573	Kaempferol-3-O-rhamnosylhexoside-7-O-rhamnoside	Flavonoid	chr4:22435265	chr4	22435265	22Mb	4.89767e-11
cmp0573	Kaempferol-3-O-rhamnosylhexoside-7-O-rhamnoside	Flavonoid	chr2:8594471	chr2	8594471	8Mb	8.52673e-11
cmp0573	Kaempferol-3-O-rhamnosylhexoside-7-O-rhamnoside	Flavonoid	chr4:13176791	chr4	13176791	13Mb	8.58854e-11
cmp0573	Kaempferol-3-O-rhamnosylhexoside-7-O-rhamnoside	Flavonoid	chr9:8303746	chr9	8303746	8Mb	1.0245e-10
cmp0573	Kaempferol-3-O-rhamnosylhexoside-7-O-rhamnoside	Flavonoid	chr1:18655834	chr1	18655834	18Mb	1.14348e-10
cmp0573	Kaempferol-3-O-rhamnosylhexoside-7-O-rhamnoside	Flavonoid	chr7:12443085	chr7	12443085	12Mb	1.15328e-10
cmp0573	Kaempferol-3-O-rhamnosylhexoside-7-O-rhamnoside	Flavonoid	chr5:35997115	chr5	35997115	35Mb	1.33768e-10
cmp0573	Kaempferol-3-O-rhamnosylhexoside-7-O-rhamnoside	Flavonoid	chr2:14352609	chr2	14352609	14Mb	2.14378e-10
cmp0573	Kaempferol-3-O-rhamnosylhexoside-7-O-rhamnoside	Flavonoid	chr9:5588492	chr9	5588492	5Mb	2.18375e-10
cmp0573	Kaempferol-3-O-rhamnosylhexoside-7-O-rhamnoside	Flavonoid	chr7:19680310	chr7	19680310	19Mb	2.25197e-10
cmp0573	Kaempferol-3-O-rhamnosylhexoside-7-O-rhamnoside	Flavonoid	chr5:23594428	chr5	23594428	23Mb	2.39468e-10
cmp0573	Kaempferol-3-O-rhamnosylhexoside-7-O-rhamnoside	Flavonoid	chr2:13239697	chr2	13239697	13Mb	2.53894e-10
cmp0573	Kaempferol-3-O-rhamnosylhexoside-7-O-rhamnoside	Flavonoid	chr9:13186709	chr9	13186709	13Mb	3.17256e-10
cmp0573	Kaempferol-3-O-rhamnosylhexoside-7-O-rhamnoside	Flavonoid	chr3:15530377	chr3	15530377	15Mb	3.50756e-10
cmp0573	Kaempferol-3-O-rhamnosylhexoside-7-O-rhamnoside	Flavonoid	chr9:38400618	chr9	38400618	38Mb	4.02807e-10
cmp0573	Kaempferol-3-O-rhamnosylhexoside-7-O-rhamnoside	Flavonoid	chr4:18855918	chr4	18855918	18Mb	4.29428e-10
cmp0573	Kaempferol-3-O-rhamnosylhexoside-7-O-rhamnoside	Flavonoid	chr2:31082693	chr2	31082693	31Mb	4.80996e-10
cmp0573	Kaempferol-3-O-rhamnosylhexoside-7-O-rhamnoside	Flavonoid	chr8:13065504	chr8	13065504	13Mb	5.45878e-10
cmp0573	Kaempferol-3-O-rhamnosylhexoside-7-O-rhamnoside	Flavonoid	chr9:1537589	chr9	1537589	1Mb	5.60602e-10
cmp0573	Kaempferol-3-O-rhamnosylhexoside-7-O-rhamnoside	Flavonoid	chr9:7657710	chr9	7657710	7Mb	6.40788e-10
cmp0573	Kaempferol-3-O-rhamnosylhexoside-7-O-rhamnoside	Flavonoid	chr3:11277058	chr3	11277058	11Mb	6.56755e-10
cmp0573	Kaempferol-3-O-rhamnosylhexoside-7-O-rhamnoside	Flavonoid	chr8:6626520	chr8	6626520	6Mb	6.64906e-10
cmp0573	Kaempferol-3-O-rhamnosylhexoside-7-O-rhamnoside	Flavonoid	chr4:1100890	chr4	1100890	1Mb	6.8733e-10
cmp0573	Kaempferol-3-O-rhamnosylhexoside-7-O-rhamnoside	Flavonoid	chr2:14682622	chr2	14682622	14Mb	7.0556e-10
cmp0573	Kaempferol-3-O-rhamnosylhexoside-7-O-rhamnoside	Flavonoid	chr2:42967827	chr2	42967827	42Mb	7.22718e-10
cmp0573	Kaempferol-3-O-rhamnosylhexoside-7-O-rhamnoside	Flavonoid	chr6:16611506	chr6	16611506	16Mb	8.94828e-10
cmp0573	Kaempferol-3-O-rhamnosylhexoside-7-O-rhamnoside	Flavonoid	chr9:19103344	chr9	19103344	19Mb	9.90425e-10
cmp0573	Kaempferol-3-O-rhamnosylhexoside-7-O-rhamnoside	Flavonoid	chr9:32485259	chr9	32485259	32Mb	1.05022e-09
cmp0573	Kaempferol-3-O-rhamnosylhexoside-7-O-rhamnoside	Flavonoid	chr7:17154031	chr7	17154031	17Mb	1.05561e-09
cmp0573	Kaempferol-3-O-rhamnosylhexoside-7-O-rhamnoside	Flavonoid	chr1:4380584	chr1	4380584	4Mb	1.1186e-09
cmp0573	Kaempferol-3-O-rhamnosylhexoside-7-O-rhamnoside	Flavonoid	chr9:32764345	chr9	32764345	32Mb	1.47181e-09
cmp0573	Kaempferol-3-O-rhamnosylhexoside-7-O-rhamnoside	Flavonoid	chr1:1742935	chr1	1742935	1Mb	1.5182e-09
cmp0573	Kaempferol-3-O-rhamnosylhexoside-7-O-rhamnoside	Flavonoid	chr8:14522346	chr8	14522346	14Mb	1.58717e-09
cmp0573	Kaempferol-3-O-rhamnosylhexoside-7-O-rhamnoside	Flavonoid	chr1:14732549	chr1	14732549	14Mb	1.6691e-09
cmp0573	Kaempferol-3-O-rhamnosylhexoside-7-O-rhamnoside	Flavonoid	chr2:7376230	chr2	7376230	7Mb	1.73909e-09
cmp0573	Kaempferol-3-O-rhamnosylhexoside-7-O-rhamnoside	Flavonoid	chr9:24462480	chr9	24462480	24Mb	1.75157e-09
cmp0573	Kaempferol-3-O-rhamnosylhexoside-7-O-rhamnoside	Flavonoid	chr9:17040493	chr9	17040493	17Mb	1.97886e-09
cmp0573	Kaempferol-3-O-rhamnosylhexoside-7-O-rhamnoside	Flavonoid	chr9:11852142	chr9	11852142	11Mb	2.00874e-09
cmp0573	Kaempferol-3-O-rhamnosylhexoside-7-O-rhamnoside	Flavonoid	chr7:2446810	chr7	2446810	2Mb	2.08316e-09
cmp0573	Kaempferol-3-O-rhamnosylhexoside-7-O-rhamnoside	Flavonoid	chr9:38135077	chr9	38135077	38Mb	2.27439e-09
cmp0573	Kaempferol-3-O-rhamnosylhexoside-7-O-rhamnoside	Flavonoid	chr2:22849710	chr2	22849710	22Mb	2.31143e-09
cmp0573	Kaempferol-3-O-rhamnosylhexoside-7-O-rhamnoside	Flavonoid	chr1:15153741	chr1	15153741	15Mb	2.49133e-09
cmp0573	Kaempferol-3-O-rhamnosylhexoside-7-O-rhamnoside	Flavonoid	chr9:36407976	chr9	36407976	36Mb	2.59456e-09
cmp0573	Kaempferol-3-O-rhamnosylhexoside-7-O-rhamnoside	Flavonoid	chr3:27748984	chr3	27748984	27Mb	2.60777e-09
cmp0573	Kaempferol-3-O-rhamnosylhexoside-7-O-rhamnoside	Flavonoid	chr9:34073567	chr9	34073567	34Mb	2.81985e-09
cmp0573	Kaempferol-3-O-rhamnosylhexoside-7-O-rhamnoside	Flavonoid	chr4:16510136	chr4	16510136	16Mb	3.05302e-09
cmp0573	Kaempferol-3-O-rhamnosylhexoside-7-O-rhamnoside	Flavonoid	chr2:10908206	chr2	10908206	10Mb	3.25424e-09
cmp0573	Kaempferol-3-O-rhamnosylhexoside-7-O-rhamnoside	Flavonoid	chr3:13610516	chr3	13610516	13Mb	3.26922e-09
cmp0573	Kaempferol-3-O-rhamnosylhexoside-7-O-rhamnoside	Flavonoid	chr1:32034544	chr1	32034544	32Mb	3.27454e-09
cmp0573	Kaempferol-3-O-rhamnosylhexoside-7-O-rhamnoside	Flavonoid	chr5:34462566	chr5	34462566	34Mb	3.35671e-09
cmp0573	Kaempferol-3-O-rhamnosylhexoside-7-O-rhamnoside	Flavonoid	chr2:5830725	chr2	5830725	5Mb	3.48334e-09
cmp0573	Kaempferol-3-O-rhamnosylhexoside-7-O-rhamnoside	Flavonoid	chr10:10412006	chr10	10412006	10Mb	4.69778e-09
cmp0573	Kaempferol-3-O-rhamnosylhexoside-7-O-rhamnoside	Flavonoid	chr8:6569944	chr8	6569944	6Mb	4.82285e-09
cmp0573	Kaempferol-3-O-rhamnosylhexoside-7-O-rhamnoside	Flavonoid	chr5:5829491	chr5	5829491	5Mb	4.84745e-09
cmp0573	Kaempferol-3-O-rhamnosylhexoside-7-O-rhamnoside	Flavonoid	chr9:23603515	chr9	23603515	23Mb	4.94737e-09
cmp0573	Kaempferol-3-O-rhamnosylhexoside-7-O-rhamnoside	Flavonoid	chr9:12293237	chr9	12293237	12Mb	5.49637e-09
cmp0573	Kaempferol-3-O-rhamnosylhexoside-7-O-rhamnoside	Flavonoid	chr2:3509262	chr2	3509262	3Mb	5.74857e-09
cmp0573	Kaempferol-3-O-rhamnosylhexoside-7-O-rhamnoside	Flavonoid	chr2:38295136	chr2	38295136	38Mb	5.82388e-09
cmp0573	Kaempferol-3-O-rhamnosylhexoside-7-O-rhamnoside	Flavonoid	chr2:28330712	chr2	28330712	28Mb	6.23845e-09
cmp0573	Kaempferol-3-O-rhamnosylhexoside-7-O-rhamnoside	Flavonoid	chr1:29925917	chr1	29925917	29Mb	6.63099e-09
cmp0573	Kaempferol-3-O-rhamnosylhexoside-7-O-rhamnoside	Flavonoid	chr5:7083479	chr5	7083479	7Mb	6.9866e-09
cmp0573	Kaempferol-3-O-rhamnosylhexoside-7-O-rhamnoside	Flavonoid	chr6:8017631	chr6	8017631	8Mb	7.72271e-09
cmp0573	Kaempferol-3-O-rhamnosylhexoside-7-O-rhamnoside	Flavonoid	chr5:2709055	chr5	2709055	2Mb	8.03556e-09
cmp0573	Kaempferol-3-O-rhamnosylhexoside-7-O-rhamnoside	Flavonoid	chr5:42172233	chr5	42172233	42Mb	8.32011e-09
cmp0573	Kaempferol-3-O-rhamnosylhexoside-7-O-rhamnoside	Flavonoid	chr8:12340392	chr8	12340392	12Mb	8.47462e-09
cmp0573	Kaempferol-3-O-rhamnosylhexoside-7-O-rhamnoside	Flavonoid	chr2:10223827	chr2	10223827	10Mb	8.69475e-09
cmp0573	Kaempferol-3-O-rhamnosylhexoside-7-O-rhamnoside	Flavonoid	chr4:14200334	chr4	14200334	14Mb	9.51348e-09
cmp0573	Kaempferol-3-O-rhamnosylhexoside-7-O-rhamnoside	Flavonoid	chr3:28679708	chr3	28679708	28Mb	9.63508e-09
cmp0573	Kaempferol-3-O-rhamnosylhexoside-7-O-rhamnoside	Flavonoid	chr9:35992122	chr9	35992122	35Mb	9.92144e-09
cmp0573	Kaempferol-3-O-rhamnosylhexoside-7-O-rhamnoside	Flavonoid	chr9:22829790	chr9	22829790	22Mb	9.963e-09
cmp0573	Kaempferol-3-O-rhamnosylhexoside-7-O-rhamnoside	Flavonoid	chr10:4307223	chr10	4307223	4Mb	1.00705e-08
cmp0573	Kaempferol-3-O-rhamnosylhexoside-7-O-rhamnoside	Flavonoid	chr4:29129304	chr4	29129304	29Mb	1.12021e-08
cmp0573	Kaempferol-3-O-rhamnosylhexoside-7-O-rhamnoside	Flavonoid	chr2:51323915	chr2	51323915	51Mb	1.15119e-08
cmp0573	Kaempferol-3-O-rhamnosylhexoside-7-O-rhamnoside	Flavonoid	chr7:4098101	chr7	4098101	4Mb	1.19234e-08
cmp0573	Kaempferol-3-O-rhamnosylhexoside-7-O-rhamnoside	Flavonoid	chr2:22341239	chr2	22341239	22Mb	1.23964e-08
cmp0573	Kaempferol-3-O-rhamnosylhexoside-7-O-rhamnoside	Flavonoid	chr9:37672799	chr9	37672799	37Mb	1.25552e-08
cmp0573	Kaempferol-3-O-rhamnosylhexoside-7-O-rhamnoside	Flavonoid	chr7:14441586	chr7	14441586	14Mb	1.27149e-08
cmp0573	Kaempferol-3-O-rhamnosylhexoside-7-O-rhamnoside	Flavonoid	chr4:14547853	chr4	14547853	14Mb	1.32488e-08
cmp0573	Kaempferol-3-O-rhamnosylhexoside-7-O-rhamnoside	Flavonoid	chr9:26853514	chr9	26853514	26Mb	1.36762e-08
cmp0573	Kaempferol-3-O-rhamnosylhexoside-7-O-rhamnoside	Flavonoid	chr9:5234596	chr9	5234596	5Mb	1.45929e-08
cmp0573	Kaempferol-3-O-rhamnosylhexoside-7-O-rhamnoside	Flavonoid	chr9:20824602	chr9	20824602	20Mb	1.52437e-08
cmp0573	Kaempferol-3-O-rhamnosylhexoside-7-O-rhamnoside	Flavonoid	chr4:13307525	chr4	13307525	13Mb	1.52642e-08
cmp0573	Kaempferol-3-O-rhamnosylhexoside-7-O-rhamnoside	Flavonoid	chr6:7025883	chr6	7025883	7Mb	1.56697e-08
cmp0573	Kaempferol-3-O-rhamnosylhexoside-7-O-rhamnoside	Flavonoid	chr4:24677185	chr4	24677185	24Mb	1.65437e-08
cmp0573	Kaempferol-3-O-rhamnosylhexoside-7-O-rhamnoside	Flavonoid	chr9:36377806	chr9	36377806	36Mb	1.66469e-08
cmp0573	Kaempferol-3-O-rhamnosylhexoside-7-O-rhamnoside	Flavonoid	chr9:39880565	chr9	39880565	39Mb	1.69643e-08
cmp0573	Kaempferol-3-O-rhamnosylhexoside-7-O-rhamnoside	Flavonoid	chr8:18321437	chr8	18321437	18Mb	1.8371e-08
cmp0573	Kaempferol-3-O-rhamnosylhexoside-7-O-rhamnoside	Flavonoid	chr5:48529961	chr5	48529961	48Mb	1.9322e-08
cmp0573	Kaempferol-3-O-rhamnosylhexoside-7-O-rhamnoside	Flavonoid	chr2:45856329	chr2	45856329	45Mb	1.98808e-08
cmp0573	Kaempferol-3-O-rhamnosylhexoside-7-O-rhamnoside	Flavonoid	chr4:15431823	chr4	15431823	15Mb	2.13886e-08
cmp0573	Kaempferol-3-O-rhamnosylhexoside-7-O-rhamnoside	Flavonoid	chr5:2808317	chr5	2808317	2Mb	2.16787e-08
cmp0573	Kaempferol-3-O-rhamnosylhexoside-7-O-rhamnoside	Flavonoid	chr10:9580571	chr10	9580571	9Mb	2.22741e-08
cmp0573	Kaempferol-3-O-rhamnosylhexoside-7-O-rhamnoside	Flavonoid	chr5:2615577	chr5	2615577	2Mb	2.2415e-08
cmp0573	Kaempferol-3-O-rhamnosylhexoside-7-O-rhamnoside	Flavonoid	chr2:27343252	chr2	27343252	27Mb	2.28715e-08
cmp0573	Kaempferol-3-O-rhamnosylhexoside-7-O-rhamnoside	Flavonoid	chr1:25017161	chr1	25017161	25Mb	2.39172e-08
cmp0573	Kaempferol-3-O-rhamnosylhexoside-7-O-rhamnoside	Flavonoid	chr6:20622109	chr6	20622109	20Mb	2.51809e-08
cmp0573	Kaempferol-3-O-rhamnosylhexoside-7-O-rhamnoside	Flavonoid	chr7:5830362	chr7	5830362	5Mb	2.56655e-08
cmp0573	Kaempferol-3-O-rhamnosylhexoside-7-O-rhamnoside	Flavonoid	chr2:25371863	chr2	25371863	25Mb	2.56898e-08
cmp0573	Kaempferol-3-O-rhamnosylhexoside-7-O-rhamnoside	Flavonoid	chr1:3994809	chr1	3994809	3Mb	2.57356e-08
cmp0573	Kaempferol-3-O-rhamnosylhexoside-7-O-rhamnoside	Flavonoid	chr4:19195935	chr4	19195935	19Mb	2.58615e-08
cmp0573	Kaempferol-3-O-rhamnosylhexoside-7-O-rhamnoside	Flavonoid	chr1:381615	chr1	381615	0Mb	2.62388e-08
cmp0573	Kaempferol-3-O-rhamnosylhexoside-7-O-rhamnoside	Flavonoid	chr2:25215488	chr2	25215488	25Mb	2.62628e-08
cmp0573	Kaempferol-3-O-rhamnosylhexoside-7-O-rhamnoside	Flavonoid	chr1:3828426	chr1	3828426	3Mb	2.65583e-08
cmp0573	Kaempferol-3-O-rhamnosylhexoside-7-O-rhamnoside	Flavonoid	chr9:13063686	chr9	13063686	13Mb	2.77727e-08
cmp0573	Kaempferol-3-O-rhamnosylhexoside-7-O-rhamnoside	Flavonoid	chr4:26716513	chr4	26716513	26Mb	2.80608e-08
cmp0573	Kaempferol-3-O-rhamnosylhexoside-7-O-rhamnoside	Flavonoid	chr7:13418112	chr7	13418112	13Mb	2.91747e-08
cmp0573	Kaempferol-3-O-rhamnosylhexoside-7-O-rhamnoside	Flavonoid	chr1:9113797	chr1	9113797	9Mb	3.17033e-08
cmp0573	Kaempferol-3-O-rhamnosylhexoside-7-O-rhamnoside	Flavonoid	chr7:13453821	chr7	13453821	13Mb	3.19709e-08
cmp0573	Kaempferol-3-O-rhamnosylhexoside-7-O-rhamnoside	Flavonoid	chr10:5047005	chr10	5047005	5Mb	3.25497e-08
cmp0573	Kaempferol-3-O-rhamnosylhexoside-7-O-rhamnoside	Flavonoid	chr4:24619524	chr4	24619524	24Mb	3.35346e-08
cmp0573	Kaempferol-3-O-rhamnosylhexoside-7-O-rhamnoside	Flavonoid	chr2:27008170	chr2	27008170	27Mb	3.5339e-08
cmp0573	Kaempferol-3-O-rhamnosylhexoside-7-O-rhamnoside	Flavonoid	chr9:37682662	chr9	37682662	37Mb	3.63725e-08
cmp0573	Kaempferol-3-O-rhamnosylhexoside-7-O-rhamnoside	Flavonoid	chr5:2702616	chr5	2702616	2Mb	3.73607e-08
cmp0573	Kaempferol-3-O-rhamnosylhexoside-7-O-rhamnoside	Flavonoid	chr10:2242143	chr10	2242143	2Mb	3.94954e-08
cmp0573	Kaempferol-3-O-rhamnosylhexoside-7-O-rhamnoside	Flavonoid	chr6:13551637	chr6	13551637	13Mb	4.01629e-08
cmp0573	Kaempferol-3-O-rhamnosylhexoside-7-O-rhamnoside	Flavonoid	chr6:22564952	chr6	22564952	22Mb	4.03854e-08
cmp0573	Kaempferol-3-O-rhamnosylhexoside-7-O-rhamnoside	Flavonoid	chr4:20521048	chr4	20521048	20Mb	4.09808e-08
cmp0033	N-(4'-O-glycosyl)-feruloyl agmatine	Polyamine	chr10:5579319	chr10	5579319	5Mb	2.22207e-12
cmp0033	N-(4'-O-glycosyl)-feruloyl agmatine	Polyamine	chr10:6257878	chr10	6257878	6Mb	9.80051e-11
cmp0033	N-(4'-O-glycosyl)-feruloyl agmatine	Polyamine	chr5:9017733	chr5	9017733	9Mb	1.81996e-10
cmp0033	N-(4'-O-glycosyl)-feruloyl agmatine	Polyamine	chr5:28393623	chr5	28393623	28Mb	1.62763e-09
cmp0033	N-(4'-O-glycosyl)-feruloyl agmatine	Polyamine	chr5:5340713	chr5	5340713	5Mb	9.21167e-09
cmp0853	Unknown	Unknown	chr1:13131766	chr1	13131766	13Mb	1.75048e-09
cmp0160	Unknown	Unknown	chr3:12355118	chr3	12355118	12Mb	2.55227e-11
cmp0160	Unknown	Unknown	chr5:16599625	chr5	16599625	16Mb	6.15892e-11
cmp0160	Unknown	Unknown	chr2:16702118	chr2	16702118	16Mb	2.56613e-09
cmp0160	Unknown	Unknown	chr5:42451783	chr5	42451783	42Mb	3.4584e-09
cmp0160	Unknown	Unknown	chr5:41668023	chr5	41668023	41Mb	6.74915e-09
cmp0160	Unknown	Unknown	chr6:17095328	chr6	17095328	17Mb	1.13268e-08
cmp0160	Unknown	Unknown	chr10:9569875	chr10	9569875	9Mb	1.59791e-08
cmp0160	Unknown	Unknown	chr7:16393923	chr7	16393923	16Mb	1.87255e-08
cmp0160	Unknown	Unknown	chr2:2656865	chr2	2656865	2Mb	2.73366e-08
cmp0160	Unknown	Unknown	chr7:14697809	chr7	14697809	14Mb	2.93012e-08
cmp0626	Homoserine	Amino acid	chr4:3549894	chr4	3549894	3Mb	9.91672e-09
cmp0626	Homoserine	Amino acid	chr9:6558294	chr9	6558294	6Mb	2.44491e-08
cmp0095	Unknown	Unknown	chr9:6461718	chr9	6461718	6Mb	3.85942e-09
cmp0095	Unknown	Unknown	chr4:24562518	chr4	24562518	24Mb	5.25086e-09
cmp0095	Unknown	Unknown	chr8:4031693	chr8	4031693	4Mb	3.71792e-08
cmp0095	Unknown	Unknown	chr5:47252878	chr5	47252878	47Mb	4.09682e-08
cmp0142	Unknown	Unknown	chr7:6969042	chr7	6969042	6Mb	2.17138e-08
cmp0207	Unknown	Unknown	chr9:36821508	chr9	36821508	36Mb	4.81527e-20
cmp0207	Unknown	Unknown	chr2:23018791	chr2	23018791	23Mb	1.63112e-15
cmp0207	Unknown	Unknown	chr10:646825	chr10	646825	0Mb	2.62227e-12
cmp0207	Unknown	Unknown	chr1:6148767	chr1	6148767	6Mb	7.359e-10
cmp0207	Unknown	Unknown	chr3:28684477	chr3	28684477	28Mb	7.13431e-09
cmp0207	Unknown	Unknown	chr1:18080760	chr1	18080760	18Mb	1.24724e-08
cmp0207	Unknown	Unknown	chr8:19576551	chr8	19576551	19Mb	1.51703e-08
cmp0207	Unknown	Unknown	chr1:4061978	chr1	4061978	4Mb	1.65003e-08
cmp0207	Unknown	Unknown	chr3:27330122	chr3	27330122	27Mb	1.65352e-08
cmp0207	Unknown	Unknown	chr6:1350280	chr6	1350280	1Mb	3.18754e-08
cmp0207	Unknown	Unknown	chr3:26860196	chr3	26860196	26Mb	3.79287e-08
cmp0127	Unknown	Unknown	chr2:36178128	chr2	36178128	36Mb	3.83045e-12
cmp0127	Unknown	Unknown	chr5:9760074	chr5	9760074	9Mb	3.85146e-08
cmp0292	Unknown	Unknown	chr5:1244433	chr5	1244433	1Mb	3.40821e-10
cmp0292	Unknown	Unknown	chr4:26751080	chr4	26751080	26Mb	1.54273e-09
cmp0292	Unknown	Unknown	chr2:1426033	chr2	1426033	1Mb	1.58326e-09
cmp0292	Unknown	Unknown	chr5:39018587	chr5	39018587	39Mb	2.19157e-09
cmp0292	Unknown	Unknown	chr7:9511654	chr7	9511654	9Mb	7.39041e-09
cmp0292	Unknown	Unknown	chr7:4008068	chr7	4008068	4Mb	1.29183e-08
cmp0292	Unknown	Unknown	chr2:43844386	chr2	43844386	43Mb	1.42348e-08
cmp0292	Unknown	Unknown	chr10:1617063	chr10	1617063	1Mb	2.22487e-08
cmp0292	Unknown	Unknown	chr9:4224091	chr9	4224091	4Mb	2.95659e-08
cmp0292	Unknown	Unknown	chr6:14840896	chr6	14840896	14Mb	4.03825e-08
cmp0303	Unknown	Unknown	chr6:4065500	chr6	4065500	4Mb	2.53645e-15
cmp0303	Unknown	Unknown	chr5:42906709	chr5	42906709	42Mb	2.07813e-12
cmp0303	Unknown	Unknown	chr8:2636055	chr8	2636055	2Mb	2.61495e-12
cmp0303	Unknown	Unknown	chr5:10971049	chr5	10971049	10Mb	6.62724e-11
cmp0303	Unknown	Unknown	chr1:11904361	chr1	11904361	11Mb	1.72882e-10
cmp0303	Unknown	Unknown	chr4:4725281	chr4	4725281	4Mb	2.17384e-10
cmp0303	Unknown	Unknown	chr5:30627707	chr5	30627707	30Mb	1.34517e-09
cmp0303	Unknown	Unknown	chr4:11745311	chr4	11745311	11Mb	2.05239e-09
cmp0303	Unknown	Unknown	chr2:9340509	chr2	9340509	9Mb	2.39272e-09
cmp0303	Unknown	Unknown	chr9:4657534	chr9	4657534	4Mb	2.4175e-09
cmp0303	Unknown	Unknown	chr5:13700218	chr5	13700218	13Mb	2.9989e-09
cmp0303	Unknown	Unknown	chr9:3451119	chr9	3451119	3Mb	3.33684e-09
cmp0303	Unknown	Unknown	chr5:12337855	chr5	12337855	12Mb	3.87158e-09
cmp0303	Unknown	Unknown	chr2:41616959	chr2	41616959	41Mb	4.07918e-09
cmp0303	Unknown	Unknown	chr3:1555295	chr3	1555295	1Mb	4.13954e-09
cmp0303	Unknown	Unknown	chr9:36050449	chr9	36050449	36Mb	5.26765e-09
cmp0303	Unknown	Unknown	chr8:4249905	chr8	4249905	4Mb	8.02587e-09
cmp0303	Unknown	Unknown	chr8:1575255	chr8	1575255	1Mb	1.04978e-08
cmp0303	Unknown	Unknown	chr1:29116133	chr1	29116133	29Mb	1.32253e-08
cmp0303	Unknown	Unknown	chr1:8186532	chr1	8186532	8Mb	1.52523e-08
cmp0303	Unknown	Unknown	chr2:27638153	chr2	27638153	27Mb	1.57915e-08
cmp0303	Unknown	Unknown	chr2:45570047	chr2	45570047	45Mb	1.58013e-08
cmp0303	Unknown	Unknown	chr7:13002477	chr7	13002477	13Mb	1.67084e-08
cmp0303	Unknown	Unknown	chr8:2333909	chr8	2333909	2Mb	1.79678e-08
cmp0303	Unknown	Unknown	chr5:27030769	chr5	27030769	27Mb	2.0948e-08
cmp0303	Unknown	Unknown	chr10:10918015	chr10	10918015	10Mb	2.2456e-08
cmp0303	Unknown	Unknown	chr4:20419674	chr4	20419674	20Mb	2.29828e-08
cmp0303	Unknown	Unknown	chr2:29479511	chr2	29479511	29Mb	2.49604e-08
cmp0303	Unknown	Unknown	chr1:5701779	chr1	5701779	5Mb	3.2492e-08
cmp0352	LysoPE 18:1	Lipid	chr7:21658135	chr7	21658135	21Mb	2.07329e-11
cmp0352	LysoPE 18:1	Lipid	chr7:16578015	chr7	16578015	16Mb	1.154e-10
cmp0352	LysoPE 18:1	Lipid	chr6:18508997	chr6	18508997	18Mb	1.71936e-10
cmp0352	LysoPE 18:1	Lipid	chr2:28294354	chr2	28294354	28Mb	2.64641e-10
cmp0352	LysoPE 18:1	Lipid	chr2:27532722	chr2	27532722	27Mb	2.81852e-10
cmp0352	LysoPE 18:1	Lipid	chr6:8184211	chr6	8184211	8Mb	1.9784e-09
cmp0352	LysoPE 18:1	Lipid	chr6:2549699	chr6	2549699	2Mb	3.55966e-09
cmp0352	LysoPE 18:1	Lipid	chr6:286448	chr6	286448	0Mb	4.24978e-09
cmp0352	LysoPE 18:1	Lipid	chr4:17771841	chr4	17771841	17Mb	5.07044e-09
cmp0352	LysoPE 18:1	Lipid	chr6:12423394	chr6	12423394	12Mb	8.21238e-09
cmp0352	LysoPE 18:1	Lipid	chr4:2800947	chr4	2800947	2Mb	1.10997e-08
cmp0352	LysoPE 18:1	Lipid	chr7:924943	chr7	924943	0Mb	1.23334e-08
cmp0352	LysoPE 18:1	Lipid	chr2:8391567	chr2	8391567	8Mb	1.27559e-08
cmp0352	LysoPE 18:1	Lipid	chr2:51500214	chr2	51500214	51Mb	2.46799e-08
cmp0352	LysoPE 18:1	Lipid	chr7:17735702	chr7	17735702	17Mb	3.17088e-08
cmp0352	LysoPE 18:1	Lipid	chr6:20492330	chr6	20492330	20Mb	3.23392e-08
cmp0352	LysoPE 18:1	Lipid	chr7:20145432	chr7	20145432	20Mb	3.66928e-08
cmp0352	LysoPE 18:1	Lipid	chr1:9930599	chr1	9930599	9Mb	4.11479e-08
cmp0514	Unknown	Unknown	chr2:3282486	chr2	3282486	3Mb	3.30491e-10
cmp0514	Unknown	Unknown	chr3:22997862	chr3	22997862	22Mb	1.36601e-08
cmp0514	Unknown	Unknown	chr2:29694406	chr2	29694406	29Mb	2.67131e-08
cmp0514	Unknown	Unknown	chr2:2146270	chr2	2146270	2Mb	3.80795e-08
cmp0758	Unknown	Unknown	chr4:2574322	chr4	2574322	2Mb	5.08954e-09
cmp0148	Unknown	Unknown	chr9:38443736	chr9	38443736	38Mb	1.6978e-08
cmp0431	N-Feruloyl, N-methoxyagmatine	Polyamine	chr5:8975933	chr5	8975933	8Mb	4.39217e-11
cmp0431	N-Feruloyl, N-methoxyagmatine	Polyamine	chr10:5629143	chr10	5629143	5Mb	8.87349e-11
cmp0431	N-Feruloyl, N-methoxyagmatine	Polyamine	chr10:6257878	chr10	6257878	6Mb	7.40123e-09
cmp0562	Unknown	Unknown	chr5:15872348	chr5	15872348	15Mb	4.87099e-09
cmp0438	Unknown	Unknown	chr5:40736803	chr5	40736803	40Mb	1.38675e-08
cmp0324	Unknown	Unknown	chr2:35714567	chr2	35714567	35Mb	8.79298e-10
cmp0324	Unknown	Unknown	chr3:24323268	chr3	24323268	24Mb	2.39369e-09
cmp0324	Unknown	Unknown	chr5:9653517	chr5	9653517	9Mb	4.15944e-09
cmp0324	Unknown	Unknown	chr6:4009866	chr6	4009866	4Mb	4.73583e-09
cmp0324	Unknown	Unknown	chr8:2636055	chr8	2636055	2Mb	8.91878e-09
cmp0324	Unknown	Unknown	chr5:45941938	chr5	45941938	45Mb	2.31262e-08
cmp0324	Unknown	Unknown	chr9:7811471	chr9	7811471	7Mb	3.49941e-08
cmp0324	Unknown	Unknown	chr4:23283999	chr4	23283999	23Mb	3.9885e-08
cmp0682	16-Hydroxy-hexadecanoic acid	Lipid	chr5:20801885	chr5	20801885	20Mb	3.11742e-09
cmp0682	16-Hydroxy-hexadecanoic acid	Lipid	chr5:35536374	chr5	35536374	35Mb	1.40515e-08
cmp0682	16-Hydroxy-hexadecanoic acid	Lipid	chr8:15884820	chr8	15884820	15Mb	1.5388e-08
cmp0682	16-Hydroxy-hexadecanoic acid	Lipid	chr5:25025959	chr5	25025959	25Mb	1.81496e-08
cmp0677	Feruloylcholine	Vitamin	chr1:28373987	chr1	28373987	28Mb	4.36388e-10
cmp0677	Feruloylcholine	Vitamin	chr6:11519597	chr6	11519597	11Mb	1.17419e-09
cmp0677	Feruloylcholine	Vitamin	chr3:24622576	chr3	24622576	24Mb	1.45595e-09
cmp0677	Feruloylcholine	Vitamin	chr1:4810941	chr1	4810941	4Mb	1.16303e-08
cmp0677	Feruloylcholine	Vitamin	chr3:26208633	chr3	26208633	26Mb	1.99398e-08
cmp0869	Di-C,C-hexosyl-methylluteolin	Flavonoid	chr2:36234749	chr2	36234749	36Mb	1.39011e-09
cmp0869	Di-C,C-hexosyl-methylluteolin	Flavonoid	chr1:29926687	chr1	29926687	29Mb	9.07985e-09
cmp0869	Di-C,C-hexosyl-methylluteolin	Flavonoid	chr4:19967813	chr4	19967813	19Mb	1.41706e-08
cmp0869	Di-C,C-hexosyl-methylluteolin	Flavonoid	chr5:30533542	chr5	30533542	30Mb	2.16367e-08
cmp0920	Petunidin 3-O-rutinoside	Anthocyanin	chr5:35001390	chr5	35001390	35Mb	8.97355e-12
cmp0920	Petunidin 3-O-rutinoside	Anthocyanin	chr7:8466016	chr7	8466016	8Mb	5.72962e-11
cmp0920	Petunidin 3-O-rutinoside	Anthocyanin	chr5:1770263	chr5	1770263	1Mb	6.96593e-09
cmp0920	Petunidin 3-O-rutinoside	Anthocyanin	chr1:13520510	chr1	13520510	13Mb	9.06161e-09
cmp0920	Petunidin 3-O-rutinoside	Anthocyanin	chr1:27714734	chr1	27714734	27Mb	3.04974e-08
cmp0920	Petunidin 3-O-rutinoside	Anthocyanin	chr9:5746212	chr9	5746212	5Mb	3.2666e-08
cmp0920	Petunidin 3-O-rutinoside	Anthocyanin	chr7:13231313	chr7	13231313	13Mb	3.64217e-08
cmp0854	Unknown	Unknown	chr2:2722048	chr2	2722048	2Mb	3.77716e-08
cmp0493	Unknown	Unknown	chr10:6033312	chr10	6033312	6Mb	1.48326e-08
cmp0114	Unknown	Unknown	chr4:5237829	chr4	5237829	5Mb	1.22917e-29
cmp0114	Unknown	Unknown	chr3:8249391	chr3	8249391	8Mb	3.01043e-20
cmp0114	Unknown	Unknown	chr1:31075695	chr1	31075695	31Mb	5.77287e-19
cmp0114	Unknown	Unknown	chr2:6685646	chr2	6685646	6Mb	1.95942e-18
cmp0114	Unknown	Unknown	chr3:26235274	chr3	26235274	26Mb	1.31928e-17
cmp0114	Unknown	Unknown	chr3:23438362	chr3	23438362	23Mb	3.75567e-17
cmp0114	Unknown	Unknown	chr4:28569602	chr4	28569602	28Mb	1.57268e-15
cmp0114	Unknown	Unknown	chr7:4716948	chr7	4716948	4Mb	1.19608e-13
cmp0114	Unknown	Unknown	chr4:1618386	chr4	1618386	1Mb	3.63746e-11
cmp0114	Unknown	Unknown	chr10:6179830	chr10	6179830	6Mb	5.59347e-11
cmp0114	Unknown	Unknown	chr10:11113479	chr10	11113479	11Mb	1.77051e-10
cmp0114	Unknown	Unknown	chr9:8727073	chr9	8727073	8Mb	1.78336e-10
cmp0114	Unknown	Unknown	chr5:28334424	chr5	28334424	28Mb	3.29783e-09
cmp0114	Unknown	Unknown	chr7:20897537	chr7	20897537	20Mb	6.08976e-09
cmp0114	Unknown	Unknown	chr8:20314876	chr8	20314876	20Mb	8.75067e-09
cmp0114	Unknown	Unknown	chr1:18500266	chr1	18500266	18Mb	1.52476e-08
cmp0114	Unknown	Unknown	chr10:9586244	chr10	9586244	9Mb	2.06044e-08
cmp0114	Unknown	Unknown	chr9:5190428	chr9	5190428	5Mb	3.58727e-08
cmp0114	Unknown	Unknown	chr2:26255931	chr2	26255931	26Mb	3.73729e-08
cmp0761	LysoPE 18:1 (2n isomer)	Lipid	chr5:18318371	chr5	18318371	18Mb	4.8068e-09
cmp0761	LysoPE 18:1 (2n isomer)	Lipid	chr9:14903695	chr9	14903695	14Mb	1.03032e-08
cmp0761	LysoPE 18:1 (2n isomer)	Lipid	chr5:14919335	chr5	14919335	14Mb	1.43901e-08
cmp0761	LysoPE 18:1 (2n isomer)	Lipid	chr7:992926	chr7	992926	0Mb	3.69013e-08
cmp0927	Tianshic acid	Lipid	chr5:18875336	chr5	18875336	18Mb	1.88984e-11
cmp0927	Tianshic acid	Lipid	chr7:910965	chr7	910965	0Mb	3.98923e-09
cmp0927	Tianshic acid	Lipid	chr5:18254336	chr5	18254336	18Mb	1.96258e-08
cmp0079	Unknown	Unknown	chr8:1457483	chr8	1457483	1Mb	2.54402e-09
cmp0079	Unknown	Unknown	chr6:18276192	chr6	18276192	18Mb	9.70076e-09
cmp0079	Unknown	Unknown	chr4:1344536	chr4	1344536	1Mb	1.20592e-08
cmp0079	Unknown	Unknown	chr2:10696987	chr2	10696987	10Mb	1.38912e-08
cmp0079	Unknown	Unknown	chr7:14697809	chr7	14697809	14Mb	1.63025e-08
cmp0079	Unknown	Unknown	chr5:35695534	chr5	35695534	35Mb	3.62397e-08
cmn0008	D-(+)-Malic acid	Polyphenol	chr4:17239500	chr4	17239500	17Mb	7.60111e-10
cmn0008	D-(+)-Malic acid	Polyphenol	chr1:17801551	chr1	17801551	17Mb	1.12165e-08
cmp0664	Unknown	Unknown	chr2:46520373	chr2	46520373	46Mb	1.23373e-08
cmp0664	Unknown	Unknown	chr10:4117312	chr10	4117312	4Mb	3.73905e-08
cmp0065	Unknown	Unknown	chr8:10804297	chr8	10804297	10Mb	2.26709e-08
cmp0065	Unknown	Unknown	chr4:1401598	chr4	1401598	1Mb	2.48783e-08
cmp0065	Unknown	Unknown	chr7:3952310	chr7	3952310	3Mb	2.84886e-08
cmp0744	Unknown	Unknown	chr4:2574322	chr4	2574322	2Mb	9.14205e-09
cmp0588	Unknown	Unknown	chr1:3691899	chr1	3691899	3Mb	9.9038e-10
cmp0588	Unknown	Unknown	chr5:7058370	chr5	7058370	7Mb	1.60941e-09
cmp0588	Unknown	Unknown	chr5:43911124	chr5	43911124	43Mb	7.79269e-09
cmp0588	Unknown	Unknown	chr5:4133563	chr5	4133563	4Mb	8.38697e-09
cmp0588	Unknown	Unknown	chr1:1905230	chr1	1905230	1Mb	1.56494e-08
cmp0588	Unknown	Unknown	chr2:3141258	chr2	3141258	3Mb	2.35754e-08
cmp0588	Unknown	Unknown	chr2:27194721	chr2	27194721	27Mb	3.56495e-08
cmp0222	Unknown	Unknown	chr3:62518	chr3	62518	0Mb	5.20074e-09
cmp0222	Unknown	Unknown	chr8:9768748	chr8	9768748	9Mb	8.562e-09
cmp0948	LPC(1-acyl 16:0)	Lipid	chr4:2574322	chr4	2574322	2Mb	1.00745e-08
cmp0948	LPC(1-acyl 16:0)	Lipid	chr2:8350431	chr2	8350431	8Mb	2.99382e-08
cmp0419	(−)-Epicatechin	Flavonoid	chr5:20801885	chr5	20801885	20Mb	1.21121e-09
cmp0419	(−)-Epicatechin	Flavonoid	chr5:35536374	chr5	35536374	35Mb	5.80799e-09
cmp0419	(−)-Epicatechin	Flavonoid	chr8:15884820	chr8	15884820	15Mb	2.06152e-08
cmp0419	(−)-Epicatechin	Flavonoid	chr5:24896428	chr5	24896428	24Mb	3.1129e-08
cmp0419	(−)-Epicatechin	Flavonoid	chr8:14909293	chr8	14909293	14Mb	4.09766e-08
cmn0621	Kaempferol-7-O-neohesperidoside	Flavonoid	chr3:2368325	chr3	2368325	2Mb	2.2112e-18
cmn0621	Kaempferol-7-O-neohesperidoside	Flavonoid	chr2:20585391	chr2	20585391	20Mb	1.11781e-15
cmn0621	Kaempferol-7-O-neohesperidoside	Flavonoid	chr3:10156074	chr3	10156074	10Mb	8.8647e-14
cmn0621	Kaempferol-7-O-neohesperidoside	Flavonoid	chr3:11074819	chr3	11074819	11Mb	1.73237e-13
cmn0621	Kaempferol-7-O-neohesperidoside	Flavonoid	chr7:6325894	chr7	6325894	6Mb	2.2788e-13
cmn0621	Kaempferol-7-O-neohesperidoside	Flavonoid	chr4:16985019	chr4	16985019	16Mb	2.74258e-13
cmn0621	Kaempferol-7-O-neohesperidoside	Flavonoid	chr5:36366342	chr5	36366342	36Mb	3.82269e-13
cmn0621	Kaempferol-7-O-neohesperidoside	Flavonoid	chr8:1857290	chr8	1857290	1Mb	5.05743e-13
cmn0621	Kaempferol-7-O-neohesperidoside	Flavonoid	chr9:27225215	chr9	27225215	27Mb	5.98714e-13
cmn0621	Kaempferol-7-O-neohesperidoside	Flavonoid	chr4:28719705	chr4	28719705	28Mb	6.07978e-13
cmn0621	Kaempferol-7-O-neohesperidoside	Flavonoid	chr3:10731947	chr3	10731947	10Mb	7.77661e-13
cmn0621	Kaempferol-7-O-neohesperidoside	Flavonoid	chr5:927621	chr5	927621	0Mb	1.09122e-12
cmn0621	Kaempferol-7-O-neohesperidoside	Flavonoid	chr9:7898324	chr9	7898324	7Mb	1.86282e-12
cmn0621	Kaempferol-7-O-neohesperidoside	Flavonoid	chr2:52138391	chr2	52138391	52Mb	2.0114e-12
cmn0621	Kaempferol-7-O-neohesperidoside	Flavonoid	chr2:8761169	chr2	8761169	8Mb	2.12613e-12
cmn0621	Kaempferol-7-O-neohesperidoside	Flavonoid	chr6:11073129	chr6	11073129	11Mb	2.58858e-12
cmn0621	Kaempferol-7-O-neohesperidoside	Flavonoid	chr2:6265980	chr2	6265980	6Mb	3.07169e-12
cmn0621	Kaempferol-7-O-neohesperidoside	Flavonoid	chr2:26447938	chr2	26447938	26Mb	6.43141e-12
cmn0621	Kaempferol-7-O-neohesperidoside	Flavonoid	chr3:12194167	chr3	12194167	12Mb	6.7912e-12
cmn0621	Kaempferol-7-O-neohesperidoside	Flavonoid	chr1:27715975	chr1	27715975	27Mb	6.99434e-12
cmn0621	Kaempferol-7-O-neohesperidoside	Flavonoid	chr3:29816258	chr3	29816258	29Mb	7.18187e-12
cmn0621	Kaempferol-7-O-neohesperidoside	Flavonoid	chr7:14999508	chr7	14999508	14Mb	7.76206e-12
cmn0621	Kaempferol-7-O-neohesperidoside	Flavonoid	chr9:5062274	chr9	5062274	5Mb	9.70087e-12
cmn0621	Kaempferol-7-O-neohesperidoside	Flavonoid	chr8:3034057	chr8	3034057	3Mb	1.05178e-11
cmn0621	Kaempferol-7-O-neohesperidoside	Flavonoid	chr5:18301600	chr5	18301600	18Mb	1.13078e-11
cmn0621	Kaempferol-7-O-neohesperidoside	Flavonoid	chr2:7648742	chr2	7648742	7Mb	1.18567e-11
cmn0621	Kaempferol-7-O-neohesperidoside	Flavonoid	chr2:5809087	chr2	5809087	5Mb	1.19015e-11
cmn0621	Kaempferol-7-O-neohesperidoside	Flavonoid	chr5:8129126	chr5	8129126	8Mb	1.31597e-11
cmn0621	Kaempferol-7-O-neohesperidoside	Flavonoid	chr3:4565104	chr3	4565104	4Mb	1.3433e-11
cmn0621	Kaempferol-7-O-neohesperidoside	Flavonoid	chr4:29063919	chr4	29063919	29Mb	1.43652e-11
cmn0621	Kaempferol-7-O-neohesperidoside	Flavonoid	chr9:11534500	chr9	11534500	11Mb	1.66784e-11
cmn0621	Kaempferol-7-O-neohesperidoside	Flavonoid	chr3:6633379	chr3	6633379	6Mb	1.96817e-11
cmn0621	Kaempferol-7-O-neohesperidoside	Flavonoid	chr2:31504468	chr2	31504468	31Mb	2.60095e-11
cmn0621	Kaempferol-7-O-neohesperidoside	Flavonoid	chr6:17754088	chr6	17754088	17Mb	2.64074e-11
cmn0621	Kaempferol-7-O-neohesperidoside	Flavonoid	chr2:37489318	chr2	37489318	37Mb	2.66582e-11
cmn0621	Kaempferol-7-O-neohesperidoside	Flavonoid	chr4:29101733	chr4	29101733	29Mb	3.02827e-11
cmn0621	Kaempferol-7-O-neohesperidoside	Flavonoid	chr5:23284761	chr5	23284761	23Mb	3.49459e-11
cmn0621	Kaempferol-7-O-neohesperidoside	Flavonoid	chr1:904414	chr1	904414	0Mb	3.78341e-11
cmn0621	Kaempferol-7-O-neohesperidoside	Flavonoid	chr4:28920965	chr4	28920965	28Mb	3.83757e-11
cmn0621	Kaempferol-7-O-neohesperidoside	Flavonoid	chr5:45658888	chr5	45658888	45Mb	3.92828e-11
cmn0621	Kaempferol-7-O-neohesperidoside	Flavonoid	chr3:16054685	chr3	16054685	16Mb	4.35271e-11
cmn0621	Kaempferol-7-O-neohesperidoside	Flavonoid	chr4:13605281	chr4	13605281	13Mb	4.94071e-11
cmn0621	Kaempferol-7-O-neohesperidoside	Flavonoid	chr10:8154733	chr10	8154733	8Mb	5.27566e-11
cmn0621	Kaempferol-7-O-neohesperidoside	Flavonoid	chr3:5599160	chr3	5599160	5Mb	5.48796e-11
cmn0621	Kaempferol-7-O-neohesperidoside	Flavonoid	chr2:13276394	chr2	13276394	13Mb	5.66472e-11
cmn0621	Kaempferol-7-O-neohesperidoside	Flavonoid	chr6:4105762	chr6	4105762	4Mb	5.67352e-11
cmn0621	Kaempferol-7-O-neohesperidoside	Flavonoid	chr3:30230208	chr3	30230208	30Mb	5.80899e-11
cmn0621	Kaempferol-7-O-neohesperidoside	Flavonoid	chr3:11982545	chr3	11982545	11Mb	6.52239e-11
cmn0621	Kaempferol-7-O-neohesperidoside	Flavonoid	chr6:13606577	chr6	13606577	13Mb	6.93228e-11
cmn0621	Kaempferol-7-O-neohesperidoside	Flavonoid	chr5:4156251	chr5	4156251	4Mb	7.16137e-11
cmn0621	Kaempferol-7-O-neohesperidoside	Flavonoid	chr9:9801843	chr9	9801843	9Mb	7.50752e-11
cmn0621	Kaempferol-7-O-neohesperidoside	Flavonoid	chr7:20033109	chr7	20033109	20Mb	7.94264e-11
cmn0621	Kaempferol-7-O-neohesperidoside	Flavonoid	chr5:48775255	chr5	48775255	48Mb	8.22677e-11
cmn0621	Kaempferol-7-O-neohesperidoside	Flavonoid	chr6:9754825	chr6	9754825	9Mb	1.00604e-10
cmn0621	Kaempferol-7-O-neohesperidoside	Flavonoid	chr3:26860554	chr3	26860554	26Mb	1.10158e-10
cmn0621	Kaempferol-7-O-neohesperidoside	Flavonoid	chr5:21407573	chr5	21407573	21Mb	1.10948e-10
cmn0621	Kaempferol-7-O-neohesperidoside	Flavonoid	chr10:6256111	chr10	6256111	6Mb	1.19659e-10
cmn0621	Kaempferol-7-O-neohesperidoside	Flavonoid	chr2:15985966	chr2	15985966	15Mb	1.20353e-10
cmn0621	Kaempferol-7-O-neohesperidoside	Flavonoid	chr5:45390614	chr5	45390614	45Mb	1.25646e-10
cmn0621	Kaempferol-7-O-neohesperidoside	Flavonoid	chr3:11742442	chr3	11742442	11Mb	1.29308e-10
cmn0621	Kaempferol-7-O-neohesperidoside	Flavonoid	chr1:3123170	chr1	3123170	3Mb	1.34395e-10
cmn0621	Kaempferol-7-O-neohesperidoside	Flavonoid	chr2:49006037	chr2	49006037	49Mb	1.57552e-10
cmn0621	Kaempferol-7-O-neohesperidoside	Flavonoid	chr9:19209513	chr9	19209513	19Mb	1.7996e-10
cmn0621	Kaempferol-7-O-neohesperidoside	Flavonoid	chr1:14572117	chr1	14572117	14Mb	1.81065e-10
cmn0621	Kaempferol-7-O-neohesperidoside	Flavonoid	chr9:31960139	chr9	31960139	31Mb	1.90959e-10
cmn0621	Kaempferol-7-O-neohesperidoside	Flavonoid	chr8:17409199	chr8	17409199	17Mb	2.0559e-10
cmn0621	Kaempferol-7-O-neohesperidoside	Flavonoid	chr2:16059040	chr2	16059040	16Mb	2.10097e-10
cmn0621	Kaempferol-7-O-neohesperidoside	Flavonoid	chr9:19980573	chr9	19980573	19Mb	2.13122e-10
cmn0621	Kaempferol-7-O-neohesperidoside	Flavonoid	chr3:5651673	chr3	5651673	5Mb	2.28494e-10
cmn0621	Kaempferol-7-O-neohesperidoside	Flavonoid	chr5:13371058	chr5	13371058	13Mb	2.28939e-10
cmn0621	Kaempferol-7-O-neohesperidoside	Flavonoid	chr1:2096295	chr1	2096295	2Mb	2.43655e-10
cmn0621	Kaempferol-7-O-neohesperidoside	Flavonoid	chr3:28577710	chr3	28577710	28Mb	2.44913e-10
cmn0621	Kaempferol-7-O-neohesperidoside	Flavonoid	chr7:15580606	chr7	15580606	15Mb	2.52903e-10
cmn0621	Kaempferol-7-O-neohesperidoside	Flavonoid	chr2:49821046	chr2	49821046	49Mb	3.11475e-10
cmn0621	Kaempferol-7-O-neohesperidoside	Flavonoid	chr4:19359941	chr4	19359941	19Mb	3.15716e-10
cmn0621	Kaempferol-7-O-neohesperidoside	Flavonoid	chr6:5441983	chr6	5441983	5Mb	3.33349e-10
cmn0621	Kaempferol-7-O-neohesperidoside	Flavonoid	chr4:2660414	chr4	2660414	2Mb	3.60181e-10
cmn0621	Kaempferol-7-O-neohesperidoside	Flavonoid	chr6:1254364	chr6	1254364	1Mb	3.78516e-10
cmn0621	Kaempferol-7-O-neohesperidoside	Flavonoid	chr9:9065437	chr9	9065437	9Mb	3.97451e-10
cmn0621	Kaempferol-7-O-neohesperidoside	Flavonoid	chr2:25374005	chr2	25374005	25Mb	4.15506e-10
cmn0621	Kaempferol-7-O-neohesperidoside	Flavonoid	chr2:28255126	chr2	28255126	28Mb	4.1753e-10
cmn0621	Kaempferol-7-O-neohesperidoside	Flavonoid	chr6:8582535	chr6	8582535	8Mb	4.34447e-10
cmn0621	Kaempferol-7-O-neohesperidoside	Flavonoid	chr3:19748946	chr3	19748946	19Mb	4.53431e-10
cmn0621	Kaempferol-7-O-neohesperidoside	Flavonoid	chr7:17613873	chr7	17613873	17Mb	4.67905e-10
cmn0621	Kaempferol-7-O-neohesperidoside	Flavonoid	chr7:6437366	chr7	6437366	6Mb	4.81362e-10
cmn0621	Kaempferol-7-O-neohesperidoside	Flavonoid	chr3:14031893	chr3	14031893	14Mb	4.85093e-10
cmn0621	Kaempferol-7-O-neohesperidoside	Flavonoid	chr5:24928910	chr5	24928910	24Mb	5.57457e-10
cmn0621	Kaempferol-7-O-neohesperidoside	Flavonoid	chr5:36364346	chr5	36364346	36Mb	6.1802e-10
cmn0621	Kaempferol-7-O-neohesperidoside	Flavonoid	chr5:43743088	chr5	43743088	43Mb	6.59389e-10
cmn0621	Kaempferol-7-O-neohesperidoside	Flavonoid	chr1:28182544	chr1	28182544	28Mb	6.85001e-10
cmn0621	Kaempferol-7-O-neohesperidoside	Flavonoid	chr6:5448881	chr6	5448881	5Mb	6.92446e-10
cmn0621	Kaempferol-7-O-neohesperidoside	Flavonoid	chr9:11776570	chr9	11776570	11Mb	6.94196e-10
cmn0621	Kaempferol-7-O-neohesperidoside	Flavonoid	chr2:52628106	chr2	52628106	52Mb	6.9765e-10
cmn0621	Kaempferol-7-O-neohesperidoside	Flavonoid	chr4:8751940	chr4	8751940	8Mb	7.19901e-10
cmn0621	Kaempferol-7-O-neohesperidoside	Flavonoid	chr2:15537621	chr2	15537621	15Mb	7.3592e-10
cmn0621	Kaempferol-7-O-neohesperidoside	Flavonoid	chr2:35562306	chr2	35562306	35Mb	7.79091e-10
cmn0621	Kaempferol-7-O-neohesperidoside	Flavonoid	chr2:52892191	chr2	52892191	52Mb	7.79578e-10
cmn0621	Kaempferol-7-O-neohesperidoside	Flavonoid	chr9:21052122	chr9	21052122	21Mb	7.80435e-10
cmn0621	Kaempferol-7-O-neohesperidoside	Flavonoid	chr6:8519758	chr6	8519758	8Mb	8.16708e-10
cmn0621	Kaempferol-7-O-neohesperidoside	Flavonoid	chr8:609318	chr8	609318	0Mb	8.23117e-10
cmn0621	Kaempferol-7-O-neohesperidoside	Flavonoid	chr5:18904634	chr5	18904634	18Mb	9.53156e-10
cmn0621	Kaempferol-7-O-neohesperidoside	Flavonoid	chr7:11421054	chr7	11421054	11Mb	9.79591e-10
cmn0621	Kaempferol-7-O-neohesperidoside	Flavonoid	chr2:13757491	chr2	13757491	13Mb	9.99347e-10
cmn0621	Kaempferol-7-O-neohesperidoside	Flavonoid	chr4:24107146	chr4	24107146	24Mb	1.07749e-09
cmn0621	Kaempferol-7-O-neohesperidoside	Flavonoid	chr1:14078091	chr1	14078091	14Mb	1.09488e-09
cmn0621	Kaempferol-7-O-neohesperidoside	Flavonoid	chr4:11553562	chr4	11553562	11Mb	1.13812e-09
cmn0621	Kaempferol-7-O-neohesperidoside	Flavonoid	chr2:19061354	chr2	19061354	19Mb	1.13913e-09
cmn0621	Kaempferol-7-O-neohesperidoside	Flavonoid	chr1:31324288	chr1	31324288	31Mb	1.18956e-09
cmn0621	Kaempferol-7-O-neohesperidoside	Flavonoid	chr4:11357171	chr4	11357171	11Mb	1.28792e-09
cmn0621	Kaempferol-7-O-neohesperidoside	Flavonoid	chr2:9785447	chr2	9785447	9Mb	1.29495e-09
cmn0621	Kaempferol-7-O-neohesperidoside	Flavonoid	chr3:1482310	chr3	1482310	1Mb	1.35793e-09
cmn0621	Kaempferol-7-O-neohesperidoside	Flavonoid	chr4:4476798	chr4	4476798	4Mb	1.39565e-09
cmn0621	Kaempferol-7-O-neohesperidoside	Flavonoid	chr9:22471355	chr9	22471355	22Mb	1.42755e-09
cmn0621	Kaempferol-7-O-neohesperidoside	Flavonoid	chr2:24049468	chr2	24049468	24Mb	1.44023e-09
cmn0621	Kaempferol-7-O-neohesperidoside	Flavonoid	chr7:1546927	chr7	1546927	1Mb	1.52461e-09
cmn0621	Kaempferol-7-O-neohesperidoside	Flavonoid	chr2:6031513	chr2	6031513	6Mb	1.53196e-09
cmn0621	Kaempferol-7-O-neohesperidoside	Flavonoid	chr7:22147392	chr7	22147392	22Mb	1.58055e-09
cmn0621	Kaempferol-7-O-neohesperidoside	Flavonoid	chr7:4767306	chr7	4767306	4Mb	1.69681e-09
cmn0621	Kaempferol-7-O-neohesperidoside	Flavonoid	chr10:9077202	chr10	9077202	9Mb	1.84073e-09
cmn0621	Kaempferol-7-O-neohesperidoside	Flavonoid	chr2:50507065	chr2	50507065	50Mb	1.85903e-09
cmn0621	Kaempferol-7-O-neohesperidoside	Flavonoid	chr6:10473262	chr6	10473262	10Mb	1.86449e-09
cmn0621	Kaempferol-7-O-neohesperidoside	Flavonoid	chr9:4648295	chr9	4648295	4Mb	2.02809e-09
cmn0621	Kaempferol-7-O-neohesperidoside	Flavonoid	chr9:14146872	chr9	14146872	14Mb	2.13294e-09
cmn0621	Kaempferol-7-O-neohesperidoside	Flavonoid	chr4:22667593	chr4	22667593	22Mb	2.18131e-09
cmn0621	Kaempferol-7-O-neohesperidoside	Flavonoid	chr1:2007411	chr1	2007411	2Mb	2.19879e-09
cmn0621	Kaempferol-7-O-neohesperidoside	Flavonoid	chr10:11157073	chr10	11157073	11Mb	2.42463e-09
cmn0621	Kaempferol-7-O-neohesperidoside	Flavonoid	chr9:27009583	chr9	27009583	27Mb	2.63086e-09
cmn0621	Kaempferol-7-O-neohesperidoside	Flavonoid	chr5:9553425	chr5	9553425	9Mb	2.69598e-09
cmn0621	Kaempferol-7-O-neohesperidoside	Flavonoid	chr7:12999186	chr7	12999186	12Mb	2.76398e-09
cmn0621	Kaempferol-7-O-neohesperidoside	Flavonoid	chr5:17186031	chr5	17186031	17Mb	2.83621e-09
cmn0621	Kaempferol-7-O-neohesperidoside	Flavonoid	chr6:13282370	chr6	13282370	13Mb	2.99146e-09
cmn0621	Kaempferol-7-O-neohesperidoside	Flavonoid	chr3:17350387	chr3	17350387	17Mb	3.06547e-09
cmn0621	Kaempferol-7-O-neohesperidoside	Flavonoid	chr1:3455501	chr1	3455501	3Mb	3.37693e-09
cmn0621	Kaempferol-7-O-neohesperidoside	Flavonoid	chr3:2970224	chr3	2970224	2Mb	3.47343e-09
cmn0621	Kaempferol-7-O-neohesperidoside	Flavonoid	chr2:3436297	chr2	3436297	3Mb	3.56992e-09
cmn0621	Kaempferol-7-O-neohesperidoside	Flavonoid	chr5:43405584	chr5	43405584	43Mb	3.69997e-09
cmn0621	Kaempferol-7-O-neohesperidoside	Flavonoid	chr3:14033115	chr3	14033115	14Mb	3.75057e-09
cmn0621	Kaempferol-7-O-neohesperidoside	Flavonoid	chr3:1465202	chr3	1465202	1Mb	4.11081e-09
cmn0621	Kaempferol-7-O-neohesperidoside	Flavonoid	chr2:17335111	chr2	17335111	17Mb	4.2805e-09
cmn0621	Kaempferol-7-O-neohesperidoside	Flavonoid	chr3:1549098	chr3	1549098	1Mb	4.30236e-09
cmn0621	Kaempferol-7-O-neohesperidoside	Flavonoid	chr5:36162475	chr5	36162475	36Mb	4.36728e-09
cmn0621	Kaempferol-7-O-neohesperidoside	Flavonoid	chr8:3072005	chr8	3072005	3Mb	4.92896e-09
cmn0621	Kaempferol-7-O-neohesperidoside	Flavonoid	chr2:12048211	chr2	12048211	12Mb	4.96815e-09
cmn0621	Kaempferol-7-O-neohesperidoside	Flavonoid	chr3:15342980	chr3	15342980	15Mb	5.15692e-09
cmn0621	Kaempferol-7-O-neohesperidoside	Flavonoid	chr3:16123134	chr3	16123134	16Mb	5.36907e-09
cmn0621	Kaempferol-7-O-neohesperidoside	Flavonoid	chr4:690826	chr4	690826	0Mb	5.49009e-09
cmn0621	Kaempferol-7-O-neohesperidoside	Flavonoid	chr2:15097206	chr2	15097206	15Mb	5.77478e-09
cmn0621	Kaempferol-7-O-neohesperidoside	Flavonoid	chr8:6912133	chr8	6912133	6Mb	6.53168e-09
cmn0621	Kaempferol-7-O-neohesperidoside	Flavonoid	chr8:8158196	chr8	8158196	8Mb	6.61964e-09
cmn0621	Kaempferol-7-O-neohesperidoside	Flavonoid	chr4:4567696	chr4	4567696	4Mb	6.67404e-09
cmn0621	Kaempferol-7-O-neohesperidoside	Flavonoid	chr6:7090675	chr6	7090675	7Mb	7.33745e-09
cmn0621	Kaempferol-7-O-neohesperidoside	Flavonoid	chr9:11778337	chr9	11778337	11Mb	7.6658e-09
cmn0621	Kaempferol-7-O-neohesperidoside	Flavonoid	chr4:25671290	chr4	25671290	25Mb	7.80201e-09
cmn0621	Kaempferol-7-O-neohesperidoside	Flavonoid	chr2:31854072	chr2	31854072	31Mb	8.21583e-09
cmn0621	Kaempferol-7-O-neohesperidoside	Flavonoid	chr6:11606190	chr6	11606190	11Mb	8.93583e-09
cmn0621	Kaempferol-7-O-neohesperidoside	Flavonoid	chr7:13542266	chr7	13542266	13Mb	9.43767e-09
cmn0621	Kaempferol-7-O-neohesperidoside	Flavonoid	chr9:36426742	chr9	36426742	36Mb	9.71316e-09
cmn0621	Kaempferol-7-O-neohesperidoside	Flavonoid	chr2:23993281	chr2	23993281	23Mb	1.00294e-08
cmn0621	Kaempferol-7-O-neohesperidoside	Flavonoid	chr9:16188349	chr9	16188349	16Mb	1.01183e-08
cmn0621	Kaempferol-7-O-neohesperidoside	Flavonoid	chr9:9847987	chr9	9847987	9Mb	1.03718e-08
cmn0621	Kaempferol-7-O-neohesperidoside	Flavonoid	chr4:11479322	chr4	11479322	11Mb	1.06195e-08
cmn0621	Kaempferol-7-O-neohesperidoside	Flavonoid	chr2:31407479	chr2	31407479	31Mb	1.07557e-08
cmn0621	Kaempferol-7-O-neohesperidoside	Flavonoid	chr1:7254491	chr1	7254491	7Mb	1.11029e-08
cmn0621	Kaempferol-7-O-neohesperidoside	Flavonoid	chr3:7284249	chr3	7284249	7Mb	1.17982e-08
cmn0621	Kaempferol-7-O-neohesperidoside	Flavonoid	chr6:12101422	chr6	12101422	12Mb	1.22739e-08
cmn0621	Kaempferol-7-O-neohesperidoside	Flavonoid	chr7:2060253	chr7	2060253	2Mb	1.24053e-08
cmn0621	Kaempferol-7-O-neohesperidoside	Flavonoid	chr4:17628042	chr4	17628042	17Mb	1.33857e-08
cmn0621	Kaempferol-7-O-neohesperidoside	Flavonoid	chr9:20785757	chr9	20785757	20Mb	1.36299e-08
cmn0621	Kaempferol-7-O-neohesperidoside	Flavonoid	chr6:3267784	chr6	3267784	3Mb	1.43232e-08
cmn0621	Kaempferol-7-O-neohesperidoside	Flavonoid	chr9:16601249	chr9	16601249	16Mb	1.44392e-08
cmn0621	Kaempferol-7-O-neohesperidoside	Flavonoid	chr2:1366501	chr2	1366501	1Mb	1.47529e-08
cmn0621	Kaempferol-7-O-neohesperidoside	Flavonoid	chr1:12044927	chr1	12044927	12Mb	1.50045e-08
cmn0621	Kaempferol-7-O-neohesperidoside	Flavonoid	chr5:15779964	chr5	15779964	15Mb	1.5068e-08
cmn0621	Kaempferol-7-O-neohesperidoside	Flavonoid	chr4:26225609	chr4	26225609	26Mb	1.57418e-08
cmn0621	Kaempferol-7-O-neohesperidoside	Flavonoid	chr7:11268563	chr7	11268563	11Mb	1.60339e-08
cmn0621	Kaempferol-7-O-neohesperidoside	Flavonoid	chr1:10652595	chr1	10652595	10Mb	1.61589e-08
cmn0621	Kaempferol-7-O-neohesperidoside	Flavonoid	chr7:21769065	chr7	21769065	21Mb	1.79128e-08
cmn0621	Kaempferol-7-O-neohesperidoside	Flavonoid	chr3:2925178	chr3	2925178	2Mb	1.7921e-08
cmn0621	Kaempferol-7-O-neohesperidoside	Flavonoid	chr5:47921883	chr5	47921883	47Mb	1.84411e-08
cmn0621	Kaempferol-7-O-neohesperidoside	Flavonoid	chr3:1598678	chr3	1598678	1Mb	1.84824e-08
cmn0621	Kaempferol-7-O-neohesperidoside	Flavonoid	chr2:43562148	chr2	43562148	43Mb	1.87577e-08
cmn0621	Kaempferol-7-O-neohesperidoside	Flavonoid	chr2:686546	chr2	686546	0Mb	1.87979e-08
cmn0621	Kaempferol-7-O-neohesperidoside	Flavonoid	chr2:8450182	chr2	8450182	8Mb	2.00856e-08
cmn0621	Kaempferol-7-O-neohesperidoside	Flavonoid	chr9:39496432	chr9	39496432	39Mb	2.08499e-08
cmn0621	Kaempferol-7-O-neohesperidoside	Flavonoid	chr4:17259402	chr4	17259402	17Mb	2.24806e-08
cmn0621	Kaempferol-7-O-neohesperidoside	Flavonoid	chr7:1602668	chr7	1602668	1Mb	2.28475e-08
cmn0621	Kaempferol-7-O-neohesperidoside	Flavonoid	chr2:26458896	chr2	26458896	26Mb	3.07846e-08
cmn0621	Kaempferol-7-O-neohesperidoside	Flavonoid	chr2:45727719	chr2	45727719	45Mb	3.20706e-08
cmn0621	Kaempferol-7-O-neohesperidoside	Flavonoid	chr2:40371551	chr2	40371551	40Mb	3.21695e-08
cmn0621	Kaempferol-7-O-neohesperidoside	Flavonoid	chr9:3817002	chr9	3817002	3Mb	3.31465e-08
cmn0621	Kaempferol-7-O-neohesperidoside	Flavonoid	chr5:27722212	chr5	27722212	27Mb	3.5366e-08
cmn0621	Kaempferol-7-O-neohesperidoside	Flavonoid	chr5:19585318	chr5	19585318	19Mb	3.74826e-08
cmn0621	Kaempferol-7-O-neohesperidoside	Flavonoid	chr2:49540690	chr2	49540690	49Mb	3.81642e-08
cmn0621	Kaempferol-7-O-neohesperidoside	Flavonoid	chr1:13281037	chr1	13281037	13Mb	3.82976e-08
cmn0621	Kaempferol-7-O-neohesperidoside	Flavonoid	chr2:47511462	chr2	47511462	47Mb	3.84205e-08
cmn0621	Kaempferol-7-O-neohesperidoside	Flavonoid	chr9:10515578	chr9	10515578	10Mb	3.96658e-08
cmn0621	Kaempferol-7-O-neohesperidoside	Flavonoid	chr1:18675537	chr1	18675537	18Mb	4.02851e-08
cmp0780	Unknown	Unknown	chr2:19844169	chr2	19844169	19Mb	1.37618e-09
cmp0780	Unknown	Unknown	chr2:31127501	chr2	31127501	31Mb	1.26687e-08
cmp0780	Unknown	Unknown	chr5:839821	chr5	839821	0Mb	2.78404e-08
cmp0311	Oxypeucedanin	Coumarin	chr1:16721835	chr1	16721835	16Mb	1.59443e-10
cmp0311	Oxypeucedanin	Coumarin	chr5:47567142	chr5	47567142	47Mb	1.81657e-10
cmp0311	Oxypeucedanin	Coumarin	chr3:2880553	chr3	2880553	2Mb	5.53821e-10
cmp0311	Oxypeucedanin	Coumarin	chr4:29247080	chr4	29247080	29Mb	2.81166e-09
cmp0311	Oxypeucedanin	Coumarin	chr8:17605070	chr8	17605070	17Mb	5.15283e-09
cmp0311	Oxypeucedanin	Coumarin	chr3:21890538	chr3	21890538	21Mb	1.05736e-08
cmp0311	Oxypeucedanin	Coumarin	chr5:8510451	chr5	8510451	8Mb	1.17608e-08
cmp0311	Oxypeucedanin	Coumarin	chr2:8081673	chr2	8081673	8Mb	2.0956e-08
cmp0021	Unknown	Unknown	chr5:11669791	chr5	11669791	11Mb	4.72303e-11
cmp0021	Unknown	Unknown	chr6:4569052	chr6	4569052	4Mb	5.71367e-11
cmp0021	Unknown	Unknown	chr5:45706295	chr5	45706295	45Mb	5.79952e-10
cmp0021	Unknown	Unknown	chr2:26182231	chr2	26182231	26Mb	6.45549e-09
cmp0021	Unknown	Unknown	chr3:10542983	chr3	10542983	10Mb	7.52939e-09
cmp0021	Unknown	Unknown	chr1:25029057	chr1	25029057	25Mb	1.6636e-08
cmp0021	Unknown	Unknown	chr5:10584597	chr5	10584597	10Mb	1.88404e-08
cmp0021	Unknown	Unknown	chr4:1034617	chr4	1034617	1Mb	3.07837e-08
cmp0132	Unknown	Unknown	chr10:7860864	chr10	7860864	7Mb	3.50743e-11
cmp0132	Unknown	Unknown	chr6:1545784	chr6	1545784	1Mb	2.00651e-10
cmp0132	Unknown	Unknown	chr6:7943406	chr6	7943406	7Mb	4.76644e-10
cmp0132	Unknown	Unknown	chr2:18289324	chr2	18289324	18Mb	1.98873e-09
cmp0132	Unknown	Unknown	chr2:12008993	chr2	12008993	12Mb	2.03973e-09
cmp0132	Unknown	Unknown	chr5:11432289	chr5	11432289	11Mb	2.82973e-09
cmp0132	Unknown	Unknown	chr3:30018397	chr3	30018397	30Mb	3.71726e-09
cmp0132	Unknown	Unknown	chr9:1174737	chr9	1174737	1Mb	6.234e-09
cmp0132	Unknown	Unknown	chr5:11190923	chr5	11190923	11Mb	1.15543e-08
cmp0132	Unknown	Unknown	chr4:3350934	chr4	3350934	3Mb	1.19218e-08
cmp0132	Unknown	Unknown	chr5:1664455	chr5	1664455	1Mb	1.59551e-08
cmp0132	Unknown	Unknown	chr2:14512723	chr2	14512723	14Mb	2.05286e-08
cmp0132	Unknown	Unknown	chr2:17244281	chr2	17244281	17Mb	2.69862e-08
cmp0132	Unknown	Unknown	chr6:4335002	chr6	4335002	4Mb	2.97253e-08
cmp0132	Unknown	Unknown	chr3:27067275	chr3	27067275	27Mb	3.18813e-08
cmp0132	Unknown	Unknown	chr2:29029879	chr2	29029879	29Mb	3.53815e-08
cmp0132	Unknown	Unknown	chr2:1904206	chr2	1904206	1Mb	4.04779e-08
cmp0132	Unknown	Unknown	chr3:6780533	chr3	6780533	6Mb	4.12024e-08
cmp0070	Unknown	Unknown	chr2:3712165	chr2	3712165	3Mb	8.8228e-09
cmp0070	Unknown	Unknown	chr3:25534895	chr3	25534895	25Mb	2.41751e-08
cmp0247	Unknown	Unknown	chr2:645571	chr2	645571	0Mb	6.75673e-09
cmp0347	Unknown	Unknown	chr7:17831471	chr7	17831471	17Mb	1.66278e-13
cmp0347	Unknown	Unknown	chr7:21894389	chr7	21894389	21Mb	2.57017e-12
cmp0347	Unknown	Unknown	chr2:50084344	chr2	50084344	50Mb	4.68893e-12
cmp0347	Unknown	Unknown	chr7:15920230	chr7	15920230	15Mb	1.32774e-11
cmp0347	Unknown	Unknown	chr2:39972060	chr2	39972060	39Mb	2.00339e-11
cmp0347	Unknown	Unknown	chr7:22041878	chr7	22041878	22Mb	1.10655e-10
cmp0347	Unknown	Unknown	chr5:1302830	chr5	1302830	1Mb	3.63756e-10
cmp0347	Unknown	Unknown	chr2:25332330	chr2	25332330	25Mb	9.61145e-10
cmp0347	Unknown	Unknown	chr1:4743403	chr1	4743403	4Mb	9.75201e-10
cmp0347	Unknown	Unknown	chr2:52228831	chr2	52228831	52Mb	1.51846e-09
cmp0347	Unknown	Unknown	chr9:4728101	chr9	4728101	4Mb	4.18615e-09
cmp0347	Unknown	Unknown	chr6:10524665	chr6	10524665	10Mb	6.71406e-09
cmp0347	Unknown	Unknown	chr5:45983403	chr5	45983403	45Mb	8.38494e-09
cmp0347	Unknown	Unknown	chr9:4028194	chr9	4028194	4Mb	8.80496e-09
cmp0347	Unknown	Unknown	chr2:26921804	chr2	26921804	26Mb	8.80864e-09
cmp0347	Unknown	Unknown	chr6:21413745	chr6	21413745	21Mb	9.10796e-09
cmp0347	Unknown	Unknown	chr4:10879993	chr4	10879993	10Mb	1.97035e-08
cmp0347	Unknown	Unknown	chr5:41705302	chr5	41705302	41Mb	2.33497e-08
cmp0347	Unknown	Unknown	chr2:9516878	chr2	9516878	9Mb	2.38935e-08
cmp0347	Unknown	Unknown	chr6:4628327	chr6	4628327	4Mb	2.41005e-08
cmp0347	Unknown	Unknown	chr5:3210318	chr5	3210318	3Mb	2.64023e-08
cmp0347	Unknown	Unknown	chr9:20784860	chr9	20784860	20Mb	2.74796e-08
cmp0347	Unknown	Unknown	chr9:34161005	chr9	34161005	34Mb	2.93758e-08
cmp0347	Unknown	Unknown	chr3:21683461	chr3	21683461	21Mb	3.39717e-08
[truncated: 5,231 more rows]
