# Supplementary material for: A metabolomics study in citrus provides insight into bioactive phenylpropanoid metabolism
Source: Hortic Res. 2023 Dec 19;11(1):uhad267. doi: 10.1093/hr/uhad267 (PMC10831325; doi:10.1093/hr/uhad267)
Supplement: Web_Material_uhad267 [file web_material_uhad267.zip › Table S8.xlsx]

## Sheet: Suppl. Table 8
Table S8 The list of lead SNPs detected via mGWAS as carried out using EMMAX.
Metabolic trait	Compounds	Class	Lead SNP	Chromsome	Position (bp)	Position (Mb)	P-value
cmn0165	12OH-JA-Ile	Phytohormone	chr1:273798	chr1	273798	0Mb	1.99659e-12
cmn0165	12OH-JA-Ile	Phytohormone	chr5:5029998	chr5	5029998	5Mb	1.15503e-11
cmn0165	12OH-JA-Ile	Phytohormone	chr3:27440749	chr3	27440749	27Mb	1.47134e-11
cmn0165	12OH-JA-Ile	Phytohormone	chr6:8946687	chr6	8946687	8Mb	1.47418e-11
cmn0165	12OH-JA-Ile	Phytohormone	chr7:20897537	chr7	20897537	20Mb	2.35357e-11
cmn0165	12OH-JA-Ile	Phytohormone	chr4:4704791	chr4	4704791	4Mb	2.65992e-11
cmn0165	12OH-JA-Ile	Phytohormone	chr3:22107951	chr3	22107951	22Mb	3.84015e-11
cmn0165	12OH-JA-Ile	Phytohormone	chr5:26986189	chr5	26986189	26Mb	1.22278e-10
cmn0165	12OH-JA-Ile	Phytohormone	chr2:47187497	chr2	47187497	47Mb	1.85205e-10
cmn0165	12OH-JA-Ile	Phytohormone	chr3:15154131	chr3	15154131	15Mb	2.31182e-10
cmn0165	12OH-JA-Ile	Phytohormone	chr9:8055784	chr9	8055784	8Mb	5.25824e-10
cmn0165	12OH-JA-Ile	Phytohormone	chr2:14794811	chr2	14794811	14Mb	7.29078e-10
cmn0165	12OH-JA-Ile	Phytohormone	chr6:17900991	chr6	17900991	17Mb	8.05461e-10
cmn0165	12OH-JA-Ile	Phytohormone	chr9:24602443	chr9	24602443	24Mb	1.34497e-09
cmn0165	12OH-JA-Ile	Phytohormone	chr9:36309953	chr9	36309953	36Mb	1.35786e-09
cmn0165	12OH-JA-Ile	Phytohormone	chr1:28701591	chr1	28701591	28Mb	1.76991e-09
cmn0165	12OH-JA-Ile	Phytohormone	chr1:3115126	chr1	3115126	3Mb	2.99006e-09
cmn0165	12OH-JA-Ile	Phytohormone	chr5:18462453	chr5	18462453	18Mb	3.79187e-09
cmn0165	12OH-JA-Ile	Phytohormone	chr4:5905624	chr4	5905624	5Mb	4.04744e-09
cmn0165	12OH-JA-Ile	Phytohormone	chr1:15847293	chr1	15847293	15Mb	4.08619e-09
cmn0165	12OH-JA-Ile	Phytohormone	chr5:4472815	chr5	4472815	4Mb	4.2638e-09
cmn0165	12OH-JA-Ile	Phytohormone	chr5:9325748	chr5	9325748	9Mb	4.54351e-09
cmn0165	12OH-JA-Ile	Phytohormone	chr3:28744394	chr3	28744394	28Mb	4.54402e-09
cmn0165	12OH-JA-Ile	Phytohormone	chr4:24517331	chr4	24517331	24Mb	5.30571e-09
cmn0165	12OH-JA-Ile	Phytohormone	chr6:9839305	chr6	9839305	9Mb	6.84553e-09
cmn0165	12OH-JA-Ile	Phytohormone	chr3:26203623	chr3	26203623	26Mb	8.21342e-09
cmn0165	12OH-JA-Ile	Phytohormone	chr5:37657351	chr5	37657351	37Mb	9.17218e-09
cmn0165	12OH-JA-Ile	Phytohormone	chr9:11432058	chr9	11432058	11Mb	9.70599e-09
cmn0165	12OH-JA-Ile	Phytohormone	chr4:20543634	chr4	20543634	20Mb	1.15767e-08
cmn0165	12OH-JA-Ile	Phytohormone	chr1:15792779	chr1	15792779	15Mb	1.24509e-08
cmn0165	12OH-JA-Ile	Phytohormone	chr4:25598890	chr4	25598890	25Mb	1.24544e-08
cmn0165	12OH-JA-Ile	Phytohormone	chr4:25727475	chr4	25727475	25Mb	1.57322e-08
cmn0165	12OH-JA-Ile	Phytohormone	chr8:20255115	chr8	20255115	20Mb	1.9335e-08
cmn0165	12OH-JA-Ile	Phytohormone	chr7:5452189	chr7	5452189	5Mb	2.30697e-08
cmn0165	12OH-JA-Ile	Phytohormone	chr5:15738164	chr5	15738164	15Mb	2.45466e-08
cmn0165	12OH-JA-Ile	Phytohormone	chr2:36913220	chr2	36913220	36Mb	2.52253e-08
cmn0165	12OH-JA-Ile	Phytohormone	chr3:19116231	chr3	19116231	19Mb	2.59023e-08
cmn0165	12OH-JA-Ile	Phytohormone	chr5:2156235	chr5	2156235	2Mb	2.62559e-08
cmn0165	12OH-JA-Ile	Phytohormone	chr5:41430113	chr5	41430113	41Mb	2.86615e-08
cmn0165	12OH-JA-Ile	Phytohormone	chr2:25680535	chr2	25680535	25Mb	2.99202e-08
cmn0165	12OH-JA-Ile	Phytohormone	chr2:31116091	chr2	31116091	31Mb	3.04636e-08
cmn0165	12OH-JA-Ile	Phytohormone	chr6:19373079	chr6	19373079	19Mb	3.08451e-08
cmn0165	12OH-JA-Ile	Phytohormone	chr8:935533	chr8	935533	0Mb	3.98532e-08
cmn0165	12OH-JA-Ile	Phytohormone	chr8:20295691	chr8	20295691	20Mb	4.12909e-08
cmp0086	Unknown	Unknown	chr2:32538675	chr2	32538675	32Mb	7.84446e-09
cmp0086	Unknown	Unknown	chr5:28299945	chr5	28299945	28Mb	2.1657e-08
cmp0086	Unknown	Unknown	chr1:1592224	chr1	1592224	1Mb	3.04328e-08
cmp0378	L-Tyramine	Amino acid	chr3:12671905	chr3	12671905	12Mb	1.17106e-11
cmp0378	L-Tyramine	Amino acid	chr3:29586639	chr3	29586639	29Mb	1.29594e-11
cmp0378	L-Tyramine	Amino acid	chr7:21589880	chr7	21589880	21Mb	2.68075e-11
cmp0378	L-Tyramine	Amino acid	chr2:50684207	chr2	50684207	50Mb	2.94319e-11
cmp0378	L-Tyramine	Amino acid	chr2:31115844	chr2	31115844	31Mb	3.56574e-11
cmp0378	L-Tyramine	Amino acid	chr2:36097571	chr2	36097571	36Mb	4.19046e-11
cmp0378	L-Tyramine	Amino acid	chr7:8745204	chr7	8745204	8Mb	5.79264e-11
cmp0378	L-Tyramine	Amino acid	chr2:18074976	chr2	18074976	18Mb	8.18802e-11
cmp0378	L-Tyramine	Amino acid	chr2:15378103	chr2	15378103	15Mb	8.63164e-11
cmp0378	L-Tyramine	Amino acid	chr1:25204396	chr1	25204396	25Mb	9.60632e-11
cmp0378	L-Tyramine	Amino acid	chr9:5952496	chr9	5952496	5Mb	1.1417e-10
cmp0378	L-Tyramine	Amino acid	chr5:9826488	chr5	9826488	9Mb	1.30457e-10
cmp0378	L-Tyramine	Amino acid	chr2:15824502	chr2	15824502	15Mb	1.99807e-10
cmp0378	L-Tyramine	Amino acid	chr1:2208970	chr1	2208970	2Mb	2.01742e-10
cmp0378	L-Tyramine	Amino acid	chr3:25703731	chr3	25703731	25Mb	2.14211e-10
cmp0378	L-Tyramine	Amino acid	chr4:28415009	chr4	28415009	28Mb	2.83726e-10
cmp0378	L-Tyramine	Amino acid	chr6:420831	chr6	420831	0Mb	3.34997e-10
cmp0378	L-Tyramine	Amino acid	chr4:2342746	chr4	2342746	2Mb	3.453e-10
cmp0378	L-Tyramine	Amino acid	chr10:4729927	chr10	4729927	4Mb	4.24733e-10
cmp0378	L-Tyramine	Amino acid	chr9:31531781	chr9	31531781	31Mb	4.80524e-10
cmp0378	L-Tyramine	Amino acid	chr2:52013468	chr2	52013468	52Mb	5.17551e-10
cmp0378	L-Tyramine	Amino acid	chr9:8304811	chr9	8304811	8Mb	5.63744e-10
cmp0378	L-Tyramine	Amino acid	chr5:23296765	chr5	23296765	23Mb	5.87864e-10
cmp0378	L-Tyramine	Amino acid	chr2:36243335	chr2	36243335	36Mb	8.18278e-10
cmp0378	L-Tyramine	Amino acid	chr7:9257194	chr7	9257194	9Mb	9.07572e-10
cmp0378	L-Tyramine	Amino acid	chr2:2670982	chr2	2670982	2Mb	1.18396e-09
cmp0378	L-Tyramine	Amino acid	chr9:6495110	chr9	6495110	6Mb	1.19041e-09
cmp0378	L-Tyramine	Amino acid	chr5:47964262	chr5	47964262	47Mb	1.41498e-09
cmp0378	L-Tyramine	Amino acid	chr7:11229553	chr7	11229553	11Mb	1.48741e-09
cmp0378	L-Tyramine	Amino acid	chr6:12952983	chr6	12952983	12Mb	1.90424e-09
cmp0378	L-Tyramine	Amino acid	chr1:21534032	chr1	21534032	21Mb	2.28963e-09
cmp0378	L-Tyramine	Amino acid	chr5:19670366	chr5	19670366	19Mb	2.535e-09
cmp0378	L-Tyramine	Amino acid	chr1:27809488	chr1	27809488	27Mb	2.56158e-09
cmp0378	L-Tyramine	Amino acid	chr3:2264336	chr3	2264336	2Mb	2.92845e-09
cmp0378	L-Tyramine	Amino acid	chr10:356538	chr10	356538	0Mb	3.15382e-09
cmp0378	L-Tyramine	Amino acid	chr2:4232773	chr2	4232773	4Mb	3.73265e-09
cmp0378	L-Tyramine	Amino acid	chr7:13753066	chr7	13753066	13Mb	3.79957e-09
cmp0378	L-Tyramine	Amino acid	chr5:13514809	chr5	13514809	13Mb	3.90364e-09
cmp0378	L-Tyramine	Amino acid	chr8:14974473	chr8	14974473	14Mb	4.55877e-09
cmp0378	L-Tyramine	Amino acid	chr9:31522753	chr9	31522753	31Mb	4.73572e-09
cmp0378	L-Tyramine	Amino acid	chr2:23607412	chr2	23607412	23Mb	5.05767e-09
cmp0378	L-Tyramine	Amino acid	chr6:5121469	chr6	5121469	5Mb	5.09597e-09
cmp0378	L-Tyramine	Amino acid	chr2:29906985	chr2	29906985	29Mb	5.59982e-09
cmp0378	L-Tyramine	Amino acid	chr2:48460677	chr2	48460677	48Mb	5.87131e-09
cmp0378	L-Tyramine	Amino acid	chr2:34907593	chr2	34907593	34Mb	6.31637e-09
cmp0378	L-Tyramine	Amino acid	chr2:27799800	chr2	27799800	27Mb	6.43809e-09
cmp0378	L-Tyramine	Amino acid	chr3:25116794	chr3	25116794	25Mb	6.90088e-09
cmp0378	L-Tyramine	Amino acid	chr3:12492176	chr3	12492176	12Mb	7.42688e-09
cmp0378	L-Tyramine	Amino acid	chr5:3174457	chr5	3174457	3Mb	9.41636e-09
cmp0378	L-Tyramine	Amino acid	chr5:22074663	chr5	22074663	22Mb	1.45431e-08
cmp0378	L-Tyramine	Amino acid	chr1:20484631	chr1	20484631	20Mb	1.52175e-08
cmp0378	L-Tyramine	Amino acid	chr9:1448795	chr9	1448795	1Mb	1.7057e-08
cmp0378	L-Tyramine	Amino acid	chr4:28828956	chr4	28828956	28Mb	1.83668e-08
cmp0378	L-Tyramine	Amino acid	chr2:23428467	chr2	23428467	23Mb	2.08238e-08
cmp0378	L-Tyramine	Amino acid	chr10:1644131	chr10	1644131	1Mb	2.09787e-08
cmp0378	L-Tyramine	Amino acid	chr3:15573307	chr3	15573307	15Mb	2.14771e-08
cmp0378	L-Tyramine	Amino acid	chr1:2252322	chr1	2252322	2Mb	2.17089e-08
cmp0378	L-Tyramine	Amino acid	chr1:19633511	chr1	19633511	19Mb	2.27945e-08
cmp0378	L-Tyramine	Amino acid	chr1:21750774	chr1	21750774	21Mb	2.35713e-08
cmp0378	L-Tyramine	Amino acid	chr2:45368728	chr2	45368728	45Mb	2.60304e-08
cmp0378	L-Tyramine	Amino acid	chr10:690627	chr10	690627	0Mb	2.7614e-08
cmp0378	L-Tyramine	Amino acid	chr2:6887752	chr2	6887752	6Mb	3.0603e-08
cmp0378	L-Tyramine	Amino acid	chr5:17270853	chr5	17270853	17Mb	3.1197e-08
cmp0378	L-Tyramine	Amino acid	chr2:19992282	chr2	19992282	19Mb	3.13591e-08
cmp0378	L-Tyramine	Amino acid	chr5:46896678	chr5	46896678	46Mb	3.20626e-08
cmp0378	L-Tyramine	Amino acid	chr2:10871444	chr2	10871444	10Mb	3.47979e-08
cmp0378	L-Tyramine	Amino acid	chr1:18020665	chr1	18020665	18Mb	3.56003e-08
cmp0378	L-Tyramine	Amino acid	chr5:36320953	chr5	36320953	36Mb	3.63892e-08
cmp0378	L-Tyramine	Amino acid	chr4:28800195	chr4	28800195	28Mb	3.65316e-08
cmp0378	L-Tyramine	Amino acid	chr2:24749603	chr2	24749603	24Mb	3.87133e-08
cmp0627	Nicotinic acid	Vitamin	chr7:19748671	chr7	19748671	19Mb	1.33944e-11
cmp0627	Nicotinic acid	Vitamin	chr7:16167420	chr7	16167420	16Mb	1.82082e-09
cmp0627	Nicotinic acid	Vitamin	chr6:11623210	chr6	11623210	11Mb	5.9421e-09
cmp0627	Nicotinic acid	Vitamin	chr3:27317845	chr3	27317845	27Mb	6.74996e-09
cmp0627	Nicotinic acid	Vitamin	chr5:35461595	chr5	35461595	35Mb	1.45678e-08
cmp0627	Nicotinic acid	Vitamin	chr3:8291115	chr3	8291115	8Mb	1.69568e-08
cmp0627	Nicotinic acid	Vitamin	chr4:28731191	chr4	28731191	28Mb	1.78842e-08
cmp0366	Unknown	Unknown	chr6:11488077	chr6	11488077	11Mb	1.01587e-08
cmp0366	Unknown	Unknown	chr7:16286924	chr7	16286924	16Mb	1.62315e-08
cmp0459	Hexamethoxyflavone	Flavonoid	chr1:16332855	chr1	16332855	16Mb	1.78445e-12
cmp0459	Hexamethoxyflavone	Flavonoid	chr9:16707666	chr9	16707666	16Mb	3.67086e-10
cmp0459	Hexamethoxyflavone	Flavonoid	chr10:12797547	chr10	12797547	12Mb	4.57288e-10
cmp0459	Hexamethoxyflavone	Flavonoid	chr3:29755214	chr3	29755214	29Mb	8.95511e-10
cmp0459	Hexamethoxyflavone	Flavonoid	chr2:2069835	chr2	2069835	2Mb	1.46398e-09
cmp0459	Hexamethoxyflavone	Flavonoid	chr10:10462648	chr10	10462648	10Mb	1.99017e-09
cmp0459	Hexamethoxyflavone	Flavonoid	chr8:1541637	chr8	1541637	1Mb	4.72918e-09
cmp0459	Hexamethoxyflavone	Flavonoid	chr9:35434439	chr9	35434439	35Mb	1.67205e-08
cmp0759	Unknown	Unknown	chr7:992926	chr7	992926	0Mb	1.34519e-09
cmp0154	Unknown	Unknown	chr4:861658	chr4	861658	0Mb	4.62722e-12
cmp0154	Unknown	Unknown	chr9:3352438	chr9	3352438	3Mb	3.09822e-10
cmp0154	Unknown	Unknown	chr2:23814510	chr2	23814510	23Mb	4.35972e-10
cmp0154	Unknown	Unknown	chr5:22109553	chr5	22109553	22Mb	6.24809e-10
cmp0154	Unknown	Unknown	chr10:13211819	chr10	13211819	13Mb	1.71117e-09
cmp0154	Unknown	Unknown	chr9:5575459	chr9	5575459	5Mb	1.28541e-08
cmp0154	Unknown	Unknown	chr5:11452374	chr5	11452374	11Mb	1.37544e-08
cmp0154	Unknown	Unknown	chr9:32342240	chr9	32342240	32Mb	2.56682e-08
cmp0154	Unknown	Unknown	chr5:2190051	chr5	2190051	2Mb	3.09667e-08
cmp0154	Unknown	Unknown	chr7:11570765	chr7	11570765	11Mb	3.13197e-08
cmp0154	Unknown	Unknown	chr9:4474466	chr9	4474466	4Mb	3.49733e-08
cmp0154	Unknown	Unknown	chr5:10497492	chr5	10497492	10Mb	3.6435e-08
cmp0195	Unknown	Unknown	chr2:51900222	chr2	51900222	51Mb	2.1231e-13
cmp0195	Unknown	Unknown	chr3:27223892	chr3	27223892	27Mb	7.76513e-13
cmp0195	Unknown	Unknown	chr2:50849827	chr2	50849827	50Mb	1.08825e-11
cmp0195	Unknown	Unknown	chr2:36154166	chr2	36154166	36Mb	1.44153e-11
cmp0195	Unknown	Unknown	chr9:6634996	chr9	6634996	6Mb	3.1254e-11
cmp0195	Unknown	Unknown	chr9:3203476	chr9	3203476	3Mb	3.27316e-11
cmp0195	Unknown	Unknown	chr2:48118319	chr2	48118319	48Mb	5.39192e-11
cmp0195	Unknown	Unknown	chr7:16843977	chr7	16843977	16Mb	9.23947e-11
cmp0195	Unknown	Unknown	chr1:2482418	chr1	2482418	2Mb	1.48817e-10
cmp0195	Unknown	Unknown	chr5:3003500	chr5	3003500	3Mb	1.71492e-10
cmp0195	Unknown	Unknown	chr5:9686931	chr5	9686931	9Mb	2.1713e-10
cmp0195	Unknown	Unknown	chr4:3859350	chr4	3859350	3Mb	2.91177e-10
cmp0195	Unknown	Unknown	chr2:25459096	chr2	25459096	25Mb	4.10747e-10
cmp0195	Unknown	Unknown	chr2:18647608	chr2	18647608	18Mb	4.88269e-10
cmp0195	Unknown	Unknown	chr5:1390745	chr5	1390745	1Mb	5.44971e-10
cmp0195	Unknown	Unknown	chr9:4380760	chr9	4380760	4Mb	8.24497e-10
cmp0195	Unknown	Unknown	chr5:13302549	chr5	13302549	13Mb	1.02561e-09
cmp0195	Unknown	Unknown	chr9:27252671	chr9	27252671	27Mb	1.81341e-09
cmp0195	Unknown	Unknown	chr9:39640450	chr9	39640450	39Mb	3.82275e-09
cmp0195	Unknown	Unknown	chr5:38395191	chr5	38395191	38Mb	3.82909e-09
cmp0195	Unknown	Unknown	chr2:23446110	chr2	23446110	23Mb	4.05979e-09
cmp0195	Unknown	Unknown	chr7:13836412	chr7	13836412	13Mb	5.08552e-09
cmp0195	Unknown	Unknown	chr2:8236289	chr2	8236289	8Mb	8.57781e-09
cmp0195	Unknown	Unknown	chr7:21913640	chr7	21913640	21Mb	8.73152e-09
cmp0195	Unknown	Unknown	chr1:25312976	chr1	25312976	25Mb	8.87443e-09
cmp0195	Unknown	Unknown	chr4:26029591	chr4	26029591	26Mb	1.07075e-08
cmp0195	Unknown	Unknown	chr5:40013541	chr5	40013541	40Mb	1.08897e-08
cmp0195	Unknown	Unknown	chr7:18394604	chr7	18394604	18Mb	1.12901e-08
cmp0195	Unknown	Unknown	chr2:6414496	chr2	6414496	6Mb	1.26071e-08
cmp0195	Unknown	Unknown	chr2:35356514	chr2	35356514	35Mb	1.32631e-08
cmp0195	Unknown	Unknown	chr2:10526561	chr2	10526561	10Mb	1.48434e-08
cmp0195	Unknown	Unknown	chr7:12607591	chr7	12607591	12Mb	1.58719e-08
cmp0195	Unknown	Unknown	chr10:604104	chr10	604104	0Mb	1.63736e-08
cmp0195	Unknown	Unknown	chr2:28535642	chr2	28535642	28Mb	2.0066e-08
cmp0195	Unknown	Unknown	chr2:12470434	chr2	12470434	12Mb	2.53709e-08
cmp0195	Unknown	Unknown	chr2:38473673	chr2	38473673	38Mb	2.84703e-08
cmp0195	Unknown	Unknown	chr6:11510457	chr6	11510457	11Mb	3.75733e-08
cmp0417	Unknown	Unknown	chr2:36197504	chr2	36197504	36Mb	1.38123e-17
cmp0417	Unknown	Unknown	chr5:9686931	chr5	9686931	9Mb	6.22944e-15
cmp0417	Unknown	Unknown	chr3:28042654	chr3	28042654	28Mb	1.2982e-08
cmp0417	Unknown	Unknown	chr4:26438960	chr4	26438960	26Mb	2.99931e-08
cmp0417	Unknown	Unknown	chr1:26481213	chr1	26481213	26Mb	4.16534e-08
cmp0539	Poncirin	Flavonoid	chr3:2368325	chr3	2368325	2Mb	7.64682e-18
cmp0539	Poncirin	Flavonoid	chr2:20585391	chr2	20585391	20Mb	6.35756e-15
cmp0539	Poncirin	Flavonoid	chr8:1857290	chr8	1857290	1Mb	1.1022e-14
cmp0539	Poncirin	Flavonoid	chr4:16985019	chr4	16985019	16Mb	4.70347e-14
cmp0539	Poncirin	Flavonoid	chr2:52138391	chr2	52138391	52Mb	6.29075e-14
cmp0539	Poncirin	Flavonoid	chr3:10731947	chr3	10731947	10Mb	7.04518e-14
cmp0539	Poncirin	Flavonoid	chr3:10156074	chr3	10156074	10Mb	8.52537e-14
cmp0539	Poncirin	Flavonoid	chr3:11074819	chr3	11074819	11Mb	1.12608e-13
cmp0539	Poncirin	Flavonoid	chr9:27055178	chr9	27055178	27Mb	1.59756e-13
cmp0539	Poncirin	Flavonoid	chr7:6325894	chr7	6325894	6Mb	1.8359e-13
cmp0539	Poncirin	Flavonoid	chr2:8761169	chr2	8761169	8Mb	3.39479e-13
cmp0539	Poncirin	Flavonoid	chr3:29816258	chr3	29816258	29Mb	3.49436e-13
cmp0539	Poncirin	Flavonoid	chr8:3034057	chr8	3034057	3Mb	6.81978e-13
cmp0539	Poncirin	Flavonoid	chr4:28719705	chr4	28719705	28Mb	8.70857e-13
cmp0539	Poncirin	Flavonoid	chr6:17754088	chr6	17754088	17Mb	1.09014e-12
cmp0539	Poncirin	Flavonoid	chr2:26447938	chr2	26447938	26Mb	1.09589e-12
cmp0539	Poncirin	Flavonoid	chr2:16059040	chr2	16059040	16Mb	1.18729e-12
cmp0539	Poncirin	Flavonoid	chr5:8129126	chr5	8129126	8Mb	1.32376e-12
cmp0539	Poncirin	Flavonoid	chr9:7898324	chr9	7898324	7Mb	1.54953e-12
cmp0539	Poncirin	Flavonoid	chr4:29101733	chr4	29101733	29Mb	1.57586e-12
cmp0539	Poncirin	Flavonoid	chr5:36366342	chr5	36366342	36Mb	2.40082e-12
cmp0539	Poncirin	Flavonoid	chr4:28920965	chr4	28920965	28Mb	3.06386e-12
cmp0539	Poncirin	Flavonoid	chr9:4648295	chr9	4648295	4Mb	4.0936e-12
cmp0539	Poncirin	Flavonoid	chr5:18301600	chr5	18301600	18Mb	4.31661e-12
cmp0539	Poncirin	Flavonoid	chr3:11753585	chr3	11753585	11Mb	4.78816e-12
cmp0539	Poncirin	Flavonoid	chr2:31504468	chr2	31504468	31Mb	5.50845e-12
cmp0539	Poncirin	Flavonoid	chr2:37489318	chr2	37489318	37Mb	6.6535e-12
cmp0539	Poncirin	Flavonoid	chr2:6265980	chr2	6265980	6Mb	7.2013e-12
cmp0539	Poncirin	Flavonoid	chr1:3123170	chr1	3123170	3Mb	8.00219e-12
cmp0539	Poncirin	Flavonoid	chr5:23284761	chr5	23284761	23Mb	8.32612e-12
cmp0539	Poncirin	Flavonoid	chr3:26860554	chr3	26860554	26Mb	8.46164e-12
cmp0539	Poncirin	Flavonoid	chr4:13605281	chr4	13605281	13Mb	1.027e-11
cmp0539	Poncirin	Flavonoid	chr5:13371058	chr5	13371058	13Mb	1.11476e-11
cmp0539	Poncirin	Flavonoid	chr3:16117099	chr3	16117099	16Mb	1.22856e-11
cmp0539	Poncirin	Flavonoid	chr9:9801843	chr9	9801843	9Mb	1.2567e-11
cmp0539	Poncirin	Flavonoid	chr9:5062274	chr9	5062274	5Mb	1.37898e-11
cmp0539	Poncirin	Flavonoid	chr2:25374005	chr2	25374005	25Mb	1.38208e-11
cmp0539	Poncirin	Flavonoid	chr7:6437366	chr7	6437366	6Mb	1.41182e-11
cmp0539	Poncirin	Flavonoid	chr5:927621	chr5	927621	0Mb	1.46423e-11
cmp0539	Poncirin	Flavonoid	chr5:4156251	chr5	4156251	4Mb	1.49047e-11
cmp0539	Poncirin	Flavonoid	chr3:28577710	chr3	28577710	28Mb	1.84991e-11
cmp0539	Poncirin	Flavonoid	chr7:20033109	chr7	20033109	20Mb	1.99852e-11
cmp0539	Poncirin	Flavonoid	chr2:7206495	chr2	7206495	7Mb	2.01014e-11
cmp0539	Poncirin	Flavonoid	chr6:13704762	chr6	13704762	13Mb	2.05119e-11
cmp0539	Poncirin	Flavonoid	chr10:8154733	chr10	8154733	8Mb	2.11767e-11
cmp0539	Poncirin	Flavonoid	chr3:30298214	chr3	30298214	30Mb	2.12511e-11
cmp0539	Poncirin	Flavonoid	chr1:14572117	chr1	14572117	14Mb	2.25148e-11
cmp0539	Poncirin	Flavonoid	chr9:11534500	chr9	11534500	11Mb	2.25913e-11
cmp0539	Poncirin	Flavonoid	chr1:27715975	chr1	27715975	27Mb	2.33963e-11
cmp0539	Poncirin	Flavonoid	chr2:49821046	chr2	49821046	49Mb	2.55102e-11
cmp0539	Poncirin	Flavonoid	chr2:5912942	chr2	5912942	5Mb	2.55952e-11
cmp0539	Poncirin	Flavonoid	chr2:19061354	chr2	19061354	19Mb	2.62151e-11
cmp0539	Poncirin	Flavonoid	chr10:6256111	chr10	6256111	6Mb	2.73255e-11
cmp0539	Poncirin	Flavonoid	chr8:17409199	chr8	17409199	17Mb	2.78417e-11
cmp0539	Poncirin	Flavonoid	chr5:45658888	chr5	45658888	45Mb	2.96341e-11
cmp0539	Poncirin	Flavonoid	chr4:29063919	chr4	29063919	29Mb	3.19872e-11
cmp0539	Poncirin	Flavonoid	chr2:13276394	chr2	13276394	13Mb	3.3069e-11
cmp0539	Poncirin	Flavonoid	chr5:21407573	chr5	21407573	21Mb	3.30816e-11
cmp0539	Poncirin	Flavonoid	chr2:28255126	chr2	28255126	28Mb	3.52053e-11
cmp0539	Poncirin	Flavonoid	chr7:15580606	chr7	15580606	15Mb	3.73596e-11
cmp0539	Poncirin	Flavonoid	chr5:48779890	chr5	48779890	48Mb	3.75601e-11
cmp0539	Poncirin	Flavonoid	chr9:31960139	chr9	31960139	31Mb	4.065e-11
cmp0539	Poncirin	Flavonoid	chr1:1332708	chr1	1332708	1Mb	4.21897e-11
cmp0539	Poncirin	Flavonoid	chr3:5599160	chr3	5599160	5Mb	4.43744e-11
cmp0539	Poncirin	Flavonoid	chr9:19209513	chr9	19209513	19Mb	5.21343e-11
cmp0539	Poncirin	Flavonoid	chr6:9754825	chr6	9754825	9Mb	5.45269e-11
cmp0539	Poncirin	Flavonoid	chr4:4476798	chr4	4476798	4Mb	5.99766e-11
cmp0539	Poncirin	Flavonoid	chr7:17613873	chr7	17613873	17Mb	6.73794e-11
cmp0539	Poncirin	Flavonoid	chr5:36364346	chr5	36364346	36Mb	8.04794e-11
cmp0539	Poncirin	Flavonoid	chr7:14999508	chr7	14999508	14Mb	8.4599e-11
cmp0539	Poncirin	Flavonoid	chr1:31324288	chr1	31324288	31Mb	8.84064e-11
cmp0539	Poncirin	Flavonoid	chr2:9785447	chr2	9785447	9Mb	9.03709e-11
cmp0539	Poncirin	Flavonoid	chr6:11073129	chr6	11073129	11Mb	9.209e-11
cmp0539	Poncirin	Flavonoid	chr2:14269190	chr2	14269190	14Mb	9.31431e-11
cmp0539	Poncirin	Flavonoid	chr3:5651684	chr3	5651684	5Mb	9.76206e-11
cmp0539	Poncirin	Flavonoid	chr2:50507065	chr2	50507065	50Mb	1.02557e-10
cmp0539	Poncirin	Flavonoid	chr2:15985966	chr2	15985966	15Mb	1.0424e-10
cmp0539	Poncirin	Flavonoid	chr5:45390614	chr5	45390614	45Mb	1.2793e-10
cmp0539	Poncirin	Flavonoid	chr9:19980573	chr9	19980573	19Mb	1.31005e-10
cmp0539	Poncirin	Flavonoid	chr2:15825896	chr2	15825896	15Mb	1.34362e-10
cmp0539	Poncirin	Flavonoid	chr1:2096295	chr1	2096295	2Mb	1.41435e-10
cmp0539	Poncirin	Flavonoid	chr1:1798261	chr1	1798261	1Mb	1.42341e-10
cmp0539	Poncirin	Flavonoid	chr3:4565104	chr3	4565104	4Mb	1.57614e-10
cmp0539	Poncirin	Flavonoid	chr8:609318	chr8	609318	0Mb	1.58923e-10
cmp0539	Poncirin	Flavonoid	chr3:6633379	chr3	6633379	6Mb	1.91697e-10
cmp0539	Poncirin	Flavonoid	chr9:10821002	chr9	10821002	10Mb	2.06814e-10
cmp0539	Poncirin	Flavonoid	chr3:19748946	chr3	19748946	19Mb	2.08948e-10
cmp0539	Poncirin	Flavonoid	chr2:13757491	chr2	13757491	13Mb	2.16091e-10
cmp0539	Poncirin	Flavonoid	chr4:2660414	chr4	2660414	2Mb	2.20852e-10
cmp0539	Poncirin	Flavonoid	chr7:11417764	chr7	11417764	11Mb	2.22686e-10
cmp0539	Poncirin	Flavonoid	chr6:5448881	chr6	5448881	5Mb	2.25256e-10
cmp0539	Poncirin	Flavonoid	chr4:11479322	chr4	11479322	11Mb	2.36516e-10
cmp0539	Poncirin	Flavonoid	chr6:1254364	chr6	1254364	1Mb	2.49273e-10
cmp0539	Poncirin	Flavonoid	chr3:14031893	chr3	14031893	14Mb	2.78068e-10
cmp0539	Poncirin	Flavonoid	chr2:3436297	chr2	3436297	3Mb	2.80565e-10
cmp0539	Poncirin	Flavonoid	chr3:14033115	chr3	14033115	14Mb	2.95188e-10
cmp0539	Poncirin	Flavonoid	chr6:10473262	chr6	10473262	10Mb	3.12119e-10
cmp0539	Poncirin	Flavonoid	chr2:24049468	chr2	24049468	24Mb	3.18046e-10
cmp0539	Poncirin	Flavonoid	chr5:43743088	chr5	43743088	43Mb	3.23418e-10
cmp0539	Poncirin	Flavonoid	chr6:8519758	chr6	8519758	8Mb	3.38263e-10
cmp0539	Poncirin	Flavonoid	chr7:1335656	chr7	1335656	1Mb	3.41303e-10
cmp0539	Poncirin	Flavonoid	chr1:14078091	chr1	14078091	14Mb	3.44731e-10
cmp0539	Poncirin	Flavonoid	chr5:24928910	chr5	24928910	24Mb	3.62961e-10
cmp0539	Poncirin	Flavonoid	chr4:11553562	chr4	11553562	11Mb	3.72297e-10
cmp0539	Poncirin	Flavonoid	chr3:16123134	chr3	16123134	16Mb	3.88152e-10
cmp0539	Poncirin	Flavonoid	chr3:1465202	chr3	1465202	1Mb	4.02694e-10
cmp0539	Poncirin	Flavonoid	chr7:13542266	chr7	13542266	13Mb	4.06533e-10
cmp0539	Poncirin	Flavonoid	chr5:18904634	chr5	18904634	18Mb	4.28299e-10
cmp0539	Poncirin	Flavonoid	chr7:2060253	chr7	2060253	2Mb	4.41446e-10
cmp0539	Poncirin	Flavonoid	chr4:8751940	chr4	8751940	8Mb	4.6908e-10
cmp0539	Poncirin	Flavonoid	chr9:9065437	chr9	9065437	9Mb	4.9418e-10
cmp0539	Poncirin	Flavonoid	chr7:22147392	chr7	22147392	22Mb	5.11539e-10
cmp0539	Poncirin	Flavonoid	chr1:28182544	chr1	28182544	28Mb	5.20621e-10
cmp0539	Poncirin	Flavonoid	chr2:49001705	chr2	49001705	49Mb	5.28852e-10
cmp0539	Poncirin	Flavonoid	chr8:3072005	chr8	3072005	3Mb	5.33274e-10
cmp0539	Poncirin	Flavonoid	chr3:1482310	chr3	1482310	1Mb	5.64035e-10
cmp0539	Poncirin	Flavonoid	chr2:6031513	chr2	6031513	6Mb	5.75959e-10
cmp0539	Poncirin	Flavonoid	chr2:52628106	chr2	52628106	52Mb	5.89782e-10
cmp0539	Poncirin	Flavonoid	chr2:35562306	chr2	35562306	35Mb	5.99487e-10
cmp0539	Poncirin	Flavonoid	chr6:8582535	chr6	8582535	8Mb	6.05467e-10
cmp0539	Poncirin	Flavonoid	chr7:11244850	chr7	11244850	11Mb	6.23966e-10
cmp0539	Poncirin	Flavonoid	chr9:22471355	chr9	22471355	22Mb	6.50665e-10
cmp0539	Poncirin	Flavonoid	chr10:11157073	chr10	11157073	11Mb	6.70359e-10
cmp0539	Poncirin	Flavonoid	chr2:8032351	chr2	8032351	8Mb	7.42394e-10
cmp0539	Poncirin	Flavonoid	chr5:9553425	chr5	9553425	9Mb	7.61957e-10
cmp0539	Poncirin	Flavonoid	chr2:45727719	chr2	45727719	45Mb	7.94772e-10
cmp0539	Poncirin	Flavonoid	chr2:52892191	chr2	52892191	52Mb	9.14237e-10
cmp0539	Poncirin	Flavonoid	chr4:1276876	chr4	1276876	1Mb	9.87227e-10
cmp0539	Poncirin	Flavonoid	chr6:4105762	chr6	4105762	4Mb	9.9857e-10
cmp0539	Poncirin	Flavonoid	chr4:22667593	chr4	22667593	22Mb	1.08656e-09
cmp0539	Poncirin	Flavonoid	chr9:9365231	chr9	9365231	9Mb	1.13266e-09
cmp0539	Poncirin	Flavonoid	chr2:31407465	chr2	31407465	31Mb	1.13386e-09
cmp0539	Poncirin	Flavonoid	chr10:9077202	chr10	9077202	9Mb	1.14393e-09
cmp0539	Poncirin	Flavonoid	chr3:11982545	chr3	11982545	11Mb	1.1937e-09
cmp0539	Poncirin	Flavonoid	chr5:43405584	chr5	43405584	43Mb	1.25775e-09
cmp0539	Poncirin	Flavonoid	chr4:19359941	chr4	19359941	19Mb	1.27969e-09
cmp0539	Poncirin	Flavonoid	chr7:21769065	chr7	21769065	21Mb	1.28793e-09
cmp0539	Poncirin	Flavonoid	chr5:17186031	chr5	17186031	17Mb	1.30856e-09
cmp0539	Poncirin	Flavonoid	chr1:2007411	chr1	2007411	2Mb	1.34251e-09
cmp0539	Poncirin	Flavonoid	chr6:7090675	chr6	7090675	7Mb	1.35637e-09
cmp0539	Poncirin	Flavonoid	chr6:13282370	chr6	13282370	13Mb	1.37211e-09
cmp0539	Poncirin	Flavonoid	chr5:19545942	chr5	19545942	19Mb	1.39659e-09
cmp0539	Poncirin	Flavonoid	chr9:21052122	chr9	21052122	21Mb	1.40862e-09
cmp0539	Poncirin	Flavonoid	chr4:11357171	chr4	11357171	11Mb	1.52941e-09
cmp0539	Poncirin	Flavonoid	chr3:2941989	chr3	2941989	2Mb	1.53127e-09
cmp0539	Poncirin	Flavonoid	chr3:1549098	chr3	1549098	1Mb	1.53961e-09
cmp0539	Poncirin	Flavonoid	chr4:17628042	chr4	17628042	17Mb	1.61174e-09
cmp0539	Poncirin	Flavonoid	chr2:15857389	chr2	15857389	15Mb	1.6197e-09
cmp0539	Poncirin	Flavonoid	chr3:2970224	chr3	2970224	2Mb	1.65825e-09
cmp0539	Poncirin	Flavonoid	chr6:5441983	chr6	5441983	5Mb	1.74001e-09
cmp0539	Poncirin	Flavonoid	chr3:2925178	chr3	2925178	2Mb	1.76268e-09
cmp0539	Poncirin	Flavonoid	chr1:7254491	chr1	7254491	7Mb	1.99834e-09
cmp0539	Poncirin	Flavonoid	chr7:4767777	chr7	4767777	4Mb	2.12754e-09
cmp0539	Poncirin	Flavonoid	chr3:15481086	chr3	15481086	15Mb	2.17195e-09
cmp0539	Poncirin	Flavonoid	chr8:6912133	chr8	6912133	6Mb	2.27788e-09
cmp0539	Poncirin	Flavonoid	chr9:14146872	chr9	14146872	14Mb	2.41878e-09
cmp0539	Poncirin	Flavonoid	chr4:4567696	chr4	4567696	4Mb	2.4306e-09
cmp0539	Poncirin	Flavonoid	chr9:3817002	chr9	3817002	3Mb	2.47656e-09
cmp0539	Poncirin	Flavonoid	chr6:12101422	chr6	12101422	12Mb	2.52177e-09
cmp0539	Poncirin	Flavonoid	chr5:15779964	chr5	15779964	15Mb	2.58463e-09
cmp0539	Poncirin	Flavonoid	chr2:49540690	chr2	49540690	49Mb	2.75114e-09
cmp0539	Poncirin	Flavonoid	chr5:49212993	chr5	49212993	49Mb	2.99129e-09
cmp0539	Poncirin	Flavonoid	chr9:9847987	chr9	9847987	9Mb	3.02672e-09
cmp0539	Poncirin	Flavonoid	chr9:16188349	chr9	16188349	16Mb	3.37978e-09
cmp0539	Poncirin	Flavonoid	chr9:36426742	chr9	36426742	36Mb	3.43705e-09
cmp0539	Poncirin	Flavonoid	chr2:43663422	chr2	43663422	43Mb	3.69402e-09
cmp0539	Poncirin	Flavonoid	chr8:8158196	chr8	8158196	8Mb	3.83686e-09
cmp0539	Poncirin	Flavonoid	chr8:4958839	chr8	4958839	4Mb	3.86595e-09
cmp0539	Poncirin	Flavonoid	chr9:2854725	chr9	2854725	2Mb	3.86812e-09
cmp0539	Poncirin	Flavonoid	chr4:24107146	chr4	24107146	24Mb	3.87199e-09
cmp0539	Poncirin	Flavonoid	chr1:28400816	chr1	28400816	28Mb	4.05726e-09
cmp0539	Poncirin	Flavonoid	chr1:29477639	chr1	29477639	29Mb	4.08963e-09
cmp0539	Poncirin	Flavonoid	chr5:42709899	chr5	42709899	42Mb	4.26378e-09
cmp0539	Poncirin	Flavonoid	chr1:18474863	chr1	18474863	18Mb	4.43499e-09
cmp0539	Poncirin	Flavonoid	chr2:1373236	chr2	1373236	1Mb	4.49587e-09
cmp0539	Poncirin	Flavonoid	chr2:23993281	chr2	23993281	23Mb	4.59361e-09
cmp0539	Poncirin	Flavonoid	chr9:39496432	chr9	39496432	39Mb	4.75775e-09
cmp0539	Poncirin	Flavonoid	chr4:29101617	chr4	29101617	29Mb	4.75993e-09
cmp0539	Poncirin	Flavonoid	chr1:6484143	chr1	6484143	6Mb	4.96921e-09
cmp0539	Poncirin	Flavonoid	chr3:1598678	chr3	1598678	1Mb	4.9967e-09
cmp0539	Poncirin	Flavonoid	chr6:11606190	chr6	11606190	11Mb	5.03551e-09
cmp0539	Poncirin	Flavonoid	chr1:3762379	chr1	3762379	3Mb	5.17107e-09
cmp0539	Poncirin	Flavonoid	chr4:26225609	chr4	26225609	26Mb	5.1911e-09
cmp0539	Poncirin	Flavonoid	chr1:27792546	chr1	27792546	27Mb	5.26501e-09
cmp0539	Poncirin	Flavonoid	chr2:31854072	chr2	31854072	31Mb	5.60732e-09
cmp0539	Poncirin	Flavonoid	chr9:10515578	chr9	10515578	10Mb	5.76826e-09
cmp0539	Poncirin	Flavonoid	chr5:43994998	chr5	43994998	43Mb	5.88727e-09
cmp0539	Poncirin	Flavonoid	chr9:16601249	chr9	16601249	16Mb	5.95419e-09
cmp0539	Poncirin	Flavonoid	chr9:10030303	chr9	10030303	10Mb	6.01885e-09
cmp0539	Poncirin	Flavonoid	chr1:3563749	chr1	3563749	3Mb	6.24158e-09
cmp0539	Poncirin	Flavonoid	chr2:47511462	chr2	47511462	47Mb	6.43805e-09
cmp0539	Poncirin	Flavonoid	chr3:14051009	chr3	14051009	14Mb	6.88823e-09
cmp0539	Poncirin	Flavonoid	chr7:1602668	chr7	1602668	1Mb	7.31132e-09
cmp0539	Poncirin	Flavonoid	chr2:686546	chr2	686546	0Mb	7.65598e-09
cmp0539	Poncirin	Flavonoid	chr1:16502774	chr1	16502774	16Mb	8.18091e-09
cmp0539	Poncirin	Flavonoid	chr2:8568031	chr2	8568031	8Mb	8.67246e-09
cmp0539	Poncirin	Flavonoid	chr5:36162475	chr5	36162475	36Mb	9.58396e-09
cmp0539	Poncirin	Flavonoid	chr2:48856112	chr2	48856112	48Mb	9.95046e-09
cmp0539	Poncirin	Flavonoid	chr4:25671290	chr4	25671290	25Mb	1.04405e-08
cmp0539	Poncirin	Flavonoid	chr9:34799840	chr9	34799840	34Mb	1.08115e-08
cmp0539	Poncirin	Flavonoid	chr2:37076218	chr2	37076218	37Mb	1.10941e-08
cmp0539	Poncirin	Flavonoid	chr8:17162639	chr8	17162639	17Mb	1.16691e-08
cmp0539	Poncirin	Flavonoid	chr6:3267784	chr6	3267784	3Mb	1.33991e-08
cmp0539	Poncirin	Flavonoid	chr2:38326081	chr2	38326081	38Mb	1.42087e-08
cmp0539	Poncirin	Flavonoid	chr4:16904275	chr4	16904275	16Mb	1.5231e-08
cmp0539	Poncirin	Flavonoid	chr3:17158428	chr3	17158428	17Mb	1.52363e-08
cmp0539	Poncirin	Flavonoid	chr3:17350387	chr3	17350387	17Mb	1.61322e-08
cmp0539	Poncirin	Flavonoid	chr5:20135254	chr5	20135254	20Mb	1.61707e-08
cmp0539	Poncirin	Flavonoid	chr4:18462875	chr4	18462875	18Mb	1.61836e-08
cmp0539	Poncirin	Flavonoid	chr5:22428402	chr5	22428402	22Mb	1.66106e-08
cmp0539	Poncirin	Flavonoid	chr1:10652595	chr1	10652595	10Mb	1.6761e-08
cmp0539	Poncirin	Flavonoid	chr2:20037972	chr2	20037972	20Mb	1.71828e-08
cmp0539	Poncirin	Flavonoid	chr7:5424804	chr7	5424804	5Mb	1.72276e-08
cmp0539	Poncirin	Flavonoid	chr1:13098067	chr1	13098067	13Mb	1.84427e-08
cmp0539	Poncirin	Flavonoid	chr2:6438631	chr2	6438631	6Mb	1.97929e-08
cmp0539	Poncirin	Flavonoid	chr1:12044927	chr1	12044927	12Mb	2.04934e-08
cmp0539	Poncirin	Flavonoid	chr5:510700	chr5	510700	0Mb	2.0986e-08
cmp0539	Poncirin	Flavonoid	chr2:16061557	chr2	16061557	16Mb	2.11807e-08
cmp0539	Poncirin	Flavonoid	chr2:17335111	chr2	17335111	17Mb	2.12062e-08
cmp0539	Poncirin	Flavonoid	chr2:12048211	chr2	12048211	12Mb	2.13641e-08
cmp0539	Poncirin	Flavonoid	chr4:23637438	chr4	23637438	23Mb	2.21375e-08
cmp0539	Poncirin	Flavonoid	chr2:6686504	chr2	6686504	6Mb	2.22921e-08
cmp0539	Poncirin	Flavonoid	chr1:27872833	chr1	27872833	27Mb	2.27446e-08
cmp0539	Poncirin	Flavonoid	chr2:40371551	chr2	40371551	40Mb	2.29345e-08
cmp0539	Poncirin	Flavonoid	chr7:21947889	chr7	21947889	21Mb	2.39498e-08
cmp0539	Poncirin	Flavonoid	chr3:21380810	chr3	21380810	21Mb	2.49072e-08
cmp0539	Poncirin	Flavonoid	chr6:10412333	chr6	10412333	10Mb	2.49665e-08
cmp0539	Poncirin	Flavonoid	chr7:6659577	chr7	6659577	6Mb	2.52787e-08
cmp0539	Poncirin	Flavonoid	chr2:6035894	chr2	6035894	6Mb	2.56401e-08
cmp0539	Poncirin	Flavonoid	chr6:12408286	chr6	12408286	12Mb	2.61565e-08
cmp0539	Poncirin	Flavonoid	chr9:1716917	chr9	1716917	1Mb	2.63446e-08
cmp0539	Poncirin	Flavonoid	chr5:47901929	chr5	47901929	47Mb	2.64225e-08
cmp0539	Poncirin	Flavonoid	chr2:39506973	chr2	39506973	39Mb	2.65945e-08
cmp0539	Poncirin	Flavonoid	chr5:129283	chr5	129283	0Mb	2.83803e-08
cmp0539	Poncirin	Flavonoid	chr9:34656623	chr9	34656623	34Mb	2.89871e-08
cmp0539	Poncirin	Flavonoid	chr4:24175723	chr4	24175723	24Mb	2.97794e-08
cmp0539	Poncirin	Flavonoid	chr1:6582142	chr1	6582142	6Mb	3.1014e-08
cmp0539	Poncirin	Flavonoid	chr2:30336006	chr2	30336006	30Mb	3.12396e-08
cmp0539	Poncirin	Flavonoid	chr9:11188349	chr9	11188349	11Mb	3.36704e-08
cmp0539	Poncirin	Flavonoid	chr7:13281890	chr7	13281890	13Mb	3.43291e-08
cmp0539	Poncirin	Flavonoid	chr3:9197743	chr3	9197743	9Mb	3.48526e-08
cmp0539	Poncirin	Flavonoid	chr3:28875892	chr3	28875892	28Mb	3.56488e-08
cmp0539	Poncirin	Flavonoid	chr7:13379159	chr7	13379159	13Mb	3.58637e-08
cmp0539	Poncirin	Flavonoid	chr7:4585716	chr7	4585716	4Mb	3.69698e-08
cmp0539	Poncirin	Flavonoid	chr9:32460193	chr9	32460193	32Mb	3.83371e-08
cmp0539	Poncirin	Flavonoid	chr3:3970560	chr3	3970560	3Mb	3.89557e-08
cmp0539	Poncirin	Flavonoid	chr7:15002909	chr7	15002909	15Mb	3.93705e-08
cmp0539	Poncirin	Flavonoid	chr2:50512418	chr2	50512418	50Mb	3.9948e-08
cmp0602	Unknown	Unknown	chr9:37049314	chr9	37049314	37Mb	4.76502e-19
cmp0602	Unknown	Unknown	chr2:23018791	chr2	23018791	23Mb	5.00516e-14
cmp0602	Unknown	Unknown	chr9:33773222	chr9	33773222	33Mb	4.28289e-09
cmp0602	Unknown	Unknown	chr9:31392025	chr9	31392025	31Mb	6.90681e-09
cmp0602	Unknown	Unknown	chr8:19544032	chr8	19544032	19Mb	8.04923e-09
cmp0602	Unknown	Unknown	chr9:5999870	chr9	5999870	5Mb	9.48383e-09
cmp0602	Unknown	Unknown	chr5:40304318	chr5	40304318	40Mb	1.26452e-08
cmp0602	Unknown	Unknown	chr1:18080760	chr1	18080760	18Mb	1.52394e-08
cmp0602	Unknown	Unknown	chr9:18980363	chr9	18980363	18Mb	2.96681e-08
cmp0602	Unknown	Unknown	chr3:25813319	chr3	25813319	25Mb	3.46921e-08
cmp0602	Unknown	Unknown	chr9:38723840	chr9	38723840	38Mb	3.56037e-08
cmp0935	Vitamin B2	Vitamin	chr5:2049122	chr5	2049122	2Mb	2.23299e-09
cmp0935	Vitamin B2	Vitamin	chr5:542415	chr5	542415	0Mb	1.61612e-08
cmp0935	Vitamin B2	Vitamin	chr3:6080709	chr3	6080709	6Mb	1.76075e-08
cmp0145	Unknown	Unknown	chr9:37021131	chr9	37021131	37Mb	2.73343e-11
cmp0145	Unknown	Unknown	chr8:1791415	chr8	1791415	1Mb	1.46793e-09
cmp0145	Unknown	Unknown	chr3:25170802	chr3	25170802	25Mb	4.89148e-09
cmp0145	Unknown	Unknown	chr9:24443329	chr9	24443329	24Mb	7.58977e-09
cmp0145	Unknown	Unknown	chr9:31592781	chr9	31592781	31Mb	2.02805e-08
cmp0145	Unknown	Unknown	chr4:28843703	chr4	28843703	28Mb	2.71294e-08
cmp0145	Unknown	Unknown	chr1:6501868	chr1	6501868	6Mb	2.88415e-08
cmp0145	Unknown	Unknown	chr6:896737	chr6	896737	0Mb	2.96766e-08
cmp0145	Unknown	Unknown	chr2:32516609	chr2	32516609	32Mb	3.02212e-08
cmp0145	Unknown	Unknown	chr2:23014858	chr2	23014858	23Mb	3.58259e-08
cmp0090	Unknown	Unknown	chr9:38479693	chr9	38479693	38Mb	3.77075e-09
cmp0256	Unknown	Unknown	chr6:14231503	chr6	14231503	14Mb	2.4279e-08
cmp0256	Unknown	Unknown	chr5:27733355	chr5	27733355	27Mb	3.00902e-08
cmp0166	Unknown	Unknown	chr9:10709412	chr9	10709412	10Mb	3.66208e-08
cmp0879	Alanine	Amino acid	chr8:7154381	chr8	7154381	7Mb	5.09644e-12
cmp0879	Alanine	Amino acid	chr5:27757952	chr5	27757952	27Mb	1.43585e-11
cmp0879	Alanine	Amino acid	chr7:6379974	chr7	6379974	6Mb	2.10158e-11
cmp0879	Alanine	Amino acid	chr10:5976737	chr10	5976737	5Mb	2.66957e-11
cmp0879	Alanine	Amino acid	chr1:24345036	chr1	24345036	24Mb	9.25374e-11
cmp0879	Alanine	Amino acid	chr2:49183086	chr2	49183086	49Mb	1.98622e-10
cmp0879	Alanine	Amino acid	chr5:2449159	chr5	2449159	2Mb	2.27167e-10
cmp0879	Alanine	Amino acid	chr5:21915938	chr5	21915938	21Mb	2.43254e-10
cmp0879	Alanine	Amino acid	chr4:27770442	chr4	27770442	27Mb	2.62706e-10
cmp0879	Alanine	Amino acid	chr5:30729259	chr5	30729259	30Mb	4.11158e-10
cmp0879	Alanine	Amino acid	chr8:3940278	chr8	3940278	3Mb	5.02228e-10
cmp0879	Alanine	Amino acid	chr2:44728616	chr2	44728616	44Mb	8.58277e-10
cmp0879	Alanine	Amino acid	chr7:13737222	chr7	13737222	13Mb	1.02135e-09
cmp0879	Alanine	Amino acid	chr5:34787037	chr5	34787037	34Mb	1.12371e-09
cmp0879	Alanine	Amino acid	chr5:48266447	chr5	48266447	48Mb	2.09516e-09
cmp0879	Alanine	Amino acid	chr4:705174	chr4	705174	0Mb	2.80726e-09
cmp0879	Alanine	Amino acid	chr5:19948763	chr5	19948763	19Mb	3.96332e-09
cmp0879	Alanine	Amino acid	chr7:8157919	chr7	8157919	8Mb	4.30261e-09
cmp0879	Alanine	Amino acid	chr7:22084300	chr7	22084300	22Mb	4.75705e-09
cmp0879	Alanine	Amino acid	chr7:18747915	chr7	18747915	18Mb	4.7859e-09
cmp0879	Alanine	Amino acid	chr5:45386205	chr5	45386205	45Mb	4.79527e-09
cmp0879	Alanine	Amino acid	chr1:21333335	chr1	21333335	21Mb	5.60914e-09
cmp0879	Alanine	Amino acid	chr1:23331195	chr1	23331195	23Mb	6.80598e-09
cmp0879	Alanine	Amino acid	chr1:11243233	chr1	11243233	11Mb	7.90851e-09
cmp0879	Alanine	Amino acid	chr6:11449234	chr6	11449234	11Mb	8.44261e-09
cmp0879	Alanine	Amino acid	chr1:19517506	chr1	19517506	19Mb	8.6725e-09
cmp0879	Alanine	Amino acid	chr6:17324732	chr6	17324732	17Mb	8.78552e-09
cmp0879	Alanine	Amino acid	chr9:34987327	chr9	34987327	34Mb	9.44876e-09
cmp0879	Alanine	Amino acid	chr3:7088116	chr3	7088116	7Mb	1.25646e-08
cmp0879	Alanine	Amino acid	chr5:15299181	chr5	15299181	15Mb	1.25711e-08
cmp0879	Alanine	Amino acid	chr5:38652332	chr5	38652332	38Mb	1.25753e-08
cmp0879	Alanine	Amino acid	chr6:20787845	chr6	20787845	20Mb	1.47109e-08
cmp0879	Alanine	Amino acid	chr8:15286404	chr8	15286404	15Mb	1.91584e-08
cmp0879	Alanine	Amino acid	chr5:4586143	chr5	4586143	4Mb	1.98576e-08
cmp0879	Alanine	Amino acid	chr2:24662440	chr2	24662440	24Mb	2.38191e-08
cmp0879	Alanine	Amino acid	chr5:1106917	chr5	1106917	1Mb	2.41333e-08
cmp0879	Alanine	Amino acid	chr5:43367048	chr5	43367048	43Mb	2.43969e-08
cmp0879	Alanine	Amino acid	chr2:50930193	chr2	50930193	50Mb	2.8682e-08
cmp0879	Alanine	Amino acid	chr7:7481309	chr7	7481309	7Mb	3.02275e-08
cmp0879	Alanine	Amino acid	chr9:1365419	chr9	1365419	1Mb	3.17278e-08
cmp0879	Alanine	Amino acid	chr5:37531037	chr5	37531037	37Mb	3.26651e-08
cmp0879	Alanine	Amino acid	chr2:4039116	chr2	4039116	4Mb	3.44303e-08
cmp0879	Alanine	Amino acid	chr4:5746216	chr4	5746216	5Mb	3.49746e-08
cmp0879	Alanine	Amino acid	chr1:21615838	chr1	21615838	21Mb	3.52846e-08
cmp0879	Alanine	Amino acid	chr2:36240495	chr2	36240495	36Mb	3.55547e-08
cmp0879	Alanine	Amino acid	chr2:28732022	chr2	28732022	28Mb	3.68679e-08
cmp0879	Alanine	Amino acid	chr5:6251060	chr5	6251060	6Mb	3.73166e-08
cmp0879	Alanine	Amino acid	chr2:14035087	chr2	14035087	14Mb	3.79098e-08
cmp0879	Alanine	Amino acid	chr7:10593432	chr7	10593432	10Mb	3.81582e-08
cmp0879	Alanine	Amino acid	chr6:15183130	chr6	15183130	15Mb	3.92056e-08
cmp0879	Alanine	Amino acid	chr4:28964781	chr4	28964781	28Mb	3.92722e-08
cmp0879	Alanine	Amino acid	chr2:10629310	chr2	10629310	10Mb	4.13416e-08
cmp0429	Unknown	Unknown	chr3:9282146	chr3	9282146	9Mb	1.915e-09
cmp0429	Unknown	Unknown	chr4:1692961	chr4	1692961	1Mb	3.62598e-08
cmp0906	Luteolin 7-O-glucoside	Flavonoid	chr3:2368325	chr3	2368325	2Mb	1.44568e-17
cmp0906	Luteolin 7-O-glucoside	Flavonoid	chr2:20585391	chr2	20585391	20Mb	1.91259e-15
cmp0906	Luteolin 7-O-glucoside	Flavonoid	chr8:1857290	chr8	1857290	1Mb	3.53559e-14
cmp0906	Luteolin 7-O-glucoside	Flavonoid	chr4:16985019	chr4	16985019	16Mb	4.9814e-14
cmp0906	Luteolin 7-O-glucoside	Flavonoid	chr3:10156074	chr3	10156074	10Mb	6.45894e-14
cmp0906	Luteolin 7-O-glucoside	Flavonoid	chr7:6325894	chr7	6325894	6Mb	8.87956e-14
cmp0906	Luteolin 7-O-glucoside	Flavonoid	chr2:52138391	chr2	52138391	52Mb	1.63994e-13
cmp0906	Luteolin 7-O-glucoside	Flavonoid	chr3:10731947	chr3	10731947	10Mb	1.85458e-13
cmp0906	Luteolin 7-O-glucoside	Flavonoid	chr3:29816258	chr3	29816258	29Mb	2.8776e-13
cmp0906	Luteolin 7-O-glucoside	Flavonoid	chr8:3034057	chr8	3034057	3Mb	3.42444e-13
cmp0906	Luteolin 7-O-glucoside	Flavonoid	chr2:8761169	chr2	8761169	8Mb	3.97868e-13
cmp0906	Luteolin 7-O-glucoside	Flavonoid	chr3:11074819	chr3	11074819	11Mb	4.09884e-13
cmp0906	Luteolin 7-O-glucoside	Flavonoid	chr9:27055178	chr9	27055178	27Mb	4.7953e-13
cmp0906	Luteolin 7-O-glucoside	Flavonoid	chr9:7898324	chr9	7898324	7Mb	5.46742e-13
cmp0906	Luteolin 7-O-glucoside	Flavonoid	chr4:28719705	chr4	28719705	28Mb	7.30063e-13
cmp0906	Luteolin 7-O-glucoside	Flavonoid	chr5:8129126	chr5	8129126	8Mb	9.75608e-13
cmp0906	Luteolin 7-O-glucoside	Flavonoid	chr4:29101733	chr4	29101733	29Mb	1.58373e-12
cmp0906	Luteolin 7-O-glucoside	Flavonoid	chr6:17754088	chr6	17754088	17Mb	1.7439e-12
cmp0906	Luteolin 7-O-glucoside	Flavonoid	chr2:26447938	chr2	26447938	26Mb	1.82959e-12
cmp0906	Luteolin 7-O-glucoside	Flavonoid	chr2:16059040	chr2	16059040	16Mb	1.90751e-12
cmp0906	Luteolin 7-O-glucoside	Flavonoid	chr4:28920965	chr4	28920965	28Mb	2.96479e-12
cmp0906	Luteolin 7-O-glucoside	Flavonoid	chr5:36366342	chr5	36366342	36Mb	3.17576e-12
cmp0906	Luteolin 7-O-glucoside	Flavonoid	chr5:18301600	chr5	18301600	18Mb	3.177e-12
cmp0906	Luteolin 7-O-glucoside	Flavonoid	chr2:31504468	chr2	31504468	31Mb	4.62553e-12
cmp0906	Luteolin 7-O-glucoside	Flavonoid	chr5:927621	chr5	927621	0Mb	5.3991e-12
cmp0906	Luteolin 7-O-glucoside	Flavonoid	chr2:6266583	chr2	6266583	6Mb	6.86274e-12
cmp0906	Luteolin 7-O-glucoside	Flavonoid	chr5:23284761	chr5	23284761	23Mb	7.05748e-12
cmp0906	Luteolin 7-O-glucoside	Flavonoid	chr10:6256111	chr10	6256111	6Mb	7.35019e-12
cmp0906	Luteolin 7-O-glucoside	Flavonoid	chr9:11534500	chr9	11534500	11Mb	9.00365e-12
cmp0906	Luteolin 7-O-glucoside	Flavonoid	chr3:26860554	chr3	26860554	26Mb	9.19626e-12
cmp0906	Luteolin 7-O-glucoside	Flavonoid	chr2:37489837	chr2	37489837	37Mb	9.67139e-12
cmp0906	Luteolin 7-O-glucoside	Flavonoid	chr9:5062274	chr9	5062274	5Mb	1.08332e-11
cmp0906	Luteolin 7-O-glucoside	Flavonoid	chr1:3123170	chr1	3123170	3Mb	1.15372e-11
cmp0906	Luteolin 7-O-glucoside	Flavonoid	chr9:9801843	chr9	9801843	9Mb	1.18623e-11
cmp0906	Luteolin 7-O-glucoside	Flavonoid	chr4:29063919	chr4	29063919	29Mb	1.25749e-11
cmp0906	Luteolin 7-O-glucoside	Flavonoid	chr3:11753585	chr3	11753585	11Mb	1.27859e-11
cmp0906	Luteolin 7-O-glucoside	Flavonoid	chr9:4648295	chr9	4648295	4Mb	1.43129e-11
cmp0906	Luteolin 7-O-glucoside	Flavonoid	chr4:13605281	chr4	13605281	13Mb	1.44031e-11
cmp0906	Luteolin 7-O-glucoside	Flavonoid	chr2:5740030	chr2	5740030	5Mb	1.55324e-11
cmp0906	Luteolin 7-O-glucoside	Flavonoid	chr5:4156251	chr5	4156251	4Mb	1.60628e-11
cmp0906	Luteolin 7-O-glucoside	Flavonoid	chr6:13704762	chr6	13704762	13Mb	1.63638e-11
cmp0906	Luteolin 7-O-glucoside	Flavonoid	chr7:20033109	chr7	20033109	20Mb	1.65303e-11
cmp0906	Luteolin 7-O-glucoside	Flavonoid	chr9:31960139	chr9	31960139	31Mb	1.71139e-11
cmp0906	Luteolin 7-O-glucoside	Flavonoid	chr7:6437366	chr7	6437366	6Mb	1.92031e-11
cmp0906	Luteolin 7-O-glucoside	Flavonoid	chr2:13276394	chr2	13276394	13Mb	2.01239e-11
cmp0906	Luteolin 7-O-glucoside	Flavonoid	chr2:49821046	chr2	49821046	49Mb	2.0359e-11
cmp0906	Luteolin 7-O-glucoside	Flavonoid	chr2:25374005	chr2	25374005	25Mb	2.06184e-11
cmp0906	Luteolin 7-O-glucoside	Flavonoid	chr5:13371058	chr5	13371058	13Mb	2.0644e-11
cmp0906	Luteolin 7-O-glucoside	Flavonoid	chr5:21407573	chr5	21407573	21Mb	2.10944e-11
cmp0906	Luteolin 7-O-glucoside	Flavonoid	chr1:14572117	chr1	14572117	14Mb	2.35939e-11
cmp0906	Luteolin 7-O-glucoside	Flavonoid	chr10:8154733	chr10	8154733	8Mb	2.4055e-11
cmp0906	Luteolin 7-O-glucoside	Flavonoid	chr3:28577710	chr3	28577710	28Mb	2.65534e-11
cmp0906	Luteolin 7-O-glucoside	Flavonoid	chr5:45658888	chr5	45658888	45Mb	2.80614e-11
cmp0906	Luteolin 7-O-glucoside	Flavonoid	chr7:17613873	chr7	17613873	17Mb	3.02376e-11
cmp0906	Luteolin 7-O-glucoside	Flavonoid	chr2:19061354	chr2	19061354	19Mb	3.12938e-11
cmp0906	Luteolin 7-O-glucoside	Flavonoid	chr1:27715975	chr1	27715975	27Mb	3.14339e-11
cmp0906	Luteolin 7-O-glucoside	Flavonoid	chr3:30298214	chr3	30298214	30Mb	3.4247e-11
cmp0906	Luteolin 7-O-glucoside	Flavonoid	chr8:17409199	chr8	17409199	17Mb	3.42594e-11
cmp0906	Luteolin 7-O-glucoside	Flavonoid	chr7:15580606	chr7	15580606	15Mb	3.92813e-11
cmp0906	Luteolin 7-O-glucoside	Flavonoid	chr3:16117099	chr3	16117099	16Mb	4.06196e-11
cmp0906	Luteolin 7-O-glucoside	Flavonoid	chr5:48779890	chr5	48779890	48Mb	4.07337e-11
cmp0906	Luteolin 7-O-glucoside	Flavonoid	chr2:28255126	chr2	28255126	28Mb	4.55624e-11
cmp0906	Luteolin 7-O-glucoside	Flavonoid	chr5:36364346	chr5	36364346	36Mb	4.55779e-11
cmp0906	Luteolin 7-O-glucoside	Flavonoid	chr6:9754825	chr6	9754825	9Mb	4.69949e-11
cmp0906	Luteolin 7-O-glucoside	Flavonoid	chr1:1798261	chr1	1798261	1Mb	4.76731e-11
cmp0906	Luteolin 7-O-glucoside	Flavonoid	chr1:1332708	chr1	1332708	1Mb	5.00172e-11
cmp0906	Luteolin 7-O-glucoside	Flavonoid	chr3:5599160	chr3	5599160	5Mb	5.07443e-11
cmp0906	Luteolin 7-O-glucoside	Flavonoid	chr7:14999508	chr7	14999508	14Mb	5.52038e-11
cmp0906	Luteolin 7-O-glucoside	Flavonoid	chr4:4476798	chr4	4476798	4Mb	6.11212e-11
cmp0906	Luteolin 7-O-glucoside	Flavonoid	chr1:31324288	chr1	31324288	31Mb	6.50385e-11
cmp0906	Luteolin 7-O-glucoside	Flavonoid	chr9:19980573	chr9	19980573	19Mb	6.59671e-11
cmp0906	Luteolin 7-O-glucoside	Flavonoid	chr5:45390614	chr5	45390614	45Mb	7.03943e-11
cmp0906	Luteolin 7-O-glucoside	Flavonoid	chr2:7206495	chr2	7206495	7Mb	7.27919e-11
cmp0906	Luteolin 7-O-glucoside	Flavonoid	chr6:11073129	chr6	11073129	11Mb	7.7998e-11
cmp0906	Luteolin 7-O-glucoside	Flavonoid	chr2:50507065	chr2	50507065	50Mb	8.04585e-11
cmp0906	Luteolin 7-O-glucoside	Flavonoid	chr9:19209513	chr9	19209513	19Mb	8.06332e-11
cmp0906	Luteolin 7-O-glucoside	Flavonoid	chr3:6633379	chr3	6633379	6Mb	9.12741e-11
cmp0906	Luteolin 7-O-glucoside	Flavonoid	chr2:9785447	chr2	9785447	9Mb	9.97877e-11
cmp0906	Luteolin 7-O-glucoside	Flavonoid	chr2:15985966	chr2	15985966	15Mb	1.02336e-10
cmp0906	Luteolin 7-O-glucoside	Flavonoid	chr6:1254364	chr6	1254364	1Mb	1.13845e-10
cmp0906	Luteolin 7-O-glucoside	Flavonoid	chr2:15825896	chr2	15825896	15Mb	1.17907e-10
cmp0906	Luteolin 7-O-glucoside	Flavonoid	chr3:5651673	chr3	5651673	5Mb	1.22103e-10
cmp0906	Luteolin 7-O-glucoside	Flavonoid	chr1:2096295	chr1	2096295	2Mb	1.47201e-10
cmp0906	Luteolin 7-O-glucoside	Flavonoid	chr7:11417764	chr7	11417764	11Mb	1.60123e-10
cmp0906	Luteolin 7-O-glucoside	Flavonoid	chr9:10821002	chr9	10821002	10Mb	1.64382e-10
cmp0906	Luteolin 7-O-glucoside	Flavonoid	chr3:19748946	chr3	19748946	19Mb	1.67062e-10
cmp0906	Luteolin 7-O-glucoside	Flavonoid	chr3:14033115	chr3	14033115	14Mb	1.83097e-10
cmp0906	Luteolin 7-O-glucoside	Flavonoid	chr5:43743088	chr5	43743088	43Mb	2.01629e-10
cmp0906	Luteolin 7-O-glucoside	Flavonoid	chr7:22147392	chr7	22147392	22Mb	2.0835e-10
cmp0906	Luteolin 7-O-glucoside	Flavonoid	chr2:31407465	chr2	31407465	31Mb	2.11555e-10
cmp0906	Luteolin 7-O-glucoside	Flavonoid	chr6:8582535	chr6	8582535	8Mb	2.17764e-10
cmp0906	Luteolin 7-O-glucoside	Flavonoid	chr5:18904634	chr5	18904634	18Mb	2.27915e-10
cmp0906	Luteolin 7-O-glucoside	Flavonoid	chr2:14269190	chr2	14269190	14Mb	2.2817e-10
cmp0906	Luteolin 7-O-glucoside	Flavonoid	chr6:8519758	chr6	8519758	8Mb	2.29305e-10
cmp0906	Luteolin 7-O-glucoside	Flavonoid	chr3:14031893	chr3	14031893	14Mb	2.33681e-10
cmp0906	Luteolin 7-O-glucoside	Flavonoid	chr1:14078091	chr1	14078091	14Mb	2.42791e-10
cmp0906	Luteolin 7-O-glucoside	Flavonoid	chr4:2660414	chr4	2660414	2Mb	2.43135e-10
cmp0906	Luteolin 7-O-glucoside	Flavonoid	chr3:4565104	chr3	4565104	4Mb	2.49608e-10
cmp0906	Luteolin 7-O-glucoside	Flavonoid	chr2:13757491	chr2	13757491	13Mb	2.66392e-10
cmp0906	Luteolin 7-O-glucoside	Flavonoid	chr2:49006037	chr2	49006037	49Mb	2.6992e-10
cmp0906	Luteolin 7-O-glucoside	Flavonoid	chr5:24928910	chr5	24928910	24Mb	2.71596e-10
cmp0906	Luteolin 7-O-glucoside	Flavonoid	chr6:5448881	chr6	5448881	5Mb	2.76651e-10
cmp0906	Luteolin 7-O-glucoside	Flavonoid	chr4:11553562	chr4	11553562	11Mb	2.77681e-10
cmp0906	Luteolin 7-O-glucoside	Flavonoid	chr7:13556164	chr7	13556164	13Mb	3.20281e-10
cmp0906	Luteolin 7-O-glucoside	Flavonoid	chr8:609318	chr8	609318	0Mb	3.22697e-10
cmp0906	Luteolin 7-O-glucoside	Flavonoid	chr2:45727719	chr2	45727719	45Mb	3.26641e-10
cmp0906	Luteolin 7-O-glucoside	Flavonoid	chr4:11479322	chr4	11479322	11Mb	3.29235e-10
cmp0906	Luteolin 7-O-glucoside	Flavonoid	chr4:8751940	chr4	8751940	8Mb	3.39158e-10
cmp0906	Luteolin 7-O-glucoside	Flavonoid	chr2:52628106	chr2	52628106	52Mb	3.486e-10
cmp0906	Luteolin 7-O-glucoside	Flavonoid	chr9:22471355	chr9	22471355	22Mb	3.63792e-10
cmp0906	Luteolin 7-O-glucoside	Flavonoid	chr9:9304090	chr9	9304090	9Mb	3.9898e-10
cmp0906	Luteolin 7-O-glucoside	Flavonoid	chr5:9553425	chr5	9553425	9Mb	4.2378e-10
cmp0906	Luteolin 7-O-glucoside	Flavonoid	chr3:16123134	chr3	16123134	16Mb	4.32514e-10
cmp0906	Luteolin 7-O-glucoside	Flavonoid	chr7:11244850	chr7	11244850	11Mb	4.38084e-10
cmp0906	Luteolin 7-O-glucoside	Flavonoid	chr7:1335656	chr7	1335656	1Mb	4.51635e-10
cmp0906	Luteolin 7-O-glucoside	Flavonoid	chr2:6031513	chr2	6031513	6Mb	4.54883e-10
cmp0906	Luteolin 7-O-glucoside	Flavonoid	chr3:1482310	chr3	1482310	1Mb	4.56384e-10
cmp0906	Luteolin 7-O-glucoside	Flavonoid	chr3:1465202	chr3	1465202	1Mb	4.61968e-10
cmp0906	Luteolin 7-O-glucoside	Flavonoid	chr7:2060253	chr7	2060253	2Mb	4.89687e-10
cmp0906	Luteolin 7-O-glucoside	Flavonoid	chr2:24056872	chr2	24056872	24Mb	5.12976e-10
cmp0906	Luteolin 7-O-glucoside	Flavonoid	chr2:35562306	chr2	35562306	35Mb	5.19203e-10
cmp0906	Luteolin 7-O-glucoside	Flavonoid	chr1:28182556	chr1	28182556	28Mb	5.43544e-10
cmp0906	Luteolin 7-O-glucoside	Flavonoid	chr8:3072005	chr8	3072005	3Mb	5.49674e-10
cmp0906	Luteolin 7-O-glucoside	Flavonoid	chr2:3436297	chr2	3436297	3Mb	5.6765e-10
cmp0906	Luteolin 7-O-glucoside	Flavonoid	chr10:11157073	chr10	11157073	11Mb	5.67941e-10
cmp0906	Luteolin 7-O-glucoside	Flavonoid	chr6:13282370	chr6	13282370	13Mb	6.26866e-10
cmp0906	Luteolin 7-O-glucoside	Flavonoid	chr5:43405584	chr5	43405584	43Mb	7.36398e-10
cmp0906	Luteolin 7-O-glucoside	Flavonoid	chr4:11357171	chr4	11357171	11Mb	7.46134e-10
cmp0906	Luteolin 7-O-glucoside	Flavonoid	chr6:10473262	chr6	10473262	10Mb	7.89101e-10
cmp0906	Luteolin 7-O-glucoside	Flavonoid	chr9:21052122	chr9	21052122	21Mb	8.15249e-10
cmp0906	Luteolin 7-O-glucoside	Flavonoid	chr5:19545942	chr5	19545942	19Mb	8.15469e-10
cmp0906	Luteolin 7-O-glucoside	Flavonoid	chr2:52892191	chr2	52892191	52Mb	9.71068e-10
cmp0906	Luteolin 7-O-glucoside	Flavonoid	chr4:22667593	chr4	22667593	22Mb	9.83989e-10
cmp0906	Luteolin 7-O-glucoside	Flavonoid	chr7:21769065	chr7	21769065	21Mb	9.90146e-10
cmp0906	Luteolin 7-O-glucoside	Flavonoid	chr4:690826	chr4	690826	0Mb	9.98042e-10
cmp0906	Luteolin 7-O-glucoside	Flavonoid	chr3:2970224	chr3	2970224	2Mb	1.04373e-09
cmp0906	Luteolin 7-O-glucoside	Flavonoid	chr6:7723151	chr6	7723151	7Mb	1.08251e-09
cmp0906	Luteolin 7-O-glucoside	Flavonoid	chr4:17628042	chr4	17628042	17Mb	1.1265e-09
cmp0906	Luteolin 7-O-glucoside	Flavonoid	chr1:2007411	chr1	2007411	2Mb	1.13e-09
cmp0906	Luteolin 7-O-glucoside	Flavonoid	chr10:9077202	chr10	9077202	9Mb	1.16909e-09
cmp0906	Luteolin 7-O-glucoside	Flavonoid	chr6:4105762	chr6	4105762	4Mb	1.30922e-09
cmp0906	Luteolin 7-O-glucoside	Flavonoid	chr9:9066325	chr9	9066325	9Mb	1.37932e-09
cmp0906	Luteolin 7-O-glucoside	Flavonoid	chr3:11982545	chr3	11982545	11Mb	1.47581e-09
cmp0906	Luteolin 7-O-glucoside	Flavonoid	chr5:15779964	chr5	15779964	15Mb	1.52562e-09
cmp0906	Luteolin 7-O-glucoside	Flavonoid	chr3:1549098	chr3	1549098	1Mb	1.55794e-09
cmp0906	Luteolin 7-O-glucoside	Flavonoid	chr8:7168233	chr8	7168233	7Mb	1.57411e-09
cmp0906	Luteolin 7-O-glucoside	Flavonoid	chr4:24107146	chr4	24107146	24Mb	1.58452e-09
cmp0906	Luteolin 7-O-glucoside	Flavonoid	chr4:19359941	chr4	19359941	19Mb	1.5949e-09
cmp0906	Luteolin 7-O-glucoside	Flavonoid	chr6:5441983	chr6	5441983	5Mb	1.73189e-09
cmp0906	Luteolin 7-O-glucoside	Flavonoid	chr3:2925178	chr3	2925178	2Mb	1.73263e-09
cmp0906	Luteolin 7-O-glucoside	Flavonoid	chr7:4944839	chr7	4944839	4Mb	1.76046e-09
cmp0906	Luteolin 7-O-glucoside	Flavonoid	chr2:15857389	chr2	15857389	15Mb	1.79817e-09
cmp0906	Luteolin 7-O-glucoside	Flavonoid	chr8:5118747	chr8	5118747	5Mb	1.82576e-09
cmp0906	Luteolin 7-O-glucoside	Flavonoid	chr3:15481086	chr3	15481086	15Mb	1.92398e-09
cmp0906	Luteolin 7-O-glucoside	Flavonoid	chr3:2941989	chr3	2941989	2Mb	1.96525e-09
cmp0906	Luteolin 7-O-glucoside	Flavonoid	chr2:49540690	chr2	49540690	49Mb	1.97653e-09
cmp0906	Luteolin 7-O-glucoside	Flavonoid	chr6:12101422	chr6	12101422	12Mb	2.07311e-09
cmp0906	Luteolin 7-O-glucoside	Flavonoid	chr1:7254491	chr1	7254491	7Mb	2.07392e-09
cmp0906	Luteolin 7-O-glucoside	Flavonoid	chr9:36426742	chr9	36426742	36Mb	2.07568e-09
cmp0906	Luteolin 7-O-glucoside	Flavonoid	chr9:14146872	chr9	14146872	14Mb	2.12532e-09
cmp0906	Luteolin 7-O-glucoside	Flavonoid	chr2:8263870	chr2	8263870	8Mb	2.13765e-09
cmp0906	Luteolin 7-O-glucoside	Flavonoid	chr8:8158196	chr8	8158196	8Mb	2.1569e-09
cmp0906	Luteolin 7-O-glucoside	Flavonoid	chr4:4567696	chr4	4567696	4Mb	2.3947e-09
cmp0906	Luteolin 7-O-glucoside	Flavonoid	chr5:17186031	chr5	17186031	17Mb	2.59134e-09
cmp0906	Luteolin 7-O-glucoside	Flavonoid	chr9:3817002	chr9	3817002	3Mb	2.73585e-09
cmp0906	Luteolin 7-O-glucoside	Flavonoid	chr4:26225609	chr4	26225609	26Mb	2.87886e-09
cmp0906	Luteolin 7-O-glucoside	Flavonoid	chr9:10030303	chr9	10030303	10Mb	3.06322e-09
cmp0906	Luteolin 7-O-glucoside	Flavonoid	chr5:49212993	chr5	49212993	49Mb	3.07538e-09
cmp0906	Luteolin 7-O-glucoside	Flavonoid	chr9:9847987	chr9	9847987	9Mb	3.19236e-09
cmp0906	Luteolin 7-O-glucoside	Flavonoid	chr9:16188349	chr9	16188349	16Mb	3.34132e-09
cmp0906	Luteolin 7-O-glucoside	Flavonoid	chr1:28400816	chr1	28400816	28Mb	3.43987e-09
cmp0906	Luteolin 7-O-glucoside	Flavonoid	chr2:686546	chr2	686546	0Mb	3.56503e-09
cmp0906	Luteolin 7-O-glucoside	Flavonoid	chr1:6484143	chr1	6484143	6Mb	3.60436e-09
cmp0906	Luteolin 7-O-glucoside	Flavonoid	chr5:42709899	chr5	42709899	42Mb	3.66028e-09
cmp0906	Luteolin 7-O-glucoside	Flavonoid	chr6:11606190	chr6	11606190	11Mb	3.69825e-09
cmp0906	Luteolin 7-O-glucoside	Flavonoid	chr1:29477639	chr1	29477639	29Mb	3.72434e-09
cmp0906	Luteolin 7-O-glucoside	Flavonoid	chr1:18474863	chr1	18474863	18Mb	3.92491e-09
cmp0906	Luteolin 7-O-glucoside	Flavonoid	chr1:16502774	chr1	16502774	16Mb	4.51559e-09
cmp0906	Luteolin 7-O-glucoside	Flavonoid	chr9:2854725	chr9	2854725	2Mb	4.52792e-09
cmp0906	Luteolin 7-O-glucoside	Flavonoid	chr9:16601249	chr9	16601249	16Mb	4.91622e-09
cmp0906	Luteolin 7-O-glucoside	Flavonoid	chr9:39496432	chr9	39496432	39Mb	4.96115e-09
cmp0906	Luteolin 7-O-glucoside	Flavonoid	chr2:1366501	chr2	1366501	1Mb	5.26684e-09
cmp0906	Luteolin 7-O-glucoside	Flavonoid	chr1:3563749	chr1	3563749	3Mb	5.65565e-09
cmp0906	Luteolin 7-O-glucoside	Flavonoid	chr1:27792546	chr1	27792546	27Mb	5.67109e-09
cmp0906	Luteolin 7-O-glucoside	Flavonoid	chr3:14051009	chr3	14051009	14Mb	5.92376e-09
cmp0906	Luteolin 7-O-glucoside	Flavonoid	chr2:31854072	chr2	31854072	31Mb	6.12254e-09
cmp0906	Luteolin 7-O-glucoside	Flavonoid	chr4:29031808	chr4	29031808	29Mb	6.29762e-09
cmp0906	Luteolin 7-O-glucoside	Flavonoid	chr2:48856112	chr2	48856112	48Mb	6.36724e-09
cmp0906	Luteolin 7-O-glucoside	Flavonoid	chr2:23993281	chr2	23993281	23Mb	6.4283e-09
cmp0906	Luteolin 7-O-glucoside	Flavonoid	chr3:17350387	chr3	17350387	17Mb	6.6256e-09
cmp0906	Luteolin 7-O-glucoside	Flavonoid	chr5:36162475	chr5	36162475	36Mb	7.05727e-09
cmp0906	Luteolin 7-O-glucoside	Flavonoid	chr3:1598678	chr3	1598678	1Mb	7.13663e-09
cmp0906	Luteolin 7-O-glucoside	Flavonoid	chr9:10515578	chr9	10515578	10Mb	7.19173e-09
cmp0906	Luteolin 7-O-glucoside	Flavonoid	chr2:47511462	chr2	47511462	47Mb	7.28801e-09
cmp0906	Luteolin 7-O-glucoside	Flavonoid	chr2:43663422	chr2	43663422	43Mb	7.96269e-09
cmp0906	Luteolin 7-O-glucoside	Flavonoid	chr5:43994998	chr5	43994998	43Mb	8.65138e-09
cmp0906	Luteolin 7-O-glucoside	Flavonoid	chr5:510700	chr5	510700	0Mb	8.77214e-09
cmp0906	Luteolin 7-O-glucoside	Flavonoid	chr7:1602668	chr7	1602668	1Mb	9.21304e-09
cmp0906	Luteolin 7-O-glucoside	Flavonoid	chr5:20135254	chr5	20135254	20Mb	9.32025e-09
cmp0906	Luteolin 7-O-glucoside	Flavonoid	chr5:22428402	chr5	22428402	22Mb	1.01903e-08
cmp0906	Luteolin 7-O-glucoside	Flavonoid	chr2:6438631	chr2	6438631	6Mb	1.02173e-08
cmp0906	Luteolin 7-O-glucoside	Flavonoid	chr9:34799840	chr9	34799840	34Mb	1.04199e-08
cmp0906	Luteolin 7-O-glucoside	Flavonoid	chr2:8311449	chr2	8311449	8Mb	1.06987e-08
cmp0906	Luteolin 7-O-glucoside	Flavonoid	chr3:17158428	chr3	17158428	17Mb	1.10552e-08
cmp0906	Luteolin 7-O-glucoside	Flavonoid	chr6:3267784	chr6	3267784	3Mb	1.11597e-08
cmp0906	Luteolin 7-O-glucoside	Flavonoid	chr5:47901929	chr5	47901929	47Mb	1.12472e-08
cmp0906	Luteolin 7-O-glucoside	Flavonoid	chr6:12408286	chr6	12408286	12Mb	1.13087e-08
cmp0906	Luteolin 7-O-glucoside	Flavonoid	chr4:25671290	chr4	25671290	25Mb	1.15344e-08
cmp0906	Luteolin 7-O-glucoside	Flavonoid	chr1:3762379	chr1	3762379	3Mb	1.15588e-08
cmp0906	Luteolin 7-O-glucoside	Flavonoid	chr2:37076218	chr2	37076218	37Mb	1.17987e-08
cmp0906	Luteolin 7-O-glucoside	Flavonoid	chr2:40371551	chr2	40371551	40Mb	1.18766e-08
cmp0906	Luteolin 7-O-glucoside	Flavonoid	chr2:12048211	chr2	12048211	12Mb	1.19135e-08
cmp0906	Luteolin 7-O-glucoside	Flavonoid	chr7:21947889	chr7	21947889	21Mb	1.3049e-08
cmp0906	Luteolin 7-O-glucoside	Flavonoid	chr2:8568031	chr2	8568031	8Mb	1.34721e-08
cmp0906	Luteolin 7-O-glucoside	Flavonoid	chr9:34656623	chr9	34656623	34Mb	1.35809e-08
cmp0906	Luteolin 7-O-glucoside	Flavonoid	chr1:27872833	chr1	27872833	27Mb	1.37046e-08
cmp0906	Luteolin 7-O-glucoside	Flavonoid	chr1:13281037	chr1	13281037	13Mb	1.38486e-08
cmp0906	Luteolin 7-O-glucoside	Flavonoid	chr1:12044927	chr1	12044927	12Mb	1.42028e-08
cmp0906	Luteolin 7-O-glucoside	Flavonoid	chr2:30718831	chr2	30718831	30Mb	1.42652e-08
cmp0906	Luteolin 7-O-glucoside	Flavonoid	chr8:17162639	chr8	17162639	17Mb	1.47435e-08
cmp0906	Luteolin 7-O-glucoside	Flavonoid	chr2:38326081	chr2	38326081	38Mb	1.60022e-08
cmp0906	Luteolin 7-O-glucoside	Flavonoid	chr5:129283	chr5	129283	0Mb	1.64204e-08
cmp0906	Luteolin 7-O-glucoside	Flavonoid	chr2:8246858	chr2	8246858	8Mb	1.77073e-08
cmp0906	Luteolin 7-O-glucoside	Flavonoid	chr4:18462875	chr4	18462875	18Mb	1.82064e-08
cmp0906	Luteolin 7-O-glucoside	Flavonoid	chr7:6659577	chr7	6659577	6Mb	1.84804e-08
cmp0906	Luteolin 7-O-glucoside	Flavonoid	chr6:10412333	chr6	10412333	10Mb	1.91728e-08
cmp0906	Luteolin 7-O-glucoside	Flavonoid	chr2:17335111	chr2	17335111	17Mb	1.98401e-08
cmp0906	Luteolin 7-O-glucoside	Flavonoid	chr3:21380810	chr3	21380810	21Mb	2.06276e-08
cmp0906	Luteolin 7-O-glucoside	Flavonoid	chr2:6686504	chr2	6686504	6Mb	2.07266e-08
cmp0906	Luteolin 7-O-glucoside	Flavonoid	chr1:10652595	chr1	10652595	10Mb	2.10564e-08
cmp0906	Luteolin 7-O-glucoside	Flavonoid	chr9:1716917	chr9	1716917	1Mb	2.33699e-08
cmp0906	Luteolin 7-O-glucoside	Flavonoid	chr2:26458896	chr2	26458896	26Mb	2.62261e-08
cmp0906	Luteolin 7-O-glucoside	Flavonoid	chr9:9012417	chr9	9012417	9Mb	2.83538e-08
cmp0906	Luteolin 7-O-glucoside	Flavonoid	chr3:28875892	chr3	28875892	28Mb	2.84301e-08
cmp0906	Luteolin 7-O-glucoside	Flavonoid	chr9:20785757	chr9	20785757	20Mb	2.89986e-08
cmp0906	Luteolin 7-O-glucoside	Flavonoid	chr7:13281890	chr7	13281890	13Mb	2.90284e-08
cmp0906	Luteolin 7-O-glucoside	Flavonoid	chr2:39506973	chr2	39506973	39Mb	2.90381e-08
cmp0906	Luteolin 7-O-glucoside	Flavonoid	chr7:15002909	chr7	15002909	15Mb	2.97368e-08
cmp0906	Luteolin 7-O-glucoside	Flavonoid	chr1:777380	chr1	777380	0Mb	3.08426e-08
cmp0906	Luteolin 7-O-glucoside	Flavonoid	chr1:11335983	chr1	11335983	11Mb	3.09891e-08
cmp0906	Luteolin 7-O-glucoside	Flavonoid	chr1:11016191	chr1	11016191	11Mb	3.11413e-08
cmp0906	Luteolin 7-O-glucoside	Flavonoid	chr5:657993	chr5	657993	0Mb	3.13183e-08
cmp0906	Luteolin 7-O-glucoside	Flavonoid	chr1:20670425	chr1	20670425	20Mb	3.13609e-08
cmp0906	Luteolin 7-O-glucoside	Flavonoid	chr2:16061557	chr2	16061557	16Mb	3.17853e-08
cmp0906	Luteolin 7-O-glucoside	Flavonoid	chr1:6582142	chr1	6582142	6Mb	3.26435e-08
cmp0906	Luteolin 7-O-glucoside	Flavonoid	chr1:30954008	chr1	30954008	30Mb	3.36931e-08
cmp0906	Luteolin 7-O-glucoside	Flavonoid	chr9:11188349	chr9	11188349	11Mb	3.40097e-08
cmp0906	Luteolin 7-O-glucoside	Flavonoid	chr3:9197743	chr3	9197743	9Mb	3.58356e-08
cmp0906	Luteolin 7-O-glucoside	Flavonoid	chr4:23637438	chr4	23637438	23Mb	3.61554e-08
cmp0906	Luteolin 7-O-glucoside	Flavonoid	chr9:4266352	chr9	4266352	4Mb	3.61998e-08
cmp0906	Luteolin 7-O-glucoside	Flavonoid	chr4:16904275	chr4	16904275	16Mb	3.67466e-08
cmp0906	Luteolin 7-O-glucoside	Flavonoid	chr7:13425993	chr7	13425993	13Mb	3.70895e-08
cmp0906	Luteolin 7-O-glucoside	Flavonoid	chr7:13379159	chr7	13379159	13Mb	3.76901e-08
cmp0906	Luteolin 7-O-glucoside	Flavonoid	chr9:18982972	chr9	18982972	18Mb	3.82306e-08
cmp0906	Luteolin 7-O-glucoside	Flavonoid	chr2:20037972	chr2	20037972	20Mb	3.91269e-08
cmp0906	Luteolin 7-O-glucoside	Flavonoid	chr4:12187247	chr4	12187247	12Mb	3.98954e-08
cmp0906	Luteolin 7-O-glucoside	Flavonoid	chr2:32117024	chr2	32117024	32Mb	4.08155e-08
cmp0906	Luteolin 7-O-glucoside	Flavonoid	chr2:9467308	chr2	9467308	9Mb	4.11604e-08
cmp0906	Luteolin 7-O-glucoside	Flavonoid	chr3:3117223	chr3	3117223	3Mb	4.13699e-08
cmp0906	Luteolin 7-O-glucoside	Flavonoid	chr9:11778337	chr9	11778337	11Mb	4.14594e-08
cmp0041	Unknown	Unknown	chr2:26793818	chr2	26793818	26Mb	3.31426e-13
cmp0041	Unknown	Unknown	chr2:36801393	chr2	36801393	36Mb	1.42481e-09
cmp0041	Unknown	Unknown	chr1:4155888	chr1	4155888	4Mb	2.22352e-09
cmp0041	Unknown	Unknown	chr10:3437648	chr10	3437648	3Mb	3.18255e-09
cmp0041	Unknown	Unknown	chr1:16770141	chr1	16770141	16Mb	3.501e-09
cmp0041	Unknown	Unknown	chr1:17925803	chr1	17925803	17Mb	4.107e-09
cmp0041	Unknown	Unknown	chr8:8224010	chr8	8224010	8Mb	1.51456e-08
cmp0041	Unknown	Unknown	chr10:10700439	chr10	10700439	10Mb	1.63627e-08
cmp0041	Unknown	Unknown	chr8:3353994	chr8	3353994	3Mb	1.9142e-08
cmp0041	Unknown	Unknown	chr5:10337350	chr5	10337350	10Mb	2.25241e-08
cmp0041	Unknown	Unknown	chr6:17586511	chr6	17586511	17Mb	3.51627e-08
cmp0718	iP9G	Nucleic acid derivative	chr2:45894985	chr2	45894985	45Mb	2.11021e-13
cmp0718	iP9G	Nucleic acid derivative	chr7:3605026	chr7	3605026	3Mb	3.01972e-12
cmp0718	iP9G	Nucleic acid derivative	chr6:19338896	chr6	19338896	19Mb	3.59762e-11
cmp0718	iP9G	Nucleic acid derivative	chr2:48125728	chr2	48125728	48Mb	1.51694e-10
cmp0718	iP9G	Nucleic acid derivative	chr4:2199374	chr4	2199374	2Mb	5.19233e-10
cmp0718	iP9G	Nucleic acid derivative	chr2:49452573	chr2	49452573	49Mb	6.53412e-10
cmp0718	iP9G	Nucleic acid derivative	chr4:28857749	chr4	28857749	28Mb	3.97186e-09
cmp0718	iP9G	Nucleic acid derivative	chr7:8174266	chr7	8174266	8Mb	4.07802e-09
cmp0718	iP9G	Nucleic acid derivative	chr2:27604487	chr2	27604487	27Mb	5.25676e-09
cmp0718	iP9G	Nucleic acid derivative	chr2:6614523	chr2	6614523	6Mb	1.62734e-08
cmp0718	iP9G	Nucleic acid derivative	chr8:9774304	chr8	9774304	9Mb	1.93711e-08
cmp0718	iP9G	Nucleic acid derivative	chr2:20989744	chr2	20989744	20Mb	2.29568e-08
cmp0718	iP9G	Nucleic acid derivative	chr9:6395722	chr9	6395722	6Mb	3.0186e-08
cmp0718	iP9G	Nucleic acid derivative	chr3:23370026	chr3	23370026	23Mb	3.03861e-08
cmp0718	iP9G	Nucleic acid derivative	chr2:6321366	chr2	6321366	6Mb	3.26452e-08
cmp0718	iP9G	Nucleic acid derivative	chr1:6887058	chr1	6887058	6Mb	3.46664e-08
cmp0718	iP9G	Nucleic acid derivative	chr3:20173378	chr3	20173378	20Mb	3.55023e-08
cmp0718	iP9G	Nucleic acid derivative	chr1:1834815	chr1	1834815	1Mb	3.83632e-08
cmp0718	iP9G	Nucleic acid derivative	chr5:34775570	chr5	34775570	34Mb	4.13216e-08
cmp0370	Unknown	Unknown	chr2:36354294	chr2	36354294	36Mb	1.43376e-09
cmp0370	Unknown	Unknown	chr2:50608675	chr2	50608675	50Mb	4.97289e-09
cmp0370	Unknown	Unknown	chr9:37201044	chr9	37201044	37Mb	5.76146e-09
cmp0370	Unknown	Unknown	chr2:36515404	chr2	36515404	36Mb	7.08522e-09
cmp0451	Unknown	Unknown	chr1:16332855	chr1	16332855	16Mb	4.2107e-12
cmp0451	Unknown	Unknown	chr4:3733701	chr4	3733701	3Mb	8.71209e-12
cmp0451	Unknown	Unknown	chr2:35743322	chr2	35743322	35Mb	9.25699e-11
cmp0451	Unknown	Unknown	chr10:15458256	chr10	15458256	15Mb	2.56236e-10
cmp0451	Unknown	Unknown	chr5:1486370	chr5	1486370	1Mb	3.12476e-10
cmp0451	Unknown	Unknown	chr1:25503637	chr1	25503637	25Mb	5.24193e-10
cmp0451	Unknown	Unknown	chr1:8421107	chr1	8421107	8Mb	5.50461e-10
cmp0451	Unknown	Unknown	chr9:22282776	chr9	22282776	22Mb	7.10799e-10
cmp0451	Unknown	Unknown	chr6:19383934	chr6	19383934	19Mb	8.96498e-10
cmp0451	Unknown	Unknown	chr10:13259683	chr10	13259683	13Mb	9.57227e-10
cmp0451	Unknown	Unknown	chr5:32183966	chr5	32183966	32Mb	1.07486e-09
cmp0451	Unknown	Unknown	chr2:2069835	chr2	2069835	2Mb	1.96606e-09
cmp0451	Unknown	Unknown	chr2:4925143	chr2	4925143	4Mb	2.12891e-09
cmp0451	Unknown	Unknown	chr2:33062272	chr2	33062272	33Mb	2.51792e-09
cmp0451	Unknown	Unknown	chr3:29714567	chr3	29714567	29Mb	2.71395e-09
cmp0451	Unknown	Unknown	chr10:10567952	chr10	10567952	10Mb	4.06023e-09
cmp0451	Unknown	Unknown	chr2:42445737	chr2	42445737	42Mb	4.44145e-09
cmp0451	Unknown	Unknown	chr1:17734125	chr1	17734125	17Mb	4.66552e-09
cmp0451	Unknown	Unknown	chr4:17122234	chr4	17122234	17Mb	4.91575e-09
cmp0451	Unknown	Unknown	chr9:16719068	chr9	16719068	16Mb	5.61396e-09
cmp0451	Unknown	Unknown	chr9:35987190	chr9	35987190	35Mb	5.72622e-09
cmp0451	Unknown	Unknown	chr8:5261952	chr8	5261952	5Mb	5.77377e-09
cmp0451	Unknown	Unknown	chr10:12173207	chr10	12173207	12Mb	1.12889e-08
cmp0451	Unknown	Unknown	chr9:26243339	chr9	26243339	26Mb	1.50528e-08
cmp0451	Unknown	Unknown	chr4:19303832	chr4	19303832	19Mb	1.87565e-08
cmp0451	Unknown	Unknown	chr1:2475750	chr1	2475750	2Mb	1.95941e-08
cmp0451	Unknown	Unknown	chr3:18949827	chr3	18949827	18Mb	2.03038e-08
cmp0451	Unknown	Unknown	chr6:17387009	chr6	17387009	17Mb	2.52291e-08
cmp0451	Unknown	Unknown	chr2:34284005	chr2	34284005	34Mb	2.75544e-08
cmp0451	Unknown	Unknown	chr2:23468047	chr2	23468047	23Mb	2.86883e-08
cmp0451	Unknown	Unknown	chr1:21580774	chr1	21580774	21Mb	3.16499e-08
cmp0451	Unknown	Unknown	chr3:8380835	chr3	8380835	8Mb	3.33061e-08
cmp0451	Unknown	Unknown	chr3:2819989	chr3	2819989	2Mb	3.34428e-08
cmp0451	Unknown	Unknown	chr5:4881579	chr5	4881579	4Mb	3.48737e-08
cmp0451	Unknown	Unknown	chr9:34954524	chr9	34954524	34Mb	3.62959e-08
cmp0451	Unknown	Unknown	chr2:1418505	chr2	1418505	1Mb	3.79043e-08
cmp0451	Unknown	Unknown	chr2:6883542	chr2	6883542	6Mb	3.98511e-08
cmp0068	Unknown	Unknown	chr6:11105361	chr6	11105361	11Mb	6.76973e-11
cmp0068	Unknown	Unknown	chr6:4747207	chr6	4747207	4Mb	8.19736e-09
cmp0570	Unknown	Unknown	chr10:6246135	chr10	6246135	6Mb	6.32755e-12
cmp0570	Unknown	Unknown	chr5:8290339	chr5	8290339	8Mb	7.01789e-12
cmp0570	Unknown	Unknown	chr9:27042468	chr9	27042468	27Mb	3.90982e-11
cmp0570	Unknown	Unknown	chr4:12818491	chr4	12818491	12Mb	4.21122e-11
cmp0570	Unknown	Unknown	chr1:1916621	chr1	1916621	1Mb	4.69928e-11
cmp0570	Unknown	Unknown	chr5:4471287	chr5	4471287	4Mb	1.42719e-10
cmp0570	Unknown	Unknown	chr6:8576376	chr6	8576376	8Mb	2.87005e-10
cmp0570	Unknown	Unknown	chr9:37929612	chr9	37929612	37Mb	4.00185e-10
cmp0570	Unknown	Unknown	chr9:31675738	chr9	31675738	31Mb	5.21207e-10
cmp0570	Unknown	Unknown	chr1:3911207	chr1	3911207	3Mb	5.86921e-10
cmp0570	Unknown	Unknown	chr3:23882221	chr3	23882221	23Mb	9.42171e-10
cmp0570	Unknown	Unknown	chr2:8402573	chr2	8402573	8Mb	1.19508e-09
cmp0570	Unknown	Unknown	chr4:11589577	chr4	11589577	11Mb	1.38204e-09
cmp0570	Unknown	Unknown	chr2:50302479	chr2	50302479	50Mb	1.61481e-09
cmp0570	Unknown	Unknown	chr3:12670675	chr3	12670675	12Mb	2.72419e-09
cmp0570	Unknown	Unknown	chr10:8804062	chr10	8804062	8Mb	3.72277e-09
cmp0570	Unknown	Unknown	chr1:1448886	chr1	1448886	1Mb	4.00258e-09
cmp0570	Unknown	Unknown	chr9:39812111	chr9	39812111	39Mb	4.28835e-09
cmp0570	Unknown	Unknown	chr4:7728872	chr4	7728872	7Mb	8.41974e-09
cmp0570	Unknown	Unknown	chr6:6201096	chr6	6201096	6Mb	8.47544e-09
cmp0570	Unknown	Unknown	chr2:27803550	chr2	27803550	27Mb	8.93326e-09
cmp0570	Unknown	Unknown	chr4:20466473	chr4	20466473	20Mb	1.00609e-08
cmp0570	Unknown	Unknown	chr1:14601787	chr1	14601787	14Mb	1.2488e-08
cmp0570	Unknown	Unknown	chr2:18242430	chr2	18242430	18Mb	1.36603e-08
cmp0570	Unknown	Unknown	chr6:520659	chr6	520659	0Mb	1.40261e-08
cmp0570	Unknown	Unknown	chr6:5120315	chr6	5120315	5Mb	1.65316e-08
cmp0570	Unknown	Unknown	chr8:18347557	chr8	18347557	18Mb	1.69591e-08
cmp0570	Unknown	Unknown	chr7:943674	chr7	943674	0Mb	2.25308e-08
cmp0570	Unknown	Unknown	chr2:19625821	chr2	19625821	19Mb	2.42872e-08
cmp0570	Unknown	Unknown	chr1:11342932	chr1	11342932	11Mb	2.59849e-08
cmp0570	Unknown	Unknown	chr6:19284349	chr6	19284349	19Mb	3.95296e-08
cmp0924	Selgin O-hexoside	Flavonoid	chr2:49353795	chr2	49353795	49Mb	4.66554e-11
cmp0924	Selgin O-hexoside	Flavonoid	chr1:9960104	chr1	9960104	9Mb	1.88184e-10
cmp0924	Selgin O-hexoside	Flavonoid	chr7:19161906	chr7	19161906	19Mb	2.9464e-10
cmp0924	Selgin O-hexoside	Flavonoid	chr7:3281933	chr7	3281933	3Mb	2.06137e-09
cmp0924	Selgin O-hexoside	Flavonoid	chr7:18406012	chr7	18406012	18Mb	2.19423e-09
cmp0924	Selgin O-hexoside	Flavonoid	chr3:4992456	chr3	4992456	4Mb	2.20483e-09
cmp0924	Selgin O-hexoside	Flavonoid	chr6:20233830	chr6	20233830	20Mb	7.83145e-09
cmp0924	Selgin O-hexoside	Flavonoid	chr1:3391781	chr1	3391781	3Mb	9.88326e-09
cmp0924	Selgin O-hexoside	Flavonoid	chr3:12198694	chr3	12198694	12Mb	9.98018e-09
cmp0924	Selgin O-hexoside	Flavonoid	chr9:28096289	chr9	28096289	28Mb	1.42417e-08
cmp0924	Selgin O-hexoside	Flavonoid	chr7:5666196	chr7	5666196	5Mb	1.61523e-08
cmp0924	Selgin O-hexoside	Flavonoid	chr3:29919891	chr3	29919891	29Mb	1.67164e-08
cmp0924	Selgin O-hexoside	Flavonoid	chr9:25730258	chr9	25730258	25Mb	1.9681e-08
cmp0924	Selgin O-hexoside	Flavonoid	chr6:19203113	chr6	19203113	19Mb	2.33682e-08
cmp0924	Selgin O-hexoside	Flavonoid	chr8:4310765	chr8	4310765	4Mb	2.48606e-08
cmp0924	Selgin O-hexoside	Flavonoid	chr2:1800769	chr2	1800769	1Mb	3.42427e-08
cmp0034	Unknown	Unknown	chr6:11354201	chr6	11354201	11Mb	6.25397e-12
cmp0034	Unknown	Unknown	chr9:27847692	chr9	27847692	27Mb	6.837e-12
cmp0034	Unknown	Unknown	chr10:9793060	chr10	9793060	9Mb	6.84046e-12
cmp0034	Unknown	Unknown	chr5:48263438	chr5	48263438	48Mb	1.5516e-11
cmp0034	Unknown	Unknown	chr4:8573832	chr4	8573832	8Mb	3.36496e-11
cmp0034	Unknown	Unknown	chr2:16190180	chr2	16190180	16Mb	2.1439e-10
cmp0034	Unknown	Unknown	chr10:902048	chr10	902048	0Mb	5.10472e-10
cmp0034	Unknown	Unknown	chr5:48708021	chr5	48708021	48Mb	6.71555e-10
cmp0034	Unknown	Unknown	chr5:42552121	chr5	42552121	42Mb	7.75118e-10
cmp0034	Unknown	Unknown	chr4:4725355	chr4	4725355	4Mb	9.33272e-10
cmp0034	Unknown	Unknown	chr2:44319798	chr2	44319798	44Mb	1.16637e-09
cmp0034	Unknown	Unknown	chr3:3191315	chr3	3191315	3Mb	1.75109e-09
cmp0034	Unknown	Unknown	chr3:19481359	chr3	19481359	19Mb	2.85634e-09
cmp0034	Unknown	Unknown	chr5:47514344	chr5	47514344	47Mb	4.6312e-09
cmp0034	Unknown	Unknown	chr1:10038833	chr1	10038833	10Mb	5.76081e-09
cmp0034	Unknown	Unknown	chr7:18905793	chr7	18905793	18Mb	6.24305e-09
cmp0034	Unknown	Unknown	chr5:16630997	chr5	16630997	16Mb	6.70609e-09
cmp0034	Unknown	Unknown	chr5:38279693	chr5	38279693	38Mb	8.45132e-09
cmp0034	Unknown	Unknown	chr2:4679667	chr2	4679667	4Mb	1.43815e-08
cmp0034	Unknown	Unknown	chr5:3020366	chr5	3020366	3Mb	1.54117e-08
cmp0034	Unknown	Unknown	chr8:18836812	chr8	18836812	18Mb	2.25565e-08
cmp0034	Unknown	Unknown	chr1:3728836	chr1	3728836	3Mb	2.48341e-08
cmp0034	Unknown	Unknown	chr9:7839148	chr9	7839148	7Mb	2.95311e-08
cmp0034	Unknown	Unknown	chr5:49279338	chr5	49279338	49Mb	3.0381e-08
cmp0034	Unknown	Unknown	chr8:11414129	chr8	11414129	11Mb	3.74056e-08
cmp0386	Unknown	Unknown	chr5:11669791	chr5	11669791	11Mb	2.44685e-12
cmp0386	Unknown	Unknown	chr5:45706295	chr5	45706295	45Mb	5.70323e-12
cmp0386	Unknown	Unknown	chr6:3945105	chr6	3945105	3Mb	5.78819e-12
cmp0386	Unknown	Unknown	chr3:10542983	chr3	10542983	10Mb	1.4988e-09
cmp0386	Unknown	Unknown	chr5:10584601	chr5	10584601	10Mb	1.58662e-09
cmp0386	Unknown	Unknown	chr6:983809	chr6	983809	0Mb	3.32173e-09
cmp0386	Unknown	Unknown	chr2:26182231	chr2	26182231	26Mb	1.37148e-08
cmp0386	Unknown	Unknown	chr9:36505582	chr9	36505582	36Mb	1.68354e-08
cmp0386	Unknown	Unknown	chr3:25367400	chr3	25367400	25Mb	1.74342e-08
cmp0386	Unknown	Unknown	chr6:5412701	chr6	5412701	5Mb	1.76401e-08
cmp0386	Unknown	Unknown	chr5:48246352	chr5	48246352	48Mb	1.94439e-08
cmp0386	Unknown	Unknown	chr4:1034617	chr4	1034617	1Mb	3.96504e-08
cmp0386	Unknown	Unknown	chr1:25031051	chr1	25031051	25Mb	4.01088e-08
cmp0198	Unknown	Unknown	chr1:20668602	chr1	20668602	20Mb	2.05453e-08
cmp0950	LPC(1-acyl 18:1)	Lipid	chr7:491614	chr7	491614	0Mb	1.34675e-08
cmp0175	Unknown	Unknown	chr2:36135428	chr2	36135428	36Mb	3.92896e-12
cmp0175	Unknown	Unknown	chr5:9883559	chr5	9883559	9Mb	5.26584e-10
cmp0175	Unknown	Unknown	chr3:29420330	chr3	29420330	29Mb	2.06395e-09
cmp0175	Unknown	Unknown	chr5:3702506	chr5	3702506	3Mb	1.67155e-08
cmp0275	Unknown	Unknown	chr5:38144500	chr5	38144500	38Mb	1.2034e-13
cmp0275	Unknown	Unknown	chr2:3712165	chr2	3712165	3Mb	1.32874e-12
cmp0275	Unknown	Unknown	chr9:5150369	chr9	5150369	5Mb	2.26714e-12
cmp0275	Unknown	Unknown	chr9:1594448	chr9	1594448	1Mb	2.42209e-12
cmp0275	Unknown	Unknown	chr9:29699212	chr9	29699212	29Mb	3.015e-12
cmp0275	Unknown	Unknown	chr9:3933301	chr9	3933301	3Mb	1.45452e-11
cmp0275	Unknown	Unknown	chr9:15298002	chr9	15298002	15Mb	5.03211e-11
cmp0275	Unknown	Unknown	chr3:11509289	chr3	11509289	11Mb	1.83046e-10
cmp0275	Unknown	Unknown	chr8:16101609	chr8	16101609	16Mb	2.40482e-10
cmp0275	Unknown	Unknown	chr9:11545628	chr9	11545628	11Mb	3.72086e-10
cmp0275	Unknown	Unknown	chr5:1272230	chr5	1272230	1Mb	5.09547e-10
cmp0275	Unknown	Unknown	chr7:16293005	chr7	16293005	16Mb	7.2076e-10
cmp0275	Unknown	Unknown	chr5:35215324	chr5	35215324	35Mb	7.25136e-10
cmp0275	Unknown	Unknown	chr6:456476	chr6	456476	0Mb	8.84196e-10
cmp0275	Unknown	Unknown	chr7:22212526	chr7	22212526	22Mb	1.30099e-09
cmp0275	Unknown	Unknown	chr10:9054850	chr10	9054850	9Mb	1.315e-09
cmp0275	Unknown	Unknown	chr5:5449785	chr5	5449785	5Mb	1.57642e-09
cmp0275	Unknown	Unknown	chr2:27180238	chr2	27180238	27Mb	1.90456e-09
cmp0275	Unknown	Unknown	chr5:23329962	chr5	23329962	23Mb	2.12502e-09
cmp0275	Unknown	Unknown	chr2:32480322	chr2	32480322	32Mb	2.37745e-09
cmp0275	Unknown	Unknown	chr2:42503699	chr2	42503699	42Mb	2.51222e-09
cmp0275	Unknown	Unknown	chr4:25125718	chr4	25125718	25Mb	2.88425e-09
cmp0275	Unknown	Unknown	chr9:2913979	chr9	2913979	2Mb	3.59641e-09
cmp0275	Unknown	Unknown	chr9:22648578	chr9	22648578	22Mb	3.93363e-09
cmp0275	Unknown	Unknown	chr2:1297193	chr2	1297193	1Mb	6.92727e-09
cmp0275	Unknown	Unknown	chr4:28633132	chr4	28633132	28Mb	7.64886e-09
cmp0275	Unknown	Unknown	chr2:43695374	chr2	43695374	43Mb	7.81871e-09
cmp0275	Unknown	Unknown	chr1:19412561	chr1	19412561	19Mb	8.15945e-09
cmp0275	Unknown	Unknown	chr4:7925452	chr4	7925452	7Mb	8.69591e-09
cmp0275	Unknown	Unknown	chr1:28763140	chr1	28763140	28Mb	9.32442e-09
cmp0275	Unknown	Unknown	chr10:10792095	chr10	10792095	10Mb	9.55036e-09
cmp0275	Unknown	Unknown	chr5:2724180	chr5	2724180	2Mb	1.06702e-08
cmp0275	Unknown	Unknown	chr7:701794	chr7	701794	0Mb	1.06949e-08
cmp0275	Unknown	Unknown	chr1:1806711	chr1	1806711	1Mb	1.09313e-08
cmp0275	Unknown	Unknown	chr2:51032524	chr2	51032524	51Mb	1.23627e-08
cmp0275	Unknown	Unknown	chr8:2730544	chr8	2730544	2Mb	1.34228e-08
cmp0275	Unknown	Unknown	chr4:5488463	chr4	5488463	5Mb	1.78748e-08
cmp0275	Unknown	Unknown	chr4:554063	chr4	554063	0Mb	1.84217e-08
cmp0275	Unknown	Unknown	chr9:16594657	chr9	16594657	16Mb	1.86696e-08
cmp0275	Unknown	Unknown	chr5:24904916	chr5	24904916	24Mb	1.89099e-08
cmp0275	Unknown	Unknown	chr6:10583334	chr6	10583334	10Mb	1.98731e-08
cmp0275	Unknown	Unknown	chr6:12064283	chr6	12064283	12Mb	2.06627e-08
cmp0275	Unknown	Unknown	chr2:51526922	chr2	51526922	51Mb	2.25098e-08
cmp0275	Unknown	Unknown	chr9:36419589	chr9	36419589	36Mb	2.40852e-08
cmp0275	Unknown	Unknown	chr9:34824003	chr9	34824003	34Mb	2.65275e-08
cmp0275	Unknown	Unknown	chr7:6512022	chr7	6512022	6Mb	3.04127e-08
cmp0275	Unknown	Unknown	chr1:683918	chr1	683918	0Mb	3.15386e-08
cmp0275	Unknown	Unknown	chr2:24659214	chr2	24659214	24Mb	3.26724e-08
cmp0275	Unknown	Unknown	chr9:24768523	chr9	24768523	24Mb	3.61053e-08
cmp0362	Unknown	Unknown	chr6:5492974	chr6	5492974	5Mb	2.50098e-10
cmp0362	Unknown	Unknown	chr9:38606617	chr9	38606617	38Mb	2.71574e-10
cmp0362	Unknown	Unknown	chr1:2880761	chr1	2880761	2Mb	6.83086e-10
cmp0362	Unknown	Unknown	chr3:2112609	chr3	2112609	2Mb	1.30102e-09
cmp0362	Unknown	Unknown	chr3:3194319	chr3	3194319	3Mb	1.79772e-09
cmp0362	Unknown	Unknown	chr3:28488180	chr3	28488180	28Mb	8.20717e-09
cmp0362	Unknown	Unknown	chr6:19934616	chr6	19934616	19Mb	1.13498e-08
cmp0362	Unknown	Unknown	chr9:3340113	chr9	3340113	3Mb	1.55148e-08
cmp0362	Unknown	Unknown	chr2:52179255	chr2	52179255	52Mb	1.66298e-08
cmp0362	Unknown	Unknown	chr9:38313814	chr9	38313814	38Mb	1.6678e-08
cmp0362	Unknown	Unknown	chr8:10058138	chr8	10058138	10Mb	1.84102e-08
cmp0362	Unknown	Unknown	chr8:1822476	chr8	1822476	1Mb	2.93168e-08
cmp0362	Unknown	Unknown	chr7:17505281	chr7	17505281	17Mb	3.24077e-08
cmp0362	Unknown	Unknown	chr8:11269769	chr8	11269769	11Mb	3.95056e-08
cmp0362	Unknown	Unknown	chr7:16403571	chr7	16403571	16Mb	4.10733e-08
cmp0577	Unknown	Unknown	chr8:1819723	chr8	1819723	1Mb	6.80536e-09
cmp0635	Unknown	Unknown	chr6:19675702	chr6	19675702	19Mb	1.55608e-08
cmp0937	Xanthosine	Nucleic acid	chr7:16282026	chr7	16282026	16Mb	3.34027e-08
cmp0937	Xanthosine	Nucleic acid	chr7:17648237	chr7	17648237	17Mb	3.60805e-08
cmp0213	Unknown	Unknown	chr9:3253737	chr9	3253737	3Mb	6.15057e-09
cmp0213	Unknown	Unknown	chr9:9479108	chr9	9479108	9Mb	4.08859e-08
cmp0618	Unknown	Unknown	chr8:9017850	chr8	9017850	9Mb	2.77048e-13
cmp0618	Unknown	Unknown	chr8:10030255	chr8	10030255	10Mb	1.84752e-11
cmp0618	Unknown	Unknown	chr4:19074564	chr4	19074564	19Mb	2.68056e-10
cmp0618	Unknown	Unknown	chr1:22407663	chr1	22407663	22Mb	2.81399e-10
cmp0618	Unknown	Unknown	chr8:11331019	chr8	11331019	11Mb	3.77069e-10
cmp0618	Unknown	Unknown	chr7:19835459	chr7	19835459	19Mb	6.87339e-10
cmp0618	Unknown	Unknown	chr1:8089786	chr1	8089786	8Mb	9.2598e-10
cmp0618	Unknown	Unknown	chr3:13783929	chr3	13783929	13Mb	1.34179e-09
cmp0618	Unknown	Unknown	chr8:6541598	chr8	6541598	6Mb	3.46588e-09
cmp0618	Unknown	Unknown	chr9:35999752	chr9	35999752	35Mb	6.38657e-09
cmp0618	Unknown	Unknown	chr5:31834938	chr5	31834938	31Mb	6.47802e-09
cmp0618	Unknown	Unknown	chr1:25014885	chr1	25014885	25Mb	9.45085e-09
cmp0618	Unknown	Unknown	chr1:14132295	chr1	14132295	14Mb	2.44218e-08
cmp0618	Unknown	Unknown	chr2:9723181	chr2	9723181	9Mb	2.6387e-08
cmp0618	Unknown	Unknown	chr4:7891828	chr4	7891828	7Mb	2.6902e-08
cmp0618	Unknown	Unknown	chr1:31725607	chr1	31725607	31Mb	2.69133e-08
cmp0618	Unknown	Unknown	chr1:27896533	chr1	27896533	27Mb	3.40818e-08
cmp0618	Unknown	Unknown	chr1:15781921	chr1	15781921	15Mb	3.56208e-08
cmp0618	Unknown	Unknown	chr7:2176100	chr7	2176100	2Mb	3.8968e-08
cmp0618	Unknown	Unknown	chr3:15486719	chr3	15486719	15Mb	4.07014e-08
cmp0862	Unknown	Unknown	chr9:34252370	chr9	34252370	34Mb	4.12802e-13
cmp0862	Unknown	Unknown	chr7:11504518	chr7	11504518	11Mb	1.25207e-11
cmp0862	Unknown	Unknown	chr7:12690824	chr7	12690824	12Mb	1.67544e-10
cmp0862	Unknown	Unknown	chr10:1933437	chr10	1933437	1Mb	3.50432e-10
cmp0862	Unknown	Unknown	chr5:13527956	chr5	13527956	13Mb	1.04304e-09
cmp0862	Unknown	Unknown	chr6:928811	chr6	928811	0Mb	2.73248e-09
cmp0862	Unknown	Unknown	chr3:10055662	chr3	10055662	10Mb	4.42829e-09
cmp0862	Unknown	Unknown	chr4:18394174	chr4	18394174	18Mb	4.81171e-09
cmp0862	Unknown	Unknown	chr6:19995046	chr6	19995046	19Mb	6.8696e-09
cmp0862	Unknown	Unknown	chr5:12508079	chr5	12508079	12Mb	9.11872e-09
cmp0862	Unknown	Unknown	chr7:8748529	chr7	8748529	8Mb	9.15392e-09
cmp0862	Unknown	Unknown	chr5:33550450	chr5	33550450	33Mb	1.04041e-08
cmp0862	Unknown	Unknown	chr2:1338620	chr2	1338620	1Mb	2.56981e-08
cmp0862	Unknown	Unknown	chr8:3801780	chr8	3801780	3Mb	2.99735e-08
cmp0862	Unknown	Unknown	chr7:14186281	chr7	14186281	14Mb	3.64825e-08
cmp0753	Unknown	Unknown	chr6:11105361	chr6	11105361	11Mb	5.70491e-12
cmp0753	Unknown	Unknown	chr7:14704146	chr7	14704146	14Mb	3.14503e-11
cmp0753	Unknown	Unknown	chr5:35695778	chr5	35695778	35Mb	5.28203e-10
cmp0753	Unknown	Unknown	chr4:6407303	chr4	6407303	6Mb	1.32124e-09
cmp0753	Unknown	Unknown	chr5:47567142	chr5	47567142	47Mb	2.82047e-09
cmp0753	Unknown	Unknown	chr2:16702118	chr2	16702118	16Mb	7.35517e-09
cmp0753	Unknown	Unknown	chr6:4747207	chr6	4747207	4Mb	8.60267e-09
cmp0753	Unknown	Unknown	chr8:19608774	chr8	19608774	19Mb	1.77516e-08
cmp0753	Unknown	Unknown	chr8:734037	chr8	734037	0Mb	3.90415e-08
cmp0852	Unknown	Unknown	chr4:3966135	chr4	3966135	3Mb	2.27994e-08
cmn0018	Aconitic acid	Polyphenol	chr4:28448519	chr4	28448519	28Mb	8.80175e-10
cmn0018	Aconitic acid	Polyphenol	chr1:12929441	chr1	12929441	12Mb	7.09011e-09
cmn0018	Aconitic acid	Polyphenol	chr2:3542743	chr2	3542743	3Mb	1.16072e-08
cmn0018	Aconitic acid	Polyphenol	chr5:6322934	chr5	6322934	6Mb	1.5656e-08
cmp0617	Unknown	Unknown	chr8:9766510	chr8	9766510	9Mb	1.00491e-11
cmp0617	Unknown	Unknown	chr8:11331019	chr8	11331019	11Mb	1.50823e-11
cmp0617	Unknown	Unknown	chr8:6541598	chr8	6541598	6Mb	4.33791e-11
cmp0617	Unknown	Unknown	chr5:31834938	chr5	31834938	31Mb	1.78817e-10
cmp0617	Unknown	Unknown	chr1:22407663	chr1	22407663	22Mb	1.26929e-09
cmp0617	Unknown	Unknown	chr4:19074564	chr4	19074564	19Mb	1.33767e-09
cmp0617	Unknown	Unknown	chr2:18642374	chr2	18642374	18Mb	2.12505e-09
cmp0617	Unknown	Unknown	chr9:21736410	chr9	21736410	21Mb	2.8892e-09
cmp0617	Unknown	Unknown	chr1:8656607	chr1	8656607	8Mb	3.27571e-09
cmp0617	Unknown	Unknown	chr1:14132295	chr1	14132295	14Mb	6.43355e-09
cmp0617	Unknown	Unknown	chr2:9723181	chr2	9723181	9Mb	8.31719e-09
cmp0617	Unknown	Unknown	chr1:366651	chr1	366651	0Mb	1.8521e-08
cmp0617	Unknown	Unknown	chr7:19835459	chr7	19835459	19Mb	2.01962e-08
cmp0617	Unknown	Unknown	chr2:37099193	chr2	37099193	37Mb	2.55739e-08
cmp0617	Unknown	Unknown	chr9:35818359	chr9	35818359	35Mb	2.80746e-08
cmp0617	Unknown	Unknown	chr3:23341880	chr3	23341880	23Mb	3.48303e-08
cmp0617	Unknown	Unknown	chr1:31725607	chr1	31725607	31Mb	3.67667e-08
cmp0591	8-C-hexosyl-luteolin O-pentoside	Flavonoid	chr9:25063207	chr9	25063207	25Mb	3.66172e-10
cmp0591	8-C-hexosyl-luteolin O-pentoside	Flavonoid	chr9:25520667	chr9	25520667	25Mb	5.17143e-10
cmp0591	8-C-hexosyl-luteolin O-pentoside	Flavonoid	chr9:34977175	chr9	34977175	34Mb	2.58567e-09
cmp0591	8-C-hexosyl-luteolin O-pentoside	Flavonoid	chr9:15094595	chr9	15094595	15Mb	3.01594e-09
cmp0591	8-C-hexosyl-luteolin O-pentoside	Flavonoid	chr1:14732549	chr1	14732549	14Mb	1.11942e-08
cmp0591	8-C-hexosyl-luteolin O-pentoside	Flavonoid	chr9:15351832	chr9	15351832	15Mb	1.17226e-08
cmp0591	8-C-hexosyl-luteolin O-pentoside	Flavonoid	chr9:37404659	chr9	37404659	37Mb	1.61473e-08
cmp0591	8-C-hexosyl-luteolin O-pentoside	Flavonoid	chr7:4680579	chr7	4680579	4Mb	1.70536e-08
cmp0591	8-C-hexosyl-luteolin O-pentoside	Flavonoid	chr9:21547512	chr9	21547512	21Mb	3.78247e-08
cmp0591	8-C-hexosyl-luteolin O-pentoside	Flavonoid	chr5:2699776	chr5	2699776	2Mb	4.0685e-08
cmp0589	Unknown	Unknown	chr1:16343753	chr1	16343753	16Mb	1.33323e-11
cmp0589	Unknown	Unknown	chr3:29755214	chr3	29755214	29Mb	6.51531e-11
cmp0589	Unknown	Unknown	chr9:16707666	chr9	16707666	16Mb	2.6208e-10
cmp0589	Unknown	Unknown	chr10:12797547	chr10	12797547	12Mb	1.8173e-09
cmp0589	Unknown	Unknown	chr8:1541637	chr8	1541637	1Mb	2.43135e-09
cmp0589	Unknown	Unknown	chr2:2832114	chr2	2832114	2Mb	7.77595e-09
cmp0589	Unknown	Unknown	chr10:10462648	chr10	10462648	10Mb	1.55978e-08
cmp0589	Unknown	Unknown	chr9:6041698	chr9	6041698	6Mb	2.71906e-08
cmn0274	3-Hydroxy-glabrol	Flavonoid	chr4:24780245	chr4	24780245	24Mb	3.28318e-08
cmp0415	Unknown	Unknown	chr2:19244827	chr2	19244827	19Mb	1.70313e-12
cmp0415	Unknown	Unknown	chr1:21432448	chr1	21432448	21Mb	2.45165e-12
cmp0415	Unknown	Unknown	chr7:17581917	chr7	17581917	17Mb	1.82716e-11
cmp0415	Unknown	Unknown	chr1:23309929	chr1	23309929	23Mb	4.93181e-10
cmp0415	Unknown	Unknown	chr1:25106063	chr1	25106063	25Mb	1.37619e-09
cmp0415	Unknown	Unknown	chr4:8815349	chr4	8815349	8Mb	4.99062e-09
cmp0415	Unknown	Unknown	chr5:13640324	chr5	13640324	13Mb	7.81484e-09
cmp0415	Unknown	Unknown	chr1:11594848	chr1	11594848	11Mb	7.95391e-09
cmp0415	Unknown	Unknown	chr5:22477604	chr5	22477604	22Mb	1.12367e-08
cmp0415	Unknown	Unknown	chr7:10992044	chr7	10992044	10Mb	1.58129e-08
cmp0415	Unknown	Unknown	chr9:6608117	chr9	6608117	6Mb	2.82558e-08
cmp0415	Unknown	Unknown	chr3:23247083	chr3	23247083	23Mb	3.67127e-08
cmn0010	2-Methylglutaric acid	Polyphenol	chr2:7260407	chr2	7260407	7Mb	2.09633e-08
cmp0995	Sinapoyl O-hexoside	Polyphenol	chr2:34415617	chr2	34415617	34Mb	1.85837e-11
cmp0995	Sinapoyl O-hexoside	Polyphenol	chr5:31717774	chr5	31717774	31Mb	2.15776e-10
cmp0995	Sinapoyl O-hexoside	Polyphenol	chr9:28405227	chr9	28405227	28Mb	5.21257e-10
cmp0995	Sinapoyl O-hexoside	Polyphenol	chr10:12910529	chr10	12910529	12Mb	7.71189e-10
cmp0995	Sinapoyl O-hexoside	Polyphenol	chr1:8112828	chr1	8112828	8Mb	1.95553e-09
cmp0995	Sinapoyl O-hexoside	Polyphenol	chr8:6860373	chr8	6860373	6Mb	2.57325e-09
cmp0995	Sinapoyl O-hexoside	Polyphenol	chr2:33238335	chr2	33238335	33Mb	3.35403e-09
cmp0995	Sinapoyl O-hexoside	Polyphenol	chr9:22267504	chr9	22267504	22Mb	4.41808e-09
cmp0995	Sinapoyl O-hexoside	Polyphenol	chr1:11004926	chr1	11004926	11Mb	6.69414e-09
cmp0995	Sinapoyl O-hexoside	Polyphenol	chr1:2684911	chr1	2684911	2Mb	8.17122e-09
cmp0995	Sinapoyl O-hexoside	Polyphenol	chr8:15264162	chr8	15264162	15Mb	1.25542e-08
cmp0995	Sinapoyl O-hexoside	Polyphenol	chr10:17861524	chr10	17861524	17Mb	1.25787e-08
cmp0995	Sinapoyl O-hexoside	Polyphenol	chr8:5481440	chr8	5481440	5Mb	1.54518e-08
cmp0995	Sinapoyl O-hexoside	Polyphenol	chr10:15640871	chr10	15640871	15Mb	1.65466e-08
cmp0995	Sinapoyl O-hexoside	Polyphenol	chr8:19590235	chr8	19590235	19Mb	2.67801e-08
cmp0245	Unknown	Unknown	chr4:4761966	chr4	4761966	4Mb	5.26526e-17
cmp0245	Unknown	Unknown	chr4:4686549	chr4	4686549	4Mb	7.12965e-09
cmp0333	Unknown	Unknown	chr8:18472439	chr8	18472439	18Mb	7.14814e-10
cmp0333	Unknown	Unknown	chr2:37731096	chr2	37731096	37Mb	2.03849e-08
cmp0333	Unknown	Unknown	chr2:1498200	chr2	1498200	1Mb	2.09312e-08
cmp0333	Unknown	Unknown	chr2:1494954	chr2	1494954	1Mb	2.56824e-08
cmp0333	Unknown	Unknown	chr2:3307907	chr2	3307907	3Mb	3.24503e-08
cmp0333	Unknown	Unknown	chr6:18364944	chr6	18364944	18Mb	4.02938e-08
cmp0341	Unknown	Unknown	chr2:36447093	chr2	36447093	36Mb	2.4326e-10
cmp0341	Unknown	Unknown	chr7:18535253	chr7	18535253	18Mb	5.98117e-10
cmp0341	Unknown	Unknown	chr1:20728230	chr1	20728230	20Mb	3.75929e-09
cmp0341	Unknown	Unknown	chr5:9626272	chr5	9626272	9Mb	5.57453e-09
cmp0341	Unknown	Unknown	chr4:26896876	chr4	26896876	26Mb	3.57734e-08
cmp0002	Unknown	Unknown	chr3:29853466	chr3	29853466	29Mb	1.3778e-08
cmp0822	Citraptene	Coumarin	chr9:2169886	chr9	2169886	2Mb	1.15576e-09
cmp0822	Citraptene	Coumarin	chr7:4604995	chr7	4604995	4Mb	4.87275e-09
cmp0822	Citraptene	Coumarin	chr1:28383073	chr1	28383073	28Mb	6.41604e-09
cmp0822	Citraptene	Coumarin	chr1:3263610	chr1	3263610	3Mb	8.59319e-09
cmp0822	Citraptene	Coumarin	chr5:17502354	chr5	17502354	17Mb	1.87701e-08
cmp0822	Citraptene	Coumarin	chr9:37838297	chr9	37838297	37Mb	3.27836e-08
cmp0822	Citraptene	Coumarin	chr5:4800817	chr5	4800817	4Mb	4.0177e-08
cmp0822	Citraptene	Coumarin	chr1:11567908	chr1	11567908	11Mb	4.04615e-08
cmp0743	Unknown	Unknown	chr1:26328105	chr1	26328105	26Mb	1.44462e-08
cmp0743	Unknown	Unknown	chr1:22356084	chr1	22356084	22Mb	2.50297e-08
cmp0576	Luteolin-7-O-neohesperidoside-4′-O-glucoside	Flavonoid	chr9:38479693	chr9	38479693	38Mb	1.03012e-10
cmp0522	Unknown	Unknown	chr5:22827531	chr5	22827531	22Mb	3.75069e-09
cmp0522	Unknown	Unknown	chr7:5015307	chr7	5015307	5Mb	7.53929e-09
cmp0522	Unknown	Unknown	chr7:494271	chr7	494271	0Mb	1.17886e-08
cmp0522	Unknown	Unknown	chr6:5122439	chr6	5122439	5Mb	1.63513e-08
cmp0610	Isorhamnetin O-hexoside	Flavonoid	chr2:49353795	chr2	49353795	49Mb	1.84252e-10
cmp0610	Isorhamnetin O-hexoside	Flavonoid	chr3:4992456	chr3	4992456	4Mb	5.4179e-10
cmp0610	Isorhamnetin O-hexoside	Flavonoid	chr7:19161906	chr7	19161906	19Mb	7.41396e-10
cmp0610	Isorhamnetin O-hexoside	Flavonoid	chr1:9960104	chr1	9960104	9Mb	1.63597e-09
cmp0610	Isorhamnetin O-hexoside	Flavonoid	chr8:4310765	chr8	4310765	4Mb	3.10433e-09
cmp0610	Isorhamnetin O-hexoside	Flavonoid	chr6:20233830	chr6	20233830	20Mb	3.44037e-09
cmp0610	Isorhamnetin O-hexoside	Flavonoid	chr3:12198694	chr3	12198694	12Mb	6.37971e-09
cmp0610	Isorhamnetin O-hexoside	Flavonoid	chr1:3391781	chr1	3391781	3Mb	6.39277e-09
cmp0610	Isorhamnetin O-hexoside	Flavonoid	chr8:8351610	chr8	8351610	8Mb	7.1322e-09
cmp0610	Isorhamnetin O-hexoside	Flavonoid	chr7:5666196	chr7	5666196	5Mb	1.02198e-08
cmp0610	Isorhamnetin O-hexoside	Flavonoid	chr2:1800769	chr2	1800769	1Mb	1.11716e-08
cmp0610	Isorhamnetin O-hexoside	Flavonoid	chr6:12435705	chr6	12435705	12Mb	1.58131e-08
cmp0610	Isorhamnetin O-hexoside	Flavonoid	chr7:13678552	chr7	13678552	13Mb	2.24728e-08
cmp0610	Isorhamnetin O-hexoside	Flavonoid	chr7:3281933	chr7	3281933	3Mb	2.33775e-08
cmp0610	Isorhamnetin O-hexoside	Flavonoid	chr3:29919891	chr3	29919891	29Mb	3.02723e-08
cmp0610	Isorhamnetin O-hexoside	Flavonoid	chr6:19203113	chr6	19203113	19Mb	3.71558e-08
cmp0610	Isorhamnetin O-hexoside	Flavonoid	chr2:21320797	chr2	21320797	21Mb	4.05681e-08
cmp0219	Unknown	Unknown	chr2:36246851	chr2	36246851	36Mb	1.35842e-11
cmp0219	Unknown	Unknown	chr3:27415271	chr3	27415271	27Mb	6.09003e-10
cmp0219	Unknown	Unknown	chr5:9786739	chr5	9786739	9Mb	8.10503e-10
cmp0219	Unknown	Unknown	chr4:3660986	chr4	3660986	3Mb	6.53853e-09
cmp0219	Unknown	Unknown	chr10:14440937	chr10	14440937	14Mb	7.72549e-09
cmp0219	Unknown	Unknown	chr9:3911063	chr9	3911063	3Mb	1.27295e-08
cmp0219	Unknown	Unknown	chr9:2851712	chr9	2851712	2Mb	3.43517e-08
cmn0027	D-Gluconic acid	Saccharide	chr9:31641759	chr9	31641759	31Mb	8.04101e-09
cmn0027	D-Gluconic acid	Saccharide	chr5:35588012	chr5	35588012	35Mb	2.80434e-08
cmp0153	Unknown	Unknown	chr2:29694406	chr2	29694406	29Mb	2.86749e-12
cmp0153	Unknown	Unknown	chr3:22997862	chr3	22997862	22Mb	2.53755e-09
cmp0153	Unknown	Unknown	chr4:5905697	chr4	5905697	5Mb	3.63353e-08
cmp0735	1-Decanoyl-2-hydroxy-sn-glycero-3-phosphocholine	Others	chr2:47760789	chr2	47760789	47Mb	4.2212e-10
cmp0735	1-Decanoyl-2-hydroxy-sn-glycero-3-phosphocholine	Others	chr5:42171534	chr5	42171534	42Mb	1.60995e-09
cmp0735	1-Decanoyl-2-hydroxy-sn-glycero-3-phosphocholine	Others	chr1:8933721	chr1	8933721	8Mb	2.27788e-09
cmp0735	1-Decanoyl-2-hydroxy-sn-glycero-3-phosphocholine	Others	chr5:33374752	chr5	33374752	33Mb	8.18523e-09
cmp0735	1-Decanoyl-2-hydroxy-sn-glycero-3-phosphocholine	Others	chr5:18420982	chr5	18420982	18Mb	1.48058e-08
cmp0735	1-Decanoyl-2-hydroxy-sn-glycero-3-phosphocholine	Others	chr2:30696275	chr2	30696275	30Mb	1.77556e-08
cmp0161	Naringenin 7-O-neohesperidoside (Naringin)	Flavonoid	chr1:4407657	chr1	4407657	4Mb	5.44498e-09
cmp0521	Unknown	Unknown	chr5:20806917	chr5	20806917	20Mb	1.80128e-09
cmp0521	Unknown	Unknown	chr5:14952346	chr5	14952346	14Mb	5.00137e-09
cmp0521	Unknown	Unknown	chr5:46025560	chr5	46025560	46Mb	8.98214e-09
cmp0521	Unknown	Unknown	chr8:15193462	chr8	15193462	15Mb	3.7917e-08
cmp0675	Unknown	Unknown	chr7:14656202	chr7	14656202	14Mb	2.43288e-08
cmp0977	Luteolin	Flavonoid	chr3:2368325	chr3	2368325	2Mb	2.87377e-18
cmp0977	Luteolin	Flavonoid	chr8:1857290	chr8	1857290	1Mb	1.51018e-15
cmp0977	Luteolin	Flavonoid	chr3:10731947	chr3	10731947	10Mb	1.30273e-14
cmp0977	Luteolin	Flavonoid	chr3:11074819	chr3	11074819	11Mb	1.46139e-14
cmp0977	Luteolin	Flavonoid	chr2:52138391	chr2	52138391	52Mb	1.75182e-14
cmp0977	Luteolin	Flavonoid	chr9:27055178	chr9	27055178	27Mb	2.72537e-14
cmp0977	Luteolin	Flavonoid	chr4:16985019	chr4	16985019	16Mb	3.51455e-14
cmp0977	Luteolin	Flavonoid	chr2:20585391	chr2	20585391	20Mb	7.52671e-14
cmp0977	Luteolin	Flavonoid	chr2:8761169	chr2	8761169	8Mb	1.63539e-13
cmp0977	Luteolin	Flavonoid	chr2:16059040	chr2	16059040	16Mb	4.14291e-13
cmp0977	Luteolin	Flavonoid	chr3:10156074	chr3	10156074	10Mb	4.70674e-13
cmp0977	Luteolin	Flavonoid	chr2:26447938	chr2	26447938	26Mb	4.73389e-13
cmp0977	Luteolin	Flavonoid	chr6:17754088	chr6	17754088	17Mb	5.90393e-13
cmp0977	Luteolin	Flavonoid	chr3:11753585	chr3	11753585	11Mb	8.93313e-13
cmp0977	Luteolin	Flavonoid	chr7:6325894	chr7	6325894	6Mb	1.28243e-12
cmp0977	Luteolin	Flavonoid	chr9:4648295	chr9	4648295	4Mb	1.77991e-12
cmp0977	Luteolin	Flavonoid	chr3:29816258	chr3	29816258	29Mb	2.21409e-12
cmp0977	Luteolin	Flavonoid	chr3:16117099	chr3	16117099	16Mb	2.33303e-12
cmp0977	Luteolin	Flavonoid	chr5:8225622	chr5	8225622	8Mb	2.60962e-12
cmp0977	Luteolin	Flavonoid	chr2:6265980	chr2	6265980	6Mb	3.06769e-12
cmp0977	Luteolin	Flavonoid	chr3:27236452	chr3	27236452	27Mb	3.20431e-12
cmp0977	Luteolin	Flavonoid	chr2:31504468	chr2	31504468	31Mb	3.77346e-12
cmp0977	Luteolin	Flavonoid	chr2:37489318	chr2	37489318	37Mb	4.05821e-12
cmp0977	Luteolin	Flavonoid	chr1:3123170	chr1	3123170	3Mb	4.09375e-12
cmp0977	Luteolin	Flavonoid	chr7:6437366	chr7	6437366	6Mb	4.10372e-12
cmp0977	Luteolin	Flavonoid	chr5:13371058	chr5	13371058	13Mb	4.43281e-12
cmp0977	Luteolin	Flavonoid	chr8:3034057	chr8	3034057	3Mb	4.84929e-12
cmp0977	Luteolin	Flavonoid	chr4:13605281	chr4	13605281	13Mb	6.48165e-12
cmp0977	Luteolin	Flavonoid	chr1:27715975	chr1	27715975	27Mb	6.54939e-12
cmp0977	Luteolin	Flavonoid	chr9:7898324	chr9	7898324	7Mb	6.81319e-12
cmp0977	Luteolin	Flavonoid	chr4:28719705	chr4	28719705	28Mb	7.43861e-12
cmp0977	Luteolin	Flavonoid	chr3:30298214	chr3	30298214	30Mb	8.08335e-12
cmp0977	Luteolin	Flavonoid	chr2:25374005	chr2	25374005	25Mb	8.39359e-12
cmp0977	Luteolin	Flavonoid	chr8:17409199	chr8	17409199	17Mb	8.70772e-12
cmp0977	Luteolin	Flavonoid	chr4:29101733	chr4	29101733	29Mb	9.24151e-12
cmp0977	Luteolin	Flavonoid	chr3:28577710	chr3	28577710	28Mb	9.88993e-12
cmp0977	Luteolin	Flavonoid	chr5:36366342	chr5	36366342	36Mb	1.02901e-11
cmp0977	Luteolin	Flavonoid	chr2:9785447	chr2	9785447	9Mb	1.18407e-11
cmp0977	Luteolin	Flavonoid	chr5:4156251	chr5	4156251	4Mb	1.18828e-11
cmp0977	Luteolin	Flavonoid	chr10:8154733	chr10	8154733	8Mb	1.21237e-11
cmp0977	Luteolin	Flavonoid	chr2:7206495	chr2	7206495	7Mb	1.27124e-11
cmp0977	Luteolin	Flavonoid	chr4:28920965	chr4	28920965	28Mb	1.74955e-11
cmp0977	Luteolin	Flavonoid	chr2:5912942	chr2	5912942	5Mb	1.76792e-11
cmp0977	Luteolin	Flavonoid	chr2:19061354	chr2	19061354	19Mb	1.94823e-11
cmp0977	Luteolin	Flavonoid	chr5:18301600	chr5	18301600	18Mb	2.0212e-11
cmp0977	Luteolin	Flavonoid	chr2:49821046	chr2	49821046	49Mb	2.17338e-11
cmp0977	Luteolin	Flavonoid	chr2:28255126	chr2	28255126	28Mb	3.08109e-11
cmp0977	Luteolin	Flavonoid	chr1:14572117	chr1	14572117	14Mb	3.18219e-11
cmp0977	Luteolin	Flavonoid	chr3:5599160	chr3	5599160	5Mb	3.54753e-11
cmp0977	Luteolin	Flavonoid	chr5:23284761	chr5	23284761	23Mb	3.59221e-11
cmp0977	Luteolin	Flavonoid	chr6:10473262	chr6	10473262	10Mb	3.81619e-11
cmp0977	Luteolin	Flavonoid	chr5:927621	chr5	927621	0Mb	3.89708e-11
cmp0977	Luteolin	Flavonoid	chr8:609318	chr8	609318	0Mb	3.92873e-11
cmp0977	Luteolin	Flavonoid	chr2:14269190	chr2	14269190	14Mb	3.9433e-11
cmp0977	Luteolin	Flavonoid	chr1:1332708	chr1	1332708	1Mb	4.5651e-11
cmp0977	Luteolin	Flavonoid	chr9:19209513	chr9	19209513	19Mb	4.77525e-11
cmp0977	Luteolin	Flavonoid	chr3:4565104	chr3	4565104	4Mb	6.45575e-11
cmp0977	Luteolin	Flavonoid	chr9:9801843	chr9	9801843	9Mb	6.67117e-11
cmp0977	Luteolin	Flavonoid	chr4:4476798	chr4	4476798	4Mb	7.22801e-11
cmp0977	Luteolin	Flavonoid	chr3:5651673	chr3	5651673	5Mb	7.56916e-11
cmp0977	Luteolin	Flavonoid	chr2:15825896	chr2	15825896	15Mb	7.6208e-11
cmp0977	Luteolin	Flavonoid	chr9:11534615	chr9	11534615	11Mb	7.92498e-11
cmp0977	Luteolin	Flavonoid	chr1:31324288	chr1	31324288	31Mb	7.99664e-11
cmp0977	Luteolin	Flavonoid	chr7:20033109	chr7	20033109	20Mb	9.10701e-11
cmp0977	Luteolin	Flavonoid	chr6:13704762	chr6	13704762	13Mb	1.04334e-10
cmp0977	Luteolin	Flavonoid	chr7:15580606	chr7	15580606	15Mb	1.24359e-10
cmp0977	Luteolin	Flavonoid	chr2:13757491	chr2	13757491	13Mb	1.25921e-10
cmp0977	Luteolin	Flavonoid	chr9:5062274	chr9	5062274	5Mb	1.26542e-10
cmp0977	Luteolin	Flavonoid	chr7:13542266	chr7	13542266	13Mb	1.36011e-10
cmp0977	Luteolin	Flavonoid	chr5:21407573	chr5	21407573	21Mb	1.43194e-10
cmp0977	Luteolin	Flavonoid	chr1:1798261	chr1	1798261	1Mb	1.49649e-10
cmp0977	Luteolin	Flavonoid	chr2:24049468	chr2	24049468	24Mb	1.64085e-10
cmp0977	Luteolin	Flavonoid	chr5:45658888	chr5	45658888	45Mb	1.66452e-10
cmp0977	Luteolin	Flavonoid	chr2:12667502	chr2	12667502	12Mb	1.72304e-10
cmp0977	Luteolin	Flavonoid	chr4:11479322	chr4	11479322	11Mb	1.80367e-10
cmp0977	Luteolin	Flavonoid	chr5:48779890	chr5	48779890	48Mb	1.80569e-10
cmp0977	Luteolin	Flavonoid	chr6:9754825	chr6	9754825	9Mb	1.85011e-10
cmp0977	Luteolin	Flavonoid	chr5:17186031	chr5	17186031	17Mb	2.20927e-10
cmp0977	Luteolin	Flavonoid	chr9:31960139	chr9	31960139	31Mb	2.23507e-10
cmp0977	Luteolin	Flavonoid	chr4:29063919	chr4	29063919	29Mb	2.31e-10
cmp0977	Luteolin	Flavonoid	chr4:2660414	chr4	2660414	2Mb	2.36359e-10
cmp0977	Luteolin	Flavonoid	chr7:17613873	chr7	17613873	17Mb	2.47508e-10
cmp0977	Luteolin	Flavonoid	chr2:8032351	chr2	8032351	8Mb	2.87254e-10
cmp0977	Luteolin	Flavonoid	chr3:16123134	chr3	16123134	16Mb	2.93112e-10
cmp0977	Luteolin	Flavonoid	chr2:49001705	chr2	49001705	49Mb	3.19709e-10
cmp0977	Luteolin	Flavonoid	chr7:11421054	chr7	11421054	11Mb	3.37573e-10
cmp0977	Luteolin	Flavonoid	chr2:3625940	chr2	3625940	3Mb	3.5286e-10
cmp0977	Luteolin	Flavonoid	chr1:28182544	chr1	28182544	28Mb	4.52143e-10
cmp0977	Luteolin	Flavonoid	chr2:50507065	chr2	50507065	50Mb	4.56185e-10
cmp0977	Luteolin	Flavonoid	chr2:15985966	chr2	15985966	15Mb	4.62136e-10
cmp0977	Luteolin	Flavonoid	chr6:8582535	chr6	8582535	8Mb	4.73498e-10
cmp0977	Luteolin	Flavonoid	chr6:11073129	chr6	11073129	11Mb	5.09334e-10
cmp0977	Luteolin	Flavonoid	chr1:2096295	chr1	2096295	2Mb	5.10648e-10
cmp0977	Luteolin	Flavonoid	chr7:14999508	chr7	14999508	14Mb	5.21261e-10
cmp0977	Luteolin	Flavonoid	chr5:45390614	chr5	45390614	45Mb	5.24911e-10
cmp0977	Luteolin	Flavonoid	chr4:1276876	chr4	1276876	1Mb	5.81472e-10
cmp0977	Luteolin	Flavonoid	chr7:1335656	chr7	1335656	1Mb	6.5362e-10
cmp0977	Luteolin	Flavonoid	chr9:20785851	chr9	20785851	20Mb	6.59883e-10
cmp0977	Luteolin	Flavonoid	chr9:9365231	chr9	9365231	9Mb	6.60322e-10
cmp0977	Luteolin	Flavonoid	chr10:6256111	chr10	6256111	6Mb	6.70194e-10
cmp0977	Luteolin	Flavonoid	chr4:5032471	chr4	5032471	5Mb	6.93602e-10
cmp0977	Luteolin	Flavonoid	chr4:19359941	chr4	19359941	19Mb	6.96857e-10
cmp0977	Luteolin	Flavonoid	chr3:19748946	chr3	19748946	19Mb	7.2607e-10
cmp0977	Luteolin	Flavonoid	chr3:6633379	chr3	6633379	6Mb	7.48272e-10
cmp0977	Luteolin	Flavonoid	chr3:14033115	chr3	14033115	14Mb	7.93081e-10
cmp0977	Luteolin	Flavonoid	chr5:36364346	chr5	36364346	36Mb	8.05088e-10
cmp0977	Luteolin	Flavonoid	chr2:15857389	chr2	15857389	15Mb	8.27674e-10
cmp0977	Luteolin	Flavonoid	chr9:9065437	chr9	9065437	9Mb	8.50009e-10
cmp0977	Luteolin	Flavonoid	chr7:2060253	chr7	2060253	2Mb	8.67819e-10
cmp0977	Luteolin	Flavonoid	chr9:11776570	chr9	11776570	11Mb	8.85625e-10
cmp0977	Luteolin	Flavonoid	chr8:3072005	chr8	3072005	3Mb	9.38759e-10
cmp0977	Luteolin	Flavonoid	chr3:2925178	chr3	2925178	2Mb	9.79521e-10
cmp0977	Luteolin	Flavonoid	chr1:2007411	chr1	2007411	2Mb	9.90239e-10
cmp0977	Luteolin	Flavonoid	chr6:8519758	chr6	8519758	8Mb	1.0854e-09
cmp0977	Luteolin	Flavonoid	chr7:21863524	chr7	21863524	21Mb	1.098e-09
cmp0977	Luteolin	Flavonoid	chr6:5448881	chr6	5448881	5Mb	1.16951e-09
cmp0977	Luteolin	Flavonoid	chr1:29250979	chr1	29250979	29Mb	1.17303e-09
cmp0977	Luteolin	Flavonoid	chr6:1254364	chr6	1254364	1Mb	1.22851e-09
cmp0977	Luteolin	Flavonoid	chr2:1373236	chr2	1373236	1Mb	1.35343e-09
cmp0977	Luteolin	Flavonoid	chr3:14031893	chr3	14031893	14Mb	1.37346e-09
cmp0977	Luteolin	Flavonoid	chr2:52628106	chr2	52628106	52Mb	1.38272e-09
cmp0977	Luteolin	Flavonoid	chr5:24928910	chr5	24928910	24Mb	1.42029e-09
cmp0977	Luteolin	Flavonoid	chr5:43743088	chr5	43743088	43Mb	1.50849e-09
cmp0977	Luteolin	Flavonoid	chr4:8751940	chr4	8751940	8Mb	1.5356e-09
cmp0977	Luteolin	Flavonoid	chr7:11268563	chr7	11268563	11Mb	1.62295e-09
cmp0977	Luteolin	Flavonoid	chr1:14078091	chr1	14078091	14Mb	1.6239e-09
cmp0977	Luteolin	Flavonoid	chr4:11553562	chr4	11553562	11Mb	1.65275e-09
cmp0977	Luteolin	Flavonoid	chr6:12101422	chr6	12101422	12Mb	1.79331e-09
cmp0977	Luteolin	Flavonoid	chr7:4944839	chr7	4944839	4Mb	1.84476e-09
cmp0977	Luteolin	Flavonoid	chr5:43994998	chr5	43994998	43Mb	1.8716e-09
cmp0977	Luteolin	Flavonoid	chr9:22471355	chr9	22471355	22Mb	2.09382e-09
cmp0977	Luteolin	Flavonoid	chr9:20427485	chr9	20427485	20Mb	2.10765e-09
cmp0977	Luteolin	Flavonoid	chr3:2935760	chr3	2935760	2Mb	2.13135e-09
cmp0977	Luteolin	Flavonoid	chr2:23993281	chr2	23993281	23Mb	2.16833e-09
cmp0977	Luteolin	Flavonoid	chr6:7723151	chr6	7723151	7Mb	2.24686e-09
cmp0977	Luteolin	Flavonoid	chr7:1602668	chr7	1602668	1Mb	2.25939e-09
cmp0977	Luteolin	Flavonoid	chr3:12368440	chr3	12368440	12Mb	2.31302e-09
cmp0977	Luteolin	Flavonoid	chr9:10515578	chr9	10515578	10Mb	2.31773e-09
cmp0977	Luteolin	Flavonoid	chr5:18904634	chr5	18904634	18Mb	2.32739e-09
cmp0977	Luteolin	Flavonoid	chr3:1465202	chr3	1465202	1Mb	2.56848e-09
cmp0977	Luteolin	Flavonoid	chr10:11157073	chr10	11157073	11Mb	2.58642e-09
cmp0977	Luteolin	Flavonoid	chr2:43663422	chr2	43663422	43Mb	2.65405e-09
cmp0977	Luteolin	Flavonoid	chr3:899923	chr3	899923	0Mb	2.76202e-09
cmp0977	Luteolin	Flavonoid	chr3:1482310	chr3	1482310	1Mb	2.91052e-09
cmp0977	Luteolin	Flavonoid	chr2:35562306	chr2	35562306	35Mb	2.91758e-09
cmp0977	Luteolin	Flavonoid	chr1:27792546	chr1	27792546	27Mb	2.93356e-09
cmp0977	Luteolin	Flavonoid	chr2:45727719	chr2	45727719	45Mb	3.00875e-09
cmp0977	Luteolin	Flavonoid	chr2:6031281	chr2	6031281	6Mb	3.25694e-09
cmp0977	Luteolin	Flavonoid	chr9:2854725	chr9	2854725	2Mb	3.33556e-09
cmp0977	Luteolin	Flavonoid	chr9:39496432	chr9	39496432	39Mb	3.46395e-09
cmp0977	Luteolin	Flavonoid	chr5:43405584	chr5	43405584	43Mb	3.57021e-09
cmp0977	Luteolin	Flavonoid	chr6:4105762	chr6	4105762	4Mb	3.62721e-09
cmp0977	Luteolin	Flavonoid	chr10:9077202	chr10	9077202	9Mb	3.68359e-09
cmp0977	Luteolin	Flavonoid	chr1:7254491	chr1	7254491	7Mb	3.70092e-09
cmp0977	Luteolin	Flavonoid	chr4:22667593	chr4	22667593	22Mb	3.72552e-09
cmp0977	Luteolin	Flavonoid	chr5:9553425	chr5	9553425	9Mb	4.16157e-09
cmp0977	Luteolin	Flavonoid	chr3:14051009	chr3	14051009	14Mb	4.32536e-09
cmp0977	Luteolin	Flavonoid	chr1:3762379	chr1	3762379	3Mb	4.50616e-09
cmp0977	Luteolin	Flavonoid	chr1:10652595	chr1	10652595	10Mb	4.61231e-09
cmp0977	Luteolin	Flavonoid	chr3:1549098	chr3	1549098	1Mb	4.95746e-09
cmp0977	Luteolin	Flavonoid	chr2:52892191	chr2	52892191	52Mb	5.09659e-09
cmp0977	Luteolin	Flavonoid	chr6:13282370	chr6	13282370	13Mb	5.68667e-09
cmp0977	Luteolin	Flavonoid	chr2:31407465	chr2	31407465	31Mb	5.85779e-09
cmp0977	Luteolin	Flavonoid	chr5:49212993	chr5	49212993	49Mb	5.85922e-09
cmp0977	Luteolin	Flavonoid	chr6:5441983	chr6	5441983	5Mb	5.89656e-09
cmp0977	Luteolin	Flavonoid	chr5:19545942	chr5	19545942	19Mb	6.26922e-09
cmp0977	Luteolin	Flavonoid	chr2:8568031	chr2	8568031	8Mb	6.45934e-09
cmp0977	Luteolin	Flavonoid	chr4:29101617	chr4	29101617	29Mb	6.59029e-09
cmp0977	Luteolin	Flavonoid	chr5:7159411	chr5	7159411	7Mb	6.76323e-09
cmp0977	Luteolin	Flavonoid	chr4:18462875	chr4	18462875	18Mb	6.82282e-09
cmp0977	Luteolin	Flavonoid	chr9:3817002	chr9	3817002	3Mb	6.98859e-09
cmp0977	Luteolin	Flavonoid	chr4:17628042	chr4	17628042	17Mb	7.18286e-09
cmp0977	Luteolin	Flavonoid	chr7:21769065	chr7	21769065	21Mb	7.52567e-09
cmp0977	Luteolin	Flavonoid	chr4:11357171	chr4	11357171	11Mb	7.53118e-09
cmp0977	Luteolin	Flavonoid	chr9:16188349	chr9	16188349	16Mb	7.59608e-09
cmp0977	Luteolin	Flavonoid	chr5:15779964	chr5	15779964	15Mb	7.62485e-09
cmp0977	Luteolin	Flavonoid	chr2:37076218	chr2	37076218	37Mb	8.4394e-09
cmp0977	Luteolin	Flavonoid	chr9:10214288	chr9	10214288	10Mb	8.49842e-09
cmp0977	Luteolin	Flavonoid	chr9:21052089	chr9	21052089	21Mb	8.53568e-09
cmp0977	Luteolin	Flavonoid	chr8:6912133	chr8	6912133	6Mb	8.78665e-09
cmp0977	Luteolin	Flavonoid	chr3:2970224	chr3	2970224	2Mb	8.95436e-09
cmp0977	Luteolin	Flavonoid	chr4:24175723	chr4	24175723	24Mb	9.83784e-09
cmp0977	Luteolin	Flavonoid	chr3:15481086	chr3	15481086	15Mb	9.94835e-09
cmp0977	Luteolin	Flavonoid	chr1:13098067	chr1	13098067	13Mb	9.95868e-09
cmp0977	Luteolin	Flavonoid	chr4:16904275	chr4	16904275	16Mb	1.01745e-08
cmp0977	Luteolin	Flavonoid	chr1:27865444	chr1	27865444	27Mb	1.02241e-08
cmp0977	Luteolin	Flavonoid	chr9:14146872	chr9	14146872	14Mb	1.07993e-08
cmp0977	Luteolin	Flavonoid	chr2:20037972	chr2	20037972	20Mb	1.16228e-08
cmp0977	Luteolin	Flavonoid	chr2:49540690	chr2	49540690	49Mb	1.21083e-08
cmp0977	Luteolin	Flavonoid	chr9:36426742	chr9	36426742	36Mb	1.24855e-08
cmp0977	Luteolin	Flavonoid	chr8:5148802	chr8	5148802	5Mb	1.27542e-08
cmp0977	Luteolin	Flavonoid	chr5:551433	chr5	551433	0Mb	1.34395e-08
cmp0977	Luteolin	Flavonoid	chr2:6468777	chr2	6468777	6Mb	1.44173e-08
cmp0977	Luteolin	Flavonoid	chr4:23637438	chr4	23637438	23Mb	1.45475e-08
cmp0977	Luteolin	Flavonoid	chr1:6484143	chr1	6484143	6Mb	1.50277e-08
cmp0977	Luteolin	Flavonoid	chr3:3970560	chr3	3970560	3Mb	1.58516e-08
cmp0977	Luteolin	Flavonoid	chr4:24962998	chr4	24962998	24Mb	1.71441e-08
cmp0977	Luteolin	Flavonoid	chr4:26086388	chr4	26086388	26Mb	1.77597e-08
cmp0977	Luteolin	Flavonoid	chr2:47511462	chr2	47511462	47Mb	1.87086e-08
cmp0977	Luteolin	Flavonoid	chr6:10412333	chr6	10412333	10Mb	1.8775e-08
cmp0977	Luteolin	Flavonoid	chr9:10030303	chr9	10030303	10Mb	1.89172e-08
cmp0977	Luteolin	Flavonoid	chr1:3563749	chr1	3563749	3Mb	1.9057e-08
cmp0977	Luteolin	Flavonoid	chr6:11606190	chr6	11606190	11Mb	1.96134e-08
cmp0977	Luteolin	Flavonoid	chr2:31854072	chr2	31854072	31Mb	2.02551e-08
cmp0977	Luteolin	Flavonoid	chr2:16061557	chr2	16061557	16Mb	2.04606e-08
cmp0977	Luteolin	Flavonoid	chr2:3506174	chr2	3506174	3Mb	2.11309e-08
cmp0977	Luteolin	Flavonoid	chr5:42709899	chr5	42709899	42Mb	2.1332e-08
cmp0977	Luteolin	Flavonoid	chr4:26225609	chr4	26225609	26Mb	2.15087e-08
cmp0977	Luteolin	Flavonoid	chr1:16502774	chr1	16502774	16Mb	2.15314e-08
cmp0977	Luteolin	Flavonoid	chr9:16601249	chr9	16601249	16Mb	2.16556e-08
cmp0977	Luteolin	Flavonoid	chr8:17162639	chr8	17162639	17Mb	2.20066e-08
cmp0977	Luteolin	Flavonoid	chr2:48856112	chr2	48856112	48Mb	2.40023e-08
cmp0977	Luteolin	Flavonoid	chr2:17335111	chr2	17335111	17Mb	2.41454e-08
cmp0977	Luteolin	Flavonoid	chr9:10733340	chr9	10733340	10Mb	2.43765e-08
cmp0977	Luteolin	Flavonoid	chr1:30301164	chr1	30301164	30Mb	2.44731e-08
cmp0977	Luteolin	Flavonoid	chr2:25799882	chr2	25799882	25Mb	2.5234e-08
cmp0977	Luteolin	Flavonoid	chr1:6582142	chr1	6582142	6Mb	2.54382e-08
cmp0977	Luteolin	Flavonoid	chr4:24107146	chr4	24107146	24Mb	2.64255e-08
cmp0977	Luteolin	Flavonoid	chr3:14494027	chr3	14494027	14Mb	2.65885e-08
cmp0977	Luteolin	Flavonoid	chr1:18474863	chr1	18474863	18Mb	2.78379e-08
cmp0977	Luteolin	Flavonoid	chr8:8158196	chr8	8158196	8Mb	2.81138e-08
cmp0977	Luteolin	Flavonoid	chr1:11334833	chr1	11334833	11Mb	2.87436e-08
cmp0977	Luteolin	Flavonoid	chr6:9963077	chr6	9963077	9Mb	2.88605e-08
cmp0977	Luteolin	Flavonoid	chr2:23959902	chr2	23959902	23Mb	3.13148e-08
cmp0977	Luteolin	Flavonoid	chr9:34799840	chr9	34799840	34Mb	3.1969e-08
cmp0977	Luteolin	Flavonoid	chr2:30336006	chr2	30336006	30Mb	3.20118e-08
cmp0977	Luteolin	Flavonoid	chr4:5560702	chr4	5560702	5Mb	3.3462e-08
cmp0977	Luteolin	Flavonoid	chr5:17568928	chr5	17568928	17Mb	3.40922e-08
cmp0977	Luteolin	Flavonoid	chr2:50512418	chr2	50512418	50Mb	3.43572e-08
cmp0977	Luteolin	Flavonoid	chr3:18266883	chr3	18266883	18Mb	3.59278e-08
cmp0977	Luteolin	Flavonoid	chr5:36162475	chr5	36162475	36Mb	3.94121e-08
cmp0977	Luteolin	Flavonoid	chr6:11482009	chr6	11482009	11Mb	4.03097e-08
cmp0977	Luteolin	Flavonoid	chr1:19677854	chr1	19677854	19Mb	4.08396e-08
cmp0977	Luteolin	Flavonoid	chr7:12999186	chr7	12999186	12Mb	4.09157e-08
cmp0977	Luteolin	Flavonoid	chr2:38326081	chr2	38326081	38Mb	4.1395e-08
cmp0882	beta-Homoisoleucine	Amino acid	chr6:9177980	chr6	9177980	9Mb	1.72493e-09
cmp0144	Unknown	Unknown	chr9:36884945	chr9	36884945	36Mb	5.46191e-13
cmp0144	Unknown	Unknown	chr9:33773222	chr9	33773222	33Mb	7.82517e-11
cmp0144	Unknown	Unknown	chr2:6630276	chr2	6630276	6Mb	9.35679e-11
cmp0144	Unknown	Unknown	chr9:6044125	chr9	6044125	6Mb	2.20737e-10
cmp0144	Unknown	Unknown	chr3:22198973	chr3	22198973	22Mb	2.54866e-10
cmp0144	Unknown	Unknown	chr9:31492007	chr9	31492007	31Mb	5.35694e-10
cmp0144	Unknown	Unknown	chr1:4226006	chr1	4226006	4Mb	6.85457e-10
cmp0144	Unknown	Unknown	chr2:8008447	chr2	8008447	8Mb	9.8908e-10
cmp0144	Unknown	Unknown	chr3:1856347	chr3	1856347	1Mb	1.19587e-09
cmp0144	Unknown	Unknown	chr3:25813319	chr3	25813319	25Mb	1.94385e-09
cmp0144	Unknown	Unknown	chr9:3114999	chr9	3114999	3Mb	4.175e-09
cmp0144	Unknown	Unknown	chr5:38888448	chr5	38888448	38Mb	4.46495e-09
cmp0144	Unknown	Unknown	chr1:6148767	chr1	6148767	6Mb	5.42388e-09
cmp0144	Unknown	Unknown	chr2:25388002	chr2	25388002	25Mb	5.45806e-09
cmp0144	Unknown	Unknown	chr5:28244000	chr5	28244000	28Mb	1.05168e-08
cmp0144	Unknown	Unknown	chr2:26933701	chr2	26933701	26Mb	2.54866e-08
cmp0144	Unknown	Unknown	chr10:6324621	chr10	6324621	6Mb	2.5813e-08
cmp0144	Unknown	Unknown	chr2:24343217	chr2	24343217	24Mb	2.90326e-08
cmp0278	Unknown	Unknown	chr6:14236335	chr6	14236335	14Mb	4.76999e-09
cmp0278	Unknown	Unknown	chr9:8056679	chr9	8056679	8Mb	2.18363e-08
cmp0278	Unknown	Unknown	chr1:14424432	chr1	14424432	14Mb	3.31873e-08
cmp0278	Unknown	Unknown	chr1:3777744	chr1	3777744	3Mb	3.81782e-08
cmp0102	Unknown	Unknown	chr1:19614466	chr1	19614466	19Mb	9.04113e-10
cmp0102	Unknown	Unknown	chr2:41695379	chr2	41695379	41Mb	2.96063e-09
cmp0102	Unknown	Unknown	chr3:13877711	chr3	13877711	13Mb	3.6389e-09
cmp0102	Unknown	Unknown	chr1:16399205	chr1	16399205	16Mb	4.80942e-09
cmp0102	Unknown	Unknown	chr4:12919969	chr4	12919969	12Mb	1.29882e-08
cmp0102	Unknown	Unknown	chr7:19364237	chr7	19364237	19Mb	2.20624e-08
cmp0102	Unknown	Unknown	chr8:10374391	chr8	10374391	10Mb	2.6327e-08
cmp0102	Unknown	Unknown	chr10:14378596	chr10	14378596	14Mb	3.92353e-08
cmp0102	Unknown	Unknown	chr6:5268776	chr6	5268776	5Mb	4.06849e-08
cmp0840	Cocamidopropyl betaine	Others	chr4:1418749	chr4	1418749	1Mb	7.4884e-12
cmp0840	Cocamidopropyl betaine	Others	chr1:6172207	chr1	6172207	6Mb	1.69211e-11
cmp0840	Cocamidopropyl betaine	Others	chr2:50097111	chr2	50097111	50Mb	5.99272e-11
cmp0840	Cocamidopropyl betaine	Others	chr5:43038868	chr5	43038868	43Mb	1.50754e-10
cmp0840	Cocamidopropyl betaine	Others	chr5:28157558	chr5	28157558	28Mb	2.54568e-10
cmp0840	Cocamidopropyl betaine	Others	chr4:10883409	chr4	10883409	10Mb	3.06951e-10
cmp0840	Cocamidopropyl betaine	Others	chr9:8155554	chr9	8155554	8Mb	3.36702e-10
cmp0840	Cocamidopropyl betaine	Others	chr7:6427486	chr7	6427486	6Mb	3.76358e-10
cmp0840	Cocamidopropyl betaine	Others	chr6:12366416	chr6	12366416	12Mb	4.17497e-10
cmp0840	Cocamidopropyl betaine	Others	chr2:4047852	chr2	4047852	4Mb	6.96684e-10
cmp0840	Cocamidopropyl betaine	Others	chr2:45612290	chr2	45612290	45Mb	8.05455e-10
cmp0840	Cocamidopropyl betaine	Others	chr1:25205281	chr1	25205281	25Mb	8.11647e-10
cmp0840	Cocamidopropyl betaine	Others	chr7:8171812	chr7	8171812	8Mb	1.14166e-09
cmp0840	Cocamidopropyl betaine	Others	chr2:47187897	chr2	47187897	47Mb	1.1861e-09
cmp0840	Cocamidopropyl betaine	Others	chr1:15540744	chr1	15540744	15Mb	1.30733e-09
cmp0840	Cocamidopropyl betaine	Others	chr2:10867644	chr2	10867644	10Mb	1.36934e-09
cmp0840	Cocamidopropyl betaine	Others	chr1:17764497	chr1	17764497	17Mb	1.48163e-09
cmp0840	Cocamidopropyl betaine	Others	chr7:18470052	chr7	18470052	18Mb	1.68887e-09
cmp0840	Cocamidopropyl betaine	Others	chr1:18989828	chr1	18989828	18Mb	1.76759e-09
cmp0840	Cocamidopropyl betaine	Others	chr9:1765612	chr9	1765612	1Mb	1.86629e-09
cmp0840	Cocamidopropyl betaine	Others	chr7:21876466	chr7	21876466	21Mb	2.5836e-09
cmp0840	Cocamidopropyl betaine	Others	chr2:28914216	chr2	28914216	28Mb	3.03525e-09
cmp0840	Cocamidopropyl betaine	Others	chr2:14427205	chr2	14427205	14Mb	3.17184e-09
cmp0840	Cocamidopropyl betaine	Others	chr4:14033479	chr4	14033479	14Mb	3.97844e-09
cmp0840	Cocamidopropyl betaine	Others	chr3:863627	chr3	863627	0Mb	4.36451e-09
cmp0840	Cocamidopropyl betaine	Others	chr5:26060120	chr5	26060120	26Mb	4.84969e-09
cmp0840	Cocamidopropyl betaine	Others	chr1:13197944	chr1	13197944	13Mb	5.03766e-09
cmp0840	Cocamidopropyl betaine	Others	chr10:16647314	chr10	16647314	16Mb	5.1087e-09
cmp0840	Cocamidopropyl betaine	Others	chr2:13238499	chr2	13238499	13Mb	5.34508e-09
cmp0840	Cocamidopropyl betaine	Others	chr4:4613642	chr4	4613642	4Mb	5.48142e-09
cmp0840	Cocamidopropyl betaine	Others	chr3:19179160	chr3	19179160	19Mb	6.01224e-09
cmp0840	Cocamidopropyl betaine	Others	chr8:13480357	chr8	13480357	13Mb	6.6718e-09
cmp0840	Cocamidopropyl betaine	Others	chr9:22601226	chr9	22601226	22Mb	6.80183e-09
cmp0840	Cocamidopropyl betaine	Others	chr7:17384413	chr7	17384413	17Mb	7.18359e-09
cmp0840	Cocamidopropyl betaine	Others	chr5:39272071	chr5	39272071	39Mb	8.2302e-09
cmp0840	Cocamidopropyl betaine	Others	chr1:30787168	chr1	30787168	30Mb	8.49378e-09
cmp0840	Cocamidopropyl betaine	Others	chr6:14688089	chr6	14688089	14Mb	9.62494e-09
cmp0840	Cocamidopropyl betaine	Others	chr5:47447174	chr5	47447174	47Mb	9.77725e-09
cmp0840	Cocamidopropyl betaine	Others	chr5:7053463	chr5	7053463	7Mb	1.01846e-08
cmp0840	Cocamidopropyl betaine	Others	chr10:11079483	chr10	11079483	11Mb	1.1703e-08
cmp0840	Cocamidopropyl betaine	Others	chr3:11923795	chr3	11923795	11Mb	1.28871e-08
cmp0840	Cocamidopropyl betaine	Others	chr4:17530598	chr4	17530598	17Mb	1.30814e-08
cmp0840	Cocamidopropyl betaine	Others	chr5:10027923	chr5	10027923	10Mb	1.3554e-08
cmp0840	Cocamidopropyl betaine	Others	chr1:28344891	chr1	28344891	28Mb	1.63554e-08
cmp0840	Cocamidopropyl betaine	Others	chr1:30289498	chr1	30289498	30Mb	1.65527e-08
cmp0840	Cocamidopropyl betaine	Others	chr1:19106753	chr1	19106753	19Mb	1.89131e-08
cmp0840	Cocamidopropyl betaine	Others	chr9:38497275	chr9	38497275	38Mb	1.95314e-08
cmp0840	Cocamidopropyl betaine	Others	chr2:52832539	chr2	52832539	52Mb	2.0582e-08
cmp0840	Cocamidopropyl betaine	Others	chr6:23353098	chr6	23353098	23Mb	2.30564e-08
cmp0840	Cocamidopropyl betaine	Others	chr2:36006786	chr2	36006786	36Mb	2.31461e-08
cmp0840	Cocamidopropyl betaine	Others	chr1:10644046	chr1	10644046	10Mb	2.54558e-08
cmp0840	Cocamidopropyl betaine	Others	chr2:6664176	chr2	6664176	6Mb	2.92422e-08
cmp0840	Cocamidopropyl betaine	Others	chr2:43769785	chr2	43769785	43Mb	3.73451e-08
cmp0081	Unknown	Unknown	chr1:16713715	chr1	16713715	16Mb	5.0309e-10
cmp0081	Unknown	Unknown	chr1:14409633	chr1	14409633	14Mb	8.01219e-10
cmp0081	Unknown	Unknown	chr2:43620806	chr2	43620806	43Mb	1.3424e-09
cmp0081	Unknown	Unknown	chr9:35563649	chr9	35563649	35Mb	2.52409e-09
cmp0081	Unknown	Unknown	chr5:41429347	chr5	41429347	41Mb	4.4427e-09
cmp0081	Unknown	Unknown	chr8:16887730	chr8	16887730	16Mb	4.70926e-09
cmp0081	Unknown	Unknown	chr5:7979334	chr5	7979334	7Mb	6.99654e-09
cmp0081	Unknown	Unknown	chr5:3776410	chr5	3776410	3Mb	7.60808e-09
cmp0081	Unknown	Unknown	chr2:7159450	chr2	7159450	7Mb	8.93724e-09
cmp0081	Unknown	Unknown	chr4:25949459	chr4	25949459	25Mb	1.08723e-08
cmp0081	Unknown	Unknown	chr7:9543298	chr7	9543298	9Mb	1.65329e-08
cmp0081	Unknown	Unknown	chr3:2880553	chr3	2880553	2Mb	1.68273e-08
cmp0081	Unknown	Unknown	chr10:14700219	chr10	14700219	14Mb	2.05111e-08
cmp0081	Unknown	Unknown	chr1:29160537	chr1	29160537	29Mb	2.06486e-08
cmp0081	Unknown	Unknown	chr5:16599625	chr5	16599625	16Mb	2.19702e-08
cmp0081	Unknown	Unknown	chr5:16090071	chr5	16090071	16Mb	2.76147e-08
cmp0081	Unknown	Unknown	chr5:42451783	chr5	42451783	42Mb	3.22618e-08
cmp0081	Unknown	Unknown	chr2:2656865	chr2	2656865	2Mb	3.32727e-08
cmp0081	Unknown	Unknown	chr1:11404950	chr1	11404950	11Mb	3.43704e-08
cmp0289	Unknown	Unknown	chr2:36354294	chr2	36354294	36Mb	4.37597e-10
cmp0289	Unknown	Unknown	chr5:26695187	chr5	26695187	26Mb	6.49061e-10
cmp0487	IAA-Asp-N-Glc	Phytohormone	chr6:11105361	chr6	11105361	11Mb	3.50503e-13
cmp0487	IAA-Asp-N-Glc	Phytohormone	chr7:14704146	chr7	14704146	14Mb	3.22888e-11
cmp0487	IAA-Asp-N-Glc	Phytohormone	chr5:35695778	chr5	35695778	35Mb	9.71782e-10
cmp0487	IAA-Asp-N-Glc	Phytohormone	chr8:19608774	chr8	19608774	19Mb	2.98812e-09
cmp0487	IAA-Asp-N-Glc	Phytohormone	chr2:16702118	chr2	16702118	16Mb	6.54943e-09
cmp0487	IAA-Asp-N-Glc	Phytohormone	chr5:42778362	chr5	42778362	42Mb	6.89801e-09
cmp0487	IAA-Asp-N-Glc	Phytohormone	chr4:6407303	chr4	6407303	6Mb	9.43487e-09
cmp0487	IAA-Asp-N-Glc	Phytohormone	chr6:4747207	chr6	4747207	4Mb	9.6593e-09
cmp0487	IAA-Asp-N-Glc	Phytohormone	chr6:18223051	chr6	18223051	18Mb	1.06783e-08
cmp0487	IAA-Asp-N-Glc	Phytohormone	chr8:734037	chr8	734037	0Mb	1.11206e-08
cmp0487	IAA-Asp-N-Glc	Phytohormone	chr4:21511451	chr4	21511451	21Mb	2.60286e-08
cmp0139	Unknown	Unknown	chr9:38099833	chr9	38099833	38Mb	1.00929e-11
cmp0139	Unknown	Unknown	chr5:48038544	chr5	48038544	48Mb	7.79984e-11
cmp0139	Unknown	Unknown	chr4:24280867	chr4	24280867	24Mb	1.58692e-10
cmp0139	Unknown	Unknown	chr4:5232182	chr4	5232182	5Mb	4.94911e-10
cmp0139	Unknown	Unknown	chr9:35659699	chr9	35659699	35Mb	1.46908e-09
cmp0139	Unknown	Unknown	chr5:46237300	chr5	46237300	46Mb	1.89226e-09
cmp0139	Unknown	Unknown	chr3:19079602	chr3	19079602	19Mb	2.4875e-09
cmp0139	Unknown	Unknown	chr5:42552121	chr5	42552121	42Mb	4.59418e-09
cmp0139	Unknown	Unknown	chr5:43463330	chr5	43463330	43Mb	6.7784e-09
cmp0139	Unknown	Unknown	chr8:20378812	chr8	20378812	20Mb	8.92848e-09
cmp0139	Unknown	Unknown	chr7:13022774	chr7	13022774	13Mb	1.30444e-08
cmp0139	Unknown	Unknown	chr2:28510460	chr2	28510460	28Mb	1.93967e-08
cmp0139	Unknown	Unknown	chr6:11354159	chr6	11354159	11Mb	2.7009e-08
cmp0139	Unknown	Unknown	chr6:17091511	chr6	17091511	17Mb	3.08444e-08
cmp0139	Unknown	Unknown	chr10:15053890	chr10	15053890	15Mb	3.32811e-08
cmp0139	Unknown	Unknown	chr7:11333617	chr7	11333617	11Mb	3.71792e-08
cmp0973	Tangeretin	Flavonoid	chr9:3314321	chr9	3314321	3Mb	2.20065e-10
cmp0973	Tangeretin	Flavonoid	chr8:1588450	chr8	1588450	1Mb	8.22292e-10
cmp0973	Tangeretin	Flavonoid	chr9:1793973	chr9	1793973	1Mb	3.3268e-09
cmp0973	Tangeretin	Flavonoid	chr7:10223360	chr7	10223360	10Mb	3.81518e-09
cmp0973	Tangeretin	Flavonoid	chr4:1385629	chr4	1385629	1Mb	4.14804e-09
cmp0973	Tangeretin	Flavonoid	chr1:16343753	chr1	16343753	16Mb	8.45345e-09
cmp0973	Tangeretin	Flavonoid	chr3:1574505	chr3	1574505	1Mb	8.51181e-09
cmp0973	Tangeretin	Flavonoid	chr3:29787955	chr3	29787955	29Mb	8.51367e-09
cmp0973	Tangeretin	Flavonoid	chr5:27745773	chr5	27745773	27Mb	1.24492e-08
cmp0973	Tangeretin	Flavonoid	chr9:16739138	chr9	16739138	16Mb	2.15767e-08
cmp0973	Tangeretin	Flavonoid	chr1:4992852	chr1	4992852	4Mb	3.27724e-08
cmp0973	Tangeretin	Flavonoid	chr5:1727417	chr5	1727417	1Mb	3.67556e-08
cmp0973	Tangeretin	Flavonoid	chr3:25485315	chr3	25485315	25Mb	4.02793e-08
cmp0285	Unknown	Unknown	chr1:2754769	chr1	2754769	2Mb	1.62031e-11
cmp0285	Unknown	Unknown	chr6:5619871	chr6	5619871	5Mb	6.00279e-11
cmp0285	Unknown	Unknown	chr5:42799452	chr5	42799452	42Mb	8.52571e-11
cmp0285	Unknown	Unknown	chr4:20419674	chr4	20419674	20Mb	3.15932e-10
cmp0285	Unknown	Unknown	chr6:3807028	chr6	3807028	3Mb	3.75263e-10
cmp0285	Unknown	Unknown	chr8:9803373	chr8	9803373	9Mb	8.27908e-10
cmp0285	Unknown	Unknown	chr5:11020542	chr5	11020542	11Mb	2.10241e-09
cmp0285	Unknown	Unknown	chr6:19220137	chr6	19220137	19Mb	6.48414e-09
cmp0285	Unknown	Unknown	chr3:3194319	chr3	3194319	3Mb	6.50759e-09
cmp0285	Unknown	Unknown	chr5:1867447	chr5	1867447	1Mb	7.49405e-09
cmp0285	Unknown	Unknown	chr3:22435494	chr3	22435494	22Mb	8.71613e-09
cmp0285	Unknown	Unknown	chr5:13970561	chr5	13970561	13Mb	1.31152e-08
cmp0285	Unknown	Unknown	chr7:16545117	chr7	16545117	16Mb	1.72339e-08
cmp0285	Unknown	Unknown	chr5:17191071	chr5	17191071	17Mb	1.89832e-08
cmp0285	Unknown	Unknown	chr1:17759886	chr1	17759886	17Mb	1.95074e-08
cmp0285	Unknown	Unknown	chr4:21764689	chr4	21764689	21Mb	2.69778e-08
cmp0285	Unknown	Unknown	chr6:20282642	chr6	20282642	20Mb	3.13986e-08
cmp0285	Unknown	Unknown	chr2:6178261	chr2	6178261	6Mb	3.51265e-08
cmp0482	Unknown	Unknown	chr6:18330730	chr6	18330730	18Mb	2.93849e-09
cmp0482	Unknown	Unknown	chr5:35143063	chr5	35143063	35Mb	3.31376e-09
cmp0482	Unknown	Unknown	chr5:42039513	chr5	42039513	42Mb	1.5305e-08
cmp0482	Unknown	Unknown	chr6:9997516	chr6	9997516	9Mb	3.49713e-08
cmn0004	Benzoic Acid	Polyphenol	chr1:19677917	chr1	19677917	19Mb	2.03084e-11
cmn0004	Benzoic Acid	Polyphenol	chr5:17567301	chr5	17567301	17Mb	1.92717e-09
cmn0004	Benzoic Acid	Polyphenol	chr4:10715550	chr4	10715550	10Mb	1.05682e-08
cmn0004	Benzoic Acid	Polyphenol	chr3:24381042	chr3	24381042	24Mb	1.74452e-08
cmp0053	Unknown	Unknown	chr8:19535670	chr8	19535670	19Mb	1.91321e-10
cmp0053	Unknown	Unknown	chr5:11111753	chr5	11111753	11Mb	1.15261e-09
cmp0053	Unknown	Unknown	chr2:9460595	chr2	9460595	9Mb	7.56112e-09
cmp0053	Unknown	Unknown	chr2:24897420	chr2	24897420	24Mb	1.87071e-08
cmp0774	Apigenin O-malonylhexoside	Flavonoid	chr6:3357430	chr6	3357430	3Mb	7.94255e-11
cmp0774	Apigenin O-malonylhexoside	Flavonoid	chr5:1848374	chr5	1848374	1Mb	9.90629e-11
cmp0774	Apigenin O-malonylhexoside	Flavonoid	chr6:19218315	chr6	19218315	19Mb	1.73435e-10
cmp0774	Apigenin O-malonylhexoside	Flavonoid	chr5:49102157	chr5	49102157	49Mb	3.93728e-09
cmp0774	Apigenin O-malonylhexoside	Flavonoid	chr5:26504558	chr5	26504558	26Mb	3.94266e-09
cmp0774	Apigenin O-malonylhexoside	Flavonoid	chr5:47651921	chr5	47651921	47Mb	4.94712e-09
cmp0774	Apigenin O-malonylhexoside	Flavonoid	chr5:14802433	chr5	14802433	14Mb	1.90815e-08
cmp0277	Unknown	Unknown	chr4:4982412	chr4	4982412	4Mb	9.71522e-31
cmp0277	Unknown	Unknown	chr2:8472486	chr2	8472486	8Mb	2.21474e-11
cmp0277	Unknown	Unknown	chr3:10718719	chr3	10718719	10Mb	8.78934e-11
cmp0277	Unknown	Unknown	chr3:3194319	chr3	3194319	3Mb	1.12248e-10
cmp0277	Unknown	Unknown	chr3:898046	chr3	898046	0Mb	1.74428e-10
cmp0277	Unknown	Unknown	chr6:22448362	chr6	22448362	22Mb	7.41693e-10
cmp0277	Unknown	Unknown	chr3:2960679	chr3	2960679	2Mb	1.02193e-09
cmp0277	Unknown	Unknown	chr6:8722617	chr6	8722617	8Mb	1.82897e-09
cmp0277	Unknown	Unknown	chr5:30845627	chr5	30845627	30Mb	4.04047e-09
cmp0277	Unknown	Unknown	chr3:14585437	chr3	14585437	14Mb	6.07215e-09
cmp0277	Unknown	Unknown	chr5:5197654	chr5	5197654	5Mb	9.01032e-09
cmp0277	Unknown	Unknown	chr3:4330493	chr3	4330493	4Mb	1.94115e-08
cmp0277	Unknown	Unknown	chr1:11150908	chr1	11150908	11Mb	2.65303e-08
cmp0277	Unknown	Unknown	chr9:9111356	chr9	9111356	9Mb	3.1391e-08
cmp0277	Unknown	Unknown	chr7:15650843	chr7	15650843	15Mb	3.64769e-08
cmp0277	Unknown	Unknown	chr3:13006814	chr3	13006814	13Mb	3.86724e-08
cmp0277	Unknown	Unknown	chr4:5460686	chr4	5460686	5Mb	4.04227e-08
cmp0843	Unknown	Unknown	chr9:15604405	chr9	15604405	15Mb	8.53466e-14
cmp0843	Unknown	Unknown	chr2:46731333	chr2	46731333	46Mb	1.48297e-13
cmp0843	Unknown	Unknown	chr5:10201402	chr5	10201402	10Mb	6.01437e-13
cmp0843	Unknown	Unknown	chr5:2706508	chr5	2706508	2Mb	2.77959e-12
cmp0843	Unknown	Unknown	chr5:7632335	chr5	7632335	7Mb	5.89947e-12
cmp0843	Unknown	Unknown	chr2:24624609	chr2	24624609	24Mb	2.57651e-11
cmp0843	Unknown	Unknown	chr3:23676150	chr3	23676150	23Mb	3.33269e-11
cmp0843	Unknown	Unknown	chr3:25186923	chr3	25186923	25Mb	4.42537e-11
cmp0843	Unknown	Unknown	chr6:17170562	chr6	17170562	17Mb	6.15385e-11
cmp0843	Unknown	Unknown	chr3:26323872	chr3	26323872	26Mb	6.22853e-11
cmp0843	Unknown	Unknown	chr8:3961154	chr8	3961154	3Mb	6.69556e-11
cmp0843	Unknown	Unknown	chr9:32345957	chr9	32345957	32Mb	7.46849e-11
cmp0843	Unknown	Unknown	chr9:14116582	chr9	14116582	14Mb	1.30124e-10
cmp0843	Unknown	Unknown	chr9:31816309	chr9	31816309	31Mb	1.85651e-10
cmp0843	Unknown	Unknown	chr5:3830143	chr5	3830143	3Mb	1.95901e-10
cmp0843	Unknown	Unknown	chr2:50474485	chr2	50474485	50Mb	3.05561e-10
cmp0843	Unknown	Unknown	chr9:12368603	chr9	12368603	12Mb	4.12779e-10
cmp0843	Unknown	Unknown	chr8:2562684	chr8	2562684	2Mb	5.13672e-10
cmp0843	Unknown	Unknown	chr8:6941765	chr8	6941765	6Mb	5.34855e-10
cmp0843	Unknown	Unknown	chr2:45381578	chr2	45381578	45Mb	6.93775e-10
cmp0843	Unknown	Unknown	chr5:47023805	chr5	47023805	47Mb	7.42679e-10
cmp0843	Unknown	Unknown	chr5:45390802	chr5	45390802	45Mb	7.75461e-10
cmp0843	Unknown	Unknown	chr8:11336144	chr8	11336144	11Mb	1.48548e-09
cmp0843	Unknown	Unknown	chr9:34569627	chr9	34569627	34Mb	1.703e-09
cmp0843	Unknown	Unknown	chr1:32045712	chr1	32045712	32Mb	1.93272e-09
cmp0843	Unknown	Unknown	chr5:1779272	chr5	1779272	1Mb	2.09664e-09
cmp0843	Unknown	Unknown	chr9:37249476	chr9	37249476	37Mb	2.30976e-09
cmp0843	Unknown	Unknown	chr9:13159995	chr9	13159995	13Mb	2.31021e-09
cmp0843	Unknown	Unknown	chr9:22511229	chr9	22511229	22Mb	2.4753e-09
cmp0843	Unknown	Unknown	chr5:14873014	chr5	14873014	14Mb	2.84388e-09
cmp0843	Unknown	Unknown	chr2:3291214	chr2	3291214	3Mb	3.20375e-09
cmp0843	Unknown	Unknown	chr1:459668	chr1	459668	0Mb	5.32639e-09
cmp0843	Unknown	Unknown	chr2:38574070	chr2	38574070	38Mb	5.63235e-09
cmp0843	Unknown	Unknown	chr5:33759924	chr5	33759924	33Mb	5.97128e-09
cmp0843	Unknown	Unknown	chr9:31116022	chr9	31116022	31Mb	6.78334e-09
cmp0843	Unknown	Unknown	chr9:36433890	chr9	36433890	36Mb	7.46443e-09
cmp0843	Unknown	Unknown	chr8:9781764	chr8	9781764	9Mb	8.38674e-09
cmp0843	Unknown	Unknown	chr3:7087558	chr3	7087558	7Mb	8.55879e-09
cmp0843	Unknown	Unknown	chr3:7643282	chr3	7643282	7Mb	8.72904e-09
cmp0843	Unknown	Unknown	chr1:15916194	chr1	15916194	15Mb	1.00841e-08
cmp0843	Unknown	Unknown	chr2:25632708	chr2	25632708	25Mb	1.0665e-08
cmp0843	Unknown	Unknown	chr9:29584435	chr9	29584435	29Mb	1.13006e-08
cmp0843	Unknown	Unknown	chr9:9364809	chr9	9364809	9Mb	1.13188e-08
cmp0843	Unknown	Unknown	chr9:33454030	chr9	33454030	33Mb	1.15763e-08
cmp0843	Unknown	Unknown	chr8:773848	chr8	773848	0Mb	1.17229e-08
cmp0843	Unknown	Unknown	chr2:7180598	chr2	7180598	7Mb	1.18271e-08
cmp0843	Unknown	Unknown	chr3:2661075	chr3	2661075	2Mb	1.21074e-08
cmp0843	Unknown	Unknown	chr1:19010505	chr1	19010505	19Mb	1.25826e-08
cmp0843	Unknown	Unknown	chr8:2824169	chr8	2824169	2Mb	1.62163e-08
cmp0843	Unknown	Unknown	chr9:20697396	chr9	20697396	20Mb	1.66152e-08
cmp0843	Unknown	Unknown	chr4:11830344	chr4	11830344	11Mb	2.03954e-08
cmp0843	Unknown	Unknown	chr9:36348324	chr9	36348324	36Mb	2.20961e-08
cmp0843	Unknown	Unknown	chr3:1587363	chr3	1587363	1Mb	2.37348e-08
cmp0843	Unknown	Unknown	chr5:25165952	chr5	25165952	25Mb	2.4279e-08
cmp0843	Unknown	Unknown	chr10:9124717	chr10	9124717	9Mb	2.90232e-08
cmp0843	Unknown	Unknown	chr6:8568698	chr6	8568698	8Mb	3.03664e-08
cmp0843	Unknown	Unknown	chr4:28610477	chr4	28610477	28Mb	3.08172e-08
cmp0843	Unknown	Unknown	chr10:4249902	chr10	4249902	4Mb	3.41371e-08
cmp0843	Unknown	Unknown	chr9:9906063	chr9	9906063	9Mb	3.57066e-08
cmp0843	Unknown	Unknown	chr5:26809329	chr5	26809329	26Mb	4.04545e-08
cmp0843	Unknown	Unknown	chr2:42430740	chr2	42430740	42Mb	4.06327e-08
cmp0843	Unknown	Unknown	chr1:3628752	chr1	3628752	3Mb	4.06441e-08
cmp0396	6-Fluoro-DL-tryptophan	Amino acid derivative	chr6:1292987	chr6	1292987	1Mb	8.30454e-10
cmp0396	6-Fluoro-DL-tryptophan	Amino acid derivative	chr5:40534043	chr5	40534043	40Mb	5.66494e-09
cmp0396	6-Fluoro-DL-tryptophan	Amino acid derivative	chr3:7652575	chr3	7652575	7Mb	8.49717e-09
cmp0396	6-Fluoro-DL-tryptophan	Amino acid derivative	chr9:38103782	chr9	38103782	38Mb	1.22649e-08
cmp0396	6-Fluoro-DL-tryptophan	Amino acid derivative	chr5:41560654	chr5	41560654	41Mb	1.78159e-08
cmp0396	6-Fluoro-DL-tryptophan	Amino acid derivative	chr8:681466	chr8	681466	0Mb	2.32591e-08
cmp0396	6-Fluoro-DL-tryptophan	Amino acid derivative	chr8:3252034	chr8	3252034	3Mb	3.53462e-08
cmp0553	Kaempferol hexose glucuronide	Flavonoid	chr4:20249056	chr4	20249056	20Mb	5.75072e-13
cmp0553	Kaempferol hexose glucuronide	Flavonoid	chr9:4567119	chr9	4567119	4Mb	2.01428e-12
cmp0553	Kaempferol hexose glucuronide	Flavonoid	chr5:9609300	chr5	9609300	9Mb	2.29249e-12
cmp0553	Kaempferol hexose glucuronide	Flavonoid	chr5:28396177	chr5	28396177	28Mb	3.92759e-12
cmp0553	Kaempferol hexose glucuronide	Flavonoid	chr2:36195969	chr2	36195969	36Mb	4.48188e-11
cmp0553	Kaempferol hexose glucuronide	Flavonoid	chr10:6211188	chr10	6211188	6Mb	3.66422e-10
cmp0553	Kaempferol hexose glucuronide	Flavonoid	chr6:23185139	chr6	23185139	23Mb	5.08719e-10
cmp0553	Kaempferol hexose glucuronide	Flavonoid	chr2:45850114	chr2	45850114	45Mb	5.26555e-10
cmp0553	Kaempferol hexose glucuronide	Flavonoid	chr4:5982524	chr4	5982524	5Mb	1.12025e-09
cmp0553	Kaempferol hexose glucuronide	Flavonoid	chr3:29317871	chr3	29317871	29Mb	1.54074e-09
cmp0553	Kaempferol hexose glucuronide	Flavonoid	chr7:5816018	chr7	5816018	5Mb	1.59067e-09
cmp0553	Kaempferol hexose glucuronide	Flavonoid	chr5:35487384	chr5	35487384	35Mb	2.09547e-09
cmp0553	Kaempferol hexose glucuronide	Flavonoid	chr4:20070463	chr4	20070463	20Mb	2.41352e-09
cmp0553	Kaempferol hexose glucuronide	Flavonoid	chr4:24383191	chr4	24383191	24Mb	4.79496e-09
cmp0553	Kaempferol hexose glucuronide	Flavonoid	chr8:9954448	chr8	9954448	9Mb	8.10119e-09
cmp0553	Kaempferol hexose glucuronide	Flavonoid	chr9:27250073	chr9	27250073	27Mb	1.27813e-08
cmp0553	Kaempferol hexose glucuronide	Flavonoid	chr2:48055495	chr2	48055495	48Mb	1.40866e-08
cmp0553	Kaempferol hexose glucuronide	Flavonoid	chr3:10847428	chr3	10847428	10Mb	2.3125e-08
cmp0553	Kaempferol hexose glucuronide	Flavonoid	chr5:33314063	chr5	33314063	33Mb	2.53667e-08
cmp0553	Kaempferol hexose glucuronide	Flavonoid	chr5:26006490	chr5	26006490	26Mb	2.87098e-08
cmp0553	Kaempferol hexose glucuronide	Flavonoid	chr2:1331114	chr2	1331114	1Mb	3.08712e-08
cmp0553	Kaempferol hexose glucuronide	Flavonoid	chr4:7938322	chr4	7938322	7Mb	3.09347e-08
cmp0553	Kaempferol hexose glucuronide	Flavonoid	chr4:22663163	chr4	22663163	22Mb	3.26513e-08
cmp0553	Kaempferol hexose glucuronide	Flavonoid	chr2:22407265	chr2	22407265	22Mb	3.40722e-08
cmp0553	Kaempferol hexose glucuronide	Flavonoid	chr2:7624305	chr2	7624305	7Mb	3.53215e-08
cmp0728	2'-Deoxycytidine-5'-diphosphate	Nucleic acid derivative	chr7:17184863	chr7	17184863	17Mb	1.77535e-12
cmp0728	2'-Deoxycytidine-5'-diphosphate	Nucleic acid derivative	chr8:13618025	chr8	13618025	13Mb	1.04933e-09
cmp0728	2'-Deoxycytidine-5'-diphosphate	Nucleic acid derivative	chr1:1576899	chr1	1576899	1Mb	3.08085e-09
cmp0728	2'-Deoxycytidine-5'-diphosphate	Nucleic acid derivative	chr3:24910496	chr3	24910496	24Mb	2.37099e-08
cmp0828	N-Sinapoylputrescine	Polyamine	chr5:28354742	chr5	28354742	28Mb	1.31102e-10
cmp0828	N-Sinapoylputrescine	Polyamine	chr10:5005316	chr10	5005316	5Mb	1.71973e-10
cmp0828	N-Sinapoylputrescine	Polyamine	chr8:14269140	chr8	14269140	14Mb	1.8119e-10
cmp0828	N-Sinapoylputrescine	Polyamine	chr4:8680748	chr4	8680748	8Mb	5.75438e-10
cmp0828	N-Sinapoylputrescine	Polyamine	chr2:4654168	chr2	4654168	4Mb	5.83338e-10
cmp0828	N-Sinapoylputrescine	Polyamine	chr5:19604472	chr5	19604472	19Mb	6.14869e-10
cmp0828	N-Sinapoylputrescine	Polyamine	chr7:16920193	chr7	16920193	16Mb	7.41445e-10
cmp0828	N-Sinapoylputrescine	Polyamine	chr5:8582831	chr5	8582831	8Mb	8.71334e-10
cmp0828	N-Sinapoylputrescine	Polyamine	chr4:10745546	chr4	10745546	10Mb	1.74215e-09
cmp0828	N-Sinapoylputrescine	Polyamine	chr2:2070419	chr2	2070419	2Mb	1.88392e-09
cmp0828	N-Sinapoylputrescine	Polyamine	chr5:15457635	chr5	15457635	15Mb	2.13238e-09
cmp0828	N-Sinapoylputrescine	Polyamine	chr5:21134873	chr5	21134873	21Mb	2.18637e-09
cmp0828	N-Sinapoylputrescine	Polyamine	chr9:21551192	chr9	21551192	21Mb	2.34867e-09
cmp0828	N-Sinapoylputrescine	Polyamine	chr2:5207933	chr2	5207933	5Mb	2.45607e-09
cmp0828	N-Sinapoylputrescine	Polyamine	chr6:13045833	chr6	13045833	13Mb	3.40221e-09
cmp0828	N-Sinapoylputrescine	Polyamine	chr10:14693593	chr10	14693593	14Mb	4.35594e-09
cmp0828	N-Sinapoylputrescine	Polyamine	chr7:15743957	chr7	15743957	15Mb	4.73505e-09
cmp0828	N-Sinapoylputrescine	Polyamine	chr7:816662	chr7	816662	0Mb	5.16637e-09
cmp0828	N-Sinapoylputrescine	Polyamine	chr2:8896404	chr2	8896404	8Mb	5.22933e-09
cmp0828	N-Sinapoylputrescine	Polyamine	chr2:728783	chr2	728783	0Mb	5.31106e-09
cmp0828	N-Sinapoylputrescine	Polyamine	chr5:23749863	chr5	23749863	23Mb	5.9157e-09
cmp0828	N-Sinapoylputrescine	Polyamine	chr2:32583155	chr2	32583155	32Mb	5.94719e-09
cmp0828	N-Sinapoylputrescine	Polyamine	chr5:47738764	chr5	47738764	47Mb	6.33652e-09
cmp0828	N-Sinapoylputrescine	Polyamine	chr4:16050443	chr4	16050443	16Mb	7.1348e-09
cmp0828	N-Sinapoylputrescine	Polyamine	chr2:45855223	chr2	45855223	45Mb	8.36954e-09
cmp0828	N-Sinapoylputrescine	Polyamine	chr4:11741996	chr4	11741996	11Mb	9.01842e-09
cmp0828	N-Sinapoylputrescine	Polyamine	chr2:39971014	chr2	39971014	39Mb	9.73179e-09
cmp0828	N-Sinapoylputrescine	Polyamine	chr4:27631906	chr4	27631906	27Mb	9.95542e-09
cmp0828	N-Sinapoylputrescine	Polyamine	chr8:2666901	chr8	2666901	2Mb	1.10328e-08
cmp0828	N-Sinapoylputrescine	Polyamine	chr9:2681137	chr9	2681137	2Mb	1.22998e-08
cmp0828	N-Sinapoylputrescine	Polyamine	chr7:12678387	chr7	12678387	12Mb	1.57202e-08
cmp0828	N-Sinapoylputrescine	Polyamine	chr3:10735757	chr3	10735757	10Mb	1.7185e-08
cmp0828	N-Sinapoylputrescine	Polyamine	chr8:12068967	chr8	12068967	12Mb	1.77945e-08
cmp0828	N-Sinapoylputrescine	Polyamine	chr6:4678306	chr6	4678306	4Mb	3.01989e-08
cmp0828	N-Sinapoylputrescine	Polyamine	chr2:41760567	chr2	41760567	41Mb	3.45457e-08
cmp0828	N-Sinapoylputrescine	Polyamine	chr3:10344930	chr3	10344930	10Mb	3.74479e-08
cmp0828	N-Sinapoylputrescine	Polyamine	chr6:22504686	chr6	22504686	22Mb	3.7957e-08
cmp0828	N-Sinapoylputrescine	Polyamine	chr5:25007821	chr5	25007821	25Mb	3.91162e-08
cmp0828	N-Sinapoylputrescine	Polyamine	chr2:43611821	chr2	43611821	43Mb	3.9306e-08
cmp0959	C-pentosyl-luteolin O-hexoside	Flavonoid	chr1:14732549	chr1	14732549	14Mb	1.78525e-10
cmp0959	C-pentosyl-luteolin O-hexoside	Flavonoid	chr9:25520667	chr9	25520667	25Mb	4.71213e-10
cmp0959	C-pentosyl-luteolin O-hexoside	Flavonoid	chr9:25063206	chr9	25063206	25Mb	6.40982e-10
cmp0959	C-pentosyl-luteolin O-hexoside	Flavonoid	chr7:4898110	chr7	4898110	4Mb	7.11977e-10
cmp0959	C-pentosyl-luteolin O-hexoside	Flavonoid	chr1:4407657	chr1	4407657	4Mb	1.26629e-09
cmp0959	C-pentosyl-luteolin O-hexoside	Flavonoid	chr9:10678178	chr9	10678178	10Mb	3.57846e-09
cmp0959	C-pentosyl-luteolin O-hexoside	Flavonoid	chr9:21068316	chr9	21068316	21Mb	4.86852e-09
cmp0959	C-pentosyl-luteolin O-hexoside	Flavonoid	chr7:3846622	chr7	3846622	3Mb	4.898e-09
cmp0959	C-pentosyl-luteolin O-hexoside	Flavonoid	chr9:15094595	chr9	15094595	15Mb	7.10891e-09
cmp0959	C-pentosyl-luteolin O-hexoside	Flavonoid	chr9:12259603	chr9	12259603	12Mb	7.32946e-09
cmp0959	C-pentosyl-luteolin O-hexoside	Flavonoid	chr9:34950037	chr9	34950037	34Mb	9.3082e-09
cmp0959	C-pentosyl-luteolin O-hexoside	Flavonoid	chr9:13369299	chr9	13369299	13Mb	2.33943e-08
cmp0959	C-pentosyl-luteolin O-hexoside	Flavonoid	chr5:2699776	chr5	2699776	2Mb	3.77109e-08
cmp0959	C-pentosyl-luteolin O-hexoside	Flavonoid	chr9:15351832	chr9	15351832	15Mb	3.95646e-08
cmp0959	C-pentosyl-luteolin O-hexoside	Flavonoid	chr2:10908206	chr2	10908206	10Mb	4.11821e-08
cmp0959	C-pentosyl-luteolin O-hexoside	Flavonoid	chr9:37404659	chr9	37404659	37Mb	4.12958e-08
cmp0793	Unknown	Unknown	chr5:8489433	chr5	8489433	8Mb	4.1028e-09
cmp0793	Unknown	Unknown	chr3:21988718	chr3	21988718	21Mb	3.52501e-08
cmp0793	Unknown	Unknown	chr2:1552260	chr2	1552260	1Mb	3.67232e-08
cmp0974	Limocitrin O-hexoside	Flavonoid	chr10:14700219	chr10	14700219	14Mb	3.19176e-14
cmp0974	Limocitrin O-hexoside	Flavonoid	chr9:36063789	chr9	36063789	36Mb	2.04185e-13
cmp0974	Limocitrin O-hexoside	Flavonoid	chr2:43619564	chr2	43619564	43Mb	6.47913e-13
cmp0974	Limocitrin O-hexoside	Flavonoid	chr5:42311726	chr5	42311726	42Mb	1.9629e-11
cmp0974	Limocitrin O-hexoside	Flavonoid	chr8:16887730	chr8	16887730	16Mb	5.83196e-11
cmp0974	Limocitrin O-hexoside	Flavonoid	chr3:3191315	chr3	3191315	3Mb	1.42522e-10
cmp0974	Limocitrin O-hexoside	Flavonoid	chr9:28096041	chr9	28096041	28Mb	8.74986e-10
cmp0974	Limocitrin O-hexoside	Flavonoid	chr2:961622	chr2	961622	0Mb	2.34889e-09
cmp0974	Limocitrin O-hexoside	Flavonoid	chr8:8171206	chr8	8171206	8Mb	2.3603e-09
cmp0974	Limocitrin O-hexoside	Flavonoid	chr1:3602652	chr1	3602652	3Mb	5.77734e-09
cmp0974	Limocitrin O-hexoside	Flavonoid	chr2:26271280	chr2	26271280	26Mb	5.96491e-09
cmp0974	Limocitrin O-hexoside	Flavonoid	chr4:5232182	chr4	5232182	5Mb	1.05966e-08
cmp0974	Limocitrin O-hexoside	Flavonoid	chr2:18676949	chr2	18676949	18Mb	1.90269e-08
cmp0974	Limocitrin O-hexoside	Flavonoid	chr9:3285173	chr9	3285173	3Mb	2.63605e-08
cmp0974	Limocitrin O-hexoside	Flavonoid	chr2:16702118	chr2	16702118	16Mb	2.6387e-08
cmp0974	Limocitrin O-hexoside	Flavonoid	chr7:6427543	chr7	6427543	6Mb	2.93695e-08
cmp0974	Limocitrin O-hexoside	Flavonoid	chr1:7391688	chr1	7391688	7Mb	3.04111e-08
cmp0974	Limocitrin O-hexoside	Flavonoid	chr1:10133241	chr1	10133241	10Mb	4.1496e-08
cmp0569	Melitidin	Flavonoid	chr9:36821476	chr9	36821476	36Mb	6.81862e-22
cmp0569	Melitidin	Flavonoid	chr2:23018791	chr2	23018791	23Mb	9.97617e-15
cmp0569	Melitidin	Flavonoid	chr10:646825	chr10	646825	0Mb	2.14663e-09
cmp0569	Melitidin	Flavonoid	chr3:25680353	chr3	25680353	25Mb	2.40223e-09
cmp0569	Melitidin	Flavonoid	chr1:18083172	chr1	18083172	18Mb	2.85556e-09
cmp0569	Melitidin	Flavonoid	chr9:33761629	chr9	33761629	33Mb	1.23303e-08
cmp0569	Melitidin	Flavonoid	chr8:19544032	chr8	19544032	19Mb	1.44168e-08
cmp0569	Melitidin	Flavonoid	chr1:6935590	chr1	6935590	6Mb	2.03255e-08
cmp0569	Melitidin	Flavonoid	chr8:10001652	chr8	10001652	10Mb	2.31711e-08
cmp0569	Melitidin	Flavonoid	chr9:37925623	chr9	37925623	37Mb	2.33809e-08
cmp0122	Unknown	Unknown	chr4:12632337	chr4	12632337	12Mb	5.84172e-12
cmp0122	Unknown	Unknown	chr8:1802104	chr8	1802104	1Mb	1.8173e-10
cmp0122	Unknown	Unknown	chr2:48834891	chr2	48834891	48Mb	1.22348e-08
cmp0122	Unknown	Unknown	chr9:28096004	chr9	28096004	28Mb	1.34826e-08
cmp0122	Unknown	Unknown	chr5:3953757	chr5	3953757	3Mb	1.4436e-08
cmp0122	Unknown	Unknown	chr2:41695379	chr2	41695379	41Mb	2.09397e-08
cmp0122	Unknown	Unknown	chr7:4679597	chr7	4679597	4Mb	2.29116e-08
cmp0122	Unknown	Unknown	chr3:29013657	chr3	29013657	29Mb	3.52217e-08
cmp0726	Unknown	Unknown	chr5:28378537	chr5	28378537	28Mb	2.63396e-12
cmp0726	Unknown	Unknown	chr8:768610	chr8	768610	0Mb	3.97297e-11
cmp0726	Unknown	Unknown	chr5:43665926	chr5	43665926	43Mb	2.10398e-09
cmp0726	Unknown	Unknown	chr5:41959436	chr5	41959436	41Mb	2.25561e-09
cmp0726	Unknown	Unknown	chr5:9760400	chr5	9760400	9Mb	2.31797e-09
cmp0726	Unknown	Unknown	chr9:37157640	chr9	37157640	37Mb	4.14959e-09
cmp0726	Unknown	Unknown	chr1:29379286	chr1	29379286	29Mb	4.48903e-09
cmp0726	Unknown	Unknown	chr10:6376859	chr10	6376859	6Mb	5.03812e-09
cmp0726	Unknown	Unknown	chr1:17776415	chr1	17776415	17Mb	5.7574e-09
cmp0726	Unknown	Unknown	chr1:11286421	chr1	11286421	11Mb	6.46731e-09
cmp0726	Unknown	Unknown	chr5:27533284	chr5	27533284	27Mb	7.81126e-09
cmp0726	Unknown	Unknown	chr7:8156189	chr7	8156189	8Mb	8.0907e-09
cmp0726	Unknown	Unknown	chr10:13043296	chr10	13043296	13Mb	1.00138e-08
cmp0726	Unknown	Unknown	chr8:20442161	chr8	20442161	20Mb	1.05549e-08
cmp0726	Unknown	Unknown	chr1:8596118	chr1	8596118	8Mb	1.07817e-08
cmp0726	Unknown	Unknown	chr8:20107932	chr8	20107932	20Mb	1.30098e-08
cmp0726	Unknown	Unknown	chr4:5338155	chr4	5338155	5Mb	1.56923e-08
cmp0726	Unknown	Unknown	chr1:17028215	chr1	17028215	17Mb	2.23009e-08
cmp0726	Unknown	Unknown	chr1:11913012	chr1	11913012	11Mb	2.42348e-08
cmp0726	Unknown	Unknown	chr1:19080579	chr1	19080579	19Mb	2.67423e-08
cmp0726	Unknown	Unknown	chr1:5599990	chr1	5599990	5Mb	2.83121e-08
cmp0726	Unknown	Unknown	chr5:10217343	chr5	10217343	10Mb	3.26144e-08
cmp0726	Unknown	Unknown	chr9:10820530	chr9	10820530	10Mb	3.51548e-08
cmp0726	Unknown	Unknown	chr6:2246181	chr6	2246181	2Mb	3.58969e-08
cmp0726	Unknown	Unknown	chr2:31774031	chr2	31774031	31Mb	4.14048e-08
cmp0726	Unknown	Unknown	chr2:2215805	chr2	2215805	2Mb	4.14849e-08
cmp0775	Unknown	Unknown	chr5:40768687	chr5	40768687	40Mb	4.7202e-09
cmp0775	Unknown	Unknown	chr5:28188077	chr5	28188077	28Mb	2.31905e-08
cmp0676	Unknown	Unknown	chr3:10670553	chr3	10670553	10Mb	2.94393e-08
cmp0088	Unknown	Unknown	chr1:16405217	chr1	16405217	16Mb	1.67314e-08
cmp0088	Unknown	Unknown	chr8:7063086	chr8	7063086	7Mb	1.79352e-08
cmp0088	Unknown	Unknown	chr3:23879045	chr3	23879045	23Mb	1.92072e-08
cmp0357	Unknown	Unknown	chr2:36197504	chr2	36197504	36Mb	1.24161e-19
cmp0357	Unknown	Unknown	chr5:9885321	chr5	9885321	9Mb	1.46378e-16
cmp0357	Unknown	Unknown	chr2:46835278	chr2	46835278	46Mb	1.89106e-08
cmp0357	Unknown	Unknown	chr2:52278485	chr2	52278485	52Mb	2.88639e-08
cmn0019	Coniferyl aldehyde	Others	chr3:27958060	chr3	27958060	27Mb	2.55459e-13
cmn0019	Coniferyl aldehyde	Others	chr3:29948507	chr3	29948507	29Mb	4.05012e-12
cmn0019	Coniferyl aldehyde	Others	chr7:21794171	chr7	21794171	21Mb	4.58317e-12
cmn0019	Coniferyl aldehyde	Others	chr3:26414835	chr3	26414835	26Mb	1.27636e-10
cmn0019	Coniferyl aldehyde	Others	chr10:5863649	chr10	5863649	5Mb	4.50047e-10
cmn0019	Coniferyl aldehyde	Others	chr1:4056697	chr1	4056697	4Mb	3.4854e-09
cmn0019	Coniferyl aldehyde	Others	chr8:17266501	chr8	17266501	17Mb	9.10211e-09
cmn0019	Coniferyl aldehyde	Others	chr5:28246951	chr5	28246951	28Mb	2.38846e-08
cmn0019	Coniferyl aldehyde	Others	chr7:16805600	chr7	16805600	16Mb	2.56949e-08
cmn0019	Coniferyl aldehyde	Others	chr2:32578427	chr2	32578427	32Mb	3.59862e-08
cmp0304	Unknown	Unknown	chr4:28811241	chr4	28811241	28Mb	1.3909e-10
cmp0304	Unknown	Unknown	chr1:2312455	chr1	2312455	2Mb	3.87716e-10
cmp0304	Unknown	Unknown	chr5:15128046	chr5	15128046	15Mb	1.3012e-08
cmp0304	Unknown	Unknown	chr1:11764521	chr1	11764521	11Mb	1.31658e-08
cmp0304	Unknown	Unknown	chr9:3058937	chr9	3058937	3Mb	2.11362e-08
cmp0304	Unknown	Unknown	chr7:9547906	chr7	9547906	9Mb	2.28737e-08
cmp0304	Unknown	Unknown	chr6:8686292	chr6	8686292	8Mb	2.70437e-08
cmp0304	Unknown	Unknown	chr2:50644935	chr2	50644935	50Mb	3.65102e-08
cmp0456	Unknown	Unknown	chr2:13931635	chr2	13931635	13Mb	2.12559e-08
cmp0492	Unknown	Unknown	chr4:14786533	chr4	14786533	14Mb	1.8552e-10
cmp0492	Unknown	Unknown	chr3:2350381	chr3	2350381	2Mb	1.38458e-09
cmp0492	Unknown	Unknown	chr8:3237377	chr8	3237377	3Mb	1.67717e-09
cmp0492	Unknown	Unknown	chr3:25510280	chr3	25510280	25Mb	8.30037e-09
cmp0492	Unknown	Unknown	chr6:19422539	chr6	19422539	19Mb	8.9091e-09
cmp0492	Unknown	Unknown	chr2:29791340	chr2	29791340	29Mb	1.13748e-08
cmp0492	Unknown	Unknown	chr8:7203609	chr8	7203609	7Mb	1.14092e-08
cmp0492	Unknown	Unknown	chr6:10617099	chr6	10617099	10Mb	1.34335e-08
cmp0492	Unknown	Unknown	chr8:6063810	chr8	6063810	6Mb	1.62543e-08
cmp0492	Unknown	Unknown	chr4:19641665	chr4	19641665	19Mb	2.60249e-08
cmp0116	Unknown	Unknown	chr3:13783929	chr3	13783929	13Mb	7.16028e-13
cmp0116	Unknown	Unknown	chr2:6603919	chr2	6603919	6Mb	8.54777e-11
cmp0116	Unknown	Unknown	chr3:16088412	chr3	16088412	16Mb	1.52683e-10
cmp0116	Unknown	Unknown	chr1:8687944	chr1	8687944	8Mb	1.091e-09
cmp0116	Unknown	Unknown	chr2:35577407	chr2	35577407	35Mb	1.18898e-09
cmp0116	Unknown	Unknown	chr1:26202562	chr1	26202562	26Mb	2.96045e-09
cmp0116	Unknown	Unknown	chr6:8017631	chr6	8017631	8Mb	3.98388e-09
cmp0116	Unknown	Unknown	chr1:14442550	chr1	14442550	14Mb	4.24382e-09
cmp0116	Unknown	Unknown	chr1:3410559	chr1	3410559	3Mb	1.10881e-08
cmp0116	Unknown	Unknown	chr2:30689280	chr2	30689280	30Mb	1.18845e-08
cmp0116	Unknown	Unknown	chr2:14682622	chr2	14682622	14Mb	1.53202e-08
cmp0116	Unknown	Unknown	chr3:19073713	chr3	19073713	19Mb	1.57875e-08
cmp0116	Unknown	Unknown	chr3:19664389	chr3	19664389	19Mb	2.84466e-08
cmp0116	Unknown	Unknown	chr1:22407663	chr1	22407663	22Mb	2.93353e-08
cmp0116	Unknown	Unknown	chr3:15486719	chr3	15486719	15Mb	3.58573e-08
cmp0116	Unknown	Unknown	chr5:46128331	chr5	46128331	46Mb	4.14928e-08
cmp0141	Unknown	Unknown	chr3:19079602	chr3	19079602	19Mb	5.09036e-09
cmp0141	Unknown	Unknown	chr5:48038544	chr5	48038544	48Mb	6.82376e-09
cmp0141	Unknown	Unknown	chr4:24280867	chr4	24280867	24Mb	7.02285e-09
cmp0141	Unknown	Unknown	chr9:35659699	chr9	35659699	35Mb	1.99063e-08
cmp0141	Unknown	Unknown	chr1:17585909	chr1	17585909	17Mb	2.09067e-08
cmp0141	Unknown	Unknown	chr1:16900144	chr1	16900144	16Mb	2.85537e-08
cmp0141	Unknown	Unknown	chr5:43463330	chr5	43463330	43Mb	3.39207e-08
cmp0141	Unknown	Unknown	chr5:46237300	chr5	46237300	46Mb	3.44232e-08
cmp0141	Unknown	Unknown	chr3:2524625	chr3	2524625	2Mb	4.15133e-08
cmp0307	Unknown	Unknown	chr9:38164644	chr9	38164644	38Mb	9.88192e-11
cmp0307	Unknown	Unknown	chr3:4952174	chr3	4952174	4Mb	3.50015e-10
cmp0307	Unknown	Unknown	chr1:2324679	chr1	2324679	2Mb	9.76317e-10
cmp0307	Unknown	Unknown	chr5:17761703	chr5	17761703	17Mb	4.87079e-09
cmp0307	Unknown	Unknown	chr5:45528943	chr5	45528943	45Mb	7.99148e-09
cmp0307	Unknown	Unknown	chr7:13051697	chr7	13051697	13Mb	2.38928e-08
cmp0307	Unknown	Unknown	chr2:42292645	chr2	42292645	42Mb	2.71099e-08
cmp0307	Unknown	Unknown	chr5:26115962	chr5	26115962	26Mb	3.65592e-08
cmp0307	Unknown	Unknown	chr5:46226312	chr5	46226312	46Mb	3.94983e-08
cmp0356	Hydroxy-bergamottin	Coumarin	chr2:36197504	chr2	36197504	36Mb	4.68024e-16
cmp0356	Hydroxy-bergamottin	Coumarin	chr5:9686931	chr5	9686931	9Mb	3.32448e-15
cmp0356	Hydroxy-bergamottin	Coumarin	chr4:26438960	chr4	26438960	26Mb	3.80837e-09
cmp0356	Hydroxy-bergamottin	Coumarin	chr2:47958968	chr2	47958968	47Mb	1.8345e-08
cmp0356	Hydroxy-bergamottin	Coumarin	chr7:747186	chr7	747186	0Mb	1.94172e-08
cmp0356	Hydroxy-bergamottin	Coumarin	chr1:26481213	chr1	26481213	26Mb	2.25403e-08
cmp0356	Hydroxy-bergamottin	Coumarin	chr6:14979577	chr6	14979577	14Mb	3.39902e-08
cmp0356	Hydroxy-bergamottin	Coumarin	chr3:28042654	chr3	28042654	28Mb	3.86511e-08
cmp0356	Hydroxy-bergamottin	Coumarin	chr5:30802335	chr5	30802335	30Mb	4.0114e-08
cmp0462	Unknown	Unknown	chr1:18056729	chr1	18056729	18Mb	1.2215e-08
cmp0462	Unknown	Unknown	chr1:3097896	chr1	3097896	3Mb	2.84056e-08
cmp0447	Unknown	Unknown	chr1:20891582	chr1	20891582	20Mb	9.22612e-10
cmp0447	Unknown	Unknown	chr2:36515404	chr2	36515404	36Mb	1.60944e-09
cmp0447	Unknown	Unknown	chr5:10126329	chr5	10126329	10Mb	5.87882e-09
cmp0447	Unknown	Unknown	chr5:49063675	chr5	49063675	49Mb	2.72422e-08
cmp0547	Diosmin	Flavonoid	chr4:20357318	chr4	20357318	20Mb	4.20965e-09
cmp0547	Diosmin	Flavonoid	chr2:22317655	chr2	22317655	22Mb	8.72497e-09
cmp0547	Diosmin	Flavonoid	chr9:27250073	chr9	27250073	27Mb	9.69691e-09
cmp0547	Diosmin	Flavonoid	chr5:30029219	chr5	30029219	30Mb	1.80736e-08
cmp0547	Diosmin	Flavonoid	chr6:21973894	chr6	21973894	21Mb	3.16897e-08
cmp0547	Diosmin	Flavonoid	chr2:2661893	chr2	2661893	2Mb	3.23591e-08
cmp0547	Diosmin	Flavonoid	chr5:28307197	chr5	28307197	28Mb	3.8926e-08
cmp0547	Diosmin	Flavonoid	chr2:45911083	chr2	45911083	45Mb	4.06895e-08
cmp0665	Nicotinate ribonucleoside	Others	chr9:1398489	chr9	1398489	1Mb	2.96202e-08
cmp0344	Unknown	Unknown	chr7:992926	chr7	992926	0Mb	6.37464e-10
cmp0344	Unknown	Unknown	chr8:18472439	chr8	18472439	18Mb	5.34365e-09
cmp0344	Unknown	Unknown	chr9:31437835	chr9	31437835	31Mb	1.8961e-08
cmp0224	Unknown	Unknown	chr1:446388	chr1	446388	0Mb	3.28155e-08
cmp0355	Unknown	Unknown	chr3:2255295	chr3	2255295	2Mb	8.52995e-10
cmp0355	Unknown	Unknown	chr7:15757364	chr7	15757364	15Mb	1.97859e-09
cmp0355	Unknown	Unknown	chr8:12068970	chr8	12068970	12Mb	8.93386e-09
cmp0355	Unknown	Unknown	chr2:3526849	chr2	3526849	3Mb	9.91564e-09
cmp0355	Unknown	Unknown	chr1:14204469	chr1	14204469	14Mb	1.26839e-08
cmp0355	Unknown	Unknown	chr2:5044766	chr2	5044766	5Mb	1.37637e-08
cmp0355	Unknown	Unknown	chr2:52179255	chr2	52179255	52Mb	1.47918e-08
cmp0355	Unknown	Unknown	chr5:42753478	chr5	42753478	42Mb	2.81442e-08
cmp0355	Unknown	Unknown	chr7:17505281	chr7	17505281	17Mb	2.85295e-08
cmp0355	Unknown	Unknown	chr5:46988971	chr5	46988971	46Mb	3.86754e-08
cmp0878	9-Hydroxy-(10E,12Z,15Z)-octadecatrienoic acid	Lipid	chr5:18875336	chr5	18875336	18Mb	2.57355e-14
cmp0878	9-Hydroxy-(10E,12Z,15Z)-octadecatrienoic acid	Lipid	chr6:21565581	chr6	21565581	21Mb	2.23723e-09
cmp0878	9-Hydroxy-(10E,12Z,15Z)-octadecatrienoic acid	Lipid	chr5:14875211	chr5	14875211	14Mb	1.02341e-08
cmp0878	9-Hydroxy-(10E,12Z,15Z)-octadecatrienoic acid	Lipid	chr3:23389972	chr3	23389972	23Mb	1.2965e-08
cmp0878	9-Hydroxy-(10E,12Z,15Z)-octadecatrienoic acid	Lipid	chr5:31772371	chr5	31772371	31Mb	3.18867e-08
cmp0978	Apigenin 6-C-glucoside	Flavonoid	chr4:16909277	chr4	16909277	16Mb	1.06579e-08
cmp0529	Unknown	Unknown	chr1:10002312	chr1	10002312	10Mb	3.67936e-11
cmp0206	Unknown	Unknown	chr9:36892664	chr9	36892664	36Mb	2.40842e-22
cmp0206	Unknown	Unknown	chr2:23018791	chr2	23018791	23Mb	1.49075e-14
cmp0206	Unknown	Unknown	chr1:18083172	chr1	18083172	18Mb	4.022e-10
cmp0206	Unknown	Unknown	chr8:19544032	chr8	19544032	19Mb	5.23952e-09
cmp0206	Unknown	Unknown	chr9:37925623	chr9	37925623	37Mb	7.62077e-09
cmp0206	Unknown	Unknown	chr1:6887058	chr1	6887058	6Mb	1.08575e-08
cmp0206	Unknown	Unknown	chr10:646825	chr10	646825	0Mb	1.18579e-08
cmp0206	Unknown	Unknown	chr9:33267816	chr9	33267816	33Mb	1.18751e-08
cmp0206	Unknown	Unknown	chr3:25680353	chr3	25680353	25Mb	3.89261e-08
cmp0206	Unknown	Unknown	chr9:31392025	chr9	31392025	31Mb	4.07742e-08
cmp0305	Unknown	Unknown	chr1:19677877	chr1	19677877	19Mb	6.71118e-09
cmp0305	Unknown	Unknown	chr2:27515974	chr2	27515974	27Mb	3.15652e-08
cmp0794	N',N",N"'-p-coumaroyl-cinnamoyl-caffeoyl spermidine	Polyamine	chr9:19947489	chr9	19947489	19Mb	1.11487e-08
cmp0794	N',N",N"'-p-coumaroyl-cinnamoyl-caffeoyl spermidine	Polyamine	chr1:3553602	chr1	3553602	3Mb	1.47176e-08
cmp0794	N',N",N"'-p-coumaroyl-cinnamoyl-caffeoyl spermidine	Polyamine	chr4:8384958	chr4	8384958	8Mb	2.81574e-08
cmp0232	Unknown	Unknown	chr3:2255295	chr3	2255295	2Mb	6.72351e-11
cmp0232	Unknown	Unknown	chr1:4423214	chr1	4423214	4Mb	8.73315e-09
cmp0232	Unknown	Unknown	chr9:3998395	chr9	3998395	3Mb	1.35555e-08
cmp0232	Unknown	Unknown	chr6:6804318	chr6	6804318	6Mb	2.05727e-08
cmp0232	Unknown	Unknown	chr9:4033950	chr9	4033950	4Mb	2.57547e-08
cmp0232	Unknown	Unknown	chr8:17190532	chr8	17190532	17Mb	2.8195e-08
cmp0232	Unknown	Unknown	chr2:5044766	chr2	5044766	5Mb	3.21114e-08
cmp0232	Unknown	Unknown	chr4:1781594	chr4	1781594	1Mb	3.45563e-08
cmp0232	Unknown	Unknown	chr2:50292684	chr2	50292684	50Mb	3.85341e-08
cmp0485	Kaempferol -C-glucoside	Flavonoid	chr5:175944	chr5	175944	0Mb	4.4451e-11
cmp0485	Kaempferol -C-glucoside	Flavonoid	chr6:6373866	chr6	6373866	6Mb	2.34658e-09
cmp0485	Kaempferol -C-glucoside	Flavonoid	chr4:23518842	chr4	23518842	23Mb	5.5363e-09
cmp0076	Unknown	Unknown	chr1:13451405	chr1	13451405	13Mb	3.10435e-10
cmp0076	Unknown	Unknown	chr2:6014563	chr2	6014563	6Mb	6.95052e-10
cmp0076	Unknown	Unknown	chr4:7170455	chr4	7170455	7Mb	7.50705e-10
cmp0076	Unknown	Unknown	chr1:9969006	chr1	9969006	9Mb	2.41981e-09
[truncated: 7,872 more rows]
