# Supplementary material for: A metabolomics study in citrus provides insight into bioactive phenylpropanoid metabolism
Source: Hortic Res. 2023 Dec 19;11(1):uhad267. doi: 10.1093/hr/uhad267 (PMC10831325; doi:10.1093/hr/uhad267)
Supplement: Web_Material_uhad267 [file web_material_uhad267.zip › Table S9.xlsx]

## Sheet: Suppl. Table 9
Table S9 The list of all lead SNPs detected via mGWAS.
Metabolic trait	Compounds	Class	Lead SNP	Chromsome	Position (bp)	Position (Mb)	Method	locus	Distance	locus	Distance	locus	Distance	locus	Distance	locus	Distance	locus	Distance	locus	Distance	locus	Distance	locus	Distance	locus	Distance	locus	Distance	locus	Distance	locus	Distance	locus	Distance	locus	Distance	locus	Distance	locus	Distance	locus	Distance	locus	Distance	locus	Distance	locus	Distance
cmp0394	Bergapten	Coumarin	chr1:35117	chr1	35117	0Mb	EMMAX	Cg1g000010	-34kb	Cg1g000020	-33kb	Cg1g000030	-32kb	Cg1g000040	-32kb	Cg1g000050	-31kb	Cg1g000060	-31kb	Cg1g000070	-30kb	Cg1g000080	-29kb	Cg1g000090	-28kb	Cg1g000100	-28kb	Cg1g000110	-28kb	Cg1g000120	-27kb	Cg1g000130	-26kb	Cg1g000140	-26kb	Cg1g000150	-25kb	Cg1g000160	-16kb	Cg1g000170	-14kb	Cg1g000180	-13kb	Cg1g000190	-12kb	Cg1g000200	-11kb	Cg1g000210	-11kb
cmp0105	Unknown	Unknown	chr1:61491	chr1	61491	0Mb	EMMAX	Cg1g000010	-60kb	Cg1g000020	-60kb	Cg1g000030	-59kb	Cg1g000040	-58kb	Cg1g000050	-57kb	Cg1g000060	-57kb	Cg1g000070	-56kb	Cg1g000080	-55kb	Cg1g000090	-55kb	Cg1g000100	-54kb	Cg1g000110	-54kb	Cg1g000120	-53kb	Cg1g000130	-53kb	Cg1g000140	-52kb	Cg1g000150	-52kb	Cg1g000160	-42kb	Cg1g000170	-40kb	Cg1g000180	-39kb	Cg1g000190	-38kb	Cg1g000200	-38kb	Cg1g000210	-37kb
cmp0859	Unknown	Unknown	chr1:61491	chr1	61491	0Mb	both	Cg1g000010	-60kb	Cg1g000020	-60kb	Cg1g000030	-59kb	Cg1g000040	-58kb	Cg1g000050	-57kb	Cg1g000060	-57kb	Cg1g000070	-56kb	Cg1g000080	-55kb	Cg1g000090	-55kb	Cg1g000100	-54kb	Cg1g000110	-54kb	Cg1g000120	-53kb	Cg1g000130	-53kb	Cg1g000140	-52kb	Cg1g000150	-52kb	Cg1g000160	-42kb	Cg1g000170	-40kb	Cg1g000180	-39kb	Cg1g000190	-38kb	Cg1g000200	-38kb	Cg1g000210	-37kb
cmp0007	Unknown	Unknown	chr1:244557	chr1	244557	0Mb	EMMAX	Cg1g000480	-93kb	Cg1g000490	-77kb	Cg1g000500	-68kb	Cg1g000510	-63kb	Cg1g000520	-58kb	Cg1g000530	-51kb	Cg1g000540	-48kb	Cg1g000550	-47kb	Cg1g000560	-42kb	Cg1g000570	-40kb	Cg1g000580	-31kb	Cg1g000590	-25kb	Cg1g000600	-21kb	Cg1g000610	-12kb	Cg1g000620	-3kb	Cg1g000630	0kb	Cg1g000640	8kb	Cg1g000650	15kb	Cg1g000660	20kb	Cg1g000670	25kb	Cg1g000680	30kb
cmn0165	12OH-JA-Ile	Phytohormone	chr1:273798	chr1	273798	0Mb	both	Cg1g000500	97kb	Cg1g000510	-92kb	Cg1g000520	-88kb	Cg1g000530	-81kb	Cg1g000540	-77kb	Cg1g000550	-76kb	Cg1g000560	-72kb	Cg1g000570	-69kb	Cg1g000580	-60kb	Cg1g000590	-54kb	Cg1g000600	-51kb	Cg1g000610	-41kb	Cg1g000620	-32kb	Cg1g000630	-24kb	Cg1g000640	-12kb	Cg1g000650	-10kb	Cg1g000660	-7kb	Cg1g000670	0kb	Cg1g000680	1kb	Cg1g000690	5kb	Cg1g000700	9kb
cmp0265	Unknown	Unknown	chr1:327289	chr1	327289	0Mb	both	Cg1g000610	95kb	Cg1g000620	-85kb	Cg1g000630	-78kb	Cg1g000640	-65kb	Cg1g000650	-63kb	Cg1g000660	-60kb	Cg1g000670	-52kb	Cg1g000680	-48kb	Cg1g000690	-44kb	Cg1g000700	-42kb	Cg1g000710	-40kb	Cg1g000720	-34kb	Cg1g000730	-32kb	Cg1g000740	-27kb	Cg1g000750	-16kb	Cg1g000760	-9kb	Cg1g000770	-5kb	Cg1g000780	-3kb	Cg1g000790	10kb	Cg1g000800	22kb	Cg1g000810	32kb
cmp0284	Unknown	Unknown	chr1:327289	chr1	327289	0Mb	both	Cg1g000610	95kb	Cg1g000620	-85kb	Cg1g000630	-78kb	Cg1g000640	-65kb	Cg1g000650	-63kb	Cg1g000660	-60kb	Cg1g000670	-52kb	Cg1g000680	-48kb	Cg1g000690	-44kb	Cg1g000700	-42kb	Cg1g000710	-40kb	Cg1g000720	-34kb	Cg1g000730	-32kb	Cg1g000740	-27kb	Cg1g000750	-16kb	Cg1g000760	-9kb	Cg1g000770	-5kb	Cg1g000780	-3kb	Cg1g000790	10kb	Cg1g000800	22kb	Cg1g000810	32kb
cmp0364	Unknown	Unknown	chr1:333185	chr1	333185	0Mb	EMMAX	Cg1g000620	-91kb	Cg1g000630	-83kb	Cg1g000640	-71kb	Cg1g000650	-69kb	Cg1g000660	-66kb	Cg1g000670	-58kb	Cg1g000680	-54kb	Cg1g000690	-50kb	Cg1g000700	-48kb	Cg1g000710	-46kb	Cg1g000720	-39kb	Cg1g000730	-37kb	Cg1g000740	-33kb	Cg1g000750	-22kb	Cg1g000760	-15kb	Cg1g000770	-11kb	Cg1g000780	-9kb	Cg1g000790	4kb	Cg1g000800	16kb	Cg1g000810	26kb	Cg1g000820	28kb
cmp0371	Unknown	Unknown	chr1:333185	chr1	333185	0Mb	FaST-LMM	Cg1g000620	-91kb	Cg1g000630	-83kb	Cg1g000640	-71kb	Cg1g000650	-69kb	Cg1g000660	-66kb	Cg1g000670	-58kb	Cg1g000680	-54kb	Cg1g000690	-50kb	Cg1g000700	-48kb	Cg1g000710	-46kb	Cg1g000720	-39kb	Cg1g000730	-37kb	Cg1g000740	-33kb	Cg1g000750	-22kb	Cg1g000760	-15kb	Cg1g000770	-11kb	Cg1g000780	-9kb	Cg1g000790	4kb	Cg1g000800	16kb	Cg1g000810	26kb	Cg1g000820	28kb
cmp0617	Unknown	Unknown	chr1:366651	chr1	366651	0Mb	EMMAX	Cg1g000660	99kb	Cg1g000670	-92kb	Cg1g000680	-88kb	Cg1g000690	-83kb	Cg1g000700	-81kb	Cg1g000710	-79kb	Cg1g000720	-73kb	Cg1g000730	-71kb	Cg1g000740	-66kb	Cg1g000750	-55kb	Cg1g000760	-48kb	Cg1g000770	-45kb	Cg1g000780	-42kb	Cg1g000790	-23kb	Cg1g000800	-16kb	Cg1g000810	-3kb	Cg1g000820	-2kb	Cg1g000830	2kb	Cg1g000840	8kb	Cg1g000850	21kb	Cg1g000860	40kb
cmp0962	Hesperetin 5-O-glucoside	Flavonoid	chr1:366651	chr1	366651	0Mb	EMMAX	Cg1g000660	99kb	Cg1g000670	-92kb	Cg1g000680	-88kb	Cg1g000690	-83kb	Cg1g000700	-81kb	Cg1g000710	-79kb	Cg1g000720	-73kb	Cg1g000730	-71kb	Cg1g000740	-66kb	Cg1g000750	-55kb	Cg1g000760	-48kb	Cg1g000770	-45kb	Cg1g000780	-42kb	Cg1g000790	-23kb	Cg1g000800	-16kb	Cg1g000810	-3kb	Cg1g000820	-2kb	Cg1g000830	2kb	Cg1g000840	8kb	Cg1g000850	21kb	Cg1g000860	40kb
cmp0573	Kaempferol-3-O-rhamnosylhexoside-7-O-rhamnoside	Flavonoid	chr1:381615	chr1	381615	0Mb	both	Cg1g000690	98kb	Cg1g000700	-96kb	Cg1g000710	-94kb	Cg1g000720	-88kb	Cg1g000730	-86kb	Cg1g000740	-81kb	Cg1g000750	-70kb	Cg1g000760	-63kb	Cg1g000770	-60kb	Cg1g000780	-57kb	Cg1g000790	-38kb	Cg1g000800	-31kb	Cg1g000810	-18kb	Cg1g000820	-17kb	Cg1g000830	-8kb	Cg1g000840	-3kb	Cg1g000850	6kb	Cg1g000860	25kb	Cg1g000870	29kb	Cg1g000880	42kb	Cg1g000890	43kb
cmp0966	Kaempferol 3-O-glucoside-2‘-O-rhamnoside	Flavonoid	chr1:381615	chr1	381615	0Mb	EMMAX	Cg1g000690	98kb	Cg1g000700	-96kb	Cg1g000710	-94kb	Cg1g000720	-88kb	Cg1g000730	-86kb	Cg1g000740	-81kb	Cg1g000750	-70kb	Cg1g000760	-63kb	Cg1g000770	-60kb	Cg1g000780	-57kb	Cg1g000790	-38kb	Cg1g000800	-31kb	Cg1g000810	-18kb	Cg1g000820	-17kb	Cg1g000830	-8kb	Cg1g000840	-3kb	Cg1g000850	6kb	Cg1g000860	25kb	Cg1g000870	29kb	Cg1g000880	42kb	Cg1g000890	43kb
cmp0124	Unknown	Unknown	chr1:424849	chr1	424849	0Mb	EMMAX	Cg1g000790	-82kb	Cg1g000800	-74kb	Cg1g000810	-61kb	Cg1g000820	-60kb	Cg1g000830	-51kb	Cg1g000840	-46kb	Cg1g000850	-17kb	Cg1g000860	-14kb	Cg1g000870	-12kb	Cg1g000880	0kb	Cg1g000890	0kb	Cg1g000900	3kb	Cg1g000910	7kb	Cg1g000920	14kb	Cg1g000930	23kb	Cg1g000940	30kb	Cg1g000950	48kb	Cg1g000960	54kb	Cg1g000970	56kb	Cg1g000980	66kb	Cg1g000990	69kb
cmp0394	Bergapten	Coumarin	chr1:442746	chr1	442746	0Mb	EMMAX	Cg1g000800	-92kb	Cg1g000810	-79kb	Cg1g000820	-78kb	Cg1g000830	-69kb	Cg1g000840	-64kb	Cg1g000850	-35kb	Cg1g000860	-32kb	Cg1g000870	-30kb	Cg1g000880	-18kb	Cg1g000890	-16kb	Cg1g000900	-13kb	Cg1g000910	-7kb	Cg1g000920	2kb	Cg1g000930	5kb	Cg1g000940	12kb	Cg1g000950	30kb	Cg1g000960	36kb	Cg1g000970	38kb	Cg1g000980	48kb	Cg1g000990	51kb	Cg1g001000	55kb
cmp0224	Unknown	Unknown	chr1:446388	chr1	446388	0Mb	EMMAX	Cg1g000800	-95kb	Cg1g000810	-83kb	Cg1g000820	-82kb	Cg1g000830	-72kb	Cg1g000840	-68kb	Cg1g000850	-39kb	Cg1g000860	-36kb	Cg1g000870	-34kb	Cg1g000880	-22kb	Cg1g000890	-20kb	Cg1g000900	-17kb	Cg1g000910	-11kb	Cg1g000920	-1kb	Cg1g000930	2kb	Cg1g000940	9kb	Cg1g000950	27kb	Cg1g000960	32kb	Cg1g000970	34kb	Cg1g000980	45kb	Cg1g000990	47kb	Cg1g001000	51kb
cmp0273	Unknown	Unknown	chr1:446388	chr1	446388	0Mb	both	Cg1g000800	-95kb	Cg1g000810	-83kb	Cg1g000820	-82kb	Cg1g000830	-72kb	Cg1g000840	-68kb	Cg1g000850	-39kb	Cg1g000860	-36kb	Cg1g000870	-34kb	Cg1g000880	-22kb	Cg1g000890	-20kb	Cg1g000900	-17kb	Cg1g000910	-11kb	Cg1g000920	-1kb	Cg1g000930	2kb	Cg1g000940	9kb	Cg1g000950	27kb	Cg1g000960	32kb	Cg1g000970	34kb	Cg1g000980	45kb	Cg1g000990	47kb	Cg1g001000	51kb
cmp0439	Esculin	Coumarin	chr1:459668	chr1	459668	0Mb	both	Cg1g000810	-96kb	Cg1g000820	-95kb	Cg1g000830	-86kb	Cg1g000840	-81kb	Cg1g000850	-52kb	Cg1g000860	-49kb	Cg1g000870	-47kb	Cg1g000880	-35kb	Cg1g000890	-33kb	Cg1g000900	-30kb	Cg1g000910	-24kb	Cg1g000920	-14kb	Cg1g000930	-8kb	Cg1g000940	-2kb	Cg1g000950	13kb	Cg1g000960	19kb	Cg1g000970	21kb	Cg1g000980	31kb	Cg1g000990	34kb	Cg1g001000	38kb	Cg1g001010	41kb
cmp0843	Unknown	Unknown	chr1:459668	chr1	459668	0Mb	both	Cg1g000810	-96kb	Cg1g000820	-95kb	Cg1g000830	-86kb	Cg1g000840	-81kb	Cg1g000850	-52kb	Cg1g000860	-49kb	Cg1g000870	-47kb	Cg1g000880	-35kb	Cg1g000890	-33kb	Cg1g000900	-30kb	Cg1g000910	-24kb	Cg1g000920	-14kb	Cg1g000930	-8kb	Cg1g000940	-2kb	Cg1g000950	13kb	Cg1g000960	19kb	Cg1g000970	21kb	Cg1g000980	31kb	Cg1g000990	34kb	Cg1g001000	38kb	Cg1g001010	41kb
cmp0870	Unknown	Unknown	chr1:532773	chr1	532773	0Mb	both	Cg1g000910	97kb	Cg1g000920	-87kb	Cg1g000930	-81kb	Cg1g000940	-75kb	Cg1g000950	-58kb	Cg1g000960	-51kb	Cg1g000970	-46kb	Cg1g000980	-39kb	Cg1g000990	-35kb	Cg1g001000	-32kb	Cg1g001010	-31kb	Cg1g001020	-24kb	Cg1g001030	-9kb	Cg1g001040	-5kb	Cg1g001050	-2kb	Cg1g001060	0kb	Cg1g001070	3kb	Cg1g001080	13kb	Cg1g001090	15kb	Cg1g001100	16kb	Cg1g001110	29kb
cmp0965	Chrysoeriol 7-O-hexoside	Flavonoid	chr1:532773	chr1	532773	0Mb	both	Cg1g000910	97kb	Cg1g000920	-87kb	Cg1g000930	-81kb	Cg1g000940	-75kb	Cg1g000950	-58kb	Cg1g000960	-51kb	Cg1g000970	-46kb	Cg1g000980	-39kb	Cg1g000990	-35kb	Cg1g001000	-32kb	Cg1g001010	-31kb	Cg1g001020	-24kb	Cg1g001030	-9kb	Cg1g001040	-5kb	Cg1g001050	-2kb	Cg1g001060	0kb	Cg1g001070	3kb	Cg1g001080	13kb	Cg1g001090	15kb	Cg1g001100	16kb	Cg1g001110	29kb
cmp0867	C-hexosyl-tricetin O-pentoside	Flavonoid	chr1:544281	chr1	544281	0Mb	both	Cg1g000920	98kb	Cg1g000930	-92kb	Cg1g000940	-87kb	Cg1g000950	-69kb	Cg1g000960	-63kb	Cg1g000970	-58kb	Cg1g000980	-51kb	Cg1g000990	-46kb	Cg1g001000	-44kb	Cg1g001010	-42kb	Cg1g001020	-35kb	Cg1g001030	-20kb	Cg1g001040	-17kb	Cg1g001050	-13kb	Cg1g001060	-8kb	Cg1g001070	0kb	Cg1g001080	1kb	Cg1g001090	4kb	Cg1g001100	5kb	Cg1g001110	17kb	Cg1g001120	20kb
cmp0394	Bergapten	Coumarin	chr1:560533	chr1	560533	0Mb	FaST-LMM	Cg1g000950	-86kb	Cg1g000960	-79kb	Cg1g000970	-74kb	Cg1g000980	-67kb	Cg1g000990	-62kb	Cg1g001000	-60kb	Cg1g001010	-58kb	Cg1g001020	-52kb	Cg1g001030	-37kb	Cg1g001040	-33kb	Cg1g001050	-29kb	Cg1g001060	-24kb	Cg1g001070	-17kb	Cg1g001080	-13kb	Cg1g001090	-11kb	Cg1g001100	-1kb	Cg1g001110	1kb	Cg1g001120	4kb	Cg1g001130	6kb	Cg1g001140	10kb	Cg1g001150	24kb
cmp0371	Unknown	Unknown	chr1:561178	chr1	561178	0Mb	FaST-LMM	Cg1g000950	-86kb	Cg1g000960	-80kb	Cg1g000970	-75kb	Cg1g000980	-68kb	Cg1g000990	-63kb	Cg1g001000	-61kb	Cg1g001010	-59kb	Cg1g001020	-52kb	Cg1g001030	-37kb	Cg1g001040	-34kb	Cg1g001050	-30kb	Cg1g001060	-25kb	Cg1g001070	-17kb	Cg1g001080	-14kb	Cg1g001090	-11kb	Cg1g001100	-2kb	Cg1g001110	0kb	Cg1g001120	3kb	Cg1g001130	6kb	Cg1g001140	10kb	Cg1g001150	23kb
cmp0394	Bergapten	Coumarin	chr1:574474	chr1	574474	0Mb	EMMAX	Cg1g000960	-93kb	Cg1g000970	-88kb	Cg1g000980	-81kb	Cg1g000990	-76kb	Cg1g001000	-74kb	Cg1g001010	-72kb	Cg1g001020	-66kb	Cg1g001030	-50kb	Cg1g001040	-47kb	Cg1g001050	-43kb	Cg1g001060	-38kb	Cg1g001070	-31kb	Cg1g001080	-27kb	Cg1g001090	-25kb	Cg1g001100	-15kb	Cg1g001110	-11kb	Cg1g001120	-8kb	Cg1g001130	-3kb	Cg1g001140	2kb	Cg1g001150	10kb	Cg1g001160	16kb
cmp0441	Scutellarein 5,6,7,4'-tetramethyl ether	Flavonoid	chr1:578472	chr1	578472	0Mb	EMMAX	Cg1g000960	-97kb	Cg1g000970	-92kb	Cg1g000980	-85kb	Cg1g000990	-80kb	Cg1g001000	-78kb	Cg1g001010	-76kb	Cg1g001020	-70kb	Cg1g001030	-54kb	Cg1g001040	-51kb	Cg1g001050	-47kb	Cg1g001060	-42kb	Cg1g001070	-35kb	Cg1g001080	-31kb	Cg1g001090	-29kb	Cg1g001100	-19kb	Cg1g001110	-15kb	Cg1g001120	-12kb	Cg1g001130	-7kb	Cg1g001140	-1kb	Cg1g001150	6kb	Cg1g001160	12kb
cmp0051	Unknown	Unknown	chr1:624999	chr1	624999	0Mb	EMMAX	Cg1g001040	98kb	Cg1g001050	-94kb	Cg1g001060	-89kb	Cg1g001070	-81kb	Cg1g001080	-78kb	Cg1g001090	-75kb	Cg1g001100	-66kb	Cg1g001110	-62kb	Cg1g001120	-58kb	Cg1g001130	-54kb	Cg1g001140	-47kb	Cg1g001150	-38kb	Cg1g001160	-31kb	Cg1g001170	-27kb	Cg1g001180	-18kb	Cg1g001190	-9kb	Cg1g001200	-5kb	Cg1g001210	-2kb	Cg1g001220	0kb	Cg1g001230	5kb	Cg1g001240	13kb
cmp0876	4beta-Hydroxy-11-O-(2'-pyrolylcarboxy)epilupinine	Alkaloid	chr1:624999	chr1	624999	0Mb	EMMAX	Cg1g001040	98kb	Cg1g001050	-94kb	Cg1g001060	-89kb	Cg1g001070	-81kb	Cg1g001080	-78kb	Cg1g001090	-75kb	Cg1g001100	-66kb	Cg1g001110	-62kb	Cg1g001120	-58kb	Cg1g001130	-54kb	Cg1g001140	-47kb	Cg1g001150	-38kb	Cg1g001160	-31kb	Cg1g001170	-27kb	Cg1g001180	-18kb	Cg1g001190	-9kb	Cg1g001200	-5kb	Cg1g001210	-2kb	Cg1g001220	0kb	Cg1g001230	5kb	Cg1g001240	13kb
cmp0235	Unknown	Unknown	chr1:667260	chr1	667260	0Mb	both	Cg1g001130	-96kb	Cg1g001140	-89kb	Cg1g001150	-80kb	Cg1g001160	-73kb	Cg1g001170	-69kb	Cg1g001180	-60kb	Cg1g001190	-51kb	Cg1g001200	-47kb	Cg1g001210	-44kb	Cg1g001220	-37kb	Cg1g001230	-32kb	Cg1g001240	-27kb	Cg1g001250	-25kb	Cg1g001260	-8kb	Cg1g001270	0kb	Cg1g001280	0kb	Cg1g001290	5kb	Cg1g001300	10kb	Cg1g001310	14kb	Cg1g001320	15kb	Cg1g001330	21kb
cmp0573	Kaempferol-3-O-rhamnosylhexoside-7-O-rhamnoside	Flavonoid	chr1:669547	chr1	669547	0Mb	both	Cg1g001130	98kb	Cg1g001140	-92kb	Cg1g001150	-82kb	Cg1g001160	-75kb	Cg1g001170	-72kb	Cg1g001180	-62kb	Cg1g001190	-54kb	Cg1g001200	-50kb	Cg1g001210	-46kb	Cg1g001220	-39kb	Cg1g001230	-34kb	Cg1g001240	-29kb	Cg1g001250	-27kb	Cg1g001260	-10kb	Cg1g001270	-3kb	Cg1g001280	-2kb	Cg1g001290	3kb	Cg1g001300	8kb	Cg1g001310	11kb	Cg1g001320	13kb	Cg1g001330	19kb
cmp0908	Luteolin O-rahmnosyl-O-rutinoside	Flavonoid	chr1:669547	chr1	669547	0Mb	both	Cg1g001130	98kb	Cg1g001140	-92kb	Cg1g001150	-82kb	Cg1g001160	-75kb	Cg1g001170	-72kb	Cg1g001180	-62kb	Cg1g001190	-54kb	Cg1g001200	-50kb	Cg1g001210	-46kb	Cg1g001220	-39kb	Cg1g001230	-34kb	Cg1g001240	-29kb	Cg1g001250	-27kb	Cg1g001260	-10kb	Cg1g001270	-3kb	Cg1g001280	-2kb	Cg1g001290	3kb	Cg1g001300	8kb	Cg1g001310	11kb	Cg1g001320	13kb	Cg1g001330	19kb
cmp0966	Kaempferol 3-O-glucoside-2‘-O-rhamnoside	Flavonoid	chr1:669547	chr1	669547	0Mb	both	Cg1g001130	98kb	Cg1g001140	-92kb	Cg1g001150	-82kb	Cg1g001160	-75kb	Cg1g001170	-72kb	Cg1g001180	-62kb	Cg1g001190	-54kb	Cg1g001200	-50kb	Cg1g001210	-46kb	Cg1g001220	-39kb	Cg1g001230	-34kb	Cg1g001240	-29kb	Cg1g001250	-27kb	Cg1g001260	-10kb	Cg1g001270	-3kb	Cg1g001280	-2kb	Cg1g001290	3kb	Cg1g001300	8kb	Cg1g001310	11kb	Cg1g001320	13kb	Cg1g001330	19kb
cmp0606	Unknown	Unknown	chr1:678837	chr1	678837	0Mb	both	Cg1g001150	-92kb	Cg1g001160	-85kb	Cg1g001170	-81kb	Cg1g001180	-72kb	Cg1g001190	-63kb	Cg1g001200	-59kb	Cg1g001210	-56kb	Cg1g001220	-48kb	Cg1g001230	-44kb	Cg1g001240	-39kb	Cg1g001250	-36kb	Cg1g001260	-19kb	Cg1g001270	-12kb	Cg1g001280	-11kb	Cg1g001290	-4kb	Cg1g001300	0kb	Cg1g001310	2kb	Cg1g001320	4kb	Cg1g001330	10kb	Cg1g001340	27kb	Cg1g001350	34kb
cmp0384	7-Hydroxycoumarin	Coumarin	chr1:681224	chr1	681224	0Mb	EMMAX	Cg1g001150	-94kb	Cg1g001160	-87kb	Cg1g001170	-83kb	Cg1g001180	-74kb	Cg1g001190	-65kb	Cg1g001200	-61kb	Cg1g001210	-58kb	Cg1g001220	-50kb	Cg1g001230	-46kb	Cg1g001240	-41kb	Cg1g001250	-39kb	Cg1g001260	-21kb	Cg1g001270	-14kb	Cg1g001280	-14kb	Cg1g001290	-6kb	Cg1g001300	0kb	Cg1g001310	0kb	Cg1g001320	1kb	Cg1g001330	8kb	Cg1g001340	24kb	Cg1g001350	31kb
cmp0275	Unknown	Unknown	chr1:683918	chr1	683918	0Mb	EMMAX	Cg1g001150	-97kb	Cg1g001160	-90kb	Cg1g001170	-86kb	Cg1g001180	-77kb	Cg1g001190	-68kb	Cg1g001200	-64kb	Cg1g001210	-61kb	Cg1g001220	-53kb	Cg1g001230	-49kb	Cg1g001240	-44kb	Cg1g001250	-42kb	Cg1g001260	-24kb	Cg1g001270	-17kb	Cg1g001280	-16kb	Cg1g001290	-9kb	Cg1g001300	-3kb	Cg1g001310	-2kb	Cg1g001320	0kb	Cg1g001330	5kb	Cg1g001340	22kb	Cg1g001350	29kb
cmp0317	Unknown	Unknown	chr1:684816	chr1	684816	0Mb	EMMAX	Cg1g001150	98kb	Cg1g001160	-91kb	Cg1g001170	-87kb	Cg1g001180	-78kb	Cg1g001190	-69kb	Cg1g001200	-65kb	Cg1g001210	-62kb	Cg1g001220	-54kb	Cg1g001230	-50kb	Cg1g001240	-45kb	Cg1g001250	-42kb	Cg1g001260	-25kb	Cg1g001270	-18kb	Cg1g001280	-17kb	Cg1g001290	-10kb	Cg1g001300	-4kb	Cg1g001310	-3kb	Cg1g001320	0kb	Cg1g001330	4kb	Cg1g001340	21kb	Cg1g001350	28kb
cmp0085	Unknown	Unknown	chr1:685420	chr1	685420	0Mb	both	Cg1g001150	98kb	Cg1g001160	-91kb	Cg1g001170	-88kb	Cg1g001180	-78kb	Cg1g001190	-70kb	Cg1g001200	-66kb	Cg1g001210	-62kb	Cg1g001220	-55kb	Cg1g001230	-50kb	Cg1g001240	-45kb	Cg1g001250	-43kb	Cg1g001260	-26kb	Cg1g001270	-18kb	Cg1g001280	-18kb	Cg1g001290	-10kb	Cg1g001300	-5kb	Cg1g001310	-3kb	Cg1g001320	0kb	Cg1g001330	3kb	Cg1g001340	20kb	Cg1g001350	27kb
cmp0859	Unknown	Unknown	chr1:685420	chr1	685420	0Mb	both	Cg1g001150	98kb	Cg1g001160	-91kb	Cg1g001170	-88kb	Cg1g001180	-78kb	Cg1g001190	-70kb	Cg1g001200	-66kb	Cg1g001210	-62kb	Cg1g001220	-55kb	Cg1g001230	-50kb	Cg1g001240	-45kb	Cg1g001250	-43kb	Cg1g001260	-26kb	Cg1g001270	-18kb	Cg1g001280	-18kb	Cg1g001290	-10kb	Cg1g001300	-5kb	Cg1g001310	-3kb	Cg1g001320	0kb	Cg1g001330	3kb	Cg1g001340	20kb	Cg1g001350	27kb
cmp0081	Unknown	Unknown	chr1:693081	chr1	693081	0Mb	FaST-LMM	Cg1g001160	99kb	Cg1g001170	-95kb	Cg1g001180	-86kb	Cg1g001190	-77kb	Cg1g001200	-73kb	Cg1g001210	-70kb	Cg1g001220	-62kb	Cg1g001230	-58kb	Cg1g001240	-53kb	Cg1g001250	-51kb	Cg1g001260	-33kb	Cg1g001270	-26kb	Cg1g001280	-26kb	Cg1g001290	-18kb	Cg1g001300	-12kb	Cg1g001310	-11kb	Cg1g001320	-8kb	Cg1g001330	1kb	Cg1g001340	13kb	Cg1g001350	19kb	Cg1g001360	22kb
cmp0131	Unknown	Unknown	chr1:693081	chr1	693081	0Mb	FaST-LMM	Cg1g001160	99kb	Cg1g001170	-95kb	Cg1g001180	-86kb	Cg1g001190	-77kb	Cg1g001200	-73kb	Cg1g001210	-70kb	Cg1g001220	-62kb	Cg1g001230	-58kb	Cg1g001240	-53kb	Cg1g001250	-51kb	Cg1g001260	-33kb	Cg1g001270	-26kb	Cg1g001280	-26kb	Cg1g001290	-18kb	Cg1g001300	-12kb	Cg1g001310	-11kb	Cg1g001320	-8kb	Cg1g001330	1kb	Cg1g001340	13kb	Cg1g001350	19kb	Cg1g001360	22kb
cmp0874	Unknown	Unknown	chr1:718573	chr1	718573	0Mb	EMMAX	Cg1g001200	99kb	Cg1g001210	-95kb	Cg1g001220	-88kb	Cg1g001230	-83kb	Cg1g001240	-78kb	Cg1g001250	-76kb	Cg1g001260	-59kb	Cg1g001270	-52kb	Cg1g001280	-51kb	Cg1g001290	-43kb	Cg1g001300	-38kb	Cg1g001310	-36kb	Cg1g001320	-33kb	Cg1g001330	-23kb	Cg1g001340	-8kb	Cg1g001350	-4kb	Cg1g001360	0kb	Cg1g001370	1kb	Cg1g001380	9kb	Cg1g001390	12kb	Cg1g001400	17kb
cmp0371	Unknown	Unknown	chr1:725723	chr1	725723	0Mb	EMMAX	Cg1g001220	95kb	Cg1g001230	-90kb	Cg1g001240	-86kb	Cg1g001250	-83kb	Cg1g001260	-66kb	Cg1g001270	-59kb	Cg1g001280	-58kb	Cg1g001290	-51kb	Cg1g001300	-45kb	Cg1g001310	-43kb	Cg1g001320	-41kb	Cg1g001330	-31kb	Cg1g001340	-15kb	Cg1g001350	-11kb	Cg1g001360	-6kb	Cg1g001370	2kb	Cg1g001380	2kb	Cg1g001390	5kb	Cg1g001400	9kb	Cg1g001410	15kb	Cg1g001420	19kb
cmp0172	Unknown	Unknown	chr1:732563	chr1	732563	0Mb	both	Cg1g001230	97kb	Cg1g001240	-92kb	Cg1g001250	-90kb	Cg1g001260	-73kb	Cg1g001270	-66kb	Cg1g001280	-65kb	Cg1g001290	-57kb	Cg1g001300	-52kb	Cg1g001310	-50kb	Cg1g001320	-47kb	Cg1g001330	-37kb	Cg1g001340	-22kb	Cg1g001350	-18kb	Cg1g001360	-13kb	Cg1g001370	-4kb	Cg1g001380	-2kb	Cg1g001390	-1kb	Cg1g001400	3kb	Cg1g001410	8kb	Cg1g001420	12kb	Cg1g001430	18kb
cmp0140	Unknown	Unknown	chr1:738148	chr1	738148	0Mb	both	Cg1g001240	-98kb	Cg1g001250	-96kb	Cg1g001260	-78kb	Cg1g001270	-71kb	Cg1g001280	-71kb	Cg1g001290	-63kb	Cg1g001300	-57kb	Cg1g001310	-56kb	Cg1g001320	-53kb	Cg1g001330	-43kb	Cg1g001340	-28kb	Cg1g001350	-24kb	Cg1g001360	-18kb	Cg1g001370	-10kb	Cg1g001380	-8kb	Cg1g001390	-3kb	Cg1g001400	2kb	Cg1g001410	2kb	Cg1g001420	7kb	Cg1g001430	13kb	Cg1g001440	14kb
cmp0836	N-Sinapoylagmatine	Polyamine	chr1:777380	chr1	777380	0Mb	EMMAX	Cg1g001300	-97kb	Cg1g001310	-95kb	Cg1g001320	-92kb	Cg1g001330	-82kb	Cg1g001340	-67kb	Cg1g001350	-63kb	Cg1g001360	-57kb	Cg1g001370	-49kb	Cg1g001380	-47kb	Cg1g001390	-42kb	Cg1g001400	-37kb	Cg1g001410	-32kb	Cg1g001420	-27kb	Cg1g001430	-25kb	Cg1g001440	-20kb	Cg1g001450	-14kb	Cg1g001460	-11kb	Cg1g001470	-7kb	Cg1g001480	15kb	Cg1g001490	15kb	Cg1g001500	18kb
cmp0906	Luteolin 7-O-glucoside	Flavonoid	chr1:777380	chr1	777380	0Mb	EMMAX	Cg1g001300	-97kb	Cg1g001310	-95kb	Cg1g001320	-92kb	Cg1g001330	-82kb	Cg1g001340	-67kb	Cg1g001350	-63kb	Cg1g001360	-57kb	Cg1g001370	-49kb	Cg1g001380	-47kb	Cg1g001390	-42kb	Cg1g001400	-37kb	Cg1g001410	-32kb	Cg1g001420	-27kb	Cg1g001430	-25kb	Cg1g001440	-20kb	Cg1g001450	-14kb	Cg1g001460	-11kb	Cg1g001470	-7kb	Cg1g001480	15kb	Cg1g001490	15kb	Cg1g001500	18kb
cmp0242	Unknown	Unknown	chr1:800936	chr1	800936	0Mb	EMMAX	Cg1g001340	-91kb	Cg1g001350	-86kb	Cg1g001360	-81kb	Cg1g001370	-73kb	Cg1g001380	-71kb	Cg1g001390	-66kb	Cg1g001400	-60kb	Cg1g001410	-56kb	Cg1g001420	-50kb	Cg1g001430	-48kb	Cg1g001440	-44kb	Cg1g001450	-37kb	Cg1g001460	-35kb	Cg1g001470	-31kb	Cg1g001480	-5kb	Cg1g001490	-7kb	Cg1g001500	-3kb	Cg1g001510	0kb	Cg1g001520	4kb	Cg1g001530	10kb	Cg1g001540	15kb
cmp0720	Unknown	Unknown	chr1:806430	chr1	806430	0Mb	EMMAX	Cg1g001340	96kb	Cg1g001350	-92kb	Cg1g001360	-86kb	Cg1g001370	-78kb	Cg1g001380	-76kb	Cg1g001390	-72kb	Cg1g001400	-66kb	Cg1g001410	-61kb	Cg1g001420	-56kb	Cg1g001430	-54kb	Cg1g001440	-49kb	Cg1g001450	-43kb	Cg1g001460	-40kb	Cg1g001470	-36kb	Cg1g001480	-11kb	Cg1g001490	-12kb	Cg1g001500	-8kb	Cg1g001510	-5kb	Cg1g001520	0kb	Cg1g001530	4kb	Cg1g001540	10kb
cmp0970	Selgin O-malonylhexoside	Flavonoid	chr1:820061	chr1	820061	0Mb	EMMAX	Cg1g001370	-92kb	Cg1g001380	-90kb	Cg1g001390	-85kb	Cg1g001400	-79kb	Cg1g001410	-75kb	Cg1g001420	-69kb	Cg1g001430	-67kb	Cg1g001440	-63kb	Cg1g001450	-57kb	Cg1g001460	-54kb	Cg1g001470	-50kb	Cg1g001480	-24kb	Cg1g001490	-26kb	Cg1g001500	-22kb	Cg1g001510	-18kb	Cg1g001520	-12kb	Cg1g001530	-8kb	Cg1g001540	3kb	Cg1g001550	11kb	Cg1g001560	17kb	Cg1g001570	33kb
cmp0367	Unknown	Unknown	chr1:827871	chr1	827871	0Mb	EMMAX	Cg1g001380	-98kb	Cg1g001390	-93kb	Cg1g001400	-87kb	Cg1g001410	-83kb	Cg1g001420	-77kb	Cg1g001430	-75kb	Cg1g001440	-71kb	Cg1g001450	-64kb	Cg1g001460	-62kb	Cg1g001470	-58kb	Cg1g001480	-32kb	Cg1g001490	-34kb	Cg1g001500	-30kb	Cg1g001510	-26kb	Cg1g001520	-20kb	Cg1g001530	-16kb	Cg1g001540	-4kb	Cg1g001550	3kb	Cg1g001560	10kb	Cg1g001570	25kb	Cg1g001580	29kb
cmp0911	N2, N2-Dimethyguanosine	Nucleic acid	chr1:828470	chr1	828470	0Mb	EMMAX	Cg1g001380	-98kb	Cg1g001390	-94kb	Cg1g001400	-88kb	Cg1g001410	-84kb	Cg1g001420	-78kb	Cg1g001430	-76kb	Cg1g001440	-71kb	Cg1g001450	-65kb	Cg1g001460	-62kb	Cg1g001470	-58kb	Cg1g001480	-33kb	Cg1g001490	-34kb	Cg1g001500	-30kb	Cg1g001510	-27kb	Cg1g001520	-21kb	Cg1g001530	-16kb	Cg1g001540	-5kb	Cg1g001550	2kb	Cg1g001560	9kb	Cg1g001570	25kb	Cg1g001580	29kb
cmp0258	Unknown	Unknown	chr1:828913	chr1	828913	0Mb	FaST-LMM	Cg1g001380	99kb	Cg1g001390	-94kb	Cg1g001400	-88kb	Cg1g001410	-84kb	Cg1g001420	-78kb	Cg1g001430	-76kb	Cg1g001440	-72kb	Cg1g001450	-65kb	Cg1g001460	-63kb	Cg1g001470	-59kb	Cg1g001480	-33kb	Cg1g001490	-35kb	Cg1g001500	-31kb	Cg1g001510	-27kb	Cg1g001520	-21kb	Cg1g001530	-17kb	Cg1g001540	-5kb	Cg1g001550	2kb	Cg1g001560	9kb	Cg1g001570	24kb	Cg1g001580	28kb
cmp0259	Unknown	Unknown	chr1:828913	chr1	828913	0Mb	FaST-LMM	Cg1g001380	99kb	Cg1g001390	-94kb	Cg1g001400	-88kb	Cg1g001410	-84kb	Cg1g001420	-78kb	Cg1g001430	-76kb	Cg1g001440	-72kb	Cg1g001450	-65kb	Cg1g001460	-63kb	Cg1g001470	-59kb	Cg1g001480	-33kb	Cg1g001490	-35kb	Cg1g001500	-31kb	Cg1g001510	-27kb	Cg1g001520	-21kb	Cg1g001530	-17kb	Cg1g001540	-5kb	Cg1g001550	2kb	Cg1g001560	9kb	Cg1g001570	24kb	Cg1g001580	28kb
cmp0117	Unknown	Unknown	chr1:832037	chr1	832037	0Mb	EMMAX	Cg1g001390	97kb	Cg1g001400	-91kb	Cg1g001410	-87kb	Cg1g001420	-81kb	Cg1g001430	-79kb	Cg1g001440	-75kb	Cg1g001450	-68kb	Cg1g001460	-66kb	Cg1g001470	-62kb	Cg1g001480	-36kb	Cg1g001490	-38kb	Cg1g001500	-34kb	Cg1g001510	-30kb	Cg1g001520	-24kb	Cg1g001530	-20kb	Cg1g001540	-8kb	Cg1g001550	0kb	Cg1g001560	6kb	Cg1g001570	21kb	Cg1g001580	25kb	Cg1g001590	32kb
cmp0235	Unknown	Unknown	chr1:862031	chr1	862031	0Mb	both	Cg1g001450	98kb	Cg1g001460	-96kb	Cg1g001470	-92kb	Cg1g001480	-66kb	Cg1g001490	-68kb	Cg1g001500	-64kb	Cg1g001510	-60kb	Cg1g001520	-54kb	Cg1g001530	-50kb	Cg1g001540	-38kb	Cg1g001550	-25kb	Cg1g001560	-9kb	Cg1g001570	-5kb	Cg1g001580	2kb	Cg1g001590	2kb	Cg1g001600	6kb	Cg1g001610	12kb	Cg1g001620	16kb	Cg1g001630	20kb	Cg1g001640	26kb	Cg1g001650	34kb
cmp0313	Unknown	Unknown	chr1:870162	chr1	870162	0Mb	FaST-LMM	Cg1g001480	-74kb	Cg1g001490	-76kb	Cg1g001500	-72kb	Cg1g001510	-68kb	Cg1g001520	-63kb	Cg1g001530	-58kb	Cg1g001540	-47kb	Cg1g001550	-33kb	Cg1g001560	-17kb	Cg1g001570	-13kb	Cg1g001580	-5kb	Cg1g001590	-1kb	Cg1g001600	-1kb	Cg1g001610	4kb	Cg1g001620	8kb	Cg1g001630	11kb	Cg1g001640	18kb	Cg1g001650	25kb	Cg1g001660	33kb	Cg1g001670	36kb	Cg1g001680	42kb
cmp0311	Oxypeucedanin	Coumarin	chr1:895255	chr1	895255	0Mb	EMMAX	Cg1g001480	99kb	Cg1g001500	-97kb	Cg1g001510	-93kb	Cg1g001520	-88kb	Cg1g001530	-83kb	Cg1g001540	-72kb	Cg1g001550	-58kb	Cg1g001560	-43kb	Cg1g001570	-38kb	Cg1g001580	-31kb	Cg1g001590	-26kb	Cg1g001600	-22kb	Cg1g001610	-19kb	Cg1g001620	-13kb	Cg1g001630	-10kb	Cg1g001640	-3kb	Cg1g001650	0kb	Cg1g001660	8kb	Cg1g001670	11kb	Cg1g001680	17kb	Cg1g001690	24kb
cmp0313	Unknown	Unknown	chr1:895255	chr1	895255	0Mb	both	Cg1g001480	99kb	Cg1g001500	-97kb	Cg1g001510	-93kb	Cg1g001520	-88kb	Cg1g001530	-83kb	Cg1g001540	-72kb	Cg1g001550	-58kb	Cg1g001560	-43kb	Cg1g001570	-38kb	Cg1g001580	-31kb	Cg1g001590	-26kb	Cg1g001600	-22kb	Cg1g001610	-19kb	Cg1g001620	-13kb	Cg1g001630	-10kb	Cg1g001640	-3kb	Cg1g001650	0kb	Cg1g001660	8kb	Cg1g001670	11kb	Cg1g001680	17kb	Cg1g001690	24kb
cmn0621	Kaempferol-7-O-neohesperidoside	Flavonoid	chr1:904414	chr1	904414	0Mb	both	Cg1g001520	-97kb	Cg1g001530	-92kb	Cg1g001540	-81kb	Cg1g001550	-67kb	Cg1g001560	-52kb	Cg1g001570	-47kb	Cg1g001580	-40kb	Cg1g001590	-35kb	Cg1g001600	-31kb	Cg1g001610	-28kb	Cg1g001620	-22kb	Cg1g001630	-19kb	Cg1g001640	-12kb	Cg1g001650	-4kb	Cg1g001660	0kb	Cg1g001670	2kb	Cg1g001680	7kb	Cg1g001690	15kb	Cg1g001700	22kb	Cg1g001710	26kb	Cg1g001720	44kb
cmp0238	Unknown	Unknown	chr1:904414	chr1	904414	0Mb	FaST-LMM	Cg1g001520	-97kb	Cg1g001530	-92kb	Cg1g001540	-81kb	Cg1g001550	-67kb	Cg1g001560	-52kb	Cg1g001570	-47kb	Cg1g001580	-40kb	Cg1g001590	-35kb	Cg1g001600	-31kb	Cg1g001610	-28kb	Cg1g001620	-22kb	Cg1g001630	-19kb	Cg1g001640	-12kb	Cg1g001650	-4kb	Cg1g001660	0kb	Cg1g001670	2kb	Cg1g001680	7kb	Cg1g001690	15kb	Cg1g001700	22kb	Cg1g001710	26kb	Cg1g001720	44kb
cmp0539	Poncirin	Flavonoid	chr1:904414	chr1	904414	0Mb	FaST-LMM	Cg1g001520	-97kb	Cg1g001530	-92kb	Cg1g001540	-81kb	Cg1g001550	-67kb	Cg1g001560	-52kb	Cg1g001570	-47kb	Cg1g001580	-40kb	Cg1g001590	-35kb	Cg1g001600	-31kb	Cg1g001610	-28kb	Cg1g001620	-22kb	Cg1g001630	-19kb	Cg1g001640	-12kb	Cg1g001650	-4kb	Cg1g001660	0kb	Cg1g001670	2kb	Cg1g001680	7kb	Cg1g001690	15kb	Cg1g001700	22kb	Cg1g001710	26kb	Cg1g001720	44kb
cmp0543	Didymin	Flavonoid	chr1:904414	chr1	904414	0Mb	both	Cg1g001520	-97kb	Cg1g001530	-92kb	Cg1g001540	-81kb	Cg1g001550	-67kb	Cg1g001560	-52kb	Cg1g001570	-47kb	Cg1g001580	-40kb	Cg1g001590	-35kb	Cg1g001600	-31kb	Cg1g001610	-28kb	Cg1g001620	-22kb	Cg1g001630	-19kb	Cg1g001640	-12kb	Cg1g001650	-4kb	Cg1g001660	0kb	Cg1g001670	2kb	Cg1g001680	7kb	Cg1g001690	15kb	Cg1g001700	22kb	Cg1g001710	26kb	Cg1g001720	44kb
cmp0544	Poncirin	Flavonoid	chr1:904414	chr1	904414	0Mb	FaST-LMM	Cg1g001520	-97kb	Cg1g001530	-92kb	Cg1g001540	-81kb	Cg1g001550	-67kb	Cg1g001560	-52kb	Cg1g001570	-47kb	Cg1g001580	-40kb	Cg1g001590	-35kb	Cg1g001600	-31kb	Cg1g001610	-28kb	Cg1g001620	-22kb	Cg1g001630	-19kb	Cg1g001640	-12kb	Cg1g001650	-4kb	Cg1g001660	0kb	Cg1g001670	2kb	Cg1g001680	7kb	Cg1g001690	15kb	Cg1g001700	22kb	Cg1g001710	26kb	Cg1g001720	44kb
cmp0615	Unknown	Unknown	chr1:904414	chr1	904414	0Mb	FaST-LMM	Cg1g001520	-97kb	Cg1g001530	-92kb	Cg1g001540	-81kb	Cg1g001550	-67kb	Cg1g001560	-52kb	Cg1g001570	-47kb	Cg1g001580	-40kb	Cg1g001590	-35kb	Cg1g001600	-31kb	Cg1g001610	-28kb	Cg1g001620	-22kb	Cg1g001630	-19kb	Cg1g001640	-12kb	Cg1g001650	-4kb	Cg1g001660	0kb	Cg1g001670	2kb	Cg1g001680	7kb	Cg1g001690	15kb	Cg1g001700	22kb	Cg1g001710	26kb	Cg1g001720	44kb
cmp0906	Luteolin 7-O-glucoside	Flavonoid	chr1:904414	chr1	904414	0Mb	FaST-LMM	Cg1g001520	-97kb	Cg1g001530	-92kb	Cg1g001540	-81kb	Cg1g001550	-67kb	Cg1g001560	-52kb	Cg1g001570	-47kb	Cg1g001580	-40kb	Cg1g001590	-35kb	Cg1g001600	-31kb	Cg1g001610	-28kb	Cg1g001620	-22kb	Cg1g001630	-19kb	Cg1g001640	-12kb	Cg1g001650	-4kb	Cg1g001660	0kb	Cg1g001670	2kb	Cg1g001680	7kb	Cg1g001690	15kb	Cg1g001700	22kb	Cg1g001710	26kb	Cg1g001720	44kb
cmp0977	Luteolin	Flavonoid	chr1:904414	chr1	904414	0Mb	FaST-LMM	Cg1g001520	-97kb	Cg1g001530	-92kb	Cg1g001540	-81kb	Cg1g001550	-67kb	Cg1g001560	-52kb	Cg1g001570	-47kb	Cg1g001580	-40kb	Cg1g001590	-35kb	Cg1g001600	-31kb	Cg1g001610	-28kb	Cg1g001620	-22kb	Cg1g001630	-19kb	Cg1g001640	-12kb	Cg1g001650	-4kb	Cg1g001660	0kb	Cg1g001670	2kb	Cg1g001680	7kb	Cg1g001690	15kb	Cg1g001700	22kb	Cg1g001710	26kb	Cg1g001720	44kb
cmp0575	Brutieridin	Flavonoid	chr1:1034368	chr1	1034368	1Mb	both	Cg1g001720	-85kb	Cg1g001730	-73kb	Cg1g001740	-68kb	Cg1g001750	-64kb	Cg1g001760	-52kb	Cg1g001770	-50kb	Cg1g001780	-1kb	Cg1g001790	1kb	Cg1g001800	5kb	Cg1g001810	13kb	Cg1g001820	15kb	Cg1g001830	17kb	Cg1g001840	20kb	Cg1g001850	31kb	Cg1g001860	39kb	Cg1g001870	47kb	Cg1g001880	57kb	Cg1g001890	59kb	Cg1g001900	67kb
cmp0556	Tricin O-rhamnosyl-O-hexoside	Flavonoid	chr1:1065039	chr1	1065039	1Mb	EMMAX	Cg1g001740	-98kb	Cg1g001750	-94kb	Cg1g001760	-83kb	Cg1g001770	-81kb	Cg1g001780	-31kb	Cg1g001790	-27kb	Cg1g001800	-23kb	Cg1g001810	-15kb	Cg1g001820	-14kb	Cg1g001830	-11kb	Cg1g001840	-9kb	Cg1g001850	0kb	Cg1g001860	8kb	Cg1g001870	17kb	Cg1g001880	27kb	Cg1g001890	29kb	Cg1g001900	37kb	Cg1g001910	80kb	Cg1g001920	84kb
cmp0581	Unknown	Unknown	chr1:1067047	chr1	1067047	1Mb	EMMAX	Cg1g001750	-96kb	Cg1g001760	-85kb	Cg1g001770	-83kb	Cg1g001780	-33kb	Cg1g001790	-29kb	Cg1g001800	-25kb	Cg1g001810	-17kb	Cg1g001820	-16kb	Cg1g001830	-13kb	Cg1g001840	-11kb	Cg1g001850	-1kb	Cg1g001860	6kb	Cg1g001870	15kb	Cg1g001880	25kb	Cg1g001890	27kb	Cg1g001900	35kb	Cg1g001910	78kb	Cg1g001920	82kb	Cg1g001930	99kb	Cg1g001940	99kb
cmp0539	Poncirin	Flavonoid	chr1:1278872	chr1	1278872	1Mb	FaST-LMM	Cg1g001960	-90kb	Cg1g001970	-75kb	Cg1g001980	-45kb	Cg1g001990	-41kb	Cg1g002000	-24kb	Cg1g002010	-18kb	Cg1g002020	-15kb	Cg1g002030	-11kb	Cg1g002040	0kb	Cg1g002050	21kb	Cg1g002060	27kb	Cg1g002070	38kb	Cg1g002080	48kb	Cg1g002090	49kb	Cg1g002100	53kb	Cg1g002110	58kb	Cg1g002120	58kb	Cg1g002130	65kb	Cg1g002140	69kb	Cg1g002150	88kb	Cg1g002160	91kb
cmp0403	Unknown	Unknown	chr1:1322056	chr1	1322056	1Mb	EMMAX	Cg1g001980	-88kb	Cg1g001990	-84kb	Cg1g002000	-67kb	Cg1g002010	-61kb	Cg1g002020	-58kb	Cg1g002030	-54kb	Cg1g002040	-21kb	Cg1g002050	-19kb	Cg1g002060	-12kb	Cg1g002070	-3kb	Cg1g002080	5kb	Cg1g002090	6kb	Cg1g002100	10kb	Cg1g002110	15kb	Cg1g002120	15kb	Cg1g002130	22kb	Cg1g002140	26kb	Cg1g002150	45kb	Cg1g002160	48kb	Cg1g002170	52kb	Cg1g002180	54kb
cmp0238	Unknown	Unknown	chr1:1332708	chr1	1332708	1Mb	EMMAX	Cg1g001980	99kb	Cg1g001990	-95kb	Cg1g002000	-78kb	Cg1g002010	-72kb	Cg1g002020	-69kb	Cg1g002030	-65kb	Cg1g002040	-32kb	Cg1g002050	-30kb	Cg1g002060	-23kb	Cg1g002070	-14kb	Cg1g002080	-4kb	Cg1g002090	-4kb	Cg1g002100	0kb	Cg1g002110	4kb	Cg1g002120	4kb	Cg1g002130	11kb	Cg1g002140	15kb	Cg1g002150	34kb	Cg1g002160	37kb	Cg1g002170	41kb	Cg1g002180	44kb
cmp0539	Poncirin	Flavonoid	chr1:1332708	chr1	1332708	1Mb	EMMAX	Cg1g001980	99kb	Cg1g001990	-95kb	Cg1g002000	-78kb	Cg1g002010	-72kb	Cg1g002020	-69kb	Cg1g002030	-65kb	Cg1g002040	-32kb	Cg1g002050	-30kb	Cg1g002060	-23kb	Cg1g002070	-14kb	Cg1g002080	-4kb	Cg1g002090	-4kb	Cg1g002100	0kb	Cg1g002110	4kb	Cg1g002120	4kb	Cg1g002130	11kb	Cg1g002140	15kb	Cg1g002150	34kb	Cg1g002160	37kb	Cg1g002170	41kb	Cg1g002180	44kb
cmp0544	Poncirin	Flavonoid	chr1:1332708	chr1	1332708	1Mb	EMMAX	Cg1g001980	99kb	Cg1g001990	-95kb	Cg1g002000	-78kb	Cg1g002010	-72kb	Cg1g002020	-69kb	Cg1g002030	-65kb	Cg1g002040	-32kb	Cg1g002050	-30kb	Cg1g002060	-23kb	Cg1g002070	-14kb	Cg1g002080	-4kb	Cg1g002090	-4kb	Cg1g002100	0kb	Cg1g002110	4kb	Cg1g002120	4kb	Cg1g002130	11kb	Cg1g002140	15kb	Cg1g002150	34kb	Cg1g002160	37kb	Cg1g002170	41kb	Cg1g002180	44kb
cmp0615	Unknown	Unknown	chr1:1332708	chr1	1332708	1Mb	EMMAX	Cg1g001980	99kb	Cg1g001990	-95kb	Cg1g002000	-78kb	Cg1g002010	-72kb	Cg1g002020	-69kb	Cg1g002030	-65kb	Cg1g002040	-32kb	Cg1g002050	-30kb	Cg1g002060	-23kb	Cg1g002070	-14kb	Cg1g002080	-4kb	Cg1g002090	-4kb	Cg1g002100	0kb	Cg1g002110	4kb	Cg1g002120	4kb	Cg1g002130	11kb	Cg1g002140	15kb	Cg1g002150	34kb	Cg1g002160	37kb	Cg1g002170	41kb	Cg1g002180	44kb
cmp0906	Luteolin 7-O-glucoside	Flavonoid	chr1:1332708	chr1	1332708	1Mb	EMMAX	Cg1g001980	99kb	Cg1g001990	-95kb	Cg1g002000	-78kb	Cg1g002010	-72kb	Cg1g002020	-69kb	Cg1g002030	-65kb	Cg1g002040	-32kb	Cg1g002050	-30kb	Cg1g002060	-23kb	Cg1g002070	-14kb	Cg1g002080	-4kb	Cg1g002090	-4kb	Cg1g002100	0kb	Cg1g002110	4kb	Cg1g002120	4kb	Cg1g002130	11kb	Cg1g002140	15kb	Cg1g002150	34kb	Cg1g002160	37kb	Cg1g002170	41kb	Cg1g002180	44kb
cmp0977	Luteolin	Flavonoid	chr1:1332708	chr1	1332708	1Mb	EMMAX	Cg1g001980	99kb	Cg1g001990	-95kb	Cg1g002000	-78kb	Cg1g002010	-72kb	Cg1g002020	-69kb	Cg1g002030	-65kb	Cg1g002040	-32kb	Cg1g002050	-30kb	Cg1g002060	-23kb	Cg1g002070	-14kb	Cg1g002080	-4kb	Cg1g002090	-4kb	Cg1g002100	0kb	Cg1g002110	4kb	Cg1g002120	4kb	Cg1g002130	11kb	Cg1g002140	15kb	Cg1g002150	34kb	Cg1g002160	37kb	Cg1g002170	41kb	Cg1g002180	44kb
cmp0556	Tricin O-rhamnosyl-O-hexoside	Flavonoid	chr1:1341727	chr1	1341727	1Mb	FaST-LMM	Cg1g002000	-87kb	Cg1g002010	-81kb	Cg1g002020	-78kb	Cg1g002030	-74kb	Cg1g002040	-41kb	Cg1g002050	-39kb	Cg1g002060	-32kb	Cg1g002070	-23kb	Cg1g002080	-13kb	Cg1g002090	-13kb	Cg1g002100	-5kb	Cg1g002110	-3kb	Cg1g002120	0kb	Cg1g002130	2kb	Cg1g002140	6kb	Cg1g002150	25kb	Cg1g002160	28kb	Cg1g002170	32kb	Cg1g002180	35kb	Cg1g002190	39kb	Cg1g002200	50kb
cmp0325	7-Prenyloxycoumarin	Coumarin	chr1:1344389	chr1	1344389	1Mb	EMMAX	Cg1g002000	-90kb	Cg1g002010	-83kb	Cg1g002020	-80kb	Cg1g002030	-76kb	Cg1g002040	-43kb	Cg1g002050	-42kb	Cg1g002060	-35kb	Cg1g002070	-25kb	Cg1g002080	-16kb	Cg1g002090	-15kb	Cg1g002100	-7kb	Cg1g002110	-6kb	Cg1g002120	-1kb	Cg1g002130	0kb	Cg1g002140	4kb	Cg1g002150	22kb	Cg1g002160	26kb	Cg1g002170	29kb	Cg1g002180	32kb	Cg1g002190	37kb	Cg1g002200	48kb
cmp0902	Limocitrin O-hexoside	Flavonoid	chr1:1344639	chr1	1344639	1Mb	EMMAX	Cg1g002000	-90kb	Cg1g002010	-84kb	Cg1g002020	-81kb	Cg1g002030	-77kb	Cg1g002040	-43kb	Cg1g002050	-42kb	Cg1g002060	-35kb	Cg1g002070	-26kb	Cg1g002080	-16kb	Cg1g002090	-16kb	Cg1g002100	-8kb	Cg1g002110	-6kb	Cg1g002120	-2kb	Cg1g002130	0kb	Cg1g002140	3kb	Cg1g002150	22kb	Cg1g002160	25kb	Cg1g002170	29kb	Cg1g002180	32kb	Cg1g002190	36kb	Cg1g002200	47kb
cmp0817	D(-)-Threose	Saccharide	chr1:1431828	chr1	1431828	1Mb	FaST-LMM	Cg1g002100	-95kb	Cg1g002110	-93kb	Cg1g002120	-89kb	Cg1g002130	-84kb	Cg1g002140	-81kb	Cg1g002150	-62kb	Cg1g002160	-58kb	Cg1g002170	-55kb	Cg1g002180	-53kb	Cg1g002190	-49kb	Cg1g002200	-38kb	Cg1g002210	-34kb	Cg1g002220	-31kb	Cg1g002230	-23kb	Cg1g002240	-20kb	Cg1g002250	-6kb	Cg1g002260	2kb	Cg1g002270	18kb	Cg1g002280	23kb	Cg1g002290	24kb	Cg1g002300	32kb
cmp0929	Hesperetin	Flavonoid	chr1:1437150	chr1	1437150	1Mb	EMMAX	Cg1g002110	-99kb	Cg1g002120	-94kb	Cg1g002130	-89kb	Cg1g002140	-86kb	Cg1g002150	-68kb	Cg1g002160	-63kb	Cg1g002170	-60kb	Cg1g002180	-58kb	Cg1g002190	-54kb	Cg1g002200	-43kb	Cg1g002210	-39kb	Cg1g002220	-36kb	Cg1g002230	-28kb	Cg1g002240	-26kb	Cg1g002250	-11kb	Cg1g002260	1kb	Cg1g002270	13kb	Cg1g002280	18kb	Cg1g002290	19kb	Cg1g002300	26kb	Cg1g002310	32kb
cmp0570	Unknown	Unknown	chr1:1448886	chr1	1448886	1Mb	EMMAX	Cg1g002140	98kb	Cg1g002150	-79kb	Cg1g002160	-75kb	Cg1g002170	-72kb	Cg1g002180	-70kb	Cg1g002190	-66kb	Cg1g002200	-55kb	Cg1g002210	-51kb	Cg1g002220	-48kb	Cg1g002230	-40kb	Cg1g002240	-37kb	Cg1g002250	-23kb	Cg1g002260	-10kb	Cg1g002270	1kb	Cg1g002280	6kb	Cg1g002290	7kb	Cg1g002300	15kb	Cg1g002310	21kb	Cg1g002320	26kb	Cg1g002330	28kb	Cg1g002340	29kb
cmp0729	Unknown	Unknown	chr1:1466859	chr1	1466859	1Mb	both	Cg1g002150	-97kb	Cg1g002160	-93kb	Cg1g002170	-90kb	Cg1g002180	-88kb	Cg1g002190	-84kb	Cg1g002200	-73kb	Cg1g002210	-69kb	Cg1g002220	-66kb	Cg1g002230	-58kb	Cg1g002240	-55kb	Cg1g002250	-41kb	Cg1g002260	-28kb	Cg1g002270	-13kb	Cg1g002280	-10kb	Cg1g002290	-8kb	Cg1g002300	0kb	Cg1g002310	3kb	Cg1g002320	8kb	Cg1g002330	10kb	Cg1g002340	11kb	Cg1g002350	11kb
cmp0656	Unknown	Unknown	chr1:1510103	chr1	1510103	1Mb	FaST-LMM	Cg1g002240	99kb	Cg1g002250	-84kb	Cg1g002260	-71kb	Cg1g002270	-56kb	Cg1g002280	-53kb	Cg1g002290	-52kb	Cg1g002300	-42kb	Cg1g002310	-34kb	Cg1g002320	-33kb	Cg1g002330	-32kb	Cg1g002340	-31kb	Cg1g002350	-31kb	Cg1g002360	-30kb	Cg1g002370	-29kb	Cg1g002380	-29kb	Cg1g002390	-28kb	Cg1g002400	-28kb	Cg1g002410	-26kb	Cg1g002420	-25kb	Cg1g002430	-24kb	Cg1g002440	-24kb
cmp0100	Unknown	Unknown	chr1:1536807	chr1	1536807	1Mb	FaST-LMM	Cg1g002260	98kb	Cg1g002270	-83kb	Cg1g002280	-80kb	Cg1g002290	-78kb	Cg1g002300	-69kb	Cg1g002310	-61kb	Cg1g002320	-60kb	Cg1g002330	-59kb	Cg1g002340	-58kb	Cg1g002350	-58kb	Cg1g002360	-57kb	Cg1g002370	-56kb	Cg1g002380	-55kb	Cg1g002390	-55kb	Cg1g002400	-54kb	Cg1g002410	-52kb	Cg1g002420	-51kb	Cg1g002430	-51kb	Cg1g002440	-50kb	Cg1g002450	-48kb	Cg1g002460	-48kb
cmp0334	Unknown	Unknown	chr1:1564861	chr1	1564861	1Mb	FaST-LMM	Cg1g002300	97kb	Cg1g002310	-89kb	Cg1g002320	-88kb	Cg1g002330	-87kb	Cg1g002340	-86kb	Cg1g002350	-86kb	Cg1g002360	-85kb	Cg1g002370	-84kb	Cg1g002380	-83kb	Cg1g002390	-83kb	Cg1g002400	-82kb	Cg1g002410	-80kb	Cg1g002420	-80kb	Cg1g002430	-79kb	Cg1g002440	-78kb	Cg1g002450	-77kb	Cg1g002460	-76kb	Cg1g002470	-75kb	Cg1g002480	-75kb	Cg1g002490	-75kb	Cg1g002500	-73kb
cmp0728	2'-Deoxycytidine-5'-diphosphate	Nucleic acid derivative	chr1:1576899	chr1	1576899	1Mb	both	Cg1g002330	-99kb	Cg1g002340	-98kb	Cg1g002350	-98kb	Cg1g002360	-97kb	Cg1g002370	-96kb	Cg1g002380	-96kb	Cg1g002390	-95kb	Cg1g002400	-94kb	Cg1g002410	-93kb	Cg1g002420	-92kb	Cg1g002430	-91kb	Cg1g002440	-90kb	Cg1g002450	-89kb	Cg1g002460	-88kb	Cg1g002470	-87kb	Cg1g002480	-87kb	Cg1g002490	-87kb	Cg1g002500	-85kb	Cg1g002510	-85kb	Cg1g002520	-83kb	Cg1g002530	-83kb
cmp0086	Unknown	Unknown	chr1:1592224	chr1	1592224	1Mb	EMMAX	Cg1g002520	-99kb	Cg1g002530	-98kb	Cg1g002540	-97kb	Cg1g002550	-95kb	Cg1g002560	-94kb	Cg1g002570	-92kb	Cg1g002580	-88kb	Cg1g002590	-80kb	Cg1g002600	-71kb	Cg1g002610	-68kb	Cg1g002620	-61kb	Cg1g002630	-58kb	Cg1g002640	-48kb	Cg1g002650	-43kb	Cg1g002660	-30kb	Cg1g002670	-21kb	Cg1g002680	-7kb	Cg1g002690	-4kb	Cg1g002700	0kb	Cg1g002710	4kb	Cg1g002720	10kb
cmp0140	Unknown	Unknown	chr1:1594355	chr1	1594355	1Mb	EMMAX	Cg1g002540	99kb	Cg1g002550	-97kb	Cg1g002560	-96kb	Cg1g002570	-94kb	Cg1g002580	-90kb	Cg1g002590	-82kb	Cg1g002600	-73kb	Cg1g002610	-70kb	Cg1g002620	-63kb	Cg1g002630	-60kb	Cg1g002640	-50kb	Cg1g002650	-45kb	Cg1g002660	-33kb	Cg1g002670	-23kb	Cg1g002680	-9kb	Cg1g002690	-6kb	Cg1g002700	-2kb	Cg1g002710	2kb	Cg1g002720	8kb	Cg1g002730	17kb	Cg1g002740	19kb
cmp0965	Chrysoeriol 7-O-hexoside	Flavonoid	chr1:1595014	chr1	1595014	1Mb	EMMAX	Cg1g002550	-97kb	Cg1g002560	-97kb	Cg1g002570	-95kb	Cg1g002580	-91kb	Cg1g002590	-83kb	Cg1g002600	-74kb	Cg1g002610	-70kb	Cg1g002620	-64kb	Cg1g002630	-61kb	Cg1g002640	-51kb	Cg1g002650	-46kb	Cg1g002660	-33kb	Cg1g002670	-24kb	Cg1g002680	-9kb	Cg1g002690	-7kb	Cg1g002700	-2kb	Cg1g002710	1kb	Cg1g002720	7kb	Cg1g002730	16kb	Cg1g002740	19kb	Cg1g002750	31kb
cmp0235	Unknown	Unknown	chr1:1609241	chr1	1609241	1Mb	both	Cg1g002590	-97kb	Cg1g002600	-88kb	Cg1g002610	-85kb	Cg1g002620	-78kb	Cg1g002630	-75kb	Cg1g002640	-65kb	Cg1g002650	-60kb	Cg1g002660	-47kb	Cg1g002670	-38kb	Cg1g002680	-24kb	Cg1g002690	-21kb	Cg1g002700	-17kb	Cg1g002710	-10kb	Cg1g002720	0kb	Cg1g002730	2kb	Cg1g002740	4kb	Cg1g002750	17kb	Cg1g002760	15kb	Cg1g002770	27kb	Cg1g002780	28kb	Cg1g002790	42kb
cmp0123	Unknown	Unknown	chr1:1641623	chr1	1641623	1Mb	FaST-LMM	Cg1g002640	97kb	Cg1g002650	-92kb	Cg1g002660	-80kb	Cg1g002670	-71kb	Cg1g002680	-56kb	Cg1g002690	-53kb	Cg1g002700	-49kb	Cg1g002710	-43kb	Cg1g002720	-31kb	Cg1g002730	-28kb	Cg1g002740	-17kb	Cg1g002750	-14kb	Cg1g002760	-12kb	Cg1g002770	-4kb	Cg1g002780	0kb	Cg1g002790	10kb	Cg1g002800	17kb	Cg1g002810	35kb	Cg1g002820	44kb	Cg1g002830	46kb	Cg1g002840	56kb
cmn0156	GA7	Phytohormone	chr1:1694807	chr1	1694807	1Mb	both	Cg1g002710	-96kb	Cg1g002720	-84kb	Cg1g002730	-81kb	Cg1g002740	-70kb	Cg1g002750	-67kb	Cg1g002760	-65kb	Cg1g002770	-57kb	Cg1g002780	-52kb	Cg1g002790	-39kb	Cg1g002800	-32kb	Cg1g002810	-12kb	Cg1g002820	-7kb	Cg1g002830	2kb	Cg1g002840	2kb	Cg1g002850	8kb	Cg1g002860	18kb	Cg1g002870	30kb	Cg1g002880	41kb	Cg1g002890	56kb	Cg1g002900	69kb	Cg1g002910	75kb
cmp0334	Unknown	Unknown	chr1:1740238	chr1	1740238	1Mb	FaST-LMM	Cg1g002780	97kb	Cg1g002790	-84kb	Cg1g002800	-77kb	Cg1g002810	-57kb	Cg1g002820	-52kb	Cg1g002830	-43kb	Cg1g002840	-39kb	Cg1g002850	-32kb	Cg1g002860	-23kb	Cg1g002870	-14kb	Cg1g002880	-3kb	Cg1g002890	11kb	Cg1g002900	24kb	Cg1g002910	30kb	Cg1g002920	52kb	Cg1g002930	60kb	Cg1g002940	69kb	Cg1g002950	75kb	Cg1g002960	80kb	Cg1g002970	81kb	Cg1g002980	82kb
cmp0512	Unknown	Unknown	chr1:1741301	chr1	1741301	1Mb	EMMAX	Cg1g002780	99kb	Cg1g002790	-85kb	Cg1g002800	-78kb	Cg1g002810	-58kb	Cg1g002820	-53kb	Cg1g002830	-44kb	Cg1g002840	-40kb	Cg1g002850	-33kb	Cg1g002860	-24kb	Cg1g002870	-15kb	Cg1g002880	-5kb	Cg1g002890	10kb	Cg1g002900	23kb	Cg1g002910	29kb	Cg1g002920	51kb	Cg1g002930	59kb	Cg1g002940	68kb	Cg1g002950	74kb	Cg1g002960	78kb	Cg1g002970	80kb	Cg1g002980	81kb
cmp0573	Kaempferol-3-O-rhamnosylhexoside-7-O-rhamnoside	Flavonoid	chr1:1742935	chr1	1742935	1Mb	both	Cg1g002790	-87kb	Cg1g002800	-80kb	Cg1g002810	-60kb	Cg1g002820	-55kb	Cg1g002830	-45kb	Cg1g002840	-42kb	Cg1g002850	-34kb	Cg1g002860	-25kb	Cg1g002870	-16kb	Cg1g002880	-6kb	Cg1g002890	8kb	Cg1g002900	21kb	Cg1g002910	27kb	Cg1g002920	49kb	Cg1g002930	58kb	Cg1g002940	66kb	Cg1g002950	72kb	Cg1g002960	77kb	Cg1g002970	79kb	Cg1g002980	80kb	Cg1g002990	86kb
cmp0331	Phellopterin	Coumarin	chr1:1768798	chr1	1768798	1Mb	EMMAX	Cg1g002810	-86kb	Cg1g002820	-81kb	Cg1g002830	-71kb	Cg1g002840	-68kb	Cg1g002850	-60kb	Cg1g002860	-51kb	Cg1g002870	-42kb	Cg1g002880	-32kb	Cg1g002890	-11kb	Cg1g002900	0kb	Cg1g002910	1kb	Cg1g002920	23kb	Cg1g002930	32kb	Cg1g002940	40kb	Cg1g002950	46kb	Cg1g002960	51kb	Cg1g002970	53kb	Cg1g002980	54kb	Cg1g002990	60kb	Cg1g003000	69kb	Cg1g003010	78kb
cmp0867	C-hexosyl-tricetin O-pentoside	Flavonoid	chr1:1793901	chr1	1793901	1Mb	both	Cg1g002830	96kb	Cg1g002840	-93kb	Cg1g002850	-85kb	Cg1g002860	-76kb	Cg1g002870	-67kb	Cg1g002880	-57kb	Cg1g002890	-36kb	Cg1g002900	-25kb	Cg1g002910	-9kb	Cg1g002920	0kb	Cg1g002930	7kb	Cg1g002940	15kb	Cg1g002950	21kb	Cg1g002960	26kb	Cg1g002970	28kb	Cg1g002980	29kb	Cg1g002990	35kb	Cg1g003000	44kb	Cg1g003010	53kb	Cg1g003020	58kb	Cg1g003030	64kb
cmp0238	Unknown	Unknown	chr1:1798261	chr1	1798261	1Mb	EMMAX	Cg1g002840	97kb	Cg1g002850	-90kb	Cg1g002860	-81kb	Cg1g002870	-72kb	Cg1g002880	-61kb	Cg1g002890	-40kb	Cg1g002900	-29kb	Cg1g002910	-14kb	Cg1g002920	-3kb	Cg1g002930	2kb	Cg1g002940	11kb	Cg1g002950	17kb	Cg1g002960	22kb	Cg1g002970	23kb	Cg1g002980	24kb	Cg1g002990	30kb	Cg1g003000	39kb	Cg1g003010	48kb	Cg1g003020	54kb	Cg1g003030	59kb	Cg1g003040	64kb
cmp0539	Poncirin	Flavonoid	chr1:1798261	chr1	1798261	1Mb	EMMAX	Cg1g002840	97kb	Cg1g002850	-90kb	Cg1g002860	-81kb	Cg1g002870	-72kb	Cg1g002880	-61kb	Cg1g002890	-40kb	Cg1g002900	-29kb	Cg1g002910	-14kb	Cg1g002920	-3kb	Cg1g002930	2kb	Cg1g002940	11kb	Cg1g002950	17kb	Cg1g002960	22kb	Cg1g002970	23kb	Cg1g002980	24kb	Cg1g002990	30kb	Cg1g003000	39kb	Cg1g003010	48kb	Cg1g003020	54kb	Cg1g003030	59kb	Cg1g003040	64kb
cmp0544	Poncirin	Flavonoid	chr1:1798261	chr1	1798261	1Mb	EMMAX	Cg1g002840	97kb	Cg1g002850	-90kb	Cg1g002860	-81kb	Cg1g002870	-72kb	Cg1g002880	-61kb	Cg1g002890	-40kb	Cg1g002900	-29kb	Cg1g002910	-14kb	Cg1g002920	-3kb	Cg1g002930	2kb	Cg1g002940	11kb	Cg1g002950	17kb	Cg1g002960	22kb	Cg1g002970	23kb	Cg1g002980	24kb	Cg1g002990	30kb	Cg1g003000	39kb	Cg1g003010	48kb	Cg1g003020	54kb	Cg1g003030	59kb	Cg1g003040	64kb
cmp0615	Unknown	Unknown	chr1:1798261	chr1	1798261	1Mb	EMMAX	Cg1g002840	97kb	Cg1g002850	-90kb	Cg1g002860	-81kb	Cg1g002870	-72kb	Cg1g002880	-61kb	Cg1g002890	-40kb	Cg1g002900	-29kb	Cg1g002910	-14kb	Cg1g002920	-3kb	Cg1g002930	2kb	Cg1g002940	11kb	Cg1g002950	17kb	Cg1g002960	22kb	Cg1g002970	23kb	Cg1g002980	24kb	Cg1g002990	30kb	Cg1g003000	39kb	Cg1g003010	48kb	Cg1g003020	54kb	Cg1g003030	59kb	Cg1g003040	64kb
cmp0906	Luteolin 7-O-glucoside	Flavonoid	chr1:1798261	chr1	1798261	1Mb	EMMAX	Cg1g002840	97kb	Cg1g002850	-90kb	Cg1g002860	-81kb	Cg1g002870	-72kb	Cg1g002880	-61kb	Cg1g002890	-40kb	Cg1g002900	-29kb	Cg1g002910	-14kb	Cg1g002920	-3kb	Cg1g002930	2kb	Cg1g002940	11kb	Cg1g002950	17kb	Cg1g002960	22kb	Cg1g002970	23kb	Cg1g002980	24kb	Cg1g002990	30kb	Cg1g003000	39kb	Cg1g003010	48kb	Cg1g003020	54kb	Cg1g003030	59kb	Cg1g003040	64kb
cmp0977	Luteolin	Flavonoid	chr1:1798261	chr1	1798261	1Mb	EMMAX	Cg1g002840	97kb	Cg1g002850	-90kb	Cg1g002860	-81kb	Cg1g002870	-72kb	Cg1g002880	-61kb	Cg1g002890	-40kb	Cg1g002900	-29kb	Cg1g002910	-14kb	Cg1g002920	-3kb	Cg1g002930	2kb	Cg1g002940	11kb	Cg1g002950	17kb	Cg1g002960	22kb	Cg1g002970	23kb	Cg1g002980	24kb	Cg1g002990	30kb	Cg1g003000	39kb	Cg1g003010	48kb	Cg1g003020	54kb	Cg1g003030	59kb	Cg1g003040	64kb
cmp0656	Unknown	Unknown	chr1:1804016	chr1	1804016	1Mb	EMMAX	Cg1g002850	95kb	Cg1g002860	-86kb	Cg1g002870	-77kb	Cg1g002880	-67kb	Cg1g002890	-46kb	Cg1g002900	-35kb	Cg1g002910	-20kb	Cg1g002920	-9kb	Cg1g002930	1kb	Cg1g002940	5kb	Cg1g002950	11kb	Cg1g002960	16kb	Cg1g002970	17kb	Cg1g002980	19kb	Cg1g002990	25kb	Cg1g003000	34kb	Cg1g003010	43kb	Cg1g003020	48kb	Cg1g003030	54kb	Cg1g003040	59kb	Cg1g003050	64kb
cmp0275	Unknown	Unknown	chr1:1806711	chr1	1806711	1Mb	EMMAX	Cg1g002850	98kb	Cg1g002860	-89kb	Cg1g002870	-80kb	Cg1g002880	-70kb	Cg1g002890	-49kb	Cg1g002900	-37kb	Cg1g002910	-22kb	Cg1g002920	-12kb	Cg1g002930	0kb	Cg1g002940	2kb	Cg1g002950	8kb	Cg1g002960	13kb	Cg1g002970	15kb	Cg1g002980	16kb	Cg1g002990	22kb	Cg1g003000	31kb	Cg1g003010	40kb	Cg1g003020	45kb	Cg1g003030	51kb	Cg1g003040	56kb	Cg1g003050	62kb
cmp0860	Unknown	Unknown	chr1:1806846	chr1	1806846	1Mb	FaST-LMM	Cg1g002850	98kb	Cg1g002860	-89kb	Cg1g002870	-80kb	Cg1g002880	-70kb	Cg1g002890	-49kb	Cg1g002900	-37kb	Cg1g002910	-22kb	Cg1g002920	-12kb	Cg1g002930	-1kb	Cg1g002940	2kb	Cg1g002950	8kb	Cg1g002960	13kb	Cg1g002970	15kb	Cg1g002980	16kb	Cg1g002990	22kb	Cg1g003000	31kb	Cg1g003010	40kb	Cg1g003020	45kb	Cg1g003030	51kb	Cg1g003040	56kb	Cg1g003050	62kb
cmp0865	Unknown	Unknown	chr1:1806846	chr1	1806846	1Mb	EMMAX	Cg1g002850	98kb	Cg1g002860	-89kb	Cg1g002870	-80kb	Cg1g002880	-70kb	Cg1g002890	-49kb	Cg1g002900	-37kb	Cg1g002910	-22kb	Cg1g002920	-12kb	Cg1g002930	-1kb	Cg1g002940	2kb	Cg1g002950	8kb	Cg1g002960	13kb	Cg1g002970	15kb	Cg1g002980	16kb	Cg1g002990	22kb	Cg1g003000	31kb	Cg1g003010	40kb	Cg1g003020	45kb	Cg1g003030	51kb	Cg1g003040	56kb	Cg1g003050	62kb
cmp0921	Phellodensin F	Flavonoid	chr1:1806846	chr1	1806846	1Mb	both	Cg1g002850	98kb	Cg1g002860	-89kb	Cg1g002870	-80kb	Cg1g002880	-70kb	Cg1g002890	-49kb	Cg1g002900	-37kb	Cg1g002910	-22kb	Cg1g002920	-12kb	Cg1g002930	-1kb	Cg1g002940	2kb	Cg1g002950	8kb	Cg1g002960	13kb	Cg1g002970	15kb	Cg1g002980	16kb	Cg1g002990	22kb	Cg1g003000	31kb	Cg1g003010	40kb	Cg1g003020	45kb	Cg1g003030	51kb	Cg1g003040	56kb	Cg1g003050	62kb
cmp0718	iP9G	Nucleic acid derivative	chr1:1834815	chr1	1834815	1Mb	both	Cg1g002880	-98kb	Cg1g002890	-77kb	Cg1g002900	-65kb	Cg1g002910	-50kb	Cg1g002920	-40kb	Cg1g002930	-29kb	Cg1g002940	-21kb	Cg1g002950	-16kb	Cg1g002960	-14kb	Cg1g002970	-12kb	Cg1g002980	-9kb	Cg1g002990	0kb	Cg1g003000	3kb	Cg1g003010	12kb	Cg1g003020	17kb	Cg1g003030	23kb	Cg1g003040	28kb	Cg1g003050	34kb	Cg1g003060	45kb	Cg1g003070	49kb	Cg1g003080	62kb
cmp0640	Glucosamine	Others	chr1:1852729	chr1	1852729	1Mb	both	Cg1g002890	95kb	Cg1g002900	-83kb	Cg1g002910	-68kb	Cg1g002920	-58kb	Cg1g002930	-46kb	Cg1g002940	-39kb	Cg1g002950	-34kb	Cg1g002960	-32kb	Cg1g002970	-29kb	Cg1g002980	-27kb	Cg1g002990	-18kb	Cg1g003000	-11kb	Cg1g003010	-4kb	Cg1g003020	0kb	Cg1g003030	5kb	Cg1g003040	10kb	Cg1g003050	16kb	Cg1g003060	27kb	Cg1g003070	31kb	Cg1g003080	44kb	Cg1g003090	47kb
cmp0334	Unknown	Unknown	chr1:1865370	chr1	1865370	1Mb	EMMAX	Cg1g002900	96kb	Cg1g002910	-81kb	Cg1g002920	-71kb	Cg1g002930	-59kb	Cg1g002940	-52kb	Cg1g002950	-47kb	Cg1g002960	-44kb	Cg1g002970	-42kb	Cg1g002980	-40kb	Cg1g002990	-31kb	Cg1g003000	-24kb	Cg1g003010	-17kb	Cg1g003020	-8kb	Cg1g003030	-7kb	Cg1g003040	0kb	Cg1g003050	3kb	Cg1g003060	14kb	Cg1g003070	19kb	Cg1g003080	32kb	Cg1g003090	35kb	Cg1g003100	45kb
cmp0588	Unknown	Unknown	chr1:1905230	chr1	1905230	1Mb	both	Cg1g002930	99kb	Cg1g002940	-92kb	Cg1g002950	-87kb	Cg1g002960	-84kb	Cg1g002970	-82kb	Cg1g002980	-80kb	Cg1g002990	-71kb	Cg1g003000	-64kb	Cg1g003010	-57kb	Cg1g003020	-48kb	Cg1g003030	-46kb	Cg1g003040	-39kb	Cg1g003050	-31kb	Cg1g003060	-21kb	Cg1g003070	-17kb	Cg1g003080	-7kb	Cg1g003090	-2kb	Cg1g003100	5kb	Cg1g003110	11kb	Cg1g003120	15kb	Cg1g003130	31kb
cmp0315	Unknown	Unknown	chr1:1916621	chr1	1916621	1Mb	EMMAX	Cg1g002950	98kb	Cg1g002960	-96kb	Cg1g002970	-93kb	Cg1g002980	-91kb	Cg1g002990	-82kb	Cg1g003000	-75kb	Cg1g003010	-68kb	Cg1g003020	-59kb	Cg1g003030	-58kb	Cg1g003040	-51kb	Cg1g003050	-43kb	Cg1g003060	-32kb	Cg1g003070	-28kb	Cg1g003080	-18kb	Cg1g003090	-13kb	Cg1g003100	-1kb	Cg1g003110	0kb	Cg1g003120	3kb	Cg1g003130	20kb	Cg1g003140	24kb	Cg1g003150	27kb
cmp0476	3,3',4',5,6,7,8-Heptamethoxyflavone	Flavonoid	chr1:1916621	chr1	1916621	1Mb	EMMAX	Cg1g002950	98kb	Cg1g002960	-96kb	Cg1g002970	-93kb	Cg1g002980	-91kb	Cg1g002990	-82kb	Cg1g003000	-75kb	Cg1g003010	-68kb	Cg1g003020	-59kb	Cg1g003030	-58kb	Cg1g003040	-51kb	Cg1g003050	-43kb	Cg1g003060	-32kb	Cg1g003070	-28kb	Cg1g003080	-18kb	Cg1g003090	-13kb	Cg1g003100	-1kb	Cg1g003110	0kb	Cg1g003120	3kb	Cg1g003130	20kb	Cg1g003140	24kb	Cg1g003150	27kb
cmp0570	Unknown	Unknown	chr1:1916621	chr1	1916621	1Mb	both	Cg1g002950	98kb	Cg1g002960	-96kb	Cg1g002970	-93kb	Cg1g002980	-91kb	Cg1g002990	-82kb	Cg1g003000	-75kb	Cg1g003010	-68kb	Cg1g003020	-59kb	Cg1g003030	-58kb	Cg1g003040	-51kb	Cg1g003050	-43kb	Cg1g003060	-32kb	Cg1g003070	-28kb	Cg1g003080	-18kb	Cg1g003090	-13kb	Cg1g003100	-1kb	Cg1g003110	0kb	Cg1g003120	3kb	Cg1g003130	20kb	Cg1g003140	24kb	Cg1g003150	27kb
cmp0117	Unknown	Unknown	chr1:1946918	chr1	1946918	1Mb	FaST-LMM	Cg1g003010	-98kb	Cg1g003020	-90kb	Cg1g003030	-88kb	Cg1g003040	-81kb	Cg1g003050	-73kb	Cg1g003060	-62kb	Cg1g003070	-58kb	Cg1g003080	-49kb	Cg1g003090	-44kb	Cg1g003100	-31kb	Cg1g003110	-27kb	Cg1g003120	-24kb	Cg1g003130	-7kb	Cg1g003140	-4kb	Cg1g003150	-1kb	Cg1g003160	4kb	Cg1g003170	24kb	Cg1g003180	41kb	Cg1g003190	44kb	Cg1g003200	51kb	Cg1g003210	54kb
cmp0595	hesperetin O-di-hexoside	Flavonoid	chr1:1966946	chr1	1966946	1Mb	both	Cg1g003050	-93kb	Cg1g003060	-82kb	Cg1g003070	-78kb	Cg1g003080	-69kb	Cg1g003090	-64kb	Cg1g003100	-51kb	Cg1g003110	-47kb	Cg1g003120	-44kb	Cg1g003130	-27kb	Cg1g003140	-24kb	Cg1g003150	-21kb	Cg1g003160	2kb	Cg1g003170	4kb	Cg1g003180	21kb	Cg1g003190	24kb	Cg1g003200	31kb	Cg1g003210	34kb	Cg1g003220	45kb	Cg1g003230	50kb	Cg1g003240	58kb	Cg1g003250	64kb
cmn0621	Kaempferol-7-O-neohesperidoside	Flavonoid	chr1:2007411	chr1	2007411	2Mb	both	Cg1g003100	-92kb	Cg1g003110	-87kb	Cg1g003120	-85kb	Cg1g003130	-68kb	Cg1g003140	-65kb	Cg1g003150	-61kb	Cg1g003160	-38kb	Cg1g003170	-34kb	Cg1g003180	-17kb	Cg1g003190	-11kb	Cg1g003200	-6kb	Cg1g003210	4kb	Cg1g003220	5kb	Cg1g003230	10kb	Cg1g003240	18kb	Cg1g003250	23kb	Cg1g003260	30kb	Cg1g003270	34kb	Cg1g003280	41kb	Cg1g003290	44kb	Cg1g003300	58kb
cmp0238	Unknown	Unknown	chr1:2007411	chr1	2007411	2Mb	both	Cg1g003100	-92kb	Cg1g003110	-87kb	Cg1g003120	-85kb	Cg1g003130	-68kb	Cg1g003140	-65kb	Cg1g003150	-61kb	Cg1g003160	-38kb	Cg1g003170	-34kb	Cg1g003180	-17kb	Cg1g003190	-11kb	Cg1g003200	-6kb	Cg1g003210	4kb	Cg1g003220	5kb	Cg1g003230	10kb	Cg1g003240	18kb	Cg1g003250	23kb	Cg1g003260	30kb	Cg1g003270	34kb	Cg1g003280	41kb	Cg1g003290	44kb	Cg1g003300	58kb
cmp0539	Poncirin	Flavonoid	chr1:2007411	chr1	2007411	2Mb	EMMAX	Cg1g003100	-92kb	Cg1g003110	-87kb	Cg1g003120	-85kb	Cg1g003130	-68kb	Cg1g003140	-65kb	Cg1g003150	-61kb	Cg1g003160	-38kb	Cg1g003170	-34kb	Cg1g003180	-17kb	Cg1g003190	-11kb	Cg1g003200	-6kb	Cg1g003210	4kb	Cg1g003220	5kb	Cg1g003230	10kb	Cg1g003240	18kb	Cg1g003250	23kb	Cg1g003260	30kb	Cg1g003270	34kb	Cg1g003280	41kb	Cg1g003290	44kb	Cg1g003300	58kb
cmp0543	Didymin	Flavonoid	chr1:2007411	chr1	2007411	2Mb	both	Cg1g003100	-92kb	Cg1g003110	-87kb	Cg1g003120	-85kb	Cg1g003130	-68kb	Cg1g003140	-65kb	Cg1g003150	-61kb	Cg1g003160	-38kb	Cg1g003170	-34kb	Cg1g003180	-17kb	Cg1g003190	-11kb	Cg1g003200	-6kb	Cg1g003210	4kb	Cg1g003220	5kb	Cg1g003230	10kb	Cg1g003240	18kb	Cg1g003250	23kb	Cg1g003260	30kb	Cg1g003270	34kb	Cg1g003280	41kb	Cg1g003290	44kb	Cg1g003300	58kb
cmp0544	Poncirin	Flavonoid	chr1:2007411	chr1	2007411	2Mb	both	Cg1g003100	-92kb	Cg1g003110	-87kb	Cg1g003120	-85kb	Cg1g003130	-68kb	Cg1g003140	-65kb	Cg1g003150	-61kb	Cg1g003160	-38kb	Cg1g003170	-34kb	Cg1g003180	-17kb	Cg1g003190	-11kb	Cg1g003200	-6kb	Cg1g003210	4kb	Cg1g003220	5kb	Cg1g003230	10kb	Cg1g003240	18kb	Cg1g003250	23kb	Cg1g003260	30kb	Cg1g003270	34kb	Cg1g003280	41kb	Cg1g003290	44kb	Cg1g003300	58kb
cmp0615	Unknown	Unknown	chr1:2007411	chr1	2007411	2Mb	both	Cg1g003100	-92kb	Cg1g003110	-87kb	Cg1g003120	-85kb	Cg1g003130	-68kb	Cg1g003140	-65kb	Cg1g003150	-61kb	Cg1g003160	-38kb	Cg1g003170	-34kb	Cg1g003180	-17kb	Cg1g003190	-11kb	Cg1g003200	-6kb	Cg1g003210	4kb	Cg1g003220	5kb	Cg1g003230	10kb	Cg1g003240	18kb	Cg1g003250	23kb	Cg1g003260	30kb	Cg1g003270	34kb	Cg1g003280	41kb	Cg1g003290	44kb	Cg1g003300	58kb
cmp0906	Luteolin 7-O-glucoside	Flavonoid	chr1:2007411	chr1	2007411	2Mb	both	Cg1g003100	-92kb	Cg1g003110	-87kb	Cg1g003120	-85kb	Cg1g003130	-68kb	Cg1g003140	-65kb	Cg1g003150	-61kb	Cg1g003160	-38kb	Cg1g003170	-34kb	Cg1g003180	-17kb	Cg1g003190	-11kb	Cg1g003200	-6kb	Cg1g003210	4kb	Cg1g003220	5kb	Cg1g003230	10kb	Cg1g003240	18kb	Cg1g003250	23kb	Cg1g003260	30kb	Cg1g003270	34kb	Cg1g003280	41kb	Cg1g003290	44kb	Cg1g003300	58kb
cmp0977	Luteolin	Flavonoid	chr1:2007411	chr1	2007411	2Mb	both	Cg1g003100	-92kb	Cg1g003110	-87kb	Cg1g003120	-85kb	Cg1g003130	-68kb	Cg1g003140	-65kb	Cg1g003150	-61kb	Cg1g003160	-38kb	Cg1g003170	-34kb	Cg1g003180	-17kb	Cg1g003190	-11kb	Cg1g003200	-6kb	Cg1g003210	4kb	Cg1g003220	5kb	Cg1g003230	10kb	Cg1g003240	18kb	Cg1g003250	23kb	Cg1g003260	30kb	Cg1g003270	34kb	Cg1g003280	41kb	Cg1g003290	44kb	Cg1g003300	58kb
cmp0584	Unknown	Unknown	chr1:2066127	chr1	2066127	2Mb	FaST-LMM	Cg1g003160	96kb	Cg1g003170	-93kb	Cg1g003180	-76kb	Cg1g003190	-69kb	Cg1g003200	-65kb	Cg1g003210	-54kb	Cg1g003220	-51kb	Cg1g003230	-45kb	Cg1g003240	-36kb	Cg1g003250	-28kb	Cg1g003260	-26kb	Cg1g003270	-18kb	Cg1g003280	-13kb	Cg1g003290	-6kb	Cg1g003300	0kb	Cg1g003310	4kb	Cg1g003320	31kb	Cg1g003330	32kb	Cg1g003340	42kb	Cg1g003350	49kb	Cg1g003360	52kb
cmp0771	Unknown	Unknown	chr1:2086335	chr1	2086335	2Mb	both	Cg1g003180	-96kb	Cg1g003190	-90kb	Cg1g003200	-85kb	Cg1g003210	-74kb	Cg1g003220	-71kb	Cg1g003230	-65kb	Cg1g003240	-56kb	Cg1g003250	-48kb	Cg1g003260	-46kb	Cg1g003270	-39kb	Cg1g003280	-33kb	Cg1g003290	-27kb	Cg1g003300	-19kb	Cg1g003310	10kb	Cg1g003320	11kb	Cg1g003330	12kb	Cg1g003340	22kb	Cg1g003350	29kb	Cg1g003360	31kb	Cg1g003370	33kb	Cg1g003380	38kb
cmn0621	Kaempferol-7-O-neohesperidoside	Flavonoid	chr1:2096295	chr1	2096295	2Mb	both	Cg1g003200	-95kb	Cg1g003210	-84kb	Cg1g003220	-81kb	Cg1g003230	-75kb	Cg1g003240	-66kb	Cg1g003250	-58kb	Cg1g003260	-56kb	Cg1g003270	-49kb	Cg1g003280	-43kb	Cg1g003290	-37kb	Cg1g003300	-29kb	Cg1g003310	0kb	Cg1g003320	1kb	Cg1g003330	2kb	Cg1g003340	12kb	Cg1g003350	19kb	Cg1g003360	21kb	Cg1g003370	24kb	Cg1g003380	28kb	Cg1g003390	31kb	Cg1g003400	37kb
cmp0238	Unknown	Unknown	chr1:2096295	chr1	2096295	2Mb	both	Cg1g003200	-95kb	Cg1g003210	-84kb	Cg1g003220	-81kb	Cg1g003230	-75kb	Cg1g003240	-66kb	Cg1g003250	-58kb	Cg1g003260	-56kb	Cg1g003270	-49kb	Cg1g003280	-43kb	Cg1g003290	-37kb	Cg1g003300	-29kb	Cg1g003310	0kb	Cg1g003320	1kb	Cg1g003330	2kb	Cg1g003340	12kb	Cg1g003350	19kb	Cg1g003360	21kb	Cg1g003370	24kb	Cg1g003380	28kb	Cg1g003390	31kb	Cg1g003400	37kb
cmp0539	Poncirin	Flavonoid	chr1:2096295	chr1	2096295	2Mb	both	Cg1g003200	-95kb	Cg1g003210	-84kb	Cg1g003220	-81kb	Cg1g003230	-75kb	Cg1g003240	-66kb	Cg1g003250	-58kb	Cg1g003260	-56kb	Cg1g003270	-49kb	Cg1g003280	-43kb	Cg1g003290	-37kb	Cg1g003300	-29kb	Cg1g003310	0kb	Cg1g003320	1kb	Cg1g003330	2kb	Cg1g003340	12kb	Cg1g003350	19kb	Cg1g003360	21kb	Cg1g003370	24kb	Cg1g003380	28kb	Cg1g003390	31kb	Cg1g003400	37kb
cmp0543	Didymin	Flavonoid	chr1:2096295	chr1	2096295	2Mb	both	Cg1g003200	-95kb	Cg1g003210	-84kb	Cg1g003220	-81kb	Cg1g003230	-75kb	Cg1g003240	-66kb	Cg1g003250	-58kb	Cg1g003260	-56kb	Cg1g003270	-49kb	Cg1g003280	-43kb	Cg1g003290	-37kb	Cg1g003300	-29kb	Cg1g003310	0kb	Cg1g003320	1kb	Cg1g003330	2kb	Cg1g003340	12kb	Cg1g003350	19kb	Cg1g003360	21kb	Cg1g003370	24kb	Cg1g003380	28kb	Cg1g003390	31kb	Cg1g003400	37kb
cmp0544	Poncirin	Flavonoid	chr1:2096295	chr1	2096295	2Mb	both	Cg1g003200	-95kb	Cg1g003210	-84kb	Cg1g003220	-81kb	Cg1g003230	-75kb	Cg1g003240	-66kb	Cg1g003250	-58kb	Cg1g003260	-56kb	Cg1g003270	-49kb	Cg1g003280	-43kb	Cg1g003290	-37kb	Cg1g003300	-29kb	Cg1g003310	0kb	Cg1g003320	1kb	Cg1g003330	2kb	Cg1g003340	12kb	Cg1g003350	19kb	Cg1g003360	21kb	Cg1g003370	24kb	Cg1g003380	28kb	Cg1g003390	31kb	Cg1g003400	37kb
cmp0615	Unknown	Unknown	chr1:2096295	chr1	2096295	2Mb	both	Cg1g003200	-95kb	Cg1g003210	-84kb	Cg1g003220	-81kb	Cg1g003230	-75kb	Cg1g003240	-66kb	Cg1g003250	-58kb	Cg1g003260	-56kb	Cg1g003270	-49kb	Cg1g003280	-43kb	Cg1g003290	-37kb	Cg1g003300	-29kb	Cg1g003310	0kb	Cg1g003320	1kb	Cg1g003330	2kb	Cg1g003340	12kb	Cg1g003350	19kb	Cg1g003360	21kb	Cg1g003370	24kb	Cg1g003380	28kb	Cg1g003390	31kb	Cg1g003400	37kb
cmp0906	Luteolin 7-O-glucoside	Flavonoid	chr1:2096295	chr1	2096295	2Mb	both	Cg1g003200	-95kb	Cg1g003210	-84kb	Cg1g003220	-81kb	Cg1g003230	-75kb	Cg1g003240	-66kb	Cg1g003250	-58kb	Cg1g003260	-56kb	Cg1g003270	-49kb	Cg1g003280	-43kb	Cg1g003290	-37kb	Cg1g003300	-29kb	Cg1g003310	0kb	Cg1g003320	1kb	Cg1g003330	2kb	Cg1g003340	12kb	Cg1g003350	19kb	Cg1g003360	21kb	Cg1g003370	24kb	Cg1g003380	28kb	Cg1g003390	31kb	Cg1g003400	37kb
cmp0977	Luteolin	Flavonoid	chr1:2096295	chr1	2096295	2Mb	both	Cg1g003200	-95kb	Cg1g003210	-84kb	Cg1g003220	-81kb	Cg1g003230	-75kb	Cg1g003240	-66kb	Cg1g003250	-58kb	Cg1g003260	-56kb	Cg1g003270	-49kb	Cg1g003280	-43kb	Cg1g003290	-37kb	Cg1g003300	-29kb	Cg1g003310	0kb	Cg1g003320	1kb	Cg1g003330	2kb	Cg1g003340	12kb	Cg1g003350	19kb	Cg1g003360	21kb	Cg1g003370	24kb	Cg1g003380	28kb	Cg1g003390	31kb	Cg1g003400	37kb
cmn0626	Kaempferol 3-O-β-rutinoside	Flavonoid	chr1:2097254	chr1	2097254	2Mb	both	Cg1g003200	-96kb	Cg1g003210	-85kb	Cg1g003220	-82kb	Cg1g003230	-76kb	Cg1g003240	-67kb	Cg1g003250	-59kb	Cg1g003260	-57kb	Cg1g003270	-50kb	Cg1g003280	-44kb	Cg1g003290	-38kb	Cg1g003300	-30kb	Cg1g003310	0kb	Cg1g003320	0kb	Cg1g003330	1kb	Cg1g003340	11kb	Cg1g003350	18kb	Cg1g003360	21kb	Cg1g003370	23kb	Cg1g003380	27kb	Cg1g003390	30kb	Cg1g003400	36kb
cmp0497	Delphinidin-3-glucoside	Anthocyanin	chr1:2097254	chr1	2097254	2Mb	EMMAX	Cg1g003200	-96kb	Cg1g003210	-85kb	Cg1g003220	-82kb	Cg1g003230	-76kb	Cg1g003240	-67kb	Cg1g003250	-59kb	Cg1g003260	-57kb	Cg1g003270	-50kb	Cg1g003280	-44kb	Cg1g003290	-38kb	Cg1g003300	-30kb	Cg1g003310	0kb	Cg1g003320	0kb	Cg1g003330	1kb	Cg1g003340	11kb	Cg1g003350	18kb	Cg1g003360	21kb	Cg1g003370	23kb	Cg1g003380	27kb	Cg1g003390	30kb	Cg1g003400	36kb
cmp0867	C-hexosyl-tricetin O-pentoside	Flavonoid	chr1:2097254	chr1	2097254	2Mb	both	Cg1g003200	-96kb	Cg1g003210	-85kb	Cg1g003220	-82kb	Cg1g003230	-76kb	Cg1g003240	-67kb	Cg1g003250	-59kb	Cg1g003260	-57kb	Cg1g003270	-50kb	Cg1g003280	-44kb	Cg1g003290	-38kb	Cg1g003300	-30kb	Cg1g003310	0kb	Cg1g003320	0kb	Cg1g003330	1kb	Cg1g003340	11kb	Cg1g003350	18kb	Cg1g003360	21kb	Cg1g003370	23kb	Cg1g003380	27kb	Cg1g003390	30kb	Cg1g003400	36kb
cmp0966	Kaempferol 3-O-glucoside-2‘-O-rhamnoside	Flavonoid	chr1:2097254	chr1	2097254	2Mb	both	Cg1g003200	-96kb	Cg1g003210	-85kb	Cg1g003220	-82kb	Cg1g003230	-76kb	Cg1g003240	-67kb	Cg1g003250	-59kb	Cg1g003260	-57kb	Cg1g003270	-50kb	Cg1g003280	-44kb	Cg1g003290	-38kb	Cg1g003300	-30kb	Cg1g003310	0kb	Cg1g003320	0kb	Cg1g003330	1kb	Cg1g003340	11kb	Cg1g003350	18kb	Cg1g003360	21kb	Cg1g003370	23kb	Cg1g003380	27kb	Cg1g003390	30kb	Cg1g003400	36kb
cmp0067	Unknown	Unknown	chr1:2103521	chr1	2103521	2Mb	EMMAX	Cg1g003210	91kb	Cg1g003220	-89kb	Cg1g003230	-82kb	Cg1g003240	-73kb	Cg1g003250	-66kb	Cg1g003260	-63kb	Cg1g003270	-56kb	Cg1g003280	-50kb	Cg1g003290	-44kb	Cg1g003300	-36kb	Cg1g003310	-6kb	Cg1g003320	-5kb	Cg1g003330	-2kb	Cg1g003340	4kb	Cg1g003350	12kb	Cg1g003360	14kb	Cg1g003370	16kb	Cg1g003380	21kb	Cg1g003390	24kb	Cg1g003400	30kb	Cg1g003410	35kb
cmp0336	Unknown	Unknown	chr1:2104436	chr1	2104436	2Mb	both	Cg1g003210	92kb	Cg1g003220	-90kb	Cg1g003230	-83kb	Cg1g003240	-74kb	Cg1g003250	-67kb	Cg1g003260	-64kb	Cg1g003270	-57kb	Cg1g003280	-51kb	Cg1g003290	-45kb	Cg1g003300	-37kb	Cg1g003310	-7kb	Cg1g003320	-6kb	Cg1g003330	-3kb	Cg1g003340	4kb	Cg1g003350	11kb	Cg1g003360	13kb	Cg1g003370	15kb	Cg1g003380	20kb	Cg1g003390	23kb	Cg1g003400	29kb	Cg1g003410	34kb
cmp0117	Unknown	Unknown	chr1:2117739	chr1	2117739	2Mb	EMMAX	Cg1g003230	97kb	Cg1g003240	-87kb	Cg1g003250	-80kb	Cg1g003260	-77kb	Cg1g003270	-70kb	Cg1g003280	-64kb	Cg1g003290	-58kb	Cg1g003300	-50kb	Cg1g003310	-20kb	Cg1g003320	-19kb	Cg1g003330	-17kb	Cg1g003340	-4kb	Cg1g003350	0kb	Cg1g003360	0kb	Cg1g003370	2kb	Cg1g003380	6kb	Cg1g003390	10kb	Cg1g003400	16kb	Cg1g003410	21kb	Cg1g003420	24kb	Cg1g003430	36kb
cmp0575	Brutieridin	Flavonoid	chr1:2135995	chr1	2135995	2Mb	both	Cg1g003250	98kb	Cg1g003260	-96kb	Cg1g003270	-88kb	Cg1g003280	-82kb	Cg1g003290	-76kb	Cg1g003300	-69kb	Cg1g003310	-39kb	Cg1g003320	-37kb	Cg1g003330	-35kb	Cg1g003340	-22kb	Cg1g003350	-18kb	Cg1g003360	-16kb	Cg1g003370	-12kb	Cg1g003380	-10kb	Cg1g003390	-5kb	Cg1g003400	0kb	Cg1g003410	2kb	Cg1g003420	6kb	Cg1g003430	18kb	Cg1g003440	25kb	Cg1g003450	28kb
cmp0140	Unknown	Unknown	chr1:2136901	chr1	2136901	2Mb	both	Cg1g003250	99kb	Cg1g003260	-97kb	Cg1g003270	-89kb	Cg1g003280	-83kb	Cg1g003290	-77kb	Cg1g003300	-69kb	Cg1g003310	-40kb	Cg1g003320	-38kb	Cg1g003330	-36kb	Cg1g003340	-23kb	Cg1g003350	-19kb	Cg1g003360	-17kb	Cg1g003370	-13kb	Cg1g003380	-11kb	Cg1g003390	-5kb	Cg1g003400	0kb	Cg1g003410	1kb	Cg1g003420	5kb	Cg1g003430	17kb	Cg1g003440	24kb	Cg1g003450	27kb
cmp0378	L-Tyramine	Amino acid	chr1:2208970	chr1	2208970	2Mb	both	Cg1g003340	95kb	Cg1g003350	-91kb	Cg1g003360	-89kb	Cg1g003370	-85kb	Cg1g003380	-83kb	Cg1g003390	-78kb	Cg1g003400	-72kb	Cg1g003410	-67kb	Cg1g003420	-65kb	Cg1g003430	-53kb	Cg1g003440	-44kb	Cg1g003450	-38kb	Cg1g003460	-9kb	Cg1g003470	-2kb	Cg1g003480	8kb	Cg1g003490	21kb	Cg1g003500	26kb	Cg1g003510	34kb	Cg1g003520	38kb	Cg1g003530	40kb	Cg1g003540	43kb
cmp0385	Unknown	Unknown	chr1:2208970	chr1	2208970	2Mb	both	Cg1g003340	95kb	Cg1g003350	-91kb	Cg1g003360	-89kb	Cg1g003370	-85kb	Cg1g003380	-83kb	Cg1g003390	-78kb	Cg1g003400	-72kb	Cg1g003410	-67kb	Cg1g003420	-65kb	Cg1g003430	-53kb	Cg1g003440	-44kb	Cg1g003450	-38kb	Cg1g003460	-9kb	Cg1g003470	-2kb	Cg1g003480	8kb	Cg1g003490	21kb	Cg1g003500	26kb	Cg1g003510	34kb	Cg1g003520	38kb	Cg1g003530	40kb	Cg1g003540	43kb
cmp0930	Tryptamine	Amino acid	chr1:2208970	chr1	2208970	2Mb	both	Cg1g003340	95kb	Cg1g003350	-91kb	Cg1g003360	-89kb	Cg1g003370	-85kb	Cg1g003380	-83kb	Cg1g003390	-78kb	Cg1g003400	-72kb	Cg1g003410	-67kb	Cg1g003420	-65kb	Cg1g003430	-53kb	Cg1g003440	-44kb	Cg1g003450	-38kb	Cg1g003460	-9kb	Cg1g003470	-2kb	Cg1g003480	8kb	Cg1g003490	21kb	Cg1g003500	26kb	Cg1g003510	34kb	Cg1g003520	38kb	Cg1g003530	40kb	Cg1g003540	43kb
cmp0378	L-Tyramine	Amino acid	chr1:2252322	chr1	2252322	2Mb	EMMAX	Cg1g003430	-96kb	Cg1g003440	-88kb	Cg1g003450	-81kb	Cg1g003460	-52kb	Cg1g003470	-40kb	Cg1g003480	-24kb	Cg1g003490	-21kb	Cg1g003500	-9kb	Cg1g003510	-6kb	Cg1g003520	-2kb	Cg1g003530	0kb	Cg1g003540	0kb	Cg1g003550	3kb	Cg1g003560	11kb	Cg1g003570	18kb	Cg1g003580	27kb	Cg1g003590	38kb	Cg1g003600	46kb	Cg1g003610	57kb	Cg1g003620	63kb	Cg1g003630	76kb
cmp0705	Unknown	Unknown	chr1:2262909	chr1	2262909	2Mb	both	Cg1g003440	98kb	Cg1g003450	-92kb	Cg1g003460	-63kb	Cg1g003470	-50kb	Cg1g003480	-34kb	Cg1g003490	-31kb	Cg1g003500	-20kb	Cg1g003510	-17kb	Cg1g003520	-13kb	Cg1g003530	-11kb	Cg1g003540	-8kb	Cg1g003550	-5kb	Cg1g003560	0kb	Cg1g003570	8kb	Cg1g003580	16kb	Cg1g003590	28kb	Cg1g003600	35kb	Cg1g003610	46kb	Cg1g003620	53kb	Cg1g003630	65kb	Cg1g003640	69kb
cmp0304	Unknown	Unknown	chr1:2312455	chr1	2312455	2Mb	both	Cg1g003480	-84kb	Cg1g003490	-81kb	Cg1g003500	-69kb	Cg1g003510	-67kb	Cg1g003520	-62kb	Cg1g003530	-60kb	Cg1g003540	-57kb	Cg1g003550	-55kb	Cg1g003560	-46kb	Cg1g003570	-40kb	Cg1g003580	-29kb	Cg1g003590	-19kb	Cg1g003600	-10kb	Cg1g003610	0kb	Cg1g003620	3kb	Cg1g003630	16kb	Cg1g003640	19kb	Cg1g003650	25kb	Cg1g003660	28kb	Cg1g003670	33kb	Cg1g003680	33kb
cmp0307	Unknown	Unknown	chr1:2324679	chr1	2324679	2Mb	both	Cg1g003480	96kb	Cg1g003490	-93kb	Cg1g003500	-82kb	Cg1g003510	-79kb	Cg1g003520	-75kb	Cg1g003530	-73kb	Cg1g003540	-70kb	Cg1g003550	-67kb	Cg1g003560	-58kb	Cg1g003570	-52kb	Cg1g003580	-41kb	Cg1g003590	-31kb	Cg1g003600	-22kb	Cg1g003610	-13kb	Cg1g003620	-5kb	Cg1g003630	4kb	Cg1g003640	7kb	Cg1g003650	12kb	Cg1g003660	16kb	Cg1g003670	21kb	Cg1g003680	21kb
cmp0324	Unknown	Unknown	chr1:2324679	chr1	2324679	2Mb	EMMAX	Cg1g003480	96kb	Cg1g003490	-93kb	Cg1g003500	-82kb	Cg1g003510	-79kb	Cg1g003520	-75kb	Cg1g003530	-73kb	Cg1g003540	-70kb	Cg1g003550	-67kb	Cg1g003560	-58kb	Cg1g003570	-52kb	Cg1g003580	-41kb	Cg1g003590	-31kb	Cg1g003600	-22kb	Cg1g003610	-13kb	Cg1g003620	-5kb	Cg1g003630	4kb	Cg1g003640	7kb	Cg1g003650	12kb	Cg1g003660	16kb	Cg1g003670	21kb	Cg1g003680	21kb
cmp0439	Esculin	Coumarin	chr1:2352759	chr1	2352759	2Mb	EMMAX	Cg1g003540	98kb	Cg1g003550	-95kb	Cg1g003560	-86kb	Cg1g003570	-80kb	Cg1g003580	-69kb	Cg1g003590	-60kb	Cg1g003600	-50kb	Cg1g003610	-41kb	Cg1g003620	-33kb	Cg1g003630	-21kb	Cg1g003640	-17kb	Cg1g003650	-13kb	Cg1g003660	-10kb	Cg1g003670	-2kb	Cg1g003680	0kb	Cg1g003690	9kb	Cg1g003700	18kb	Cg1g003710	28kb	Cg1g003720	33kb	Cg1g003730	40kb	Cg1g003740	53kb
cmp0174	Unknown	Unknown	chr1:2382238	chr1	2382238	2Mb	FaST-LMM	Cg1g003580	99kb	Cg1g003590	-89kb	Cg1g003600	-80kb	Cg1g003610	-70kb	Cg1g003620	-62kb	Cg1g003630	-50kb	Cg1g003640	-46kb	Cg1g003650	-42kb	Cg1g003660	-39kb	Cg1g003670	-31kb	Cg1g003680	-29kb	Cg1g003690	-17kb	Cg1g003700	-9kb	Cg1g003710	0kb	Cg1g003720	4kb	Cg1g003730	10kb	Cg1g003740	24kb	Cg1g003750	24kb	Cg1g003760	25kb	Cg1g003770	26kb	Cg1g003780	27kb
cmp0140	Unknown	Unknown	chr1:2390139	chr1	2390139	2Mb	EMMAX	Cg1g003590	-97kb	Cg1g003600	-88kb	Cg1g003610	-78kb	Cg1g003620	-70kb	Cg1g003630	-58kb	Cg1g003640	-54kb	Cg1g003650	-50kb	Cg1g003660	-47kb	Cg1g003670	-39kb	Cg1g003680	-37kb	Cg1g003690	-25kb	Cg1g003700	-17kb	Cg1g003710	-7kb	Cg1g003720	-1kb	Cg1g003730	2kb	Cg1g003740	16kb	Cg1g003750	17kb	Cg1g003760	17kb	Cg1g003770	18kb	Cg1g003780	19kb	Cg1g003790	19kb
cmp0607	Unknown	Unknown	chr1:2396327	chr1	2396327	2Mb	EMMAX	Cg1g003600	-94kb	Cg1g003610	-84kb	Cg1g003620	-77kb	Cg1g003630	-64kb	Cg1g003640	-61kb	Cg1g003650	-56kb	Cg1g003660	-53kb	Cg1g003670	-45kb	Cg1g003680	-43kb	Cg1g003690	-31kb	Cg1g003700	-23kb	Cg1g003710	-13kb	Cg1g003720	-7kb	Cg1g003730	-3kb	Cg1g003740	9kb	Cg1g003750	10kb	Cg1g003760	11kb	Cg1g003770	12kb	Cg1g003780	13kb	Cg1g003790	13kb	Cg1g003800	14kb
cmp0471	alpha-Tocotrienol	Vitamin	chr1:2401502	chr1	2401502	2Mb	FaST-LMM	Cg1g003600	99kb	Cg1g003610	-89kb	Cg1g003620	-82kb	Cg1g003630	-69kb	Cg1g003640	-66kb	Cg1g003650	-61kb	Cg1g003660	-58kb	Cg1g003670	-51kb	Cg1g003680	-48kb	Cg1g003690	-36kb	Cg1g003700	-28kb	Cg1g003710	-18kb	Cg1g003720	-13kb	Cg1g003730	-1kb	Cg1g003740	4kb	Cg1g003750	5kb	Cg1g003760	6kb	Cg1g003770	7kb	Cg1g003780	7kb	Cg1g003790	8kb	Cg1g003800	9kb
cmp0818	(-)-trans-Carveol	Others	chr1:2460529	chr1	2460529	2Mb	EMMAX	Cg1g003690	-95kb	Cg1g003700	-87kb	Cg1g003710	-77kb	Cg1g003720	-72kb	Cg1g003730	-60kb	Cg1g003740	-53kb	Cg1g003750	-53kb	Cg1g003760	-52kb	Cg1g003770	-51kb	Cg1g003780	-50kb	Cg1g003790	-49kb	Cg1g003800	-49kb	Cg1g003810	-48kb	Cg1g003820	-43kb	Cg1g003830	-31kb	Cg1g003840	-23kb	Cg1g003850	-16kb	Cg1g003860	-12kb	Cg1g003870	-3kb	Cg1g003880	0kb	Cg1g003890	1kb
cmp0451	Unknown	Unknown	chr1:2475750	chr1	2475750	2Mb	EMMAX	Cg1g003710	-93kb	Cg1g003720	-87kb	Cg1g003730	-75kb	Cg1g003740	-69kb	Cg1g003750	-68kb	Cg1g003760	-67kb	Cg1g003770	-66kb	Cg1g003780	-66kb	Cg1g003790	-65kb	Cg1g003800	-64kb	Cg1g003810	-63kb	Cg1g003820	-58kb	Cg1g003830	-47kb	Cg1g003840	-38kb	Cg1g003850	-32kb	Cg1g003860	-27kb	Cg1g003870	-18kb	Cg1g003880	-14kb	Cg1g003890	-13kb	Cg1g003900	-11kb	Cg1g003910	-4kb
cmp0195	Unknown	Unknown	chr1:2482418	chr1	2482418	2Mb	both	Cg1g003710	99kb	Cg1g003720	-94kb	Cg1g003730	-81kb	Cg1g003740	-75kb	Cg1g003750	-75kb	Cg1g003760	-74kb	Cg1g003770	-73kb	Cg1g003780	-72kb	Cg1g003790	-71kb	Cg1g003800	-71kb	Cg1g003810	-70kb	Cg1g003820	-64kb	Cg1g003830	-53kb	Cg1g003840	-45kb	Cg1g003850	-38kb	Cg1g003860	-34kb	Cg1g003870	-25kb	Cg1g003880	-20kb	Cg1g003890	-19kb	Cg1g003900	-18kb	Cg1g003910	-11kb
cmp0234	Unknown	Unknown	chr1:2517058	chr1	2517058	2Mb	EMMAX	Cg1g003820	99kb	Cg1g003830	-88kb	Cg1g003840	-79kb	Cg1g003850	-73kb	Cg1g003860	-68kb	Cg1g003870	-60kb	Cg1g003880	-55kb	Cg1g003890	-54kb	Cg1g003900	-53kb	Cg1g003910	-45kb	Cg1g003920	-28kb	Cg1g003930	-21kb	Cg1g003940	-17kb	Cg1g003950	-11kb	Cg1g003960	-6kb	Cg1g003970	5kb	Cg1g003980	16kb	Cg1g003990	20kb	Cg1g004000	27kb	Cg1g004010	30kb	Cg1g004020	37kb
cmp0902	Limocitrin O-hexoside	Flavonoid	chr1:2608562	chr1	2608562	2Mb	both	Cg1g003960	98kb	Cg1g003970	-84kb	Cg1g003980	-73kb	Cg1g003990	-69kb	Cg1g004000	-63kb	Cg1g004010	-56kb	Cg1g004020	-50kb	Cg1g004030	-48kb	Cg1g004040	-45kb	Cg1g004050	-41kb	Cg1g004060	-37kb	Cg1g004070	-32kb	Cg1g004080	-25kb	Cg1g004090	-24kb	Cg1g004100	-16kb	Cg1g004110	-5kb	Cg1g004120	2kb	Cg1g004130	9kb	Cg1g004140	12kb	Cg1g004150	26kb	Cg1g004160	37kb
cmp0403	Unknown	Unknown	chr1:2664475	chr1	2664475	2Mb	both	Cg1g004050	-97kb	Cg1g004060	-93kb	Cg1g004070	-88kb	Cg1g004080	-81kb	Cg1g004090	-80kb	Cg1g004100	-72kb	Cg1g004110	-61kb	Cg1g004120	-53kb	Cg1g004130	-46kb	Cg1g004140	-39kb	Cg1g004150	-23kb	Cg1g004160	-17kb	Cg1g004170	-6kb	Cg1g004180	0kb	Cg1g004190	4kb	Cg1g004200	8kb	Cg1g004210	10kb	Cg1g004220	13kb	Cg1g004230	17kb	Cg1g004240	23kb	Cg1g004250	27kb
cmn0238	Sinapic acid-O-glucoside	Polyphenol	chr1:2684911	chr1	2684911	2Mb	EMMAX	Cg1g004100	-93kb	Cg1g004110	-81kb	Cg1g004120	-74kb	Cg1g004130	-67kb	Cg1g004140	-59kb	Cg1g004150	-44kb	Cg1g004160	-37kb	Cg1g004170	-26kb	Cg1g004180	-19kb	Cg1g004190	-13kb	Cg1g004200	-11kb	Cg1g004210	-7kb	Cg1g004220	-4kb	Cg1g004230	3kb	Cg1g004240	3kb	Cg1g004250	7kb	Cg1g004260	16kb	Cg1g004270	26kb	Cg1g004280	28kb	Cg1g004290	32kb	Cg1g004300	49kb
cmn0239	1-O-b-D-glucopyranosyl sinapate	Polyphenol	chr1:2684911	chr1	2684911	2Mb	both	Cg1g004100	-93kb	Cg1g004110	-81kb	Cg1g004120	-74kb	Cg1g004130	-67kb	Cg1g004140	-59kb	Cg1g004150	-44kb	Cg1g004160	-37kb	Cg1g004170	-26kb	Cg1g004180	-19kb	Cg1g004190	-13kb	Cg1g004200	-11kb	Cg1g004210	-7kb	Cg1g004220	-4kb	Cg1g004230	3kb	Cg1g004240	3kb	Cg1g004250	7kb	Cg1g004260	16kb	Cg1g004270	26kb	Cg1g004280	28kb	Cg1g004290	32kb	Cg1g004300	49kb
cmp0823	N6-Benzyladenine	Nucleic acid derivative	chr1:2684911	chr1	2684911	2Mb	both	Cg1g004100	-93kb	Cg1g004110	-81kb	Cg1g004120	-74kb	Cg1g004130	-67kb	Cg1g004140	-59kb	Cg1g004150	-44kb	Cg1g004160	-37kb	Cg1g004170	-26kb	Cg1g004180	-19kb	Cg1g004190	-13kb	Cg1g004200	-11kb	Cg1g004210	-7kb	Cg1g004220	-4kb	Cg1g004230	3kb	Cg1g004240	3kb	Cg1g004250	7kb	Cg1g004260	16kb	Cg1g004270	26kb	Cg1g004280	28kb	Cg1g004290	32kb	Cg1g004300	49kb
cmp0874	Unknown	Unknown	chr1:2684911	chr1	2684911	2Mb	EMMAX	Cg1g004100	-93kb	Cg1g004110	-81kb	Cg1g004120	-74kb	Cg1g004130	-67kb	Cg1g004140	-59kb	Cg1g004150	-44kb	Cg1g004160	-37kb	Cg1g004170	-26kb	Cg1g004180	-19kb	Cg1g004190	-13kb	Cg1g004200	-11kb	Cg1g004210	-7kb	Cg1g004220	-4kb	Cg1g004230	3kb	Cg1g004240	3kb	Cg1g004250	7kb	Cg1g004260	16kb	Cg1g004270	26kb	Cg1g004280	28kb	Cg1g004290	32kb	Cg1g004300	49kb
cmp0991	Sinapic acid	Polyphenol	chr1:2684911	chr1	2684911	2Mb	EMMAX	Cg1g004100	-93kb	Cg1g004110	-81kb	Cg1g004120	-74kb	Cg1g004130	-67kb	Cg1g004140	-59kb	Cg1g004150	-44kb	Cg1g004160	-37kb	Cg1g004170	-26kb	Cg1g004180	-19kb	Cg1g004190	-13kb	Cg1g004200	-11kb	Cg1g004210	-7kb	Cg1g004220	-4kb	Cg1g004230	3kb	Cg1g004240	3kb	Cg1g004250	7kb	Cg1g004260	16kb	Cg1g004270	26kb	Cg1g004280	28kb	Cg1g004290	32kb	Cg1g004300	49kb
cmp0995	Sinapoyl O-hexoside	Polyphenol	chr1:2684911	chr1	2684911	2Mb	EMMAX	Cg1g004100	-93kb	Cg1g004110	-81kb	Cg1g004120	-74kb	Cg1g004130	-67kb	Cg1g004140	-59kb	Cg1g004150	-44kb	Cg1g004160	-37kb	Cg1g004170	-26kb	Cg1g004180	-19kb	Cg1g004190	-13kb	Cg1g004200	-11kb	Cg1g004210	-7kb	Cg1g004220	-4kb	Cg1g004230	3kb	Cg1g004240	3kb	Cg1g004250	7kb	Cg1g004260	16kb	Cg1g004270	26kb	Cg1g004280	28kb	Cg1g004290	32kb	Cg1g004300	49kb
cmp0817	D(-)-Threose	Saccharide	chr1:2722143	chr1	2722143	2Mb	FaST-LMM	Cg1g004140	96kb	Cg1g004150	-81kb	Cg1g004160	-75kb	Cg1g004170	-64kb	Cg1g004180	-56kb	Cg1g004190	-50kb	Cg1g004200	-49kb	Cg1g004210	-44kb	Cg1g004220	-41kb	Cg1g004230	-34kb	Cg1g004240	-30kb	Cg1g004250	-21kb	Cg1g004260	-14kb	Cg1g004270	-10kb	Cg1g004280	-6kb	Cg1g004290	3kb	Cg1g004300	11kb	Cg1g004310	15kb	Cg1g004320	17kb	Cg1g004330	23kb	Cg1g004340	36kb
cmp0170	Unknown	Unknown	chr1:2746225	chr1	2746225	2Mb	EMMAX	Cg1g004160	-99kb	Cg1g004170	-88kb	Cg1g004180	-80kb	Cg1g004190	-74kb	Cg1g004200	-73kb	Cg1g004210	-68kb	Cg1g004220	-66kb	Cg1g004230	-58kb	Cg1g004240	-54kb	Cg1g004250	-45kb	Cg1g004260	-38kb	Cg1g004270	-34kb	Cg1g004280	-30kb	Cg1g004290	-20kb	Cg1g004300	-11kb	Cg1g004310	-5kb	Cg1g004320	-1kb	Cg1g004330	0kb	Cg1g004340	12kb	Cg1g004350	16kb	Cg1g004360	20kb
cmp0130	Unknown	Unknown	chr1:2754769	chr1	2754769	2Mb	both	Cg1g004170	-96kb	Cg1g004180	-89kb	Cg1g004190	-83kb	Cg1g004200	-81kb	Cg1g004210	-77kb	Cg1g004220	-74kb	Cg1g004230	-66kb	Cg1g004240	-63kb	Cg1g004250	-54kb	Cg1g004260	-47kb	Cg1g004270	-42kb	Cg1g004280	-38kb	Cg1g004290	-29kb	Cg1g004300	-20kb	Cg1g004310	-14kb	Cg1g004320	-9kb	Cg1g004330	-7kb	Cg1g004340	4kb	Cg1g004350	8kb	Cg1g004360	11kb	Cg1g004370	18kb
cmp0285	Unknown	Unknown	chr1:2754769	chr1	2754769	2Mb	both	Cg1g004170	-96kb	Cg1g004180	-89kb	Cg1g004190	-83kb	Cg1g004200	-81kb	Cg1g004210	-77kb	Cg1g004220	-74kb	Cg1g004230	-66kb	Cg1g004240	-63kb	Cg1g004250	-54kb	Cg1g004260	-47kb	Cg1g004270	-42kb	Cg1g004280	-38kb	Cg1g004290	-29kb	Cg1g004300	-20kb	Cg1g004310	-14kb	Cg1g004320	-9kb	Cg1g004330	-7kb	Cg1g004340	4kb	Cg1g004350	8kb	Cg1g004360	11kb	Cg1g004370	18kb
cmp0362	Unknown	Unknown	chr1:2754769	chr1	2754769	2Mb	FaST-LMM	Cg1g004170	-96kb	Cg1g004180	-89kb	Cg1g004190	-83kb	Cg1g004200	-81kb	Cg1g004210	-77kb	Cg1g004220	-74kb	Cg1g004230	-66kb	Cg1g004240	-63kb	Cg1g004250	-54kb	Cg1g004260	-47kb	Cg1g004270	-42kb	Cg1g004280	-38kb	Cg1g004290	-29kb	Cg1g004300	-20kb	Cg1g004310	-14kb	Cg1g004320	-9kb	Cg1g004330	-7kb	Cg1g004340	4kb	Cg1g004350	8kb	Cg1g004360	11kb	Cg1g004370	18kb
cmp0437	Dihydroxy-5-geranyloxy-7-methoxycoumarin	Coumarin	chr1:2754769	chr1	2754769	2Mb	EMMAX	Cg1g004170	-96kb	Cg1g004180	-89kb	Cg1g004190	-83kb	Cg1g004200	-81kb	Cg1g004210	-77kb	Cg1g004220	-74kb	Cg1g004230	-66kb	Cg1g004240	-63kb	Cg1g004250	-54kb	Cg1g004260	-47kb	Cg1g004270	-42kb	Cg1g004280	-38kb	Cg1g004290	-29kb	Cg1g004300	-20kb	Cg1g004310	-14kb	Cg1g004320	-9kb	Cg1g004330	-7kb	Cg1g004340	4kb	Cg1g004350	8kb	Cg1g004360	11kb	Cg1g004370	18kb
cmp0989	N-p-Coumaroylputrescine	Polyamine	chr1:2781963	chr1	2781963	2Mb	EMMAX	Cg1g004230	94kb	Cg1g004240	-90kb	Cg1g004250	-81kb	Cg1g004260	-74kb	Cg1g004270	-70kb	Cg1g004280	-66kb	Cg1g004290	-56kb	Cg1g004300	-47kb	Cg1g004310	-41kb	Cg1g004320	-36kb	Cg1g004330	-35kb	Cg1g004340	-22kb	Cg1g004350	-17kb	Cg1g004360	-10kb	Cg1g004370	-6kb	Cg1g004380	6kb	Cg1g004390	16kb	Cg1g004400	25kb	Cg1g004410	32kb	Cg1g004420	38kb	Cg1g004430	41kb
cmp0994	Caffeoyl shikimic acid	Polyphenol	chr1:2789420	chr1	2789420	2Mb	EMMAX	Cg1g004240	97kb	Cg1g004250	-89kb	Cg1g004260	-82kb	Cg1g004270	-77kb	Cg1g004280	-73kb	Cg1g004290	-64kb	Cg1g004300	-55kb	Cg1g004310	-49kb	Cg1g004320	-44kb	Cg1g004330	-42kb	Cg1g004340	-29kb	Cg1g004350	-25kb	Cg1g004360	-17kb	Cg1g004370	-14kb	Cg1g004380	0kb	Cg1g004390	8kb	Cg1g004400	18kb	Cg1g004410	25kb	Cg1g004420	31kb	Cg1g004430	33kb	Cg1g004440	37kb
cmp0317	Unknown	Unknown	chr1:2789850	chr1	2789850	2Mb	both	Cg1g004240	98kb	Cg1g004250	-89kb	Cg1g004260	-82kb	Cg1g004270	-78kb	Cg1g004280	-74kb	Cg1g004290	-64kb	Cg1g004300	-55kb	Cg1g004310	-49kb	Cg1g004320	-44kb	Cg1g004330	-42kb	Cg1g004340	-29kb	Cg1g004350	-25kb	Cg1g004360	-18kb	Cg1g004370	-14kb	Cg1g004380	-1kb	Cg1g004390	8kb	Cg1g004400	17kb	Cg1g004410	25kb	Cg1g004420	30kb	Cg1g004430	33kb	Cg1g004440	36kb
cmp0911	N2, N2-Dimethyguanosine	Nucleic acid	chr1:2819200	chr1	2819200	2Mb	both	Cg1g004290	93kb	Cg1g004300	-84kb	Cg1g004310	-78kb	Cg1g004320	-74kb	Cg1g004330	-72kb	Cg1g004340	-59kb	Cg1g004350	-55kb	Cg1g004360	-47kb	Cg1g004370	-43kb	Cg1g004380	-25kb	Cg1g004390	-19kb	Cg1g004400	-9kb	Cg1g004410	-1kb	Cg1g004420	1kb	Cg1g004430	4kb	Cg1g004440	7kb	Cg1g004450	12kb	Cg1g004460	17kb	Cg1g004470	14kb	Cg1g004480	19kb	Cg1g004490	27kb
cmp0361	Unknown	Unknown	chr1:2840108	chr1	2840108	2Mb	both	Cg1g004310	99kb	Cg1g004320	95kb	Cg1g004330	-93kb	Cg1g004340	-80kb	Cg1g004350	-75kb	Cg1g004360	-68kb	Cg1g004370	-64kb	Cg1g004380	-46kb	Cg1g004390	-40kb	Cg1g004400	-30kb	Cg1g004410	-22kb	Cg1g004420	-16kb	Cg1g004430	-11kb	Cg1g004440	-9kb	Cg1g004450	-6kb	Cg1g004460	-3kb	Cg1g004470	-3kb	Cg1g004480	-1kb	Cg1g004490	6kb	Cg1g004500	12kb	Cg1g004510	19kb
cmp0125	Unknown	Unknown	chr1:2878777	chr1	2878777	2Mb	both	Cg1g004380	-84kb	Cg1g004390	-79kb	Cg1g004400	-69kb	Cg1g004410	-61kb	Cg1g004420	-55kb	Cg1g004430	-50kb	Cg1g004440	-48kb	Cg1g004450	-45kb	Cg1g004460	-42kb	Cg1g004470	-42kb	Cg1g004480	-32kb	Cg1g004490	-29kb	Cg1g004500	-23kb	Cg1g004510	-17kb	Cg1g004520	-9kb	Cg1g004530	2kb	Cg1g004540	4kb	Cg1g004550	8kb	Cg1g004560	17kb	Cg1g004570	23kb	Cg1g004580	26kb
cmp0362	Unknown	Unknown	chr1:2880761	chr1	2880761	2Mb	EMMAX	Cg1g004380	-86kb	Cg1g004390	-81kb	Cg1g004400	-71kb	Cg1g004410	-63kb	Cg1g004420	-57kb	Cg1g004430	-52kb	Cg1g004440	-50kb	Cg1g004450	-47kb	Cg1g004460	-44kb	Cg1g004470	-44kb	Cg1g004480	-34kb	Cg1g004490	-31kb	Cg1g004500	-25kb	Cg1g004510	-18kb	Cg1g004520	-11kb	Cg1g004530	0kb	Cg1g004540	2kb	Cg1g004550	6kb	Cg1g004560	15kb	Cg1g004570	21kb	Cg1g004580	24kb
cmp0558	Unknown	Unknown	chr1:2991482	chr1	2991482	2Mb	both	Cg1g004560	-91kb	Cg1g004570	-86kb	Cg1g004580	-80kb	Cg1g004590	-80kb	Cg1g004600	-65kb	Cg1g004610	-57kb	Cg1g004620	-55kb	Cg1g004630	-52kb	Cg1g004640	-41kb	Cg1g004650	-36kb	Cg1g004660	-32kb	Cg1g004670	-26kb	Cg1g004680	-23kb	Cg1g004690	-20kb	Cg1g004700	-17kb	Cg1g004710	-4kb	Cg1g004720	0kb	Cg1g004730	5kb	Cg1g004740	8kb	Cg1g004750	12kb	Cg1g004760	19kb
cmp0902	Limocitrin O-hexoside	Flavonoid	chr1:2991482	chr1	2991482	2Mb	both	Cg1g004560	-91kb	Cg1g004570	-86kb	Cg1g004580	-80kb	Cg1g004590	-80kb	Cg1g004600	-65kb	Cg1g004610	-57kb	Cg1g004620	-55kb	Cg1g004630	-52kb	Cg1g004640	-41kb	Cg1g004650	-36kb	Cg1g004660	-32kb	Cg1g004670	-26kb	Cg1g004680	-23kb	Cg1g004690	-20kb	Cg1g004700	-17kb	Cg1g004710	-4kb	Cg1g004720	0kb	Cg1g004730	5kb	Cg1g004740	8kb	Cg1g004750	12kb	Cg1g004760	19kb
cmp0570	Unknown	Unknown	chr1:3031200	chr1	3031200	3Mb	FaST-LMM	Cg1g004610	97kb	Cg1g004620	-95kb	Cg1g004630	-92kb	Cg1g004640	-80kb	Cg1g004650	-75kb	Cg1g004660	-72kb	Cg1g004670	-66kb	Cg1g004680	-63kb	Cg1g004690	-59kb	Cg1g004700	-57kb	Cg1g004710	-44kb	Cg1g004720	-37kb	Cg1g004730	-31kb	Cg1g004740	-28kb	Cg1g004750	-24kb	Cg1g004760	-16kb	Cg1g004770	-7kb	Cg1g004780	-3kb	Cg1g004790	0kb	Cg1g004800	0kb	Cg1g004810	2kb
cmp0129	Unknown	Unknown	chr1:3037663	chr1	3037663	3Mb	both	Cg1g004630	-98kb	Cg1g004640	-87kb	Cg1g004650	-82kb	Cg1g004660	-79kb	Cg1g004670	-73kb	Cg1g004680	-69kb	Cg1g004690	-66kb	Cg1g004700	-64kb	Cg1g004710	-50kb	Cg1g004720	-43kb	Cg1g004730	-38kb	Cg1g004740	-35kb	Cg1g004750	-31kb	Cg1g004760	-23kb	Cg1g004770	-13kb	Cg1g004780	-10kb	Cg1g004790	-7kb	Cg1g004800	-3kb	Cg1g004810	0kb	Cg1g004820	2kb	Cg1g004830	7kb
cmp0462	Unknown	Unknown	chr1:3097896	chr1	3097896	3Mb	both	Cg1g004730	98kb	Cg1g004740	-95kb	Cg1g004750	-91kb	Cg1g004760	-83kb	Cg1g004770	-74kb	Cg1g004780	-70kb	Cg1g004790	-67kb	Cg1g004800	-63kb	Cg1g004810	-60kb	Cg1g004820	-57kb	Cg1g004830	-45kb	Cg1g004840	-42kb	Cg1g004850	-39kb	Cg1g004860	-33kb	Cg1g004870	-32kb	Cg1g004880	-29kb	Cg1g004890	-19kb	Cg1g004900	-16kb	Cg1g004910	-8kb	Cg1g004920	-2kb	Cg1g004930	6kb
cmn0165	12OH-JA-Ile	Phytohormone	chr1:3115126	chr1	3115126	3Mb	EMMAX	Cg1g004770	-91kb	Cg1g004780	-87kb	Cg1g004790	-84kb	Cg1g004800	-80kb	Cg1g004810	-77kb	Cg1g004820	-74kb	Cg1g004830	-62kb	Cg1g004840	-59kb	Cg1g004850	-56kb	Cg1g004860	-51kb	Cg1g004870	-49kb	Cg1g004880	-46kb	Cg1g004890	-37kb	Cg1g004900	-33kb	Cg1g004910	-25kb	Cg1g004920	-19kb	Cg1g004930	-4kb	Cg1g004940	0kb	Cg1g004950	5kb	Cg1g004960	8kb	Cg1g004970	11kb
cmn0621	Kaempferol-7-O-neohesperidoside	Flavonoid	chr1:3123170	chr1	3123170	3Mb	both	Cg1g004770	-99kb	Cg1g004780	-95kb	Cg1g004790	-92kb	Cg1g004800	-89kb	Cg1g004810	-85kb	Cg1g004820	-82kb	Cg1g004830	-70kb	Cg1g004840	-67kb	Cg1g004850	-64kb	Cg1g004860	-59kb	Cg1g004870	-57kb	Cg1g004880	-54kb	Cg1g004890	-45kb	Cg1g004900	-41kb	Cg1g004910	-33kb	Cg1g004920	-28kb	Cg1g004930	-12kb	Cg1g004940	-6kb	Cg1g004950	0kb	Cg1g004960	0kb	Cg1g004970	3kb
cmp0238	Unknown	Unknown	chr1:3123170	chr1	3123170	3Mb	both	Cg1g004770	-99kb	Cg1g004780	-95kb	Cg1g004790	-92kb	Cg1g004800	-89kb	Cg1g004810	-85kb	Cg1g004820	-82kb	Cg1g004830	-70kb	Cg1g004840	-67kb	Cg1g004850	-64kb	Cg1g004860	-59kb	Cg1g004870	-57kb	Cg1g004880	-54kb	Cg1g004890	-45kb	Cg1g004900	-41kb	Cg1g004910	-33kb	Cg1g004920	-28kb	Cg1g004930	-12kb	Cg1g004940	-6kb	Cg1g004950	0kb	Cg1g004960	0kb	Cg1g004970	3kb
cmp0539	Poncirin	Flavonoid	chr1:3123170	chr1	3123170	3Mb	both	Cg1g004770	-99kb	Cg1g004780	-95kb	Cg1g004790	-92kb	Cg1g004800	-89kb	Cg1g004810	-85kb	Cg1g004820	-82kb	Cg1g004830	-70kb	Cg1g004840	-67kb	Cg1g004850	-64kb	Cg1g004860	-59kb	Cg1g004870	-57kb	Cg1g004880	-54kb	Cg1g004890	-45kb	Cg1g004900	-41kb	Cg1g004910	-33kb	Cg1g004920	-28kb	Cg1g004930	-12kb	Cg1g004940	-6kb	Cg1g004950	0kb	Cg1g004960	0kb	Cg1g004970	3kb
cmp0543	Didymin	Flavonoid	chr1:3123170	chr1	3123170	3Mb	both	Cg1g004770	-99kb	Cg1g004780	-95kb	Cg1g004790	-92kb	Cg1g004800	-89kb	Cg1g004810	-85kb	Cg1g004820	-82kb	Cg1g004830	-70kb	Cg1g004840	-67kb	Cg1g004850	-64kb	Cg1g004860	-59kb	Cg1g004870	-57kb	Cg1g004880	-54kb	Cg1g004890	-45kb	Cg1g004900	-41kb	Cg1g004910	-33kb	Cg1g004920	-28kb	Cg1g004930	-12kb	Cg1g004940	-6kb	Cg1g004950	0kb	Cg1g004960	0kb	Cg1g004970	3kb
cmp0544	Poncirin	Flavonoid	chr1:3123170	chr1	3123170	3Mb	both	Cg1g004770	-99kb	Cg1g004780	-95kb	Cg1g004790	-92kb	Cg1g004800	-89kb	Cg1g004810	-85kb	Cg1g004820	-82kb	Cg1g004830	-70kb	Cg1g004840	-67kb	Cg1g004850	-64kb	Cg1g004860	-59kb	Cg1g004870	-57kb	Cg1g004880	-54kb	Cg1g004890	-45kb	Cg1g004900	-41kb	Cg1g004910	-33kb	Cg1g004920	-28kb	Cg1g004930	-12kb	Cg1g004940	-6kb	Cg1g004950	0kb	Cg1g004960	0kb	Cg1g004970	3kb
cmp0615	Unknown	Unknown	chr1:3123170	chr1	3123170	3Mb	both	Cg1g004770	-99kb	Cg1g004780	-95kb	Cg1g004790	-92kb	Cg1g004800	-89kb	Cg1g004810	-85kb	Cg1g004820	-82kb	Cg1g004830	-70kb	Cg1g004840	-67kb	Cg1g004850	-64kb	Cg1g004860	-59kb	Cg1g004870	-57kb	Cg1g004880	-54kb	Cg1g004890	-45kb	Cg1g004900	-41kb	Cg1g004910	-33kb	Cg1g004920	-28kb	Cg1g004930	-12kb	Cg1g004940	-6kb	Cg1g004950	0kb	Cg1g004960	0kb	Cg1g004970	3kb
cmp0906	Luteolin 7-O-glucoside	Flavonoid	chr1:3123170	chr1	3123170	3Mb	both	Cg1g004770	-99kb	Cg1g004780	-95kb	Cg1g004790	-92kb	Cg1g004800	-89kb	Cg1g004810	-85kb	Cg1g004820	-82kb	Cg1g004830	-70kb	Cg1g004840	-67kb	Cg1g004850	-64kb	Cg1g004860	-59kb	Cg1g004870	-57kb	Cg1g004880	-54kb	Cg1g004890	-45kb	Cg1g004900	-41kb	Cg1g004910	-33kb	Cg1g004920	-28kb	Cg1g004930	-12kb	Cg1g004940	-6kb	Cg1g004950	0kb	Cg1g004960	0kb	Cg1g004970	3kb
cmp0977	Luteolin	Flavonoid	chr1:3123170	chr1	3123170	3Mb	both	Cg1g004770	-99kb	Cg1g004780	-95kb	Cg1g004790	-92kb	Cg1g004800	-89kb	Cg1g004810	-85kb	Cg1g004820	-82kb	Cg1g004830	-70kb	Cg1g004840	-67kb	Cg1g004850	-64kb	Cg1g004860	-59kb	Cg1g004870	-57kb	Cg1g004880	-54kb	Cg1g004890	-45kb	Cg1g004900	-41kb	Cg1g004910	-33kb	Cg1g004920	-28kb	Cg1g004930	-12kb	Cg1g004940	-6kb	Cg1g004950	0kb	Cg1g004960	0kb	Cg1g004970	3kb
cmp0220	Unknown	Unknown	chr1:3127111	chr1	3127111	3Mb	FaST-LMM	Cg1g004780	99kb	Cg1g004790	-96kb	Cg1g004800	-92kb	Cg1g004810	-89kb	Cg1g004820	-86kb	Cg1g004830	-74kb	Cg1g004840	-71kb	Cg1g004850	-68kb	Cg1g004860	-63kb	Cg1g004870	-61kb	Cg1g004880	-58kb	Cg1g004890	-49kb	Cg1g004900	-45kb	Cg1g004910	-37kb	Cg1g004920	-31kb	Cg1g004930	-16kb	Cg1g004940	-10kb	Cg1g004950	-4kb	Cg1g004960	-1kb	Cg1g004970	0kb	Cg1g004980	3kb
cmp0078	Unknown	Unknown	chr1:3229645	chr1	3229645	3Mb	both	Cg1g004980	-97kb	Cg1g004990	-85kb	Cg1g005000	-76kb	Cg1g005010	-51kb	Cg1g005020	-44kb	Cg1g005030	-38kb	Cg1g005040	-36kb	Cg1g005050	-35kb	Cg1g005060	-29kb	Cg1g005070	-18kb	Cg1g005080	-14kb	Cg1g005090	-10kb	Cg1g005100	-4kb	Cg1g005110	7kb	Cg1g005120	13kb	Cg1g005130	28kb	Cg1g005140	39kb	Cg1g005150	39kb	Cg1g005160	46kb	Cg1g005170	62kb	Cg1g005180	69kb
cmp0085	Unknown	Unknown	chr1:3229645	chr1	3229645	3Mb	both	Cg1g004980	-97kb	Cg1g004990	-85kb	Cg1g005000	-76kb	Cg1g005010	-51kb	Cg1g005020	-44kb	Cg1g005030	-38kb	Cg1g005040	-36kb	Cg1g005050	-35kb	Cg1g005060	-29kb	Cg1g005070	-18kb	Cg1g005080	-14kb	Cg1g005090	-10kb	Cg1g005100	-4kb	Cg1g005110	7kb	Cg1g005120	13kb	Cg1g005130	28kb	Cg1g005140	39kb	Cg1g005150	39kb	Cg1g005160	46kb	Cg1g005170	62kb	Cg1g005180	69kb
cmp0859	Unknown	Unknown	chr1:3229645	chr1	3229645	3Mb	both	Cg1g004980	-97kb	Cg1g004990	-85kb	Cg1g005000	-76kb	Cg1g005010	-51kb	Cg1g005020	-44kb	Cg1g005030	-38kb	Cg1g005040	-36kb	Cg1g005050	-35kb	Cg1g005060	-29kb	Cg1g005070	-18kb	Cg1g005080	-14kb	Cg1g005090	-10kb	Cg1g005100	-4kb	Cg1g005110	7kb	Cg1g005120	13kb	Cg1g005130	28kb	Cg1g005140	39kb	Cg1g005150	39kb	Cg1g005160	46kb	Cg1g005170	62kb	Cg1g005180	69kb
cmp0394	Bergapten	Coumarin	chr1:3229969	chr1	3229969	3Mb	EMMAX	Cg1g004980	-98kb	Cg1g004990	-86kb	Cg1g005000	-76kb	Cg1g005010	-52kb	Cg1g005020	-44kb	Cg1g005030	-38kb	Cg1g005040	-36kb	Cg1g005050	-35kb	Cg1g005060	-29kb	Cg1g005070	-19kb	Cg1g005080	-14kb	Cg1g005090	-10kb	Cg1g005100	-5kb	Cg1g005110	7kb	Cg1g005120	12kb	Cg1g005130	28kb	Cg1g005140	38kb	Cg1g005150	39kb	Cg1g005160	46kb	Cg1g005170	62kb	Cg1g005180	68kb
cmp0836	N-Sinapoylagmatine	Polyamine	chr1:3234411	chr1	3234411	3Mb	EMMAX	Cg1g004990	-90kb	Cg1g005000	-80kb	Cg1g005010	-56kb	Cg1g005020	-49kb	Cg1g005030	-43kb	Cg1g005040	-41kb	Cg1g005050	-39kb	Cg1g005060	-34kb	Cg1g005070	-23kb	Cg1g005080	-19kb	Cg1g005090	-15kb	Cg1g005100	-9kb	Cg1g005110	2kb	Cg1g005120	8kb	Cg1g005130	24kb	Cg1g005140	34kb	Cg1g005150	34kb	Cg1g005160	41kb	Cg1g005170	58kb	Cg1g005180	64kb	Cg1g005190	69kb
cmp0822	Citraptene	Coumarin	chr1:3263610	chr1	3263610	3Mb	EMMAX	Cg1g005010	-85kb	Cg1g005020	-78kb	Cg1g005030	-72kb	Cg1g005040	-70kb	Cg1g005050	-69kb	Cg1g005060	-63kb	Cg1g005070	-52kb	Cg1g005080	-48kb	Cg1g005090	-44kb	Cg1g005100	-38kb	Cg1g005110	-24kb	Cg1g005120	-20kb	Cg1g005130	-2kb	Cg1g005140	5kb	Cg1g005150	5kb	Cg1g005160	12kb	Cg1g005170	28kb	Cg1g005180	35kb	Cg1g005190	40kb	Cg1g005200	43kb	Cg1g005210	47kb
cmp0930	Tryptamine	Amino acid	chr1:3266660	chr1	3266660	3Mb	both	Cg1g005010	-88kb	Cg1g005020	-81kb	Cg1g005030	-75kb	Cg1g005040	-73kb	Cg1g005050	-72kb	Cg1g005060	-66kb	Cg1g005070	-55kb	Cg1g005080	-51kb	Cg1g005090	-47kb	Cg1g005100	-41kb	Cg1g005110	-28kb	Cg1g005120	-23kb	Cg1g005130	-5kb	Cg1g005140	2kb	Cg1g005150	2kb	Cg1g005160	9kb	Cg1g005170	25kb	Cg1g005180	32kb	Cg1g005190	37kb	Cg1g005200	40kb	Cg1g005210	44kb
cmp0235	Unknown	Unknown	chr1:3283069	chr1	3283069	3Mb	FaST-LMM	Cg1g005020	-97kb	Cg1g005030	-91kb	Cg1g005040	-89kb	Cg1g005050	-88kb	Cg1g005060	-82kb	Cg1g005070	-72kb	Cg1g005080	-67kb	Cg1g005090	-64kb	Cg1g005100	-58kb	Cg1g005110	-44kb	Cg1g005120	-39kb	Cg1g005130	-22kb	Cg1g005140	-14kb	Cg1g005150	-7kb	Cg1g005160	1kb	Cg1g005170	9kb	Cg1g005180	15kb	Cg1g005190	21kb	Cg1g005200	23kb	Cg1g005210	28kb	Cg1g005220	34kb
cmp0728	2'-Deoxycytidine-5'-diphosphate	Nucleic acid derivative	chr1:3377458	chr1	3377458	3Mb	FaST-LMM	Cg1g005160	92kb	Cg1g005170	-79kb	Cg1g005180	-73kb	Cg1g005190	-71kb	Cg1g005200	-66kb	Cg1g005210	-60kb	Cg1g005220	-57kb	Cg1g005230	-32kb	Cg1g005240	-29kb	Cg1g005250	-26kb	Cg1g005260	-25kb	Cg1g005270	-24kb	Cg1g005280	-24kb	Cg1g005290	-23kb	Cg1g005300	-22kb	Cg1g005310	-21kb	Cg1g005320	-17kb	Cg1g005330	-16kb	Cg1g005340	-15kb	Cg1g005350	-14kb	Cg1g005360	-14kb
cmn0626	Kaempferol 3-O-β-rutinoside	Flavonoid	chr1:3386594	chr1	3386594	3Mb	EMMAX	Cg1g005170	-88kb	Cg1g005180	-82kb	Cg1g005190	-80kb	Cg1g005200	-75kb	Cg1g005210	-70kb	Cg1g005220	-66kb	Cg1g005230	-41kb	Cg1g005240	-38kb	Cg1g005250	-35kb	Cg1g005260	-34kb	Cg1g005270	-33kb	Cg1g005280	-33kb	Cg1g005290	-32kb	Cg1g005300	-31kb	Cg1g005310	-30kb	Cg1g005320	-26kb	Cg1g005330	-25kb	Cg1g005340	-24kb	Cg1g005350	-24kb	Cg1g005360	-23kb	Cg1g005370	-22kb
cmp0548	Delphinidin-3-O-(6''-O-alpha-rhamnopyranosyl-beta-glucopyranoside)	Anthocyanin	chr1:3386594	chr1	3386594	3Mb	EMMAX	Cg1g005170	-88kb	Cg1g005180	-82kb	Cg1g005190	-80kb	Cg1g005200	-75kb	Cg1g005210	-70kb	Cg1g005220	-66kb	Cg1g005230	-41kb	Cg1g005240	-38kb	Cg1g005250	-35kb	Cg1g005260	-34kb	Cg1g005270	-33kb	Cg1g005280	-33kb	Cg1g005290	-32kb	Cg1g005300	-31kb	Cg1g005310	-30kb	Cg1g005320	-26kb	Cg1g005330	-25kb	Cg1g005340	-24kb	Cg1g005350	-24kb	Cg1g005360	-23kb	Cg1g005370	-22kb
cmp0550	Rutin	Flavonoid	chr1:3386594	chr1	3386594	3Mb	EMMAX	Cg1g005170	-88kb	Cg1g005180	-82kb	Cg1g005190	-80kb	Cg1g005200	-75kb	Cg1g005210	-70kb	Cg1g005220	-66kb	Cg1g005230	-41kb	Cg1g005240	-38kb	Cg1g005250	-35kb	Cg1g005260	-34kb	Cg1g005270	-33kb	Cg1g005280	-33kb	Cg1g005290	-32kb	Cg1g005300	-31kb	Cg1g005310	-30kb	Cg1g005320	-26kb	Cg1g005330	-25kb	Cg1g005340	-24kb	Cg1g005350	-24kb	Cg1g005360	-23kb	Cg1g005370	-22kb
cmp0064	Unknown	Unknown	chr1:3387804	chr1	3387804	3Mb	FaST-LMM	Cg1g005170	-89kb	Cg1g005180	-83kb	Cg1g005190	-81kb	Cg1g005200	-77kb	Cg1g005210	-71kb	Cg1g005220	-68kb	Cg1g005230	-42kb	Cg1g005240	-39kb	Cg1g005250	-36kb	Cg1g005260	-36kb	Cg1g005270	-35kb	Cg1g005280	-34kb	Cg1g005290	-33kb	Cg1g005300	-32kb	Cg1g005310	-31kb	Cg1g005320	-27kb	Cg1g005330	-26kb	Cg1g005340	-26kb	Cg1g005350	-25kb	Cg1g005360	-24kb	Cg1g005370	-23kb
cmp0610	Isorhamnetin O-hexoside	Flavonoid	chr1:3391781	chr1	3391781	3Mb	both	Cg1g005170	-93kb	Cg1g005180	-87kb	Cg1g005190	-85kb	Cg1g005200	-81kb	Cg1g005210	-75kb	Cg1g005220	-72kb	Cg1g005230	-46kb	Cg1g005240	-43kb	Cg1g005250	-40kb	Cg1g005260	-40kb	Cg1g005270	-39kb	Cg1g005280	-38kb	Cg1g005290	-37kb	Cg1g005300	-36kb	Cg1g005310	-35kb	Cg1g005320	-31kb	Cg1g005330	-30kb	Cg1g005340	-30kb	Cg1g005350	-29kb	Cg1g005360	-28kb	Cg1g005370	-27kb
cmp0924	Selgin O-hexoside	Flavonoid	chr1:3391781	chr1	3391781	3Mb	EMMAX	Cg1g005170	-93kb	Cg1g005180	-87kb	Cg1g005190	-85kb	Cg1g005200	-81kb	Cg1g005210	-75kb	Cg1g005220	-72kb	Cg1g005230	-46kb	Cg1g005240	-43kb	Cg1g005250	-40kb	Cg1g005260	-40kb	Cg1g005270	-39kb	Cg1g005280	-38kb	Cg1g005290	-37kb	Cg1g005300	-36kb	Cg1g005310	-35kb	Cg1g005320	-31kb	Cg1g005330	-30kb	Cg1g005340	-30kb	Cg1g005350	-29kb	Cg1g005360	-28kb	Cg1g005370	-27kb
cmp0091	Unknown	Unknown	chr1:3410559	chr1	3410559	3Mb	both	Cg1g005200	99kb	Cg1g005210	-94kb	Cg1g005220	-90kb	Cg1g005230	-65kb	Cg1g005240	-62kb	Cg1g005250	-59kb	Cg1g005260	-58kb	Cg1g005270	-57kb	Cg1g005280	-57kb	Cg1g005290	-56kb	Cg1g005300	-55kb	Cg1g005310	-54kb	Cg1g005320	-50kb	Cg1g005330	-49kb	Cg1g005340	-48kb	Cg1g005350	-48kb	Cg1g005360	-47kb	Cg1g005370	-46kb	Cg1g005380	-44kb	Cg1g005390	-43kb	Cg1g005400	-43kb
cmp0116	Unknown	Unknown	chr1:3410559	chr1	3410559	3Mb	EMMAX	Cg1g005200	99kb	Cg1g005210	-94kb	Cg1g005220	-90kb	Cg1g005230	-65kb	Cg1g005240	-62kb	Cg1g005250	-59kb	Cg1g005260	-58kb	Cg1g005270	-57kb	Cg1g005280	-57kb	Cg1g005290	-56kb	Cg1g005300	-55kb	Cg1g005310	-54kb	Cg1g005320	-50kb	Cg1g005330	-49kb	Cg1g005340	-48kb	Cg1g005350	-48kb	Cg1g005360	-47kb	Cg1g005370	-46kb	Cg1g005380	-44kb	Cg1g005390	-43kb	Cg1g005400	-43kb
cmp0867	C-hexosyl-tricetin O-pentoside	Flavonoid	chr1:3410559	chr1	3410559	3Mb	EMMAX	Cg1g005200	99kb	Cg1g005210	-94kb	Cg1g005220	-90kb	Cg1g005230	-65kb	Cg1g005240	-62kb	Cg1g005250	-59kb	Cg1g005260	-58kb	Cg1g005270	-57kb	Cg1g005280	-57kb	Cg1g005290	-56kb	Cg1g005300	-55kb	Cg1g005310	-54kb	Cg1g005320	-50kb	Cg1g005330	-49kb	Cg1g005340	-48kb	Cg1g005350	-48kb	Cg1g005360	-47kb	Cg1g005370	-46kb	Cg1g005380	-44kb	Cg1g005390	-43kb	Cg1g005400	-43kb
cmp0966	Kaempferol 3-O-glucoside-2‘-O-rhamnoside	Flavonoid	chr1:3410559	chr1	3410559	3Mb	FaST-LMM	Cg1g005200	99kb	Cg1g005210	-94kb	Cg1g005220	-90kb	Cg1g005230	-65kb	Cg1g005240	-62kb	Cg1g005250	-59kb	Cg1g005260	-58kb	Cg1g005270	-57kb	Cg1g005280	-57kb	Cg1g005290	-56kb	Cg1g005300	-55kb	Cg1g005310	-54kb	Cg1g005320	-50kb	Cg1g005330	-49kb	Cg1g005340	-48kb	Cg1g005350	-48kb	Cg1g005360	-47kb	Cg1g005370	-46kb	Cg1g005380	-44kb	Cg1g005390	-43kb	Cg1g005400	-43kb
cmp0287	Unknown	Unknown	chr1:3423527	chr1	3423527	3Mb	FaST-LMM	Cg1g005230	-78kb	Cg1g005240	-75kb	Cg1g005250	-72kb	Cg1g005260	71kb	Cg1g005270	-70kb	Cg1g005280	-70kb	Cg1g005290	-69kb	Cg1g005300	-68kb	Cg1g005310	-67kb	Cg1g005320	-63kb	Cg1g005330	-62kb	Cg1g005340	-61kb	Cg1g005350	-60kb	Cg1g005360	-60kb	Cg1g005370	-59kb	Cg1g005380	-57kb	Cg1g005390	-56kb	Cg1g005400	-56kb	Cg1g005410	-55kb	Cg1g005420	-54kb	Cg1g005430	-50kb
cmp0290	Unknown	Unknown	chr1:3423527	chr1	3423527	3Mb	FaST-LMM	Cg1g005230	-78kb	Cg1g005240	-75kb	Cg1g005250	-72kb	Cg1g005260	71kb	Cg1g005270	-70kb	Cg1g005280	-70kb	Cg1g005290	-69kb	Cg1g005300	-68kb	Cg1g005310	-67kb	Cg1g005320	-63kb	Cg1g005330	-62kb	Cg1g005340	-61kb	Cg1g005350	-60kb	Cg1g005360	-60kb	Cg1g005370	-59kb	Cg1g005380	-57kb	Cg1g005390	-56kb	Cg1g005400	-56kb	Cg1g005410	-55kb	Cg1g005420	-54kb	Cg1g005430	-50kb
cmp0291	Unknown	Unknown	chr1:3423527	chr1	3423527	3Mb	FaST-LMM	Cg1g005230	-78kb	Cg1g005240	-75kb	Cg1g005250	-72kb	Cg1g005260	71kb	Cg1g005270	-70kb	Cg1g005280	-70kb	Cg1g005290	-69kb	Cg1g005300	-68kb	Cg1g005310	-67kb	Cg1g005320	-63kb	Cg1g005330	-62kb	Cg1g005340	-61kb	Cg1g005350	-60kb	Cg1g005360	-60kb	Cg1g005370	-59kb	Cg1g005380	-57kb	Cg1g005390	-56kb	Cg1g005400	-56kb	Cg1g005410	-55kb	Cg1g005420	-54kb	Cg1g005430	-50kb
cmp0867	C-hexosyl-tricetin O-pentoside	Flavonoid	chr1:3439819	chr1	3439819	3Mb	FaST-LMM	Cg1g005230	94kb	Cg1g005240	-91kb	Cg1g005250	-88kb	Cg1g005260	88kb	Cg1g005270	-87kb	Cg1g005280	-86kb	Cg1g005290	-85kb	Cg1g005300	-84kb	Cg1g005310	-83kb	Cg1g005320	-79kb	Cg1g005330	-78kb	Cg1g005340	-78kb	Cg1g005350	-77kb	Cg1g005360	-76kb	Cg1g005370	-75kb	Cg1g005380	-74kb	Cg1g005390	-73kb	Cg1g005400	-72kb	Cg1g005410	-71kb	Cg1g005420	-71kb	Cg1g005430	-66kb
cmp0860	Unknown	Unknown	chr1:3443420	chr1	3443420	3Mb	FaST-LMM	Cg1g005230	98kb	Cg1g005240	-95kb	Cg1g005250	-92kb	Cg1g005260	91kb	Cg1g005270	-90kb	Cg1g005280	-90kb	Cg1g005290	-89kb	Cg1g005300	-88kb	Cg1g005310	-86kb	Cg1g005320	-83kb	Cg1g005330	-82kb	Cg1g005340	-81kb	Cg1g005350	-80kb	Cg1g005360	-80kb	Cg1g005370	-79kb	Cg1g005380	-77kb	Cg1g005390	-76kb	Cg1g005400	-75kb	Cg1g005410	-75kb	Cg1g005420	-74kb	Cg1g005430	-70kb
cmp0865	Unknown	Unknown	chr1:3443420	chr1	3443420	3Mb	both	Cg1g005230	98kb	Cg1g005240	-95kb	Cg1g005250	-92kb	Cg1g005260	91kb	Cg1g005270	-90kb	Cg1g005280	-90kb	Cg1g005290	-89kb	Cg1g005300	-88kb	Cg1g005310	-86kb	Cg1g005320	-83kb	Cg1g005330	-82kb	Cg1g005340	-81kb	Cg1g005350	-80kb	Cg1g005360	-80kb	Cg1g005370	-79kb	Cg1g005380	-77kb	Cg1g005390	-76kb	Cg1g005400	-75kb	Cg1g005410	-75kb	Cg1g005420	-74kb	Cg1g005430	-70kb
cmp0877	6-Prenylnaringenin	Flavonoid	chr1:3443420	chr1	3443420	3Mb	FaST-LMM	Cg1g005230	98kb	Cg1g005240	-95kb	Cg1g005250	-92kb	Cg1g005260	91kb	Cg1g005270	-90kb	Cg1g005280	-90kb	Cg1g005290	-89kb	Cg1g005300	-88kb	Cg1g005310	-86kb	Cg1g005320	-83kb	Cg1g005330	-82kb	Cg1g005340	-81kb	Cg1g005350	-80kb	Cg1g005360	-80kb	Cg1g005370	-79kb	Cg1g005380	-77kb	Cg1g005390	-76kb	Cg1g005400	-75kb	Cg1g005410	-75kb	Cg1g005420	-74kb	Cg1g005430	-70kb
cmp0921	Phellodensin F	Flavonoid	chr1:3443420	chr1	3443420	3Mb	FaST-LMM	Cg1g005230	98kb	Cg1g005240	-95kb	Cg1g005250	-92kb	Cg1g005260	91kb	Cg1g005270	-90kb	Cg1g005280	-90kb	Cg1g005290	-89kb	Cg1g005300	-88kb	Cg1g005310	-86kb	Cg1g005320	-83kb	Cg1g005330	-82kb	Cg1g005340	-81kb	Cg1g005350	-80kb	Cg1g005360	-80kb	Cg1g005370	-79kb	Cg1g005380	-77kb	Cg1g005390	-76kb	Cg1g005400	-75kb	Cg1g005410	-75kb	Cg1g005420	-74kb	Cg1g005430	-70kb
cmn0621	Kaempferol-7-O-neohesperidoside	Flavonoid	chr1:3455501	chr1	3455501	3Mb	FaST-LMM	Cg1g005310	-99kb	Cg1g005320	-95kb	Cg1g005330	-94kb	Cg1g005340	-93kb	Cg1g005350	-92kb	Cg1g005360	-92kb	Cg1g005370	-91kb	Cg1g005380	-89kb	Cg1g005390	-88kb	Cg1g005400	-88kb	Cg1g005410	-87kb	Cg1g005420	-86kb	Cg1g005430	-82kb	Cg1g005440	-71kb	Cg1g005450	-67kb	Cg1g005460	-60kb	Cg1g005470	-59kb	Cg1g005480	-52kb	Cg1g005490	-47kb	Cg1g005500	-30kb	Cg1g005510	-21kb
cmp0238	Unknown	Unknown	chr1:3455501	chr1	3455501	3Mb	FaST-LMM	Cg1g005310	-99kb	Cg1g005320	-95kb	Cg1g005330	-94kb	Cg1g005340	-93kb	Cg1g005350	-92kb	Cg1g005360	-92kb	Cg1g005370	-91kb	Cg1g005380	-89kb	Cg1g005390	-88kb	Cg1g005400	-88kb	Cg1g005410	-87kb	Cg1g005420	-86kb	Cg1g005430	-82kb	Cg1g005440	-71kb	Cg1g005450	-67kb	Cg1g005460	-60kb	Cg1g005470	-59kb	Cg1g005480	-52kb	Cg1g005490	-47kb	Cg1g005500	-30kb	Cg1g005510	-21kb
cmp0539	Poncirin	Flavonoid	chr1:3455501	chr1	3455501	3Mb	FaST-LMM	Cg1g005310	-99kb	Cg1g005320	-95kb	Cg1g005330	-94kb	Cg1g005340	-93kb	Cg1g005350	-92kb	Cg1g005360	-92kb	Cg1g005370	-91kb	Cg1g005380	-89kb	Cg1g005390	-88kb	Cg1g005400	-88kb	Cg1g005410	-87kb	Cg1g005420	-86kb	Cg1g005430	-82kb	Cg1g005440	-71kb	Cg1g005450	-67kb	Cg1g005460	-60kb	Cg1g005470	-59kb	Cg1g005480	-52kb	Cg1g005490	-47kb	Cg1g005500	-30kb	Cg1g005510	-21kb
cmp0543	Didymin	Flavonoid	chr1:3455501	chr1	3455501	3Mb	FaST-LMM	Cg1g005310	-99kb	Cg1g005320	-95kb	Cg1g005330	-94kb	Cg1g005340	-93kb	Cg1g005350	-92kb	Cg1g005360	-92kb	Cg1g005370	-91kb	Cg1g005380	-89kb	Cg1g005390	-88kb	Cg1g005400	-88kb	Cg1g005410	-87kb	Cg1g005420	-86kb	Cg1g005430	-82kb	Cg1g005440	-71kb	Cg1g005450	-67kb	Cg1g005460	-60kb	Cg1g005470	-59kb	Cg1g005480	-52kb	Cg1g005490	-47kb	Cg1g005500	-30kb	Cg1g005510	-21kb
cmp0544	Poncirin	Flavonoid	chr1:3455501	chr1	3455501	3Mb	FaST-LMM	Cg1g005310	-99kb	Cg1g005320	-95kb	Cg1g005330	-94kb	Cg1g005340	-93kb	Cg1g005350	-92kb	Cg1g005360	-92kb	Cg1g005370	-91kb	Cg1g005380	-89kb	Cg1g005390	-88kb	Cg1g005400	-88kb	Cg1g005410	-87kb	Cg1g005420	-86kb	Cg1g005430	-82kb	Cg1g005440	-71kb	Cg1g005450	-67kb	Cg1g005460	-60kb	Cg1g005470	-59kb	Cg1g005480	-52kb	Cg1g005490	-47kb	Cg1g005500	-30kb	Cg1g005510	-21kb
cmp0615	Unknown	Unknown	chr1:3455501	chr1	3455501	3Mb	FaST-LMM	Cg1g005310	-99kb	Cg1g005320	-95kb	Cg1g005330	-94kb	Cg1g005340	-93kb	Cg1g005350	-92kb	Cg1g005360	-92kb	Cg1g005370	-91kb	Cg1g005380	-89kb	Cg1g005390	-88kb	Cg1g005400	-88kb	Cg1g005410	-87kb	Cg1g005420	-86kb	Cg1g005430	-82kb	Cg1g005440	-71kb	Cg1g005450	-67kb	Cg1g005460	-60kb	Cg1g005470	-59kb	Cg1g005480	-52kb	Cg1g005490	-47kb	Cg1g005500	-30kb	Cg1g005510	-21kb
cmp0906	Luteolin 7-O-glucoside	Flavonoid	chr1:3455501	chr1	3455501	3Mb	FaST-LMM	Cg1g005310	-99kb	Cg1g005320	-95kb	Cg1g005330	-94kb	Cg1g005340	-93kb	Cg1g005350	-92kb	Cg1g005360	-92kb	Cg1g005370	-91kb	Cg1g005380	-89kb	Cg1g005390	-88kb	Cg1g005400	-88kb	Cg1g005410	-87kb	Cg1g005420	-86kb	Cg1g005430	-82kb	Cg1g005440	-71kb	Cg1g005450	-67kb	Cg1g005460	-60kb	Cg1g005470	-59kb	Cg1g005480	-52kb	Cg1g005490	-47kb	Cg1g005500	-30kb	Cg1g005510	-21kb
cmp0977	Luteolin	Flavonoid	chr1:3455501	chr1	3455501	3Mb	FaST-LMM	Cg1g005310	-99kb	Cg1g005320	-95kb	Cg1g005330	-94kb	Cg1g005340	-93kb	Cg1g005350	-92kb	Cg1g005360	-92kb	Cg1g005370	-91kb	Cg1g005380	-89kb	Cg1g005390	-88kb	Cg1g005400	-88kb	Cg1g005410	-87kb	Cg1g005420	-86kb	Cg1g005430	-82kb	Cg1g005440	-71kb	Cg1g005450	-67kb	Cg1g005460	-60kb	Cg1g005470	-59kb	Cg1g005480	-52kb	Cg1g005490	-47kb	Cg1g005500	-30kb	Cg1g005510	-21kb
cmp0172	Unknown	Unknown	chr1:3474368	chr1	3474368	3Mb	FaST-LMM	Cg1g005440	-90kb	Cg1g005450	-86kb	Cg1g005460	-79kb	Cg1g005470	-78kb	Cg1g005480	-71kb	Cg1g005490	-66kb	Cg1g005500	-48kb	Cg1g005510	-40kb	Cg1g005520	-34kb	Cg1g005530	-22kb	Cg1g005540	-7kb	Cg1g005550	0kb	Cg1g005560	0kb	Cg1g005570	4kb	Cg1g005580	8kb	Cg1g005590	20kb	Cg1g005600	31kb	Cg1g005610	34kb	Cg1g005620	45kb	Cg1g005630	60kb	Cg1g005640	75kb
cmp0573	Kaempferol-3-O-rhamnosylhexoside-7-O-rhamnoside	Flavonoid	chr1:3499141	chr1	3499141	3Mb	EMMAX	Cg1g005480	-95kb	Cg1g005490	-90kb	Cg1g005500	-73kb	Cg1g005510	-65kb	Cg1g005520	-59kb	Cg1g005530	-46kb	Cg1g005540	-31kb	Cg1g005550	-25kb	Cg1g005560	-22kb	Cg1g005570	-17kb	Cg1g005580	-6kb	Cg1g005590	3kb	Cg1g005600	6kb	Cg1g005610	10kb	Cg1g005620	20kb	Cg1g005630	35kb	Cg1g005640	50kb	Cg1g005650	58kb	Cg1g005660	59kb	Cg1g005670	65kb	Cg1g005680	75kb
cmp0336	Unknown	Unknown	chr1:3553602	chr1	3553602	3Mb	EMMAX	Cg1g005540	-86kb	Cg1g005550	-79kb	Cg1g005560	-76kb	Cg1g005570	-71kb	Cg1g005580	-61kb	Cg1g005590	-50kb	Cg1g005600	-44kb	Cg1g005610	-38kb	Cg1g005620	-27kb	Cg1g005630	-15kb	Cg1g005640	1kb	Cg1g005650	3kb	Cg1g005660	4kb	Cg1g005670	11kb	Cg1g005680	21kb	Cg1g005690	27kb	Cg1g005700	37kb	Cg1g005710	50kb	Cg1g005720	52kb	Cg1g005730	66kb	Cg1g005740	70kb
cmp0352	LysoPE 18:1	Lipid	chr1:3553602	chr1	3553602	3Mb	EMMAX	Cg1g005540	-86kb	Cg1g005550	-79kb	Cg1g005560	-76kb	Cg1g005570	-71kb	Cg1g005580	-61kb	Cg1g005590	-50kb	Cg1g005600	-44kb	Cg1g005610	-38kb	Cg1g005620	-27kb	Cg1g005630	-15kb	Cg1g005640	1kb	Cg1g005650	3kb	Cg1g005660	4kb	Cg1g005670	11kb	Cg1g005680	21kb	Cg1g005690	27kb	Cg1g005700	37kb	Cg1g005710	50kb	Cg1g005720	52kb	Cg1g005730	66kb	Cg1g005740	70kb
cmp0794	N',N",N"'-p-coumaroyl-cinnamoyl-caffeoyl spermidine	Polyamine	chr1:3553602	chr1	3553602	3Mb	EMMAX	Cg1g005540	-86kb	Cg1g005550	-79kb	Cg1g005560	-76kb	Cg1g005570	-71kb	Cg1g005580	-61kb	Cg1g005590	-50kb	Cg1g005600	-44kb	Cg1g005610	-38kb	Cg1g005620	-27kb	Cg1g005630	-15kb	Cg1g005640	1kb	Cg1g005650	3kb	Cg1g005660	4kb	Cg1g005670	11kb	Cg1g005680	21kb	Cg1g005690	27kb	Cg1g005700	37kb	Cg1g005710	50kb	Cg1g005720	52kb	Cg1g005730	66kb	Cg1g005740	70kb
cmn0621	Kaempferol-7-O-neohesperidoside	Flavonoid	chr1:3563749	chr1	3563749	3Mb	EMMAX	Cg1g005540	-96kb	Cg1g005550	-89kb	Cg1g005560	-86kb	Cg1g005570	-81kb	Cg1g005580	-71kb	Cg1g005590	-61kb	Cg1g005600	-54kb	Cg1g005610	-48kb	Cg1g005620	-37kb	Cg1g005630	-25kb	Cg1g005640	-9kb	Cg1g005650	-5kb	Cg1g005660	0kb	Cg1g005670	0kb	Cg1g005680	11kb	Cg1g005690	17kb	Cg1g005700	27kb	Cg1g005710	40kb	Cg1g005720	42kb	Cg1g005730	56kb	Cg1g005740	59kb
cmp0238	Unknown	Unknown	chr1:3563749	chr1	3563749	3Mb	EMMAX	Cg1g005540	-96kb	Cg1g005550	-89kb	Cg1g005560	-86kb	Cg1g005570	-81kb	Cg1g005580	-71kb	Cg1g005590	-61kb	Cg1g005600	-54kb	Cg1g005610	-48kb	Cg1g005620	-37kb	Cg1g005630	-25kb	Cg1g005640	-9kb	Cg1g005650	-5kb	Cg1g005660	0kb	Cg1g005670	0kb	Cg1g005680	11kb	Cg1g005690	17kb	Cg1g005700	27kb	Cg1g005710	40kb	Cg1g005720	42kb	Cg1g005730	56kb	Cg1g005740	59kb
cmp0539	Poncirin	Flavonoid	chr1:3563749	chr1	3563749	3Mb	EMMAX	Cg1g005540	-96kb	Cg1g005550	-89kb	Cg1g005560	-86kb	Cg1g005570	-81kb	Cg1g005580	-71kb	Cg1g005590	-61kb	Cg1g005600	-54kb	Cg1g005610	-48kb	Cg1g005620	-37kb	Cg1g005630	-25kb	Cg1g005640	-9kb	Cg1g005650	-5kb	Cg1g005660	0kb	Cg1g005670	0kb	Cg1g005680	11kb	Cg1g005690	17kb	Cg1g005700	27kb	Cg1g005710	40kb	Cg1g005720	42kb	Cg1g005730	56kb	Cg1g005740	59kb
cmp0543	Didymin	Flavonoid	chr1:3563749	chr1	3563749	3Mb	EMMAX	Cg1g005540	-96kb	Cg1g005550	-89kb	Cg1g005560	-86kb	Cg1g005570	-81kb	Cg1g005580	-71kb	Cg1g005590	-61kb	Cg1g005600	-54kb	Cg1g005610	-48kb	Cg1g005620	-37kb	Cg1g005630	-25kb	Cg1g005640	-9kb	Cg1g005650	-5kb	Cg1g005660	0kb	Cg1g005670	0kb	Cg1g005680	11kb	Cg1g005690	17kb	Cg1g005700	27kb	Cg1g005710	40kb	Cg1g005720	42kb	Cg1g005730	56kb	Cg1g005740	59kb
cmp0544	Poncirin	Flavonoid	chr1:3563749	chr1	3563749	3Mb	EMMAX	Cg1g005540	-96kb	Cg1g005550	-89kb	Cg1g005560	-86kb	Cg1g005570	-81kb	Cg1g005580	-71kb	Cg1g005590	-61kb	Cg1g005600	-54kb	Cg1g005610	-48kb	Cg1g005620	-37kb	Cg1g005630	-25kb	Cg1g005640	-9kb	Cg1g005650	-5kb	Cg1g005660	0kb	Cg1g005670	0kb	Cg1g005680	11kb	Cg1g005690	17kb	Cg1g005700	27kb	Cg1g005710	40kb	Cg1g005720	42kb	Cg1g005730	56kb	Cg1g005740	59kb
cmp0615	Unknown	Unknown	chr1:3563749	chr1	3563749	3Mb	EMMAX	Cg1g005540	-96kb	Cg1g005550	-89kb	Cg1g005560	-86kb	Cg1g005570	-81kb	Cg1g005580	-71kb	Cg1g005590	-61kb	Cg1g005600	-54kb	Cg1g005610	-48kb	Cg1g005620	-37kb	Cg1g005630	-25kb	Cg1g005640	-9kb	Cg1g005650	-5kb	Cg1g005660	0kb	Cg1g005670	0kb	Cg1g005680	11kb	Cg1g005690	17kb	Cg1g005700	27kb	Cg1g005710	40kb	Cg1g005720	42kb	Cg1g005730	56kb	Cg1g005740	59kb
cmp0906	Luteolin 7-O-glucoside	Flavonoid	chr1:3563749	chr1	3563749	3Mb	EMMAX	Cg1g005540	-96kb	Cg1g005550	-89kb	Cg1g005560	-86kb	Cg1g005570	-81kb	Cg1g005580	-71kb	Cg1g005590	-61kb	Cg1g005600	-54kb	Cg1g005610	-48kb	Cg1g005620	-37kb	Cg1g005630	-25kb	Cg1g005640	-9kb	Cg1g005650	-5kb	Cg1g005660	0kb	Cg1g005670	0kb	Cg1g005680	11kb	Cg1g005690	17kb	Cg1g005700	27kb	Cg1g005710	40kb	Cg1g005720	42kb	Cg1g005730	56kb	Cg1g005740	59kb
cmp0977	Luteolin	Flavonoid	chr1:3563749	chr1	3563749	3Mb	EMMAX	Cg1g005540	-96kb	Cg1g005550	-89kb	Cg1g005560	-86kb	Cg1g005570	-81kb	Cg1g005580	-71kb	Cg1g005590	-61kb	Cg1g005600	-54kb	Cg1g005610	-48kb	Cg1g005620	-37kb	Cg1g005630	-25kb	Cg1g005640	-9kb	Cg1g005650	-5kb	Cg1g005660	0kb	Cg1g005670	0kb	Cg1g005680	11kb	Cg1g005690	17kb	Cg1g005700	27kb	Cg1g005710	40kb	Cg1g005720	42kb	Cg1g005730	56kb	Cg1g005740	59kb
cmp0334	Unknown	Unknown	chr1:3569846	chr1	3569846	3Mb	EMMAX	Cg1g005550	-95kb	Cg1g005560	-92kb	Cg1g005570	-87kb	Cg1g005580	-77kb	Cg1g005590	-67kb	Cg1g005600	-60kb	Cg1g005610	-54kb	Cg1g005620	-43kb	Cg1g005630	-31kb	Cg1g005640	-15kb	Cg1g005650	-12kb	Cg1g005660	-6kb	Cg1g005670	-3kb	Cg1g005680	5kb	Cg1g005690	11kb	Cg1g005700	20kb	Cg1g005710	34kb	Cg1g005720	36kb	Cg1g005730	50kb	Cg1g005740	53kb	Cg1g005750	57kb
cmp0465	Unknown	Unknown	chr1:3571466	chr1	3571466	3Mb	FaST-LMM	Cg1g005550	-97kb	Cg1g005560	-94kb	Cg1g005570	-89kb	Cg1g005580	-79kb	Cg1g005590	-68kb	Cg1g005600	-62kb	Cg1g005610	-55kb	Cg1g005620	-44kb	Cg1g005630	-33kb	Cg1g005640	-16kb	Cg1g005650	-13kb	Cg1g005660	-8kb	Cg1g005670	-5kb	Cg1g005680	3kb	Cg1g005690	9kb	Cg1g005700	19kb	Cg1g005710	33kb	Cg1g005720	34kb	Cg1g005730	49kb	Cg1g005740	52kb	Cg1g005750	56kb
cmp0465	Unknown	Unknown	chr1:3572577	chr1	3572577	3Mb	EMMAX	Cg1g005550	-98kb	Cg1g005560	-95kb	Cg1g005570	-90kb	Cg1g005580	-80kb	Cg1g005590	-69kb	Cg1g005600	-63kb	Cg1g005610	-57kb	Cg1g005620	-46kb	Cg1g005630	-34kb	Cg1g005640	-17kb	Cg1g005650	-14kb	Cg1g005660	-9kb	Cg1g005670	-6kb	Cg1g005680	2kb	Cg1g005690	8kb	Cg1g005700	18kb	Cg1g005710	31kb	Cg1g005720	33kb	Cg1g005730	47kb	Cg1g005740	51kb	Cg1g005750	54kb
cmp0843	Unknown	Unknown	chr1:3599919	chr1	3599919	3Mb	FaST-LMM	Cg1g005590	97kb	Cg1g005600	-90kb	Cg1g005610	-84kb	Cg1g005620	-73kb	Cg1g005630	-61kb	Cg1g005640	-45kb	Cg1g005650	-42kb	Cg1g005660	-36kb	Cg1g005670	-33kb	Cg1g005680	-20kb	Cg1g005690	-15kb	Cg1g005700	1kb	Cg1g005710	4kb	Cg1g005720	6kb	Cg1g005730	20kb	Cg1g005740	23kb	Cg1g005750	27kb	Cg1g005760	33kb	Cg1g005770	40kb	Cg1g005780	49kb	Cg1g005790	55kb
cmp0974	Limocitrin O-hexoside	Flavonoid	chr1:3602652	chr1	3602652	3Mb	EMMAX	Cg1g005600	-93kb	Cg1g005610	-87kb	Cg1g005620	-76kb	Cg1g005630	-64kb	Cg1g005640	-48kb	Cg1g005650	-44kb	Cg1g005660	-39kb	Cg1g005670	-36kb	Cg1g005680	-23kb	Cg1g005690	-18kb	Cg1g005700	-1kb	Cg1g005710	1kb	Cg1g005720	3kb	Cg1g005730	17kb	Cg1g005740	20kb	Cg1g005750	24kb	Cg1g005760	30kb	Cg1g005770	38kb	Cg1g005780	46kb	Cg1g005790	53kb	Cg1g005800	57kb
cmp0843	Unknown	Unknown	chr1:3628752	chr1	3628752	3Mb	EMMAX	Cg1g005630	-90kb	Cg1g005640	-74kb	Cg1g005650	-70kb	Cg1g005660	-65kb	Cg1g005670	-62kb	Cg1g005680	-49kb	Cg1g005690	-44kb	Cg1g005700	-27kb	Cg1g005710	-24kb	Cg1g005720	-17kb	Cg1g005730	-6kb	Cg1g005740	-4kb	Cg1g005750	-1kb	Cg1g005760	4kb	Cg1g005770	12kb	Cg1g005780	20kb	Cg1g005790	27kb	Cg1g005800	31kb	Cg1g005810	33kb	Cg1g005820	38kb	Cg1g005830	46kb
cmp0588	Unknown	Unknown	chr1:3691899	chr1	3691899	3Mb	both	Cg1g005700	90kb	Cg1g005710	-87kb	Cg1g005720	-81kb	Cg1g005730	-70kb	Cg1g005740	-67kb	Cg1g005750	-60kb	Cg1g005760	-55kb	Cg1g005770	-48kb	Cg1g005780	-37kb	Cg1g005790	-33kb	Cg1g005800	-30kb	Cg1g005810	-27kb	Cg1g005820	-19kb	Cg1g005830	-12kb	Cg1g005840	-6kb	Cg1g005850	-3kb	Cg1g005860	9kb	Cg1g005870	14kb	Cg1g005880	17kb	Cg1g005890	17kb	Cg1g005900	22kb
cmp0034	Unknown	Unknown	chr1:3728836	chr1	3728836	3Mb	EMMAX	Cg1g005750	97kb	Cg1g005760	-92kb	Cg1g005770	-85kb	Cg1g005780	-74kb	Cg1g005790	-70kb	Cg1g005800	-67kb	Cg1g005810	-64kb	Cg1g005820	-55kb	Cg1g005830	-49kb	Cg1g005840	-43kb	Cg1g005850	-40kb	Cg1g005860	-25kb	Cg1g005870	-20kb	Cg1g005880	-19kb	Cg1g005890	-16kb	Cg1g005900	-10kb	Cg1g005910	-2kb	Cg1g005920	12kb	Cg1g005930	13kb	Cg1g005940	24kb	Cg1g005950	32kb
cmp0235	Unknown	Unknown	chr1:3731257	chr1	3731257	3Mb	FaST-LMM	Cg1g005750	99kb	Cg1g005760	-95kb	Cg1g005770	-88kb	Cg1g005780	-77kb	Cg1g005790	-73kb	Cg1g005800	-69kb	Cg1g005810	-66kb	Cg1g005820	-58kb	Cg1g005830	-51kb	Cg1g005840	-45kb	Cg1g005850	-42kb	Cg1g005860	-28kb	Cg1g005870	-22kb	Cg1g005880	-21kb	Cg1g005890	-18kb	Cg1g005900	-13kb	Cg1g005910	-4kb	Cg1g005920	9kb	Cg1g005930	11kb	Cg1g005940	21kb	Cg1g005950	29kb
cmp0238	Unknown	Unknown	chr1:3762379	chr1	3762379	3Mb	EMMAX	Cg1g005810	97kb	Cg1g005820	-89kb	Cg1g005830	-82kb	Cg1g005840	-76kb	Cg1g005850	-73kb	Cg1g005860	-59kb	Cg1g005870	-53kb	Cg1g005880	-52kb	Cg1g005890	-50kb	Cg1g005900	-44kb	Cg1g005910	-35kb	Cg1g005920	-21kb	Cg1g005930	-14kb	Cg1g005940	-1kb	Cg1g005950	0kb	Cg1g005960	-1kb	Cg1g005970	10kb	Cg1g005980	14kb	Cg1g005990	21kb	Cg1g006000	24kb	Cg1g006010	26kb
cmp0539	Poncirin	Flavonoid	chr1:3762379	chr1	3762379	3Mb	EMMAX	Cg1g005810	97kb	Cg1g005820	-89kb	Cg1g005830	-82kb	Cg1g005840	-76kb	Cg1g005850	-73kb	Cg1g005860	-59kb	Cg1g005870	-53kb	Cg1g005880	-52kb	Cg1g005890	-50kb	Cg1g005900	-44kb	Cg1g005910	-35kb	Cg1g005920	-21kb	Cg1g005930	-14kb	Cg1g005940	-1kb	Cg1g005950	0kb	Cg1g005960	-1kb	Cg1g005970	10kb	Cg1g005980	14kb	Cg1g005990	21kb	Cg1g006000	24kb	Cg1g006010	26kb
cmp0544	Poncirin	Flavonoid	chr1:3762379	chr1	3762379	3Mb	EMMAX	Cg1g005810	97kb	Cg1g005820	-89kb	Cg1g005830	-82kb	Cg1g005840	-76kb	Cg1g005850	-73kb	Cg1g005860	-59kb	Cg1g005870	-53kb	Cg1g005880	-52kb	Cg1g005890	-50kb	Cg1g005900	-44kb	Cg1g005910	-35kb	Cg1g005920	-21kb	Cg1g005930	-14kb	Cg1g005940	-1kb	Cg1g005950	0kb	Cg1g005960	-1kb	Cg1g005970	10kb	Cg1g005980	14kb	Cg1g005990	21kb	Cg1g006000	24kb	Cg1g006010	26kb
cmp0615	Unknown	Unknown	chr1:3762379	chr1	3762379	3Mb	EMMAX	Cg1g005810	97kb	Cg1g005820	-89kb	Cg1g005830	-82kb	Cg1g005840	-76kb	Cg1g005850	-73kb	Cg1g005860	-59kb	Cg1g005870	-53kb	Cg1g005880	-52kb	Cg1g005890	-50kb	Cg1g005900	-44kb	Cg1g005910	-35kb	Cg1g005920	-21kb	Cg1g005930	-14kb	Cg1g005940	-1kb	Cg1g005950	0kb	Cg1g005960	-1kb	Cg1g005970	10kb	Cg1g005980	14kb	Cg1g005990	21kb	Cg1g006000	24kb	Cg1g006010	26kb
cmp0906	Luteolin 7-O-glucoside	Flavonoid	chr1:3762379	chr1	3762379	3Mb	EMMAX	Cg1g005810	97kb	Cg1g005820	-89kb	Cg1g005830	-82kb	Cg1g005840	-76kb	Cg1g005850	-73kb	Cg1g005860	-59kb	Cg1g005870	-53kb	Cg1g005880	-52kb	Cg1g005890	-50kb	Cg1g005900	-44kb	Cg1g005910	-35kb	Cg1g005920	-21kb	Cg1g005930	-14kb	Cg1g005940	-1kb	Cg1g005950	0kb	Cg1g005960	-1kb	Cg1g005970	10kb	Cg1g005980	14kb	Cg1g005990	21kb	Cg1g006000	24kb	Cg1g006010	26kb
cmp0977	Luteolin	Flavonoid	chr1:3762379	chr1	3762379	3Mb	EMMAX	Cg1g005810	97kb	Cg1g005820	-89kb	Cg1g005830	-82kb	Cg1g005840	-76kb	Cg1g005850	-73kb	Cg1g005860	-59kb	Cg1g005870	-53kb	Cg1g005880	-52kb	Cg1g005890	-50kb	Cg1g005900	-44kb	Cg1g005910	-35kb	Cg1g005920	-21kb	Cg1g005930	-14kb	Cg1g005940	-1kb	Cg1g005950	0kb	Cg1g005960	-1kb	Cg1g005970	10kb	Cg1g005980	14kb	Cg1g005990	21kb	Cg1g006000	24kb	Cg1g006010	26kb
cmp0278	Unknown	Unknown	chr1:3777744	chr1	3777744	3Mb	EMMAX	Cg1g005830	98kb	Cg1g005840	-92kb	Cg1g005850	-89kb	Cg1g005860	-74kb	Cg1g005870	-69kb	Cg1g005880	-68kb	Cg1g005890	-65kb	Cg1g005900	-59kb	Cg1g005910	-50kb	Cg1g005920	-36kb	Cg1g005930	-29kb	Cg1g005940	-16kb	Cg1g005950	-15kb	Cg1g005960	-8kb	Cg1g005970	-4kb	Cg1g005980	0kb	Cg1g005990	6kb	Cg1g006000	9kb	Cg1g006010	10kb	Cg1g006020	13kb	Cg1g006030	17kb
cmp0497	Delphinidin-3-glucoside	Anthocyanin	chr1:3828426	chr1	3828426	3Mb	both	Cg1g005920	-87kb	Cg1g005930	-80kb	Cg1g005940	-67kb	Cg1g005950	-66kb	Cg1g005960	-59kb	Cg1g005970	-55kb	Cg1g005980	-50kb	Cg1g005990	-42kb	Cg1g006000	-40kb	Cg1g006010	-38kb	Cg1g006020	-37kb	Cg1g006030	-31kb	Cg1g006040	-26kb	Cg1g006050	-6kb	Cg1g006060	-4kb	Cg1g006070	0kb	Cg1g006080	4kb	Cg1g006090	15kb	Cg1g006100	19kb	Cg1g006110	35kb	Cg1g006120	37kb
cmp0573	Kaempferol-3-O-rhamnosylhexoside-7-O-rhamnoside	Flavonoid	chr1:3828426	chr1	3828426	3Mb	both	Cg1g005920	-87kb	Cg1g005930	-80kb	Cg1g005940	-67kb	Cg1g005950	-66kb	Cg1g005960	-59kb	Cg1g005970	-55kb	Cg1g005980	-50kb	Cg1g005990	-42kb	Cg1g006000	-40kb	Cg1g006010	-38kb	Cg1g006020	-37kb	Cg1g006030	-31kb	Cg1g006040	-26kb	Cg1g006050	-6kb	Cg1g006060	-4kb	Cg1g006070	0kb	Cg1g006080	4kb	Cg1g006090	15kb	Cg1g006100	19kb	Cg1g006110	35kb	Cg1g006120	37kb
cmp0966	Kaempferol 3-O-glucoside-2‘-O-rhamnoside	Flavonoid	chr1:3828426	chr1	3828426	3Mb	EMMAX	Cg1g005920	-87kb	Cg1g005930	-80kb	Cg1g005940	-67kb	Cg1g005950	-66kb	Cg1g005960	-59kb	Cg1g005970	-55kb	Cg1g005980	-50kb	Cg1g005990	-42kb	Cg1g006000	-40kb	Cg1g006010	-38kb	Cg1g006020	-37kb	Cg1g006030	-31kb	Cg1g006040	-26kb	Cg1g006050	-6kb	Cg1g006060	-4kb	Cg1g006070	0kb	Cg1g006080	4kb	Cg1g006090	15kb	Cg1g006100	19kb	Cg1g006110	35kb	Cg1g006120	37kb
cmp0524	Unknown	Unknown	chr1:3872221	chr1	3872221	3Mb	EMMAX	Cg1g005970	-99kb	Cg1g005980	-94kb	Cg1g005990	-86kb	Cg1g006000	-84kb	Cg1g006010	-81kb	Cg1g006020	-80kb	Cg1g006030	-74kb	Cg1g006040	-70kb	Cg1g006050	-50kb	Cg1g006060	-48kb	Cg1g006070	-44kb	Cg1g006080	-38kb	Cg1g006090	-25kb	Cg1g006100	-21kb	Cg1g006110	-8kb	Cg1g006120	-2kb	Cg1g006130	1kb	Cg1g006140	2kb	Cg1g006150	14kb	Cg1g006160	23kb	Cg1g006170	27kb
cmp0570	Unknown	Unknown	chr1:3911207	chr1	3911207	3Mb	EMMAX	Cg1g006050	-89kb	Cg1g006060	-87kb	Cg1g006070	-83kb	Cg1g006080	-77kb	Cg1g006090	-64kb	Cg1g006100	-60kb	Cg1g006110	-47kb	Cg1g006120	-41kb	Cg1g006130	-37kb	Cg1g006140	-30kb	Cg1g006150	-16kb	Cg1g006160	-10kb	Cg1g006170	-9kb	Cg1g006180	0kb	Cg1g006190	3kb	Cg1g006200	8kb	Cg1g006210	11kb	Cg1g006220	28kb	Cg1g006230	35kb	Cg1g006240	41kb	Cg1g006250	46kb
cmp0524	Unknown	Unknown	chr1:3942833	chr1	3942833	3Mb	FaST-LMM	Cg1g006090	-96kb	Cg1g006100	-91kb	Cg1g006110	-79kb	Cg1g006120	-73kb	Cg1g006130	-68kb	Cg1g006140	-62kb	Cg1g006150	-48kb	Cg1g006160	-41kb	Cg1g006170	-41kb	Cg1g006180	-32kb	Cg1g006190	-26kb	Cg1g006200	-20kb	Cg1g006210	-7kb	Cg1g006220	-1kb	Cg1g006230	3kb	Cg1g006240	10kb	Cg1g006250	15kb	Cg1g006260	20kb	Cg1g006270	31kb	Cg1g006280	35kb	Cg1g006290	42kb
cmp0573	Kaempferol-3-O-rhamnosylhexoside-7-O-rhamnoside	Flavonoid	chr1:3994809	chr1	3994809	3Mb	FaST-LMM	Cg1g006160	-93kb	Cg1g006170	-93kb	Cg1g006180	-84kb	Cg1g006190	-78kb	Cg1g006200	-72kb	Cg1g006210	-59kb	Cg1g006220	-53kb	Cg1g006230	-44kb	Cg1g006240	-40kb	Cg1g006250	-36kb	Cg1g006260	-28kb	Cg1g006270	-13kb	Cg1g006280	-11kb	Cg1g006290	-5kb	Cg1g006300	0kb	Cg1g006310	1kb	Cg1g006320	10kb	Cg1g006330	12kb	Cg1g006340	19kb	Cg1g006350	26kb	Cg1g006360	30kb
cmp0235	Unknown	Unknown	chr1:4038875	chr1	4038875	4Mb	both	Cg1g006220	-97kb	Cg1g006230	-89kb	Cg1g006240	-84kb	Cg1g006250	-80kb	Cg1g006260	-72kb	Cg1g006270	-57kb	Cg1g006280	-55kb	Cg1g006290	-49kb	Cg1g006300	-44kb	Cg1g006310	-38kb	Cg1g006320	-31kb	Cg1g006330	-25kb	Cg1g006340	-20kb	Cg1g006350	-14kb	Cg1g006360	-10kb	Cg1g006370	0kb	Cg1g006380	1kb	Cg1g006390	7kb	Cg1g006400	22kb	Cg1g006410	32kb	Cg1g006420	42kb
cmp0394	Bergapten	Coumarin	chr1:4053962	chr1	4053962	4Mb	both	Cg1g006240	99kb	Cg1g006250	-95kb	Cg1g006260	-87kb	Cg1g006270	-72kb	Cg1g006280	-70kb	Cg1g006290	-65kb	Cg1g006300	-59kb	Cg1g006310	-54kb	Cg1g006320	-46kb	Cg1g006330	-40kb	Cg1g006340	-35kb	Cg1g006350	-29kb	Cg1g006360	-25kb	Cg1g006370	-15kb	Cg1g006380	-11kb	Cg1g006390	-6kb	Cg1g006400	7kb	Cg1g006410	17kb	Cg1g006420	27kb	Cg1g006430	34kb	Cg1g006440	53kb
cmp0606	Unknown	Unknown	chr1:4055461	chr1	4055461	4Mb	EMMAX	Cg1g006250	-97kb	Cg1g006260	-88kb	Cg1g006270	-73kb	Cg1g006280	-72kb	Cg1g006290	-66kb	Cg1g006300	-60kb	Cg1g006310	-55kb	Cg1g006320	-48kb	Cg1g006330	-41kb	Cg1g006340	-37kb	Cg1g006350	-31kb	Cg1g006360	-27kb	Cg1g006370	-17kb	Cg1g006380	-12kb	Cg1g006390	-7kb	Cg1g006400	5kb	Cg1g006410	15kb	Cg1g006420	26kb	Cg1g006430	33kb	Cg1g006440	51kb	Cg1g006450	67kb
cmn0019	Coniferyl aldehyde	Others	chr1:4056697	chr1	4056697	4Mb	EMMAX	Cg1g006250	-98kb	Cg1g006260	-90kb	Cg1g006270	-75kb	Cg1g006280	-73kb	Cg1g006290	-67kb	Cg1g006300	-62kb	Cg1g006310	-56kb	Cg1g006320	-49kb	Cg1g006330	-42kb	Cg1g006340	-38kb	Cg1g006350	-32kb	Cg1g006360	-28kb	Cg1g006370	-18kb	Cg1g006380	-14kb	Cg1g006390	-9kb	Cg1g006400	4kb	Cg1g006410	14kb	Cg1g006420	24kb	Cg1g006430	31kb	Cg1g006440	50kb	Cg1g006450	66kb
cmp0207	Unknown	Unknown	chr1:4061978	chr1	4061978	4Mb	both	Cg1g006260	-95kb	Cg1g006270	-80kb	Cg1g006280	-78kb	Cg1g006290	-73kb	Cg1g006300	-67kb	Cg1g006310	-62kb	Cg1g006320	-54kb	Cg1g006330	-48kb	Cg1g006340	-43kb	Cg1g006350	-37kb	Cg1g006360	-33kb	Cg1g006370	-23kb	Cg1g006380	-19kb	Cg1g006390	-14kb	Cg1g006400	0kb	Cg1g006410	9kb	Cg1g006420	19kb	Cg1g006430	26kb	Cg1g006440	45kb	Cg1g006450	60kb	Cg1g006460	74kb
cmp0810	C-Pentosyl-apigenin O-caffeoylhexoside	Flavonoid	chr1:4061978	chr1	4061978	4Mb	both	Cg1g006260	-95kb	Cg1g006270	-80kb	Cg1g006280	-78kb	Cg1g006290	-73kb	Cg1g006300	-67kb	Cg1g006310	-62kb	Cg1g006320	-54kb	Cg1g006330	-48kb	Cg1g006340	-43kb	Cg1g006350	-37kb	Cg1g006360	-33kb	Cg1g006370	-23kb	Cg1g006380	-19kb	Cg1g006390	-14kb	Cg1g006400	0kb	Cg1g006410	9kb	Cg1g006420	19kb	Cg1g006430	26kb	Cg1g006440	45kb	Cg1g006450	60kb	Cg1g006460	74kb
cmp0265	Unknown	Unknown	chr1:4100365	chr1	4100365	4Mb	both	Cg1g006320	-93kb	Cg1g006330	-86kb	Cg1g006340	-82kb	Cg1g006350	-75kb	Cg1g006360	-72kb	Cg1g006370	-62kb	Cg1g006380	-57kb	Cg1g006390	-52kb	Cg1g006400	-37kb	Cg1g006410	-24kb	Cg1g006420	-14kb	Cg1g006430	-5kb	Cg1g006440	6kb	Cg1g006450	22kb	Cg1g006460	36kb	Cg1g006470	45kb	Cg1g006480	52kb	Cg1g006490	58kb	Cg1g006500	61kb	Cg1g006510	66kb	Cg1g006520	79kb
cmp0284	Unknown	Unknown	chr1:4100365	chr1	4100365	4Mb	both	Cg1g006320	-93kb	Cg1g006330	-86kb	Cg1g006340	-82kb	Cg1g006350	-75kb	Cg1g006360	-72kb	Cg1g006370	-62kb	Cg1g006380	-57kb	Cg1g006390	-52kb	Cg1g006400	-37kb	Cg1g006410	-24kb	Cg1g006420	-14kb	Cg1g006430	-5kb	Cg1g006440	6kb	Cg1g006450	22kb	Cg1g006460	36kb	Cg1g006470	45kb	Cg1g006480	52kb	Cg1g006490	58kb	Cg1g006500	61kb	Cg1g006510	66kb	Cg1g006520	79kb
cmp0041	Unknown	Unknown	chr1:4155888	chr1	4155888	4Mb	EMMAX	Cg1g006400	-93kb	Cg1g006410	-79kb	Cg1g006420	-69kb	Cg1g006430	-61kb	Cg1g006440	-46kb	Cg1g006450	-27kb	Cg1g006460	-17kb	Cg1g006470	-4kb	Cg1g006480	0kb	Cg1g006490	2kb	Cg1g006500	6kb	Cg1g006510	11kb	Cg1g006520	24kb	Cg1g006530	41kb	Cg1g006540	53kb	Cg1g006550	63kb	Cg1g006560	71kb	Cg1g006570	75kb	Cg1g006580	79kb	Cg1g006590	84kb	Cg1g006600	92kb
cmp0144	Unknown	Unknown	chr1:4226006	chr1	4226006	4Mb	both	Cg1g006450	97kb	Cg1g006460	-87kb	Cg1g006470	-74kb	Cg1g006480	-69kb	Cg1g006490	-65kb	Cg1g006500	-61kb	Cg1g006510	-52kb	Cg1g006520	-43kb	Cg1g006530	-27kb	Cg1g006540	-13kb	Cg1g006550	-5kb	Cg1g006560	1kb	Cg1g006570	4kb	Cg1g006580	9kb	Cg1g006590	14kb	Cg1g006600	22kb	Cg1g006610	23kb	Cg1g006620	37kb	Cg1g006630	42kb	Cg1g006640	52kb	Cg1g006650	55kb
cmp0146	Unknown	Unknown	chr1:4326327	chr1	4326327	4Mb	both	Cg1g006560	-97kb	Cg1g006570	-92kb	Cg1g006580	-88kb	Cg1g006590	-81kb	Cg1g006600	-76kb	Cg1g006610	-75kb	Cg1g006620	-59kb	Cg1g006630	-52kb	Cg1g006640	-46kb	Cg1g006650	-38kb	Cg1g006660	-34kb	Cg1g006670	-29kb	Cg1g006680	-27kb	Cg1g006690	-21kb	Cg1g006700	-14kb	Cg1g006710	-2kb	Cg1g006720	0kb	Cg1g006730	5kb	Cg1g006740	10kb	Cg1g006750	15kb	Cg1g006760	23kb
cmp0936	Xanthine	Nucleic acid	chr1:4353264	chr1	4353264	4Mb	FaST-LMM	Cg1g006620	-86kb	Cg1g006630	-79kb	Cg1g006640	-73kb	Cg1g006650	-65kb	Cg1g006660	-61kb	Cg1g006670	-56kb	Cg1g006680	-54kb	Cg1g006690	-48kb	Cg1g006700	-41kb	Cg1g006710	-29kb	Cg1g006720	-25kb	Cg1g006730	-16kb	Cg1g006740	-14kb	Cg1g006750	-6kb	Cg1g006760	0kb	Cg1g006770	2kb	Cg1g006780	5kb	Cg1g006790	10kb	Cg1g006800	21kb	Cg1g006810	28kb	Cg1g006820	32kb
cmp0573	Kaempferol-3-O-rhamnosylhexoside-7-O-rhamnoside	Flavonoid	chr1:4380584	chr1	4380584	4Mb	FaST-LMM	Cg1g006650	-92kb	Cg1g006660	-88kb	Cg1g006670	-83kb	Cg1g006680	-81kb	Cg1g006690	-75kb	Cg1g006700	-68kb	Cg1g006710	-57kb	Cg1g006720	-52kb	Cg1g006730	-44kb	Cg1g006740	-41kb	Cg1g006750	-34kb	Cg1g006760	-26kb	Cg1g006770	-24kb	Cg1g006780	-18kb	Cg1g006790	-12kb	Cg1g006800	-3kb	Cg1g006810	1kb	Cg1g006820	4kb	Cg1g006830	9kb	Cg1g006840	23kb	Cg1g006850	27kb
cmp0867	C-hexosyl-tricetin O-pentoside	Flavonoid	chr1:4380584	chr1	4380584	4Mb	both	Cg1g006650	-92kb	Cg1g006660	-88kb	Cg1g006670	-83kb	Cg1g006680	-81kb	Cg1g006690	-75kb	Cg1g006700	-68kb	Cg1g006710	-57kb	Cg1g006720	-52kb	Cg1g006730	-44kb	Cg1g006740	-41kb	Cg1g006750	-34kb	Cg1g006760	-26kb	Cg1g006770	-24kb	Cg1g006780	-18kb	Cg1g006790	-12kb	Cg1g006800	-3kb	Cg1g006810	1kb	Cg1g006820	4kb	Cg1g006830	9kb	Cg1g006840	23kb	Cg1g006850	27kb
cmp0161	Naringenin 7-O-neohesperidoside (Naringin)	Flavonoid	chr1:4407657	chr1	4407657	4Mb	EMMAX	Cg1g006700	-95kb	Cg1g006710	-84kb	Cg1g006720	-79kb	Cg1g006730	-71kb	Cg1g006740	-68kb	Cg1g006750	-61kb	Cg1g006760	-53kb	Cg1g006770	-51kb	Cg1g006780	-45kb	Cg1g006790	-39kb	Cg1g006800	-30kb	Cg1g006810	-23kb	Cg1g006820	-20kb	Cg1g006830	-16kb	Cg1g006840	-3kb	Cg1g006850	0kb	Cg1g006860	8kb	Cg1g006870	16kb	Cg1g006880	33kb	Cg1g006890	38kb	Cg1g006900	42kb
cmp0959	C-pentosyl-luteolin O-hexoside	Flavonoid	chr1:4407657	chr1	4407657	4Mb	both	Cg1g006700	-95kb	Cg1g006710	-84kb	Cg1g006720	-79kb	Cg1g006730	-71kb	Cg1g006740	-68kb	Cg1g006750	-61kb	Cg1g006760	-53kb	Cg1g006770	-51kb	Cg1g006780	-45kb	Cg1g006790	-39kb	Cg1g006800	-30kb	Cg1g006810	-23kb	Cg1g006820	-20kb	Cg1g006830	-16kb	Cg1g006840	-3kb	Cg1g006850	0kb	Cg1g006860	8kb	Cg1g006870	16kb	Cg1g006880	33kb	Cg1g006890	38kb	Cg1g006900	42kb
cmp0573	Kaempferol-3-O-rhamnosylhexoside-7-O-rhamnoside	Flavonoid	chr1:4410153	chr1	4410153	4Mb	EMMAX	Cg1g006700	98kb	Cg1g006710	-86kb	Cg1g006720	-81kb	Cg1g006730	-73kb	Cg1g006740	-71kb	Cg1g006750	-63kb	Cg1g006760	-56kb	Cg1g006770	-53kb	Cg1g006780	-48kb	Cg1g006790	-42kb	Cg1g006800	-33kb	Cg1g006810	-26kb	Cg1g006820	-23kb	Cg1g006830	-18kb	Cg1g006840	-5kb	Cg1g006850	0kb	Cg1g006860	5kb	Cg1g006870	13kb	Cg1g006880	30kb	Cg1g006890	35kb	Cg1g006900	40kb
cmp0908	Luteolin O-rahmnosyl-O-rutinoside	Flavonoid	chr1:4410153	chr1	4410153	4Mb	EMMAX	Cg1g006700	98kb	Cg1g006710	-86kb	Cg1g006720	-81kb	Cg1g006730	-73kb	Cg1g006740	-71kb	Cg1g006750	-63kb	Cg1g006760	-56kb	Cg1g006770	-53kb	Cg1g006780	-48kb	Cg1g006790	-42kb	Cg1g006800	-33kb	Cg1g006810	-26kb	Cg1g006820	-23kb	Cg1g006830	-18kb	Cg1g006840	-5kb	Cg1g006850	0kb	Cg1g006860	5kb	Cg1g006870	13kb	Cg1g006880	30kb	Cg1g006890	35kb	Cg1g006900	40kb
cmp0966	Kaempferol 3-O-glucoside-2‘-O-rhamnoside	Flavonoid	chr1:4410153	chr1	4410153	4Mb	EMMAX	Cg1g006700	98kb	Cg1g006710	-86kb	Cg1g006720	-81kb	Cg1g006730	-73kb	Cg1g006740	-71kb	Cg1g006750	-63kb	Cg1g006760	-56kb	Cg1g006770	-53kb	Cg1g006780	-48kb	Cg1g006790	-42kb	Cg1g006800	-33kb	Cg1g006810	-26kb	Cg1g006820	-23kb	Cg1g006830	-18kb	Cg1g006840	-5kb	Cg1g006850	0kb	Cg1g006860	5kb	Cg1g006870	13kb	Cg1g006880	30kb	Cg1g006890	35kb	Cg1g006900	40kb
cmp0232	Unknown	Unknown	chr1:4423214	chr1	4423214	4Mb	EMMAX	Cg1g006710	99kb	Cg1g006720	-94kb	Cg1g006730	-86kb	Cg1g006740	-84kb	Cg1g006750	-76kb	Cg1g006760	-69kb	Cg1g006770	-66kb	Cg1g006780	-61kb	Cg1g006790	-55kb	Cg1g006800	-46kb	Cg1g006810	-39kb	Cg1g006820	-36kb	Cg1g006830	-32kb	Cg1g006840	-18kb	Cg1g006850	-13kb	Cg1g006860	-6kb	Cg1g006870	0kb	Cg1g006880	17kb	Cg1g006890	22kb	Cg1g006900	27kb	Cg1g006910	34kb
cmp0999	4-Coumaric acid	Polyphenol	chr1:4428806	chr1	4428806	4Mb	both	Cg1g006730	-92kb	Cg1g006740	-90kb	Cg1g006750	-82kb	Cg1g006760	-75kb	Cg1g006770	-72kb	Cg1g006780	-66kb	Cg1g006790	-60kb	Cg1g006800	-51kb	Cg1g006810	-44kb	Cg1g006820	-42kb	Cg1g006830	-37kb	Cg1g006840	-24kb	Cg1g006850	-19kb	Cg1g006860	-12kb	Cg1g006870	-1kb	Cg1g006880	12kb	Cg1g006890	17kb	Cg1g006900	21kb	Cg1g006910	28kb	Cg1g006920	44kb	Cg1g006930	49kb
cmp0259	Unknown	Unknown	chr1:4474216	chr1	4474216	4Mb	EMMAX	Cg1g006800	-97kb	Cg1g006810	-90kb	Cg1g006820	-87kb	Cg1g006830	-83kb	Cg1g006840	-69kb	Cg1g006850	-64kb	Cg1g006860	-57kb	Cg1g006870	-46kb	Cg1g006880	-30kb	Cg1g006890	-27kb	Cg1g006900	-22kb	Cg1g006910	-13kb	Cg1g006920	0kb	Cg1g006930	4kb	Cg1g006940	14kb	Cg1g006950	18kb	Cg1g006960	21kb	Cg1g006970	27kb	Cg1g006980	28kb	Cg1g006990	31kb	Cg1g007000	36kb
cmp0895	Feruloyl putrescine O-hexoside	Polyamine	chr1:4474216	chr1	4474216	4Mb	EMMAX	Cg1g006800	-97kb	Cg1g006810	-90kb	Cg1g006820	-87kb	Cg1g006830	-83kb	Cg1g006840	-69kb	Cg1g006850	-64kb	Cg1g006860	-57kb	Cg1g006870	-46kb	Cg1g006880	-30kb	Cg1g006890	-27kb	Cg1g006900	-22kb	Cg1g006910	-13kb	Cg1g006920	0kb	Cg1g006930	4kb	Cg1g006940	14kb	Cg1g006950	18kb	Cg1g006960	21kb	Cg1g006970	27kb	Cg1g006980	28kb	Cg1g006990	31kb	Cg1g007000	36kb
cmp0868	Glutathione oxidized	Amino acid derivative	chr1:4561951	chr1	4561951	4Mb	FaST-LMM	Cg1g006920	-87kb	Cg1g006930	-77kb	Cg1g006940	-69kb	Cg1g006950	-66kb	Cg1g006960	-62kb	Cg1g006970	-60kb	Cg1g006980	-56kb	Cg1g006990	-52kb	Cg1g007000	-50kb	Cg1g007010	-43kb	Cg1g007020	-39kb	Cg1g007030	-36kb	Cg1g007040	-27kb	Cg1g007050	-4kb	Cg1g007060	1kb	Cg1g007070	8kb	Cg1g007080	16kb	Cg1g007090	32kb	Cg1g007100	50kb	Cg1g007110	65kb	Cg1g007120	69kb
cmp0533	Unknown	Unknown	chr1:4655426	chr1	4655426	4Mb	FaST-LMM	Cg1g007050	-98kb	Cg1g007060	-86kb	Cg1g007070	-78kb	Cg1g007080	-70kb	Cg1g007090	-46kb	Cg1g007100	-41kb	Cg1g007110	-27kb	Cg1g007120	-21kb	Cg1g007130	-17kb	Cg1g007140	-12kb	Cg1g007150	-8kb	Cg1g007160	-5kb	Cg1g007170	-5kb	Cg1g007180	0kb	Cg1g007190	3kb	Cg1g007200	9kb	Cg1g007210	26kb	Cg1g007220	39kb	Cg1g007230	54kb	Cg1g007240	66kb	Cg1g007250	79kb
cmp0628	Agmatine	Polyamine	chr1:4673440	chr1	4673440	4Mb	FaST-LMM	Cg1g007070	96kb	Cg1g007080	-88kb	Cg1g007090	-64kb	Cg1g007100	-59kb	Cg1g007110	-45kb	Cg1g007120	-39kb	Cg1g007130	-35kb	Cg1g007140	-31kb	Cg1g007150	-26kb	Cg1g007160	-23kb	Cg1g007170	-23kb	Cg1g007180	-16kb	Cg1g007190	-11kb	Cg1g007200	-4kb	Cg1g007210	8kb	Cg1g007220	21kb	Cg1g007230	36kb	Cg1g007240	48kb	Cg1g007250	61kb	Cg1g007260	64kb	Cg1g007270	72kb
cmp0215	Unknown	Unknown	chr1:4718360	chr1	4718360	4Mb	EMMAX	Cg1g007110	-90kb	Cg1g007120	-84kb	Cg1g007130	-80kb	Cg1g007140	-75kb	Cg1g007150	-71kb	Cg1g007160	-68kb	Cg1g007170	-68kb	Cg1g007180	-61kb	Cg1g007190	-56kb	Cg1g007200	-49kb	Cg1g007210	-31kb	Cg1g007220	-18kb	Cg1g007230	-6kb	Cg1g007240	3kb	Cg1g007250	16kb	Cg1g007260	19kb	Cg1g007270	27kb	Cg1g007280	30kb	Cg1g007290	43kb	Cg1g007300	53kb	Cg1g007310	65kb
cmp0347	Unknown	Unknown	chr1:4743403	chr1	4743403	4Mb	both	Cg1g007150	96kb	Cg1g007160	-93kb	Cg1g007170	-93kb	Cg1g007180	-86kb	Cg1g007190	-81kb	Cg1g007200	-74kb	Cg1g007210	-56kb	Cg1g007220	-43kb	Cg1g007230	-31kb	Cg1g007240	-19kb	Cg1g007250	-7kb	Cg1g007260	-4kb	Cg1g007270	2kb	Cg1g007280	5kb	Cg1g007290	17kb	Cg1g007300	28kb	Cg1g007310	40kb	Cg1g007320	44kb	Cg1g007330	49kb	Cg1g007340	69kb	Cg1g007350	73kb
cmp0348	Unknown	Unknown	chr1:4743403	chr1	4743403	4Mb	both	Cg1g007150	96kb	Cg1g007160	-93kb	Cg1g007170	-93kb	Cg1g007180	-86kb	Cg1g007190	-81kb	Cg1g007200	-74kb	Cg1g007210	-56kb	Cg1g007220	-43kb	Cg1g007230	-31kb	Cg1g007240	-19kb	Cg1g007250	-7kb	Cg1g007260	-4kb	Cg1g007270	2kb	Cg1g007280	5kb	Cg1g007290	17kb	Cg1g007300	28kb	Cg1g007310	40kb	Cg1g007320	44kb	Cg1g007330	49kb	Cg1g007340	69kb	Cg1g007350	73kb
cmp0596	Unknown	Unknown	chr1:4807219	chr1	4807219	4Mb	EMMAX	Cg1g007230	-95kb	Cg1g007240	-83kb	Cg1g007250	-71kb	Cg1g007260	-67kb	Cg1g007270	-58kb	Cg1g007280	-51kb	Cg1g007290	-36kb	Cg1g007300	-26kb	Cg1g007310	-18kb	Cg1g007320	-15kb	Cg1g007330	-8kb	Cg1g007340	5kb	Cg1g007350	9kb	Cg1g007360	22kb	Cg1g007370	38kb	Cg1g007380	56kb	Cg1g007390	62kb	Cg1g007400	66kb	Cg1g007410	82kb	Cg1g007420	96kb
cmp0677	Feruloylcholine	Vitamin	chr1:4810941	chr1	4810941	4Mb	both	Cg1g007230	98kb	Cg1g007240	-87kb	Cg1g007250	-75kb	Cg1g007260	-71kb	Cg1g007270	-62kb	Cg1g007280	-55kb	Cg1g007290	-39kb	Cg1g007300	-30kb	Cg1g007310	-21kb	Cg1g007320	-18kb	Cg1g007330	-11kb	Cg1g007340	1kb	Cg1g007350	5kb	Cg1g007360	18kb	Cg1g007370	34kb	Cg1g007380	52kb	Cg1g007390	58kb	Cg1g007400	63kb	Cg1g007410	78kb	Cg1g007420	93kb	Cg1g007430	96kb
cmp0894	Feruloyl putrescine derivative	Polyamine	chr1:4810941	chr1	4810941	4Mb	both	Cg1g007230	98kb	Cg1g007240	-87kb	Cg1g007250	-75kb	Cg1g007260	-71kb	Cg1g007270	-62kb	Cg1g007280	-55kb	Cg1g007290	-39kb	Cg1g007300	-30kb	Cg1g007310	-21kb	Cg1g007320	-18kb	Cg1g007330	-11kb	Cg1g007340	1kb	Cg1g007350	5kb	Cg1g007360	18kb	Cg1g007370	34kb	Cg1g007380	52kb	Cg1g007390	58kb	Cg1g007400	63kb	Cg1g007410	78kb	Cg1g007420	93kb	Cg1g007430	96kb
cmp0007	Unknown	Unknown	chr1:4949580	chr1	4949580	4Mb	EMMAX	Cg1g007370	98kb	Cg1g007380	-84kb	Cg1g007390	-77kb	Cg1g007400	-73kb	Cg1g007410	-55kb	Cg1g007420	-43kb	Cg1g007430	-35kb	Cg1g007440	-31kb	Cg1g007450	-29kb	Cg1g007460	-25kb	Cg1g007470	-14kb	Cg1g007480	-11kb	Cg1g007490	-8kb	Cg1g007500	-4kb	Cg1g007510	-1kb	Cg1g007520	9kb	Cg1g007530	23kb	Cg1g007540	25kb	Cg1g007550	13kb	Cg1g007560	38kb	Cg1g007570	40kb
cmp0973	Tangeretin	Flavonoid	chr1:4992852	chr1	4992852	4Mb	EMMAX	Cg1g007410	98kb	Cg1g007420	-86kb	Cg1g007430	-79kb	Cg1g007440	-74kb	Cg1g007450	-72kb	Cg1g007460	-68kb	Cg1g007470	-57kb	Cg1g007480	-55kb	Cg1g007490	-51kb	Cg1g007500	-47kb	Cg1g007510	-37kb	Cg1g007520	-30kb	Cg1g007530	-19kb	Cg1g007540	-17kb	Cg1g007550	-9kb	Cg1g007560	-4kb	Cg1g007570	-2kb	Cg1g007580	11kb	Cg1g007590	24kb	Cg1g007600	30kb	Cg1g007610	35kb
cmp0895	Feruloyl putrescine O-hexoside	Polyamine	chr1:5077624	chr1	5077624	5Mb	FaST-LMM	Cg1g007550	94kb	Cg1g007560	-89kb	Cg1g007570	-80kb	Cg1g007580	-67kb	Cg1g007590	-59kb	Cg1g007600	-51kb	Cg1g007610	-46kb	Cg1g007620	-33kb	Cg1g007630	-25kb	Cg1g007640	-18kb	Cg1g007650	-16kb	Cg1g007660	-10kb	Cg1g007670	-3kb	Cg1g007680	3kb	Cg1g007690	7kb	Cg1g007700	17kb	Cg1g007710	29kb	Cg1g007720	39kb	Cg1g007730	44kb	Cg1g007740	55kb	Cg1g007750	57kb
cmp0513	Unknown	Unknown	chr1:5166407	chr1	5166407	5Mb	EMMAX	Cg1g007660	99kb	Cg1g007670	-92kb	Cg1g007680	-83kb	Cg1g007690	-74kb	Cg1g007700	-59kb	Cg1g007710	-52kb	Cg1g007720	-45kb	Cg1g007730	-38kb	Cg1g007740	-32kb	Cg1g007750	-27kb	Cg1g007760	-16kb	Cg1g007770	-15kb	Cg1g007780	-8kb	Cg1g007790	0kb	Cg1g007800	0kb	Cg1g007810	15kb	Cg1g007820	16kb	Cg1g007830	25kb	Cg1g007840	28kb	Cg1g007850	33kb	Cg1g007860	41kb
cmp0513	Unknown	Unknown	chr1:5276424	chr1	5276424	5Mb	both	Cg1g007810	-94kb	Cg1g007820	-85kb	Cg1g007830	-81kb	Cg1g007840	-80kb	Cg1g007850	-73kb	Cg1g007860	-65kb	Cg1g007870	-62kb	Cg1g007880	-53kb	Cg1g007890	-47kb	Cg1g007900	-41kb	Cg1g007910	-33kb	Cg1g007920	-15kb	Cg1g007930	-4kb	Cg1g007940	0kb	Cg1g007950	0kb	Cg1g007960	9kb	Cg1g007970	12kb	Cg1g007980	14kb	Cg1g007990	17kb	Cg1g008000	18kb	Cg1g008010	20kb
cmp0087	Unknown	Unknown	chr1:5381963	chr1	5381963	5Mb	EMMAX	Cg1g007960	-95kb	Cg1g007970	-92kb	Cg1g007980	-90kb	Cg1g007990	-87kb	Cg1g008000	-85kb	Cg1g008010	-79kb	Cg1g008020	-70kb	Cg1g008030	-57kb	Cg1g008040	-47kb	Cg1g008050	-45kb	Cg1g008060	-42kb	Cg1g008070	-34kb	Cg1g008080	-26kb	Cg1g008090	-15kb	Cg1g008100	-11kb	Cg1g008110	-6kb	Cg1g008120	3kb	Cg1g008130	9kb	Cg1g008140	11kb	Cg1g008150	19kb	Cg1g008160	31kb
cmp0134	Vitexin 2''-O-beta-L-rhamnoside	Flavonoid	chr1:5534659	chr1	5534659	5Mb	EMMAX	Cg1g008190	-96kb	Cg1g008200	-93kb	Cg1g008210	-86kb	Cg1g008220	-82kb	Cg1g008230	-78kb	Cg1g008240	-74kb	Cg1g008250	-65kb	Cg1g008260	-55kb	Cg1g008270	-50kb	Cg1g008280	-48kb	Cg1g008290	-40kb	Cg1g008300	-28kb	Cg1g008310	-23kb	Cg1g008320	-15kb	Cg1g008330	9kb	Cg1g008340	11kb	Cg1g008350	24kb	Cg1g008360	33kb	Cg1g008370	41kb	Cg1g008380	44kb	Cg1g008390	48kb
cmp0859	Unknown	Unknown	chr1:5549306	chr1	5549306	5Mb	both	Cg1g008220	-97kb	Cg1g008230	-93kb	Cg1g008240	-88kb	Cg1g008250	-80kb	Cg1g008260	-69kb	Cg1g008270	-65kb	Cg1g008280	-62kb	Cg1g008290	-54kb	Cg1g008300	-43kb	Cg1g008310	-38kb	Cg1g008320	-30kb	Cg1g008330	-3kb	Cg1g008340	-3kb	Cg1g008350	9kb	Cg1g008360	18kb	Cg1g008370	27kb	Cg1g008380	30kb	Cg1g008390	33kb	Cg1g008400	38kb	Cg1g008410	42kb	Cg1g008420	50kb
cmp0840	Cocamidopropyl betaine	Others	chr1:5569760	chr1	5569760	5Mb	FaST-LMM	Cg1g008260	-90kb	Cg1g008270	-85kb	Cg1g008280	-83kb	Cg1g008290	-75kb	Cg1g008300	-63kb	Cg1g008310	-59kb	Cg1g008320	-50kb	Cg1g008330	-24kb	Cg1g008340	-15kb	Cg1g008350	-9kb	Cg1g008360	-1kb	Cg1g008370	6kb	Cg1g008380	9kb	Cg1g008390	13kb	Cg1g008400	18kb	Cg1g008410	22kb	Cg1g008420	29kb	Cg1g008430	36kb	Cg1g008440	40kb	Cg1g008450	48kb	Cg1g008460	57kb
cmp0726	Unknown	Unknown	chr1:5599990	chr1	5599990	5Mb	both	Cg1g008300	-93kb	Cg1g008310	-89kb	Cg1g008320	-80kb	Cg1g008330	-54kb	Cg1g008340	-45kb	Cg1g008350	-39kb	Cg1g008360	-25kb	Cg1g008370	-22kb	Cg1g008380	-17kb	Cg1g008390	-14kb	Cg1g008400	-7kb	Cg1g008410	-7kb	Cg1g008420	0kb	Cg1g008430	6kb	Cg1g008440	9kb	Cg1g008450	18kb	Cg1g008460	27kb	Cg1g008470	31kb	Cg1g008480	38kb	Cg1g008490	42kb	Cg1g008500	49kb
cmn0156	GA7	Phytohormone	chr1:5697487	chr1	5697487	5Mb	both	Cg1g008420	-94kb	Cg1g008430	-88kb	Cg1g008440	-85kb	Cg1g008450	-70kb	Cg1g008460	-68kb	Cg1g008470	-62kb	Cg1g008480	-55kb	Cg1g008490	-49kb	Cg1g008500	-44kb	Cg1g008510	-36kb	Cg1g008520	-32kb	Cg1g008530	-24kb	Cg1g008540	-18kb	Cg1g008550	-15kb	Cg1g008560	-3kb	Cg1g008570	0kb	Cg1g008580	1kb	Cg1g008590	4kb	Cg1g008600	13kb	Cg1g008610	15kb	Cg1g008620	24kb
cmp0980	Succinyladenosine	Nucleic acid derivative	chr1:5697487	chr1	5697487	5Mb	both	Cg1g008420	-94kb	Cg1g008430	-88kb	Cg1g008440	-85kb	Cg1g008450	-70kb	Cg1g008460	-68kb	Cg1g008470	-62kb	Cg1g008480	-55kb	Cg1g008490	-49kb	Cg1g008500	-44kb	Cg1g008510	-36kb	Cg1g008520	-32kb	Cg1g008530	-24kb	Cg1g008540	-18kb	Cg1g008550	-15kb	Cg1g008560	-3kb	Cg1g008570	0kb	Cg1g008580	1kb	Cg1g008590	4kb	Cg1g008600	13kb	Cg1g008610	15kb	Cg1g008620	24kb
cmp0306	Unknown	Unknown	chr1:5701635	chr1	5701635	5Mb	EMMAX	Cg1g008420	99kb	Cg1g008430	-92kb	Cg1g008440	-89kb	Cg1g008450	-74kb	Cg1g008460	-72kb	Cg1g008470	-67kb	Cg1g008480	-59kb	Cg1g008490	-54kb	Cg1g008500	-48kb	Cg1g008510	-40kb	Cg1g008520	-36kb	Cg1g008530	-28kb	Cg1g008540	-23kb	Cg1g008550	-19kb	Cg1g008560	-7kb	Cg1g008570	-4kb	Cg1g008580	0kb	Cg1g008590	0kb	Cg1g008600	8kb	Cg1g008610	11kb	Cg1g008620	20kb
cmp0303	Unknown	Unknown	chr1:5701779	chr1	5701779	5Mb	FaST-LMM	Cg1g008420	99kb	Cg1g008430	-92kb	Cg1g008440	-89kb	Cg1g008450	-74kb	Cg1g008460	-72kb	Cg1g008470	-67kb	Cg1g008480	-59kb	Cg1g008490	-54kb	Cg1g008500	-48kb	Cg1g008510	-40kb	Cg1g008520	-36kb	Cg1g008530	-28kb	Cg1g008540	-23kb	Cg1g008550	-19kb	Cg1g008560	-8kb	Cg1g008570	-4kb	Cg1g008580	0kb	Cg1g008590	0kb	Cg1g008600	8kb	Cg1g008610	11kb	Cg1g008620	20kb
cmp0385	Unknown	Unknown	chr1:5706895	chr1	5706895	5Mb	EMMAX	Cg1g008430	97kb	Cg1g008440	-94kb	Cg1g008450	-79kb	Cg1g008460	-77kb	Cg1g008470	-72kb	Cg1g008480	-64kb	Cg1g008490	-59kb	Cg1g008500	-54kb	Cg1g008510	-45kb	Cg1g008520	-41kb	Cg1g008530	-33kb	Cg1g008540	-28kb	Cg1g008550	-24kb	Cg1g008560	-13kb	Cg1g008570	-9kb	Cg1g008580	-5kb	Cg1g008590	1kb	Cg1g008600	3kb	Cg1g008610	6kb	Cg1g008620	15kb	Cg1g008630	22kb
cmp0593	Unknown	Unknown	chr1:5716477	chr1	5716477	5Mb	both	Cg1g008450	-89kb	Cg1g008460	-87kb	Cg1g008470	-81kb	Cg1g008480	-74kb	Cg1g008490	-68kb	Cg1g008500	-63kb	Cg1g008510	-55kb	Cg1g008520	-51kb	Cg1g008530	-43kb	Cg1g008540	-37kb	Cg1g008550	-34kb	Cg1g008560	-22kb	Cg1g008570	-18kb	Cg1g008580	-14kb	Cg1g008590	-8kb	Cg1g008600	-4kb	Cg1g008610	0kb	Cg1g008620	5kb	Cg1g008630	13kb	Cg1g008640	16kb	Cg1g008650	26kb
cmp0117	Unknown	Unknown	chr1:5786354	chr1	5786354	5Mb	EMMAX	Cg1g008560	-92kb	Cg1g008570	-88kb	Cg1g008580	-84kb	Cg1g008590	-78kb	Cg1g008600	-74kb	Cg1g008610	-70kb	Cg1g008620	-57kb	Cg1g008630	-53kb	Cg1g008640	-46kb	Cg1g008650	-41kb	Cg1g008660	-37kb	Cg1g008670	-17kb	Cg1g008680	-13kb	Cg1g008690	-11kb	Cg1g008700	-8kb	Cg1g008710	-3kb	Cg1g008720	0kb	Cg1g008730	3kb	Cg1g008740	6kb	Cg1g008750	11kb	Cg1g008760	17kb
cmp0394	Bergapten	Coumarin	chr1:5802182	chr1	5802182	5Mb	both	Cg1g008590	-94kb	Cg1g008600	-90kb	Cg1g008610	-86kb	Cg1g008620	-73kb	Cg1g008630	-69kb	Cg1g008640	-62kb	Cg1g008650	-57kb	Cg1g008660	-53kb	Cg1g008670	-33kb	Cg1g008680	-29kb	Cg1g008690	-27kb	Cg1g008700	-23kb	Cg1g008710	-18kb	Cg1g008720	-14kb	Cg1g008730	-10kb	Cg1g008740	-5kb	Cg1g008750	-2kb	Cg1g008760	1kb	Cg1g008770	7kb	Cg1g008780	11kb	Cg1g008790	16kb
cmp0105	Unknown	Unknown	chr1:5803495	chr1	5803495	5Mb	FaST-LMM	Cg1g008590	95kb	Cg1g008600	-91kb	Cg1g008610	-87kb	Cg1g008620	-74kb	Cg1g008630	-70kb	Cg1g008640	-63kb	Cg1g008650	-58kb	Cg1g008660	-55kb	Cg1g008670	-34kb	Cg1g008680	-30kb	Cg1g008690	-28kb	Cg1g008700	-25kb	Cg1g008710	-20kb	Cg1g008720	-15kb	Cg1g008730	-11kb	Cg1g008740	-6kb	Cg1g008750	-3kb	Cg1g008760	0kb	Cg1g008770	5kb	Cg1g008780	9kb	Cg1g008790	15kb
cmp0560	Unknown	Unknown	chr1:5840085	chr1	5840085	5Mb	both	Cg1g008650	-95kb	Cg1g008660	-91kb	Cg1g008670	-71kb	Cg1g008680	-67kb	Cg1g008690	-65kb	Cg1g008700	-61kb	Cg1g008710	-56kb	Cg1g008720	-52kb	Cg1g008730	-48kb	Cg1g008740	-43kb	Cg1g008750	-40kb	Cg1g008760	-31kb	Cg1g008770	-29kb	Cg1g008780	-24kb	Cg1g008790	-16kb	Cg1g008800	-8kb	Cg1g008810	-5kb	Cg1g008820	-1kb	Cg1g008830	0kb	Cg1g008840	3kb	Cg1g008850	5kb
cmp0220	Unknown	Unknown	chr1:5969358	chr1	5969358	5Mb	FaST-LMM	Cg1g008890	-75kb	Cg1g008900	-61kb	Cg1g008910	-53kb	Cg1g008920	-50kb	Cg1g008930	-48kb	Cg1g008940	-40kb	Cg1g008950	-30kb	Cg1g008960	-24kb	Cg1g008970	-22kb	Cg1g008980	-14kb	Cg1g008990	-11kb	Cg1g009000	0kb	Cg1g009010	3kb	Cg1g009020	10kb	Cg1g009030	19kb	Cg1g009040	25kb	Cg1g009050	31kb	Cg1g009060	39kb	Cg1g009070	48kb	Cg1g009080	50kb	Cg1g009090	59kb
cmp0303	Unknown	Unknown	chr1:5987879	chr1	5987879	5Mb	EMMAX	Cg1g008890	94kb	Cg1g008900	-80kb	Cg1g008910	-71kb	Cg1g008920	-68kb	Cg1g008930	-67kb	Cg1g008940	-58kb	Cg1g008950	-49kb	Cg1g008960	-43kb	Cg1g008970	-40kb	Cg1g008980	-32kb	Cg1g008990	-29kb	Cg1g009000	-18kb	Cg1g009010	-8kb	Cg1g009020	-1kb	Cg1g009030	1kb	Cg1g009040	6kb	Cg1g009050	12kb	Cg1g009060	21kb	Cg1g009070	30kb	Cg1g009080	31kb	Cg1g009090	41kb
cmp0684	N-[Methyl(7H-purin-6-yl)carbamoyl]-L-threonine	Nucleic acid derivative	chr1:6081475	chr1	6081475	6Mb	EMMAX	Cg1g009020	95kb	Cg1g009030	-92kb	Cg1g009040	-84kb	Cg1g009050	-78kb	Cg1g009060	-65kb	Cg1g009070	-63kb	Cg1g009080	-57kb	Cg1g009090	-47kb	Cg1g009100	-34kb	Cg1g009110	-27kb	Cg1g009120	-20kb	Cg1g009130	-10kb	Cg1g009140	-5kb	Cg1g009150	3kb	Cg1g009160	5kb	Cg1g009170	20kb	Cg1g009180	27kb	Cg1g009190	34kb	Cg1g009200	38kb	Cg1g009210	39kb	Cg1g009220	43kb
cmp0685	Unknown	Unknown	chr1:6081475	chr1	6081475	6Mb	EMMAX	Cg1g009020	95kb	Cg1g009030	-92kb	Cg1g009040	-84kb	Cg1g009050	-78kb	Cg1g009060	-65kb	Cg1g009070	-63kb	Cg1g009080	-57kb	Cg1g009090	-47kb	Cg1g009100	-34kb	Cg1g009110	-27kb	Cg1g009120	-20kb	Cg1g009130	-10kb	Cg1g009140	-5kb	Cg1g009150	3kb	Cg1g009160	5kb	Cg1g009170	20kb	Cg1g009180	27kb	Cg1g009190	34kb	Cg1g009200	38kb	Cg1g009210	39kb	Cg1g009220	43kb
cmp0439	Esculin	Coumarin	chr1:6117237	chr1	6117237	6Mb	FaST-LMM	Cg1g009070	-98kb	Cg1g009080	-93kb	Cg1g009090	-83kb	Cg1g009100	-69kb	Cg1g009110	-62kb	Cg1g009120	-56kb	Cg1g009130	-46kb	Cg1g009140	-41kb	Cg1g009150	-31kb	Cg1g009160	-23kb	Cg1g009170	-14kb	Cg1g009180	-4kb	Cg1g009190	-1kb	Cg1g009200	2kb	Cg1g009210	4kb	Cg1g009220	7kb	Cg1g009230	9kb	Cg1g009240	26kb	Cg1g009250	26kb	Cg1g009260	31kb	Cg1g009270	39kb
cmp0105	Unknown	Unknown	chr1:6139447	chr1	6139447	6Mb	EMMAX	Cg1g009100	92kb	Cg1g009110	-84kb	Cg1g009120	-78kb	Cg1g009130	-68kb	Cg1g009140	-63kb	Cg1g009150	-53kb	Cg1g009160	-45kb	Cg1g009170	-36kb	Cg1g009180	-26kb	Cg1g009190	-19kb	Cg1g009200	-18kb	Cg1g009210	-15kb	Cg1g009220	-13kb	Cg1g009230	2kb	Cg1g009240	4kb	Cg1g009250	4kb	Cg1g009260	9kb	Cg1g009270	17kb	Cg1g009280	20kb	Cg1g009290	23kb	Cg1g009300	31kb
cmp0144	Unknown	Unknown	chr1:6148767	chr1	6148767	6Mb	EMMAX	Cg1g009110	94kb	Cg1g009120	-87kb	Cg1g009130	-77kb	Cg1g009140	-73kb	Cg1g009150	-62kb	Cg1g009160	-55kb	Cg1g009170	-45kb	Cg1g009180	-35kb	Cg1g009190	-28kb	Cg1g009200	-27kb	Cg1g009210	-25kb	Cg1g009220	-22kb	Cg1g009230	-6kb	Cg1g009240	-4kb	Cg1g009250	-4kb	Cg1g009260	0kb	Cg1g009270	8kb	Cg1g009280	11kb	Cg1g009290	14kb	Cg1g009300	21kb	Cg1g009310	23kb
cmp0146	Unknown	Unknown	chr1:6148767	chr1	6148767	6Mb	both	Cg1g009110	94kb	Cg1g009120	-87kb	Cg1g009130	-77kb	Cg1g009140	-73kb	Cg1g009150	-62kb	Cg1g009160	-55kb	Cg1g009170	-45kb	Cg1g009180	-35kb	Cg1g009190	-28kb	Cg1g009200	-27kb	Cg1g009210	-25kb	Cg1g009220	-22kb	Cg1g009230	-6kb	Cg1g009240	-4kb	Cg1g009250	-4kb	Cg1g009260	0kb	Cg1g009270	8kb	Cg1g009280	11kb	Cg1g009290	14kb	Cg1g009300	21kb	Cg1g009310	23kb
cmp0207	Unknown	Unknown	chr1:6148767	chr1	6148767	6Mb	FaST-LMM	Cg1g009110	94kb	Cg1g009120	-87kb	Cg1g009130	-77kb	Cg1g009140	-73kb	Cg1g009150	-62kb	Cg1g009160	-55kb	Cg1g009170	-45kb	Cg1g009180	-35kb	Cg1g009190	-28kb	Cg1g009200	-27kb	Cg1g009210	-25kb	Cg1g009220	-22kb	Cg1g009230	-6kb	Cg1g009240	-4kb	Cg1g009250	-4kb	Cg1g009260	0kb	Cg1g009270	8kb	Cg1g009280	11kb	Cg1g009290	14kb	Cg1g009300	21kb	Cg1g009310	23kb
cmp0439	Esculin	Coumarin	chr1:6169952	chr1	6169952	6Mb	EMMAX	Cg1g009130	99kb	Cg1g009140	-94kb	Cg1g009150	-83kb	Cg1g009160	-76kb	Cg1g009170	-66kb	Cg1g009180	-56kb	Cg1g009190	-50kb	Cg1g009200	-48kb	Cg1g009210	-46kb	Cg1g009220	-44kb	Cg1g009230	-27kb	Cg1g009240	-25kb	Cg1g009250	-25kb	Cg1g009260	-15kb	Cg1g009270	-11kb	Cg1g009280	-7kb	Cg1g009290	-2kb	Cg1g009300	0kb	Cg1g009310	2kb	Cg1g009320	10kb	Cg1g009330	5kb
cmp0720	Unknown	Unknown	chr1:6172207	chr1	6172207	6Mb	both	Cg1g009140	-96kb	Cg1g009150	-86kb	Cg1g009160	-78kb	Cg1g009170	-69kb	Cg1g009180	-59kb	Cg1g009190	-52kb	Cg1g009200	-51kb	Cg1g009210	-48kb	Cg1g009220	-46kb	Cg1g009230	-30kb	Cg1g009240	-28kb	Cg1g009250	-27kb	Cg1g009260	-17kb	Cg1g009270	-13kb	Cg1g009280	-9kb	Cg1g009290	-5kb	Cg1g009300	0kb	Cg1g009310	0kb	Cg1g009320	8kb	Cg1g009330	2kb	Cg1g009340	15kb
cmp0840	Cocamidopropyl betaine	Others	chr1:6172207	chr1	6172207	6Mb	EMMAX	Cg1g009140	-96kb	Cg1g009150	-86kb	Cg1g009160	-78kb	Cg1g009170	-69kb	Cg1g009180	-59kb	Cg1g009190	-52kb	Cg1g009200	-51kb	Cg1g009210	-48kb	Cg1g009220	-46kb	Cg1g009230	-30kb	Cg1g009240	-28kb	Cg1g009250	-27kb	Cg1g009260	-17kb	Cg1g009270	-13kb	Cg1g009280	-9kb	Cg1g009290	-5kb	Cg1g009300	0kb	Cg1g009310	0kb	Cg1g009320	8kb	Cg1g009330	2kb	Cg1g009340	15kb
cmp0810	C-Pentosyl-apigenin O-caffeoylhexoside	Flavonoid	chr1:6265367	chr1	6265367	6Mb	both	Cg1g009290	98kb	Cg1g009300	-93kb	Cg1g009310	-91kb	Cg1g009320	-84kb	Cg1g009330	-84kb	Cg1g009340	-73kb	Cg1g009350	-66kb	Cg1g009360	-49kb	Cg1g009370	-39kb	Cg1g009380	-32kb	Cg1g009390	-30kb	Cg1g009400	-24kb	Cg1g009410	-22kb	Cg1g009420	-2kb	Cg1g009430	3kb	Cg1g009440	4kb	Cg1g009450	6kb	Cg1g009460	22kb	Cg1g009470	25kb	Cg1g009480	59kb	Cg1g009490	70kb
cmp0220	Unknown	Unknown	chr1:6354793	chr1	6354793	6Mb	EMMAX	Cg1g009420	-92kb	Cg1g009430	-85kb	Cg1g009440	-83kb	Cg1g009450	-73kb	Cg1g009460	-65kb	Cg1g009470	-62kb	Cg1g009480	-27kb	Cg1g009490	-17kb	Cg1g009500	-7kb	Cg1g009510	0kb	Cg1g009520	3kb	Cg1g009530	6kb	Cg1g009540	23kb	Cg1g009550	28kb	Cg1g009560	43kb	Cg1g009570	50kb	Cg1g009580	56kb	Cg1g009590	60kb	Cg1g009600	64kb	Cg1g009610	68kb	Cg1g009620	78kb
cmp0700	(+)-threo-9,10-Dihydroxystearic acid	Others	chr1:6483849	chr1	6483849	6Mb	both	Cg1g009550	95kb	Cg1g009560	-79kb	Cg1g009570	-75kb	Cg1g009580	-72kb	Cg1g009590	-65kb	Cg1g009600	-62kb	Cg1g009610	-54kb	Cg1g009620	-48kb	Cg1g009630	-30kb	Cg1g009640	-22kb	Cg1g009650	-15kb	Cg1g009660	-9kb	Cg1g009670	-6kb	Cg1g009680	0kb	Cg1g009690	7kb	Cg1g009700	17kb	Cg1g009710	30kb	Cg1g009720	38kb	Cg1g009730	42kb	Cg1g009740	48kb	Cg1g009750	52kb
cmn0621	Kaempferol-7-O-neohesperidoside	Flavonoid	chr1:6484143	chr1	6484143	6Mb	EMMAX	Cg1g009550	95kb	Cg1g009560	-79kb	Cg1g009570	-75kb	Cg1g009580	-72kb	Cg1g009590	-65kb	Cg1g009600	-62kb	Cg1g009610	-54kb	Cg1g009620	-49kb	Cg1g009630	-30kb	Cg1g009640	-22kb	Cg1g009650	-15kb	Cg1g009660	-9kb	Cg1g009670	-6kb	Cg1g009680	0kb	Cg1g009690	6kb	Cg1g009700	17kb	Cg1g009710	29kb	Cg1g009720	38kb	Cg1g009730	42kb	Cg1g009740	48kb	Cg1g009750	51kb
cmp0238	Unknown	Unknown	chr1:6484143	chr1	6484143	6Mb	EMMAX	Cg1g009550	95kb	Cg1g009560	-79kb	Cg1g009570	-75kb	Cg1g009580	-72kb	Cg1g009590	-65kb	Cg1g009600	-62kb	Cg1g009610	-54kb	Cg1g009620	-49kb	Cg1g009630	-30kb	Cg1g009640	-22kb	Cg1g009650	-15kb	Cg1g009660	-9kb	Cg1g009670	-6kb	Cg1g009680	0kb	Cg1g009690	6kb	Cg1g009700	17kb	Cg1g009710	29kb	Cg1g009720	38kb	Cg1g009730	42kb	Cg1g009740	48kb	Cg1g009750	51kb
cmp0539	Poncirin	Flavonoid	chr1:6484143	chr1	6484143	6Mb	EMMAX	Cg1g009550	95kb	Cg1g009560	-79kb	Cg1g009570	-75kb	Cg1g009580	-72kb	Cg1g009590	-65kb	Cg1g009600	-62kb	Cg1g009610	-54kb	Cg1g009620	-49kb	Cg1g009630	-30kb	Cg1g009640	-22kb	Cg1g009650	-15kb	Cg1g009660	-9kb	Cg1g009670	-6kb	Cg1g009680	0kb	Cg1g009690	6kb	Cg1g009700	17kb	Cg1g009710	29kb	Cg1g009720	38kb	Cg1g009730	42kb	Cg1g009740	48kb	Cg1g009750	51kb
cmp0543	Didymin	Flavonoid	chr1:6484143	chr1	6484143	6Mb	both	Cg1g009550	95kb	Cg1g009560	-79kb	Cg1g009570	-75kb	Cg1g009580	-72kb	Cg1g009590	-65kb	Cg1g009600	-62kb	Cg1g009610	-54kb	Cg1g009620	-49kb	Cg1g009630	-30kb	Cg1g009640	-22kb	Cg1g009650	-15kb	Cg1g009660	-9kb	Cg1g009670	-6kb	Cg1g009680	0kb	Cg1g009690	6kb	Cg1g009700	17kb	Cg1g009710	29kb	Cg1g009720	38kb	Cg1g009730	42kb	Cg1g009740	48kb	Cg1g009750	51kb
cmp0544	Poncirin	Flavonoid	chr1:6484143	chr1	6484143	6Mb	EMMAX	Cg1g009550	95kb	Cg1g009560	-79kb	Cg1g009570	-75kb	Cg1g009580	-72kb	Cg1g009590	-65kb	Cg1g009600	-62kb	Cg1g009610	-54kb	Cg1g009620	-49kb	Cg1g009630	-30kb	Cg1g009640	-22kb	Cg1g009650	-15kb	Cg1g009660	-9kb	Cg1g009670	-6kb	Cg1g009680	0kb	Cg1g009690	6kb	Cg1g009700	17kb	Cg1g009710	29kb	Cg1g009720	38kb	Cg1g009730	42kb	Cg1g009740	48kb	Cg1g009750	51kb
cmp0615	Unknown	Unknown	chr1:6484143	chr1	6484143	6Mb	EMMAX	Cg1g009550	95kb	Cg1g009560	-79kb	Cg1g009570	-75kb	Cg1g009580	-72kb	Cg1g009590	-65kb	Cg1g009600	-62kb	Cg1g009610	-54kb	Cg1g009620	-49kb	Cg1g009630	-30kb	Cg1g009640	-22kb	Cg1g009650	-15kb	Cg1g009660	-9kb	Cg1g009670	-6kb	Cg1g009680	0kb	Cg1g009690	6kb	Cg1g009700	17kb	Cg1g009710	29kb	Cg1g009720	38kb	Cg1g009730	42kb	Cg1g009740	48kb	Cg1g009750	51kb
cmp0906	Luteolin 7-O-glucoside	Flavonoid	chr1:6484143	chr1	6484143	6Mb	EMMAX	Cg1g009550	95kb	Cg1g009560	-79kb	Cg1g009570	-75kb	Cg1g009580	-72kb	Cg1g009590	-65kb	Cg1g009600	-62kb	Cg1g009610	-54kb	Cg1g009620	-49kb	Cg1g009630	-30kb	Cg1g009640	-22kb	Cg1g009650	-15kb	Cg1g009660	-9kb	Cg1g009670	-6kb	Cg1g009680	0kb	Cg1g009690	6kb	Cg1g009700	17kb	Cg1g009710	29kb	Cg1g009720	38kb	Cg1g009730	42kb	Cg1g009740	48kb	Cg1g009750	51kb
cmp0977	Luteolin	Flavonoid	chr1:6484143	chr1	6484143	6Mb	EMMAX	Cg1g009550	95kb	Cg1g009560	-79kb	Cg1g009570	-75kb	Cg1g009580	-72kb	Cg1g009590	-65kb	Cg1g009600	-62kb	Cg1g009610	-54kb	Cg1g009620	-49kb	Cg1g009630	-30kb	Cg1g009640	-22kb	Cg1g009650	-15kb	Cg1g009660	-9kb	Cg1g009670	-6kb	Cg1g009680	0kb	Cg1g009690	6kb	Cg1g009700	17kb	Cg1g009710	29kb	Cg1g009720	38kb	Cg1g009730	42kb	Cg1g009740	48kb	Cg1g009750	51kb
cmp0145	Unknown	Unknown	chr1:6501868	chr1	6501868	6Mb	EMMAX	Cg1g009560	97kb	Cg1g009570	-93kb	Cg1g009580	-90kb	Cg1g009590	-83kb	Cg1g009600	-80kb	Cg1g009610	-72kb	Cg1g009620	-66kb	Cg1g009630	-48kb	Cg1g009640	-40kb	Cg1g009650	-33kb	Cg1g009660	-27kb	Cg1g009670	-24kb	Cg1g009680	-17kb	Cg1g009690	-10kb	Cg1g009700	0kb	Cg1g009710	12kb	Cg1g009720	20kb	Cg1g009730	24kb	Cg1g009740	30kb	Cg1g009750	34kb	Cg1g009760	36kb
cmn0621	Kaempferol-7-O-neohesperidoside	Flavonoid	chr1:6582142	chr1	6582142	6Mb	EMMAX	Cg1g009680	97kb	Cg1g009690	-90kb	Cg1g009700	-73kb	Cg1g009710	-60kb	Cg1g009720	-55kb	Cg1g009730	-50kb	Cg1g009740	-47kb	Cg1g009750	-45kb	Cg1g009760	-40kb	Cg1g009770	-27kb	Cg1g009780	-17kb	Cg1g009790	-6kb	Cg1g009800	4kb	Cg1g009810	11kb	Cg1g009820	16kb	Cg1g009830	19kb	Cg1g009840	20kb	Cg1g009850	26kb	Cg1g009860	38kb	Cg1g009870	42kb	Cg1g009880	48kb
cmp0238	Unknown	Unknown	chr1:6582142	chr1	6582142	6Mb	EMMAX	Cg1g009680	97kb	Cg1g009690	-90kb	Cg1g009700	-73kb	Cg1g009710	-60kb	Cg1g009720	-55kb	Cg1g009730	-50kb	Cg1g009740	-47kb	Cg1g009750	-45kb	Cg1g009760	-40kb	Cg1g009770	-27kb	Cg1g009780	-17kb	Cg1g009790	-6kb	Cg1g009800	4kb	Cg1g009810	11kb	Cg1g009820	16kb	Cg1g009830	19kb	Cg1g009840	20kb	Cg1g009850	26kb	Cg1g009860	38kb	Cg1g009870	42kb	Cg1g009880	48kb
cmp0539	Poncirin	Flavonoid	chr1:6582142	chr1	6582142	6Mb	EMMAX	Cg1g009680	97kb	Cg1g009690	-90kb	Cg1g009700	-73kb	Cg1g009710	-60kb	Cg1g009720	-55kb	Cg1g009730	-50kb	Cg1g009740	-47kb	Cg1g009750	-45kb	Cg1g009760	-40kb	Cg1g009770	-27kb	Cg1g009780	-17kb	Cg1g009790	-6kb	Cg1g009800	4kb	Cg1g009810	11kb	Cg1g009820	16kb	Cg1g009830	19kb	Cg1g009840	20kb	Cg1g009850	26kb	Cg1g009860	38kb	Cg1g009870	42kb	Cg1g009880	48kb
cmp0543	Didymin	Flavonoid	chr1:6582142	chr1	6582142	6Mb	EMMAX	Cg1g009680	97kb	Cg1g009690	-90kb	Cg1g009700	-73kb	Cg1g009710	-60kb	Cg1g009720	-55kb	Cg1g009730	-50kb	Cg1g009740	-47kb	Cg1g009750	-45kb	Cg1g009760	-40kb	Cg1g009770	-27kb	Cg1g009780	-17kb	Cg1g009790	-6kb	Cg1g009800	4kb	Cg1g009810	11kb	Cg1g009820	16kb	Cg1g009830	19kb	Cg1g009840	20kb	Cg1g009850	26kb	Cg1g009860	38kb	Cg1g009870	42kb	Cg1g009880	48kb
cmp0544	Poncirin	Flavonoid	chr1:6582142	chr1	6582142	6Mb	EMMAX	Cg1g009680	97kb	Cg1g009690	-90kb	Cg1g009700	-73kb	Cg1g009710	-60kb	Cg1g009720	-55kb	Cg1g009730	-50kb	Cg1g009740	-47kb	Cg1g009750	-45kb	Cg1g009760	-40kb	Cg1g009770	-27kb	Cg1g009780	-17kb	Cg1g009790	-6kb	Cg1g009800	4kb	Cg1g009810	11kb	Cg1g009820	16kb	Cg1g009830	19kb	Cg1g009840	20kb	Cg1g009850	26kb	Cg1g009860	38kb	Cg1g009870	42kb	Cg1g009880	48kb
cmp0615	Unknown	Unknown	chr1:6582142	chr1	6582142	6Mb	EMMAX	Cg1g009680	97kb	Cg1g009690	-90kb	Cg1g009700	-73kb	Cg1g009710	-60kb	Cg1g009720	-55kb	Cg1g009730	-50kb	Cg1g009740	-47kb	Cg1g009750	-45kb	Cg1g009760	-40kb	Cg1g009770	-27kb	Cg1g009780	-17kb	Cg1g009790	-6kb	Cg1g009800	4kb	Cg1g009810	11kb	Cg1g009820	16kb	Cg1g009830	19kb	Cg1g009840	20kb	Cg1g009850	26kb	Cg1g009860	38kb	Cg1g009870	42kb	Cg1g009880	48kb
cmp0906	Luteolin 7-O-glucoside	Flavonoid	chr1:6582142	chr1	6582142	6Mb	EMMAX	Cg1g009680	97kb	Cg1g009690	-90kb	Cg1g009700	-73kb	Cg1g009710	-60kb	Cg1g009720	-55kb	Cg1g009730	-50kb	Cg1g009740	-47kb	Cg1g009750	-45kb	Cg1g009760	-40kb	Cg1g009770	-27kb	Cg1g009780	-17kb	Cg1g009790	-6kb	Cg1g009800	4kb	Cg1g009810	11kb	Cg1g009820	16kb	Cg1g009830	19kb	Cg1g009840	20kb	Cg1g009850	26kb	Cg1g009860	38kb	Cg1g009870	42kb	Cg1g009880	48kb
cmp0977	Luteolin	Flavonoid	chr1:6582142	chr1	6582142	6Mb	EMMAX	Cg1g009680	97kb	Cg1g009690	-90kb	Cg1g009700	-73kb	Cg1g009710	-60kb	Cg1g009720	-55kb	Cg1g009730	-50kb	Cg1g009740	-47kb	Cg1g009750	-45kb	Cg1g009760	-40kb	Cg1g009770	-27kb	Cg1g009780	-17kb	Cg1g009790	-6kb	Cg1g009800	4kb	Cg1g009810	11kb	Cg1g009820	16kb	Cg1g009830	19kb	Cg1g009840	20kb	Cg1g009850	26kb	Cg1g009860	38kb	Cg1g009870	42kb	Cg1g009880	48kb
cmp0235	Unknown	Unknown	chr1:6660889	chr1	6660889	6Mb	FaST-LMM	Cg1g009780	95kb	Cg1g009790	-85kb	Cg1g009800	-67kb	Cg1g009810	-65kb	Cg1g009820	-59kb	Cg1g009830	-58kb	Cg1g009840	-56kb	Cg1g009850	-46kb	Cg1g009860	-38kb	Cg1g009870	-29kb	Cg1g009880	-26kb	Cg1g009890	-13kb	Cg1g009900	-10kb	Cg1g009910	-1kb	Cg1g009920	2kb	Cg1g009930	6kb	Cg1g009940	12kb	Cg1g009950	22kb	Cg1g009960	42kb	Cg1g009970	47kb	Cg1g009980	49kb
cmp0873	C-hexosyl-chrysin O-feruloylhexoside	Flavonoid	chr1:6669396	chr1	6669396	6Mb	EMMAX	Cg1g009790	-93kb	Cg1g009800	-76kb	Cg1g009810	-74kb	Cg1g009820	-68kb	Cg1g009830	-66kb	Cg1g009840	-65kb	Cg1g009850	-54kb	Cg1g009860	-47kb	Cg1g009870	-38kb	Cg1g009880	-34kb	Cg1g009890	-22kb	Cg1g009900	-19kb	Cg1g009910	-9kb	Cg1g009920	-2kb	Cg1g009930	1kb	Cg1g009940	3kb	Cg1g009950	14kb	Cg1g009960	34kb	Cg1g009970	39kb	Cg1g009980	41kb	Cg1g009990	41kb
cmp0975	Quercetin O-malonylhexoside	Flavonoid	chr1:6692948	chr1	6692948	6Mb	FaST-LMM	Cg1g009800	99kb	Cg1g009810	-97kb	Cg1g009820	-91kb	Cg1g009830	-90kb	Cg1g009840	-88kb	Cg1g009850	-78kb	Cg1g009860	-71kb	Cg1g009870	-61kb	Cg1g009880	-58kb	Cg1g009890	-45kb	Cg1g009900	-42kb	Cg1g009910	-33kb	Cg1g009920	-25kb	Cg1g009930	-22kb	Cg1g009940	-18kb	Cg1g009950	-1kb	Cg1g009960	10kb	Cg1g009970	15kb	Cg1g009980	17kb	Cg1g009990	18kb	Cg1g010000	28kb
cmp0207	Unknown	Unknown	chr1:6795528	chr1	6795528	6Mb	EMMAX	Cg1g009960	-91kb	Cg1g009970	-85kb	Cg1g009980	-84kb	Cg1g009990	-83kb	Cg1g010000	-67kb	Cg1g010010	-63kb	Cg1g010020	-61kb	Cg1g010030	-56kb	Cg1g010040	-51kb	Cg1g010050	-48kb	Cg1g010060	-44kb	Cg1g010070	-38kb	Cg1g010080	-35kb	Cg1g010090	-27kb	Cg1g010100	-23kb	Cg1g010110	-17kb	Cg1g010120	-14kb	Cg1g010130	-2kb	Cg1g010140	-2kb	Cg1g010150	5kb	Cg1g010160	8kb
cmp0656	Unknown	Unknown	chr1:6826524	chr1	6826524	6Mb	FaST-LMM	Cg1g010000	98kb	Cg1g010010	-94kb	Cg1g010020	-92kb	Cg1g010030	-87kb	Cg1g010040	-82kb	Cg1g010050	-79kb	Cg1g010060	-75kb	Cg1g010070	-69kb	Cg1g010080	-66kb	Cg1g010090	-58kb	Cg1g010100	-54kb	Cg1g010110	-48kb	Cg1g010120	-45kb	Cg1g010130	-33kb	Cg1g010140	-27kb	Cg1g010150	-23kb	Cg1g010160	-10kb	Cg1g010170	3kb	Cg1g010180	4kb	Cg1g010190	27kb	Cg1g010200	30kb
cmp0206	Unknown	Unknown	chr1:6887058	chr1	6887058	6Mb	EMMAX	Cg1g010130	-93kb	Cg1g010140	-87kb	Cg1g010150	-84kb	Cg1g010160	-70kb	Cg1g010170	-57kb	Cg1g010180	-33kb	Cg1g010190	-30kb	Cg1g010200	-25kb	Cg1g010210	-20kb	Cg1g010220	-15kb	Cg1g010230	-12kb	Cg1g010240	-5kb	Cg1g010250	2kb	Cg1g010260	3kb	Cg1g010270	10kb	Cg1g010280	16kb	Cg1g010290	22kb	Cg1g010300	35kb	Cg1g010310	49kb	Cg1g010320	52kb	Cg1g010330	59kb
cmp0718	iP9G	Nucleic acid derivative	chr1:6887058	chr1	6887058	6Mb	EMMAX	Cg1g010130	-93kb	Cg1g010140	-87kb	Cg1g010150	-84kb	Cg1g010160	-70kb	Cg1g010170	-57kb	Cg1g010180	-33kb	Cg1g010190	-30kb	Cg1g010200	-25kb	Cg1g010210	-20kb	Cg1g010220	-15kb	Cg1g010230	-12kb	Cg1g010240	-5kb	Cg1g010250	2kb	Cg1g010260	3kb	Cg1g010270	10kb	Cg1g010280	16kb	Cg1g010290	22kb	Cg1g010300	35kb	Cg1g010310	49kb	Cg1g010320	52kb	Cg1g010330	59kb
cmp0975	Quercetin O-malonylhexoside	Flavonoid	chr1:6905283	chr1	6905283	6Mb	EMMAX	Cg1g010160	88kb	Cg1g010170	-75kb	Cg1g010180	-52kb	Cg1g010190	-48kb	Cg1g010200	-44kb	Cg1g010210	-38kb	Cg1g010220	-34kb	Cg1g010230	-30kb	Cg1g010240	-23kb	Cg1g010250	-15kb	Cg1g010260	-8kb	Cg1g010270	-6kb	Cg1g010280	-1kb	Cg1g010290	4kb	Cg1g010300	17kb	Cg1g010310	30kb	Cg1g010320	34kb	Cg1g010330	41kb	Cg1g010340	41kb	Cg1g010350	48kb	Cg1g010360	62kb
cmp0494	Unknown	Unknown	chr1:6924800	chr1	6924800	6Mb	FaST-LMM	Cg1g010170	95kb	Cg1g010180	-71kb	Cg1g010190	-68kb	Cg1g010200	-63kb	Cg1g010210	-58kb	Cg1g010220	-53kb	Cg1g010230	-50kb	Cg1g010240	-42kb	Cg1g010250	-35kb	Cg1g010260	-28kb	Cg1g010270	-26kb	Cg1g010280	-16kb	Cg1g010290	-8kb	Cg1g010300	0kb	Cg1g010310	11kb	Cg1g010320	14kb	Cg1g010330	21kb	Cg1g010340	21kb	Cg1g010350	28kb	Cg1g010360	42kb	Cg1g010370	47kb
cmp0569	Melitidin	Flavonoid	chr1:6935590	chr1	6935590	6Mb	EMMAX	Cg1g010180	82kb	Cg1g010190	-79kb	Cg1g010200	-74kb	Cg1g010210	-69kb	Cg1g010220	-64kb	Cg1g010230	-60kb	Cg1g010240	-53kb	Cg1g010250	-46kb	Cg1g010260	-39kb	Cg1g010270	-37kb	Cg1g010280	-27kb	Cg1g010290	-19kb	Cg1g010300	-11kb	Cg1g010310	0kb	Cg1g010320	3kb	Cg1g010330	11kb	Cg1g010340	11kb	Cg1g010350	17kb	Cg1g010360	31kb	Cg1g010370	36kb	Cg1g010380	41kb
cmp0371	Unknown	Unknown	chr1:6984959	chr1	6984959	6Mb	EMMAX	Cg1g010250	95kb	Cg1g010260	-88kb	Cg1g010270	-86kb	Cg1g010280	-76kb	Cg1g010290	-68kb	Cg1g010300	-61kb	Cg1g010310	-48kb	Cg1g010320	-43kb	Cg1g010330	-35kb	Cg1g010340	-31kb	Cg1g010350	-26kb	Cg1g010360	-14kb	Cg1g010370	-10kb	Cg1g010380	-6kb	Cg1g010390	3kb	Cg1g010400	13kb	Cg1g010410	26kb	Cg1g010420	38kb	Cg1g010430	42kb	Cg1g010440	47kb	Cg1g010450	50kb
cmp0789	Chrysoeriol O-malonylhexoside	Flavonoid	chr1:6994110	chr1	6994110	6Mb	EMMAX	Cg1g010260	97kb	Cg1g010270	-95kb	Cg1g010280	-85kb	Cg1g010290	-78kb	Cg1g010300	-70kb	Cg1g010310	-57kb	Cg1g010320	-52kb	Cg1g010330	-44kb	Cg1g010340	-41kb	Cg1g010350	-35kb	Cg1g010360	-23kb	Cg1g010370	-19kb	Cg1g010380	-15kb	Cg1g010390	0kb	Cg1g010400	4kb	Cg1g010410	17kb	Cg1g010420	29kb	Cg1g010430	33kb	Cg1g010440	37kb	Cg1g010450	41kb	Cg1g010460	50kb
cmp0140	Unknown	Unknown	chr1:7022772	chr1	7022772	7Mb	both	Cg1g010300	98kb	Cg1g010310	-86kb	Cg1g010320	-81kb	Cg1g010330	-73kb	Cg1g010340	-69kb	Cg1g010350	-63kb	Cg1g010360	-52kb	Cg1g010370	-48kb	Cg1g010380	-44kb	Cg1g010390	-29kb	Cg1g010400	-11kb	Cg1g010410	-5kb	Cg1g010420	0kb	Cg1g010430	4kb	Cg1g010440	9kb	Cg1g010450	12kb	Cg1g010460	21kb	Cg1g010470	27kb	Cg1g010480	39kb	Cg1g010490	46kb	Cg1g010500	57kb
cmp0573	Kaempferol-3-O-rhamnosylhexoside-7-O-rhamnoside	Flavonoid	chr1:7022888	chr1	7022888	7Mb	EMMAX	Cg1g010300	98kb	Cg1g010310	-86kb	Cg1g010320	-81kb	Cg1g010330	-73kb	Cg1g010340	-69kb	Cg1g010350	-64kb	Cg1g010360	-52kb	Cg1g010370	-48kb	Cg1g010380	-44kb	Cg1g010390	-29kb	Cg1g010400	-12kb	Cg1g010410	-5kb	Cg1g010420	0kb	Cg1g010430	4kb	Cg1g010440	9kb	Cg1g010450	12kb	Cg1g010460	21kb	Cg1g010470	27kb	Cg1g010480	39kb	Cg1g010490	46kb	Cg1g010500	57kb
cmp0966	Kaempferol 3-O-glucoside-2‘-O-rhamnoside	Flavonoid	chr1:7022888	chr1	7022888	7Mb	EMMAX	Cg1g010300	98kb	Cg1g010310	-86kb	Cg1g010320	-81kb	Cg1g010330	-73kb	Cg1g010340	-69kb	Cg1g010350	-64kb	Cg1g010360	-52kb	Cg1g010370	-48kb	Cg1g010380	-44kb	Cg1g010390	-29kb	Cg1g010400	-12kb	Cg1g010410	-5kb	Cg1g010420	0kb	Cg1g010430	4kb	Cg1g010440	9kb	Cg1g010450	12kb	Cg1g010460	21kb	Cg1g010470	27kb	Cg1g010480	39kb	Cg1g010490	46kb	Cg1g010500	57kb
cmp0082	Unknown	Unknown	chr1:7023137	chr1	7023137	7Mb	EMMAX	Cg1g010300	99kb	Cg1g010310	-86kb	Cg1g010320	-81kb	Cg1g010330	-73kb	Cg1g010340	-70kb	Cg1g010350	-64kb	Cg1g010360	-52kb	Cg1g010370	-48kb	Cg1g010380	-44kb	Cg1g010390	-29kb	Cg1g010400	-12kb	Cg1g010410	-6kb	Cg1g010420	0kb	Cg1g010430	4kb	Cg1g010440	8kb	Cg1g010450	12kb	Cg1g010460	21kb	Cg1g010470	27kb	Cg1g010480	38kb	Cg1g010490	46kb	Cg1g010500	56kb
cmp0985	N-Caffeoylputrescine	Polyamine	chr1:7028650	chr1	7028650	7Mb	EMMAX	Cg1g010310	-92kb	Cg1g010320	-87kb	Cg1g010330	-78kb	Cg1g010340	-75kb	Cg1g010350	-69kb	Cg1g010360	-58kb	Cg1g010370	-54kb	Cg1g010380	-50kb	Cg1g010390	-34kb	Cg1g010400	-17kb	Cg1g010410	-11kb	Cg1g010420	-2kb	Cg1g010430	0kb	Cg1g010440	3kb	Cg1g010450	7kb	Cg1g010460	15kb	Cg1g010470	21kb	Cg1g010480	33kb	Cg1g010490	40kb	Cg1g010500	51kb	Cg1g010510	53kb
cmp0908	Luteolin O-rahmnosyl-O-rutinoside	Flavonoid	chr1:7038401	chr1	7038401	7Mb	EMMAX	Cg1g010320	-97kb	Cg1g010330	-88kb	Cg1g010340	-85kb	Cg1g010350	-79kb	Cg1g010360	-68kb	Cg1g010370	-64kb	Cg1g010380	-60kb	Cg1g010390	-44kb	Cg1g010400	-27kb	Cg1g010410	-21kb	Cg1g010420	-12kb	Cg1g010430	-10kb	Cg1g010440	-6kb	Cg1g010450	0kb	Cg1g010460	6kb	Cg1g010470	11kb	Cg1g010480	23kb	Cg1g010490	31kb	Cg1g010500	41kb	Cg1g010510	43kb	Cg1g010520	47kb
cmp0436	(-)-Norepinephrine N-hexoside	Others	chr1:7065054	chr1	7065054	7Mb	FaST-LMM	Cg1g010360	-94kb	Cg1g010370	-90kb	Cg1g010380	-86kb	Cg1g010390	-71kb	Cg1g010400	-54kb	Cg1g010410	-48kb	Cg1g010420	-38kb	Cg1g010430	-36kb	Cg1g010440	-32kb	Cg1g010450	-25kb	Cg1g010460	-18kb	Cg1g010470	-13kb	Cg1g010480	-1kb	Cg1g010490	4kb	Cg1g010500	14kb	Cg1g010510	16kb	Cg1g010520	20kb	Cg1g010530	25kb	Cg1g010540	26kb	Cg1g010550	26kb	Cg1g010560	37kb
cmn0206	3-O-Feruloylquinic acid	Polyphenol	chr1:7079860	chr1	7079860	7Mb	FaST-LMM	Cg1g010390	-86kb	Cg1g010400	-69kb	Cg1g010410	-62kb	Cg1g010420	-53kb	Cg1g010430	-51kb	Cg1g010440	-47kb	Cg1g010450	-40kb	Cg1g010460	-33kb	Cg1g010470	-27kb	Cg1g010480	-16kb	Cg1g010490	-6kb	Cg1g010500	0kb	Cg1g010510	1kb	Cg1g010520	5kb	Cg1g010530	10kb	Cg1g010540	11kb	Cg1g010550	11kb	Cg1g010560	22kb	Cg1g010570	32kb	Cg1g010580	36kb	Cg1g010590	38kb
cmp0593	Unknown	Unknown	chr1:7203665	chr1	7203665	7Mb	EMMAX	Cg1g010560	94kb	Cg1g010570	-89kb	Cg1g010580	-85kb	Cg1g010590	-81kb	Cg1g010600	-74kb	Cg1g010610	-70kb	Cg1g010620	-65kb	Cg1g010630	-60kb	Cg1g010640	-51kb	Cg1g010650	-41kb	Cg1g010660	-32kb	Cg1g010670	-18kb	Cg1g010680	-14kb	Cg1g010690	-11kb	Cg1g010700	-5kb	Cg1g010710	-2kb	Cg1g010720	0kb	Cg1g010730	7kb	Cg1g010740	15kb	Cg1g010750	21kb	Cg1g010760	29kb
cmn0621	Kaempferol-7-O-neohesperidoside	Flavonoid	chr1:7254491	chr1	7254491	7Mb	both	Cg1g010650	-92kb	Cg1g010660	-83kb	Cg1g010670	-69kb	Cg1g010680	-65kb	Cg1g010690	-61kb	Cg1g010700	-56kb	Cg1g010710	-52kb	Cg1g010720	-46kb	Cg1g010730	-42kb	Cg1g010740	-29kb	Cg1g010750	-24kb	Cg1g010760	-13kb	Cg1g010770	-4kb	Cg1g010780	-1kb	Cg1g010790	0kb	Cg1g010800	4kb	Cg1g010810	9kb	Cg1g010820	18kb	Cg1g010830	21kb	Cg1g010840	26kb	Cg1g010850	37kb
cmp0238	Unknown	Unknown	chr1:7254491	chr1	7254491	7Mb	both	Cg1g010650	-92kb	Cg1g010660	-83kb	Cg1g010670	-69kb	Cg1g010680	-65kb	Cg1g010690	-61kb	Cg1g010700	-56kb	Cg1g010710	-52kb	Cg1g010720	-46kb	Cg1g010730	-42kb	Cg1g010740	-29kb	Cg1g010750	-24kb	Cg1g010760	-13kb	Cg1g010770	-4kb	Cg1g010780	-1kb	Cg1g010790	0kb	Cg1g010800	4kb	Cg1g010810	9kb	Cg1g010820	18kb	Cg1g010830	21kb	Cg1g010840	26kb	Cg1g010850	37kb
cmp0539	Poncirin	Flavonoid	chr1:7254491	chr1	7254491	7Mb	both	Cg1g010650	-92kb	Cg1g010660	-83kb	Cg1g010670	-69kb	Cg1g010680	-65kb	Cg1g010690	-61kb	Cg1g010700	-56kb	Cg1g010710	-52kb	Cg1g010720	-46kb	Cg1g010730	-42kb	Cg1g010740	-29kb	Cg1g010750	-24kb	Cg1g010760	-13kb	Cg1g010770	-4kb	Cg1g010780	-1kb	Cg1g010790	0kb	Cg1g010800	4kb	Cg1g010810	9kb	Cg1g010820	18kb	Cg1g010830	21kb	Cg1g010840	26kb	Cg1g010850	37kb
cmp0543	Didymin	Flavonoid	chr1:7254491	chr1	7254491	7Mb	both	Cg1g010650	-92kb	Cg1g010660	-83kb	Cg1g010670	-69kb	Cg1g010680	-65kb	Cg1g010690	-61kb	Cg1g010700	-56kb	Cg1g010710	-52kb	Cg1g010720	-46kb	Cg1g010730	-42kb	Cg1g010740	-29kb	Cg1g010750	-24kb	Cg1g010760	-13kb	Cg1g010770	-4kb	Cg1g010780	-1kb	Cg1g010790	0kb	Cg1g010800	4kb	Cg1g010810	9kb	Cg1g010820	18kb	Cg1g010830	21kb	Cg1g010840	26kb	Cg1g010850	37kb
cmp0544	Poncirin	Flavonoid	chr1:7254491	chr1	7254491	7Mb	both	Cg1g010650	-92kb	Cg1g010660	-83kb	Cg1g010670	-69kb	Cg1g010680	-65kb	Cg1g010690	-61kb	Cg1g010700	-56kb	Cg1g010710	-52kb	Cg1g010720	-46kb	Cg1g010730	-42kb	Cg1g010740	-29kb	Cg1g010750	-24kb	Cg1g010760	-13kb	Cg1g010770	-4kb	Cg1g010780	-1kb	Cg1g010790	0kb	Cg1g010800	4kb	Cg1g010810	9kb	Cg1g010820	18kb	Cg1g010830	21kb	Cg1g010840	26kb	Cg1g010850	37kb
cmp0575	Brutieridin	Flavonoid	chr1:7254491	chr1	7254491	7Mb	EMMAX	Cg1g010650	-92kb	Cg1g010660	-83kb	Cg1g010670	-69kb	Cg1g010680	-65kb	Cg1g010690	-61kb	Cg1g010700	-56kb	Cg1g010710	-52kb	Cg1g010720	-46kb	Cg1g010730	-42kb	Cg1g010740	-29kb	Cg1g010750	-24kb	Cg1g010760	-13kb	Cg1g010770	-4kb	Cg1g010780	-1kb	Cg1g010790	0kb	Cg1g010800	4kb	Cg1g010810	9kb	Cg1g010820	18kb	Cg1g010830	21kb	Cg1g010840	26kb	Cg1g010850	37kb
cmp0615	Unknown	Unknown	chr1:7254491	chr1	7254491	7Mb	both	Cg1g010650	-92kb	Cg1g010660	-83kb	Cg1g010670	-69kb	Cg1g010680	-65kb	Cg1g010690	-61kb	Cg1g010700	-56kb	Cg1g010710	-52kb	Cg1g010720	-46kb	Cg1g010730	-42kb	Cg1g010740	-29kb	Cg1g010750	-24kb	Cg1g010760	-13kb	Cg1g010770	-4kb	Cg1g010780	-1kb	Cg1g010790	0kb	Cg1g010800	4kb	Cg1g010810	9kb	Cg1g010820	18kb	Cg1g010830	21kb	Cg1g010840	26kb	Cg1g010850	37kb
cmp0906	Luteolin 7-O-glucoside	Flavonoid	chr1:7254491	chr1	7254491	7Mb	both	Cg1g010650	-92kb	Cg1g010660	-83kb	Cg1g010670	-69kb	Cg1g010680	-65kb	Cg1g010690	-61kb	Cg1g010700	-56kb	Cg1g010710	-52kb	Cg1g010720	-46kb	Cg1g010730	-42kb	Cg1g010740	-29kb	Cg1g010750	-24kb	Cg1g010760	-13kb	Cg1g010770	-4kb	Cg1g010780	-1kb	Cg1g010790	0kb	Cg1g010800	4kb	Cg1g010810	9kb	Cg1g010820	18kb	Cg1g010830	21kb	Cg1g010840	26kb	Cg1g010850	37kb
cmp0977	Luteolin	Flavonoid	chr1:7254491	chr1	7254491	7Mb	both	Cg1g010650	-92kb	Cg1g010660	-83kb	Cg1g010670	-69kb	Cg1g010680	-65kb	Cg1g010690	-61kb	Cg1g010700	-56kb	Cg1g010710	-52kb	Cg1g010720	-46kb	Cg1g010730	-42kb	Cg1g010740	-29kb	Cg1g010750	-24kb	Cg1g010760	-13kb	Cg1g010770	-4kb	Cg1g010780	-1kb	Cg1g010790	0kb	Cg1g010800	4kb	Cg1g010810	9kb	Cg1g010820	18kb	Cg1g010830	21kb	Cg1g010840	26kb	Cg1g010850	37kb
cmp0593	Unknown	Unknown	chr1:7267119	chr1	7267119	7Mb	FaST-LMM	Cg1g010660	95kb	Cg1g010670	-81kb	Cg1g010680	-77kb	Cg1g010690	-74kb	Cg1g010700	-69kb	Cg1g010710	-65kb	Cg1g010720	-59kb	Cg1g010730	-54kb	Cg1g010740	-42kb	Cg1g010750	-37kb	Cg1g010760	-26kb	Cg1g010770	-17kb	Cg1g010780	-13kb	Cg1g010790	-9kb	Cg1g010800	-5kb	Cg1g010810	0kb	Cg1g010820	6kb	Cg1g010830	9kb	Cg1g010840	13kb	Cg1g010850	24kb	Cg1g010860	29kb
cmp0371	Unknown	Unknown	chr1:7390946	chr1	7390946	7Mb	both	Cg1g010850	-94kb	Cg1g010860	-91kb	Cg1g010870	-90kb	Cg1g010880	-76kb	Cg1g010890	-66kb	Cg1g010900	-61kb	Cg1g010910	-30kb	Cg1g010920	-17kb	Cg1g010930	0kb	Cg1g010940	11kb	Cg1g010950	17kb	Cg1g010960	29kb	Cg1g010970	38kb	Cg1g010980	45kb	Cg1g010990	51kb	Cg1g011000	58kb	Cg1g011010	60kb	Cg1g011020	63kb	Cg1g011030	65kb	Cg1g011040	72kb	Cg1g011050	77kb
cmp0581	Unknown	Unknown	chr1:7390946	chr1	7390946	7Mb	EMMAX	Cg1g010850	-94kb	Cg1g010860	-91kb	Cg1g010870	-90kb	Cg1g010880	-76kb	Cg1g010890	-66kb	Cg1g010900	-61kb	Cg1g010910	-30kb	Cg1g010920	-17kb	Cg1g010930	0kb	Cg1g010940	11kb	Cg1g010950	17kb	Cg1g010960	29kb	Cg1g010970	38kb	Cg1g010980	45kb	Cg1g010990	51kb	Cg1g011000	58kb	Cg1g011010	60kb	Cg1g011020	63kb	Cg1g011030	65kb	Cg1g011040	72kb	Cg1g011050	77kb
cmp0974	Limocitrin O-hexoside	Flavonoid	chr1:7391688	chr1	7391688	7Mb	EMMAX	Cg1g010850	-95kb	Cg1g010860	-91kb	Cg1g010870	-91kb	Cg1g010880	-77kb	Cg1g010890	-67kb	Cg1g010900	-62kb	Cg1g010910	-30kb	Cg1g010920	-18kb	Cg1g010930	0kb	Cg1g010940	10kb	Cg1g010950	16kb	Cg1g010960	28kb	Cg1g010970	37kb	Cg1g010980	44kb	Cg1g010990	51kb	Cg1g011000	58kb	Cg1g011010	59kb	Cg1g011020	62kb	Cg1g011030	64kb	Cg1g011040	72kb	Cg1g011050	76kb
cmp0911	N2, N2-Dimethyguanosine	Nucleic acid	chr1:7415319	chr1	7415319	7Mb	both	Cg1g010890	-91kb	Cg1g010900	-85kb	Cg1g010910	-54kb	Cg1g010920	-41kb	Cg1g010930	-22kb	Cg1g010940	-12kb	Cg1g010950	-4kb	Cg1g010960	4kb	Cg1g010970	13kb	Cg1g010980	21kb	Cg1g010990	27kb	Cg1g011000	34kb	Cg1g011010	35kb	Cg1g011020	39kb	Cg1g011030	41kb	Cg1g011040	48kb	Cg1g011050	52kb	Cg1g011060	63kb	Cg1g011070	70kb	Cg1g011080	72kb	Cg1g011090	76kb
cmn0626	Kaempferol 3-O-β-rutinoside	Flavonoid	chr1:8025984	chr1	8025984	8Mb	both	Cg1g011400	-87kb	Cg1g011410	-62kb	Cg1g011420	-29kb	Cg1g011430	-13kb	Cg1g011440	-1kb	Cg1g011450	14kb	Cg1g011460	17kb	Cg1g011470	59kb	Cg1g011480	74kb	Cg1g011490	94kb
cmp0874	Unknown	Unknown	chr1:8056863	chr1	8056863	8Mb	EMMAX	Cg1g011410	-92kb	Cg1g011420	-59kb	Cg1g011430	-44kb	Cg1g011440	-20kb	Cg1g011450	-16kb	Cg1g011460	-4kb	Cg1g011470	28kb	Cg1g011480	43kb	Cg1g011490	63kb	Cg1g011500	79kb	Cg1g011510	81kb	Cg1g011520	87kb	Cg1g011530	92kb
cmp0549	6-C-hexosyl-luteolin O-hexoside	Flavonoid	chr1:8061145	chr1	8061145	8Mb	EMMAX	Cg1g011410	97kb	Cg1g011420	-64kb	Cg1g011430	-48kb	Cg1g011440	-24kb	Cg1g011450	-20kb	Cg1g011460	-9kb	Cg1g011470	24kb	Cg1g011480	38kb	Cg1g011490	59kb	Cg1g011500	74kb	Cg1g011510	76kb	Cg1g011520	83kb	Cg1g011530	88kb
cmp0823	N6-Benzyladenine	Nucleic acid derivative	chr1:8072637	chr1	8072637	8Mb	FaST-LMM	Cg1g011420	-75kb	Cg1g011430	-59kb	Cg1g011440	-36kb	Cg1g011450	-31kb	Cg1g011460	-20kb	Cg1g011470	12kb	Cg1g011480	27kb	Cg1g011490	47kb	Cg1g011500	63kb	Cg1g011510	65kb	Cg1g011520	71kb	Cg1g011530	76kb	Cg1g011540	95kb
cmp0874	Unknown	Unknown	chr1:8076211	chr1	8076211	8Mb	FaST-LMM	Cg1g011420	-79kb	Cg1g011430	-63kb	Cg1g011440	-39kb	Cg1g011450	-35kb	Cg1g011460	-24kb	Cg1g011470	9kb	Cg1g011480	23kb	Cg1g011490	43kb	Cg1g011500	59kb	Cg1g011510	61kb	Cg1g011520	68kb	Cg1g011530	73kb	Cg1g011540	91kb
cmn0238	Sinapic acid-O-glucoside	Polyphenol	chr1:8077134	chr1	8077134	8Mb	EMMAX	Cg1g011420	-80kb	Cg1g011430	-64kb	Cg1g011440	-40kb	Cg1g011450	-36kb	Cg1g011460	-25kb	Cg1g011470	8kb	Cg1g011480	22kb	Cg1g011490	43kb	Cg1g011500	58kb	Cg1g011510	60kb	Cg1g011520	67kb	Cg1g011530	72kb	Cg1g011540	90kb
cmn0239	1-O-b-D-glucopyranosyl sinapate	Polyphenol	chr1:8077134	chr1	8077134	8Mb	EMMAX	Cg1g011420	-80kb	Cg1g011430	-64kb	Cg1g011440	-40kb	Cg1g011450	-36kb	Cg1g011460	-25kb	Cg1g011470	8kb	Cg1g011480	22kb	Cg1g011490	43kb	Cg1g011500	58kb	Cg1g011510	60kb	Cg1g011520	67kb	Cg1g011530	72kb	Cg1g011540	90kb
cmp0618	Unknown	Unknown	chr1:8089786	chr1	8089786	8Mb	EMMAX	Cg1g011420	-92kb	Cg1g011430	-76kb	Cg1g011440	-53kb	Cg1g011450	-49kb	Cg1g011460	-37kb	Cg1g011470	-1kb	Cg1g011480	10kb	Cg1g011490	30kb	Cg1g011500	46kb	Cg1g011510	48kb	Cg1g011520	54kb	Cg1g011530	59kb	Cg1g011540	78kb
cmp0962	Hesperetin 5-O-glucoside	Flavonoid	chr1:8089786	chr1	8089786	8Mb	EMMAX	Cg1g011420	-92kb	Cg1g011430	-76kb	Cg1g011440	-53kb	Cg1g011450	-49kb	Cg1g011460	-37kb	Cg1g011470	-1kb	Cg1g011480	10kb	Cg1g011490	30kb	Cg1g011500	46kb	Cg1g011510	48kb	Cg1g011520	54kb	Cg1g011530	59kb	Cg1g011540	78kb
cmp0972	Quercetin 5-O-hexoside	Flavonoid	chr1:8089786	chr1	8089786	8Mb	EMMAX	Cg1g011420	-92kb	Cg1g011430	-76kb	Cg1g011440	-53kb	Cg1g011450	-49kb	Cg1g011460	-37kb	Cg1g011470	-1kb	Cg1g011480	10kb	Cg1g011490	30kb	Cg1g011500	46kb	Cg1g011510	48kb	Cg1g011520	54kb	Cg1g011530	59kb	Cg1g011540	78kb
cmp0823	N6-Benzyladenine	Nucleic acid derivative	chr1:8112828	chr1	8112828	8Mb	EMMAX	Cg1g011430	99kb	Cg1g011440	-76kb	Cg1g011450	-72kb	Cg1g011460	-60kb	Cg1g011470	-24kb	Cg1g011480	-12kb	Cg1g011490	7kb	Cg1g011500	23kb	Cg1g011510	25kb	Cg1g011520	31kb	Cg1g011530	36kb	Cg1g011540	55kb	Cg1g011550	87kb
cmp0991	Sinapic acid	Polyphenol	chr1:8112828	chr1	8112828	8Mb	EMMAX	Cg1g011430	99kb	Cg1g011440	-76kb	Cg1g011450	-72kb	Cg1g011460	-60kb	Cg1g011470	-24kb	Cg1g011480	-12kb	Cg1g011490	7kb	Cg1g011500	23kb	Cg1g011510	25kb	Cg1g011520	31kb	Cg1g011530	36kb	Cg1g011540	55kb	Cg1g011550	87kb
cmp0995	Sinapoyl O-hexoside	Polyphenol	chr1:8112828	chr1	8112828	8Mb	EMMAX	Cg1g011430	99kb	Cg1g011440	-76kb	Cg1g011450	-72kb	Cg1g011460	-60kb	Cg1g011470	-24kb	Cg1g011480	-12kb	Cg1g011490	7kb	Cg1g011500	23kb	Cg1g011510	25kb	Cg1g011520	31kb	Cg1g011530	36kb	Cg1g011540	55kb	Cg1g011550	87kb
cmp0303	Unknown	Unknown	chr1:8186532	chr1	8186532	8Mb	both	Cg1g011470	98kb	Cg1g011480	-86kb	Cg1g011490	-63kb	Cg1g011500	-49kb	Cg1g011510	-44kb	Cg1g011520	-38kb	Cg1g011530	-34kb	Cg1g011540	-18kb	Cg1g011550	14kb	Cg1g011560	32kb	Cg1g011570	38kb	Cg1g011580	76kb
cmp0364	Unknown	Unknown	chr1:8186532	chr1	8186532	8Mb	both	Cg1g011470	98kb	Cg1g011480	-86kb	Cg1g011490	-63kb	Cg1g011500	-49kb	Cg1g011510	-44kb	Cg1g011520	-38kb	Cg1g011530	-34kb	Cg1g011540	-18kb	Cg1g011550	14kb	Cg1g011560	32kb	Cg1g011570	38kb	Cg1g011580	76kb
cmp0084	Unknown	Unknown	chr1:8212990	chr1	8212990	8Mb	EMMAX	Cg1g011490	-89kb	Cg1g011500	-76kb	Cg1g011510	-71kb	Cg1g011520	-64kb	Cg1g011530	-60kb	Cg1g011540	-44kb	Cg1g011550	-6kb	Cg1g011560	6kb	Cg1g011570	11kb	Cg1g011580	49kb	Cg1g011590	77kb	Cg1g011600	78kb	Cg1g011610	97kb
cmp0181	Unknown	Unknown	chr1:8214613	chr1	8214613	8Mb	EMMAX	Cg1g011490	-91kb	Cg1g011500	-77kb	Cg1g011510	-72kb	Cg1g011520	-66kb	Cg1g011530	-62kb	Cg1g011540	-46kb	Cg1g011550	-8kb	Cg1g011560	4kb	Cg1g011570	10kb	Cg1g011580	47kb	Cg1g011590	75kb	Cg1g011600	77kb	Cg1g011610	95kb
cmp0235	Unknown	Unknown	chr1:8271234	chr1	8271234	8Mb	both	Cg1g011550	-64kb	Cg1g011560	-51kb	Cg1g011570	-36kb	Cg1g011580	-4kb	Cg1g011590	18kb	Cg1g011600	20kb	Cg1g011610	39kb	Cg1g011620	81kb
cmp0234	Unknown	Unknown	chr1:8304905	chr1	8304905	8Mb	FaST-LMM	Cg1g011550	98kb	Cg1g011560	-85kb	Cg1g011570	-70kb	Cg1g011580	-38kb	Cg1g011590	-14kb	Cg1g011600	-6kb	Cg1g011610	5kb	Cg1g011620	48kb	Cg1g011630	88kb	Cg1g011640	91kb
cmp0282	Unknown	Unknown	chr1:8304905	chr1	8304905	8Mb	FaST-LMM	Cg1g011550	98kb	Cg1g011560	-85kb	Cg1g011570	-70kb	Cg1g011580	-38kb	Cg1g011590	-14kb	Cg1g011600	-6kb	Cg1g011610	5kb	Cg1g011620	48kb	Cg1g011630	88kb	Cg1g011640	91kb
cmp0441	Scutellarein 5,6,7,4'-tetramethyl ether	Flavonoid	chr1:8421107	chr1	8421107	8Mb	EMMAX	Cg1g011620	-67kb	Cg1g011630	-27kb	Cg1g011640	-23kb	Cg1g011650	-6kb	Cg1g011660	0kb	Cg1g011670	12kb	Cg1g011680	15kb	Cg1g011690	57kb	Cg1g011700	86kb
cmp0451	Unknown	Unknown	chr1:8421107	chr1	8421107	8Mb	EMMAX	Cg1g011620	-67kb	Cg1g011630	-27kb	Cg1g011640	-23kb	Cg1g011650	-6kb	Cg1g011660	0kb	Cg1g011670	12kb	Cg1g011680	15kb	Cg1g011690	57kb	Cg1g011700	86kb
cmp0895	Feruloyl putrescine O-hexoside	Polyamine	chr1:8421107	chr1	8421107	8Mb	EMMAX	Cg1g011620	-67kb	Cg1g011630	-27kb	Cg1g011640	-23kb	Cg1g011650	-6kb	Cg1g011660	0kb	Cg1g011670	12kb	Cg1g011680	15kb	Cg1g011690	57kb	Cg1g011700	86kb
cmp0707	Adenosine 3'-monophosphate	Nucleic acid derivative	chr1:8484389	chr1	8484389	8Mb	EMMAX	Cg1g011630	-90kb	Cg1g011640	-86kb	Cg1g011650	-69kb	Cg1g011660	-61kb	Cg1g011670	-50kb	Cg1g011680	-46kb	Cg1g011690	-5kb	Cg1g011700	23kb
cmp0007	Unknown	Unknown	chr1:8492751	chr1	8492751	8Mb	EMMAX	Cg1g011630	-98kb	Cg1g011640	-94kb	Cg1g011650	-77kb	Cg1g011660	-69kb	Cg1g011670	-58kb	Cg1g011680	-55kb	Cg1g011690	-14kb	Cg1g011700	14kb	Cg1g011710	96kb
cmp0140	Unknown	Unknown	chr1:8494176	chr1	8494176	8Mb	both	Cg1g011640	-96kb	Cg1g011650	-79kb	Cg1g011660	-71kb	Cg1g011670	-59kb	Cg1g011680	-56kb	Cg1g011690	-15kb	Cg1g011700	13kb	Cg1g011710	95kb
cmp0873	C-hexosyl-chrysin O-feruloylhexoside	Flavonoid	chr1:8582285	chr1	8582285	8Mb	EMMAX	Cg1g011700	-1kb	Cg1g011710	6kb	Cg1g011720	54kb	Cg1g011730	70kb	Cg1g011740	84kb
cmp0726	Unknown	Unknown	chr1:8596118	chr1	8596118	8Mb	both	Cg1g011700	-15kb	Cg1g011710	-5kb	Cg1g011720	40kb	Cg1g011730	56kb	Cg1g011740	70kb
cmp0617	Unknown	Unknown	chr1:8656607	chr1	8656607	8Mb	EMMAX	Cg1g011700	76kb	Cg1g011710	-66kb	Cg1g011720	-18kb	Cg1g011730	-2kb	Cg1g011740	9kb	Cg1g011750	58kb	Cg1g011760	88kb	Cg1g011770	94kb	Cg1g011780	97kb
cmp0595	hesperetin O-di-hexoside	Flavonoid	chr1:8661340	chr1	8661340	8Mb	both	Cg1g011700	81kb	Cg1g011710	-70kb	Cg1g011720	-23kb	Cg1g011730	-7kb	Cg1g011740	5kb	Cg1g011750	53kb	Cg1g011760	83kb	Cg1g011770	89kb	Cg1g011780	92kb
cmp0873	C-hexosyl-chrysin O-feruloylhexoside	Flavonoid	chr1:8683137	chr1	8683137	8Mb	FaST-LMM	Cg1g011710	-92kb	Cg1g011720	-45kb	Cg1g011730	-29kb	Cg1g011740	-16kb	Cg1g011750	31kb	Cg1g011760	61kb	Cg1g011770	67kb	Cg1g011780	70kb	Cg1g011790	79kb
cmp0116	Unknown	Unknown	chr1:8687944	chr1	8687944	8Mb	both	Cg1g011710	-97kb	Cg1g011720	-50kb	Cg1g011730	-33kb	Cg1g011740	-21kb	Cg1g011750	26kb	Cg1g011760	56kb	Cg1g011770	63kb	Cg1g011780	65kb	Cg1g011790	74kb
cmp0548	Delphinidin-3-O-(6''-O-alpha-rhamnopyranosyl-beta-glucopyranoside)	Anthocyanin	chr1:8687944	chr1	8687944	8Mb	both	Cg1g011710	-97kb	Cg1g011720	-50kb	Cg1g011730	-33kb	Cg1g011740	-21kb	Cg1g011750	26kb	Cg1g011760	56kb	Cg1g011770	63kb	Cg1g011780	65kb	Cg1g011790	74kb
cmp0550	Rutin	Flavonoid	chr1:8687944	chr1	8687944	8Mb	both	Cg1g011710	-97kb	Cg1g011720	-50kb	Cg1g011730	-33kb	Cg1g011740	-21kb	Cg1g011750	26kb	Cg1g011760	56kb	Cg1g011770	63kb	Cg1g011780	65kb	Cg1g011790	74kb
cmn0626	Kaempferol 3-O-β-rutinoside	Flavonoid	chr1:8688020	chr1	8688020	8Mb	both	Cg1g011710	-97kb	Cg1g011720	-50kb	Cg1g011730	-34kb	Cg1g011740	-21kb	Cg1g011750	26kb	Cg1g011760	56kb	Cg1g011770	63kb	Cg1g011780	65kb	Cg1g011790	74kb
cmp0867	C-hexosyl-tricetin O-pentoside	Flavonoid	chr1:8688020	chr1	8688020	8Mb	both	Cg1g011710	-97kb	Cg1g011720	-50kb	Cg1g011730	-34kb	Cg1g011740	-21kb	Cg1g011750	26kb	Cg1g011760	56kb	Cg1g011770	63kb	Cg1g011780	65kb	Cg1g011790	74kb
cmp0966	Kaempferol 3-O-glucoside-2‘-O-rhamnoside	Flavonoid	chr1:8688020	chr1	8688020	8Mb	both	Cg1g011710	-97kb	Cg1g011720	-50kb	Cg1g011730	-34kb	Cg1g011740	-21kb	Cg1g011750	26kb	Cg1g011760	56kb	Cg1g011770	63kb	Cg1g011780	65kb	Cg1g011790	74kb
cmp0618	Unknown	Unknown	chr1:8697144	chr1	8697144	8Mb	FaST-LMM	Cg1g011720	-59kb	Cg1g011730	-43kb	Cg1g011740	17kb	Cg1g011750	17kb	Cg1g011760	47kb	Cg1g011770	53kb	Cg1g011780	56kb	Cg1g011790	65kb
cmp0842	Phellodenol H	Coumarin	chr1:8703157	chr1	8703157	8Mb	both	Cg1g011720	-65kb	Cg1g011730	-49kb	Cg1g011740	11kb	Cg1g011750	11kb	Cg1g011760	41kb	Cg1g011770	47kb	Cg1g011780	50kb	Cg1g011790	59kb
cmp0810	C-Pentosyl-apigenin O-caffeoylhexoside	Flavonoid	chr1:8746375	chr1	8746375	8Mb	EMMAX	Cg1g011730	-92kb	Cg1g011740	-31kb	Cg1g011750	-28kb	Cg1g011760	-1kb	Cg1g011770	4kb	Cg1g011780	7kb	Cg1g011790	15kb	Cg1g011800	99kb
cmp0604	Quercetin 7-O-rutinoside	Flavonoid	chr1:8759788	chr1	8759788	8Mb	EMMAX	Cg1g011740	-45kb	Cg1g011750	-41kb	Cg1g011760	-9kb	Cg1g011770	-8kb	Cg1g011780	-5kb	Cg1g011790	2kb	Cg1g011800	85kb
cmp0560	Unknown	Unknown	chr1:8855905	chr1	8855905	8Mb	both	Cg1g011790	-10kb	Cg1g011800	-9kb	Cg1g011810	22kb	Cg1g011820	31kb	Cg1g011830	88kb
cmp0735	1-Decanoyl-2-hydroxy-sn-glycero-3-phosphocholine	Others	chr1:8933721	chr1	8933721	8Mb	EMMAX	Cg1g011790	88kb	Cg1g011800	-87kb	Cg1g011810	-54kb	Cg1g011820	-11kb	Cg1g011830	11kb	Cg1g011840	30kb	Cg1g011850	49kb	Cg1g011860	71kb	Cg1g011870	88kb
cmp0549	6-C-hexosyl-luteolin O-hexoside	Flavonoid	chr1:9067974	chr1	9067974	9Mb	EMMAX	Cg1g011850	-82kb	Cg1g011860	-60kb	Cg1g011870	-45kb	Cg1g011880	2kb	Cg1g011890	3kb	Cg1g011900	8kb	Cg1g011910	11kb	Cg1g011920	20kb	Cg1g011930	24kb	Cg1g011940	43kb	Cg1g011950	47kb	Cg1g011960	75kb	Cg1g011970	86kb	Cg1g011980	96kb
cmp0829	Tricetin	Flavonoid	chr1:9069714	chr1	9069714	9Mb	EMMAX	Cg1g011850	-84kb	Cg1g011860	-61kb	Cg1g011870	-46kb	Cg1g011880	0kb	Cg1g011890	1kb	Cg1g011900	7kb	Cg1g011910	9kb	Cg1g011920	19kb	Cg1g011930	22kb	Cg1g011940	41kb	Cg1g011950	45kb	Cg1g011960	73kb	Cg1g011970	85kb	Cg1g011980	94kb
cmp0573	Kaempferol-3-O-rhamnosylhexoside-7-O-rhamnoside	Flavonoid	chr1:9113797	chr1	9113797	9Mb	FaST-LMM	Cg1g011870	-90kb	Cg1g011880	-43kb	Cg1g011890	-41kb	Cg1g011900	-36kb	Cg1g011910	-28kb	Cg1g011920	-23kb	Cg1g011930	-17kb	Cg1g011940	1kb	Cg1g011950	1kb	Cg1g011960	29kb	Cg1g011970	40kb	Cg1g011980	50kb	Cg1g011990	75kb	Cg1g012000	86kb	Cg1g012010	96kb
cmp0867	C-hexosyl-tricetin O-pentoside	Flavonoid	chr1:9113797	chr1	9113797	9Mb	both	Cg1g011870	-90kb	Cg1g011880	-43kb	Cg1g011890	-41kb	Cg1g011900	-36kb	Cg1g011910	-28kb	Cg1g011920	-23kb	Cg1g011930	-17kb	Cg1g011940	1kb	Cg1g011950	1kb	Cg1g011960	29kb	Cg1g011970	40kb	Cg1g011980	50kb	Cg1g011990	75kb	Cg1g012000	86kb	Cg1g012010	96kb
cmp0966	Kaempferol 3-O-glucoside-2‘-O-rhamnoside	Flavonoid	chr1:9113797	chr1	9113797	9Mb	FaST-LMM	Cg1g011870	-90kb	Cg1g011880	-43kb	Cg1g011890	-41kb	Cg1g011900	-36kb	Cg1g011910	-28kb	Cg1g011920	-23kb	Cg1g011930	-17kb	Cg1g011940	1kb	Cg1g011950	1kb	Cg1g011960	29kb	Cg1g011970	40kb	Cg1g011980	50kb	Cg1g011990	75kb	Cg1g012000	86kb	Cg1g012010	96kb
cmp0140	Unknown	Unknown	chr1:9152892	chr1	9152892	9Mb	both	Cg1g011880	82kb	Cg1g011890	-80kb	Cg1g011900	-75kb	Cg1g011910	-67kb	Cg1g011920	-62kb	Cg1g011930	-56kb	Cg1g011940	-37kb	Cg1g011950	-30kb	Cg1g011960	-6kb	Cg1g011970	1kb	Cg1g011980	11kb	Cg1g011990	36kb	Cg1g012000	47kb	Cg1g012010	57kb	Cg1g012020	78kb	Cg1g012030	91kb
cmp0521	Unknown	Unknown	chr1:9188480	chr1	9188480	9Mb	FaST-LMM	Cg1g011920	-97kb	Cg1g011930	-92kb	Cg1g011940	-72kb	Cg1g011950	-66kb	Cg1g011960	-42kb	Cg1g011970	-27kb	Cg1g011980	-20kb	Cg1g011990	1kb	Cg1g012000	12kb	Cg1g012010	21kb	Cg1g012020	42kb	Cg1g012030	55kb	Cg1g012040	79kb
cmp0036	Unknown	Unknown	chr1:9206310	chr1	9206310	9Mb	EMMAX	Cg1g011940	-90kb	Cg1g011950	-84kb	Cg1g011960	-59kb	Cg1g011970	-45kb	Cg1g011980	-38kb	Cg1g011990	-13kb	Cg1g012000	3kb	Cg1g012010	4kb	Cg1g012020	25kb	Cg1g012030	37kb	Cg1g012040	62kb
cmp0171	Unknown	Unknown	chr1:9334588	chr1	9334588	9Mb	both	Cg1g012020	98kb	Cg1g012030	-85kb	Cg1g012040	-64kb	Cg1g012050	-18kb	Cg1g012060	1kb	Cg1g012070	5kb	Cg1g012080	7kb	Cg1g012090	16kb	Cg1g012100	21kb	Cg1g012110	30kb	Cg1g012120	38kb	Cg1g012130	47kb	Cg1g012140	51kb	Cg1g012150	61kb	Cg1g012160	87kb	Cg1g012170	97kb	Cg1g012180	98kb
cmp0559	Tricin 5-O-hexosyl-O-hexoside	Flavonoid	chr1:9371486	chr1	9371486	9Mb	both	Cg1g012050	-55kb	Cg1g012060	-33kb	Cg1g012070	-31kb	Cg1g012080	-29kb	Cg1g012090	-16kb	Cg1g012100	-11kb	Cg1g012110	0kb	Cg1g012120	1kb	Cg1g012130	10kb	Cg1g012140	14kb	Cg1g012150	24kb	Cg1g012160	51kb	Cg1g012170	60kb	Cg1g012180	61kb
cmp0962	Hesperetin 5-O-glucoside	Flavonoid	chr1:9371486	chr1	9371486	9Mb	both	Cg1g012050	-55kb	Cg1g012060	-33kb	Cg1g012070	-31kb	Cg1g012080	-29kb	Cg1g012090	-16kb	Cg1g012100	-11kb	Cg1g012110	0kb	Cg1g012120	1kb	Cg1g012130	10kb	Cg1g012140	14kb	Cg1g012150	24kb	Cg1g012160	51kb	Cg1g012170	60kb	Cg1g012180	61kb
cmp0972	Quercetin 5-O-hexoside	Flavonoid	chr1:9371486	chr1	9371486	9Mb	both	Cg1g012050	-55kb	Cg1g012060	-33kb	Cg1g012070	-31kb	Cg1g012080	-29kb	Cg1g012090	-16kb	Cg1g012100	-11kb	Cg1g012110	0kb	Cg1g012120	1kb	Cg1g012130	10kb	Cg1g012140	14kb	Cg1g012150	24kb	Cg1g012160	51kb	Cg1g012170	60kb	Cg1g012180	61kb
cmp0140	Unknown	Unknown	chr1:9439395	chr1	9439395	9Mb	EMMAX	Cg1g012070	-99kb	Cg1g012080	-96kb	Cg1g012090	-84kb	Cg1g012100	-79kb	Cg1g012110	-68kb	Cg1g012120	-65kb	Cg1g012130	-56kb	Cg1g012140	-45kb	Cg1g012150	-41kb	Cg1g012160	-15kb	Cg1g012170	-6kb	Cg1g012180	-5kb
cmp0371	Unknown	Unknown	chr1:9631523	chr1	9631523	9Mb	both	Cg1g012190	-54kb	Cg1g012200	-37kb	Cg1g012210	-36kb	Cg1g012220	-28kb	Cg1g012230	-21kb	Cg1g012240	5kb	Cg1g012250	7kb	Cg1g012260	17kb	Cg1g012270	85kb
cmp0965	Chrysoeriol 7-O-hexoside	Flavonoid	chr1:9820033	chr1	9820033	9Mb	EMMAX	Cg1g012280	-74kb	Cg1g012290	-62kb	Cg1g012300	-42kb	Cg1g012310	-37kb	Cg1g012320	-33kb	Cg1g012330	-30kb	Cg1g012340	-15kb	Cg1g012350	-10kb	Cg1g012360	0kb	Cg1g012370	5kb	Cg1g012380	15kb	Cg1g012390	20kb	Cg1g012400	23kb	Cg1g012410	29kb	Cg1g012420	39kb	Cg1g012430	42kb	Cg1g012440	44kb	Cg1g012450	47kb	Cg1g012460	50kb	Cg1g012470	53kb	Cg1g012480	57kb
cmp0859	Unknown	Unknown	chr1:9830227	chr1	9830227	9Mb	both	Cg1g012280	-84kb	Cg1g012290	-72kb	Cg1g012300	-52kb	Cg1g012310	-47kb	Cg1g012320	-43kb	Cg1g012330	-40kb	Cg1g012340	-25kb	Cg1g012350	-21kb	Cg1g012360	-11kb	Cg1g012370	0kb	Cg1g012380	5kb	Cg1g012390	10kb	Cg1g012400	13kb	Cg1g012410	19kb	Cg1g012420	29kb	Cg1g012430	32kb	Cg1g012440	34kb	Cg1g012450	37kb	Cg1g012460	40kb	Cg1g012470	43kb	Cg1g012480	47kb
cmp0779	Unknown	Unknown	chr1:9842355	chr1	9842355	9Mb	EMMAX	Cg1g012280	-96kb	Cg1g012290	-84kb	Cg1g012300	-64kb	Cg1g012310	-59kb	Cg1g012320	-55kb	Cg1g012330	-52kb	Cg1g012340	-38kb	Cg1g012350	-33kb	Cg1g012360	-23kb	Cg1g012370	-12kb	Cg1g012380	-3kb	Cg1g012390	0kb	Cg1g012400	1kb	Cg1g012410	7kb	Cg1g012420	17kb	Cg1g012430	20kb	Cg1g012440	22kb	Cg1g012450	24kb	Cg1g012460	28kb	Cg1g012470	31kb	Cg1g012480	35kb
cmp0970	Selgin O-malonylhexoside	Flavonoid	chr1:9893256	chr1	9893256	9Mb	EMMAX	Cg1g012340	-89kb	Cg1g012350	-84kb	Cg1g012360	-74kb	Cg1g012370	-63kb	Cg1g012380	-54kb	Cg1g012390	-51kb	Cg1g012400	-45kb	Cg1g012410	-43kb	Cg1g012420	-31kb	Cg1g012430	-28kb	Cg1g012440	-28kb	Cg1g012450	-24kb	Cg1g012460	-22kb	Cg1g012470	-17kb	Cg1g012480	-15kb	Cg1g012490	7kb	Cg1g012500	17kb	Cg1g012510	39kb	Cg1g012520	52kb	Cg1g012530	59kb	Cg1g012540	61kb
cmp0836	N-Sinapoylagmatine	Polyamine	chr1:9898953	chr1	9898953	9Mb	both	Cg1g012340	-94kb	Cg1g012350	-89kb	Cg1g012360	-79kb	Cg1g012370	-69kb	Cg1g012380	-59kb	Cg1g012390	-57kb	Cg1g012400	-51kb	Cg1g012410	-48kb	Cg1g012420	-37kb	Cg1g012430	-34kb	Cg1g012440	-33kb	Cg1g012450	-30kb	Cg1g012460	-27kb	Cg1g012470	-23kb	Cg1g012480	-20kb	Cg1g012490	1kb	Cg1g012500	11kb	Cg1g012510	33kb	Cg1g012520	47kb	Cg1g012530	53kb	Cg1g012540	56kb
cmp0595	hesperetin O-di-hexoside	Flavonoid	chr1:9917305	chr1	9917305	9Mb	both	Cg1g012360	98kb	Cg1g012370	-87kb	Cg1g012380	-78kb	Cg1g012390	-75kb	Cg1g012400	-70kb	Cg1g012410	-67kb	Cg1g012420	-55kb	Cg1g012430	-52kb	Cg1g012440	-52kb	Cg1g012450	-48kb	Cg1g012460	-46kb	Cg1g012470	-41kb	Cg1g012480	-39kb	Cg1g012490	-14kb	Cg1g012500	-5kb	Cg1g012510	15kb	Cg1g012520	28kb	Cg1g012530	34kb	Cg1g012540	37kb	Cg1g012550	76kb
cmp0234	Unknown	Unknown	chr1:9927759	chr1	9927759	9Mb	FaST-LMM	Cg1g012370	97kb	Cg1g012380	-88kb	Cg1g012390	-85kb	Cg1g012400	-80kb	Cg1g012410	-77kb	Cg1g012420	-66kb	Cg1g012430	-63kb	Cg1g012440	-62kb	Cg1g012450	-59kb	Cg1g012460	-56kb	Cg1g012470	-51kb	Cg1g012480	-49kb	Cg1g012490	-25kb	Cg1g012500	-15kb	Cg1g012510	4kb	Cg1g012520	18kb	Cg1g012530	24kb	Cg1g012540	27kb	Cg1g012550	65kb	Cg1g012560	93kb
cmp0241	Unknown	Unknown	chr1:9927759	chr1	9927759	9Mb	FaST-LMM	Cg1g012370	97kb	Cg1g012380	-88kb	Cg1g012390	-85kb	Cg1g012400	-80kb	Cg1g012410	-77kb	Cg1g012420	-66kb	Cg1g012430	-63kb	Cg1g012440	-62kb	Cg1g012450	-59kb	Cg1g012460	-56kb	Cg1g012470	-51kb	Cg1g012480	-49kb	Cg1g012490	-25kb	Cg1g012500	-15kb	Cg1g012510	4kb	Cg1g012520	18kb	Cg1g012530	24kb	Cg1g012540	27kb	Cg1g012550	65kb	Cg1g012560	93kb
cmp0352	LysoPE 18:1	Lipid	chr1:9930599	chr1	9930599	9Mb	FaST-LMM	Cg1g012380	-91kb	Cg1g012390	-88kb	Cg1g012400	-83kb	Cg1g012410	-80kb	Cg1g012420	-68kb	Cg1g012430	-66kb	Cg1g012440	-65kb	Cg1g012450	-62kb	Cg1g012460	-59kb	Cg1g012470	-54kb	Cg1g012480	-52kb	Cg1g012490	-28kb	Cg1g012500	-18kb	Cg1g012510	2kb	Cg1g012520	15kb	Cg1g012530	21kb	Cg1g012540	24kb	Cg1g012550	62kb	Cg1g012560	90kb
cmp0083	Unknown	Unknown	chr1:9937332	chr1	9937332	9Mb	FaST-LMM	Cg1g012380	98kb	Cg1g012390	-95kb	Cg1g012400	-90kb	Cg1g012410	-87kb	Cg1g012420	-75kb	Cg1g012430	-72kb	Cg1g012440	-72kb	Cg1g012450	-68kb	Cg1g012460	-66kb	Cg1g012470	-61kb	Cg1g012480	-59kb	Cg1g012490	-35kb	Cg1g012500	-25kb	Cg1g012510	-3kb	Cg1g012520	8kb	Cg1g012530	14kb	Cg1g012540	17kb	Cg1g012550	56kb	Cg1g012560	83kb
cmp0197	Unknown	Unknown	chr1:9938940	chr1	9938940	9Mb	EMMAX	Cg1g012380	99kb	Cg1g012390	-97kb	Cg1g012400	-91kb	Cg1g012410	-88kb	Cg1g012420	-77kb	Cg1g012430	-74kb	Cg1g012440	-73kb	Cg1g012450	-70kb	Cg1g012460	-67kb	Cg1g012470	-62kb	Cg1g012480	-60kb	Cg1g012490	-36kb	Cg1g012500	-26kb	Cg1g012510	-4kb	Cg1g012520	7kb	Cg1g012530	13kb	Cg1g012540	16kb	Cg1g012550	54kb	Cg1g012560	82kb
cmp0394	Bergapten	Coumarin	chr1:9938940	chr1	9938940	9Mb	EMMAX	Cg1g012380	99kb	Cg1g012390	-97kb	Cg1g012400	-91kb	Cg1g012410	-88kb	Cg1g012420	-77kb	Cg1g012430	-74kb	Cg1g012440	-73kb	Cg1g012450	-70kb	Cg1g012460	-67kb	Cg1g012470	-62kb	Cg1g012480	-60kb	Cg1g012490	-36kb	Cg1g012500	-26kb	Cg1g012510	-4kb	Cg1g012520	7kb	Cg1g012530	13kb	Cg1g012540	16kb	Cg1g012550	54kb	Cg1g012560	82kb
cmp0480	Unknown	Unknown	chr1:9938940	chr1	9938940	9Mb	EMMAX	Cg1g012380	99kb	Cg1g012390	-97kb	Cg1g012400	-91kb	Cg1g012410	-88kb	Cg1g012420	-77kb	Cg1g012430	-74kb	Cg1g012440	-73kb	Cg1g012450	-70kb	Cg1g012460	-67kb	Cg1g012470	-62kb	Cg1g012480	-60kb	Cg1g012490	-36kb	Cg1g012500	-26kb	Cg1g012510	-4kb	Cg1g012520	7kb	Cg1g012530	13kb	Cg1g012540	16kb	Cg1g012550	54kb	Cg1g012560	82kb
cmp0610	Isorhamnetin O-hexoside	Flavonoid	chr1:9960104	chr1	9960104	9Mb	both	Cg1g012420	98kb	Cg1g012430	-95kb	Cg1g012440	-94kb	Cg1g012450	-91kb	Cg1g012460	-89kb	Cg1g012470	-84kb	Cg1g012480	-82kb	Cg1g012490	-57kb	Cg1g012500	-47kb	Cg1g012510	-25kb	Cg1g012520	-7kb	Cg1g012530	0kb	Cg1g012540	0kb	Cg1g012550	33kb	Cg1g012560	60kb	Cg1g012570	79kb
cmp0924	Selgin O-hexoside	Flavonoid	chr1:9960104	chr1	9960104	9Mb	both	Cg1g012420	98kb	Cg1g012430	-95kb	Cg1g012440	-94kb	Cg1g012450	-91kb	Cg1g012460	-89kb	Cg1g012470	-84kb	Cg1g012480	-82kb	Cg1g012490	-57kb	Cg1g012500	-47kb	Cg1g012510	-25kb	Cg1g012520	-7kb	Cg1g012530	0kb	Cg1g012540	0kb	Cg1g012550	33kb	Cg1g012560	60kb	Cg1g012570	79kb
cmp0970	Selgin O-malonylhexoside	Flavonoid	chr1:9960104	chr1	9960104	9Mb	FaST-LMM	Cg1g012420	98kb	Cg1g012430	-95kb	Cg1g012440	-94kb	Cg1g012450	-91kb	Cg1g012460	-89kb	Cg1g012470	-84kb	Cg1g012480	-82kb	Cg1g012490	-57kb	Cg1g012500	-47kb	Cg1g012510	-25kb	Cg1g012520	-7kb	Cg1g012530	0kb	Cg1g012540	0kb	Cg1g012550	33kb	Cg1g012560	60kb	Cg1g012570	79kb
cmp0076	Unknown	Unknown	chr1:9969006	chr1	9969006	9Mb	EMMAX	Cg1g012460	-98kb	Cg1g012470	-93kb	Cg1g012480	-90kb	Cg1g012490	-66kb	Cg1g012500	-56kb	Cg1g012510	-34kb	Cg1g012520	-16kb	Cg1g012530	-9kb	Cg1g012540	-9kb	Cg1g012550	24kb	Cg1g012560	52kb	Cg1g012570	70kb	Cg1g012580	93kb
cmp0105	Unknown	Unknown	chr1:9969006	chr1	9969006	9Mb	EMMAX	Cg1g012460	-98kb	Cg1g012470	-93kb	Cg1g012480	-90kb	Cg1g012490	-66kb	Cg1g012500	-56kb	Cg1g012510	-34kb	Cg1g012520	-16kb	Cg1g012530	-9kb	Cg1g012540	-9kb	Cg1g012550	24kb	Cg1g012560	52kb	Cg1g012570	70kb	Cg1g012580	93kb
cmp0975	Quercetin O-malonylhexoside	Flavonoid	chr1:9983875	chr1	9983875	9Mb	both	Cg1g012490	-81kb	Cg1g012500	-71kb	Cg1g012510	-49kb	Cg1g012520	-31kb	Cg1g012530	-23kb	Cg1g012540	-23kb	Cg1g012550	9kb	Cg1g012560	37kb	Cg1g012570	55kb	Cg1g012580	79kb	Cg1g012590	98kb
cmp0047	Unknown	Unknown	chr1:10002312	chr1	10002312	10Mb	both	Cg1g012490	99kb	Cg1g012500	-90kb	Cg1g012510	-68kb	Cg1g012520	-49kb	Cg1g012530	-42kb	Cg1g012540	-42kb	Cg1g012550	-8kb	Cg1g012560	18kb	Cg1g012570	37kb	Cg1g012580	60kb	Cg1g012590	80kb	Cg1g012600	82kb	Cg1g012610	87kb	Cg1g012620	91kb
cmp0059	Unknown	Unknown	chr1:10002312	chr1	10002312	10Mb	FaST-LMM	Cg1g012490	99kb	Cg1g012500	-90kb	Cg1g012510	-68kb	Cg1g012520	-49kb	Cg1g012530	-42kb	Cg1g012540	-42kb	Cg1g012550	-8kb	Cg1g012560	18kb	Cg1g012570	37kb	Cg1g012580	60kb	Cg1g012590	80kb	Cg1g012600	82kb	Cg1g012610	87kb	Cg1g012620	91kb
cmp0107	Unknown	Unknown	chr1:10002312	chr1	10002312	10Mb	EMMAX	Cg1g012490	99kb	Cg1g012500	-90kb	Cg1g012510	-68kb	Cg1g012520	-49kb	Cg1g012530	-42kb	Cg1g012540	-42kb	Cg1g012550	-8kb	Cg1g012560	18kb	Cg1g012570	37kb	Cg1g012580	60kb	Cg1g012590	80kb	Cg1g012600	82kb	Cg1g012610	87kb	Cg1g012620	91kb
cmp0529	Unknown	Unknown	chr1:10002312	chr1	10002312	10Mb	both	Cg1g012490	99kb	Cg1g012500	-90kb	Cg1g012510	-68kb	Cg1g012520	-49kb	Cg1g012530	-42kb	Cg1g012540	-42kb	Cg1g012550	-8kb	Cg1g012560	18kb	Cg1g012570	37kb	Cg1g012580	60kb	Cg1g012590	80kb	Cg1g012600	82kb	Cg1g012610	87kb	Cg1g012620	91kb
cmp0034	Unknown	Unknown	chr1:10009756	chr1	10009756	10Mb	FaST-LMM	Cg1g012500	-97kb	Cg1g012510	-75kb	Cg1g012520	-56kb	Cg1g012530	-49kb	Cg1g012540	-49kb	Cg1g012550	-15kb	Cg1g012560	11kb	Cg1g012570	29kb	Cg1g012580	53kb	Cg1g012590	73kb	Cg1g012600	74kb	Cg1g012610	80kb	Cg1g012620	83kb	Cg1g012630	92kb
cmp0371	Unknown	Unknown	chr1:10022695	chr1	10022695	10Mb	both	Cg1g012510	-88kb	Cg1g012520	-69kb	Cg1g012530	-62kb	Cg1g012540	-62kb	Cg1g012550	-28kb	Cg1g012560	1kb	Cg1g012570	16kb	Cg1g012580	40kb	Cg1g012590	60kb	Cg1g012600	61kb	Cg1g012610	67kb	Cg1g012620	70kb	Cg1g012630	79kb	Cg1g012640	92kb
cmp0092	Unknown	Unknown	chr1:10034275	chr1	10034275	10Mb	EMMAX	Cg1g012520	-81kb	Cg1g012530	-74kb	Cg1g012540	-74kb	Cg1g012550	-40kb	Cg1g012560	-10kb	Cg1g012570	5kb	Cg1g012580	28kb	Cg1g012590	48kb	Cg1g012600	50kb	Cg1g012610	55kb	Cg1g012620	59kb	Cg1g012630	68kb	Cg1g012640	81kb	Cg1g012650	90kb	Cg1g012660	94kb
cmp0394	Bergapten	Coumarin	chr1:10038731	chr1	10038731	10Mb	FaST-LMM	Cg1g012520	-85kb	Cg1g012530	-78kb	Cg1g012540	-78kb	Cg1g012550	-44kb	Cg1g012560	-14kb	Cg1g012570	0kb	Cg1g012580	24kb	Cg1g012590	44kb	Cg1g012600	45kb	Cg1g012610	51kb	Cg1g012620	54kb	Cg1g012630	63kb	Cg1g012640	76kb	Cg1g012650	85kb	Cg1g012660	90kb
cmp0034	Unknown	Unknown	chr1:10038833	chr1	10038833	10Mb	EMMAX	Cg1g012520	-86kb	Cg1g012530	-78kb	Cg1g012540	-78kb	Cg1g012550	-44kb	Cg1g012560	-15kb	Cg1g012570	0kb	Cg1g012580	24kb	Cg1g012590	43kb	Cg1g012600	45kb	Cg1g012610	51kb	Cg1g012620	54kb	Cg1g012630	63kb	Cg1g012640	76kb	Cg1g012650	85kb	Cg1g012660	89kb
cmp0076	Unknown	Unknown	chr1:10039261	chr1	10039261	10Mb	FaST-LMM	Cg1g012520	-86kb	Cg1g012530	-79kb	Cg1g012540	-79kb	Cg1g012550	-45kb	Cg1g012560	-15kb	Cg1g012570	0kb	Cg1g012580	23kb	Cg1g012590	43kb	Cg1g012600	45kb	Cg1g012610	51kb	Cg1g012620	54kb	Cg1g012630	63kb	Cg1g012640	76kb	Cg1g012650	85kb	Cg1g012660	89kb
cmp0085	Unknown	Unknown	chr1:10039261	chr1	10039261	10Mb	FaST-LMM	Cg1g012520	-86kb	Cg1g012530	-79kb	Cg1g012540	-79kb	Cg1g012550	-45kb	Cg1g012560	-15kb	Cg1g012570	0kb	Cg1g012580	23kb	Cg1g012590	43kb	Cg1g012600	45kb	Cg1g012610	51kb	Cg1g012620	54kb	Cg1g012630	63kb	Cg1g012640	76kb	Cg1g012650	85kb	Cg1g012660	89kb
cmp0105	Unknown	Unknown	chr1:10039261	chr1	10039261	10Mb	FaST-LMM	Cg1g012520	-86kb	Cg1g012530	-79kb	Cg1g012540	-79kb	Cg1g012550	-45kb	Cg1g012560	-15kb	Cg1g012570	0kb	Cg1g012580	23kb	Cg1g012590	43kb	Cg1g012600	45kb	Cg1g012610	51kb	Cg1g012620	54kb	Cg1g012630	63kb	Cg1g012640	76kb	Cg1g012650	85kb	Cg1g012660	89kb
cmp0325	7-Prenyloxycoumarin	Coumarin	chr1:10039261	chr1	10039261	10Mb	FaST-LMM	Cg1g012520	-86kb	Cg1g012530	-79kb	Cg1g012540	-79kb	Cg1g012550	-45kb	Cg1g012560	-15kb	Cg1g012570	0kb	Cg1g012580	23kb	Cg1g012590	43kb	Cg1g012600	45kb	Cg1g012610	51kb	Cg1g012620	54kb	Cg1g012630	63kb	Cg1g012640	76kb	Cg1g012650	85kb	Cg1g012660	89kb
cmp0974	Limocitrin O-hexoside	Flavonoid	chr1:10133241	chr1	10133241	10Mb	EMMAX	Cg1g012570	-89kb	Cg1g012580	-67kb	Cg1g012590	-49kb	Cg1g012600	-43kb	Cg1g012610	-40kb	Cg1g012620	-35kb	Cg1g012630	-27kb	Cg1g012640	-15kb	Cg1g012650	-6kb	Cg1g012660	-2kb	Cg1g012670	9kb	Cg1g012680	53kb	Cg1g012690	55kb	Cg1g012700	56kb	Cg1g012710	60kb	Cg1g012720	67kb	Cg1g012730	71kb	Cg1g012740	74kb	Cg1g012750	79kb	Cg1g012760	81kb	Cg1g012770	90kb
cmp0779	Unknown	Unknown	chr1:10138958	chr1	10138958	10Mb	FaST-LMM	Cg1g012570	-94kb	Cg1g012580	-72kb	Cg1g012590	-55kb	Cg1g012600	-49kb	Cg1g012610	-46kb	Cg1g012620	-41kb	Cg1g012630	-33kb	Cg1g012640	-21kb	Cg1g012650	-11kb	Cg1g012660	-8kb	Cg1g012670	3kb	Cg1g012680	47kb	Cg1g012690	49kb	Cg1g012700	51kb	Cg1g012710	54kb	Cg1g012720	61kb	Cg1g012730	66kb	Cg1g012740	68kb	Cg1g012750	73kb	Cg1g012760	76kb	Cg1g012770	84kb
cmp0917	O-methylQuercetin O-hexoside	Flavonoid	chr1:10152460	chr1	10152460	10Mb	EMMAX	Cg1g012580	-86kb	Cg1g012590	-68kb	Cg1g012600	-62kb	Cg1g012610	-60kb	Cg1g012620	-54kb	Cg1g012630	-46kb	Cg1g012640	-34kb	Cg1g012650	-25kb	Cg1g012660	-21kb	Cg1g012670	-3kb	Cg1g012680	33kb	Cg1g012690	36kb	Cg1g012700	37kb	Cg1g012710	41kb	Cg1g012720	48kb	Cg1g012730	52kb	Cg1g012740	54kb	Cg1g012750	59kb	Cg1g012760	62kb	Cg1g012770	70kb	Cg1g012780	77kb
cmp0140	Unknown	Unknown	chr1:10219673	chr1	10219673	10Mb	both	Cg1g012650	-92kb	Cg1g012660	-88kb	Cg1g012670	-70kb	Cg1g012680	-31kb	Cg1g012690	-29kb	Cg1g012700	-28kb	Cg1g012710	-25kb	Cg1g012720	-14kb	Cg1g012730	-13kb	Cg1g012740	-12kb	Cg1g012750	-6kb	Cg1g012760	0kb	Cg1g012770	3kb	Cg1g012780	10kb	Cg1g012790	15kb	Cg1g012800	18kb	Cg1g012810	26kb	Cg1g012820	33kb	Cg1g012830	39kb	Cg1g012840	47kb	Cg1g012850	52kb
cmp0430	Unknown	Unknown	chr1:10417525	chr1	10417525	10Mb	EMMAX	Cg1g012880	88kb	Cg1g012890	-84kb	Cg1g012900	-80kb	Cg1g012910	-75kb	Cg1g012920	-72kb	Cg1g012930	-59kb	Cg1g012940	-47kb	Cg1g012950	-35kb	Cg1g012960	-32kb	Cg1g012970	-23kb	Cg1g012980	-15kb	Cg1g012990	-13kb	Cg1g013000	-12kb	Cg1g013010	-10kb	Cg1g013020	-4kb	Cg1g013030	3kb	Cg1g013040	6kb	Cg1g013050	10kb	Cg1g013060	24kb	Cg1g013070	36kb	Cg1g013080	39kb
cmp0831	Unknown	Unknown	chr1:10417525	chr1	10417525	10Mb	EMMAX	Cg1g012880	88kb	Cg1g012890	-84kb	Cg1g012900	-80kb	Cg1g012910	-75kb	Cg1g012920	-72kb	Cg1g012930	-59kb	Cg1g012940	-47kb	Cg1g012950	-35kb	Cg1g012960	-32kb	Cg1g012970	-23kb	Cg1g012980	-15kb	Cg1g012990	-13kb	Cg1g013000	-12kb	Cg1g013010	-10kb	Cg1g013020	-4kb	Cg1g013030	3kb	Cg1g013040	6kb	Cg1g013050	10kb	Cg1g013060	24kb	Cg1g013070	36kb	Cg1g013080	39kb
cmp0766	Unknown	Unknown	chr1:10598471	chr1	10598471	10Mb	FaST-LMM	Cg1g013140	-74kb	Cg1g013150	-66kb	Cg1g013160	-62kb	Cg1g013170	-54kb	Cg1g013180	-50kb	Cg1g013190	-44kb	Cg1g013200	-29kb	Cg1g013210	-27kb	Cg1g013220	-16kb	Cg1g013230	-11kb	Cg1g013240	-7kb	Cg1g013250	0kb	Cg1g013260	6kb	Cg1g013270	12kb	Cg1g013280	14kb	Cg1g013290	15kb	Cg1g013300	21kb	Cg1g013310	31kb	Cg1g013320	36kb	Cg1g013330	40kb	Cg1g013340	41kb
cmp0114	Unknown	Unknown	chr1:10604273	chr1	10604273	10Mb	EMMAX	Cg1g013140	-79kb	Cg1g013150	-72kb	Cg1g013160	-68kb	Cg1g013170	-60kb	Cg1g013180	-56kb	Cg1g013190	-50kb	Cg1g013200	-35kb	Cg1g013210	-33kb	Cg1g013220	-22kb	Cg1g013230	-17kb	Cg1g013240	-13kb	Cg1g013250	-5kb	Cg1g013260	0kb	Cg1g013270	7kb	Cg1g013280	8kb	Cg1g013290	9kb	Cg1g013300	16kb	Cg1g013310	25kb	Cg1g013320	30kb	Cg1g013330	34kb	Cg1g013340	36kb
cmp0446	Unknown	Unknown	chr1:10604273	chr1	10604273	10Mb	EMMAX	Cg1g013140	-79kb	Cg1g013150	-72kb	Cg1g013160	-68kb	Cg1g013170	-60kb	Cg1g013180	-56kb	Cg1g013190	-50kb	Cg1g013200	-35kb	Cg1g013210	-33kb	Cg1g013220	-22kb	Cg1g013230	-17kb	Cg1g013240	-13kb	Cg1g013250	-5kb	Cg1g013260	0kb	Cg1g013270	7kb	Cg1g013280	8kb	Cg1g013290	9kb	Cg1g013300	16kb	Cg1g013310	25kb	Cg1g013320	30kb	Cg1g013330	34kb	Cg1g013340	36kb
cmp0993	Chlorogenic acid	Polyphenol	chr1:10604273	chr1	10604273	10Mb	EMMAX	Cg1g013140	-79kb	Cg1g013150	-72kb	Cg1g013160	-68kb	Cg1g013170	-60kb	Cg1g013180	-56kb	Cg1g013190	-50kb	Cg1g013200	-35kb	Cg1g013210	-33kb	Cg1g013220	-22kb	Cg1g013230	-17kb	Cg1g013240	-13kb	Cg1g013250	-5kb	Cg1g013260	0kb	Cg1g013270	7kb	Cg1g013280	8kb	Cg1g013290	9kb	Cg1g013300	16kb	Cg1g013310	25kb	Cg1g013320	30kb	Cg1g013330	34kb	Cg1g013340	36kb
cmp0864	Eriodictyol O-malonylhexoside	Flavonoid	chr1:10630776	chr1	10630776	10Mb	EMMAX	Cg1g013150	-99kb	Cg1g013160	-94kb	Cg1g013170	-87kb	Cg1g013180	-82kb	Cg1g013190	-76kb	Cg1g013200	-61kb	Cg1g013210	-59kb	Cg1g013220	-49kb	Cg1g013230	-43kb	Cg1g013240	-40kb	Cg1g013250	-32kb	Cg1g013260	-19kb	Cg1g013270	-19kb	Cg1g013280	-17kb	Cg1g013290	-15kb	Cg1g013300	-5kb	Cg1g013310	0kb	Cg1g013320	4kb	Cg1g013330	7kb	Cg1g013340	9kb	Cg1g013350	17kb
cmp0767	Unknown	Unknown	chr1:10633742	chr1	10633742	10Mb	FaST-LMM	Cg1g013160	-97kb	Cg1g013170	-90kb	Cg1g013180	-85kb	Cg1g013190	-79kb	Cg1g013200	-64kb	Cg1g013210	-62kb	Cg1g013220	-52kb	Cg1g013230	-46kb	Cg1g013240	-42kb	Cg1g013250	-35kb	Cg1g013260	-22kb	Cg1g013270	-22kb	Cg1g013280	-20kb	Cg1g013290	-18kb	Cg1g013300	-8kb	Cg1g013310	0kb	Cg1g013320	1kb	Cg1g013330	4kb	Cg1g013340	6kb	Cg1g013350	14kb	Cg1g013360	19kb
cmp0767	Unknown	Unknown	chr1:10633766	chr1	10633766	10Mb	EMMAX	Cg1g013160	-97kb	Cg1g013170	-90kb	Cg1g013180	-85kb	Cg1g013190	-79kb	Cg1g013200	-64kb	Cg1g013210	-62kb	Cg1g013220	-52kb	Cg1g013230	-46kb	Cg1g013240	-43kb	Cg1g013250	-35kb	Cg1g013260	-22kb	Cg1g013270	-22kb	Cg1g013280	-20kb	Cg1g013290	-18kb	Cg1g013300	-8kb	Cg1g013310	0kb	Cg1g013320	1kb	Cg1g013330	4kb	Cg1g013340	6kb	Cg1g013350	14kb	Cg1g013360	19kb
cmp0840	Cocamidopropyl betaine	Others	chr1:10644046	chr1	10644046	10Mb	EMMAX	Cg1g013180	-95kb	Cg1g013190	-89kb	Cg1g013200	-74kb	Cg1g013210	-72kb	Cg1g013220	-62kb	Cg1g013230	-56kb	Cg1g013240	-53kb	Cg1g013250	-45kb	Cg1g013260	-33kb	Cg1g013270	-32kb	Cg1g013280	-30kb	Cg1g013290	-28kb	Cg1g013300	-18kb	Cg1g013310	-9kb	Cg1g013320	-7kb	Cg1g013330	-4kb	Cg1g013340	-1kb	Cg1g013350	4kb	Cg1g013360	8kb	Cg1g013370	13kb	Cg1g013380	22kb
cmp0593	Unknown	Unknown	chr1:10646092	chr1	10646092	10Mb	both	Cg1g013180	97kb	Cg1g013190	-91kb	Cg1g013200	-76kb	Cg1g013210	-74kb	Cg1g013220	-64kb	Cg1g013230	-58kb	Cg1g013240	-55kb	Cg1g013250	-47kb	Cg1g013260	-35kb	Cg1g013270	-34kb	Cg1g013280	-32kb	Cg1g013290	-30kb	Cg1g013300	-20kb	Cg1g013310	-11kb	Cg1g013320	-9kb	Cg1g013330	-6kb	Cg1g013340	-4kb	Cg1g013350	2kb	Cg1g013360	6kb	Cg1g013370	11kb	Cg1g013380	20kb
cmn0621	Kaempferol-7-O-neohesperidoside	Flavonoid	chr1:10652595	chr1	10652595	10Mb	both	Cg1g013190	-98kb	Cg1g013200	-83kb	Cg1g013210	-81kb	Cg1g013220	-71kb	Cg1g013230	-65kb	Cg1g013240	-61kb	Cg1g013250	-54kb	Cg1g013260	-41kb	Cg1g013270	-41kb	Cg1g013280	-39kb	Cg1g013290	-37kb	Cg1g013300	-27kb	Cg1g013310	-18kb	Cg1g013320	-15kb	Cg1g013330	-12kb	Cg1g013340	-10kb	Cg1g013350	0kb	Cg1g013360	0kb	Cg1g013370	4kb	Cg1g013380	13kb	Cg1g013390	27kb
cmp0238	Unknown	Unknown	chr1:10652595	chr1	10652595	10Mb	both	Cg1g013190	-98kb	Cg1g013200	-83kb	Cg1g013210	-81kb	Cg1g013220	-71kb	Cg1g013230	-65kb	Cg1g013240	-61kb	Cg1g013250	-54kb	Cg1g013260	-41kb	Cg1g013270	-41kb	Cg1g013280	-39kb	Cg1g013290	-37kb	Cg1g013300	-27kb	Cg1g013310	-18kb	Cg1g013320	-15kb	Cg1g013330	-12kb	Cg1g013340	-10kb	Cg1g013350	0kb	Cg1g013360	0kb	Cg1g013370	4kb	Cg1g013380	13kb	Cg1g013390	27kb
cmp0539	Poncirin	Flavonoid	chr1:10652595	chr1	10652595	10Mb	both	Cg1g013190	-98kb	Cg1g013200	-83kb	Cg1g013210	-81kb	Cg1g013220	-71kb	Cg1g013230	-65kb	Cg1g013240	-61kb	Cg1g013250	-54kb	Cg1g013260	-41kb	Cg1g013270	-41kb	Cg1g013280	-39kb	Cg1g013290	-37kb	Cg1g013300	-27kb	Cg1g013310	-18kb	Cg1g013320	-15kb	Cg1g013330	-12kb	Cg1g013340	-10kb	Cg1g013350	0kb	Cg1g013360	0kb	Cg1g013370	4kb	Cg1g013380	13kb	Cg1g013390	27kb
cmp0544	Poncirin	Flavonoid	chr1:10652595	chr1	10652595	10Mb	both	Cg1g013190	-98kb	Cg1g013200	-83kb	Cg1g013210	-81kb	Cg1g013220	-71kb	Cg1g013230	-65kb	Cg1g013240	-61kb	Cg1g013250	-54kb	Cg1g013260	-41kb	Cg1g013270	-41kb	Cg1g013280	-39kb	Cg1g013290	-37kb	Cg1g013300	-27kb	Cg1g013310	-18kb	Cg1g013320	-15kb	Cg1g013330	-12kb	Cg1g013340	-10kb	Cg1g013350	0kb	Cg1g013360	0kb	Cg1g013370	4kb	Cg1g013380	13kb	Cg1g013390	27kb
cmp0615	Unknown	Unknown	chr1:10652595	chr1	10652595	10Mb	both	Cg1g013190	-98kb	Cg1g013200	-83kb	Cg1g013210	-81kb	Cg1g013220	-71kb	Cg1g013230	-65kb	Cg1g013240	-61kb	Cg1g013250	-54kb	Cg1g013260	-41kb	Cg1g013270	-41kb	Cg1g013280	-39kb	Cg1g013290	-37kb	Cg1g013300	-27kb	Cg1g013310	-18kb	Cg1g013320	-15kb	Cg1g013330	-12kb	Cg1g013340	-10kb	Cg1g013350	0kb	Cg1g013360	0kb	Cg1g013370	4kb	Cg1g013380	13kb	Cg1g013390	27kb
cmp0906	Luteolin 7-O-glucoside	Flavonoid	chr1:10652595	chr1	10652595	10Mb	both	Cg1g013190	-98kb	Cg1g013200	-83kb	Cg1g013210	-81kb	Cg1g013220	-71kb	Cg1g013230	-65kb	Cg1g013240	-61kb	Cg1g013250	-54kb	Cg1g013260	-41kb	Cg1g013270	-41kb	Cg1g013280	-39kb	Cg1g013290	-37kb	Cg1g013300	-27kb	Cg1g013310	-18kb	Cg1g013320	-15kb	Cg1g013330	-12kb	Cg1g013340	-10kb	Cg1g013350	0kb	Cg1g013360	0kb	Cg1g013370	4kb	Cg1g013380	13kb	Cg1g013390	27kb
cmp0977	Luteolin	Flavonoid	chr1:10652595	chr1	10652595	10Mb	both	Cg1g013190	-98kb	Cg1g013200	-83kb	Cg1g013210	-81kb	Cg1g013220	-71kb	Cg1g013230	-65kb	Cg1g013240	-61kb	Cg1g013250	-54kb	Cg1g013260	-41kb	Cg1g013270	-41kb	Cg1g013280	-39kb	Cg1g013290	-37kb	Cg1g013300	-27kb	Cg1g013310	-18kb	Cg1g013320	-15kb	Cg1g013330	-12kb	Cg1g013340	-10kb	Cg1g013350	0kb	Cg1g013360	0kb	Cg1g013370	4kb	Cg1g013380	13kb	Cg1g013390	27kb
cmp0313	Unknown	Unknown	chr1:10697741	chr1	10697741	10Mb	EMMAX	Cg1g013250	99kb	Cg1g013260	-86kb	Cg1g013270	-86kb	Cg1g013280	-84kb	Cg1g013290	-82kb	Cg1g013300	-72kb	Cg1g013310	-63kb	Cg1g013320	-61kb	Cg1g013330	-57kb	Cg1g013340	-55kb	Cg1g013350	-45kb	Cg1g013360	-42kb	Cg1g013370	-31kb	Cg1g013380	-24kb	Cg1g013390	-17kb	Cg1g013400	-12kb	Cg1g013410	-9kb	Cg1g013420	-2kb	Cg1g013430	0kb	Cg1g013440	8kb	Cg1g013450	24kb
cmp0172	Unknown	Unknown	chr1:10791894	chr1	10791894	10Mb	both	Cg1g013420	97kb	Cg1g013430	-86kb	Cg1g013440	-79kb	Cg1g013450	-64kb	Cg1g013460	-55kb	Cg1g013470	-47kb	Cg1g013480	-39kb	Cg1g013490	-33kb	Cg1g013500	-21kb	Cg1g013510	-2kb	Cg1g013520	0kb	Cg1g013530	13kb	Cg1g013540	24kb	Cg1g013550	30kb	Cg1g013560	46kb	Cg1g013570	52kb	Cg1g013580	55kb	Cg1g013590	58kb	Cg1g013600	60kb	Cg1g013610	65kb	Cg1g013620	66kb
cmp0513	Unknown	Unknown	chr1:10807409	chr1	10807409	10Mb	EMMAX	Cg1g013440	95kb	Cg1g013450	-80kb	Cg1g013460	-70kb	Cg1g013470	-62kb	Cg1g013480	-55kb	Cg1g013490	-48kb	Cg1g013500	-36kb	Cg1g013510	-18kb	Cg1g013520	-9kb	Cg1g013530	-2kb	Cg1g013540	9kb	Cg1g013550	15kb	Cg1g013560	30kb	Cg1g013570	36kb	Cg1g013580	39kb	Cg1g013590	42kb	Cg1g013600	44kb	Cg1g013610	49kb	Cg1g013620	50kb	Cg1g013630	55kb	Cg1g013640	60kb
cmp0783	Unknown	Unknown	chr1:10913140	chr1	10913140	10Mb	both	Cg1g013530	99kb	Cg1g013540	-92kb	Cg1g013550	-86kb	Cg1g013560	-71kb	Cg1g013570	-68kb	Cg1g013580	-65kb	Cg1g013590	-62kb	Cg1g013600	-56kb	Cg1g013610	-55kb	Cg1g013620	-54kb	Cg1g013630	-48kb	Cg1g013640	-42kb	Cg1g013650	-34kb	Cg1g013660	-28kb	Cg1g013670	-19kb	Cg1g013680	-14kb	Cg1g013690	-11kb	Cg1g013700	-3kb	Cg1g013710	14kb	Cg1g013720	17kb	Cg1g013730	20kb
cmp0975	Quercetin O-malonylhexoside	Flavonoid	chr1:10991981	chr1	10991981	10Mb	both	Cg1g013670	-98kb	Cg1g013680	-93kb	Cg1g013690	-90kb	Cg1g013700	-82kb	Cg1g013710	-61kb	Cg1g013720	-59kb	Cg1g013730	-58kb	Cg1g013740	-56kb	Cg1g013750	-50kb	Cg1g013760	-47kb	Cg1g013770	-43kb	Cg1g013780	-37kb	Cg1g013790	-34kb	Cg1g013800	-28kb	Cg1g013810	-11kb	Cg1g013820	-5kb	Cg1g013830	2kb	Cg1g013840	20kb	Cg1g013850	27kb	Cg1g013860	31kb	Cg1g013870	36kb
cmp0232	Unknown	Unknown	chr1:10992541	chr1	10992541	10Mb	FaST-LMM	Cg1g013670	-99kb	Cg1g013680	-94kb	Cg1g013690	-90kb	Cg1g013700	-82kb	Cg1g013710	-62kb	Cg1g013720	-60kb	Cg1g013730	-58kb	Cg1g013740	-56kb	Cg1g013750	-50kb	Cg1g013760	-47kb	Cg1g013770	-44kb	Cg1g013780	-38kb	Cg1g013790	-34kb	Cg1g013800	-29kb	Cg1g013810	-11kb	Cg1g013820	-6kb	Cg1g013830	1kb	Cg1g013840	19kb	Cg1g013850	27kb	Cg1g013860	30kb	Cg1g013870	35kb
cmp0558	Unknown	Unknown	chr1:11000222	chr1	11000222	11Mb	EMMAX	Cg1g013690	98kb	Cg1g013700	-90kb	Cg1g013710	-70kb	Cg1g013720	-67kb	Cg1g013730	-66kb	Cg1g013740	-64kb	Cg1g013750	-58kb	Cg1g013760	-55kb	Cg1g013770	-52kb	Cg1g013780	-46kb	Cg1g013790	-42kb	Cg1g013800	-37kb	Cg1g013810	-19kb	Cg1g013820	-13kb	Cg1g013830	-2kb	Cg1g013840	12kb	Cg1g013850	19kb	Cg1g013860	23kb	Cg1g013870	27kb	Cg1g013880	32kb	Cg1g013890	44kb
cmp0902	Limocitrin O-hexoside	Flavonoid	chr1:11000222	chr1	11000222	11Mb	EMMAX	Cg1g013690	98kb	Cg1g013700	-90kb	Cg1g013710	-70kb	Cg1g013720	-67kb	Cg1g013730	-66kb	Cg1g013740	-64kb	Cg1g013750	-58kb	Cg1g013760	-55kb	Cg1g013770	-52kb	Cg1g013780	-46kb	Cg1g013790	-42kb	Cg1g013800	-37kb	Cg1g013810	-19kb	Cg1g013820	-13kb	Cg1g013830	-2kb	Cg1g013840	12kb	Cg1g013850	19kb	Cg1g013860	23kb	Cg1g013870	27kb	Cg1g013880	32kb	Cg1g013890	44kb
cmp0995	Sinapoyl O-hexoside	Polyphenol	chr1:11004926	chr1	11004926	11Mb	EMMAX	Cg1g013700	-95kb	Cg1g013710	-74kb	Cg1g013720	-72kb	Cg1g013730	-71kb	Cg1g013740	-69kb	Cg1g013750	-63kb	Cg1g013760	-60kb	Cg1g013770	-56kb	Cg1g013780	-50kb	Cg1g013790	-47kb	Cg1g013800	-41kb	Cg1g013810	-24kb	Cg1g013820	-18kb	Cg1g013830	-7kb	Cg1g013840	7kb	Cg1g013850	14kb	Cg1g013860	18kb	Cg1g013870	23kb	Cg1g013880	27kb	Cg1g013890	39kb	Cg1g013900	51kb
cmp0906	Luteolin 7-O-glucoside	Flavonoid	chr1:11016191	chr1	11016191	11Mb	EMMAX	Cg1g013710	-86kb	Cg1g013720	-83kb	Cg1g013730	-82kb	Cg1g013740	-80kb	Cg1g013750	-74kb	Cg1g013760	-71kb	Cg1g013770	-68kb	Cg1g013780	-62kb	Cg1g013790	-58kb	Cg1g013800	-52kb	Cg1g013810	-35kb	Cg1g013820	-29kb	Cg1g013830	-18kb	Cg1g013840	1kb	Cg1g013850	3kb	Cg1g013860	7kb	Cg1g013870	11kb	Cg1g013880	16kb	Cg1g013890	28kb	Cg1g013900	40kb	Cg1g013910	47kb
cmp0531	Unknown	Unknown	chr1:11041121	chr1	11041121	11Mb	EMMAX	Cg1g013750	-99kb	Cg1g013760	96kb	Cg1g013770	-92kb	Cg1g013780	-87kb	Cg1g013790	-83kb	Cg1g013800	-77kb	Cg1g013810	-60kb	Cg1g013820	-54kb	Cg1g013830	-43kb	Cg1g013840	-23kb	Cg1g013850	-18kb	Cg1g013860	-16kb	Cg1g013870	-10kb	Cg1g013880	2kb	Cg1g013890	3kb	Cg1g013900	15kb	Cg1g013910	22kb	Cg1g013920	31kb	Cg1g013930	34kb	Cg1g013940	43kb	Cg1g013950	59kb
cmp0494	Unknown	Unknown	chr1:11052267	chr1	11052267	11Mb	EMMAX	Cg1g013780	-98kb	Cg1g013790	-94kb	Cg1g013800	-89kb	Cg1g013810	-71kb	Cg1g013820	-65kb	Cg1g013830	-54kb	Cg1g013840	-34kb	Cg1g013850	-29kb	Cg1g013860	-27kb	Cg1g013870	-21kb	Cg1g013880	-8kb	Cg1g013890	-2kb	Cg1g013900	3kb	Cg1g013910	11kb	Cg1g013920	20kb	Cg1g013930	22kb	Cg1g013940	31kb	Cg1g013950	47kb	Cg1g013960	53kb	Cg1g013970	75kb	Cg1g013980	78kb
cmp0902	Limocitrin O-hexoside	Flavonoid	chr1:11074035	chr1	11074035	11Mb	FaST-LMM	Cg1g013810	93kb	Cg1g013820	-87kb	Cg1g013830	-76kb	Cg1g013840	-55kb	Cg1g013850	-51kb	Cg1g013860	-48kb	Cg1g013870	-43kb	Cg1g013880	-30kb	Cg1g013890	-24kb	Cg1g013900	-16kb	Cg1g013910	-2kb	Cg1g013920	0kb	Cg1g013930	1kb	Cg1g013940	10kb	Cg1g013950	26kb	Cg1g013960	31kb	Cg1g013970	53kb	Cg1g013980	56kb	Cg1g013990	60kb	Cg1g014000	76kb	Cg1g014010	80kb
cmp0631	Acetylcholine	Vitamin	chr1:11090586	chr1	11090586	11Mb	both	Cg1g013830	-92kb	Cg1g013840	-72kb	Cg1g013850	-68kb	Cg1g013860	-65kb	Cg1g013870	-59kb	Cg1g013880	-46kb	Cg1g013890	-41kb	Cg1g013900	-32kb	Cg1g013910	-19kb	Cg1g013920	-17kb	Cg1g013930	-11kb	Cg1g013940	0kb	Cg1g013950	9kb	Cg1g013960	15kb	Cg1g013970	37kb	Cg1g013980	40kb	Cg1g013990	44kb	Cg1g014000	60kb	Cg1g014010	63kb	Cg1g014020	63kb	Cg1g014030	80kb
cmp0096	Apigenin-O-hexosylhexoside-O-rhamnoside	Flavonoid	chr1:11099907	chr1	11099907	11Mb	EMMAX	Cg1g013840	-81kb	Cg1g013850	-77kb	Cg1g013860	-74kb	Cg1g013870	-69kb	Cg1g013880	-55kb	Cg1g013890	-50kb	Cg1g013900	-42kb	Cg1g013910	-28kb	Cg1g013920	-26kb	Cg1g013930	-20kb	Cg1g013940	-9kb	Cg1g013950	0kb	Cg1g013960	6kb	Cg1g013970	27kb	Cg1g013980	30kb	Cg1g013990	35kb	Cg1g014000	51kb	Cg1g014010	54kb	Cg1g014020	54kb	Cg1g014030	71kb	Cg1g014040	76kb
cmp0336	Unknown	Unknown	chr1:11099907	chr1	11099907	11Mb	both	Cg1g013840	-81kb	Cg1g013850	-77kb	Cg1g013860	-74kb	Cg1g013870	-69kb	Cg1g013880	-55kb	Cg1g013890	-50kb	Cg1g013900	-42kb	Cg1g013910	-28kb	Cg1g013920	-26kb	Cg1g013930	-20kb	Cg1g013940	-9kb	Cg1g013950	0kb	Cg1g013960	6kb	Cg1g013970	27kb	Cg1g013980	30kb	Cg1g013990	35kb	Cg1g014000	51kb	Cg1g014010	54kb	Cg1g014020	54kb	Cg1g014030	71kb	Cg1g014040	76kb
cmp0277	Unknown	Unknown	chr1:11150908	chr1	11150908	11Mb	EMMAX	Cg1g013900	-93kb	Cg1g013910	-79kb	Cg1g013920	-77kb	Cg1g013930	-71kb	Cg1g013940	-60kb	Cg1g013950	-50kb	Cg1g013960	-37kb	Cg1g013970	-20kb	Cg1g013980	-16kb	Cg1g013990	-9kb	Cg1g014000	0kb	Cg1g014010	3kb	Cg1g014020	3kb	Cg1g014030	20kb	Cg1g014040	25kb	Cg1g014050	31kb	Cg1g014060	39kb	Cg1g014070	44kb	Cg1g014080	47kb	Cg1g014090	53kb	Cg1g014100	61kb
cmp0968	Tricetin O-malonylhexoside	Flavonoid	chr1:11158163	chr1	11158163	11Mb	EMMAX	Cg1g013910	-86kb	Cg1g013920	-84kb	Cg1g013930	-79kb	Cg1g013940	-67kb	Cg1g013950	-57kb	Cg1g013960	-44kb	Cg1g013970	-27kb	Cg1g013980	-23kb	Cg1g013990	-16kb	Cg1g014000	-6kb	Cg1g014010	-3kb	Cg1g014020	-3kb	Cg1g014030	12kb	Cg1g014040	17kb	Cg1g014050	24kb	Cg1g014060	32kb	Cg1g014070	37kb	Cg1g014080	39kb	Cg1g014090	46kb	Cg1g014100	54kb	Cg1g014110	56kb
cmp0769	Unknown	Unknown	chr1:11243233	chr1	11243233	11Mb	EMMAX	Cg1g014000	-91kb	Cg1g014010	-88kb	Cg1g014020	-79kb	Cg1g014030	-71kb	Cg1g014040	-64kb	Cg1g014050	-60kb	Cg1g014060	-51kb	Cg1g014070	-45kb	Cg1g014080	-42kb	Cg1g014090	-36kb	Cg1g014100	-29kb	Cg1g014110	-24kb	Cg1g014120	-13kb	Cg1g014130	0kb	Cg1g014140	7kb	Cg1g014150	11kb	Cg1g014160	13kb	Cg1g014170	23kb	Cg1g014180	26kb	Cg1g014190	36kb	Cg1g014200	44kb
cmp0879	Alanine	Amino acid	chr1:11243233	chr1	11243233	11Mb	EMMAX	Cg1g014000	-91kb	Cg1g014010	-88kb	Cg1g014020	-79kb	Cg1g014030	-71kb	Cg1g014040	-64kb	Cg1g014050	-60kb	Cg1g014060	-51kb	Cg1g014070	-45kb	Cg1g014080	-42kb	Cg1g014090	-36kb	Cg1g014100	-29kb	Cg1g014110	-24kb	Cg1g014120	-13kb	Cg1g014130	0kb	Cg1g014140	7kb	Cg1g014150	11kb	Cg1g014160	13kb	Cg1g014170	23kb	Cg1g014180	26kb	Cg1g014190	36kb	Cg1g014200	44kb
cmp0707	Adenosine 3'-monophosphate	Nucleic acid derivative	chr1:11250685	chr1	11250685	11Mb	EMMAX	Cg1g014000	-98kb	Cg1g014010	-95kb	Cg1g014020	-86kb	Cg1g014030	-78kb	Cg1g014040	-71kb	Cg1g014050	-68kb	Cg1g014060	-59kb	Cg1g014070	-52kb	Cg1g014080	-50kb	Cg1g014090	-44kb	Cg1g014100	-36kb	Cg1g014110	-32kb	Cg1g014120	-21kb	Cg1g014130	0kb	Cg1g014140	0kb	Cg1g014150	3kb	Cg1g014160	6kb	Cg1g014170	16kb	Cg1g014180	18kb	Cg1g014190	28kb	Cg1g014200	36kb
cmp0043	Unknown	Unknown	chr1:11260071	chr1	11260071	11Mb	FaST-LMM	Cg1g014020	96kb	Cg1g014030	-88kb	Cg1g014040	-81kb	Cg1g014050	-77kb	Cg1g014060	-68kb	Cg1g014070	-62kb	Cg1g014080	-59kb	Cg1g014090	-53kb	Cg1g014100	-46kb	Cg1g014110	-41kb	Cg1g014120	-30kb	Cg1g014130	-9kb	Cg1g014140	-6kb	Cg1g014150	-4kb	Cg1g014160	-3kb	Cg1g014170	6kb	Cg1g014180	9kb	Cg1g014190	19kb	Cg1g014200	27kb	Cg1g014210	31kb	Cg1g014220	31kb
cmp0726	Unknown	Unknown	chr1:11286421	chr1	11286421	11Mb	EMMAX	Cg1g014060	-95kb	Cg1g014070	-88kb	Cg1g014080	-86kb	Cg1g014090	-80kb	Cg1g014100	-72kb	Cg1g014110	-67kb	Cg1g014120	-56kb	Cg1g014130	-35kb	Cg1g014140	-33kb	Cg1g014150	-31kb	Cg1g014160	-21kb	Cg1g014170	-16kb	Cg1g014180	-15kb	Cg1g014190	-6kb	Cg1g014200	1kb	Cg1g014210	5kb	Cg1g014220	5kb	Cg1g014230	9kb	Cg1g014240	15kb	Cg1g014250	22kb	Cg1g014260	30kb
cmp0238	Unknown	Unknown	chr1:11334833	chr1	11334833	11Mb	EMMAX	Cg1g014130	-84kb	Cg1g014140	-81kb	Cg1g014150	-79kb	Cg1g014160	-69kb	Cg1g014170	-65kb	Cg1g014180	-63kb	Cg1g014190	-54kb	Cg1g014200	-43kb	Cg1g014210	-41kb	Cg1g014220	-39kb	Cg1g014230	-33kb	Cg1g014240	-28kb	Cg1g014250	-20kb	Cg1g014260	-17kb	Cg1g014270	-14kb	Cg1g014280	-6kb	Cg1g014290	-1kb	Cg1g014300	-1kb	Cg1g014310	9kb	Cg1g014320	15kb	Cg1g014330	27kb
cmp0977	Luteolin	Flavonoid	chr1:11334833	chr1	11334833	11Mb	EMMAX	Cg1g014130	-84kb	Cg1g014140	-81kb	Cg1g014150	-79kb	Cg1g014160	-69kb	Cg1g014170	-65kb	Cg1g014180	-63kb	Cg1g014190	-54kb	Cg1g014200	-43kb	Cg1g014210	-41kb	Cg1g014220	-39kb	Cg1g014230	-33kb	Cg1g014240	-28kb	Cg1g014250	-20kb	Cg1g014260	-17kb	Cg1g014270	-14kb	Cg1g014280	-6kb	Cg1g014290	-1kb	Cg1g014300	-1kb	Cg1g014310	9kb	Cg1g014320	15kb	Cg1g014330	27kb
cmn0621	Kaempferol-7-O-neohesperidoside	Flavonoid	chr1:11335983	chr1	11335983	11Mb	EMMAX	Cg1g014130	-85kb	Cg1g014140	-82kb	Cg1g014150	-80kb	Cg1g014160	-70kb	Cg1g014170	-66kb	Cg1g014180	-65kb	Cg1g014190	-55kb	Cg1g014200	-45kb	Cg1g014210	-42kb	Cg1g014220	-40kb	Cg1g014230	-34kb	Cg1g014240	-29kb	Cg1g014250	-21kb	Cg1g014260	-18kb	Cg1g014270	-15kb	Cg1g014280	-7kb	Cg1g014290	-2kb	Cg1g014300	0kb	Cg1g014310	8kb	Cg1g014320	14kb	Cg1g014330	26kb
cmp0543	Didymin	Flavonoid	chr1:11335983	chr1	11335983	11Mb	EMMAX	Cg1g014130	-85kb	Cg1g014140	-82kb	Cg1g014150	-80kb	Cg1g014160	-70kb	Cg1g014170	-66kb	Cg1g014180	-65kb	Cg1g014190	-55kb	Cg1g014200	-45kb	Cg1g014210	-42kb	Cg1g014220	-40kb	Cg1g014230	-34kb	Cg1g014240	-29kb	Cg1g014250	-21kb	Cg1g014260	-18kb	Cg1g014270	-15kb	Cg1g014280	-7kb	Cg1g014290	-2kb	Cg1g014300	0kb	Cg1g014310	8kb	Cg1g014320	14kb	Cg1g014330	26kb
cmp0544	Poncirin	Flavonoid	chr1:11335983	chr1	11335983	11Mb	EMMAX	Cg1g014130	-85kb	Cg1g014140	-82kb	Cg1g014150	-80kb	Cg1g014160	-70kb	Cg1g014170	-66kb	Cg1g014180	-65kb	Cg1g014190	-55kb	Cg1g014200	-45kb	Cg1g014210	-42kb	Cg1g014220	-40kb	Cg1g014230	-34kb	Cg1g014240	-29kb	Cg1g014250	-21kb	Cg1g014260	-18kb	Cg1g014270	-15kb	Cg1g014280	-7kb	Cg1g014290	-2kb	Cg1g014300	0kb	Cg1g014310	8kb	Cg1g014320	14kb	Cg1g014330	26kb
cmp0615	Unknown	Unknown	chr1:11335983	chr1	11335983	11Mb	EMMAX	Cg1g014130	-85kb	Cg1g014140	-82kb	Cg1g014150	-80kb	Cg1g014160	-70kb	Cg1g014170	-66kb	Cg1g014180	-65kb	Cg1g014190	-55kb	Cg1g014200	-45kb	Cg1g014210	-42kb	Cg1g014220	-40kb	Cg1g014230	-34kb	Cg1g014240	-29kb	Cg1g014250	-21kb	Cg1g014260	-18kb	Cg1g014270	-15kb	Cg1g014280	-7kb	Cg1g014290	-2kb	Cg1g014300	0kb	Cg1g014310	8kb	Cg1g014320	14kb	Cg1g014330	26kb
cmp0906	Luteolin 7-O-glucoside	Flavonoid	chr1:11335983	chr1	11335983	11Mb	EMMAX	Cg1g014130	-85kb	Cg1g014140	-82kb	Cg1g014150	-80kb	Cg1g014160	-70kb	Cg1g014170	-66kb	Cg1g014180	-65kb	Cg1g014190	-55kb	Cg1g014200	-45kb	Cg1g014210	-42kb	Cg1g014220	-40kb	Cg1g014230	-34kb	Cg1g014240	-29kb	Cg1g014250	-21kb	Cg1g014260	-18kb	Cg1g014270	-15kb	Cg1g014280	-7kb	Cg1g014290	-2kb	Cg1g014300	0kb	Cg1g014310	8kb	Cg1g014320	14kb	Cg1g014330	26kb
cmp0570	Unknown	Unknown	chr1:11342932	chr1	11342932	11Mb	EMMAX	Cg1g014130	-92kb	Cg1g014140	-89kb	Cg1g014150	-87kb	Cg1g014160	-77kb	Cg1g014170	-73kb	Cg1g014180	-72kb	Cg1g014190	-62kb	Cg1g014200	-52kb	Cg1g014210	-49kb	Cg1g014220	-47kb	Cg1g014230	-41kb	Cg1g014240	-36kb	Cg1g014250	-28kb	Cg1g014260	-25kb	Cg1g014270	-22kb	Cg1g014280	-14kb	Cg1g014290	-9kb	Cg1g014300	-6kb	Cg1g014310	1kb	Cg1g014320	7kb	Cg1g014330	19kb
cmp0169	Unknown	Unknown	chr1:11356095	chr1	11356095	11Mb	EMMAX	Cg1g014160	-90kb	Cg1g014170	-86kb	Cg1g014180	-85kb	Cg1g014190	-75kb	Cg1g014200	-65kb	Cg1g014210	-62kb	Cg1g014220	-60kb	Cg1g014230	-54kb	Cg1g014240	-49kb	Cg1g014250	-41kb	Cg1g014260	-38kb	Cg1g014270	-35kb	Cg1g014280	-28kb	Cg1g014290	-22kb	Cg1g014300	-19kb	Cg1g014310	-8kb	Cg1g014320	-2kb	Cg1g014330	6kb	Cg1g014340	8kb	Cg1g014350	15kb	Cg1g014360	22kb
cmp0110	Unknown	Unknown	chr1:11376724	chr1	11376724	11Mb	EMMAX	Cg1g014190	-96kb	Cg1g014200	-85kb	Cg1g014210	-83kb	Cg1g014220	-81kb	Cg1g014230	-75kb	Cg1g014240	-70kb	Cg1g014250	-61kb	Cg1g014260	-59kb	Cg1g014270	-56kb	Cg1g014280	-48kb	Cg1g014290	-43kb	Cg1g014300	-40kb	Cg1g014310	-29kb	Cg1g014320	-23kb	Cg1g014330	-13kb	Cg1g014340	-8kb	Cg1g014350	-2kb	Cg1g014360	1kb	Cg1g014370	5kb	Cg1g014380	8kb	Cg1g014390	17kb
cmp0112	Unknown	Unknown	chr1:11387820	chr1	11387820	11Mb	EMMAX	Cg1g014200	96kb	Cg1g014210	-94kb	Cg1g014220	-92kb	Cg1g014230	-86kb	Cg1g014240	-81kb	Cg1g014250	-73kb	Cg1g014260	-70kb	Cg1g014270	-67kb	Cg1g014280	-59kb	Cg1g014290	-54kb	Cg1g014300	-51kb	Cg1g014310	-40kb	Cg1g014320	-34kb	Cg1g014330	-24kb	Cg1g014340	-19kb	Cg1g014350	-13kb	Cg1g014360	-6kb	Cg1g014370	-4kb	Cg1g014380	0kb	Cg1g014390	5kb	Cg1g014400	11kb
cmp0117	Unknown	Unknown	chr1:11387820	chr1	11387820	11Mb	both	Cg1g014200	96kb	Cg1g014210	-94kb	Cg1g014220	-92kb	Cg1g014230	-86kb	Cg1g014240	-81kb	Cg1g014250	-73kb	Cg1g014260	-70kb	Cg1g014270	-67kb	Cg1g014280	-59kb	Cg1g014290	-54kb	Cg1g014300	-51kb	Cg1g014310	-40kb	Cg1g014320	-34kb	Cg1g014330	-24kb	Cg1g014340	-19kb	Cg1g014350	-13kb	Cg1g014360	-6kb	Cg1g014370	-4kb	Cg1g014380	0kb	Cg1g014390	5kb	Cg1g014400	11kb
cmp0564	Unknown	Unknown	chr1:11387820	chr1	11387820	11Mb	EMMAX	Cg1g014200	96kb	Cg1g014210	-94kb	Cg1g014220	-92kb	Cg1g014230	-86kb	Cg1g014240	-81kb	Cg1g014250	-73kb	Cg1g014260	-70kb	Cg1g014270	-67kb	Cg1g014280	-59kb	Cg1g014290	-54kb	Cg1g014300	-51kb	Cg1g014310	-40kb	Cg1g014320	-34kb	Cg1g014330	-24kb	Cg1g014340	-19kb	Cg1g014350	-13kb	Cg1g014360	-6kb	Cg1g014370	-4kb	Cg1g014380	0kb	Cg1g014390	5kb	Cg1g014400	11kb
cmp0899	Homoproline	Amino acid	chr1:11388266	chr1	11388266	11Mb	EMMAX	Cg1g014200	97kb	Cg1g014210	-94kb	Cg1g014220	-92kb	Cg1g014230	-86kb	Cg1g014240	-81kb	Cg1g014250	-73kb	Cg1g014260	-70kb	Cg1g014270	-67kb	Cg1g014280	-60kb	Cg1g014290	-55kb	Cg1g014300	-51kb	Cg1g014310	-40kb	Cg1g014320	-34kb	Cg1g014330	-24kb	Cg1g014340	-20kb	Cg1g014350	-13kb	Cg1g014360	-6kb	Cg1g014370	-4kb	Cg1g014380	-1kb	Cg1g014390	5kb	Cg1g014400	11kb
cmp0081	Unknown	Unknown	chr1:11404950	chr1	11404950	11Mb	both	Cg1g014240	98kb	Cg1g014250	-90kb	Cg1g014260	-87kb	Cg1g014270	-84kb	Cg1g014280	-76kb	Cg1g014290	-71kb	Cg1g014300	-68kb	Cg1g014310	-57kb	Cg1g014320	-51kb	Cg1g014330	-41kb	Cg1g014340	-36kb	Cg1g014350	-30kb	Cg1g014360	-23kb	Cg1g014370	-21kb	Cg1g014380	-17kb	Cg1g014390	-8kb	Cg1g014400	-4kb	Cg1g014410	1kb	Cg1g014420	8kb	Cg1g014430	13kb	Cg1g014440	35kb
cmp0581	Unknown	Unknown	chr1:11404950	chr1	11404950	11Mb	both	Cg1g014240	98kb	Cg1g014250	-90kb	Cg1g014260	-87kb	Cg1g014270	-84kb	Cg1g014280	-76kb	Cg1g014290	-71kb	Cg1g014300	-68kb	Cg1g014310	-57kb	Cg1g014320	-51kb	Cg1g014330	-41kb	Cg1g014340	-36kb	Cg1g014350	-30kb	Cg1g014360	-23kb	Cg1g014370	-21kb	Cg1g014380	-17kb	Cg1g014390	-8kb	Cg1g014400	-4kb	Cg1g014410	1kb	Cg1g014420	8kb	Cg1g014430	13kb	Cg1g014440	35kb
cmp0106	Unknown	Unknown	chr1:11446363	chr1	11446363	11Mb	EMMAX	Cg1g014310	98kb	Cg1g014320	-93kb	Cg1g014330	-82kb	Cg1g014340	-78kb	Cg1g014350	-71kb	Cg1g014360	-64kb	Cg1g014370	-62kb	Cg1g014380	-59kb	Cg1g014390	-49kb	Cg1g014400	-45kb	Cg1g014410	-39kb	Cg1g014420	-30kb	Cg1g014430	-12kb	Cg1g014440	-2kb	Cg1g014450	0kb	Cg1g014460	7kb	Cg1g014470	19kb	Cg1g014480	24kb	Cg1g014490	27kb	Cg1g014500	39kb	Cg1g014510	44kb
cmn0626	Kaempferol 3-O-β-rutinoside	Flavonoid	chr1:11462988	chr1	11462988	11Mb	EMMAX	Cg1g014330	99kb	Cg1g014340	-94kb	Cg1g014350	-88kb	Cg1g014360	-81kb	Cg1g014370	-79kb	Cg1g014380	-76kb	Cg1g014390	-66kb	Cg1g014400	-62kb	Cg1g014410	-56kb	Cg1g014420	-47kb	Cg1g014430	-28kb	Cg1g014440	-19kb	Cg1g014450	-9kb	Cg1g014460	0kb	Cg1g014470	2kb	Cg1g014480	8kb	Cg1g014490	10kb	Cg1g014500	22kb	Cg1g014510	28kb	Cg1g014520	30kb	Cg1g014530	32kb
cmp0966	Kaempferol 3-O-glucoside-2‘-O-rhamnoside	Flavonoid	chr1:11462988	chr1	11462988	11Mb	EMMAX	Cg1g014330	99kb	Cg1g014340	-94kb	Cg1g014350	-88kb	Cg1g014360	-81kb	Cg1g014370	-79kb	Cg1g014380	-76kb	Cg1g014390	-66kb	Cg1g014400	-62kb	Cg1g014410	-56kb	Cg1g014420	-47kb	Cg1g014430	-28kb	Cg1g014440	-19kb	Cg1g014450	-9kb	Cg1g014460	0kb	Cg1g014470	2kb	Cg1g014480	8kb	Cg1g014490	10kb	Cg1g014500	22kb	Cg1g014510	28kb	Cg1g014520	30kb	Cg1g014530	32kb
cmp0628	Agmatine	Polyamine	chr1:11500411	chr1	11500411	11Mb	FaST-LMM	Cg1g014400	99kb	Cg1g014410	-93kb	Cg1g014420	-84kb	Cg1g014430	-66kb	Cg1g014440	-56kb	Cg1g014450	-46kb	Cg1g014460	-38kb	Cg1g014470	-29kb	Cg1g014480	-27kb	Cg1g014490	-23kb	Cg1g014500	-10kb	Cg1g014510	-8kb	Cg1g014520	-5kb	Cg1g014530	-3kb	Cg1g014540	0kb	Cg1g014550	2kb	Cg1g014560	7kb	Cg1g014570	25kb	Cg1g014580	34kb	Cg1g014590	36kb	Cg1g014600	43kb
cmp0448	Unknown	Unknown	chr1:11506802	chr1	11506802	11Mb	both	Cg1g014420	-90kb	Cg1g014430	-72kb	Cg1g014440	-63kb	Cg1g014450	-53kb	Cg1g014460	-44kb	Cg1g014470	-35kb	Cg1g014480	-33kb	Cg1g014490	-30kb	Cg1g014500	-16kb	Cg1g014510	-14kb	Cg1g014520	-11kb	Cg1g014530	-9kb	Cg1g014540	-6kb	Cg1g014550	0kb	Cg1g014560	1kb	Cg1g014570	19kb	Cg1g014580	28kb	Cg1g014590	30kb	Cg1g014600	37kb	Cg1g014610	44kb	Cg1g014620	55kb
cmp0822	Citraptene	Coumarin	chr1:11567908	chr1	11567908	11Mb	EMMAX	Cg1g014470	96kb	Cg1g014480	-95kb	Cg1g014490	-91kb	Cg1g014500	-77kb	Cg1g014510	-75kb	Cg1g014520	-72kb	Cg1g014530	-70kb	Cg1g014540	-68kb	Cg1g014550	-61kb	Cg1g014560	-42kb	Cg1g014570	-40kb	Cg1g014580	-30kb	Cg1g014590	-25kb	Cg1g014600	-20kb	Cg1g014610	-13kb	Cg1g014620	-2kb	Cg1g014630	1kb	Cg1g014640	10kb	Cg1g014650	20kb	Cg1g014660	27kb	Cg1g014670	29kb
cmp0371	Unknown	Unknown	chr1:11572386	chr1	11572386	11Mb	both	Cg1g014480	99kb	Cg1g014490	-95kb	Cg1g014500	-82kb	Cg1g014510	-80kb	Cg1g014520	-77kb	Cg1g014530	-75kb	Cg1g014540	-72kb	Cg1g014550	-66kb	Cg1g014560	-46kb	Cg1g014570	-45kb	Cg1g014580	-35kb	Cg1g014590	-29kb	Cg1g014600	-25kb	Cg1g014610	-17kb	Cg1g014620	-7kb	Cg1g014630	-1kb	Cg1g014640	6kb	Cg1g014650	16kb	Cg1g014660	22kb	Cg1g014670	24kb	Cg1g014680	32kb
cmp0415	Unknown	Unknown	chr1:11594848	chr1	11594848	11Mb	EMMAX	Cg1g014520	99kb	Cg1g014530	-97kb	Cg1g014540	-95kb	Cg1g014550	-88kb	Cg1g014560	-69kb	Cg1g014570	-67kb	Cg1g014580	-57kb	Cg1g014590	-52kb	Cg1g014600	-47kb	Cg1g014610	-40kb	Cg1g014620	-29kb	Cg1g014630	-23kb	Cg1g014640	-10kb	Cg1g014650	0kb	Cg1g014660	0kb	Cg1g014670	2kb	Cg1g014680	9kb	Cg1g014690	10kb	Cg1g014700	18kb	Cg1g014710	23kb	Cg1g014720	33kb
cmp0490	Unknown	Unknown	chr1:11595188	chr1	11595188	11Mb	EMMAX	Cg1g014530	-98kb	Cg1g014540	-95kb	Cg1g014550	-89kb	Cg1g014560	-69kb	Cg1g014570	-68kb	Cg1g014580	-58kb	Cg1g014590	-52kb	Cg1g014600	-48kb	Cg1g014610	-40kb	Cg1g014620	-30kb	Cg1g014630	-24kb	Cg1g014640	-11kb	Cg1g014650	0kb	Cg1g014660	0kb	Cg1g014670	2kb	Cg1g014680	9kb	Cg1g014690	10kb	Cg1g014700	18kb	Cg1g014710	23kb	Cg1g014720	32kb	Cg1g014730	34kb
cmp0437	Dihydroxy-5-geranyloxy-7-methoxycoumarin	Coumarin	chr1:11632540	chr1	11632540	11Mb	both	Cg1g014580	-95kb	Cg1g014590	-89kb	Cg1g014600	-85kb	Cg1g014610	-77kb	Cg1g014620	-67kb	Cg1g014630	-61kb	Cg1g014640	-48kb	Cg1g014650	-37kb	Cg1g014660	-35kb	Cg1g014670	-30kb	Cg1g014680	-27kb	Cg1g014690	-24kb	Cg1g014700	-16kb	Cg1g014710	-7kb	Cg1g014720	-3kb	Cg1g014730	-1kb	Cg1g014740	-1kb	Cg1g014750	5kb	Cg1g014760	11kb	Cg1g014770	16kb	Cg1g014780	33kb
cmp0304	Unknown	Unknown	chr1:11764521	chr1	11764521	11Mb	EMMAX	Cg1g014780	-96kb	Cg1g014790	-92kb	Cg1g014800	-80kb	Cg1g014810	-77kb	Cg1g014820	-75kb	Cg1g014830	-62kb	Cg1g014840	-58kb	Cg1g014850	-8kb	Cg1g014860	7kb	Cg1g014870	12kb	Cg1g014880	21kb	Cg1g014890	26kb	Cg1g014900	31kb	Cg1g014910	40kb	Cg1g014920	44kb	Cg1g014930	56kb	Cg1g014940	67kb	Cg1g014950	69kb	Cg1g014960	72kb	Cg1g014970	76kb	Cg1g014980	85kb
cmp0556	Tricin O-rhamnosyl-O-hexoside	Flavonoid	chr1:11805597	chr1	11805597	11Mb	both	Cg1g014840	99kb	Cg1g014850	-49kb	Cg1g014860	-29kb	Cg1g014870	-24kb	Cg1g014880	-14kb	Cg1g014890	-12kb	Cg1g014900	-9kb	Cg1g014910	0kb	Cg1g014920	3kb	Cg1g014930	14kb	Cg1g014940	26kb	Cg1g014950	28kb	Cg1g014960	31kb	Cg1g014970	35kb	Cg1g014980	43kb	Cg1g014990	46kb	Cg1g015000	52kb	Cg1g015010	54kb	Cg1g015020	60kb	Cg1g015030	63kb	Cg1g015040	80kb
cmp0498	Unknown	Unknown	chr1:11807364	chr1	11807364	11Mb	EMMAX	Cg1g014850	-51kb	Cg1g014860	-31kb	Cg1g014870	-26kb	Cg1g014880	-16kb	Cg1g014890	-14kb	Cg1g014900	-11kb	Cg1g014910	-2kb	Cg1g014920	2kb	Cg1g014930	13kb	Cg1g014940	24kb	Cg1g014950	27kb	Cg1g014960	30kb	Cg1g014970	34kb	Cg1g014980	42kb	Cg1g014990	45kb	Cg1g015000	51kb	Cg1g015010	52kb	Cg1g015020	58kb	Cg1g015030	61kb	Cg1g015040	78kb	Cg1g015050	81kb
cmp0303	Unknown	Unknown	chr1:11904361	chr1	11904361	11Mb	both	Cg1g014910	-99kb	Cg1g014920	-94kb	Cg1g014930	-80kb	Cg1g014940	-70kb	Cg1g014950	-68kb	Cg1g014960	-66kb	Cg1g014970	-61kb	Cg1g014980	-53kb	Cg1g014990	-50kb	Cg1g015000	-45kb	Cg1g015010	-38kb	Cg1g015020	-37kb	Cg1g015030	-35kb	Cg1g015040	-16kb	Cg1g015050	-14kb	Cg1g015060	-12kb	Cg1g015070	-11kb	Cg1g015080	-3kb	Cg1g015090	1kb	Cg1g015100	2kb	Cg1g015110	15kb
cmp0364	Unknown	Unknown	chr1:11904361	chr1	11904361	11Mb	both	Cg1g014910	-99kb	Cg1g014920	-94kb	Cg1g014930	-80kb	Cg1g014940	-70kb	Cg1g014950	-68kb	Cg1g014960	-66kb	Cg1g014970	-61kb	Cg1g014980	-53kb	Cg1g014990	-50kb	Cg1g015000	-45kb	Cg1g015010	-38kb	Cg1g015020	-37kb	Cg1g015030	-35kb	Cg1g015040	-16kb	Cg1g015050	-14kb	Cg1g015060	-12kb	Cg1g015070	-11kb	Cg1g015080	-3kb	Cg1g015090	1kb	Cg1g015100	2kb	Cg1g015110	15kb
cmp0726	Unknown	Unknown	chr1:11913012	chr1	11913012	11Mb	both	Cg1g014930	-89kb	Cg1g014940	-79kb	Cg1g014950	-77kb	Cg1g014960	-75kb	Cg1g014970	-70kb	Cg1g014980	-62kb	Cg1g014990	-58kb	Cg1g015000	-53kb	Cg1g015010	-47kb	Cg1g015020	-46kb	Cg1g015030	-44kb	Cg1g015040	-25kb	Cg1g015050	-23kb	Cg1g015060	-21kb	Cg1g015070	-19kb	Cg1g015080	-12kb	Cg1g015090	-6kb	Cg1g015100	5kb	Cg1g015110	7kb	Cg1g015120	16kb	Cg1g015130	24kb
cmp0878	9-Hydroxy-(10E,12Z,15Z)-octadecatrienoic acid	Lipid	chr1:11915307	chr1	11915307	11Mb	FaST-LMM	Cg1g014930	-91kb	Cg1g014940	-81kb	Cg1g014950	-79kb	Cg1g014960	-77kb	Cg1g014970	-72kb	Cg1g014980	-64kb	Cg1g014990	-61kb	Cg1g015000	-56kb	Cg1g015010	-49kb	Cg1g015020	-48kb	Cg1g015030	-46kb	Cg1g015040	-27kb	Cg1g015050	-25kb	Cg1g015060	-23kb	Cg1g015070	-21kb	Cg1g015080	-14kb	Cg1g015090	-8kb	Cg1g015100	3kb	Cg1g015110	4kb	Cg1g015120	13kb	Cg1g015130	21kb
cmp0757	Unknown	Unknown	chr1:11989971	chr1	11989971	11Mb	FaST-LMM	Cg1g015060	-98kb	Cg1g015070	-96kb	Cg1g015080	-89kb	Cg1g015090	-83kb	Cg1g015100	-71kb	Cg1g015110	-64kb	Cg1g015120	-58kb	Cg1g015130	-50kb	Cg1g015140	-45kb	Cg1g015150	-41kb	Cg1g015160	-38kb	Cg1g015170	-33kb	Cg1g015180	-2kb	Cg1g015190	3kb	Cg1g015200	6kb	Cg1g015210	29kb	Cg1g015220	48kb	Cg1g015230	53kb	Cg1g015240	54kb	Cg1g015250	56kb	Cg1g015260	68kb
cmp0685	Unknown	Unknown	chr1:12014056	chr1	12014056	12Mb	EMMAX	Cg1g015100	95kb	Cg1g015110	-88kb	Cg1g015120	-82kb	Cg1g015130	-74kb	Cg1g015140	-69kb	Cg1g015150	-65kb	Cg1g015160	-62kb	Cg1g015170	-57kb	Cg1g015180	-26kb	Cg1g015190	-20kb	Cg1g015200	-12kb	Cg1g015210	5kb	Cg1g015220	24kb	Cg1g015230	29kb	Cg1g015240	30kb	Cg1g015250	31kb	Cg1g015260	44kb	Cg1g015270	50kb	Cg1g015280	51kb	Cg1g015290	62kb	Cg1g015300	69kb
cmp0132	Unknown	Unknown	chr1:12016188	chr1	12016188	12Mb	EMMAX	Cg1g015100	97kb	Cg1g015110	-90kb	Cg1g015120	-84kb	Cg1g015130	-76kb	Cg1g015140	-71kb	Cg1g015150	-67kb	Cg1g015160	-64kb	Cg1g015170	-59kb	Cg1g015180	-28kb	Cg1g015190	-22kb	Cg1g015200	-14kb	Cg1g015210	3kb	Cg1g015220	22kb	Cg1g015230	26kb	Cg1g015240	27kb	Cg1g015250	29kb	Cg1g015260	42kb	Cg1g015270	48kb	Cg1g015280	49kb	Cg1g015290	60kb	Cg1g015300	67kb
cmn0621	Kaempferol-7-O-neohesperidoside	Flavonoid	chr1:12044927	chr1	12044927	12Mb	both	Cg1g015150	96kb	Cg1g015160	-93kb	Cg1g015170	-88kb	Cg1g015180	-57kb	Cg1g015190	-50kb	Cg1g015200	-43kb	Cg1g015210	-22kb	Cg1g015220	-4kb	Cg1g015230	-1kb	Cg1g015240	0kb	Cg1g015250	1kb	Cg1g015260	14kb	Cg1g015270	19kb	Cg1g015280	20kb	Cg1g015290	31kb	Cg1g015300	38kb	Cg1g015310	40kb	Cg1g015320	43kb	Cg1g015330	56kb	Cg1g015340	58kb	Cg1g015350	66kb
cmp0238	Unknown	Unknown	chr1:12044927	chr1	12044927	12Mb	FaST-LMM	Cg1g015150	96kb	Cg1g015160	-93kb	Cg1g015170	-88kb	Cg1g015180	-57kb	Cg1g015190	-50kb	Cg1g015200	-43kb	Cg1g015210	-22kb	Cg1g015220	-4kb	Cg1g015230	-1kb	Cg1g015240	0kb	Cg1g015250	1kb	Cg1g015260	14kb	Cg1g015270	19kb	Cg1g015280	20kb	Cg1g015290	31kb	Cg1g015300	38kb	Cg1g015310	40kb	Cg1g015320	43kb	Cg1g015330	56kb	Cg1g015340	58kb	Cg1g015350	66kb
cmp0539	Poncirin	Flavonoid	chr1:12044927	chr1	12044927	12Mb	both	Cg1g015150	96kb	Cg1g015160	-93kb	Cg1g015170	-88kb	Cg1g015180	-57kb	Cg1g015190	-50kb	Cg1g015200	-43kb	Cg1g015210	-22kb	Cg1g015220	-4kb	Cg1g015230	-1kb	Cg1g015240	0kb	Cg1g015250	1kb	Cg1g015260	14kb	Cg1g015270	19kb	Cg1g015280	20kb	Cg1g015290	31kb	Cg1g015300	38kb	Cg1g015310	40kb	Cg1g015320	43kb	Cg1g015330	56kb	Cg1g015340	58kb	Cg1g015350	66kb
cmp0543	Didymin	Flavonoid	chr1:12044927	chr1	12044927	12Mb	both	Cg1g015150	96kb	Cg1g015160	-93kb	Cg1g015170	-88kb	Cg1g015180	-57kb	Cg1g015190	-50kb	Cg1g015200	-43kb	Cg1g015210	-22kb	Cg1g015220	-4kb	Cg1g015230	-1kb	Cg1g015240	0kb	Cg1g015250	1kb	Cg1g015260	14kb	Cg1g015270	19kb	Cg1g015280	20kb	Cg1g015290	31kb	Cg1g015300	38kb	Cg1g015310	40kb	Cg1g015320	43kb	Cg1g015330	56kb	Cg1g015340	58kb	Cg1g015350	66kb
cmp0544	Poncirin	Flavonoid	chr1:12044927	chr1	12044927	12Mb	both	Cg1g015150	96kb	Cg1g015160	-93kb	Cg1g015170	-88kb	Cg1g015180	-57kb	Cg1g015190	-50kb	Cg1g015200	-43kb	Cg1g015210	-22kb	Cg1g015220	-4kb	Cg1g015230	-1kb	Cg1g015240	0kb	Cg1g015250	1kb	Cg1g015260	14kb	Cg1g015270	19kb	Cg1g015280	20kb	Cg1g015290	31kb	Cg1g015300	38kb	Cg1g015310	40kb	Cg1g015320	43kb	Cg1g015330	56kb	Cg1g015340	58kb	Cg1g015350	66kb
cmp0615	Unknown	Unknown	chr1:12044927	chr1	12044927	12Mb	both	Cg1g015150	96kb	Cg1g015160	-93kb	Cg1g015170	-88kb	Cg1g015180	-57kb	Cg1g015190	-50kb	Cg1g015200	-43kb	Cg1g015210	-22kb	Cg1g015220	-4kb	Cg1g015230	-1kb	Cg1g015240	0kb	Cg1g015250	1kb	Cg1g015260	14kb	Cg1g015270	19kb	Cg1g015280	20kb	Cg1g015290	31kb	Cg1g015300	38kb	Cg1g015310	40kb	Cg1g015320	43kb	Cg1g015330	56kb	Cg1g015340	58kb	Cg1g015350	66kb
cmp0906	Luteolin 7-O-glucoside	Flavonoid	chr1:12044927	chr1	12044927	12Mb	both	Cg1g015150	96kb	Cg1g015160	-93kb	Cg1g015170	-88kb	Cg1g015180	-57kb	Cg1g015190	-50kb	Cg1g015200	-43kb	Cg1g015210	-22kb	Cg1g015220	-4kb	Cg1g015230	-1kb	Cg1g015240	0kb	Cg1g015250	1kb	Cg1g015260	14kb	Cg1g015270	19kb	Cg1g015280	20kb	Cg1g015290	31kb	Cg1g015300	38kb	Cg1g015310	40kb	Cg1g015320	43kb	Cg1g015330	56kb	Cg1g015340	58kb	Cg1g015350	66kb
cmp0977	Luteolin	Flavonoid	chr1:12044927	chr1	12044927	12Mb	FaST-LMM	Cg1g015150	96kb	Cg1g015160	-93kb	Cg1g015170	-88kb	Cg1g015180	-57kb	Cg1g015190	-50kb	Cg1g015200	-43kb	Cg1g015210	-22kb	Cg1g015220	-4kb	Cg1g015230	-1kb	Cg1g015240	0kb	Cg1g015250	1kb	Cg1g015260	14kb	Cg1g015270	19kb	Cg1g015280	20kb	Cg1g015290	31kb	Cg1g015300	38kb	Cg1g015310	40kb	Cg1g015320	43kb	Cg1g015330	56kb	Cg1g015340	58kb	Cg1g015350	66kb
cmp0994	Caffeoyl shikimic acid	Polyphenol	chr1:12069040	chr1	12069040	12Mb	EMMAX	Cg1g015180	-81kb	Cg1g015190	-75kb	Cg1g015200	-67kb	Cg1g015210	-46kb	Cg1g015220	-28kb	Cg1g015230	-25kb	Cg1g015240	-24kb	Cg1g015250	-12kb	Cg1g015260	-5kb	Cg1g015270	-3kb	Cg1g015280	0kb	Cg1g015290	7kb	Cg1g015300	14kb	Cg1g015310	16kb	Cg1g015320	19kb	Cg1g015330	32kb	Cg1g015340	34kb	Cg1g015350	42kb	Cg1g015360	44kb	Cg1g015370	52kb	Cg1g015380	54kb
cmp0397	Unknown	Unknown	chr1:12120399	chr1	12120399	12Mb	FaST-LMM	Cg1g015210	98kb	Cg1g015220	-79kb	Cg1g015230	-76kb	Cg1g015240	-75kb	Cg1g015250	-64kb	Cg1g015260	-57kb	Cg1g015270	-55kb	Cg1g015280	-50kb	Cg1g015290	-42kb	Cg1g015300	-36kb	Cg1g015310	-31kb	Cg1g015320	-30kb	Cg1g015330	-18kb	Cg1g015340	-16kb	Cg1g015350	-8kb	Cg1g015360	-6kb	Cg1g015370	1kb	Cg1g015380	3kb	Cg1g015390	4kb	Cg1g015400	18kb	Cg1g015410	27kb
cmp0394	Bergapten	Coumarin	chr1:12204570	chr1	12204570	12Mb	FaST-LMM	Cg1g015350	-92kb	Cg1g015360	-90kb	Cg1g015370	-82kb	Cg1g015380	-80kb	Cg1g015390	-79kb	Cg1g015400	-62kb	Cg1g015410	-54kb	Cg1g015420	-51kb	Cg1g015430	-48kb	Cg1g015440	-44kb	Cg1g015450	-44kb	Cg1g015460	-43kb	Cg1g015470	-41kb	Cg1g015480	-36kb	Cg1g015490	-29kb	Cg1g015500	-1kb	Cg1g015510	89kb
cmp0430	Unknown	Unknown	chr1:12227774	chr1	12227774	12Mb	EMMAX	Cg1g015400	-85kb	Cg1g015410	-77kb	Cg1g015420	-75kb	Cg1g015430	-72kb	Cg1g015440	-67kb	Cg1g015450	-67kb	Cg1g015460	-66kb	Cg1g015470	-64kb	Cg1g015480	-59kb	Cg1g015490	-52kb	Cg1g015500	-25kb	Cg1g015510	66kb	Cg1g015520	80kb
cmp0331	Phellopterin	Coumarin	chr1:12393340	chr1	12393340	12Mb	EMMAX	Cg1g015510	-92kb	Cg1g015520	-48kb	Cg1g015530	-36kb	Cg1g015540	-29kb	Cg1g015550	-20kb	Cg1g015560	-10kb	Cg1g015570	-10kb
cmp0325	7-Prenyloxycoumarin	Coumarin	chr1:12452722	chr1	12452722	12Mb	EMMAX	Cg1g015530	-95kb	Cg1g015540	-89kb	Cg1g015550	-79kb	Cg1g015560	-69kb	Cg1g015570	12kb	Cg1g015580	52kb	Cg1g015590	81kb	Cg1g015600	94kb	Cg1g015610	95kb	Cg1g015620	98kb
cmp0859	Unknown	Unknown	chr1:12468315	chr1	12468315	12Mb	FaST-LMM	Cg1g015550	-95kb	Cg1g015560	-85kb	Cg1g015570	-3kb	Cg1g015580	37kb	Cg1g015590	66kb	Cg1g015600	78kb	Cg1g015610	79kb	Cg1g015620	83kb	Cg1g015630	96kb
cmp0336	Unknown	Unknown	chr1:12473379	chr1	12473379	12Mb	EMMAX	Cg1g015560	-90kb	Cg1g015570	-8kb	Cg1g015580	32kb	Cg1g015590	61kb	Cg1g015600	73kb	Cg1g015610	74kb	Cg1g015620	78kb	Cg1g015630	91kb
cmp0331	Phellopterin	Coumarin	chr1:12479841	chr1	12479841	12Mb	both	Cg1g015560	-96kb	Cg1g015570	-14kb	Cg1g015580	25kb	Cg1g015590	54kb	Cg1g015600	67kb	Cg1g015610	67kb	Cg1g015620	71kb	Cg1g015630	84kb
cmp0332	Unknown	Unknown	chr1:12479841	chr1	12479841	12Mb	EMMAX	Cg1g015560	-96kb	Cg1g015570	-14kb	Cg1g015580	25kb	Cg1g015590	54kb	Cg1g015600	67kb	Cg1g015610	67kb	Cg1g015620	71kb	Cg1g015630	84kb
cmp0331	Phellopterin	Coumarin	chr1:12486468	chr1	12486468	12Mb	EMMAX	Cg1g015570	21kb	Cg1g015580	19kb	Cg1g015590	48kb	Cg1g015600	60kb	Cg1g015610	61kb	Cg1g015620	65kb	Cg1g015630	78kb
cmp0171	Unknown	Unknown	chr1:12489604	chr1	12489604	12Mb	FaST-LMM	Cg1g015570	24kb	Cg1g015580	16kb	Cg1g015590	44kb	Cg1g015600	57kb	Cg1g015610	58kb	Cg1g015620	62kb	Cg1g015630	75kb
cmp0394	Bergapten	Coumarin	chr1:12642167	chr1	12642167	12Mb	EMMAX	Cg1g015600	-94kb	Cg1g015610	-92kb	Cg1g015620	-90kb	Cg1g015630	-75kb	Cg1g015640	-31kb	Cg1g015650	-25kb	Cg1g015660	-23kb	Cg1g015670	0kb	Cg1g015680	4kb	Cg1g015690	31kb	Cg1g015700	50kb	Cg1g015710	51kb	Cg1g015720	52kb
cmp0584	Unknown	Unknown	chr1:12691423	chr1	12691423	12Mb	FaST-LMM	Cg1g015640	-80kb	Cg1g015650	-74kb	Cg1g015660	-72kb	Cg1g015670	-49kb	Cg1g015680	-44kb	Cg1g015690	-8kb	Cg1g015700	1kb	Cg1g015710	2kb	Cg1g015720	3kb
cmp0491	Unknown	Unknown	chr1:12892596	chr1	12892596	12Mb	both	Cg1g015720	99kb	Cg1g015730	-90kb	Cg1g015740	-81kb	Cg1g015750	-80kb	Cg1g015760	-71kb	Cg1g015770	-69kb	Cg1g015780	-65kb	Cg1g015790	-63kb	Cg1g015800	-55kb	Cg1g015810	-23kb	Cg1g015820	-15kb	Cg1g015830	0kb	Cg1g015840	23kb	Cg1g015850	27kb	Cg1g015860	36kb	Cg1g015870	48kb	Cg1g015880	54kb	Cg1g015890	66kb	Cg1g015900	73kb	Cg1g015910	81kb	Cg1g015920	90kb
cmn0018	Aconitic acid	Polyphenol	chr1:12929441	chr1	12929441	12Mb	both	Cg1g015800	-91kb	Cg1g015810	-59kb	Cg1g015820	-52kb	Cg1g015830	-34kb	Cg1g015840	-13kb	Cg1g015850	-5kb	Cg1g015860	0kb	Cg1g015870	11kb	Cg1g015880	18kb	Cg1g015890	30kb	Cg1g015900	36kb	Cg1g015910	45kb	Cg1g015920	53kb	Cg1g015930	57kb	Cg1g015940	61kb	Cg1g015950	65kb	Cg1g015960	81kb
cmp0234	Unknown	Unknown	chr1:12935908	chr1	12935908	12Mb	EMMAX	Cg1g015800	98kb	Cg1g015810	-66kb	Cg1g015820	-58kb	Cg1g015830	-40kb	Cg1g015840	-19kb	Cg1g015850	-12kb	Cg1g015860	4kb	Cg1g015870	5kb	Cg1g015880	11kb	Cg1g015890	23kb	Cg1g015900	29kb	Cg1g015910	38kb	Cg1g015920	47kb	Cg1g015930	51kb	Cg1g015940	55kb	Cg1g015950	58kb	Cg1g015960	74kb
cmp0465	Unknown	Unknown	chr1:12935908	chr1	12935908	12Mb	EMMAX	Cg1g015800	98kb	Cg1g015810	-66kb	Cg1g015820	-58kb	Cg1g015830	-40kb	Cg1g015840	-19kb	Cg1g015850	-12kb	Cg1g015860	4kb	Cg1g015870	5kb	Cg1g015880	11kb	Cg1g015890	23kb	Cg1g015900	29kb	Cg1g015910	38kb	Cg1g015920	47kb	Cg1g015930	51kb	Cg1g015940	55kb	Cg1g015950	58kb	Cg1g015960	74kb
cmp0874	Unknown	Unknown	chr1:12939084	chr1	12939084	12Mb	both	Cg1g015810	-69kb	Cg1g015820	-61kb	Cg1g015830	-43kb	Cg1g015840	-22kb	Cg1g015850	-15kb	Cg1g015860	1kb	Cg1g015870	1kb	Cg1g015880	8kb	Cg1g015890	20kb	Cg1g015900	26kb	Cg1g015910	35kb	Cg1g015920	43kb	Cg1g015930	47kb	Cg1g015940	51kb	Cg1g015950	55kb	Cg1g015960	71kb
cmp0100	Unknown	Unknown	chr1:12941711	chr1	12941711	12Mb	EMMAX	Cg1g015810	-72kb	Cg1g015820	-64kb	Cg1g015830	-46kb	Cg1g015840	-25kb	Cg1g015850	-18kb	Cg1g015860	-1kb	Cg1g015870	0kb	Cg1g015880	5kb	Cg1g015890	17kb	Cg1g015900	24kb	Cg1g015910	32kb	Cg1g015920	41kb	Cg1g015930	45kb	Cg1g015940	49kb	Cg1g015950	52kb	Cg1g015960	68kb
cmp0783	Unknown	Unknown	chr1:12944014	chr1	12944014	12Mb	EMMAX	Cg1g015810	-74kb	Cg1g015820	-66kb	Cg1g015830	-48kb	Cg1g015840	-27kb	Cg1g015850	-20kb	Cg1g015860	-3kb	Cg1g015870	1kb	Cg1g015880	3kb	Cg1g015890	15kb	Cg1g015900	21kb	Cg1g015910	30kb	Cg1g015920	39kb	Cg1g015930	42kb	Cg1g015940	46kb	Cg1g015950	50kb	Cg1g015960	66kb
cmp0842	Phellodenol H	Coumarin	chr1:12955173	chr1	12955173	12Mb	EMMAX	Cg1g015810	-85kb	Cg1g015820	-78kb	Cg1g015830	-59kb	Cg1g015840	-38kb	Cg1g015850	-31kb	Cg1g015860	-14kb	Cg1g015870	-9kb	Cg1g015880	4kb	Cg1g015890	4kb	Cg1g015900	10kb	Cg1g015910	19kb	Cg1g015920	27kb	Cg1g015930	31kb	Cg1g015940	35kb	Cg1g015950	39kb	Cg1g015960	55kb
cmp0085	Unknown	Unknown	chr1:12978136	chr1	12978136	12Mb	both	Cg1g015830	-82kb	Cg1g015840	-61kb	Cg1g015850	-54kb	Cg1g015860	-37kb	Cg1g015870	-32kb	Cg1g015880	-18kb	Cg1g015890	-14kb	Cg1g015900	-9kb	Cg1g015910	0kb	Cg1g015920	4kb	Cg1g015930	8kb	Cg1g015940	12kb	Cg1g015950	16kb	Cg1g015960	32kb	Cg1g015970	80kb	Cg1g015980	86kb	Cg1g015990	99kb
cmp0859	Unknown	Unknown	chr1:12978136	chr1	12978136	12Mb	EMMAX	Cg1g015830	-82kb	Cg1g015840	-61kb	Cg1g015850	-54kb	Cg1g015860	-37kb	Cg1g015870	-32kb	Cg1g015880	-18kb	Cg1g015890	-14kb	Cg1g015900	-9kb	Cg1g015910	0kb	Cg1g015920	4kb	Cg1g015930	8kb	Cg1g015940	12kb	Cg1g015950	16kb	Cg1g015960	32kb	Cg1g015970	80kb	Cg1g015980	86kb	Cg1g015990	99kb
cmp0332	Unknown	Unknown	chr1:13095579	chr1	13095579	13Mb	FaST-LMM	Cg1g015950	96kb	Cg1g015960	-44kb	Cg1g015970	-34kb	Cg1g015980	-28kb	Cg1g015990	-11kb	Cg1g016000	-1kb	Cg1g016010	4kb	Cg1g016020	23kb	Cg1g016030	24kb	Cg1g016040	83kb	Cg1g016050	84kb	Cg1g016060	90kb
cmp0238	Unknown	Unknown	chr1:13098067	chr1	13098067	13Mb	both	Cg1g015950	98kb	Cg1g015960	-46kb	Cg1g015970	-37kb	Cg1g015980	-30kb	Cg1g015990	-13kb	Cg1g016000	0kb	Cg1g016010	2kb	Cg1g016020	21kb	Cg1g016030	22kb	Cg1g016040	80kb	Cg1g016050	82kb	Cg1g016060	88kb
cmp0539	Poncirin	Flavonoid	chr1:13098067	chr1	13098067	13Mb	EMMAX	Cg1g015950	98kb	Cg1g015960	-46kb	Cg1g015970	-37kb	Cg1g015980	-30kb	Cg1g015990	-13kb	Cg1g016000	0kb	Cg1g016010	2kb	Cg1g016020	21kb	Cg1g016030	22kb	Cg1g016040	80kb	Cg1g016050	82kb	Cg1g016060	88kb
cmp0544	Poncirin	Flavonoid	chr1:13098067	chr1	13098067	13Mb	EMMAX	Cg1g015950	98kb	Cg1g015960	-46kb	Cg1g015970	-37kb	Cg1g015980	-30kb	Cg1g015990	-13kb	Cg1g016000	0kb	Cg1g016010	2kb	Cg1g016020	21kb	Cg1g016030	22kb	Cg1g016040	80kb	Cg1g016050	82kb	Cg1g016060	88kb
cmp0615	Unknown	Unknown	chr1:13098067	chr1	13098067	13Mb	both	Cg1g015950	98kb	Cg1g015960	-46kb	Cg1g015970	-37kb	Cg1g015980	-30kb	Cg1g015990	-13kb	Cg1g016000	0kb	Cg1g016010	2kb	Cg1g016020	21kb	Cg1g016030	22kb	Cg1g016040	80kb	Cg1g016050	82kb	Cg1g016060	88kb
cmp0977	Luteolin	Flavonoid	chr1:13098067	chr1	13098067	13Mb	both	Cg1g015950	98kb	Cg1g015960	-46kb	Cg1g015970	-37kb	Cg1g015980	-30kb	Cg1g015990	-13kb	Cg1g016000	0kb	Cg1g016010	2kb	Cg1g016020	21kb	Cg1g016030	22kb	Cg1g016040	80kb	Cg1g016050	82kb	Cg1g016060	88kb
cmp0785	Unknown	Unknown	chr1:13131766	chr1	13131766	13Mb	FaST-LMM	Cg1g015960	80kb	Cg1g015970	-70kb	Cg1g015980	-64kb	Cg1g015990	-47kb	Cg1g016000	-33kb	Cg1g016010	-28kb	Cg1g016020	-11kb	Cg1g016030	-10kb	Cg1g016040	46kb	Cg1g016050	48kb	Cg1g016060	54kb	Cg1g016070	80kb	Cg1g016080	95kb
cmp0853	Unknown	Unknown	chr1:13131766	chr1	13131766	13Mb	both	Cg1g015960	80kb	Cg1g015970	-70kb	Cg1g015980	-64kb	Cg1g015990	-47kb	Cg1g016000	-33kb	Cg1g016010	-28kb	Cg1g016020	-11kb	Cg1g016030	-10kb	Cg1g016040	46kb	Cg1g016050	48kb	Cg1g016060	54kb	Cg1g016070	80kb	Cg1g016080	95kb
cmp0859	Unknown	Unknown	chr1:13170005	chr1	13170005	13Mb	FaST-LMM	Cg1g015990	-85kb	Cg1g016000	-71kb	Cg1g016010	-66kb	Cg1g016020	-49kb	Cg1g016030	-49kb	Cg1g016040	8kb	Cg1g016050	10kb	Cg1g016060	16kb	Cg1g016070	42kb	Cg1g016080	57kb	Cg1g016090	63kb	Cg1g016100	68kb	Cg1g016110	71kb	Cg1g016120	77kb	Cg1g016130	93kb
cmp0439	Esculin	Coumarin	chr1:13183841	chr1	13183841	13Mb	EMMAX	Cg1g015990	99kb	Cg1g016000	-85kb	Cg1g016010	-80kb	Cg1g016020	-63kb	Cg1g016030	-62kb	Cg1g016040	-3kb	Cg1g016050	0kb	Cg1g016060	2kb	Cg1g016070	28kb	Cg1g016080	43kb	Cg1g016090	49kb	Cg1g016100	54kb	Cg1g016110	58kb	Cg1g016120	63kb	Cg1g016130	79kb	Cg1g016140	90kb
cmp0638	Unknown	Unknown	chr1:13189689	chr1	13189689	13Mb	FaST-LMM	Cg1g016000	-91kb	Cg1g016010	-86kb	Cg1g016020	-69kb	Cg1g016030	-68kb	Cg1g016040	-9kb	Cg1g016050	-6kb	Cg1g016060	0kb	Cg1g016070	22kb	Cg1g016080	37kb	Cg1g016090	43kb	Cg1g016100	48kb	Cg1g016110	52kb	Cg1g016120	57kb	Cg1g016130	73kb	Cg1g016140	84kb
cmp0720	Unknown	Unknown	chr1:13197944	chr1	13197944	13Mb	both	Cg1g016000	99kb	Cg1g016010	-94kb	Cg1g016020	-77kb	Cg1g016030	-76kb	Cg1g016040	-17kb	Cg1g016050	-14kb	Cg1g016060	-8kb	Cg1g016070	14kb	Cg1g016080	29kb	Cg1g016090	35kb	Cg1g016100	40kb	Cg1g016110	43kb	Cg1g016120	49kb	Cg1g016130	65kb	Cg1g016140	76kb	Cg1g016150	92kb
cmp0840	Cocamidopropyl betaine	Others	chr1:13197944	chr1	13197944	13Mb	both	Cg1g016000	99kb	Cg1g016010	-94kb	Cg1g016020	-77kb	Cg1g016030	-76kb	Cg1g016040	-17kb	Cg1g016050	-14kb	Cg1g016060	-8kb	Cg1g016070	14kb	Cg1g016080	29kb	Cg1g016090	35kb	Cg1g016100	40kb	Cg1g016110	43kb	Cg1g016120	49kb	Cg1g016130	65kb	Cg1g016140	76kb	Cg1g016150	92kb
cmp0936	Xanthine	Nucleic acid	chr1:13228512	chr1	13228512	13Mb	FaST-LMM	Cg1g016040	-48kb	Cg1g016050	-45kb	Cg1g016060	-38kb	Cg1g016070	-15kb	Cg1g016080	0kb	Cg1g016090	5kb	Cg1g016100	9kb	Cg1g016110	13kb	Cg1g016120	18kb	Cg1g016130	34kb	Cg1g016140	45kb	Cg1g016150	62kb	Cg1g016160	75kb	Cg1g016170	95kb
cmp0550	Rutin	Flavonoid	chr1:13235276	chr1	13235276	13Mb	both	Cg1g016040	-55kb	Cg1g016050	-52kb	Cg1g016060	-45kb	Cg1g016070	-22kb	Cg1g016080	-7kb	Cg1g016090	0kb	Cg1g016100	3kb	Cg1g016110	6kb	Cg1g016120	11kb	Cg1g016130	27kb	Cg1g016140	38kb	Cg1g016150	55kb	Cg1g016160	68kb	Cg1g016170	89kb
cmn0621	Kaempferol-7-O-neohesperidoside	Flavonoid	chr1:13281037	chr1	13281037	13Mb	both	Cg1g016050	97kb	Cg1g016060	-91kb	Cg1g016070	-68kb	Cg1g016080	-53kb	Cg1g016090	-46kb	Cg1g016100	-41kb	Cg1g016110	-37kb	Cg1g016120	-32kb	Cg1g016130	-15kb	Cg1g016140	-4kb	Cg1g016150	9kb	Cg1g016160	22kb	Cg1g016170	43kb	Cg1g016180	54kb	Cg1g016190	55kb	Cg1g016200	55kb	Cg1g016210	65kb	Cg1g016220	82kb
cmp0543	Didymin	Flavonoid	chr1:13281037	chr1	13281037	13Mb	both	Cg1g016050	97kb	Cg1g016060	-91kb	Cg1g016070	-68kb	Cg1g016080	-53kb	Cg1g016090	-46kb	Cg1g016100	-41kb	Cg1g016110	-37kb	Cg1g016120	-32kb	Cg1g016130	-15kb	Cg1g016140	-4kb	Cg1g016150	9kb	Cg1g016160	22kb	Cg1g016170	43kb	Cg1g016180	54kb	Cg1g016190	55kb	Cg1g016200	55kb	Cg1g016210	65kb	Cg1g016220	82kb
cmp0906	Luteolin 7-O-glucoside	Flavonoid	chr1:13281037	chr1	13281037	13Mb	EMMAX	Cg1g016050	97kb	Cg1g016060	-91kb	Cg1g016070	-68kb	Cg1g016080	-53kb	Cg1g016090	-46kb	Cg1g016100	-41kb	Cg1g016110	-37kb	Cg1g016120	-32kb	Cg1g016130	-15kb	Cg1g016140	-4kb	Cg1g016150	9kb	Cg1g016160	22kb	Cg1g016170	43kb	Cg1g016180	54kb	Cg1g016190	55kb	Cg1g016200	55kb	Cg1g016210	65kb	Cg1g016220	82kb
cmp0162	Unknown	Unknown	chr1:13309553	chr1	13309553	13Mb	FaST-LMM	Cg1g016070	-96kb	Cg1g016080	-81kb	Cg1g016090	-75kb	Cg1g016100	-69kb	Cg1g016110	-66kb	Cg1g016120	-60kb	Cg1g016130	-43kb	Cg1g016140	-33kb	Cg1g016150	-15kb	Cg1g016160	0kb	Cg1g016170	14kb	Cg1g016180	25kb	Cg1g016190	26kb	Cg1g016200	27kb	Cg1g016210	37kb	Cg1g016220	54kb	Cg1g016230	85kb
cmp0162	Unknown	Unknown	chr1:13309562	chr1	13309562	13Mb	EMMAX	Cg1g016070	-96kb	Cg1g016080	-81kb	Cg1g016090	-75kb	Cg1g016100	-69kb	Cg1g016110	-66kb	Cg1g016120	-60kb	Cg1g016130	-43kb	Cg1g016140	-33kb	Cg1g016150	-15kb	Cg1g016160	0kb	Cg1g016170	14kb	Cg1g016180	25kb	Cg1g016190	26kb	Cg1g016200	27kb	Cg1g016210	37kb	Cg1g016220	54kb	Cg1g016230	85kb
cmp0374	Unknown	Unknown	chr1:13404123	chr1	13404123	13Mb	EMMAX	Cg1g016160	95kb	Cg1g016170	-77kb	Cg1g016180	-68kb	Cg1g016190	-67kb	Cg1g016200	-65kb	Cg1g016210	-55kb	Cg1g016220	-36kb	Cg1g016230	-5kb	Cg1g016240	11kb	Cg1g016250	29kb	Cg1g016260	46kb	Cg1g016270	51kb	Cg1g016280	56kb	Cg1g016290	61kb	Cg1g016300	70kb	Cg1g016310	73kb	Cg1g016320	77kb	Cg1g016330	90kb
cmp0859	Unknown	Unknown	chr1:13406268	chr1	13406268	13Mb	both	Cg1g016160	97kb	Cg1g016170	-79kb	Cg1g016180	-70kb	Cg1g016190	-69kb	Cg1g016200	-67kb	Cg1g016210	-57kb	Cg1g016220	-39kb	Cg1g016230	-7kb	Cg1g016240	9kb	Cg1g016250	27kb	Cg1g016260	44kb	Cg1g016270	49kb	Cg1g016280	54kb	Cg1g016290	59kb	Cg1g016300	67kb	Cg1g016310	71kb	Cg1g016320	75kb	Cg1g016330	87kb	Cg1g016340	97kb
cmp0076	Unknown	Unknown	chr1:13451405	chr1	13451405	13Mb	both	Cg1g016220	-84kb	Cg1g016230	-52kb	Cg1g016240	-32kb	Cg1g016250	-16kb	Cg1g016260	0kb	Cg1g016270	4kb	Cg1g016280	9kb	Cg1g016290	14kb	Cg1g016300	22kb	Cg1g016310	25kb	Cg1g016320	30kb	Cg1g016330	42kb	Cg1g016340	52kb	Cg1g016350	64kb	Cg1g016360	71kb	Cg1g016370	78kb	Cg1g016380	82kb	Cg1g016390	97kb
cmp0105	Unknown	Unknown	chr1:13451405	chr1	13451405	13Mb	EMMAX	Cg1g016220	-84kb	Cg1g016230	-52kb	Cg1g016240	-32kb	Cg1g016250	-16kb	Cg1g016260	0kb	Cg1g016270	4kb	Cg1g016280	9kb	Cg1g016290	14kb	Cg1g016300	22kb	Cg1g016310	25kb	Cg1g016320	30kb	Cg1g016330	42kb	Cg1g016340	52kb	Cg1g016350	64kb	Cg1g016360	71kb	Cg1g016370	78kb	Cg1g016380	82kb	Cg1g016390	97kb
cmp0325	7-Prenyloxycoumarin	Coumarin	chr1:13451405	chr1	13451405	13Mb	EMMAX	Cg1g016220	-84kb	Cg1g016230	-52kb	Cg1g016240	-32kb	Cg1g016250	-16kb	Cg1g016260	0kb	Cg1g016270	4kb	Cg1g016280	9kb	Cg1g016290	14kb	Cg1g016300	22kb	Cg1g016310	25kb	Cg1g016320	30kb	Cg1g016330	42kb	Cg1g016340	52kb	Cg1g016350	64kb	Cg1g016360	71kb	Cg1g016370	78kb	Cg1g016380	82kb	Cg1g016390	97kb
cmp0169	Unknown	Unknown	chr1:13453703	chr1	13453703	13Mb	EMMAX	Cg1g016220	-86kb	Cg1g016230	-55kb	Cg1g016240	-34kb	Cg1g016250	-18kb	Cg1g016260	1kb	Cg1g016270	2kb	Cg1g016280	7kb	Cg1g016290	11kb	Cg1g016300	20kb	Cg1g016310	23kb	Cg1g016320	28kb	Cg1g016330	40kb	Cg1g016340	50kb	Cg1g016350	62kb	Cg1g016360	69kb	Cg1g016370	76kb	Cg1g016380	80kb	Cg1g016390	95kb
cmp0357	Unknown	Unknown	chr1:13487586	chr1	13487586	13Mb	FaST-LMM	Cg1g016230	-89kb	Cg1g016240	-68kb	Cg1g016250	-52kb	Cg1g016260	-32kb	Cg1g016270	-29kb	Cg1g016280	-23kb	Cg1g016290	-18kb	Cg1g016300	-11kb	Cg1g016310	-7kb	Cg1g016320	-1kb	Cg1g016330	6kb	Cg1g016340	16kb	Cg1g016350	28kb	Cg1g016360	35kb	Cg1g016370	42kb	Cg1g016380	46kb	Cg1g016390	61kb	Cg1g016400	67kb	Cg1g016410	79kb	Cg1g016420	86kb	Cg1g016430	86kb
cmp0331	Phellopterin	Coumarin	chr1:13500188	chr1	13500188	13Mb	both	Cg1g016240	-81kb	Cg1g016250	-64kb	Cg1g016260	-45kb	Cg1g016270	-42kb	Cg1g016280	-36kb	Cg1g016290	-31kb	Cg1g016300	-23kb	Cg1g016310	-20kb	Cg1g016320	-13kb	Cg1g016330	-3kb	Cg1g016340	4kb	Cg1g016350	15kb	Cg1g016360	23kb	Cg1g016370	29kb	Cg1g016380	33kb	Cg1g016390	48kb	Cg1g016400	54kb	Cg1g016410	67kb	Cg1g016420	73kb	Cg1g016430	74kb	Cg1g016440	85kb
cmp0332	Unknown	Unknown	chr1:13514764	chr1	13514764	13Mb	EMMAX	Cg1g016240	-95kb	Cg1g016250	-79kb	Cg1g016260	-59kb	Cg1g016270	-57kb	Cg1g016280	-50kb	Cg1g016290	-45kb	Cg1g016300	-38kb	Cg1g016310	-35kb	Cg1g016320	-28kb	Cg1g016330	-18kb	Cg1g016340	-7kb	Cg1g016350	1kb	Cg1g016360	8kb	Cg1g016370	15kb	Cg1g016380	19kb	Cg1g016390	34kb	Cg1g016400	40kb	Cg1g016410	52kb	Cg1g016420	58kb	Cg1g016430	59kb	Cg1g016440	71kb
cmp0554	Isorhamnetin 3-O-neohesperidoside	Flavonoid	chr1:13520510	chr1	13520510	13Mb	both	Cg1g016250	-85kb	Cg1g016260	-65kb	Cg1g016270	-62kb	Cg1g016280	-56kb	Cg1g016290	-51kb	Cg1g016300	-43kb	Cg1g016310	-40kb	Cg1g016320	-34kb	Cg1g016330	-23kb	Cg1g016340	-13kb	Cg1g016350	-3kb	Cg1g016360	2kb	Cg1g016370	9kb	Cg1g016380	13kb	Cg1g016390	28kb	Cg1g016400	34kb	Cg1g016410	46kb	Cg1g016420	53kb	Cg1g016430	53kb	Cg1g016440	65kb	Cg1g016450	73kb
cmp0613	Unknown	Unknown	chr1:13520510	chr1	13520510	13Mb	both	Cg1g016250	-85kb	Cg1g016260	-65kb	Cg1g016270	-62kb	Cg1g016280	-56kb	Cg1g016290	-51kb	Cg1g016300	-43kb	Cg1g016310	-40kb	Cg1g016320	-34kb	Cg1g016330	-23kb	Cg1g016340	-13kb	Cg1g016350	-3kb	Cg1g016360	2kb	Cg1g016370	9kb	Cg1g016380	13kb	Cg1g016390	28kb	Cg1g016400	34kb	Cg1g016410	46kb	Cg1g016420	53kb	Cg1g016430	53kb	Cg1g016440	65kb	Cg1g016450	73kb
cmp0920	Petunidin 3-O-rutinoside	Anthocyanin	chr1:13520510	chr1	13520510	13Mb	both	Cg1g016250	-85kb	Cg1g016260	-65kb	Cg1g016270	-62kb	Cg1g016280	-56kb	Cg1g016290	-51kb	Cg1g016300	-43kb	Cg1g016310	-40kb	Cg1g016320	-34kb	Cg1g016330	-23kb	Cg1g016340	-13kb	Cg1g016350	-3kb	Cg1g016360	2kb	Cg1g016370	9kb	Cg1g016380	13kb	Cg1g016390	28kb	Cg1g016400	34kb	Cg1g016410	46kb	Cg1g016420	53kb	Cg1g016430	53kb	Cg1g016440	65kb	Cg1g016450	73kb
cmp0007	Unknown	Unknown	chr1:13783258	chr1	13783258	13Mb	EMMAX	Cg1g016550	-92kb	Cg1g016560	10kb	Cg1g016570	20kb	Cg1g016580	30kb	Cg1g016590	35kb	Cg1g016600	54kb	Cg1g016610	79kb	Cg1g016620	81kb	Cg1g016630	84kb	Cg1g016640	95kb
cmp0559	Tricin 5-O-hexosyl-O-hexoside	Flavonoid	chr1:13969171	chr1	13969171	13Mb	EMMAX	Cg1g016640	-87kb	Cg1g016650	-65kb	Cg1g016660	-58kb	Cg1g016670	-56kb	Cg1g016680	-17kb	Cg1g016690	-16kb	Cg1g016700	-10kb	Cg1g016710	-1kb	Cg1g016720	6kb	Cg1g016730	9kb	Cg1g016740	24kb	Cg1g016750	28kb	Cg1g016760	48kb	Cg1g016770	52kb	Cg1g016780	70kb	Cg1g016790	77kb	Cg1g016800	79kb	Cg1g016810	83kb	Cg1g016820	86kb	Cg1g016830	91kb	Cg1g016840	97kb
cmp0497	Delphinidin-3-glucoside	Anthocyanin	chr1:13970565	chr1	13970565	13Mb	EMMAX	Cg1g016640	-88kb	Cg1g016650	-66kb	Cg1g016660	-59kb	Cg1g016670	-57kb	Cg1g016680	-19kb	Cg1g016690	-17kb	Cg1g016700	-12kb	Cg1g016710	-2kb	Cg1g016720	4kb	Cg1g016730	7kb	Cg1g016740	22kb	Cg1g016750	27kb	Cg1g016760	47kb	Cg1g016770	51kb	Cg1g016780	69kb	Cg1g016790	75kb	Cg1g016800	78kb	Cg1g016810	81kb	Cg1g016820	84kb	Cg1g016830	90kb	Cg1g016840	95kb
cmp0573	Kaempferol-3-O-rhamnosylhexoside-7-O-rhamnoside	Flavonoid	chr1:13970565	chr1	13970565	13Mb	EMMAX	Cg1g016640	-88kb	Cg1g016650	-66kb	Cg1g016660	-59kb	Cg1g016670	-57kb	Cg1g016680	-19kb	Cg1g016690	-17kb	Cg1g016700	-12kb	Cg1g016710	-2kb	Cg1g016720	4kb	Cg1g016730	7kb	Cg1g016740	22kb	Cg1g016750	27kb	Cg1g016760	47kb	Cg1g016770	51kb	Cg1g016780	69kb	Cg1g016790	75kb	Cg1g016800	78kb	Cg1g016810	81kb	Cg1g016820	84kb	Cg1g016830	90kb	Cg1g016840	95kb
cmp0908	Luteolin O-rahmnosyl-O-rutinoside	Flavonoid	chr1:13970565	chr1	13970565	13Mb	EMMAX	Cg1g016640	-88kb	Cg1g016650	-66kb	Cg1g016660	-59kb	Cg1g016670	-57kb	Cg1g016680	-19kb	Cg1g016690	-17kb	Cg1g016700	-12kb	Cg1g016710	-2kb	Cg1g016720	4kb	Cg1g016730	7kb	Cg1g016740	22kb	Cg1g016750	27kb	Cg1g016760	47kb	Cg1g016770	51kb	Cg1g016780	69kb	Cg1g016790	75kb	Cg1g016800	78kb	Cg1g016810	81kb	Cg1g016820	84kb	Cg1g016830	90kb	Cg1g016840	95kb
cmp0966	Kaempferol 3-O-glucoside-2‘-O-rhamnoside	Flavonoid	chr1:13970565	chr1	13970565	13Mb	EMMAX	Cg1g016640	-88kb	Cg1g016650	-66kb	Cg1g016660	-59kb	Cg1g016670	-57kb	Cg1g016680	-19kb	Cg1g016690	-17kb	Cg1g016700	-12kb	Cg1g016710	-2kb	Cg1g016720	4kb	Cg1g016730	7kb	Cg1g016740	22kb	Cg1g016750	27kb	Cg1g016760	47kb	Cg1g016770	51kb	Cg1g016780	69kb	Cg1g016790	75kb	Cg1g016800	78kb	Cg1g016810	81kb	Cg1g016820	84kb	Cg1g016830	90kb	Cg1g016840	95kb
cmp0494	Unknown	Unknown	chr1:13971833	chr1	13971833	13Mb	FaST-LMM	Cg1g016640	-90kb	Cg1g016650	-68kb	Cg1g016660	-61kb	Cg1g016670	-59kb	Cg1g016680	-20kb	Cg1g016690	-19kb	Cg1g016700	-13kb	Cg1g016710	3kb	Cg1g016720	3kb	Cg1g016730	6kb	Cg1g016740	21kb	Cg1g016750	25kb	Cg1g016760	46kb	Cg1g016770	50kb	Cg1g016780	68kb	Cg1g016790	74kb	Cg1g016800	77kb	Cg1g016810	80kb	Cg1g016820	83kb	Cg1g016830	88kb	Cg1g016840	94kb
cmp0895	Feruloyl putrescine O-hexoside	Polyamine	chr1:13984284	chr1	13984284	13Mb	EMMAX	Cg1g016650	-80kb	Cg1g016660	-73kb	Cg1g016670	-71kb	Cg1g016680	-33kb	Cg1g016690	-31kb	Cg1g016700	-25kb	Cg1g016710	-9kb	Cg1g016720	-6kb	Cg1g016730	0kb	Cg1g016740	9kb	Cg1g016750	13kb	Cg1g016760	33kb	Cg1g016770	37kb	Cg1g016780	55kb	Cg1g016790	61kb	Cg1g016800	64kb	Cg1g016810	68kb	Cg1g016820	71kb	Cg1g016830	76kb	Cg1g016840	81kb	Cg1g016850	88kb
cmp0836	N-Sinapoylagmatine	Polyamine	chr1:13984295	chr1	13984295	13Mb	both	Cg1g016650	-80kb	Cg1g016660	-73kb	Cg1g016670	-71kb	Cg1g016680	-33kb	Cg1g016690	-31kb	Cg1g016700	-25kb	Cg1g016710	-9kb	Cg1g016720	-6kb	Cg1g016730	0kb	Cg1g016740	9kb	Cg1g016750	13kb	Cg1g016760	33kb	Cg1g016770	37kb	Cg1g016780	55kb	Cg1g016790	61kb	Cg1g016800	64kb	Cg1g016810	67kb	Cg1g016820	71kb	Cg1g016830	76kb	Cg1g016840	81kb	Cg1g016850	88kb
cmn0621	Kaempferol-7-O-neohesperidoside	Flavonoid	chr1:14078091	chr1	14078091	14Mb	both	Cg1g016730	-94kb	Cg1g016740	-81kb	Cg1g016750	-76kb	Cg1g016760	-59kb	Cg1g016770	-51kb	Cg1g016780	-34kb	Cg1g016790	-30kb	Cg1g016800	-27kb	Cg1g016810	-23kb	Cg1g016820	-18kb	Cg1g016830	-11kb	Cg1g016840	-6kb	Cg1g016850	-1kb	Cg1g016860	4kb	Cg1g016870	9kb	Cg1g016880	16kb	Cg1g016890	22kb	Cg1g016900	28kb	Cg1g016910	32kb	Cg1g016920	38kb	Cg1g016930	39kb
cmp0238	Unknown	Unknown	chr1:14078091	chr1	14078091	14Mb	both	Cg1g016730	-94kb	Cg1g016740	-81kb	Cg1g016750	-76kb	Cg1g016760	-59kb	Cg1g016770	-51kb	Cg1g016780	-34kb	Cg1g016790	-30kb	Cg1g016800	-27kb	Cg1g016810	-23kb	Cg1g016820	-18kb	Cg1g016830	-11kb	Cg1g016840	-6kb	Cg1g016850	-1kb	Cg1g016860	4kb	Cg1g016870	9kb	Cg1g016880	16kb	Cg1g016890	22kb	Cg1g016900	28kb	Cg1g016910	32kb	Cg1g016920	38kb	Cg1g016930	39kb
cmp0539	Poncirin	Flavonoid	chr1:14078091	chr1	14078091	14Mb	both	Cg1g016730	-94kb	Cg1g016740	-81kb	Cg1g016750	-76kb	Cg1g016760	-59kb	Cg1g016770	-51kb	Cg1g016780	-34kb	Cg1g016790	-30kb	Cg1g016800	-27kb	Cg1g016810	-23kb	Cg1g016820	-18kb	Cg1g016830	-11kb	Cg1g016840	-6kb	Cg1g016850	-1kb	Cg1g016860	4kb	Cg1g016870	9kb	Cg1g016880	16kb	Cg1g016890	22kb	Cg1g016900	28kb	Cg1g016910	32kb	Cg1g016920	38kb	Cg1g016930	39kb
cmp0543	Didymin	Flavonoid	chr1:14078091	chr1	14078091	14Mb	both	Cg1g016730	-94kb	Cg1g016740	-81kb	Cg1g016750	-76kb	Cg1g016760	-59kb	Cg1g016770	-51kb	Cg1g016780	-34kb	Cg1g016790	-30kb	Cg1g016800	-27kb	Cg1g016810	-23kb	Cg1g016820	-18kb	Cg1g016830	-11kb	Cg1g016840	-6kb	Cg1g016850	-1kb	Cg1g016860	4kb	Cg1g016870	9kb	Cg1g016880	16kb	Cg1g016890	22kb	Cg1g016900	28kb	Cg1g016910	32kb	Cg1g016920	38kb	Cg1g016930	39kb
cmp0544	Poncirin	Flavonoid	chr1:14078091	chr1	14078091	14Mb	both	Cg1g016730	-94kb	Cg1g016740	-81kb	Cg1g016750	-76kb	Cg1g016760	-59kb	Cg1g016770	-51kb	Cg1g016780	-34kb	Cg1g016790	-30kb	Cg1g016800	-27kb	Cg1g016810	-23kb	Cg1g016820	-18kb	Cg1g016830	-11kb	Cg1g016840	-6kb	Cg1g016850	-1kb	Cg1g016860	4kb	Cg1g016870	9kb	Cg1g016880	16kb	Cg1g016890	22kb	Cg1g016900	28kb	Cg1g016910	32kb	Cg1g016920	38kb	Cg1g016930	39kb
cmp0615	Unknown	Unknown	chr1:14078091	chr1	14078091	14Mb	both	Cg1g016730	-94kb	Cg1g016740	-81kb	Cg1g016750	-76kb	Cg1g016760	-59kb	Cg1g016770	-51kb	Cg1g016780	-34kb	Cg1g016790	-30kb	Cg1g016800	-27kb	Cg1g016810	-23kb	Cg1g016820	-18kb	Cg1g016830	-11kb	Cg1g016840	-6kb	Cg1g016850	-1kb	Cg1g016860	4kb	Cg1g016870	9kb	Cg1g016880	16kb	Cg1g016890	22kb	Cg1g016900	28kb	Cg1g016910	32kb	Cg1g016920	38kb	Cg1g016930	39kb
cmp0906	Luteolin 7-O-glucoside	Flavonoid	chr1:14078091	chr1	14078091	14Mb	both	Cg1g016730	-94kb	Cg1g016740	-81kb	Cg1g016750	-76kb	Cg1g016760	-59kb	Cg1g016770	-51kb	Cg1g016780	-34kb	Cg1g016790	-30kb	Cg1g016800	-27kb	Cg1g016810	-23kb	Cg1g016820	-18kb	Cg1g016830	-11kb	Cg1g016840	-6kb	Cg1g016850	-1kb	Cg1g016860	4kb	Cg1g016870	9kb	Cg1g016880	16kb	Cg1g016890	22kb	Cg1g016900	28kb	Cg1g016910	32kb	Cg1g016920	38kb	Cg1g016930	39kb
cmp0977	Luteolin	Flavonoid	chr1:14078091	chr1	14078091	14Mb	both	Cg1g016730	-94kb	Cg1g016740	-81kb	Cg1g016750	-76kb	Cg1g016760	-59kb	Cg1g016770	-51kb	Cg1g016780	-34kb	Cg1g016790	-30kb	Cg1g016800	-27kb	Cg1g016810	-23kb	Cg1g016820	-18kb	Cg1g016830	-11kb	Cg1g016840	-6kb	Cg1g016850	-1kb	Cg1g016860	4kb	Cg1g016870	9kb	Cg1g016880	16kb	Cg1g016890	22kb	Cg1g016900	28kb	Cg1g016910	32kb	Cg1g016920	38kb	Cg1g016930	39kb
cmp0332	Unknown	Unknown	chr1:14125230	chr1	14125230	14Mb	FaST-LMM	Cg1g016770	98kb	Cg1g016780	-82kb	Cg1g016790	-77kb	Cg1g016800	-74kb	Cg1g016810	-70kb	Cg1g016820	-65kb	Cg1g016830	-58kb	Cg1g016840	-53kb	Cg1g016850	-48kb	Cg1g016860	-38kb	Cg1g016870	-31kb	Cg1g016880	-24kb	Cg1g016890	-18kb	Cg1g016900	-17kb	Cg1g016910	-9kb	Cg1g016920	-7kb	Cg1g016930	-6kb	Cg1g016940	-5kb	Cg1g016950	2kb	Cg1g016960	4kb	Cg1g016970	17kb
cmp0337	Cnidilin	Coumarin	chr1:14125230	chr1	14125230	14Mb	both	Cg1g016770	98kb	Cg1g016780	-82kb	Cg1g016790	-77kb	Cg1g016800	-74kb	Cg1g016810	-70kb	Cg1g016820	-65kb	Cg1g016830	-58kb	Cg1g016840	-53kb	Cg1g016850	-48kb	Cg1g016860	-38kb	Cg1g016870	-31kb	Cg1g016880	-24kb	Cg1g016890	-18kb	Cg1g016900	-17kb	Cg1g016910	-9kb	Cg1g016920	-7kb	Cg1g016930	-6kb	Cg1g016940	-5kb	Cg1g016950	2kb	Cg1g016960	4kb	Cg1g016970	17kb
cmp0617	Unknown	Unknown	chr1:14132295	chr1	14132295	14Mb	EMMAX	Cg1g016780	-89kb	Cg1g016790	-84kb	Cg1g016800	-81kb	Cg1g016810	-77kb	Cg1g016820	-72kb	Cg1g016830	-65kb	Cg1g016840	-60kb	Cg1g016850	-55kb	Cg1g016860	-45kb	Cg1g016870	-38kb	Cg1g016880	-31kb	Cg1g016890	-25kb	Cg1g016900	-24kb	Cg1g016910	-16kb	Cg1g016920	-14kb	Cg1g016930	-14kb	Cg1g016940	-12kb	Cg1g016950	-4kb	Cg1g016960	-2kb	Cg1g016970	10kb	Cg1g016980	13kb
cmp0618	Unknown	Unknown	chr1:14132295	chr1	14132295	14Mb	EMMAX	Cg1g016780	-89kb	Cg1g016790	-84kb	Cg1g016800	-81kb	Cg1g016810	-77kb	Cg1g016820	-72kb	Cg1g016830	-65kb	Cg1g016840	-60kb	Cg1g016850	-55kb	Cg1g016860	-45kb	Cg1g016870	-38kb	Cg1g016880	-31kb	Cg1g016890	-25kb	Cg1g016900	-24kb	Cg1g016910	-16kb	Cg1g016920	-14kb	Cg1g016930	-14kb	Cg1g016940	-12kb	Cg1g016950	-4kb	Cg1g016960	-2kb	Cg1g016970	10kb	Cg1g016980	13kb
cmp0962	Hesperetin 5-O-glucoside	Flavonoid	chr1:14132295	chr1	14132295	14Mb	EMMAX	Cg1g016780	-89kb	Cg1g016790	-84kb	Cg1g016800	-81kb	Cg1g016810	-77kb	Cg1g016820	-72kb	Cg1g016830	-65kb	Cg1g016840	-60kb	Cg1g016850	-55kb	Cg1g016860	-45kb	Cg1g016870	-38kb	Cg1g016880	-31kb	Cg1g016890	-25kb	Cg1g016900	-24kb	Cg1g016910	-16kb	Cg1g016920	-14kb	Cg1g016930	-14kb	Cg1g016940	-12kb	Cg1g016950	-4kb	Cg1g016960	-2kb	Cg1g016970	10kb	Cg1g016980	13kb
cmp0972	Quercetin 5-O-hexoside	Flavonoid	chr1:14132295	chr1	14132295	14Mb	EMMAX	Cg1g016780	-89kb	Cg1g016790	-84kb	Cg1g016800	-81kb	Cg1g016810	-77kb	Cg1g016820	-72kb	Cg1g016830	-65kb	Cg1g016840	-60kb	Cg1g016850	-55kb	Cg1g016860	-45kb	Cg1g016870	-38kb	Cg1g016880	-31kb	Cg1g016890	-25kb	Cg1g016900	-24kb	Cg1g016910	-16kb	Cg1g016920	-14kb	Cg1g016930	-14kb	Cg1g016940	-12kb	Cg1g016950	-4kb	Cg1g016960	-2kb	Cg1g016970	10kb	Cg1g016980	13kb
cmp0176	Unknown	Unknown	chr1:14164162	chr1	14164162	14Mb	FaST-LMM	Cg1g016830	97kb	Cg1g016840	-92kb	Cg1g016850	-87kb	Cg1g016860	-77kb	Cg1g016870	-70kb	Cg1g016880	-63kb	Cg1g016890	-57kb	Cg1g016900	-56kb	Cg1g016910	-48kb	Cg1g016920	-46kb	Cg1g016930	-45kb	Cg1g016940	-44kb	Cg1g016950	-36kb	Cg1g016960	-34kb	Cg1g016970	-19kb	Cg1g016980	-16kb	Cg1g016990	-5kb	Cg1g017000	-3kb	Cg1g017010	1kb	Cg1g017020	6kb	Cg1g017030	7kb
cmp0545	Unknown	Unknown	chr1:14164162	chr1	14164162	14Mb	FaST-LMM	Cg1g016830	97kb	Cg1g016840	-92kb	Cg1g016850	-87kb	Cg1g016860	-77kb	Cg1g016870	-70kb	Cg1g016880	-63kb	Cg1g016890	-57kb	Cg1g016900	-56kb	Cg1g016910	-48kb	Cg1g016920	-46kb	Cg1g016930	-45kb	Cg1g016940	-44kb	Cg1g016950	-36kb	Cg1g016960	-34kb	Cg1g016970	-19kb	Cg1g016980	-16kb	Cg1g016990	-5kb	Cg1g017000	-3kb	Cg1g017010	1kb	Cg1g017020	6kb	Cg1g017030	7kb
cmp0599	Unknown	Unknown	chr1:14164162	chr1	14164162	14Mb	FaST-LMM	Cg1g016830	97kb	Cg1g016840	-92kb	Cg1g016850	-87kb	Cg1g016860	-77kb	Cg1g016870	-70kb	Cg1g016880	-63kb	Cg1g016890	-57kb	Cg1g016900	-56kb	Cg1g016910	-48kb	Cg1g016920	-46kb	Cg1g016930	-45kb	Cg1g016940	-44kb	Cg1g016950	-36kb	Cg1g016960	-34kb	Cg1g016970	-19kb	Cg1g016980	-16kb	Cg1g016990	-5kb	Cg1g017000	-3kb	Cg1g017010	1kb	Cg1g017020	6kb	Cg1g017030	7kb
cmp0964	di-C,C-hexosyl-apigenin	Flavonoid	chr1:14164162	chr1	14164162	14Mb	FaST-LMM	Cg1g016830	97kb	Cg1g016840	-92kb	Cg1g016850	-87kb	Cg1g016860	-77kb	Cg1g016870	-70kb	Cg1g016880	-63kb	Cg1g016890	-57kb	Cg1g016900	-56kb	Cg1g016910	-48kb	Cg1g016920	-46kb	Cg1g016930	-45kb	Cg1g016940	-44kb	Cg1g016950	-36kb	Cg1g016960	-34kb	Cg1g016970	-19kb	Cg1g016980	-16kb	Cg1g016990	-5kb	Cg1g017000	-3kb	Cg1g017010	1kb	Cg1g017020	6kb	Cg1g017030	7kb
cmp0597	Unknown	Unknown	chr1:14164539	chr1	14164539	14Mb	FaST-LMM	Cg1g016830	98kb	Cg1g016840	-92kb	Cg1g016850	-87kb	Cg1g016860	-77kb	Cg1g016870	-70kb	Cg1g016880	-64kb	Cg1g016890	-57kb	Cg1g016900	-56kb	Cg1g016910	-48kb	Cg1g016920	-46kb	Cg1g016930	-46kb	Cg1g016940	-44kb	Cg1g016950	-36kb	Cg1g016960	-34kb	Cg1g016970	-20kb	Cg1g016980	-17kb	Cg1g016990	-5kb	Cg1g017000	-3kb	Cg1g017010	0kb	Cg1g017020	5kb	Cg1g017030	7kb
cmp0355	Unknown	Unknown	chr1:14204469	chr1	14204469	14Mb	both	Cg1g016890	97kb	Cg1g016900	-96kb	Cg1g016910	-88kb	Cg1g016920	-86kb	Cg1g016930	-86kb	Cg1g016940	-84kb	Cg1g016950	-76kb	Cg1g016960	-74kb	Cg1g016970	-60kb	Cg1g016980	-56kb	Cg1g016990	-45kb	Cg1g017000	-43kb	Cg1g017010	-39kb	Cg1g017020	-32kb	Cg1g017030	-31kb	Cg1g017040	-15kb	Cg1g017050	-9kb	Cg1g017060	-5kb	Cg1g017070	0kb	Cg1g017080	4kb	Cg1g017090	8kb
cmp0533	Unknown	Unknown	chr1:14209997	chr1	14209997	14Mb	both	Cg1g016910	-93kb	Cg1g016920	-91kb	Cg1g016930	-91kb	Cg1g016940	-90kb	Cg1g016950	-82kb	Cg1g016960	-80kb	Cg1g016970	-65kb	Cg1g016980	-62kb	Cg1g016990	-51kb	Cg1g017000	-49kb	Cg1g017010	-44kb	Cg1g017020	-38kb	Cg1g017030	-36kb	Cg1g017040	-20kb	Cg1g017050	-14kb	Cg1g017060	-10kb	Cg1g017070	-2kb	Cg1g017080	0kb	Cg1g017090	2kb	Cg1g017100	23kb	Cg1g017110	34kb
cmp0140	Unknown	Unknown	chr1:14367537	chr1	14367537	14Mb	EMMAX	Cg1g017140	-86kb	Cg1g017150	-69kb	Cg1g017160	-48kb	Cg1g017170	-44kb	Cg1g017180	-6kb	Cg1g017190	-2kb	Cg1g017200	-1kb	Cg1g017210	4kb	Cg1g017220	8kb	Cg1g017230	13kb	Cg1g017240	15kb	Cg1g017250	26kb	Cg1g017260	34kb	Cg1g017270	37kb	Cg1g017280	43kb	Cg1g017290	47kb	Cg1g017300	56kb	Cg1g017310	59kb	Cg1g017320	64kb	Cg1g017330	67kb	Cg1g017340	68kb
cmp0274	Unknown	Unknown	chr1:14401881	chr1	14401881	14Mb	EMMAX	Cg1g017160	-82kb	Cg1g017170	-78kb	Cg1g017180	-40kb	Cg1g017190	-36kb	Cg1g017200	-30kb	Cg1g017210	-28kb	Cg1g017220	-23kb	Cg1g017230	-19kb	Cg1g017240	-14kb	Cg1g017250	-7kb	Cg1g017260	0kb	Cg1g017270	2kb	Cg1g017280	9kb	Cg1g017290	13kb	Cg1g017300	21kb	Cg1g017310	25kb	Cg1g017320	29kb	Cg1g017330	33kb	Cg1g017340	34kb	Cg1g017350	39kb	Cg1g017360	59kb
cmp0081	Unknown	Unknown	chr1:14409633	chr1	14409633	14Mb	both	Cg1g017160	-90kb	Cg1g017170	-86kb	Cg1g017180	-48kb	Cg1g017190	-44kb	Cg1g017200	-37kb	Cg1g017210	-36kb	Cg1g017220	-31kb	Cg1g017230	-27kb	Cg1g017240	-22kb	Cg1g017250	-15kb	Cg1g017260	-3kb	Cg1g017270	0kb	Cg1g017280	1kb	Cg1g017290	5kb	Cg1g017300	14kb	Cg1g017310	17kb	Cg1g017320	22kb	Cg1g017330	25kb	Cg1g017340	26kb	Cg1g017350	31kb	Cg1g017360	51kb
cmp0631	Acetylcholine	Vitamin	chr1:14409633	chr1	14409633	14Mb	both	Cg1g017160	-90kb	Cg1g017170	-86kb	Cg1g017180	-48kb	Cg1g017190	-44kb	Cg1g017200	-37kb	Cg1g017210	-36kb	Cg1g017220	-31kb	Cg1g017230	-27kb	Cg1g017240	-22kb	Cg1g017250	-15kb	Cg1g017260	-3kb	Cg1g017270	0kb	Cg1g017280	1kb	Cg1g017290	5kb	Cg1g017300	14kb	Cg1g017310	17kb	Cg1g017320	22kb	Cg1g017330	25kb	Cg1g017340	26kb	Cg1g017350	31kb	Cg1g017360	51kb
cmp0278	Unknown	Unknown	chr1:14424432	chr1	14424432	14Mb	EMMAX	Cg1g017180	-63kb	Cg1g017190	-59kb	Cg1g017200	-52kb	Cg1g017210	-51kb	Cg1g017220	-46kb	Cg1g017230	-42kb	Cg1g017240	-36kb	Cg1g017250	-29kb	Cg1g017260	-17kb	Cg1g017270	-14kb	Cg1g017280	-12kb	Cg1g017290	-7kb	Cg1g017300	0kb	Cg1g017310	2kb	Cg1g017320	7kb	Cg1g017330	10kb	Cg1g017340	11kb	Cg1g017350	16kb	Cg1g017360	36kb	Cg1g017370	40kb	Cg1g017380	44kb
cmp0116	Unknown	Unknown	chr1:14442550	chr1	14442550	14Mb	EMMAX	Cg1g017180	-81kb	Cg1g017190	-77kb	Cg1g017200	-70kb	Cg1g017210	-69kb	Cg1g017220	-64kb	Cg1g017230	-60kb	Cg1g017240	-55kb	Cg1g017250	-48kb	Cg1g017260	-36kb	Cg1g017270	-32kb	Cg1g017280	-30kb	Cg1g017290	-25kb	Cg1g017300	-16kb	Cg1g017310	-12kb	Cg1g017320	-8kb	Cg1g017330	-7kb	Cg1g017340	-4kb	Cg1g017350	-1kb	Cg1g017360	18kb	Cg1g017370	22kb	Cg1g017380	26kb
cmp0133	Unknown	Unknown	chr1:14452302	chr1	14452302	14Mb	FaST-LMM	Cg1g017180	-91kb	Cg1g017190	-87kb	Cg1g017200	-80kb	Cg1g017210	-79kb	Cg1g017220	-74kb	Cg1g017230	-69kb	Cg1g017240	-64kb	Cg1g017250	-57kb	Cg1g017260	-45kb	Cg1g017270	-42kb	Cg1g017280	-40kb	Cg1g017290	-35kb	Cg1g017300	-26kb	Cg1g017310	-22kb	Cg1g017320	-18kb	Cg1g017330	-16kb	Cg1g017340	-14kb	Cg1g017350	5kb	Cg1g017360	9kb	Cg1g017370	12kb	Cg1g017380	16kb
cmp0841	Unknown	Unknown	chr1:14452302	chr1	14452302	14Mb	FaST-LMM	Cg1g017180	-91kb	Cg1g017190	-87kb	Cg1g017200	-80kb	Cg1g017210	-79kb	Cg1g017220	-74kb	Cg1g017230	-69kb	Cg1g017240	-64kb	Cg1g017250	-57kb	Cg1g017260	-45kb	Cg1g017270	-42kb	Cg1g017280	-40kb	Cg1g017290	-35kb	Cg1g017300	-26kb	Cg1g017310	-22kb	Cg1g017320	-18kb	Cg1g017330	-16kb	Cg1g017340	-14kb	Cg1g017350	5kb	Cg1g017360	9kb	Cg1g017370	12kb	Cg1g017380	16kb
cmp0848	Unknown	Unknown	chr1:14452302	chr1	14452302	14Mb	both	Cg1g017180	-91kb	Cg1g017190	-87kb	Cg1g017200	-80kb	Cg1g017210	-79kb	Cg1g017220	-74kb	Cg1g017230	-69kb	Cg1g017240	-64kb	Cg1g017250	-57kb	Cg1g017260	-45kb	Cg1g017270	-42kb	Cg1g017280	-40kb	Cg1g017290	-35kb	Cg1g017300	-26kb	Cg1g017310	-22kb	Cg1g017320	-18kb	Cg1g017330	-16kb	Cg1g017340	-14kb	Cg1g017350	5kb	Cg1g017360	9kb	Cg1g017370	12kb	Cg1g017380	16kb
cmp0439	Esculin	Coumarin	chr1:14458037	chr1	14458037	14Mb	both	Cg1g017180	-96kb	Cg1g017190	-93kb	Cg1g017200	-86kb	Cg1g017210	-84kb	Cg1g017220	-79kb	Cg1g017230	-75kb	Cg1g017240	-70kb	Cg1g017250	-63kb	Cg1g017260	-51kb	Cg1g017270	-48kb	Cg1g017280	-46kb	Cg1g017290	-41kb	Cg1g017300	-32kb	Cg1g017310	-28kb	Cg1g017320	-23kb	Cg1g017330	-22kb	Cg1g017340	-20kb	Cg1g017350	0kb	Cg1g017360	3kb	Cg1g017370	6kb	Cg1g017380	10kb
cmp0071	Unknown	Unknown	chr1:14458467	chr1	14458467	14Mb	EMMAX	Cg1g017180	-97kb	Cg1g017190	-93kb	Cg1g017200	-86kb	Cg1g017210	-85kb	Cg1g017220	-80kb	Cg1g017230	-76kb	Cg1g017240	-70kb	Cg1g017250	-63kb	Cg1g017260	-51kb	Cg1g017270	-48kb	Cg1g017280	-46kb	Cg1g017290	-41kb	Cg1g017300	-32kb	Cg1g017310	-28kb	Cg1g017320	-24kb	Cg1g017330	-23kb	Cg1g017340	-20kb	Cg1g017350	0kb	Cg1g017360	2kb	Cg1g017370	6kb	Cg1g017380	10kb
cmp0720	Unknown	Unknown	chr1:14459479	chr1	14459479	14Mb	FaST-LMM	Cg1g017180	-98kb	Cg1g017190	-94kb	Cg1g017200	-87kb	Cg1g017210	-86kb	Cg1g017220	-81kb	Cg1g017230	-77kb	Cg1g017240	-71kb	Cg1g017250	-64kb	Cg1g017260	-52kb	Cg1g017270	-49kb	Cg1g017280	-47kb	Cg1g017290	-42kb	Cg1g017300	-33kb	Cg1g017310	-29kb	Cg1g017320	-25kb	Cg1g017330	-24kb	Cg1g017340	-21kb	Cg1g017350	-1kb	Cg1g017360	1kb	Cg1g017370	5kb	Cg1g017380	9kb
cmp0840	Cocamidopropyl betaine	Others	chr1:14459479	chr1	14459479	14Mb	FaST-LMM	Cg1g017180	-98kb	Cg1g017190	-94kb	Cg1g017200	-87kb	Cg1g017210	-86kb	Cg1g017220	-81kb	Cg1g017230	-77kb	Cg1g017240	-71kb	Cg1g017250	-64kb	Cg1g017260	-52kb	Cg1g017270	-49kb	Cg1g017280	-47kb	Cg1g017290	-42kb	Cg1g017300	-33kb	Cg1g017310	-29kb	Cg1g017320	-25kb	Cg1g017330	-24kb	Cg1g017340	-21kb	Cg1g017350	-1kb	Cg1g017360	1kb	Cg1g017370	5kb	Cg1g017380	9kb
cmp0870	Unknown	Unknown	chr1:14482297	chr1	14482297	14Mb	FaST-LMM	Cg1g017230	99kb	Cg1g017240	-94kb	Cg1g017250	-87kb	Cg1g017260	-75kb	Cg1g017270	-72kb	Cg1g017280	-70kb	Cg1g017290	-65kb	Cg1g017300	-56kb	Cg1g017310	-52kb	Cg1g017320	-48kb	Cg1g017330	-46kb	Cg1g017340	-44kb	Cg1g017350	-24kb	Cg1g017360	-18kb	Cg1g017370	-15kb	Cg1g017380	-11kb	Cg1g017390	-9kb	Cg1g017400	-7kb	Cg1g017410	16kb	Cg1g017420	19kb	Cg1g017430	39kb
cmp0722	Unknown	Unknown	chr1:14483430	chr1	14483430	14Mb	FaST-LMM	Cg1g017240	-95kb	Cg1g017250	-88kb	Cg1g017260	-76kb	Cg1g017270	-73kb	Cg1g017280	-71kb	Cg1g017290	-66kb	Cg1g017300	-57kb	Cg1g017310	-53kb	Cg1g017320	-49kb	Cg1g017330	-47kb	Cg1g017340	-45kb	Cg1g017350	-25kb	Cg1g017360	-20kb	Cg1g017370	-16kb	Cg1g017380	-12kb	Cg1g017390	-10kb	Cg1g017400	-8kb	Cg1g017410	15kb	Cg1g017420	18kb	Cg1g017430	38kb	Cg1g017440	41kb
cmp0374	Unknown	Unknown	chr1:14512524	chr1	14512524	14Mb	EMMAX	Cg1g017290	-95kb	Cg1g017300	-86kb	Cg1g017310	-82kb	Cg1g017320	-78kb	Cg1g017330	-77kb	Cg1g017340	-74kb	Cg1g017350	-54kb	Cg1g017360	-49kb	Cg1g017370	-46kb	Cg1g017380	-41kb	Cg1g017390	-39kb	Cg1g017400	-19kb	Cg1g017410	-12kb	Cg1g017420	2kb	Cg1g017430	9kb	Cg1g017440	12kb	Cg1g017450	20kb	Cg1g017460	24kb	Cg1g017470	40kb	Cg1g017480	62kb	Cg1g017490	80kb
cmp0558	Unknown	Unknown	chr1:14528896	chr1	14528896	14Mb	both	Cg1g017310	99kb	Cg1g017320	-94kb	Cg1g017330	-93kb	Cg1g017340	-91kb	Cg1g017350	-70kb	Cg1g017360	-65kb	Cg1g017370	-62kb	Cg1g017380	-58kb	Cg1g017390	-55kb	Cg1g017400	-35kb	Cg1g017410	-28kb	Cg1g017420	-14kb	Cg1g017430	-5kb	Cg1g017440	-2kb	Cg1g017450	3kb	Cg1g017460	8kb	Cg1g017470	23kb	Cg1g017480	45kb	Cg1g017490	64kb	Cg1g017500	69kb	Cg1g017510	72kb
cmp0902	Limocitrin O-hexoside	Flavonoid	chr1:14528896	chr1	14528896	14Mb	both	Cg1g017310	99kb	Cg1g017320	-94kb	Cg1g017330	-93kb	Cg1g017340	-91kb	Cg1g017350	-70kb	Cg1g017360	-65kb	Cg1g017370	-62kb	Cg1g017380	-58kb	Cg1g017390	-55kb	Cg1g017400	-35kb	Cg1g017410	-28kb	Cg1g017420	-14kb	Cg1g017430	-5kb	Cg1g017440	-2kb	Cg1g017450	3kb	Cg1g017460	8kb	Cg1g017470	23kb	Cg1g017480	45kb	Cg1g017490	64kb	Cg1g017500	69kb	Cg1g017510	72kb
cmp0606	Unknown	Unknown	chr1:14542208	chr1	14542208	14Mb	EMMAX	Cg1g017350	84kb	Cg1g017360	-78kb	Cg1g017370	-75kb	Cg1g017380	-71kb	Cg1g017390	-69kb	Cg1g017400	-49kb	Cg1g017410	-41kb	Cg1g017420	-27kb	Cg1g017430	-19kb	Cg1g017440	-16kb	Cg1g017450	-6kb	Cg1g017460	-3kb	Cg1g017470	10kb	Cg1g017480	32kb	Cg1g017490	51kb	Cg1g017500	56kb	Cg1g017510	59kb	Cg1g017520	65kb	Cg1g017530	71kb	Cg1g017540	76kb	Cg1g017550	81kb
cmp0170	Unknown	Unknown	chr1:14547239	chr1	14547239	14Mb	FaST-LMM	Cg1g017350	89kb	Cg1g017360	-83kb	Cg1g017370	-80kb	Cg1g017380	-76kb	Cg1g017390	-74kb	Cg1g017400	-54kb	Cg1g017410	-46kb	Cg1g017420	-32kb	Cg1g017430	-24kb	Cg1g017440	-21kb	Cg1g017450	-11kb	Cg1g017460	-8kb	Cg1g017470	5kb	Cg1g017480	27kb	Cg1g017490	46kb	Cg1g017500	51kb	Cg1g017510	54kb	Cg1g017520	60kb	Cg1g017530	66kb	Cg1g017540	71kb	Cg1g017550	76kb
cmp0131	Unknown	Unknown	chr1:14560486	chr1	14560486	14Mb	EMMAX	Cg1g017360	-97kb	Cg1g017370	-93kb	Cg1g017380	-89kb	Cg1g017390	-87kb	Cg1g017400	-67kb	Cg1g017410	-60kb	Cg1g017420	-45kb	Cg1g017430	-37kb	Cg1g017440	-34kb	Cg1g017450	-24kb	Cg1g017460	-22kb	Cg1g017470	-7kb	Cg1g017480	14kb	Cg1g017490	32kb	Cg1g017500	38kb	Cg1g017510	41kb	Cg1g017520	46kb	Cg1g017530	53kb	Cg1g017540	58kb	Cg1g017550	63kb	Cg1g017560	65kb
cmp0160	Unknown	Unknown	chr1:14560486	chr1	14560486	14Mb	EMMAX	Cg1g017360	-97kb	Cg1g017370	-93kb	Cg1g017380	-89kb	Cg1g017390	-87kb	Cg1g017400	-67kb	Cg1g017410	-60kb	Cg1g017420	-45kb	Cg1g017430	-37kb	Cg1g017440	-34kb	Cg1g017450	-24kb	Cg1g017460	-22kb	Cg1g017470	-7kb	Cg1g017480	14kb	Cg1g017490	32kb	Cg1g017500	38kb	Cg1g017510	41kb	Cg1g017520	46kb	Cg1g017530	53kb	Cg1g017540	58kb	Cg1g017550	63kb	Cg1g017560	65kb
cmp0607	Unknown	Unknown	chr1:14560486	chr1	14560486	14Mb	EMMAX	Cg1g017360	-97kb	Cg1g017370	-93kb	Cg1g017380	-89kb	Cg1g017390	-87kb	Cg1g017400	-67kb	Cg1g017410	-60kb	Cg1g017420	-45kb	Cg1g017430	-37kb	Cg1g017440	-34kb	Cg1g017450	-24kb	Cg1g017460	-22kb	Cg1g017470	-7kb	Cg1g017480	14kb	Cg1g017490	32kb	Cg1g017500	38kb	Cg1g017510	41kb	Cg1g017520	46kb	Cg1g017530	53kb	Cg1g017540	58kb	Cg1g017550	63kb	Cg1g017560	65kb
cmp0439	Esculin	Coumarin	chr1:14565141	chr1	14565141	14Mb	both	Cg1g017370	98kb	Cg1g017380	-94kb	Cg1g017390	-92kb	Cg1g017400	-72kb	Cg1g017410	-64kb	Cg1g017420	-50kb	Cg1g017430	-41kb	Cg1g017440	-39kb	Cg1g017450	-29kb	Cg1g017460	-26kb	Cg1g017470	-11kb	Cg1g017480	9kb	Cg1g017490	28kb	Cg1g017500	33kb	Cg1g017510	36kb	Cg1g017520	42kb	Cg1g017530	48kb	Cg1g017540	53kb	Cg1g017550	58kb	Cg1g017560	60kb	Cg1g017570	66kb
cmn0621	Kaempferol-7-O-neohesperidoside	Flavonoid	chr1:14572117	chr1	14572117	14Mb	both	Cg1g017390	99kb	Cg1g017400	-79kb	Cg1g017410	-71kb	Cg1g017420	-57kb	Cg1g017430	-48kb	Cg1g017440	-46kb	Cg1g017450	-36kb	Cg1g017460	-33kb	Cg1g017470	-18kb	Cg1g017480	2kb	Cg1g017490	21kb	Cg1g017500	26kb	Cg1g017510	29kb	Cg1g017520	35kb	Cg1g017530	41kb	Cg1g017540	46kb	Cg1g017550	51kb	Cg1g017560	53kb	Cg1g017570	59kb	Cg1g017580	59kb	Cg1g017590	72kb
cmp0238	Unknown	Unknown	chr1:14572117	chr1	14572117	14Mb	both	Cg1g017390	99kb	Cg1g017400	-79kb	Cg1g017410	-71kb	Cg1g017420	-57kb	Cg1g017430	-48kb	Cg1g017440	-46kb	Cg1g017450	-36kb	Cg1g017460	-33kb	Cg1g017470	-18kb	Cg1g017480	2kb	Cg1g017490	21kb	Cg1g017500	26kb	Cg1g017510	29kb	Cg1g017520	35kb	Cg1g017530	41kb	Cg1g017540	46kb	Cg1g017550	51kb	Cg1g017560	53kb	Cg1g017570	59kb	Cg1g017580	59kb	Cg1g017590	72kb
cmp0539	Poncirin	Flavonoid	chr1:14572117	chr1	14572117	14Mb	both	Cg1g017390	99kb	Cg1g017400	-79kb	Cg1g017410	-71kb	Cg1g017420	-57kb	Cg1g017430	-48kb	Cg1g017440	-46kb	Cg1g017450	-36kb	Cg1g017460	-33kb	Cg1g017470	-18kb	Cg1g017480	2kb	Cg1g017490	21kb	Cg1g017500	26kb	Cg1g017510	29kb	Cg1g017520	35kb	Cg1g017530	41kb	Cg1g017540	46kb	Cg1g017550	51kb	Cg1g017560	53kb	Cg1g017570	59kb	Cg1g017580	59kb	Cg1g017590	72kb
cmp0543	Didymin	Flavonoid	chr1:14572117	chr1	14572117	14Mb	both	Cg1g017390	99kb	Cg1g017400	-79kb	Cg1g017410	-71kb	Cg1g017420	-57kb	Cg1g017430	-48kb	Cg1g017440	-46kb	Cg1g017450	-36kb	Cg1g017460	-33kb	Cg1g017470	-18kb	Cg1g017480	2kb	Cg1g017490	21kb	Cg1g017500	26kb	Cg1g017510	29kb	Cg1g017520	35kb	Cg1g017530	41kb	Cg1g017540	46kb	Cg1g017550	51kb	Cg1g017560	53kb	Cg1g017570	59kb	Cg1g017580	59kb	Cg1g017590	72kb
cmp0544	Poncirin	Flavonoid	chr1:14572117	chr1	14572117	14Mb	both	Cg1g017390	99kb	Cg1g017400	-79kb	Cg1g017410	-71kb	Cg1g017420	-57kb	Cg1g017430	-48kb	Cg1g017440	-46kb	Cg1g017450	-36kb	Cg1g017460	-33kb	Cg1g017470	-18kb	Cg1g017480	2kb	Cg1g017490	21kb	Cg1g017500	26kb	Cg1g017510	29kb	Cg1g017520	35kb	Cg1g017530	41kb	Cg1g017540	46kb	Cg1g017550	51kb	Cg1g017560	53kb	Cg1g017570	59kb	Cg1g017580	59kb	Cg1g017590	72kb
cmp0575	Brutieridin	Flavonoid	chr1:14572117	chr1	14572117	14Mb	both	Cg1g017390	99kb	Cg1g017400	-79kb	Cg1g017410	-71kb	Cg1g017420	-57kb	Cg1g017430	-48kb	Cg1g017440	-46kb	Cg1g017450	-36kb	Cg1g017460	-33kb	Cg1g017470	-18kb	Cg1g017480	2kb	Cg1g017490	21kb	Cg1g017500	26kb	Cg1g017510	29kb	Cg1g017520	35kb	Cg1g017530	41kb	Cg1g017540	46kb	Cg1g017550	51kb	Cg1g017560	53kb	Cg1g017570	59kb	Cg1g017580	59kb	Cg1g017590	72kb
cmp0615	Unknown	Unknown	chr1:14572117	chr1	14572117	14Mb	both	Cg1g017390	99kb	Cg1g017400	-79kb	Cg1g017410	-71kb	Cg1g017420	-57kb	Cg1g017430	-48kb	Cg1g017440	-46kb	Cg1g017450	-36kb	Cg1g017460	-33kb	Cg1g017470	-18kb	Cg1g017480	2kb	Cg1g017490	21kb	Cg1g017500	26kb	Cg1g017510	29kb	Cg1g017520	35kb	Cg1g017530	41kb	Cg1g017540	46kb	Cg1g017550	51kb	Cg1g017560	53kb	Cg1g017570	59kb	Cg1g017580	59kb	Cg1g017590	72kb
cmp0906	Luteolin 7-O-glucoside	Flavonoid	chr1:14572117	chr1	14572117	14Mb	both	Cg1g017390	99kb	Cg1g017400	-79kb	Cg1g017410	-71kb	Cg1g017420	-57kb	Cg1g017430	-48kb	Cg1g017440	-46kb	Cg1g017450	-36kb	Cg1g017460	-33kb	Cg1g017470	-18kb	Cg1g017480	2kb	Cg1g017490	21kb	Cg1g017500	26kb	Cg1g017510	29kb	Cg1g017520	35kb	Cg1g017530	41kb	Cg1g017540	46kb	Cg1g017550	51kb	Cg1g017560	53kb	Cg1g017570	59kb	Cg1g017580	59kb	Cg1g017590	72kb
cmp0977	Luteolin	Flavonoid	chr1:14572117	chr1	14572117	14Mb	both	Cg1g017390	99kb	Cg1g017400	-79kb	Cg1g017410	-71kb	Cg1g017420	-57kb	Cg1g017430	-48kb	Cg1g017440	-46kb	Cg1g017450	-36kb	Cg1g017460	-33kb	Cg1g017470	-18kb	Cg1g017480	2kb	Cg1g017490	21kb	Cg1g017500	26kb	Cg1g017510	29kb	Cg1g017520	35kb	Cg1g017530	41kb	Cg1g017540	46kb	Cg1g017550	51kb	Cg1g017560	53kb	Cg1g017570	59kb	Cg1g017580	59kb	Cg1g017590	72kb
cmp0873	C-hexosyl-chrysin O-feruloylhexoside	Flavonoid	chr1:14576143	chr1	14576143	14Mb	both	Cg1g017400	83kb	Cg1g017410	-75kb	Cg1g017420	-61kb	Cg1g017430	-52kb	Cg1g017440	-50kb	Cg1g017450	-40kb	Cg1g017460	-37kb	Cg1g017470	-22kb	Cg1g017480	-1kb	Cg1g017490	17kb	Cg1g017500	22kb	Cg1g017510	25kb	Cg1g017520	31kb	Cg1g017530	37kb	Cg1g017540	42kb	Cg1g017550	47kb	Cg1g017560	49kb	Cg1g017570	55kb	Cg1g017580	55kb	Cg1g017590	68kb	Cg1g017600	91kb
cmp0570	Unknown	Unknown	chr1:14601787	chr1	14601787	14Mb	EMMAX	Cg1g017420	87kb	Cg1g017430	-78kb	Cg1g017440	-75kb	Cg1g017450	-65kb	Cg1g017460	-63kb	Cg1g017470	-48kb	Cg1g017480	-21kb	Cg1g017490	-8kb	Cg1g017500	-1kb	Cg1g017510	0kb	Cg1g017520	5kb	Cg1g017530	12kb	Cg1g017540	17kb	Cg1g017550	21kb	Cg1g017560	23kb	Cg1g017570	29kb	Cg1g017580	29kb	Cg1g017590	42kb	Cg1g017600	65kb	Cg1g017610	70kb	Cg1g017620	72kb
cmp0359	Unknown	Unknown	chr1:14632095	chr1	14632095	14Mb	EMMAX	Cg1g017450	-96kb	Cg1g017460	-93kb	Cg1g017470	-78kb	Cg1g017480	-51kb	Cg1g017490	-38kb	Cg1g017500	-32kb	Cg1g017510	-29kb	Cg1g017520	-24kb	Cg1g017530	-13kb	Cg1g017540	-11kb	Cg1g017550	-7kb	Cg1g017560	-2kb	Cg1g017570	0kb	Cg1g017580	0kb	Cg1g017590	12kb	Cg1g017600	35kb	Cg1g017610	39kb	Cg1g017620	42kb	Cg1g017630	48kb	Cg1g017640	52kb	Cg1g017650	56kb
cmp0508	Unknown	Unknown	chr1:14649596	chr1	14649596	14Mb	EMMAX	Cg1g017470	-96kb	Cg1g017480	-69kb	Cg1g017490	-55kb	Cg1g017500	-49kb	Cg1g017510	-47kb	Cg1g017520	-41kb	Cg1g017530	-31kb	Cg1g017540	-29kb	Cg1g017550	-25kb	Cg1g017560	-20kb	Cg1g017570	-17kb	Cg1g017580	-9kb	Cg1g017590	-2kb	Cg1g017600	18kb	Cg1g017610	22kb	Cg1g017620	25kb	Cg1g017630	30kb	Cg1g017640	35kb	Cg1g017650	38kb	Cg1g017660	45kb	Cg1g017670	91kb
cmp0096	Apigenin-O-hexosylhexoside-O-rhamnoside	Flavonoid	chr1:14706715	chr1	14706715	14Mb	both	Cg1g017520	-98kb	Cg1g017530	-88kb	Cg1g017540	-86kb	Cg1g017550	-82kb	Cg1g017560	-77kb	Cg1g017570	-75kb	Cg1g017580	-66kb	Cg1g017590	-59kb	Cg1g017600	-35kb	Cg1g017610	-33kb	Cg1g017620	-30kb	Cg1g017630	-24kb	Cg1g017640	-20kb	Cg1g017650	-17kb	Cg1g017660	-10kb	Cg1g017670	34kb	Cg1g017680	60kb	Cg1g017690	70kb	Cg1g017700	78kb	Cg1g017710	81kb	Cg1g017720	89kb
cmp0597	Unknown	Unknown	chr1:14707018	chr1	14707018	14Mb	EMMAX	Cg1g017520	-99kb	Cg1g017530	-88kb	Cg1g017540	-86kb	Cg1g017550	-82kb	Cg1g017560	-77kb	Cg1g017570	-75kb	Cg1g017580	-66kb	Cg1g017590	-59kb	Cg1g017600	-35kb	Cg1g017610	-34kb	Cg1g017620	-30kb	Cg1g017630	-24kb	Cg1g017640	-21kb	Cg1g017650	-17kb	Cg1g017660	-10kb	Cg1g017670	34kb	Cg1g017680	60kb	Cg1g017690	70kb	Cg1g017700	78kb	Cg1g017710	81kb	Cg1g017720	89kb
cmn0626	Kaempferol 3-O-β-rutinoside	Flavonoid	chr1:14732549	chr1	14732549	14Mb	both	Cg1g017580	92kb	Cg1g017590	-85kb	Cg1g017600	-60kb	Cg1g017610	-59kb	Cg1g017620	-56kb	Cg1g017630	-50kb	Cg1g017640	-46kb	Cg1g017650	-43kb	Cg1g017660	-35kb	Cg1g017670	8kb	Cg1g017680	34kb	Cg1g017690	44kb	Cg1g017700	53kb	Cg1g017710	55kb	Cg1g017720	64kb	Cg1g017730	68kb	Cg1g017740	73kb	Cg1g017750	85kb	Cg1g017760	87kb
cmp0091	Unknown	Unknown	chr1:14732549	chr1	14732549	14Mb	both	Cg1g017580	92kb	Cg1g017590	-85kb	Cg1g017600	-60kb	Cg1g017610	-59kb	Cg1g017620	-56kb	Cg1g017630	-50kb	Cg1g017640	-46kb	Cg1g017650	-43kb	Cg1g017660	-35kb	Cg1g017670	8kb	Cg1g017680	34kb	Cg1g017690	44kb	Cg1g017700	53kb	Cg1g017710	55kb	Cg1g017720	64kb	Cg1g017730	68kb	Cg1g017740	73kb	Cg1g017750	85kb	Cg1g017760	87kb
cmp0573	Kaempferol-3-O-rhamnosylhexoside-7-O-rhamnoside	Flavonoid	chr1:14732549	chr1	14732549	14Mb	both	Cg1g017580	92kb	Cg1g017590	-85kb	Cg1g017600	-60kb	Cg1g017610	-59kb	Cg1g017620	-56kb	Cg1g017630	-50kb	Cg1g017640	-46kb	Cg1g017650	-43kb	Cg1g017660	-35kb	Cg1g017670	8kb	Cg1g017680	34kb	Cg1g017690	44kb	Cg1g017700	53kb	Cg1g017710	55kb	Cg1g017720	64kb	Cg1g017730	68kb	Cg1g017740	73kb	Cg1g017750	85kb	Cg1g017760	87kb
cmp0591	8-C-hexosyl-luteolin O-pentoside	Flavonoid	chr1:14732549	chr1	14732549	14Mb	EMMAX	Cg1g017580	92kb	Cg1g017590	-85kb	Cg1g017600	-60kb	Cg1g017610	-59kb	Cg1g017620	-56kb	Cg1g017630	-50kb	Cg1g017640	-46kb	Cg1g017650	-43kb	Cg1g017660	-35kb	Cg1g017670	8kb	Cg1g017680	34kb	Cg1g017690	44kb	Cg1g017700	53kb	Cg1g017710	55kb	Cg1g017720	64kb	Cg1g017730	68kb	Cg1g017740	73kb	Cg1g017750	85kb	Cg1g017760	87kb
cmp0959	C-pentosyl-luteolin O-hexoside	Flavonoid	chr1:14732549	chr1	14732549	14Mb	both	Cg1g017580	92kb	Cg1g017590	-85kb	Cg1g017600	-60kb	Cg1g017610	-59kb	Cg1g017620	-56kb	Cg1g017630	-50kb	Cg1g017640	-46kb	Cg1g017650	-43kb	Cg1g017660	-35kb	Cg1g017670	8kb	Cg1g017680	34kb	Cg1g017690	44kb	Cg1g017700	53kb	Cg1g017710	55kb	Cg1g017720	64kb	Cg1g017730	68kb	Cg1g017740	73kb	Cg1g017750	85kb	Cg1g017760	87kb
cmp0966	Kaempferol 3-O-glucoside-2‘-O-rhamnoside	Flavonoid	chr1:14732549	chr1	14732549	14Mb	both	Cg1g017580	92kb	Cg1g017590	-85kb	Cg1g017600	-60kb	Cg1g017610	-59kb	Cg1g017620	-56kb	Cg1g017630	-50kb	Cg1g017640	-46kb	Cg1g017650	-43kb	Cg1g017660	-35kb	Cg1g017670	8kb	Cg1g017680	34kb	Cg1g017690	44kb	Cg1g017700	53kb	Cg1g017710	55kb	Cg1g017720	64kb	Cg1g017730	68kb	Cg1g017740	73kb	Cg1g017750	85kb	Cg1g017760	87kb
cmp0867	C-hexosyl-tricetin O-pentoside	Flavonoid	chr1:14732911	chr1	14732911	14Mb	both	Cg1g017580	92kb	Cg1g017590	-85kb	Cg1g017600	-61kb	Cg1g017610	-59kb	Cg1g017620	-56kb	Cg1g017630	-50kb	Cg1g017640	-47kb	Cg1g017650	-43kb	Cg1g017660	-36kb	Cg1g017670	8kb	Cg1g017680	34kb	Cg1g017690	44kb	Cg1g017700	52kb	Cg1g017710	55kb	Cg1g017720	63kb	Cg1g017730	68kb	Cg1g017740	73kb	Cg1g017750	85kb	Cg1g017760	87kb
cmp0908	Luteolin O-rahmnosyl-O-rutinoside	Flavonoid	chr1:14732911	chr1	14732911	14Mb	EMMAX	Cg1g017580	92kb	Cg1g017590	-85kb	Cg1g017600	-61kb	Cg1g017610	-59kb	Cg1g017620	-56kb	Cg1g017630	-50kb	Cg1g017640	-47kb	Cg1g017650	-43kb	Cg1g017660	-36kb	Cg1g017670	8kb	Cg1g017680	34kb	Cg1g017690	44kb	Cg1g017700	52kb	Cg1g017710	55kb	Cg1g017720	63kb	Cg1g017730	68kb	Cg1g017740	73kb	Cg1g017750	85kb	Cg1g017760	87kb
cmp0331	Phellopterin	Coumarin	chr1:14763188	chr1	14763188	14Mb	both	Cg1g017600	-91kb	Cg1g017610	-90kb	Cg1g017620	-86kb	Cg1g017630	-80kb	Cg1g017640	-77kb	Cg1g017650	-73kb	Cg1g017660	-66kb	Cg1g017670	-20kb	Cg1g017680	4kb	Cg1g017690	13kb	Cg1g017700	22kb	Cg1g017710	24kb	Cg1g017720	33kb	Cg1g017730	37kb	Cg1g017740	43kb	Cg1g017750	54kb	Cg1g017760	56kb	Cg1g017770	85kb	Cg1g017780	89kb	Cg1g017790	92kb	Cg1g017800	93kb
cmp0606	Unknown	Unknown	chr1:14881469	chr1	14881469	14Mb	EMMAX	Cg1g017700	-93kb	Cg1g017710	-91kb	Cg1g017720	-82kb	Cg1g017730	-77kb	Cg1g017740	-73kb	Cg1g017750	-59kb	Cg1g017760	-48kb	Cg1g017770	-29kb	Cg1g017780	-26kb	Cg1g017790	-25kb	Cg1g017800	-23kb	Cg1g017810	-20kb	Cg1g017820	-16kb	Cg1g017830	-11kb	Cg1g017840	-7kb	Cg1g017850	-2kb	Cg1g017860	0kb	Cg1g017870	5kb	Cg1g017880	7kb	Cg1g017890	43kb	Cg1g017900	47kb
cmp0575	Brutieridin	Flavonoid	chr1:14972211	chr1	14972211	14Mb	both	Cg1g017840	98kb	Cg1g017850	-93kb	Cg1g017860	-88kb	Cg1g017870	-84kb	Cg1g017880	-82kb	Cg1g017890	-45kb	Cg1g017900	-40kb	Cg1g017910	-21kb	Cg1g017920	-10kb	Cg1g017930	-9kb	Cg1g017940	-4kb	Cg1g017950	3kb	Cg1g017960	23kb	Cg1g017970	28kb	Cg1g017980	35kb	Cg1g017990	38kb	Cg1g018000	54kb	Cg1g018010	61kb	Cg1g018020	66kb	Cg1g018030	71kb	Cg1g018040	77kb
cmp0332	Unknown	Unknown	chr1:14980851	chr1	14980851	14Mb	EMMAX	Cg1g017860	-96kb	Cg1g017870	-93kb	Cg1g017880	-91kb	Cg1g017890	-54kb	Cg1g017900	-49kb	Cg1g017910	-30kb	Cg1g017920	-19kb	Cg1g017930	-18kb	Cg1g017940	-13kb	Cg1g017950	-5kb	Cg1g017960	15kb	Cg1g017970	19kb	Cg1g017980	26kb	Cg1g017990	29kb	Cg1g018000	45kb	Cg1g018010	52kb	Cg1g018020	58kb	Cg1g018030	62kb	Cg1g018040	69kb	Cg1g018050	71kb	Cg1g018060	73kb
cmp0446	Unknown	Unknown	chr1:14982085	chr1	14982085	14Mb	EMMAX	Cg1g017860	98kb	Cg1g017870	-94kb	Cg1g017880	-92kb	Cg1g017890	-55kb	Cg1g017900	-50kb	Cg1g017910	-31kb	Cg1g017920	-20kb	Cg1g017930	-19kb	Cg1g017940	-14kb	Cg1g017950	-6kb	Cg1g017960	13kb	Cg1g017970	18kb	Cg1g017980	25kb	Cg1g017990	28kb	Cg1g018000	44kb	Cg1g018010	51kb	Cg1g018020	56kb	Cg1g018030	61kb	Cg1g018040	67kb	Cg1g018050	70kb	Cg1g018060	72kb
cmp0078	Unknown	Unknown	chr1:14982827	chr1	14982827	14Mb	both	Cg1g017860	98kb	Cg1g017870	-95kb	Cg1g017880	-93kb	Cg1g017890	-55kb	Cg1g017900	-51kb	Cg1g017910	-32kb	Cg1g017920	-21kb	Cg1g017930	-20kb	Cg1g017940	-15kb	Cg1g017950	-7kb	Cg1g017960	13kb	Cg1g017970	17kb	Cg1g017980	24kb	Cg1g017990	27kb	Cg1g018000	43kb	Cg1g018010	50kb	Cg1g018020	56kb	Cg1g018030	60kb	Cg1g018040	67kb	Cg1g018050	69kb	Cg1g018060	71kb
cmp0085	Unknown	Unknown	chr1:14982827	chr1	14982827	14Mb	both	Cg1g017860	98kb	Cg1g017870	-95kb	Cg1g017880	-93kb	Cg1g017890	-55kb	Cg1g017900	-51kb	Cg1g017910	-32kb	Cg1g017920	-21kb	Cg1g017930	-20kb	Cg1g017940	-15kb	Cg1g017950	-7kb	Cg1g017960	13kb	Cg1g017970	17kb	Cg1g017980	24kb	Cg1g017990	27kb	Cg1g018000	43kb	Cg1g018010	50kb	Cg1g018020	56kb	Cg1g018030	60kb	Cg1g018040	67kb	Cg1g018050	69kb	Cg1g018060	71kb
cmp0105	Unknown	Unknown	chr1:14982827	chr1	14982827	14Mb	both	Cg1g017860	98kb	Cg1g017870	-95kb	Cg1g017880	-93kb	Cg1g017890	-55kb	Cg1g017900	-51kb	Cg1g017910	-32kb	Cg1g017920	-21kb	Cg1g017930	-20kb	Cg1g017940	-15kb	Cg1g017950	-7kb	Cg1g017960	13kb	Cg1g017970	17kb	Cg1g017980	24kb	Cg1g017990	27kb	Cg1g018000	43kb	Cg1g018010	50kb	Cg1g018020	56kb	Cg1g018030	60kb	Cg1g018040	67kb	Cg1g018050	69kb	Cg1g018060	71kb
cmp0325	7-Prenyloxycoumarin	Coumarin	chr1:14982827	chr1	14982827	14Mb	both	Cg1g017860	98kb	Cg1g017870	-95kb	Cg1g017880	-93kb	Cg1g017890	-55kb	Cg1g017900	-51kb	Cg1g017910	-32kb	Cg1g017920	-21kb	Cg1g017930	-20kb	Cg1g017940	-15kb	Cg1g017950	-7kb	Cg1g017960	13kb	Cg1g017970	17kb	Cg1g017980	24kb	Cg1g017990	27kb	Cg1g018000	43kb	Cg1g018010	50kb	Cg1g018020	56kb	Cg1g018030	60kb	Cg1g018040	67kb	Cg1g018050	69kb	Cg1g018060	71kb
cmp0859	Unknown	Unknown	chr1:14982827	chr1	14982827	14Mb	both	Cg1g017860	98kb	Cg1g017870	-95kb	Cg1g017880	-93kb	Cg1g017890	-55kb	Cg1g017900	-51kb	Cg1g017910	-32kb	Cg1g017920	-21kb	Cg1g017930	-20kb	Cg1g017940	-15kb	Cg1g017950	-7kb	Cg1g017960	13kb	Cg1g017970	17kb	Cg1g017980	24kb	Cg1g017990	27kb	Cg1g018000	43kb	Cg1g018010	50kb	Cg1g018020	56kb	Cg1g018030	60kb	Cg1g018040	67kb	Cg1g018050	69kb	Cg1g018060	71kb
cmp0114	Unknown	Unknown	chr1:14984070	chr1	14984070	14Mb	EMMAX	Cg1g017860	99kb	Cg1g017870	-96kb	Cg1g017880	-94kb	Cg1g017890	-57kb	Cg1g017900	-52kb	Cg1g017910	-33kb	Cg1g017920	-22kb	Cg1g017930	-21kb	Cg1g017940	-16kb	Cg1g017950	-8kb	Cg1g017960	11kb	Cg1g017970	16kb	Cg1g017980	23kb	Cg1g017990	26kb	Cg1g018000	42kb	Cg1g018010	49kb	Cg1g018020	54kb	Cg1g018030	59kb	Cg1g018040	66kb	Cg1g018050	68kb	Cg1g018060	70kb
cmp0009	Unknown	Unknown	chr1:14996425	chr1	14996425	14Mb	FaST-LMM	Cg1g017890	-69kb	Cg1g017900	-64kb	Cg1g017910	-45kb	Cg1g017920	-35kb	Cg1g017930	-34kb	Cg1g017940	-28kb	Cg1g017950	-20kb	Cg1g017960	0kb	Cg1g017970	3kb	Cg1g017980	11kb	Cg1g017990	14kb	Cg1g018000	29kb	Cg1g018010	37kb	Cg1g018020	42kb	Cg1g018030	47kb	Cg1g018040	53kb	Cg1g018050	55kb	Cg1g018060	58kb	Cg1g018070	70kb	Cg1g018080	78kb	Cg1g018090	81kb
cmp0134	Vitexin 2''-O-beta-L-rhamnoside	Flavonoid	chr1:15003494	chr1	15003494	15Mb	EMMAX	Cg1g017890	-76kb	Cg1g017900	-72kb	Cg1g017910	-53kb	Cg1g017920	-42kb	Cg1g017930	-41kb	Cg1g017940	-35kb	Cg1g017950	-27kb	Cg1g017960	-3kb	Cg1g017970	0kb	Cg1g017980	4kb	Cg1g017990	7kb	Cg1g018000	22kb	Cg1g018010	30kb	Cg1g018020	35kb	Cg1g018030	40kb	Cg1g018040	46kb	Cg1g018050	48kb	Cg1g018060	51kb	Cg1g018070	63kb	Cg1g018080	71kb	Cg1g018090	74kb
cmp0616	Apigenin 7-rhamnoside-4'-rutinoside	Flavonoid	chr1:15003494	chr1	15003494	15Mb	EMMAX	Cg1g017890	-76kb	Cg1g017900	-72kb	Cg1g017910	-53kb	Cg1g017920	-42kb	Cg1g017930	-41kb	Cg1g017940	-35kb	Cg1g017950	-27kb	Cg1g017960	-3kb	Cg1g017970	0kb	Cg1g017980	4kb	Cg1g017990	7kb	Cg1g018000	22kb	Cg1g018010	30kb	Cg1g018020	35kb	Cg1g018030	40kb	Cg1g018040	46kb	Cg1g018050	48kb	Cg1g018060	51kb	Cg1g018070	63kb	Cg1g018080	71kb	Cg1g018090	74kb
cmp0136	Unknown	Unknown	chr1:15003495	chr1	15003495	15Mb	EMMAX	Cg1g017890	-76kb	Cg1g017900	-72kb	Cg1g017910	-53kb	Cg1g017920	-42kb	Cg1g017930	-41kb	Cg1g017940	-35kb	Cg1g017950	-27kb	Cg1g017960	-3kb	Cg1g017970	0kb	Cg1g017980	4kb	Cg1g017990	7kb	Cg1g018000	22kb	Cg1g018010	30kb	Cg1g018020	35kb	Cg1g018030	40kb	Cg1g018040	46kb	Cg1g018050	48kb	Cg1g018060	51kb	Cg1g018070	63kb	Cg1g018080	71kb	Cg1g018090	74kb
cmp0176	Unknown	Unknown	chr1:15003495	chr1	15003495	15Mb	EMMAX	Cg1g017890	-76kb	Cg1g017900	-72kb	Cg1g017910	-53kb	Cg1g017920	-42kb	Cg1g017930	-41kb	Cg1g017940	-35kb	Cg1g017950	-27kb	Cg1g017960	-3kb	Cg1g017970	0kb	Cg1g017980	4kb	Cg1g017990	7kb	Cg1g018000	22kb	Cg1g018010	30kb	Cg1g018020	35kb	Cg1g018030	40kb	Cg1g018040	46kb	Cg1g018050	48kb	Cg1g018060	51kb	Cg1g018070	63kb	Cg1g018080	71kb	Cg1g018090	74kb
cmp0573	Kaempferol-3-O-rhamnosylhexoside-7-O-rhamnoside	Flavonoid	chr1:15153741	chr1	15153741	15Mb	both	Cg1g018060	-94kb	Cg1g018070	-84kb	Cg1g018080	-78kb	Cg1g018090	-75kb	Cg1g018100	-72kb	Cg1g018110	-57kb	Cg1g018120	-54kb	Cg1g018130	-53kb	Cg1g018140	-50kb	Cg1g018150	-46kb	Cg1g018160	-43kb	Cg1g018170	-40kb	Cg1g018180	-25kb	Cg1g018190	-17kb	Cg1g018200	-5kb	Cg1g018210	-4kb	Cg1g018220	1kb	Cg1g018230	9kb	Cg1g018240	11kb	Cg1g018250	28kb	Cg1g018260	30kb
cmp0867	C-hexosyl-tricetin O-pentoside	Flavonoid	chr1:15153741	chr1	15153741	15Mb	both	Cg1g018060	-94kb	Cg1g018070	-84kb	Cg1g018080	-78kb	Cg1g018090	-75kb	Cg1g018100	-72kb	Cg1g018110	-57kb	Cg1g018120	-54kb	Cg1g018130	-53kb	Cg1g018140	-50kb	Cg1g018150	-46kb	Cg1g018160	-43kb	Cg1g018170	-40kb	Cg1g018180	-25kb	Cg1g018190	-17kb	Cg1g018200	-5kb	Cg1g018210	-4kb	Cg1g018220	1kb	Cg1g018230	9kb	Cg1g018240	11kb	Cg1g018250	28kb	Cg1g018260	30kb
cmp0966	Kaempferol 3-O-glucoside-2‘-O-rhamnoside	Flavonoid	chr1:15153741	chr1	15153741	15Mb	EMMAX	Cg1g018060	-94kb	Cg1g018070	-84kb	Cg1g018080	-78kb	Cg1g018090	-75kb	Cg1g018100	-72kb	Cg1g018110	-57kb	Cg1g018120	-54kb	Cg1g018130	-53kb	Cg1g018140	-50kb	Cg1g018150	-46kb	Cg1g018160	-43kb	Cg1g018170	-40kb	Cg1g018180	-25kb	Cg1g018190	-17kb	Cg1g018200	-5kb	Cg1g018210	-4kb	Cg1g018220	1kb	Cg1g018230	9kb	Cg1g018240	11kb	Cg1g018250	28kb	Cg1g018260	30kb
cmp0171	Unknown	Unknown	chr1:15447336	chr1	15447336	15Mb	FaST-LMM	Cg1g018280	-98kb	Cg1g018290	-93kb	Cg1g018300	-28kb	Cg1g018310	-15kb	Cg1g018320	-4kb	Cg1g018330	-2kb	Cg1g018340	11kb	Cg1g018350	12kb	Cg1g018360	14kb	Cg1g018370	15kb	Cg1g018380	20kb	Cg1g018390	26kb	Cg1g018400	32kb	Cg1g018410	38kb	Cg1g018420	47kb	Cg1g018430	47kb	Cg1g018440	56kb	Cg1g018450	73kb	Cg1g018460	93kb
cmp0584	Unknown	Unknown	chr1:15447336	chr1	15447336	15Mb	FaST-LMM	Cg1g018280	-98kb	Cg1g018290	-93kb	Cg1g018300	-28kb	Cg1g018310	-15kb	Cg1g018320	-4kb	Cg1g018330	-2kb	Cg1g018340	11kb	Cg1g018350	12kb	Cg1g018360	14kb	Cg1g018370	15kb	Cg1g018380	20kb	Cg1g018390	26kb	Cg1g018400	32kb	Cg1g018410	38kb	Cg1g018420	47kb	Cg1g018430	47kb	Cg1g018440	56kb	Cg1g018450	73kb	Cg1g018460	93kb
cmp0917	O-methylQuercetin O-hexoside	Flavonoid	chr1:15536656	chr1	15536656	15Mb	EMMAX	Cg1g018320	-94kb	Cg1g018330	-91kb	Cg1g018340	-77kb	Cg1g018350	-77kb	Cg1g018360	-74kb	Cg1g018370	-72kb	Cg1g018380	-64kb	Cg1g018390	-63kb	Cg1g018400	-54kb	Cg1g018410	-50kb	Cg1g018420	-41kb	Cg1g018430	-38kb	Cg1g018440	-30kb	Cg1g018450	-14kb	Cg1g018460	4kb	Cg1g018470	11kb	Cg1g018480	16kb	Cg1g018490	16kb	Cg1g018500	19kb	Cg1g018510	28kb	Cg1g018520	30kb
cmp0720	Unknown	Unknown	chr1:15540744	chr1	15540744	15Mb	both	Cg1g018320	-98kb	Cg1g018330	-95kb	Cg1g018340	-81kb	Cg1g018350	-81kb	Cg1g018360	-78kb	Cg1g018370	-76kb	Cg1g018380	-68kb	Cg1g018390	-67kb	Cg1g018400	-58kb	Cg1g018410	-54kb	Cg1g018420	-45kb	Cg1g018430	-42kb	Cg1g018440	-34kb	Cg1g018450	-18kb	Cg1g018460	0kb	Cg1g018470	7kb	Cg1g018480	11kb	Cg1g018490	12kb	Cg1g018500	15kb	Cg1g018510	24kb	Cg1g018520	26kb
cmp0840	Cocamidopropyl betaine	Others	chr1:15540744	chr1	15540744	15Mb	both	Cg1g018320	-98kb	Cg1g018330	-95kb	Cg1g018340	-81kb	Cg1g018350	-81kb	Cg1g018360	-78kb	Cg1g018370	-76kb	Cg1g018380	-68kb	Cg1g018390	-67kb	Cg1g018400	-58kb	Cg1g018410	-54kb	Cg1g018420	-45kb	Cg1g018430	-42kb	Cg1g018440	-34kb	Cg1g018450	-18kb	Cg1g018460	0kb	Cg1g018470	7kb	Cg1g018480	11kb	Cg1g018490	12kb	Cg1g018500	15kb	Cg1g018510	24kb	Cg1g018520	26kb
cmp0331	Phellopterin	Coumarin	chr1:15595684	chr1	15595684	15Mb	both	Cg1g018430	97kb	Cg1g018440	-89kb	Cg1g018450	-73kb	Cg1g018460	-51kb	Cg1g018470	-46kb	Cg1g018480	-42kb	Cg1g018490	-42kb	Cg1g018500	-38kb	Cg1g018510	-28kb	Cg1g018520	-27kb	Cg1g018530	-23kb	Cg1g018540	-22kb	Cg1g018550	-8kb	Cg1g018560	-7kb	Cg1g018570	-4kb	Cg1g018580	0kb	Cg1g018590	1kb	Cg1g018600	9kb	Cg1g018610	15kb	Cg1g018620	23kb	Cg1g018630	26kb
cmp0606	Unknown	Unknown	chr1:15781921	chr1	15781921	15Mb	both	Cg1g018700	-90kb	Cg1g018710	-88kb	Cg1g018720	-78kb	Cg1g018730	-73kb	Cg1g018740	-72kb	Cg1g018750	-43kb	Cg1g018760	-66kb	Cg1g018770	-65kb	Cg1g018780	-45kb	Cg1g018790	-36kb	Cg1g018800	-27kb	Cg1g018810	-17kb	Cg1g018820	-7kb	Cg1g018830	5kb	Cg1g018840	7kb	Cg1g018850	13kb	Cg1g018860	20kb	Cg1g018870	31kb	Cg1g018880	62kb	Cg1g018890	66kb	Cg1g018900	79kb
cmp0618	Unknown	Unknown	chr1:15781921	chr1	15781921	15Mb	EMMAX	Cg1g018700	-90kb	Cg1g018710	-88kb	Cg1g018720	-78kb	Cg1g018730	-73kb	Cg1g018740	-72kb	Cg1g018750	-43kb	Cg1g018760	-66kb	Cg1g018770	-65kb	Cg1g018780	-45kb	Cg1g018790	-36kb	Cg1g018800	-27kb	Cg1g018810	-17kb	Cg1g018820	-7kb	Cg1g018830	5kb	Cg1g018840	7kb	Cg1g018850	13kb	Cg1g018860	20kb	Cg1g018870	31kb	Cg1g018880	62kb	Cg1g018890	66kb	Cg1g018900	79kb
cmn0165	12OH-JA-Ile	Phytohormone	chr1:15792779	chr1	15792779	15Mb	both	Cg1g018710	-99kb	Cg1g018720	-89kb	Cg1g018730	-84kb	Cg1g018740	-83kb	Cg1g018750	-54kb	Cg1g018760	-77kb	Cg1g018770	-76kb	Cg1g018780	-55kb	Cg1g018790	-47kb	Cg1g018800	-38kb	Cg1g018810	-28kb	Cg1g018820	-18kb	Cg1g018830	-4kb	Cg1g018840	-1kb	Cg1g018850	2kb	Cg1g018860	9kb	Cg1g018870	20kb	Cg1g018880	51kb	Cg1g018890	55kb	Cg1g018900	69kb	Cg1g018910	78kb
cmp0439	Esculin	Coumarin	chr1:15795883	chr1	15795883	15Mb	both	Cg1g018720	-92kb	Cg1g018730	-87kb	Cg1g018740	-86kb	Cg1g018750	-57kb	Cg1g018760	-80kb	Cg1g018770	-79kb	Cg1g018780	-59kb	Cg1g018790	-50kb	Cg1g018800	-41kb	Cg1g018810	-31kb	Cg1g018820	-21kb	Cg1g018830	-7kb	Cg1g018840	-4kb	Cg1g018850	0kb	Cg1g018860	6kb	Cg1g018870	17kb	Cg1g018880	48kb	Cg1g018890	52kb	Cg1g018900	65kb	Cg1g018910	75kb	Cg1g018920	95kb
cmp0325	7-Prenyloxycoumarin	Coumarin	chr1:15844990	chr1	15844990	15Mb	EMMAX	Cg1g018790	99kb	Cg1g018800	-90kb	Cg1g018810	-80kb	Cg1g018820	-70kb	Cg1g018830	-56kb	Cg1g018840	-53kb	Cg1g018850	-48kb	Cg1g018860	-38kb	Cg1g018870	-31kb	Cg1g018880	0kb	Cg1g018890	3kb	Cg1g018900	16kb	Cg1g018910	26kb	Cg1g018920	46kb	Cg1g018930	65kb	Cg1g018940	67kb	Cg1g018950	69kb	Cg1g018960	72kb	Cg1g018970	74kb	Cg1g018980	77kb	Cg1g018990	82kb
cmn0165	12OH-JA-Ile	Phytohormone	chr1:15847293	chr1	15847293	15Mb	both	Cg1g018800	-92kb	Cg1g018810	-82kb	Cg1g018820	-72kb	Cg1g018830	-58kb	Cg1g018840	-56kb	Cg1g018850	-51kb	Cg1g018860	-41kb	Cg1g018870	-33kb	Cg1g018880	0kb	Cg1g018890	1kb	Cg1g018900	14kb	Cg1g018910	24kb	Cg1g018920	44kb	Cg1g018930	63kb	Cg1g018940	65kb	Cg1g018950	66kb	Cg1g018960	70kb	Cg1g018970	71kb	Cg1g018980	74kb	Cg1g018990	79kb	Cg1g019000	93kb
cmp0840	Cocamidopropyl betaine	Others	chr1:15895820	chr1	15895820	15Mb	FaST-LMM	Cg1g018850	99kb	Cg1g018860	-89kb	Cg1g018870	-82kb	Cg1g018880	-48kb	Cg1g018890	-44kb	Cg1g018900	-31kb	Cg1g018910	-21kb	Cg1g018920	-2kb	Cg1g018930	14kb	Cg1g018940	17kb	Cg1g018950	18kb	Cg1g018960	21kb	Cg1g018970	23kb	Cg1g018980	26kb	Cg1g018990	31kb	Cg1g019000	45kb	Cg1g019010	54kb	Cg1g019020	56kb	Cg1g019030	58kb
cmp0843	Unknown	Unknown	chr1:15916194	chr1	15916194	15Mb	EMMAX	Cg1g018880	-68kb	Cg1g018890	-65kb	Cg1g018900	-51kb	Cg1g018910	-42kb	Cg1g018920	-22kb	Cg1g018930	-4kb	Cg1g018940	-2kb	Cg1g018950	0kb	Cg1g018960	1kb	Cg1g018970	2kb	Cg1g018980	5kb	Cg1g018990	10kb	Cg1g019000	25kb	Cg1g019010	34kb	Cg1g019020	36kb	Cg1g019030	38kb
cmp0685	Unknown	Unknown	chr1:15934098	chr1	15934098	15Mb	EMMAX	Cg1g018880	-86kb	Cg1g018890	-83kb	Cg1g018900	-69kb	Cg1g018910	-60kb	Cg1g018920	-40kb	Cg1g018930	-22kb	Cg1g018940	-20kb	Cg1g018950	-18kb	Cg1g018960	-16kb	Cg1g018970	-13kb	Cg1g018980	-7kb	Cg1g018990	0kb	Cg1g019000	7kb	Cg1g019010	16kb	Cg1g019020	18kb	Cg1g019030	20kb
cmp0648	Unknown	Unknown	chr1:15938933	chr1	15938933	15Mb	EMMAX	Cg1g018880	-91kb	Cg1g018890	-88kb	Cg1g018900	-74kb	Cg1g018910	-65kb	Cg1g018920	-45kb	Cg1g018930	-27kb	Cg1g018940	-25kb	Cg1g018950	-22kb	Cg1g018960	-20kb	Cg1g018970	-17kb	Cg1g018980	-12kb	Cg1g018990	-5kb	Cg1g019000	2kb	Cg1g019010	11kb	Cg1g019020	13kb	Cg1g019030	15kb
cmp0573	Kaempferol-3-O-rhamnosylhexoside-7-O-rhamnoside	Flavonoid	chr1:15962562	chr1	15962562	15Mb	EMMAX	Cg1g018900	97kb	Cg1g018910	-88kb	Cg1g018920	-68kb	Cg1g018930	-51kb	Cg1g018940	-49kb	Cg1g018950	-46kb	Cg1g018960	-44kb	Cg1g018970	-41kb	Cg1g018980	-35kb	Cg1g018990	-29kb	Cg1g019000	-20kb	Cg1g019010	-10kb	Cg1g019020	-8kb	Cg1g019030	-7kb
cmp0140	Unknown	Unknown	chr1:16022171	chr1	16022171	16Mb	both	Cg1g018980	95kb	Cg1g018990	-88kb	Cg1g019000	-79kb	Cg1g019010	-70kb	Cg1g019020	-67kb	Cg1g019030	52kb	Cg1g019040	57kb	Cg1g019050	60kb	Cg1g019060	68kb	Cg1g019070	69kb	Cg1g019080	76kb	Cg1g019090	77kb	Cg1g019100	86kb	Cg1g019110	90kb
cmp0708	Unknown	Phytohormone	chr1:16153300	chr1	16153300	16Mb	both	Cg1g019030	78kb	Cg1g019040	-70kb	Cg1g019050	-70kb	Cg1g019060	-61kb	Cg1g019070	-61kb	Cg1g019080	-53kb	Cg1g019090	-53kb	Cg1g019100	-42kb	Cg1g019110	-36kb	Cg1g019120	-2kb	Cg1g019130	12kb	Cg1g019140	25kb	Cg1g019150	29kb	Cg1g019160	35kb	Cg1g019170	42kb	Cg1g019180	44kb	Cg1g019190	74kb
cmp0007	Unknown	Unknown	chr1:16155419	chr1	16155419	16Mb	EMMAX	Cg1g019030	80kb	Cg1g019040	-72kb	Cg1g019050	-72kb	Cg1g019060	-63kb	Cg1g019070	-63kb	Cg1g019080	-56kb	Cg1g019090	-55kb	Cg1g019100	-44kb	Cg1g019110	-38kb	Cg1g019120	-4kb	Cg1g019130	10kb	Cg1g019140	23kb	Cg1g019150	27kb	Cg1g019160	33kb	Cg1g019170	39kb	Cg1g019180	42kb	Cg1g019190	72kb
cmp0140	Unknown	Unknown	chr1:16171393	chr1	16171393	16Mb	EMMAX	Cg1g019030	96kb	Cg1g019040	-88kb	Cg1g019050	-88kb	Cg1g019060	-79kb	Cg1g019070	-79kb	Cg1g019080	-71kb	Cg1g019090	-71kb	Cg1g019100	-60kb	Cg1g019110	-54kb	Cg1g019120	-20kb	Cg1g019130	-4kb	Cg1g019140	7kb	Cg1g019150	11kb	Cg1g019160	17kb	Cg1g019170	23kb	Cg1g019180	26kb	Cg1g019190	56kb	Cg1g019200	98kb
cmp0874	Unknown	Unknown	chr1:16200840	chr1	16200840	16Mb	EMMAX	Cg1g019100	-90kb	Cg1g019110	-83kb	Cg1g019120	-49kb	Cg1g019130	-33kb	Cg1g019140	-21kb	Cg1g019150	-16kb	Cg1g019160	-11kb	Cg1g019170	-4kb	Cg1g019180	0kb	Cg1g019190	27kb	Cg1g019200	69kb	Cg1g019210	72kb	Cg1g019220	79kb	Cg1g019230	98kb
cmp0970	Selgin O-malonylhexoside	Flavonoid	chr1:16257466	chr1	16257466	16Mb	both	Cg1g019130	-90kb	Cg1g019140	-78kb	Cg1g019150	-73kb	Cg1g019160	-67kb	Cg1g019170	-60kb	Cg1g019180	-56kb	Cg1g019190	-29kb	Cg1g019200	12kb	Cg1g019210	15kb	Cg1g019220	22kb	Cg1g019230	42kb	Cg1g019240	60kb	Cg1g019250	60kb	Cg1g019260	71kb	Cg1g019270	98kb	Cg1g019280	99kb
cmp0902	Limocitrin O-hexoside	Flavonoid	chr1:16288407	chr1	16288407	16Mb	EMMAX	Cg1g019160	-98kb	Cg1g019170	-91kb	Cg1g019180	-87kb	Cg1g019190	-60kb	Cg1g019200	-18kb	Cg1g019210	-15kb	Cg1g019220	-6kb	Cg1g019230	11kb	Cg1g019240	29kb	Cg1g019250	29kb	Cg1g019260	40kb	Cg1g019270	67kb	Cg1g019280	68kb	Cg1g019290	76kb	Cg1g019300	86kb	Cg1g019310	94kb
cmp0441	Scutellarein 5,6,7,4'-tetramethyl ether	Flavonoid	chr1:16332855	chr1	16332855	16Mb	EMMAX	Cg1g019200	-62kb	Cg1g019210	-59kb	Cg1g019220	-51kb	Cg1g019230	-32kb	Cg1g019240	-4kb	Cg1g019250	-15kb	Cg1g019260	-3kb	Cg1g019270	22kb	Cg1g019280	23kb	Cg1g019290	32kb	Cg1g019300	41kb	Cg1g019310	49kb	Cg1g019320	76kb	Cg1g019330	90kb
cmp0450	Isosinensetin	Flavonoid	chr1:16332855	chr1	16332855	16Mb	EMMAX	Cg1g019200	-62kb	Cg1g019210	-59kb	Cg1g019220	-51kb	Cg1g019230	-32kb	Cg1g019240	-4kb	Cg1g019250	-15kb	Cg1g019260	-3kb	Cg1g019270	22kb	Cg1g019280	23kb	Cg1g019290	32kb	Cg1g019300	41kb	Cg1g019310	49kb	Cg1g019320	76kb	Cg1g019330	90kb
cmp0451	Unknown	Unknown	chr1:16332855	chr1	16332855	16Mb	EMMAX	Cg1g019200	-62kb	Cg1g019210	-59kb	Cg1g019220	-51kb	Cg1g019230	-32kb	Cg1g019240	-4kb	Cg1g019250	-15kb	Cg1g019260	-3kb	Cg1g019270	22kb	Cg1g019280	23kb	Cg1g019290	32kb	Cg1g019300	41kb	Cg1g019310	49kb	Cg1g019320	76kb	Cg1g019330	90kb
cmp0459	Hexamethoxyflavone	Flavonoid	chr1:16332855	chr1	16332855	16Mb	both	Cg1g019200	-62kb	Cg1g019210	-59kb	Cg1g019220	-51kb	Cg1g019230	-32kb	Cg1g019240	-4kb	Cg1g019250	-15kb	Cg1g019260	-3kb	Cg1g019270	22kb	Cg1g019280	23kb	Cg1g019290	32kb	Cg1g019300	41kb	Cg1g019310	49kb	Cg1g019320	76kb	Cg1g019330	90kb
cmp0549	6-C-hexosyl-luteolin O-hexoside	Flavonoid	chr1:16332855	chr1	16332855	16Mb	EMMAX	Cg1g019200	-62kb	Cg1g019210	-59kb	Cg1g019220	-51kb	Cg1g019230	-32kb	Cg1g019240	-4kb	Cg1g019250	-15kb	Cg1g019260	-3kb	Cg1g019270	22kb	Cg1g019280	23kb	Cg1g019290	32kb	Cg1g019300	41kb	Cg1g019310	49kb	Cg1g019320	76kb	Cg1g019330	90kb
cmp0309	Unknown	Unknown	chr1:16343753	chr1	16343753	16Mb	both	Cg1g019200	-73kb	Cg1g019210	-70kb	Cg1g019220	-62kb	Cg1g019230	-43kb	Cg1g019240	-15kb	Cg1g019250	-26kb	Cg1g019260	-14kb	Cg1g019270	11kb	Cg1g019280	13kb	Cg1g019290	21kb	Cg1g019300	30kb	Cg1g019310	39kb	Cg1g019320	65kb	Cg1g019330	79kb	Cg1g019340	93kb
cmp0442	Tetramethyl-O-isocutellarein	Flavonoid	chr1:16343753	chr1	16343753	16Mb	EMMAX	Cg1g019200	-73kb	Cg1g019210	-70kb	Cg1g019220	-62kb	Cg1g019230	-43kb	Cg1g019240	-15kb	Cg1g019250	-26kb	Cg1g019260	-14kb	Cg1g019270	11kb	Cg1g019280	13kb	Cg1g019290	21kb	Cg1g019300	30kb	Cg1g019310	39kb	Cg1g019320	65kb	Cg1g019330	79kb	Cg1g019340	93kb
cmp0460	Nobiletin	Flavonoid	chr1:16343753	chr1	16343753	16Mb	both	Cg1g019200	-73kb	Cg1g019210	-70kb	Cg1g019220	-62kb	Cg1g019230	-43kb	Cg1g019240	-15kb	Cg1g019250	-26kb	Cg1g019260	-14kb	Cg1g019270	11kb	Cg1g019280	13kb	Cg1g019290	21kb	Cg1g019300	30kb	Cg1g019310	39kb	Cg1g019320	65kb	Cg1g019330	79kb	Cg1g019340	93kb
cmp0471	alpha-Tocotrienol	Vitamin	chr1:16343753	chr1	16343753	16Mb	EMMAX	Cg1g019200	-73kb	Cg1g019210	-70kb	Cg1g019220	-62kb	Cg1g019230	-43kb	Cg1g019240	-15kb	Cg1g019250	-26kb	Cg1g019260	-14kb	Cg1g019270	11kb	Cg1g019280	13kb	Cg1g019290	21kb	Cg1g019300	30kb	Cg1g019310	39kb	Cg1g019320	65kb	Cg1g019330	79kb	Cg1g019340	93kb
cmp0589	Unknown	Unknown	chr1:16343753	chr1	16343753	16Mb	both	Cg1g019200	-73kb	Cg1g019210	-70kb	Cg1g019220	-62kb	Cg1g019230	-43kb	Cg1g019240	-15kb	Cg1g019250	-26kb	Cg1g019260	-14kb	Cg1g019270	11kb	Cg1g019280	13kb	Cg1g019290	21kb	Cg1g019300	30kb	Cg1g019310	39kb	Cg1g019320	65kb	Cg1g019330	79kb	Cg1g019340	93kb
cmp0973	Tangeretin	Flavonoid	chr1:16343753	chr1	16343753	16Mb	EMMAX	Cg1g019200	-73kb	Cg1g019210	-70kb	Cg1g019220	-62kb	Cg1g019230	-43kb	Cg1g019240	-15kb	Cg1g019250	-26kb	Cg1g019260	-14kb	Cg1g019270	11kb	Cg1g019280	13kb	Cg1g019290	21kb	Cg1g019300	30kb	Cg1g019310	39kb	Cg1g019320	65kb	Cg1g019330	79kb	Cg1g019340	93kb
cmp0962	Hesperetin 5-O-glucoside	Flavonoid	chr1:16387786	chr1	16387786	16Mb	EMMAX	Cg1g019230	-87kb	Cg1g019240	-59kb	Cg1g019250	-70kb	Cg1g019260	-58kb	Cg1g019270	-31kb	Cg1g019280	-27kb	Cg1g019290	-20kb	Cg1g019300	-11kb	Cg1g019310	-4kb	Cg1g019320	21kb	Cg1g019330	35kb	Cg1g019340	49kb	Cg1g019350	66kb	Cg1g019360	89kb
cmp0972	Quercetin 5-O-hexoside	Flavonoid	chr1:16387786	chr1	16387786	16Mb	EMMAX	Cg1g019230	-87kb	Cg1g019240	-59kb	Cg1g019250	-70kb	Cg1g019260	-58kb	Cg1g019270	-31kb	Cg1g019280	-27kb	Cg1g019290	-20kb	Cg1g019300	-11kb	Cg1g019310	-4kb	Cg1g019320	21kb	Cg1g019330	35kb	Cg1g019340	49kb	Cg1g019350	66kb	Cg1g019360	89kb
cmp0102	Unknown	Unknown	chr1:16399205	chr1	16399205	16Mb	both	Cg1g019230	-99kb	Cg1g019240	-71kb	Cg1g019250	-81kb	Cg1g019260	-70kb	Cg1g019270	-42kb	Cg1g019280	-38kb	Cg1g019290	-32kb	Cg1g019300	-22kb	Cg1g019310	-5kb	Cg1g019320	9kb	Cg1g019330	24kb	Cg1g019340	37kb	Cg1g019350	55kb	Cg1g019360	77kb
cmp0088	Unknown	Unknown	chr1:16405217	chr1	16405217	16Mb	EMMAX	Cg1g019240	-77kb	Cg1g019250	-87kb	Cg1g019260	-76kb	Cg1g019270	-48kb	Cg1g019280	-44kb	Cg1g019290	-38kb	Cg1g019300	-28kb	Cg1g019310	-11kb	Cg1g019320	3kb	Cg1g019330	18kb	Cg1g019340	31kb	Cg1g019350	49kb	Cg1g019360	71kb
cmn0621	Kaempferol-7-O-neohesperidoside	Flavonoid	chr1:16502774	chr1	16502774	16Mb	EMMAX	Cg1g019320	-89kb	Cg1g019330	-65kb	Cg1g019340	-64kb	Cg1g019350	-46kb	Cg1g019360	23kb	Cg1g019370	24kb	Cg1g019380	28kb	Cg1g019390	42kb	Cg1g019400	57kb	Cg1g019410	66kb	Cg1g019420	68kb	Cg1g019430	78kb
cmp0238	Unknown	Unknown	chr1:16502774	chr1	16502774	16Mb	EMMAX	Cg1g019320	-89kb	Cg1g019330	-65kb	Cg1g019340	-64kb	Cg1g019350	-46kb	Cg1g019360	23kb	Cg1g019370	24kb	Cg1g019380	28kb	Cg1g019390	42kb	Cg1g019400	57kb	Cg1g019410	66kb	Cg1g019420	68kb	Cg1g019430	78kb
cmp0539	Poncirin	Flavonoid	chr1:16502774	chr1	16502774	16Mb	both	Cg1g019320	-89kb	Cg1g019330	-65kb	Cg1g019340	-64kb	Cg1g019350	-46kb	Cg1g019360	23kb	Cg1g019370	24kb	Cg1g019380	28kb	Cg1g019390	42kb	Cg1g019400	57kb	Cg1g019410	66kb	Cg1g019420	68kb	Cg1g019430	78kb
cmp0543	Didymin	Flavonoid	chr1:16502774	chr1	16502774	16Mb	both	Cg1g019320	-89kb	Cg1g019330	-65kb	Cg1g019340	-64kb	Cg1g019350	-46kb	Cg1g019360	23kb	Cg1g019370	24kb	Cg1g019380	28kb	Cg1g019390	42kb	Cg1g019400	57kb	Cg1g019410	66kb	Cg1g019420	68kb	Cg1g019430	78kb
cmp0544	Poncirin	Flavonoid	chr1:16502774	chr1	16502774	16Mb	both	Cg1g019320	-89kb	Cg1g019330	-65kb	Cg1g019340	-64kb	Cg1g019350	-46kb	Cg1g019360	23kb	Cg1g019370	24kb	Cg1g019380	28kb	Cg1g019390	42kb	Cg1g019400	57kb	Cg1g019410	66kb	Cg1g019420	68kb	Cg1g019430	78kb
cmp0615	Unknown	Unknown	chr1:16502774	chr1	16502774	16Mb	EMMAX	Cg1g019320	-89kb	Cg1g019330	-65kb	Cg1g019340	-64kb	Cg1g019350	-46kb	Cg1g019360	23kb	Cg1g019370	24kb	Cg1g019380	28kb	Cg1g019390	42kb	Cg1g019400	57kb	Cg1g019410	66kb	Cg1g019420	68kb	Cg1g019430	78kb
cmp0906	Luteolin 7-O-glucoside	Flavonoid	chr1:16502774	chr1	16502774	16Mb	both	Cg1g019320	-89kb	Cg1g019330	-65kb	Cg1g019340	-64kb	Cg1g019350	-46kb	Cg1g019360	23kb	Cg1g019370	24kb	Cg1g019380	28kb	Cg1g019390	42kb	Cg1g019400	57kb	Cg1g019410	66kb	Cg1g019420	68kb	Cg1g019430	78kb
cmp0977	Luteolin	Flavonoid	chr1:16502774	chr1	16502774	16Mb	EMMAX	Cg1g019320	-89kb	Cg1g019330	-65kb	Cg1g019340	-64kb	Cg1g019350	-46kb	Cg1g019360	23kb	Cg1g019370	24kb	Cg1g019380	28kb	Cg1g019390	42kb	Cg1g019400	57kb	Cg1g019410	66kb	Cg1g019420	68kb	Cg1g019430	78kb
cmp0371	Unknown	Unknown	chr1:16558947	chr1	16558947	16Mb	EMMAX	Cg1g019360	-33kb	Cg1g019370	-29kb	Cg1g019380	-23kb	Cg1g019390	-10kb	Cg1g019400	0kb	Cg1g019410	10kb	Cg1g019420	12kb	Cg1g019430	22kb	Cg1g019440	52kb
cmp0829	Tricetin	Flavonoid	chr1:16560992	chr1	16560992	16Mb	EMMAX	Cg1g019360	-35kb	Cg1g019370	-31kb	Cg1g019380	-25kb	Cg1g019390	-12kb	Cg1g019400	0kb	Cg1g019410	8kb	Cg1g019420	10kb	Cg1g019430	20kb	Cg1g019440	50kb
cmp0140	Unknown	Unknown	chr1:16562785	chr1	16562785	16Mb	both	Cg1g019360	-36kb	Cg1g019370	-33kb	Cg1g019380	-27kb	Cg1g019390	-14kb	Cg1g019400	-2kb	Cg1g019410	6kb	Cg1g019420	8kb	Cg1g019430	18kb	Cg1g019440	48kb
cmp0836	N-Sinapoylagmatine	Polyamine	chr1:16564507	chr1	16564507	16Mb	both	Cg1g019360	-38kb	Cg1g019370	-35kb	Cg1g019380	-29kb	Cg1g019390	-16kb	Cg1g019400	-4kb	Cg1g019410	4kb	Cg1g019420	7kb	Cg1g019430	16kb	Cg1g019440	47kb
cmp0498	Unknown	Unknown	chr1:16592103	chr1	16592103	16Mb	both	Cg1g019360	66kb	Cg1g019370	-63kb	Cg1g019380	-56kb	Cg1g019390	-44kb	Cg1g019400	-31kb	Cg1g019410	-21kb	Cg1g019420	-19kb	Cg1g019430	-10kb	Cg1g019440	19kb	Cg1g019450	72kb	Cg1g019460	75kb	Cg1g019470	86kb
cmp0025	Nicotinic acid-hexoside	Vitamin	chr1:16604632	chr1	16604632	16Mb	EMMAX	Cg1g019360	78kb	Cg1g019370	-75kb	Cg1g019380	-69kb	Cg1g019390	-56kb	Cg1g019400	-44kb	Cg1g019410	-33kb	Cg1g019420	-31kb	Cg1g019430	-22kb	Cg1g019440	7kb	Cg1g019450	59kb	Cg1g019460	63kb	Cg1g019470	74kb	Cg1g019480	98kb
cmp0497	Delphinidin-3-glucoside	Anthocyanin	chr1:16677405	chr1	16677405	16Mb	EMMAX	Cg1g019430	-95kb	Cg1g019440	-64kb	Cg1g019450	-10kb	Cg1g019460	-5kb	Cg1g019470	1kb	Cg1g019480	26kb	Cg1g019490	28kb	Cg1g019500	73kb	Cg1g019510	80kb	Cg1g019520	83kb
cmp0668	Unknown	Unknown	chr1:16700395	chr1	16700395	16Mb	both	Cg1g019440	-87kb	Cg1g019450	-33kb	Cg1g019460	-28kb	Cg1g019470	-17kb	Cg1g019480	3kb	Cg1g019490	5kb	Cg1g019500	50kb	Cg1g019510	58kb	Cg1g019520	60kb	Cg1g019530	86kb	Cg1g019540	92kb	Cg1g019550	96kb
cmp0884	Betaine	Alkaloid	chr1:16700395	chr1	16700395	16Mb	EMMAX	Cg1g019440	-87kb	Cg1g019450	-33kb	Cg1g019460	-28kb	Cg1g019470	-17kb	Cg1g019480	3kb	Cg1g019490	5kb	Cg1g019500	50kb	Cg1g019510	58kb	Cg1g019520	60kb	Cg1g019530	86kb	Cg1g019540	92kb	Cg1g019550	96kb
cmp0258	Unknown	Unknown	chr1:16712987	chr1	16712987	16Mb	FaST-LMM	Cg1g019450	-46kb	Cg1g019460	-40kb	Cg1g019470	-30kb	Cg1g019480	-9kb	Cg1g019490	-6kb	Cg1g019500	37kb	Cg1g019510	45kb	Cg1g019520	48kb	Cg1g019530	74kb	Cg1g019540	79kb	Cg1g019550	83kb	Cg1g019560	87kb	Cg1g019570	91kb	Cg1g019580	94kb
cmp0081	Unknown	Unknown	chr1:16713715	chr1	16713715	16Mb	both	Cg1g019450	-47kb	Cg1g019460	-41kb	Cg1g019470	-31kb	Cg1g019480	-9kb	Cg1g019490	-7kb	Cg1g019500	36kb	Cg1g019510	44kb	Cg1g019520	47kb	Cg1g019530	73kb	Cg1g019540	78kb	Cg1g019550	83kb	Cg1g019560	86kb	Cg1g019570	91kb	Cg1g019580	94kb
cmp0911	N2, N2-Dimethyguanosine	Nucleic acid	chr1:16721659	chr1	16721659	16Mb	both	Cg1g019450	-55kb	Cg1g019460	-49kb	Cg1g019470	-39kb	Cg1g019480	-17kb	Cg1g019490	-15kb	Cg1g019500	28kb	Cg1g019510	36kb	Cg1g019520	39kb	Cg1g019530	65kb	Cg1g019540	70kb	Cg1g019550	75kb	Cg1g019560	78kb	Cg1g019570	83kb	Cg1g019580	86kb	Cg1g019590	98kb
cmp0311	Oxypeucedanin	Coumarin	chr1:16721835	chr1	16721835	16Mb	both	Cg1g019450	-55kb	Cg1g019460	-49kb	Cg1g019470	-39kb	Cg1g019480	-18kb	Cg1g019490	-15kb	Cg1g019500	28kb	Cg1g019510	36kb	Cg1g019520	39kb	Cg1g019530	65kb	Cg1g019540	70kb	Cg1g019550	75kb	Cg1g019560	78kb	Cg1g019570	83kb	Cg1g019580	86kb	Cg1g019590	98kb
cmp0313	Unknown	Unknown	chr1:16721835	chr1	16721835	16Mb	both	Cg1g019450	-55kb	Cg1g019460	-49kb	Cg1g019470	-39kb	Cg1g019480	-18kb	Cg1g019490	-15kb	Cg1g019500	28kb	Cg1g019510	36kb	Cg1g019520	39kb	Cg1g019530	65kb	Cg1g019540	70kb	Cg1g019550	75kb	Cg1g019560	78kb	Cg1g019570	83kb	Cg1g019580	86kb	Cg1g019590	98kb
cmp0041	Unknown	Unknown	chr1:16770141	chr1	16770141	16Mb	EMMAX	Cg1g019460	97kb	Cg1g019470	-87kb	Cg1g019480	-66kb	Cg1g019490	-64kb	Cg1g019500	-15kb	Cg1g019510	-9kb	Cg1g019520	-4kb	Cg1g019530	17kb	Cg1g019540	22kb	Cg1g019550	26kb	Cg1g019560	30kb	Cg1g019570	34kb	Cg1g019580	37kb	Cg1g019590	49kb	Cg1g019600	53kb	Cg1g019610	72kb	Cg1g019620	87kb	Cg1g019630	88kb	Cg1g019640	99kb
cmp0826	Unknown	Unknown	chr1:16776629	chr1	16776629	16Mb	FaST-LMM	Cg1g019470	-94kb	Cg1g019480	-72kb	Cg1g019490	-70kb	Cg1g019500	-22kb	Cg1g019510	-16kb	Cg1g019520	-11kb	Cg1g019530	10kb	Cg1g019540	15kb	Cg1g019550	20kb	Cg1g019560	23kb	Cg1g019570	28kb	Cg1g019580	31kb	Cg1g019590	43kb	Cg1g019600	47kb	Cg1g019610	66kb	Cg1g019620	81kb	Cg1g019630	81kb	Cg1g019640	93kb
cmp0436	(-)-Norepinephrine N-hexoside	Others	chr1:16790042	chr1	16790042	16Mb	EMMAX	Cg1g019480	-86kb	Cg1g019490	-83kb	Cg1g019500	-35kb	Cg1g019510	-29kb	Cg1g019520	-24kb	Cg1g019530	-1kb	Cg1g019540	2kb	Cg1g019550	6kb	Cg1g019560	10kb	Cg1g019570	14kb	Cg1g019580	17kb	Cg1g019590	29kb	Cg1g019600	34kb	Cg1g019610	52kb	Cg1g019620	67kb	Cg1g019630	68kb	Cg1g019640	79kb
cmp0929	Hesperetin	Flavonoid	chr1:16890632	chr1	16890632	16Mb	EMMAX	Cg1g019540	-95kb	Cg1g019550	-92kb	Cg1g019560	-89kb	Cg1g019570	-84kb	Cg1g019580	-81kb	Cg1g019590	-68kb	Cg1g019600	-65kb	Cg1g019610	-43kb	Cg1g019620	-32kb	Cg1g019630	-31kb	Cg1g019640	-18kb	Cg1g019650	48kb	Cg1g019660	55kb	Cg1g019670	91kb
cmp0139	Unknown	Unknown	chr1:16900144	chr1	16900144	16Mb	FaST-LMM	Cg1g019560	-99kb	Cg1g019570	-93kb	Cg1g019580	-90kb	Cg1g019590	-78kb	Cg1g019600	-75kb	Cg1g019610	-53kb	Cg1g019620	-41kb	Cg1g019630	-40kb	Cg1g019640	-27kb	Cg1g019650	39kb	Cg1g019660	45kb	Cg1g019670	82kb	Cg1g019680	90kb	Cg1g019690	93kb
cmp0141	Unknown	Unknown	chr1:16900144	chr1	16900144	16Mb	both	Cg1g019560	-99kb	Cg1g019570	-93kb	Cg1g019580	-90kb	Cg1g019590	-78kb	Cg1g019600	-75kb	Cg1g019610	-53kb	Cg1g019620	-41kb	Cg1g019630	-40kb	Cg1g019640	-27kb	Cg1g019650	39kb	Cg1g019660	45kb	Cg1g019670	82kb	Cg1g019680	90kb	Cg1g019690	93kb
cmp0371	Unknown	Unknown	chr1:16900144	chr1	16900144	16Mb	both	Cg1g019560	-99kb	Cg1g019570	-93kb	Cg1g019580	-90kb	Cg1g019590	-78kb	Cg1g019600	-75kb	Cg1g019610	-53kb	Cg1g019620	-41kb	Cg1g019630	-40kb	Cg1g019640	-27kb	Cg1g019650	39kb	Cg1g019660	45kb	Cg1g019670	82kb	Cg1g019680	90kb	Cg1g019690	93kb
cmp0502	Unknown	Unknown	chr1:16900144	chr1	16900144	16Mb	both	Cg1g019560	-99kb	Cg1g019570	-93kb	Cg1g019580	-90kb	Cg1g019590	-78kb	Cg1g019600	-75kb	Cg1g019610	-53kb	Cg1g019620	-41kb	Cg1g019630	-40kb	Cg1g019640	-27kb	Cg1g019650	39kb	Cg1g019660	45kb	Cg1g019670	82kb	Cg1g019680	90kb	Cg1g019690	93kb
cmp0789	Chrysoeriol O-malonylhexoside	Flavonoid	chr1:16900144	chr1	16900144	16Mb	FaST-LMM	Cg1g019560	-99kb	Cg1g019570	-93kb	Cg1g019580	-90kb	Cg1g019590	-78kb	Cg1g019600	-75kb	Cg1g019610	-53kb	Cg1g019620	-41kb	Cg1g019630	-40kb	Cg1g019640	-27kb	Cg1g019650	39kb	Cg1g019660	45kb	Cg1g019670	82kb	Cg1g019680	90kb	Cg1g019690	93kb
cmp0235	Unknown	Unknown	chr1:16919181	chr1	16919181	16Mb	both	Cg1g019590	-97kb	Cg1g019600	-94kb	Cg1g019610	-72kb	Cg1g019620	-60kb	Cg1g019630	-59kb	Cg1g019640	-46kb	Cg1g019650	20kb	Cg1g019660	26kb	Cg1g019670	63kb	Cg1g019680	71kb	Cg1g019690	74kb	Cg1g019700	85kb	Cg1g019710	93kb
cmp0258	Unknown	Unknown	chr1:16927653	chr1	16927653	16Mb	both	Cg1g019610	-80kb	Cg1g019620	-69kb	Cg1g019630	-68kb	Cg1g019640	-55kb	Cg1g019650	11kb	Cg1g019660	18kb	Cg1g019670	54kb	Cg1g019680	63kb	Cg1g019690	66kb	Cg1g019700	76kb	Cg1g019710	84kb
cmp0259	Unknown	Unknown	chr1:16927653	chr1	16927653	16Mb	both	Cg1g019610	-80kb	Cg1g019620	-69kb	Cg1g019630	-68kb	Cg1g019640	-55kb	Cg1g019650	11kb	Cg1g019660	18kb	Cg1g019670	54kb	Cg1g019680	63kb	Cg1g019690	66kb	Cg1g019700	76kb	Cg1g019710	84kb
cmp0628	Agmatine	Polyamine	chr1:16934244	chr1	16934244	16Mb	both	Cg1g019610	-87kb	Cg1g019620	-75kb	Cg1g019630	-74kb	Cg1g019640	-61kb	Cg1g019650	5kb	Cg1g019660	11kb	Cg1g019670	48kb	Cg1g019680	56kb	Cg1g019690	59kb	Cg1g019700	70kb	Cg1g019710	78kb
cmp0789	Chrysoeriol O-malonylhexoside	Flavonoid	chr1:16960828	chr1	16960828	16Mb	EMMAX	Cg1g019640	-88kb	Cg1g019650	-18kb	Cg1g019660	-12kb	Cg1g019670	21kb	Cg1g019680	30kb	Cg1g019690	33kb	Cg1g019700	43kb	Cg1g019710	51kb	Cg1g019720	86kb	Cg1g019730	92kb	Cg1g019740	97kb
cmp0121	Unknown	Unknown	chr1:16991167	chr1	16991167	16Mb	EMMAX	Cg1g019650	-49kb	Cg1g019660	-43kb	Cg1g019670	-5kb	Cg1g019680	0kb	Cg1g019690	2kb	Cg1g019700	13kb	Cg1g019710	21kb	Cg1g019720	56kb	Cg1g019730	62kb	Cg1g019740	67kb	Cg1g019750	92kb
cmp0371	Unknown	Unknown	chr1:17028215	chr1	17028215	17Mb	EMMAX	Cg1g019650	-86kb	Cg1g019660	-80kb	Cg1g019670	-42kb	Cg1g019680	-35kb	Cg1g019690	-32kb	Cg1g019700	-22kb	Cg1g019710	-15kb	Cg1g019720	19kb	Cg1g019730	25kb	Cg1g019740	30kb	Cg1g019750	54kb	Cg1g019760	77kb	Cg1g019770	80kb
cmp0726	Unknown	Unknown	chr1:17028215	chr1	17028215	17Mb	EMMAX	Cg1g019650	-86kb	Cg1g019660	-80kb	Cg1g019670	-42kb	Cg1g019680	-35kb	Cg1g019690	-32kb	Cg1g019700	-22kb	Cg1g019710	-15kb	Cg1g019720	19kb	Cg1g019730	25kb	Cg1g019740	30kb	Cg1g019750	54kb	Cg1g019760	77kb	Cg1g019770	80kb
cmp0331	Phellopterin	Coumarin	chr1:17066735	chr1	17066735	17Mb	both	Cg1g019670	-81kb	Cg1g019680	-74kb	Cg1g019690	-71kb	Cg1g019700	-60kb	Cg1g019710	-53kb	Cg1g019720	-16kb	Cg1g019730	-12kb	Cg1g019740	-3kb	Cg1g019750	16kb	Cg1g019760	39kb	Cg1g019770	41kb	Cg1g019780	66kb	Cg1g019790	71kb	Cg1g019800	72kb
cmp0572	Unknown	Unknown	chr1:17104505	chr1	17104505	17Mb	FaST-LMM	Cg1g019700	-98kb	Cg1g019710	-91kb	Cg1g019720	-54kb	Cg1g019730	-49kb	Cg1g019740	-40kb	Cg1g019750	-20kb	Cg1g019760	1kb	Cg1g019770	3kb	Cg1g019780	28kb	Cg1g019790	33kb	Cg1g019800	35kb	Cg1g019810	88kb
cmp0571	Unknown	Unknown	chr1:17141159	chr1	17141159	17Mb	FaST-LMM	Cg1g019720	-91kb	Cg1g019730	-86kb	Cg1g019740	-77kb	Cg1g019750	-56kb	Cg1g019760	-33kb	Cg1g019770	-31kb	Cg1g019780	-6kb	Cg1g019790	-2kb	Cg1g019800	0kb	Cg1g019810	52kb
cmp0385	Unknown	Unknown	chr1:17156552	chr1	17156552	17Mb	both	Cg1g019740	-93kb	Cg1g019750	-72kb	Cg1g019760	-49kb	Cg1g019770	-46kb	Cg1g019780	-21kb	Cg1g019790	-17kb	Cg1g019800	-15kb	Cg1g019810	36kb	Cg1g019820	97kb
cmp0930	Tryptamine	Amino acid	chr1:17156552	chr1	17156552	17Mb	FaST-LMM	Cg1g019740	-93kb	Cg1g019750	-72kb	Cg1g019760	-49kb	Cg1g019770	-46kb	Cg1g019780	-21kb	Cg1g019790	-17kb	Cg1g019800	-15kb	Cg1g019810	36kb	Cg1g019820	97kb
cmp0007	Unknown	Unknown	chr1:17184883	chr1	17184883	17Mb	EMMAX	Cg1g019760	-77kb	Cg1g019770	-74kb	Cg1g019780	-50kb	Cg1g019790	-46kb	Cg1g019800	-43kb	Cg1g019810	8kb	Cg1g019820	69kb
cmp0110	Unknown	Unknown	chr1:17286748	chr1	17286748	17Mb	EMMAX	Cg1g019810	-91kb	Cg1g019820	-31kb	Cg1g019830	21kb	Cg1g019840	40kb	Cg1g019850	44kb	Cg1g019860	69kb	Cg1g019870	76kb
cmp0783	Unknown	Unknown	chr1:17319631	chr1	17319631	17Mb	EMMAX	Cg1g019820	-64kb	Cg1g019830	-9kb	Cg1g019840	7kb	Cg1g019850	11kb	Cg1g019860	36kb	Cg1g019870	44kb	Cg1g019880	68kb	Cg1g019890	80kb	Cg1g019900	87kb
cmp0439	Esculin	Coumarin	chr1:17333133	chr1	17333133	17Mb	EMMAX	Cg1g019820	-77kb	Cg1g019830	-22kb	Cg1g019840	-2kb	Cg1g019850	-2kb	Cg1g019860	23kb	Cg1g019870	30kb	Cg1g019880	54kb	Cg1g019890	67kb	Cg1g019900	73kb
cmp0513	Unknown	Unknown	chr1:17335641	chr1	17335641	17Mb	both	Cg1g019820	-80kb	Cg1g019830	-25kb	Cg1g019840	-5kb	Cg1g019850	-4kb	Cg1g019860	20kb	Cg1g019870	28kb	Cg1g019880	52kb	Cg1g019890	64kb	Cg1g019900	71kb
cmp0651	Lycoperodine	Others	chr1:17335641	chr1	17335641	17Mb	EMMAX	Cg1g019820	-80kb	Cg1g019830	-25kb	Cg1g019840	-5kb	Cg1g019850	-4kb	Cg1g019860	20kb	Cg1g019870	28kb	Cg1g019880	52kb	Cg1g019890	64kb	Cg1g019900	71kb
cmp0922	Phenylalanine	Amino acid	chr1:17335641	chr1	17335641	17Mb	EMMAX	Cg1g019820	-80kb	Cg1g019830	-25kb	Cg1g019840	-5kb	Cg1g019850	-4kb	Cg1g019860	20kb	Cg1g019870	28kb	Cg1g019880	52kb	Cg1g019890	64kb	Cg1g019900	71kb
cmp0997	Benzamidine	Polyphenol	chr1:17335641	chr1	17335641	17Mb	EMMAX	Cg1g019820	-80kb	Cg1g019830	-25kb	Cg1g019840	-5kb	Cg1g019850	-4kb	Cg1g019860	20kb	Cg1g019870	28kb	Cg1g019880	52kb	Cg1g019890	64kb	Cg1g019900	71kb
cmp0439	Esculin	Coumarin	chr1:17354867	chr1	17354867	17Mb	FaST-LMM	Cg1g019820	99kb	Cg1g019830	-44kb	Cg1g019840	-24kb	Cg1g019850	-23kb	Cg1g019860	1kb	Cg1g019870	8kb	Cg1g019880	33kb	Cg1g019890	45kb	Cg1g019900	52kb
cmp0295	Unknown	Unknown	chr1:17584005	chr1	17584005	17Mb	FaST-LMM	Cg1g019910	-12kb	Cg1g019920	-6kb	Cg1g019930	1kb	Cg1g019940	7kb	Cg1g019950	64kb	Cg1g019960	85kb	Cg1g019970	94kb
cmp0204	Unknown	Unknown	chr1:17585374	chr1	17585374	17Mb	both	Cg1g019910	-13kb	Cg1g019920	-7kb	Cg1g019930	0kb	Cg1g019940	5kb	Cg1g019950	63kb	Cg1g019960	83kb	Cg1g019970	93kb
cmp0141	Unknown	Unknown	chr1:17585909	chr1	17585909	17Mb	EMMAX	Cg1g019910	-14kb	Cg1g019920	-8kb	Cg1g019930	0kb	Cg1g019940	5kb	Cg1g019950	62kb	Cg1g019960	83kb	Cg1g019970	92kb
cmp0502	Unknown	Unknown	chr1:17585909	chr1	17585909	17Mb	EMMAX	Cg1g019910	-14kb	Cg1g019920	-8kb	Cg1g019930	0kb	Cg1g019940	5kb	Cg1g019950	62kb	Cg1g019960	83kb	Cg1g019970	92kb
cmp0896	Gamma-glutamyl Glutamine	Amino acid derivative	chr1:17591411	chr1	17591411	17Mb	EMMAX	Cg1g019910	-20kb	Cg1g019920	-13kb	Cg1g019930	0kb	Cg1g019940	0kb	Cg1g019950	57kb	Cg1g019960	77kb	Cg1g019970	87kb	Cg1g019980	97kb	Cg1g019990	98kb
cmp0021	Unknown	Unknown	chr1:17627955	chr1	17627955	17Mb	EMMAX	Cg1g019910	56kb	Cg1g019920	-50kb	Cg1g019930	-37kb	Cg1g019940	-34kb	Cg1g019950	20kb	Cg1g019960	41kb	Cg1g019970	50kb	Cg1g019980	61kb	Cg1g019990	62kb	Cg1g020000	67kb	Cg1g020010	69kb	Cg1g020020	80kb	Cg1g020030	96kb
cmp0134	Vitexin 2''-O-beta-L-rhamnoside	Flavonoid	chr1:17627955	chr1	17627955	17Mb	both	Cg1g019910	56kb	Cg1g019920	-50kb	Cg1g019930	-37kb	Cg1g019940	-34kb	Cg1g019950	20kb	Cg1g019960	41kb	Cg1g019970	50kb	Cg1g019980	61kb	Cg1g019990	62kb	Cg1g020000	67kb	Cg1g020010	69kb	Cg1g020020	80kb	Cg1g020030	96kb
cmp0136	Unknown	Unknown	chr1:17627955	chr1	17627955	17Mb	both	Cg1g019910	56kb	Cg1g019920	-50kb	Cg1g019930	-37kb	Cg1g019940	-34kb	Cg1g019950	20kb	Cg1g019960	41kb	Cg1g019970	50kb	Cg1g019980	61kb	Cg1g019990	62kb	Cg1g020000	67kb	Cg1g020010	69kb	Cg1g020020	80kb	Cg1g020030	96kb
cmp0556	Tricin O-rhamnosyl-O-hexoside	Flavonoid	chr1:17662160	chr1	17662160	17Mb	both	Cg1g019910	90kb	Cg1g019920	-84kb	Cg1g019930	-71kb	Cg1g019940	-68kb	Cg1g019950	-10kb	Cg1g019960	7kb	Cg1g019970	16kb	Cg1g019980	27kb	Cg1g019990	28kb	Cg1g020000	33kb	Cg1g020010	34kb	Cg1g020020	46kb	Cg1g020030	62kb	Cg1g020040	87kb	Cg1g020050	90kb	Cg1g020060	94kb
cmp0371	Unknown	Unknown	chr1:17671601	chr1	17671601	17Mb	both	Cg1g019920	-93kb	Cg1g019930	-81kb	Cg1g019940	-77kb	Cg1g019950	-19kb	Cg1g019960	-1kb	Cg1g019970	6kb	Cg1g019980	17kb	Cg1g019990	18kb	Cg1g020000	23kb	Cg1g020010	25kb	Cg1g020020	36kb	Cg1g020030	53kb	Cg1g020040	77kb	Cg1g020050	80kb	Cg1g020060	84kb
cmp0859	Unknown	Unknown	chr1:17692101	chr1	17692101	17Mb	FaST-LMM	Cg1g019940	98kb	Cg1g019950	-40kb	Cg1g019960	-22kb	Cg1g019970	-11kb	Cg1g019980	-1kb	Cg1g019990	0kb	Cg1g020000	3kb	Cg1g020010	4kb	Cg1g020020	16kb	Cg1g020030	32kb	Cg1g020040	57kb	Cg1g020050	60kb	Cg1g020060	64kb	Cg1g020070	80kb	Cg1g020080	97kb
cmp0323	Methyl-6',7'-dihydroxy-bergamottin	Coumarin	chr1:17694378	chr1	17694378	17Mb	EMMAX	Cg1g019950	-42kb	Cg1g019960	-24kb	Cg1g019970	-13kb	Cg1g019980	-4kb	Cg1g019990	-1kb	Cg1g020000	1kb	Cg1g020010	2kb	Cg1g020020	14kb	Cg1g020030	30kb	Cg1g020040	54kb	Cg1g020050	58kb	Cg1g020060	62kb	Cg1g020070	78kb	Cg1g020080	95kb
cmp0225	Methylapigenin C-rhamnoside	Flavonoid	chr1:17703177	chr1	17703177	17Mb	FaST-LMM	Cg1g019950	-51kb	Cg1g019960	-33kb	Cg1g019970	-22kb	Cg1g019980	-12kb	Cg1g019990	-10kb	Cg1g020000	-7kb	Cg1g020010	-2kb	Cg1g020020	5kb	Cg1g020030	21kb	Cg1g020040	46kb	Cg1g020050	49kb	Cg1g020060	53kb	Cg1g020070	69kb	Cg1g020080	86kb	Cg1g020090	93kb	Cg1g020100	95kb
cmp0225	Methylapigenin C-rhamnoside	Flavonoid	chr1:17703179	chr1	17703179	17Mb	EMMAX	Cg1g019950	-51kb	Cg1g019960	-33kb	Cg1g019970	-22kb	Cg1g019980	-12kb	Cg1g019990	-10kb	Cg1g020000	-7kb	Cg1g020010	-2kb	Cg1g020020	5kb	Cg1g020030	21kb	Cg1g020040	46kb	Cg1g020050	49kb	Cg1g020060	53kb	Cg1g020070	69kb	Cg1g020080	86kb	Cg1g020090	93kb	Cg1g020100	95kb
cmp0859	Unknown	Unknown	chr1:17717782	chr1	17717782	17Mb	EMMAX	Cg1g019950	-65kb	Cg1g019960	-47kb	Cg1g019970	-36kb	Cg1g019980	-27kb	Cg1g019990	-25kb	Cg1g020000	-21kb	Cg1g020010	-16kb	Cg1g020020	6kb	Cg1g020030	6kb	Cg1g020040	31kb	Cg1g020050	34kb	Cg1g020060	38kb	Cg1g020070	54kb	Cg1g020080	71kb	Cg1g020090	78kb	Cg1g020100	80kb	Cg1g020110	97kb
cmp0828	N-Sinapoylputrescine	Polyamine	chr1:17725637	chr1	17725637	17Mb	FaST-LMM	Cg1g019950	-73kb	Cg1g019960	-55kb	Cg1g019970	-44kb	Cg1g019980	-35kb	Cg1g019990	-33kb	Cg1g020000	-29kb	Cg1g020010	-24kb	Cg1g020020	-1kb	Cg1g020030	0kb	Cg1g020040	23kb	Cg1g020050	26kb	Cg1g020060	30kb	Cg1g020070	46kb	Cg1g020080	63kb	Cg1g020090	70kb	Cg1g020100	73kb	Cg1g020110	89kb
cmp0441	Scutellarein 5,6,7,4'-tetramethyl ether	Flavonoid	chr1:17734125	chr1	17734125	17Mb	EMMAX	Cg1g019950	-82kb	Cg1g019960	-64kb	Cg1g019970	-53kb	Cg1g019980	-43kb	Cg1g019990	-41kb	Cg1g020000	-38kb	Cg1g020010	-33kb	Cg1g020020	-10kb	Cg1g020030	-6kb	Cg1g020040	15kb	Cg1g020050	18kb	Cg1g020060	22kb	Cg1g020070	38kb	Cg1g020080	55kb	Cg1g020090	62kb	Cg1g020100	64kb	Cg1g020110	81kb	Cg1g020120	93kb
cmp0451	Unknown	Unknown	chr1:17734125	chr1	17734125	17Mb	EMMAX	Cg1g019950	-82kb	Cg1g019960	-64kb	Cg1g019970	-53kb	Cg1g019980	-43kb	Cg1g019990	-41kb	Cg1g020000	-38kb	Cg1g020010	-33kb	Cg1g020020	-10kb	Cg1g020030	-6kb	Cg1g020040	15kb	Cg1g020050	18kb	Cg1g020060	22kb	Cg1g020070	38kb	Cg1g020080	55kb	Cg1g020090	62kb	Cg1g020100	64kb	Cg1g020110	81kb	Cg1g020120	93kb
cmp0285	Unknown	Unknown	chr1:17759886	chr1	17759886	17Mb	EMMAX	Cg1g019960	-89kb	Cg1g019970	-78kb	Cg1g019980	-69kb	Cg1g019990	-67kb	Cg1g020000	-63kb	Cg1g020010	-58kb	Cg1g020020	-35kb	Cg1g020030	-32kb	Cg1g020040	-9kb	Cg1g020050	-5kb	Cg1g020060	0kb	Cg1g020070	12kb	Cg1g020080	29kb	Cg1g020090	36kb	Cg1g020100	38kb	Cg1g020110	55kb	Cg1g020120	67kb	Cg1g020130	75kb	Cg1g020140	80kb
cmp0720	Unknown	Unknown	chr1:17764497	chr1	17764497	17Mb	both	Cg1g019960	-94kb	Cg1g019970	-83kb	Cg1g019980	-74kb	Cg1g019990	-72kb	Cg1g020000	-68kb	Cg1g020010	-63kb	Cg1g020020	-40kb	Cg1g020030	-36kb	Cg1g020040	-13kb	Cg1g020050	-10kb	Cg1g020060	-4kb	Cg1g020070	7kb	Cg1g020080	24kb	Cg1g020090	31kb	Cg1g020100	34kb	Cg1g020110	50kb	Cg1g020120	62kb	Cg1g020130	70kb	Cg1g020140	76kb	Cg1g020150	98kb	Cg1g020160	98kb
cmp0840	Cocamidopropyl betaine	Others	chr1:17764497	chr1	17764497	17Mb	both	Cg1g019960	-94kb	Cg1g019970	-83kb	Cg1g019980	-74kb	Cg1g019990	-72kb	Cg1g020000	-68kb	Cg1g020010	-63kb	Cg1g020020	-40kb	Cg1g020030	-36kb	Cg1g020040	-13kb	Cg1g020050	-10kb	Cg1g020060	-4kb	Cg1g020070	7kb	Cg1g020080	24kb	Cg1g020090	31kb	Cg1g020100	34kb	Cg1g020110	50kb	Cg1g020120	62kb	Cg1g020130	70kb	Cg1g020140	76kb	Cg1g020150	98kb	Cg1g020160	98kb
cmp0331	Phellopterin	Coumarin	chr1:17767250	chr1	17767250	17Mb	FaST-LMM	Cg1g019960	-97kb	Cg1g019970	-86kb	Cg1g019980	-77kb	Cg1g019990	-74kb	Cg1g020000	-71kb	Cg1g020010	-66kb	Cg1g020020	-43kb	Cg1g020030	-39kb	Cg1g020040	-16kb	Cg1g020050	-13kb	Cg1g020060	-7kb	Cg1g020070	5kb	Cg1g020080	22kb	Cg1g020090	29kb	Cg1g020100	31kb	Cg1g020110	48kb	Cg1g020120	60kb	Cg1g020130	67kb	Cg1g020140	73kb	Cg1g020150	95kb	Cg1g020160	96kb
cmp0726	Unknown	Unknown	chr1:17776415	chr1	17776415	17Mb	both	Cg1g019970	-95kb	Cg1g019980	-86kb	Cg1g019990	-83kb	Cg1g020000	-80kb	Cg1g020010	-75kb	Cg1g020020	-52kb	Cg1g020030	-48kb	Cg1g020040	-25kb	Cg1g020050	-22kb	Cg1g020060	-16kb	Cg1g020070	0kb	Cg1g020080	13kb	Cg1g020090	19kb	Cg1g020100	22kb	Cg1g020110	38kb	Cg1g020120	50kb	Cg1g020130	58kb	Cg1g020140	64kb	Cg1g020150	86kb	Cg1g020160	86kb	Cg1g020170	93kb
cmn0008	D-(+)-Malic acid	Polyphenol	chr1:17801551	chr1	17801551	17Mb	both	Cg1g020020	-77kb	Cg1g020030	-74kb	Cg1g020040	-50kb	Cg1g020050	-47kb	Cg1g020060	-41kb	Cg1g020070	-24kb	Cg1g020080	-11kb	Cg1g020090	-4kb	Cg1g020100	-2kb	Cg1g020110	13kb	Cg1g020120	25kb	Cg1g020130	33kb	Cg1g020140	39kb	Cg1g020150	61kb	Cg1g020160	61kb	Cg1g020170	68kb	Cg1g020180	85kb	Cg1g020190	88kb	Cg1g020200	90kb
cmp0395	D-Pantothenic acid	Vitamin	chr1:17893376	chr1	17893376	17Mb	both	Cg1g020090	-96kb	Cg1g020100	-78kb	Cg1g020110	-72kb	Cg1g020120	-63kb	Cg1g020130	-52kb	Cg1g020140	-39kb	Cg1g020150	-30kb	Cg1g020160	-24kb	Cg1g020170	-22kb	Cg1g020180	-4kb	Cg1g020190	-1kb	Cg1g020200	-1kb	Cg1g020210	15kb	Cg1g020220	42kb	Cg1g020230	64kb	Cg1g020240	74kb	Cg1g020250	84kb	Cg1g020260	86kb	Cg1g020270	92kb	Cg1g020280	93kb	Cg1g020290	96kb
cmp0371	Unknown	Unknown	chr1:17903106	chr1	17903106	17Mb	both	Cg1g020100	88kb	Cg1g020110	-82kb	Cg1g020120	-73kb	Cg1g020130	-62kb	Cg1g020140	-49kb	Cg1g020150	-40kb	Cg1g020160	-34kb	Cg1g020170	-32kb	Cg1g020180	-14kb	Cg1g020190	-11kb	Cg1g020200	-11kb	Cg1g020210	5kb	Cg1g020220	33kb	Cg1g020230	54kb	Cg1g020240	64kb	Cg1g020250	74kb	Cg1g020260	76kb	Cg1g020270	82kb	Cg1g020280	83kb	Cg1g020290	86kb	Cg1g020300	92kb
cmp0041	Unknown	Unknown	chr1:17925803	chr1	17925803	17Mb	EMMAX	Cg1g020120	-96kb	Cg1g020130	-85kb	Cg1g020140	-72kb	Cg1g020150	-62kb	Cg1g020160	-57kb	Cg1g020170	-54kb	Cg1g020180	-37kb	Cg1g020190	-34kb	Cg1g020200	-33kb	Cg1g020210	-15kb	Cg1g020220	10kb	Cg1g020230	31kb	Cg1g020240	42kb	Cg1g020250	52kb	Cg1g020260	53kb	Cg1g020270	60kb	Cg1g020280	61kb	Cg1g020290	63kb	Cg1g020300	69kb	Cg1g020310	71kb	Cg1g020320	80kb
cmp0098	Unknown	Unknown	chr1:17954577	chr1	17954577	17Mb	both	Cg1g020150	-91kb	Cg1g020160	-86kb	Cg1g020170	-83kb	Cg1g020180	-65kb	Cg1g020190	-62kb	Cg1g020200	-62kb	Cg1g020210	-43kb	Cg1g020220	-16kb	Cg1g020230	3kb	Cg1g020240	13kb	Cg1g020250	23kb	Cg1g020260	25kb	Cg1g020270	31kb	Cg1g020280	32kb	Cg1g020290	35kb	Cg1g020300	40kb	Cg1g020310	42kb	Cg1g020320	51kb	Cg1g020330	56kb	Cg1g020340	85kb	Cg1g020350	91kb
cmp0378	L-Tyramine	Amino acid	chr1:18020665	chr1	18020665	18Mb	EMMAX	Cg1g020220	-82kb	Cg1g020230	-61kb	Cg1g020240	-50kb	Cg1g020250	-41kb	Cg1g020260	-40kb	Cg1g020270	-34kb	Cg1g020280	-31kb	Cg1g020290	-29kb	Cg1g020300	-23kb	Cg1g020310	-21kb	Cg1g020320	-12kb	Cg1g020330	-9kb	Cg1g020340	19kb	Cg1g020350	25kb	Cg1g020360	28kb	Cg1g020370	39kb	Cg1g020380	46kb	Cg1g020390	47kb	Cg1g020400	69kb	Cg1g020410	77kb	Cg1g020420	88kb
cmp0385	Unknown	Unknown	chr1:18020665	chr1	18020665	18Mb	both	Cg1g020220	-82kb	Cg1g020230	-61kb	Cg1g020240	-50kb	Cg1g020250	-41kb	Cg1g020260	-40kb	Cg1g020270	-34kb	Cg1g020280	-31kb	Cg1g020290	-29kb	Cg1g020300	-23kb	Cg1g020310	-21kb	Cg1g020320	-12kb	Cg1g020330	-9kb	Cg1g020340	19kb	Cg1g020350	25kb	Cg1g020360	28kb	Cg1g020370	39kb	Cg1g020380	46kb	Cg1g020390	47kb	Cg1g020400	69kb	Cg1g020410	77kb	Cg1g020420	88kb
cmp0930	Tryptamine	Amino acid	chr1:18020665	chr1	18020665	18Mb	EMMAX	Cg1g020220	-82kb	Cg1g020230	-61kb	Cg1g020240	-50kb	Cg1g020250	-41kb	Cg1g020260	-40kb	Cg1g020270	-34kb	Cg1g020280	-31kb	Cg1g020290	-29kb	Cg1g020300	-23kb	Cg1g020310	-21kb	Cg1g020320	-12kb	Cg1g020330	-9kb	Cg1g020340	19kb	Cg1g020350	25kb	Cg1g020360	28kb	Cg1g020370	39kb	Cg1g020380	46kb	Cg1g020390	47kb	Cg1g020400	69kb	Cg1g020410	77kb	Cg1g020420	88kb
cmp0462	Unknown	Unknown	chr1:18056729	chr1	18056729	18Mb	both	Cg1g020230	-97kb	Cg1g020240	-87kb	Cg1g020250	-77kb	Cg1g020260	-76kb	Cg1g020270	-70kb	Cg1g020280	-67kb	Cg1g020290	-65kb	Cg1g020300	-60kb	Cg1g020310	-57kb	Cg1g020320	-48kb	Cg1g020330	-18kb	Cg1g020340	-15kb	Cg1g020350	-10kb	Cg1g020360	-5kb	Cg1g020370	2kb	Cg1g020380	10kb	Cg1g020390	11kb	Cg1g020400	33kb	Cg1g020410	41kb	Cg1g020420	52kb	Cg1g020430	57kb
cmp0206	Unknown	Unknown	chr1:18080760	chr1	18080760	18Mb	FaST-LMM	Cg1g020270	-94kb	Cg1g020280	-91kb	Cg1g020290	-90kb	Cg1g020300	-84kb	Cg1g020310	-81kb	Cg1g020320	-72kb	Cg1g020330	-42kb	Cg1g020340	-39kb	Cg1g020350	-34kb	Cg1g020360	-29kb	Cg1g020370	-18kb	Cg1g020380	-12kb	Cg1g020390	-8kb	Cg1g020400	9kb	Cg1g020410	17kb	Cg1g020420	28kb	Cg1g020430	33kb	Cg1g020440	45kb	Cg1g020450	51kb	Cg1g020460	69kb	Cg1g020470	74kb
cmp0207	Unknown	Unknown	chr1:18080760	chr1	18080760	18Mb	FaST-LMM	Cg1g020270	-94kb	Cg1g020280	-91kb	Cg1g020290	-90kb	Cg1g020300	-84kb	Cg1g020310	-81kb	Cg1g020320	-72kb	Cg1g020330	-42kb	Cg1g020340	-39kb	Cg1g020350	-34kb	Cg1g020360	-29kb	Cg1g020370	-18kb	Cg1g020380	-12kb	Cg1g020390	-8kb	Cg1g020400	9kb	Cg1g020410	17kb	Cg1g020420	28kb	Cg1g020430	33kb	Cg1g020440	45kb	Cg1g020450	51kb	Cg1g020460	69kb	Cg1g020470	74kb
cmp0602	Unknown	Unknown	chr1:18080760	chr1	18080760	18Mb	both	Cg1g020270	-94kb	Cg1g020280	-91kb	Cg1g020290	-90kb	Cg1g020300	-84kb	Cg1g020310	-81kb	Cg1g020320	-72kb	Cg1g020330	-42kb	Cg1g020340	-39kb	Cg1g020350	-34kb	Cg1g020360	-29kb	Cg1g020370	-18kb	Cg1g020380	-12kb	Cg1g020390	-8kb	Cg1g020400	9kb	Cg1g020410	17kb	Cg1g020420	28kb	Cg1g020430	33kb	Cg1g020440	45kb	Cg1g020450	51kb	Cg1g020460	69kb	Cg1g020470	74kb
cmp0810	C-Pentosyl-apigenin O-caffeoylhexoside	Flavonoid	chr1:18080760	chr1	18080760	18Mb	both	Cg1g020270	-94kb	Cg1g020280	-91kb	Cg1g020290	-90kb	Cg1g020300	-84kb	Cg1g020310	-81kb	Cg1g020320	-72kb	Cg1g020330	-42kb	Cg1g020340	-39kb	Cg1g020350	-34kb	Cg1g020360	-29kb	Cg1g020370	-18kb	Cg1g020380	-12kb	Cg1g020390	-8kb	Cg1g020400	9kb	Cg1g020410	17kb	Cg1g020420	28kb	Cg1g020430	33kb	Cg1g020440	45kb	Cg1g020450	51kb	Cg1g020460	69kb	Cg1g020470	74kb
cmp0206	Unknown	Unknown	chr1:18083172	chr1	18083172	18Mb	EMMAX	Cg1g020270	-96kb	Cg1g020280	-93kb	Cg1g020290	-92kb	Cg1g020300	-86kb	Cg1g020310	-84kb	Cg1g020320	-75kb	Cg1g020330	-45kb	Cg1g020340	-42kb	Cg1g020350	-36kb	Cg1g020360	-32kb	Cg1g020370	-20kb	Cg1g020380	-15kb	Cg1g020390	-11kb	Cg1g020400	6kb	Cg1g020410	14kb	Cg1g020420	25kb	Cg1g020430	31kb	Cg1g020440	42kb	Cg1g020450	49kb	Cg1g020460	67kb	Cg1g020470	72kb
cmp0207	Unknown	Unknown	chr1:18083172	chr1	18083172	18Mb	EMMAX	Cg1g020270	-96kb	Cg1g020280	-93kb	Cg1g020290	-92kb	Cg1g020300	-86kb	Cg1g020310	-84kb	Cg1g020320	-75kb	Cg1g020330	-45kb	Cg1g020340	-42kb	Cg1g020350	-36kb	Cg1g020360	-32kb	Cg1g020370	-20kb	Cg1g020380	-15kb	Cg1g020390	-11kb	Cg1g020400	6kb	Cg1g020410	14kb	Cg1g020420	25kb	Cg1g020430	31kb	Cg1g020440	42kb	Cg1g020450	49kb	Cg1g020460	67kb	Cg1g020470	72kb
cmp0569	Melitidin	Flavonoid	chr1:18083172	chr1	18083172	18Mb	both	Cg1g020270	-96kb	Cg1g020280	-93kb	Cg1g020290	-92kb	Cg1g020300	-86kb	Cg1g020310	-84kb	Cg1g020320	-75kb	Cg1g020330	-45kb	Cg1g020340	-42kb	Cg1g020350	-36kb	Cg1g020360	-32kb	Cg1g020370	-20kb	Cg1g020380	-15kb	Cg1g020390	-11kb	Cg1g020400	6kb	Cg1g020410	14kb	Cg1g020420	25kb	Cg1g020430	31kb	Cg1g020440	42kb	Cg1g020450	49kb	Cg1g020460	67kb	Cg1g020470	72kb
cmp0439	Esculin	Coumarin	chr1:18153464	chr1	18153464	18Mb	both	Cg1g020370	-90kb	Cg1g020380	-85kb	Cg1g020390	-81kb	Cg1g020400	-60kb	Cg1g020410	-45kb	Cg1g020420	-41kb	Cg1g020430	-31kb	Cg1g020440	-25kb	Cg1g020450	-19kb	Cg1g020460	2kb	Cg1g020470	2kb	Cg1g020480	14kb	Cg1g020490	49kb	Cg1g020500	53kb	Cg1g020510	57kb	Cg1g020520	67kb	Cg1g020530	69kb	Cg1g020540	92kb	Cg1g020550	93kb	Cg1g020560	95kb
cmp0606	Unknown	Unknown	chr1:18153464	chr1	18153464	18Mb	both	Cg1g020370	-90kb	Cg1g020380	-85kb	Cg1g020390	-81kb	Cg1g020400	-60kb	Cg1g020410	-45kb	Cg1g020420	-41kb	Cg1g020430	-31kb	Cg1g020440	-25kb	Cg1g020450	-19kb	Cg1g020460	2kb	Cg1g020470	2kb	Cg1g020480	14kb	Cg1g020490	49kb	Cg1g020500	53kb	Cg1g020510	57kb	Cg1g020520	67kb	Cg1g020530	69kb	Cg1g020540	92kb	Cg1g020550	93kb	Cg1g020560	95kb
cmp0140	Unknown	Unknown	chr1:18273947	chr1	18273947	18Mb	both	Cg1g020490	-70kb	Cg1g020500	-64kb	Cg1g020510	-63kb	Cg1g020520	-52kb	Cg1g020530	-49kb	Cg1g020540	-27kb	Cg1g020550	-25kb	Cg1g020560	-22kb	Cg1g020570	0kb	Cg1g020580	11kb	Cg1g020590	17kb	Cg1g020600	36kb	Cg1g020610	40kb
cmp0095	Unknown	Unknown	chr1:18311176	chr1	18311176	18Mb	EMMAX	Cg1g020520	-89kb	Cg1g020530	-87kb	Cg1g020540	-65kb	Cg1g020550	-63kb	Cg1g020560	-59kb	Cg1g020570	-27kb	Cg1g020580	-24kb	Cg1g020590	-8kb	Cg1g020600	0kb	Cg1g020610	2kb	Cg1g020620	89kb	Cg1g020630	98kb
cmp0711	MAG (18:3) isomer1	Lipid	chr1:18363738	chr1	18363738	18Mb	FaST-LMM	Cg1g020570	-79kb	Cg1g020580	-77kb	Cg1g020590	-60kb	Cg1g020600	-52kb	Cg1g020610	32kb	Cg1g020620	36kb	Cg1g020630	46kb	Cg1g020640	75kb	Cg1g020650	87kb
cmn0621	Kaempferol-7-O-neohesperidoside	Flavonoid	chr1:18474863	chr1	18474863	18Mb	EMMAX	Cg1g020610	78kb	Cg1g020620	-71kb	Cg1g020630	-64kb	Cg1g020640	-33kb	Cg1g020650	-22kb	Cg1g020660	-8kb	Cg1g020670	17kb	Cg1g020680	19kb	Cg1g020690	22kb	Cg1g020700	24kb	Cg1g020710	34kb	Cg1g020720	35kb	Cg1g020730	41kb	Cg1g020740	57kb	Cg1g020750	63kb
cmp0238	Unknown	Unknown	chr1:18474863	chr1	18474863	18Mb	EMMAX	Cg1g020610	78kb	Cg1g020620	-71kb	Cg1g020630	-64kb	Cg1g020640	-33kb	Cg1g020650	-22kb	Cg1g020660	-8kb	Cg1g020670	17kb	Cg1g020680	19kb	Cg1g020690	22kb	Cg1g020700	24kb	Cg1g020710	34kb	Cg1g020720	35kb	Cg1g020730	41kb	Cg1g020740	57kb	Cg1g020750	63kb
cmp0539	Poncirin	Flavonoid	chr1:18474863	chr1	18474863	18Mb	EMMAX	Cg1g020610	78kb	Cg1g020620	-71kb	Cg1g020630	-64kb	Cg1g020640	-33kb	Cg1g020650	-22kb	Cg1g020660	-8kb	Cg1g020670	17kb	Cg1g020680	19kb	Cg1g020690	22kb	Cg1g020700	24kb	Cg1g020710	34kb	Cg1g020720	35kb	Cg1g020730	41kb	Cg1g020740	57kb	Cg1g020750	63kb
cmp0543	Didymin	Flavonoid	chr1:18474863	chr1	18474863	18Mb	EMMAX	Cg1g020610	78kb	Cg1g020620	-71kb	Cg1g020630	-64kb	Cg1g020640	-33kb	Cg1g020650	-22kb	Cg1g020660	-8kb	Cg1g020670	17kb	Cg1g020680	19kb	Cg1g020690	22kb	Cg1g020700	24kb	Cg1g020710	34kb	Cg1g020720	35kb	Cg1g020730	41kb	Cg1g020740	57kb	Cg1g020750	63kb
cmp0544	Poncirin	Flavonoid	chr1:18474863	chr1	18474863	18Mb	EMMAX	Cg1g020610	78kb	Cg1g020620	-71kb	Cg1g020630	-64kb	Cg1g020640	-33kb	Cg1g020650	-22kb	Cg1g020660	-8kb	Cg1g020670	17kb	Cg1g020680	19kb	Cg1g020690	22kb	Cg1g020700	24kb	Cg1g020710	34kb	Cg1g020720	35kb	Cg1g020730	41kb	Cg1g020740	57kb	Cg1g020750	63kb
cmp0615	Unknown	Unknown	chr1:18474863	chr1	18474863	18Mb	EMMAX	Cg1g020610	78kb	Cg1g020620	-71kb	Cg1g020630	-64kb	Cg1g020640	-33kb	Cg1g020650	-22kb	Cg1g020660	-8kb	Cg1g020670	17kb	Cg1g020680	19kb	Cg1g020690	22kb	Cg1g020700	24kb	Cg1g020710	34kb	Cg1g020720	35kb	Cg1g020730	41kb	Cg1g020740	57kb	Cg1g020750	63kb
cmp0906	Luteolin 7-O-glucoside	Flavonoid	chr1:18474863	chr1	18474863	18Mb	EMMAX	Cg1g020610	78kb	Cg1g020620	-71kb	Cg1g020630	-64kb	Cg1g020640	-33kb	Cg1g020650	-22kb	Cg1g020660	-8kb	Cg1g020670	17kb	Cg1g020680	19kb	Cg1g020690	22kb	Cg1g020700	24kb	Cg1g020710	34kb	Cg1g020720	35kb	Cg1g020730	41kb	Cg1g020740	57kb	Cg1g020750	63kb
cmp0977	Luteolin	Flavonoid	chr1:18474863	chr1	18474863	18Mb	EMMAX	Cg1g020610	78kb	Cg1g020620	-71kb	Cg1g020630	-64kb	Cg1g020640	-33kb	Cg1g020650	-22kb	Cg1g020660	-8kb	Cg1g020670	17kb	Cg1g020680	19kb	Cg1g020690	22kb	Cg1g020700	24kb	Cg1g020710	34kb	Cg1g020720	35kb	Cg1g020730	41kb	Cg1g020740	57kb	Cg1g020750	63kb
cmp0114	Unknown	Unknown	chr1:18500266	chr1	18500266	18Mb	both	Cg1g020620	-96kb	Cg1g020630	-89kb	Cg1g020640	-58kb	Cg1g020650	-47kb	Cg1g020660	-34kb	Cg1g020670	-6kb	Cg1g020680	-3kb	Cg1g020690	-1kb	Cg1g020700	-1kb	Cg1g020710	9kb	Cg1g020720	10kb	Cg1g020730	16kb	Cg1g020740	32kb	Cg1g020750	38kb
cmp0446	Unknown	Unknown	chr1:18500266	chr1	18500266	18Mb	both	Cg1g020620	-96kb	Cg1g020630	-89kb	Cg1g020640	-58kb	Cg1g020650	-47kb	Cg1g020660	-34kb	Cg1g020670	-6kb	Cg1g020680	-3kb	Cg1g020690	-1kb	Cg1g020700	-1kb	Cg1g020710	9kb	Cg1g020720	10kb	Cg1g020730	16kb	Cg1g020740	32kb	Cg1g020750	38kb
cmp0993	Chlorogenic acid	Polyphenol	chr1:18500266	chr1	18500266	18Mb	both	Cg1g020620	-96kb	Cg1g020630	-89kb	Cg1g020640	-58kb	Cg1g020650	-47kb	Cg1g020660	-34kb	Cg1g020670	-6kb	Cg1g020680	-3kb	Cg1g020690	-1kb	Cg1g020700	-1kb	Cg1g020710	9kb	Cg1g020720	10kb	Cg1g020730	16kb	Cg1g020740	32kb	Cg1g020750	38kb
cmp0170	Unknown	Unknown	chr1:18523137	chr1	18523137	18Mb	both	Cg1g020640	-81kb	Cg1g020650	-70kb	Cg1g020660	-57kb	Cg1g020670	-29kb	Cg1g020680	-26kb	Cg1g020690	-24kb	Cg1g020700	-20kb	Cg1g020710	-10kb	Cg1g020720	-7kb	Cg1g020730	0kb	Cg1g020740	9kb	Cg1g020750	15kb
cmp0439	Esculin	Coumarin	chr1:18599811	chr1	18599811	18Mb	EMMAX	Cg1g020700	97kb	Cg1g020710	-86kb	Cg1g020720	-84kb	Cg1g020730	-77kb	Cg1g020740	-51kb	Cg1g020750	0kb	Cg1g020760	32kb	Cg1g020770	37kb	Cg1g020780	53kb	Cg1g020790	62kb	Cg1g020800	67kb	Cg1g020810	82kb	Cg1g020820	90kb
cmp0331	Phellopterin	Coumarin	chr1:18633321	chr1	18633321	18Mb	EMMAX	Cg1g020740	85kb	Cg1g020750	-32kb	Cg1g020760	0kb	Cg1g020770	4kb	Cg1g020780	19kb	Cg1g020790	28kb	Cg1g020800	33kb	Cg1g020810	49kb	Cg1g020820	56kb	Cg1g020830	77kb	Cg1g020840	86kb	Cg1g020850	95kb	Cg1g020860	98kb
cmp0573	Kaempferol-3-O-rhamnosylhexoside-7-O-rhamnoside	Flavonoid	chr1:18655834	chr1	18655834	18Mb	both	Cg1g020750	55kb	Cg1g020760	-22kb	Cg1g020770	-17kb	Cg1g020780	-2kb	Cg1g020790	6kb	Cg1g020800	11kb	Cg1g020810	26kb	Cg1g020820	34kb	Cg1g020830	55kb	Cg1g020840	63kb	Cg1g020850	73kb	Cg1g020860	76kb
cmp0867	C-hexosyl-tricetin O-pentoside	Flavonoid	chr1:18655834	chr1	18655834	18Mb	FaST-LMM	Cg1g020750	55kb	Cg1g020760	-22kb	Cg1g020770	-17kb	Cg1g020780	-2kb	Cg1g020790	6kb	Cg1g020800	11kb	Cg1g020810	26kb	Cg1g020820	34kb	Cg1g020830	55kb	Cg1g020840	63kb	Cg1g020850	73kb	Cg1g020860	76kb
cmp0908	Luteolin O-rahmnosyl-O-rutinoside	Flavonoid	chr1:18655834	chr1	18655834	18Mb	FaST-LMM	Cg1g020750	55kb	Cg1g020760	-22kb	Cg1g020770	-17kb	Cg1g020780	-2kb	Cg1g020790	6kb	Cg1g020800	11kb	Cg1g020810	26kb	Cg1g020820	34kb	Cg1g020830	55kb	Cg1g020840	63kb	Cg1g020850	73kb	Cg1g020860	76kb
cmp0867	C-hexosyl-tricetin O-pentoside	Flavonoid	chr1:18655890	chr1	18655890	18Mb	EMMAX	Cg1g020750	55kb	Cg1g020760	-22kb	Cg1g020770	-17kb	Cg1g020780	-2kb	Cg1g020790	6kb	Cg1g020800	11kb	Cg1g020810	26kb	Cg1g020820	34kb	Cg1g020830	55kb	Cg1g020840	63kb	Cg1g020850	73kb	Cg1g020860	75kb
cmp0908	Luteolin O-rahmnosyl-O-rutinoside	Flavonoid	chr1:18655890	chr1	18655890	18Mb	EMMAX	Cg1g020750	55kb	Cg1g020760	-22kb	Cg1g020770	-17kb	Cg1g020780	-2kb	Cg1g020790	6kb	Cg1g020800	11kb	Cg1g020810	26kb	Cg1g020820	34kb	Cg1g020830	55kb	Cg1g020840	63kb	Cg1g020850	73kb	Cg1g020860	75kb
cmp0966	Kaempferol 3-O-glucoside-2‘-O-rhamnoside	Flavonoid	chr1:18655890	chr1	18655890	18Mb	EMMAX	Cg1g020750	55kb	Cg1g020760	-22kb	Cg1g020770	-17kb	Cg1g020780	-2kb	Cg1g020790	6kb	Cg1g020800	11kb	Cg1g020810	26kb	Cg1g020820	34kb	Cg1g020830	55kb	Cg1g020840	63kb	Cg1g020850	73kb	Cg1g020860	75kb
cmn0621	Kaempferol-7-O-neohesperidoside	Flavonoid	chr1:18675537	chr1	18675537	18Mb	FaST-LMM	Cg1g020750	74kb	Cg1g020760	-42kb	Cg1g020770	-37kb	Cg1g020780	-22kb	Cg1g020790	-13kb	Cg1g020800	-6kb	Cg1g020810	6kb	Cg1g020820	14kb	Cg1g020830	35kb	Cg1g020840	44kb	Cg1g020850	53kb	Cg1g020860	56kb	Cg1g020870	92kb
cmp0539	Poncirin	Flavonoid	chr1:18675537	chr1	18675537	18Mb	FaST-LMM	Cg1g020750	74kb	Cg1g020760	-42kb	Cg1g020770	-37kb	Cg1g020780	-22kb	Cg1g020790	-13kb	Cg1g020800	-6kb	Cg1g020810	6kb	Cg1g020820	14kb	Cg1g020830	35kb	Cg1g020840	44kb	Cg1g020850	53kb	Cg1g020860	56kb	Cg1g020870	92kb
cmp0543	Didymin	Flavonoid	chr1:18675537	chr1	18675537	18Mb	FaST-LMM	Cg1g020750	74kb	Cg1g020760	-42kb	Cg1g020770	-37kb	Cg1g020780	-22kb	Cg1g020790	-13kb	Cg1g020800	-6kb	Cg1g020810	6kb	Cg1g020820	14kb	Cg1g020830	35kb	Cg1g020840	44kb	Cg1g020850	53kb	Cg1g020860	56kb	Cg1g020870	92kb
cmp0544	Poncirin	Flavonoid	chr1:18675537	chr1	18675537	18Mb	FaST-LMM	Cg1g020750	74kb	Cg1g020760	-42kb	Cg1g020770	-37kb	Cg1g020780	-22kb	Cg1g020790	-13kb	Cg1g020800	-6kb	Cg1g020810	6kb	Cg1g020820	14kb	Cg1g020830	35kb	Cg1g020840	44kb	Cg1g020850	53kb	Cg1g020860	56kb	Cg1g020870	92kb
cmp0906	Luteolin 7-O-glucoside	Flavonoid	chr1:18675537	chr1	18675537	18Mb	FaST-LMM	Cg1g020750	74kb	Cg1g020760	-42kb	Cg1g020770	-37kb	Cg1g020780	-22kb	Cg1g020790	-13kb	Cg1g020800	-6kb	Cg1g020810	6kb	Cg1g020820	14kb	Cg1g020830	35kb	Cg1g020840	44kb	Cg1g020850	53kb	Cg1g020860	56kb	Cg1g020870	92kb
cmp0966	Kaempferol 3-O-glucoside-2‘-O-rhamnoside	Flavonoid	chr1:18686228	chr1	18686228	18Mb	FaST-LMM	Cg1g020750	85kb	Cg1g020760	-53kb	Cg1g020770	-48kb	Cg1g020780	-33kb	Cg1g020790	-23kb	Cg1g020800	-16kb	Cg1g020810	1kb	Cg1g020820	3kb	Cg1g020830	24kb	Cg1g020840	33kb	Cg1g020850	43kb	Cg1g020860	45kb	Cg1g020870	82kb	Cg1g020880	89kb	Cg1g020890	97kb
cmp0720	Unknown	Unknown	chr1:18989828	chr1	18989828	18Mb	both	Cg1g020940	-83kb	Cg1g020950	-65kb	Cg1g020960	-59kb	Cg1g020970	-21kb	Cg1g020980	-6kb	Cg1g020990	7kb	Cg1g021000	11kb	Cg1g021010	35kb	Cg1g021020	43kb	Cg1g021030	49kb	Cg1g021040	57kb	Cg1g021050	60kb	Cg1g021060	65kb	Cg1g021070	74kb
cmp0840	Cocamidopropyl betaine	Others	chr1:18989828	chr1	18989828	18Mb	both	Cg1g020940	-83kb	Cg1g020950	-65kb	Cg1g020960	-59kb	Cg1g020970	-21kb	Cg1g020980	-6kb	Cg1g020990	7kb	Cg1g021000	11kb	Cg1g021010	35kb	Cg1g021020	43kb	Cg1g021030	49kb	Cg1g021040	57kb	Cg1g021050	60kb	Cg1g021060	65kb	Cg1g021070	74kb
cmp0951	LPC(1-acyl 16:2)	Lipid	chr1:18989828	chr1	18989828	18Mb	EMMAX	Cg1g020940	-83kb	Cg1g020950	-65kb	Cg1g020960	-59kb	Cg1g020970	-21kb	Cg1g020980	-6kb	Cg1g020990	7kb	Cg1g021000	11kb	Cg1g021010	35kb	Cg1g021020	43kb	Cg1g021030	49kb	Cg1g021040	57kb	Cg1g021050	60kb	Cg1g021060	65kb	Cg1g021070	74kb
cmp0140	Unknown	Unknown	chr1:19010276	chr1	19010276	19Mb	EMMAX	Cg1g020950	-85kb	Cg1g020960	-79kb	Cg1g020970	-41kb	Cg1g020980	-27kb	Cg1g020990	-12kb	Cg1g021000	-6kb	Cg1g021010	14kb	Cg1g021020	22kb	Cg1g021030	28kb	Cg1g021040	37kb	Cg1g021050	39kb	Cg1g021060	44kb	Cg1g021070	53kb	Cg1g021080	88kb	Cg1g021090	91kb	Cg1g021100	92kb
cmp0843	Unknown	Unknown	chr1:19010505	chr1	19010505	19Mb	both	Cg1g020950	-85kb	Cg1g020960	-80kb	Cg1g020970	-42kb	Cg1g020980	-27kb	Cg1g020990	-12kb	Cg1g021000	-6kb	Cg1g021010	14kb	Cg1g021020	22kb	Cg1g021030	28kb	Cg1g021040	36kb	Cg1g021050	39kb	Cg1g021060	44kb	Cg1g021070	53kb	Cg1g021080	88kb	Cg1g021090	91kb	Cg1g021100	92kb
cmp0565	Unknown	Unknown	chr1:19044601	chr1	19044601	19Mb	both	Cg1g020970	76kb	Cg1g020980	-61kb	Cg1g020990	-47kb	Cg1g021000	-40kb	Cg1g021010	-13kb	Cg1g021020	-6kb	Cg1g021030	-3kb	Cg1g021040	2kb	Cg1g021050	5kb	Cg1g021060	10kb	Cg1g021070	19kb	Cg1g021080	54kb	Cg1g021090	57kb	Cg1g021100	58kb	Cg1g021110	78kb	Cg1g021120	84kb	Cg1g021130	87kb	Cg1g021140	92kb
cmp0073	Unknown	Unknown	chr1:19056918	chr1	19056918	19Mb	EMMAX	Cg1g020970	88kb	Cg1g020980	-73kb	Cg1g020990	-59kb	Cg1g021000	-52kb	Cg1g021010	-25kb	Cg1g021020	-18kb	Cg1g021030	-16kb	Cg1g021040	-7kb	Cg1g021050	-3kb	Cg1g021060	0kb	Cg1g021070	7kb	Cg1g021080	41kb	Cg1g021090	45kb	Cg1g021100	46kb	Cg1g021110	65kb	Cg1g021120	72kb	Cg1g021130	75kb	Cg1g021140	80kb
cmp0136	Unknown	Unknown	chr1:19062388	chr1	19062388	19Mb	EMMAX	Cg1g020970	94kb	Cg1g020980	-79kb	Cg1g020990	-64kb	Cg1g021000	-58kb	Cg1g021010	-31kb	Cg1g021020	-24kb	Cg1g021030	-21kb	Cg1g021040	-12kb	Cg1g021050	-9kb	Cg1g021060	-6kb	Cg1g021070	1kb	Cg1g021080	36kb	Cg1g021090	39kb	Cg1g021100	40kb	Cg1g021110	60kb	Cg1g021120	66kb	Cg1g021130	69kb	Cg1g021140	74kb	Cg1g021150	98kb
cmp0439	Esculin	Coumarin	chr1:19065584	chr1	19065584	19Mb	FaST-LMM	Cg1g020970	97kb	Cg1g020980	-82kb	Cg1g020990	-68kb	Cg1g021000	-61kb	Cg1g021010	-34kb	Cg1g021020	-27kb	Cg1g021030	-24kb	Cg1g021040	-15kb	Cg1g021050	-12kb	Cg1g021060	-9kb	Cg1g021070	-1kb	Cg1g021080	33kb	Cg1g021090	36kb	Cg1g021100	37kb	Cg1g021110	57kb	Cg1g021120	63kb	Cg1g021130	66kb	Cg1g021140	71kb	Cg1g021150	95kb
cmp0606	Unknown	Unknown	chr1:19066812	chr1	19066812	19Mb	both	Cg1g020970	98kb	Cg1g020980	-83kb	Cg1g020990	-69kb	Cg1g021000	-62kb	Cg1g021010	-35kb	Cg1g021020	-28kb	Cg1g021030	-25kb	Cg1g021040	-17kb	Cg1g021050	-13kb	Cg1g021060	-10kb	Cg1g021070	-2kb	Cg1g021080	31kb	Cg1g021090	35kb	Cg1g021100	36kb	Cg1g021110	55kb	Cg1g021120	62kb	Cg1g021130	65kb	Cg1g021140	70kb	Cg1g021150	94kb
cmp0439	Esculin	Coumarin	chr1:19073065	chr1	19073065	19Mb	EMMAX	Cg1g020980	-90kb	Cg1g020990	-75kb	Cg1g021000	-68kb	Cg1g021010	-41kb	Cg1g021020	-34kb	Cg1g021030	-32kb	Cg1g021040	-23kb	Cg1g021050	-20kb	Cg1g021060	-16kb	Cg1g021070	-2kb	Cg1g021080	25kb	Cg1g021090	28kb	Cg1g021100	30kb	Cg1g021110	49kb	Cg1g021120	55kb	Cg1g021130	59kb	Cg1g021140	64kb	Cg1g021150	88kb
cmp0726	Unknown	Unknown	chr1:19080579	chr1	19080579	19Mb	EMMAX	Cg1g020980	97kb	Cg1g020990	-83kb	Cg1g021000	-76kb	Cg1g021010	-49kb	Cg1g021020	-42kb	Cg1g021030	-39kb	Cg1g021040	-30kb	Cg1g021050	-27kb	Cg1g021060	-24kb	Cg1g021070	-9kb	Cg1g021080	18kb	Cg1g021090	21kb	Cg1g021100	22kb	Cg1g021110	42kb	Cg1g021120	48kb	Cg1g021130	51kb	Cg1g021140	56kb	Cg1g021150	80kb
cmp0720	Unknown	Unknown	chr1:19106753	chr1	19106753	19Mb	both	Cg1g021010	-75kb	Cg1g021020	-68kb	Cg1g021030	-65kb	Cg1g021040	-57kb	Cg1g021050	-53kb	Cg1g021060	-50kb	Cg1g021070	-35kb	Cg1g021080	-5kb	Cg1g021090	-2kb	Cg1g021100	0kb	Cg1g021110	15kb	Cg1g021120	22kb	Cg1g021130	25kb	Cg1g021140	30kb	Cg1g021150	54kb	Cg1g021160	74kb
cmp0840	Cocamidopropyl betaine	Others	chr1:19106753	chr1	19106753	19Mb	EMMAX	Cg1g021010	-75kb	Cg1g021020	-68kb	Cg1g021030	-65kb	Cg1g021040	-57kb	Cg1g021050	-53kb	Cg1g021060	-50kb	Cg1g021070	-35kb	Cg1g021080	-5kb	Cg1g021090	-2kb	Cg1g021100	0kb	Cg1g021110	15kb	Cg1g021120	22kb	Cg1g021130	25kb	Cg1g021140	30kb	Cg1g021150	54kb	Cg1g021160	74kb
cmp0996	Ferulic acid O-hexoside	Polyphenol	chr1:19130607	chr1	19130607	19Mb	EMMAX	Cg1g021010	99kb	Cg1g021020	-92kb	Cg1g021030	-89kb	Cg1g021040	-81kb	Cg1g021050	-77kb	Cg1g021060	-74kb	Cg1g021070	-59kb	Cg1g021080	-28kb	Cg1g021090	-26kb	Cg1g021100	-23kb	Cg1g021110	-2kb	Cg1g021120	0kb	Cg1g021130	1kb	Cg1g021140	6kb	Cg1g021150	30kb	Cg1g021160	50kb	Cg1g021170	76kb
cmp0848	Unknown	Unknown	chr1:19401104	chr1	19401104	19Mb	both	Cg1g021190	-15kb	Cg1g021200	-7kb	Cg1g021210	-4kb	Cg1g021220	4kb	Cg1g021230	15kb	Cg1g021240	41kb	Cg1g021250	47kb	Cg1g021260	49kb	Cg1g021270	56kb	Cg1g021280	73kb	Cg1g021290	99kb
cmp0275	Unknown	Unknown	chr1:19412561	chr1	19412561	19Mb	EMMAX	Cg1g021190	-26kb	Cg1g021200	-18kb	Cg1g021210	-15kb	Cg1g021220	-6kb	Cg1g021230	3kb	Cg1g021240	29kb	Cg1g021250	35kb	Cg1g021260	38kb	Cg1g021270	45kb	Cg1g021280	62kb	Cg1g021290	88kb	Cg1g021300	90kb
cmp0870	Unknown	Unknown	chr1:19454362	chr1	19454362	19Mb	both	Cg1g021190	-68kb	Cg1g021200	-60kb	Cg1g021210	-57kb	Cg1g021220	-48kb	Cg1g021230	-34kb	Cg1g021240	-9kb	Cg1g021250	-5kb	Cg1g021260	-2kb	Cg1g021270	3kb	Cg1g021280	20kb	Cg1g021290	46kb	Cg1g021300	48kb	Cg1g021310	60kb
cmp0162	Unknown	Unknown	chr1:19460766	chr1	19460766	19Mb	EMMAX	Cg1g021190	-75kb	Cg1g021200	-66kb	Cg1g021210	-63kb	Cg1g021220	-54kb	Cg1g021230	-41kb	Cg1g021240	-15kb	Cg1g021250	-11kb	Cg1g021260	-8kb	Cg1g021270	0kb	Cg1g021280	13kb	Cg1g021290	39kb	Cg1g021300	42kb	Cg1g021310	54kb
cmp0841	Unknown	Unknown	chr1:19461747	chr1	19461747	19Mb	EMMAX	Cg1g021190	-75kb	Cg1g021200	-67kb	Cg1g021210	-64kb	Cg1g021220	-55kb	Cg1g021230	-42kb	Cg1g021240	-16kb	Cg1g021250	-12kb	Cg1g021260	-9kb	Cg1g021270	-1kb	Cg1g021280	12kb	Cg1g021290	38kb	Cg1g021300	41kb	Cg1g021310	53kb
cmp0823	N6-Benzyladenine	Nucleic acid derivative	chr1:19469577	chr1	19469577	19Mb	EMMAX	Cg1g021190	-83kb	Cg1g021200	-75kb	Cg1g021210	-72kb	Cg1g021220	-63kb	Cg1g021230	-49kb	Cg1g021240	-24kb	Cg1g021250	-20kb	Cg1g021260	-17kb	Cg1g021270	-8kb	Cg1g021280	5kb	Cg1g021290	31kb	Cg1g021300	33kb	Cg1g021310	45kb	Cg1g021320	92kb
cmn0238	Sinapic acid-O-glucoside	Polyphenol	chr1:19469595	chr1	19469595	19Mb	FaST-LMM	Cg1g021190	-83kb	Cg1g021200	-75kb	Cg1g021210	-72kb	Cg1g021220	-63kb	Cg1g021230	-49kb	Cg1g021240	-24kb	Cg1g021250	-20kb	Cg1g021260	-17kb	Cg1g021270	-8kb	Cg1g021280	5kb	Cg1g021290	31kb	Cg1g021300	33kb	Cg1g021310	45kb	Cg1g021320	92kb
cmp0374	Unknown	Unknown	chr1:19482801	chr1	19482801	19Mb	both	Cg1g021190	-97kb	Cg1g021200	-88kb	Cg1g021210	-85kb	Cg1g021220	-77kb	Cg1g021230	-63kb	Cg1g021240	-37kb	Cg1g021250	-33kb	Cg1g021260	-30kb	Cg1g021270	-22kb	Cg1g021280	-8kb	Cg1g021290	17kb	Cg1g021300	20kb	Cg1g021310	32kb	Cg1g021320	79kb
cmp0214	Unknown	Unknown	chr1:19502006	chr1	19502006	19Mb	EMMAX	Cg1g021220	-96kb	Cg1g021230	-82kb	Cg1g021240	-56kb	Cg1g021250	-53kb	Cg1g021260	-50kb	Cg1g021270	-41kb	Cg1g021280	-4kb	Cg1g021290	0kb	Cg1g021300	1kb	Cg1g021310	12kb	Cg1g021320	60kb	Cg1g021330	80kb
cmp0182	Unknown	Unknown	chr1:19506238	chr1	19506238	19Mb	EMMAX	Cg1g021230	-86kb	Cg1g021240	-60kb	Cg1g021250	-57kb	Cg1g021260	-54kb	Cg1g021270	-45kb	Cg1g021280	-9kb	Cg1g021290	-3kb	Cg1g021300	-3kb	Cg1g021310	8kb	Cg1g021320	55kb	Cg1g021330	76kb
cmp0264	Unknown	Unknown	chr1:19516786	chr1	19516786	19Mb	EMMAX	Cg1g021230	97kb	Cg1g021240	-71kb	Cg1g021250	-67kb	Cg1g021260	-64kb	Cg1g021270	-56kb	Cg1g021280	-19kb	Cg1g021290	-14kb	Cg1g021300	-2kb	Cg1g021310	-1kb	Cg1g021320	45kb	Cg1g021330	66kb	Cg1g021340	94kb
cmp0266	Unknown	Unknown	chr1:19516786	chr1	19516786	19Mb	EMMAX	Cg1g021230	97kb	Cg1g021240	-71kb	Cg1g021250	-67kb	Cg1g021260	-64kb	Cg1g021270	-56kb	Cg1g021280	-19kb	Cg1g021290	-14kb	Cg1g021300	-2kb	Cg1g021310	-1kb	Cg1g021320	45kb	Cg1g021330	66kb	Cg1g021340	94kb
cmp0267	6',7'-Dihydroxy-bergamottin	Coumarin	chr1:19516786	chr1	19516786	19Mb	FaST-LMM	Cg1g021230	97kb	Cg1g021240	-71kb	Cg1g021250	-67kb	Cg1g021260	-64kb	Cg1g021270	-56kb	Cg1g021280	-19kb	Cg1g021290	-14kb	Cg1g021300	-2kb	Cg1g021310	-1kb	Cg1g021320	45kb	Cg1g021330	66kb	Cg1g021340	94kb
cmp0269	Unknown	Unknown	chr1:19516786	chr1	19516786	19Mb	FaST-LMM	Cg1g021230	97kb	Cg1g021240	-71kb	Cg1g021250	-67kb	Cg1g021260	-64kb	Cg1g021270	-56kb	Cg1g021280	-19kb	Cg1g021290	-14kb	Cg1g021300	-2kb	Cg1g021310	-1kb	Cg1g021320	45kb	Cg1g021330	66kb	Cg1g021340	94kb
cmp0282	Unknown	Unknown	chr1:19516786	chr1	19516786	19Mb	FaST-LMM	Cg1g021230	97kb	Cg1g021240	-71kb	Cg1g021250	-67kb	Cg1g021260	-64kb	Cg1g021270	-56kb	Cg1g021280	-19kb	Cg1g021290	-14kb	Cg1g021300	-2kb	Cg1g021310	-1kb	Cg1g021320	45kb	Cg1g021330	66kb	Cg1g021340	94kb
cmp0295	Unknown	Unknown	chr1:19516786	chr1	19516786	19Mb	EMMAX	Cg1g021230	97kb	Cg1g021240	-71kb	Cg1g021250	-67kb	Cg1g021260	-64kb	Cg1g021270	-56kb	Cg1g021280	-19kb	Cg1g021290	-14kb	Cg1g021300	-2kb	Cg1g021310	-1kb	Cg1g021320	45kb	Cg1g021330	66kb	Cg1g021340	94kb
cmp0267	6',7'-Dihydroxy-bergamottin	Coumarin	chr1:19516787	chr1	19516787	19Mb	EMMAX	Cg1g021230	97kb	Cg1g021240	-71kb	Cg1g021250	-67kb	Cg1g021260	-64kb	Cg1g021270	-56kb	Cg1g021280	-19kb	Cg1g021290	-14kb	Cg1g021300	-2kb	Cg1g021310	-1kb	Cg1g021320	45kb	Cg1g021330	66kb	Cg1g021340	94kb
cmp0269	Unknown	Unknown	chr1:19516787	chr1	19516787	19Mb	EMMAX	Cg1g021230	97kb	Cg1g021240	-71kb	Cg1g021250	-67kb	Cg1g021260	-64kb	Cg1g021270	-56kb	Cg1g021280	-19kb	Cg1g021290	-14kb	Cg1g021300	-2kb	Cg1g021310	-1kb	Cg1g021320	45kb	Cg1g021330	66kb	Cg1g021340	94kb
cmp0879	Alanine	Amino acid	chr1:19517506	chr1	19517506	19Mb	EMMAX	Cg1g021230	97kb	Cg1g021240	-72kb	Cg1g021250	-68kb	Cg1g021260	-65kb	Cg1g021270	-56kb	Cg1g021280	-20kb	Cg1g021290	-14kb	Cg1g021300	-3kb	Cg1g021310	-2kb	Cg1g021320	44kb	Cg1g021330	65kb	Cg1g021340	94kb
cmp0133	Unknown	Unknown	chr1:19521003	chr1	19521003	19Mb	EMMAX	Cg1g021240	-75kb	Cg1g021250	-72kb	Cg1g021260	-69kb	Cg1g021270	-60kb	Cg1g021280	-23kb	Cg1g021290	-18kb	Cg1g021300	-7kb	Cg1g021310	-6kb	Cg1g021320	41kb	Cg1g021330	61kb	Cg1g021340	90kb	Cg1g021350	97kb
cmp0439	Esculin	Coumarin	chr1:19522098	chr1	19522098	19Mb	EMMAX	Cg1g021240	-76kb	Cg1g021250	-73kb	Cg1g021260	-70kb	Cg1g021270	-61kb	Cg1g021280	-24kb	Cg1g021290	-19kb	Cg1g021300	-8kb	Cg1g021310	-7kb	Cg1g021320	39kb	Cg1g021330	60kb	Cg1g021340	89kb	Cg1g021350	96kb
cmp0439	Esculin	Coumarin	chr1:19522451	chr1	19522451	19Mb	FaST-LMM	Cg1g021240	-77kb	Cg1g021250	-73kb	Cg1g021260	-70kb	Cg1g021270	-61kb	Cg1g021280	-25kb	Cg1g021290	-19kb	Cg1g021300	-8kb	Cg1g021310	-7kb	Cg1g021320	39kb	Cg1g021330	60kb	Cg1g021340	89kb	Cg1g021350	96kb
cmp0817	D(-)-Threose	Saccharide	chr1:19535494	chr1	19535494	19Mb	EMMAX	Cg1g021240	-90kb	Cg1g021250	-86kb	Cg1g021260	-83kb	Cg1g021270	-74kb	Cg1g021280	-38kb	Cg1g021290	-32kb	Cg1g021300	-21kb	Cg1g021310	7kb	Cg1g021320	26kb	Cg1g021330	47kb	Cg1g021340	76kb	Cg1g021350	83kb	Cg1g021360	90kb	Cg1g021370	93kb
cmp0102	Unknown	Unknown	chr1:19614466	chr1	19614466	19Mb	both	Cg1g021310	-71kb	Cg1g021320	-44kb	Cg1g021330	-29kb	Cg1g021340	0kb	Cg1g021350	4kb	Cg1g021360	11kb	Cg1g021370	14kb	Cg1g021380	29kb	Cg1g021390	36kb	Cg1g021400	66kb	Cg1g021410	79kb	Cg1g021420	92kb
cmp0533	Unknown	Unknown	chr1:19615646	chr1	19615646	19Mb	both	Cg1g021310	72kb	Cg1g021320	-46kb	Cg1g021330	-30kb	Cg1g021340	-1kb	Cg1g021350	2kb	Cg1g021360	10kb	Cg1g021370	13kb	Cg1g021380	27kb	Cg1g021390	35kb	Cg1g021400	65kb	Cg1g021410	77kb	Cg1g021420	91kb
cmp0930	Tryptamine	Amino acid	chr1:19633509	chr1	19633509	19Mb	EMMAX	Cg1g021310	90kb	Cg1g021320	-63kb	Cg1g021330	-48kb	Cg1g021340	-19kb	Cg1g021350	-14kb	Cg1g021360	-4kb	Cg1g021370	-2kb	Cg1g021380	10kb	Cg1g021390	17kb	Cg1g021400	47kb	Cg1g021410	60kb	Cg1g021420	73kb	Cg1g021430	82kb	Cg1g021440	99kb
cmp0378	L-Tyramine	Amino acid	chr1:19633511	chr1	19633511	19Mb	EMMAX	Cg1g021310	90kb	Cg1g021320	-63kb	Cg1g021330	-48kb	Cg1g021340	-19kb	Cg1g021350	-14kb	Cg1g021360	-4kb	Cg1g021370	-2kb	Cg1g021380	10kb	Cg1g021390	17kb	Cg1g021400	47kb	Cg1g021410	60kb	Cg1g021420	73kb	Cg1g021430	82kb	Cg1g021440	99kb
cmp0385	Unknown	Unknown	chr1:19633543	chr1	19633543	19Mb	both	Cg1g021310	90kb	Cg1g021320	-63kb	Cg1g021330	-48kb	Cg1g021340	-19kb	Cg1g021350	-14kb	Cg1g021360	-4kb	Cg1g021370	-2kb	Cg1g021380	10kb	Cg1g021390	17kb	Cg1g021400	47kb	Cg1g021410	59kb	Cg1g021420	73kb	Cg1g021430	82kb	Cg1g021440	99kb
cmp0606	Unknown	Unknown	chr1:19673309	chr1	19673309	19Mb	both	Cg1g021330	-88kb	Cg1g021340	-59kb	Cg1g021350	-53kb	Cg1g021360	-44kb	Cg1g021370	-41kb	Cg1g021380	-27kb	Cg1g021390	-3kb	Cg1g021400	8kb	Cg1g021410	20kb	Cg1g021420	33kb	Cg1g021430	42kb	Cg1g021440	59kb	Cg1g021450	80kb
cmp0238	Unknown	Unknown	chr1:19677854	chr1	19677854	19Mb	EMMAX	Cg1g021330	-93kb	Cg1g021340	-63kb	Cg1g021350	-58kb	Cg1g021360	-48kb	Cg1g021370	-46kb	Cg1g021380	-31kb	Cg1g021390	-8kb	Cg1g021400	3kb	Cg1g021410	15kb	Cg1g021420	28kb	Cg1g021430	37kb	Cg1g021440	55kb	Cg1g021450	75kb
cmp0615	Unknown	Unknown	chr1:19677854	chr1	19677854	19Mb	EMMAX	Cg1g021330	-93kb	Cg1g021340	-63kb	Cg1g021350	-58kb	Cg1g021360	-48kb	Cg1g021370	-46kb	Cg1g021380	-31kb	Cg1g021390	-8kb	Cg1g021400	3kb	Cg1g021410	15kb	Cg1g021420	28kb	Cg1g021430	37kb	Cg1g021440	55kb	Cg1g021450	75kb
cmp0977	Luteolin	Flavonoid	chr1:19677854	chr1	19677854	19Mb	EMMAX	Cg1g021330	-93kb	Cg1g021340	-63kb	Cg1g021350	-58kb	Cg1g021360	-48kb	Cg1g021370	-46kb	Cg1g021380	-31kb	Cg1g021390	-8kb	Cg1g021400	3kb	Cg1g021410	15kb	Cg1g021420	28kb	Cg1g021430	37kb	Cg1g021440	55kb	Cg1g021450	75kb
cmp0305	Unknown	Unknown	chr1:19677877	chr1	19677877	19Mb	both	Cg1g021330	-93kb	Cg1g021340	-63kb	Cg1g021350	-58kb	Cg1g021360	-48kb	Cg1g021370	-46kb	Cg1g021380	-31kb	Cg1g021390	-8kb	Cg1g021400	3kb	Cg1g021410	15kb	Cg1g021420	28kb	Cg1g021430	37kb	Cg1g021440	54kb	Cg1g021450	75kb
cmn0004	Benzoic Acid	Polyphenol	chr1:19677917	chr1	19677917	19Mb	both	Cg1g021330	-93kb	Cg1g021340	-63kb	Cg1g021350	-58kb	Cg1g021360	-49kb	Cg1g021370	-46kb	Cg1g021380	-31kb	Cg1g021390	-8kb	Cg1g021400	3kb	Cg1g021410	15kb	Cg1g021420	28kb	Cg1g021430	37kb	Cg1g021440	54kb	Cg1g021450	75kb
cmp0848	Unknown	Unknown	chr1:19687608	chr1	19687608	19Mb	both	Cg1g021340	-73kb	Cg1g021350	-68kb	Cg1g021360	-58kb	Cg1g021370	-56kb	Cg1g021380	-41kb	Cg1g021390	-18kb	Cg1g021400	-2kb	Cg1g021410	5kb	Cg1g021420	19kb	Cg1g021430	28kb	Cg1g021440	45kb	Cg1g021450	66kb
cmp0231	Unknown	Unknown	chr1:20002716	chr1	20002716	20Mb	both	Cg1g021490	-78kb	Cg1g021500	-38kb	Cg1g021510	-29kb	Cg1g021520	11kb	Cg1g021530	44kb	Cg1g021540	51kb
cmp0325	7-Prenyloxycoumarin	Coumarin	chr1:20151903	chr1	20151903	20Mb	EMMAX	Cg1g021540	-22kb	Cg1g021550	-15kb	Cg1g021560	-14kb	Cg1g021570	-14kb	Cg1g021580	-10kb	Cg1g021590	-2kb	Cg1g021600	0kb	Cg1g021610	7kb	Cg1g021620	10kb	Cg1g021630	17kb	Cg1g021640	29kb	Cg1g021650	35kb	Cg1g021660	59kb	Cg1g021670	94kb
cmp0524	Unknown	Unknown	chr1:20165587	chr1	20165587	20Mb	both	Cg1g021540	36kb	Cg1g021550	-28kb	Cg1g021560	-28kb	Cg1g021570	-27kb	Cg1g021580	-23kb	Cg1g021590	-16kb	Cg1g021600	-6kb	Cg1g021610	-3kb	Cg1g021620	0kb	Cg1g021630	4kb	Cg1g021640	15kb	Cg1g021650	21kb	Cg1g021660	46kb	Cg1g021670	81kb	Cg1g021680	89kb	Cg1g021690	91kb	Cg1g021700	92kb
cmp0336	Unknown	Unknown	chr1:20223845	chr1	20223845	20Mb	EMMAX	Cg1g021540	94kb	Cg1g021550	-87kb	Cg1g021560	-86kb	Cg1g021570	-86kb	Cg1g021580	-82kb	Cg1g021590	-74kb	Cg1g021600	-64kb	Cg1g021610	-61kb	Cg1g021620	-57kb	Cg1g021630	-49kb	Cg1g021640	-38kb	Cg1g021650	-20kb	Cg1g021660	-11kb	Cg1g021670	22kb	Cg1g021680	31kb	Cg1g021690	32kb	Cg1g021700	34kb	Cg1g021710	81kb	Cg1g021720	84kb	Cg1g021730	91kb
cmp0378	L-Tyramine	Amino acid	chr1:20484631	chr1	20484631	20Mb	both	Cg1g021750	-79kb	Cg1g021760	-3kb	Cg1g021770	18kb	Cg1g021780	26kb	Cg1g021790	59kb	Cg1g021800	67kb	Cg1g021810	71kb
cmp0385	Unknown	Unknown	chr1:20484631	chr1	20484631	20Mb	both	Cg1g021750	-79kb	Cg1g021760	-3kb	Cg1g021770	18kb	Cg1g021780	26kb	Cg1g021790	59kb	Cg1g021800	67kb	Cg1g021810	71kb
cmp0817	D(-)-Threose	Saccharide	chr1:20484631	chr1	20484631	20Mb	FaST-LMM	Cg1g021750	-79kb	Cg1g021760	-3kb	Cg1g021770	18kb	Cg1g021780	26kb	Cg1g021790	59kb	Cg1g021800	67kb	Cg1g021810	71kb
cmp0930	Tryptamine	Amino acid	chr1:20484631	chr1	20484631	20Mb	both	Cg1g021750	-79kb	Cg1g021760	-3kb	Cg1g021770	18kb	Cg1g021780	26kb	Cg1g021790	59kb	Cg1g021800	67kb	Cg1g021810	71kb
cmp0198	Unknown	Unknown	chr1:20488677	chr1	20488677	20Mb	FaST-LMM	Cg1g021750	-84kb	Cg1g021760	-7kb	Cg1g021770	14kb	Cg1g021780	22kb	Cg1g021790	55kb	Cg1g021800	63kb	Cg1g021810	67kb	Cg1g021820	96kb
cmp0160	Unknown	Unknown	chr1:20492493	chr1	20492493	20Mb	EMMAX	Cg1g021750	-87kb	Cg1g021760	-11kb	Cg1g021770	10kb	Cg1g021780	18kb	Cg1g021790	51kb	Cg1g021800	59kb	Cg1g021810	64kb	Cg1g021820	93kb
cmp0607	Unknown	Unknown	chr1:20492493	chr1	20492493	20Mb	EMMAX	Cg1g021750	-87kb	Cg1g021760	-11kb	Cg1g021770	10kb	Cg1g021780	18kb	Cg1g021790	51kb	Cg1g021800	59kb	Cg1g021810	64kb	Cg1g021820	93kb
cmp0371	Unknown	Unknown	chr1:20639353	chr1	20639353	20Mb	both	Cg1g021790	-88kb	Cg1g021800	-84kb	Cg1g021810	-72kb	Cg1g021820	-50kb	Cg1g021830	-34kb	Cg1g021840	-27kb	Cg1g021850	-26kb	Cg1g021860	-25kb	Cg1g021870	-19kb	Cg1g021880	0kb	Cg1g021890	65kb	Cg1g021900	71kb	Cg1g021910	72kb	Cg1g021920	85kb
cmp0581	Unknown	Unknown	chr1:20639353	chr1	20639353	20Mb	both	Cg1g021790	-88kb	Cg1g021800	-84kb	Cg1g021810	-72kb	Cg1g021820	-50kb	Cg1g021830	-34kb	Cg1g021840	-27kb	Cg1g021850	-26kb	Cg1g021860	-25kb	Cg1g021870	-19kb	Cg1g021880	0kb	Cg1g021890	65kb	Cg1g021900	71kb	Cg1g021910	72kb	Cg1g021920	85kb
cmp0198	Unknown	Unknown	chr1:20668602	chr1	20668602	20Mb	EMMAX	Cg1g021820	-79kb	Cg1g021830	-63kb	Cg1g021840	-56kb	Cg1g021850	-55kb	Cg1g021860	-54kb	Cg1g021870	-49kb	Cg1g021880	-29kb	Cg1g021890	36kb	Cg1g021900	41kb	Cg1g021910	43kb	Cg1g021920	55kb	Cg1g021930	86kb	Cg1g021940	93kb	Cg1g021950	96kb	Cg1g021960	98kb
cmp0645	Unknown	Unknown	chr1:20668602	chr1	20668602	20Mb	FaST-LMM	Cg1g021820	-79kb	Cg1g021830	-63kb	Cg1g021840	-56kb	Cg1g021850	-55kb	Cg1g021860	-54kb	Cg1g021870	-49kb	Cg1g021880	-29kb	Cg1g021890	36kb	Cg1g021900	41kb	Cg1g021910	43kb	Cg1g021920	55kb	Cg1g021930	86kb	Cg1g021940	93kb	Cg1g021950	96kb	Cg1g021960	98kb
cmp0543	Didymin	Flavonoid	chr1:20670425	chr1	20670425	20Mb	EMMAX	Cg1g021820	-81kb	Cg1g021830	-65kb	Cg1g021840	-58kb	Cg1g021850	-57kb	Cg1g021860	-56kb	Cg1g021870	-50kb	Cg1g021880	-31kb	Cg1g021890	34kb	Cg1g021900	40kb	Cg1g021910	41kb	Cg1g021920	54kb	Cg1g021930	84kb	Cg1g021940	92kb	Cg1g021950	94kb	Cg1g021960	96kb
cmp0906	Luteolin 7-O-glucoside	Flavonoid	chr1:20670425	chr1	20670425	20Mb	EMMAX	Cg1g021820	-81kb	Cg1g021830	-65kb	Cg1g021840	-58kb	Cg1g021850	-57kb	Cg1g021860	-56kb	Cg1g021870	-50kb	Cg1g021880	-31kb	Cg1g021890	34kb	Cg1g021900	40kb	Cg1g021910	41kb	Cg1g021920	54kb	Cg1g021930	84kb	Cg1g021940	92kb	Cg1g021950	94kb	Cg1g021960	96kb
cmp0998	Scopoletin	Coumarin	chr1:20694966	chr1	20694966	20Mb	EMMAX	Cg1g021830	-90kb	Cg1g021840	-83kb	Cg1g021850	-82kb	Cg1g021860	-80kb	Cg1g021870	-75kb	Cg1g021880	-55kb	Cg1g021890	9kb	Cg1g021900	15kb	Cg1g021910	17kb	Cg1g021920	29kb	Cg1g021930	60kb	Cg1g021940	67kb	Cg1g021950	70kb	Cg1g021960	72kb	Cg1g021970	80kb	Cg1g021980	99kb
cmp0317	Unknown	Unknown	chr1:20697187	chr1	20697187	20Mb	EMMAX	Cg1g021830	92kb	Cg1g021840	-85kb	Cg1g021850	-84kb	Cg1g021860	-83kb	Cg1g021870	-77kb	Cg1g021880	-57kb	Cg1g021890	7kb	Cg1g021900	13kb	Cg1g021910	14kb	Cg1g021920	27kb	Cg1g021930	57kb	Cg1g021940	65kb	Cg1g021950	68kb	Cg1g021960	69kb	Cg1g021970	78kb	Cg1g021980	97kb
cmp0073	Unknown	Unknown	chr1:20728230	chr1	20728230	20Mb	EMMAX	Cg1g021880	-88kb	Cg1g021890	-22kb	Cg1g021900	-17kb	Cg1g021910	-10kb	Cg1g021920	-2kb	Cg1g021930	26kb	Cg1g021940	34kb	Cg1g021950	37kb	Cg1g021960	38kb	Cg1g021970	47kb	Cg1g021980	66kb
cmp0313	Unknown	Unknown	chr1:20728230	chr1	20728230	20Mb	EMMAX	Cg1g021880	-88kb	Cg1g021890	-22kb	Cg1g021900	-17kb	Cg1g021910	-10kb	Cg1g021920	-2kb	Cg1g021930	26kb	Cg1g021940	34kb	Cg1g021950	37kb	Cg1g021960	38kb	Cg1g021970	47kb	Cg1g021980	66kb
cmp0339	Unknown	Unknown	chr1:20728230	chr1	20728230	20Mb	EMMAX	Cg1g021880	-88kb	Cg1g021890	-22kb	Cg1g021900	-17kb	Cg1g021910	-10kb	Cg1g021920	-2kb	Cg1g021930	26kb	Cg1g021940	34kb	Cg1g021950	37kb	Cg1g021960	38kb	Cg1g021970	47kb	Cg1g021980	66kb
cmp0341	Unknown	Unknown	chr1:20728230	chr1	20728230	20Mb	EMMAX	Cg1g021880	-88kb	Cg1g021890	-22kb	Cg1g021900	-17kb	Cg1g021910	-10kb	Cg1g021920	-2kb	Cg1g021930	26kb	Cg1g021940	34kb	Cg1g021950	37kb	Cg1g021960	38kb	Cg1g021970	47kb	Cg1g021980	66kb
cmp0410	Isoimperatorin	Coumarin	chr1:20728230	chr1	20728230	20Mb	EMMAX	Cg1g021880	-88kb	Cg1g021890	-22kb	Cg1g021900	-17kb	Cg1g021910	-10kb	Cg1g021920	-2kb	Cg1g021930	26kb	Cg1g021940	34kb	Cg1g021950	37kb	Cg1g021960	38kb	Cg1g021970	47kb	Cg1g021980	66kb
cmp0902	Limocitrin O-hexoside	Flavonoid	chr1:20768896	chr1	20768896	20Mb	EMMAX	Cg1g021890	-63kb	Cg1g021900	-57kb	Cg1g021910	-51kb	Cg1g021920	-42kb	Cg1g021930	-6kb	Cg1g021940	-5kb	Cg1g021950	-2kb	Cg1g021960	-1kb	Cg1g021970	6kb	Cg1g021980	25kb	Cg1g021990	72kb	Cg1g022000	81kb
cmp0124	Unknown	Unknown	chr1:20769152	chr1	20769152	20Mb	both	Cg1g021890	-63kb	Cg1g021900	-58kb	Cg1g021910	-51kb	Cg1g021920	-42kb	Cg1g021930	-6kb	Cg1g021940	-5kb	Cg1g021950	-2kb	Cg1g021960	-2kb	Cg1g021970	6kb	Cg1g021980	25kb	Cg1g021990	72kb	Cg1g022000	80kb
cmp0263	Unknown	Unknown	chr1:20785395	chr1	20785395	20Mb	EMMAX	Cg1g021890	-80kb	Cg1g021900	-74kb	Cg1g021910	-67kb	Cg1g021920	-59kb	Cg1g021930	-22kb	Cg1g021940	-21kb	Cg1g021950	-18kb	Cg1g021960	-12kb	Cg1g021970	-9kb	Cg1g021980	8kb	Cg1g021990	56kb	Cg1g022000	64kb
cmp0385	Unknown	Unknown	chr1:20786671	chr1	20786671	20Mb	FaST-LMM	Cg1g021890	-81kb	Cg1g021900	-75kb	Cg1g021910	-69kb	Cg1g021920	-60kb	Cg1g021930	-24kb	Cg1g021940	-22kb	Cg1g021950	-20kb	Cg1g021960	-14kb	Cg1g021970	-10kb	Cg1g021980	7kb	Cg1g021990	54kb	Cg1g022000	63kb
cmp0558	Unknown	Unknown	chr1:20837031	chr1	20837031	20Mb	EMMAX	Cg1g021930	-74kb	Cg1g021940	-73kb	Cg1g021950	-70kb	Cg1g021960	-64kb	Cg1g021970	-61kb	Cg1g021980	-42kb	Cg1g021990	4kb	Cg1g022000	12kb	Cg1g022010	87kb
cmp0331	Phellopterin	Coumarin	chr1:20843015	chr1	20843015	20Mb	both	Cg1g021930	-80kb	Cg1g021940	-79kb	Cg1g021950	-76kb	Cg1g021960	-70kb	Cg1g021970	-67kb	Cg1g021980	-48kb	Cg1g021990	0kb	Cg1g022000	7kb	Cg1g022010	81kb	Cg1g022020	98kb
cmp0332	Unknown	Unknown	chr1:20843015	chr1	20843015	20Mb	EMMAX	Cg1g021930	-80kb	Cg1g021940	-79kb	Cg1g021950	-76kb	Cg1g021960	-70kb	Cg1g021970	-67kb	Cg1g021980	-48kb	Cg1g021990	0kb	Cg1g022000	7kb	Cg1g022010	81kb	Cg1g022020	98kb
cmp0447	Unknown	Unknown	chr1:20891582	chr1	20891582	20Mb	EMMAX	Cg1g021980	-96kb	Cg1g021990	-48kb	Cg1g022000	-39kb	Cg1g022010	32kb	Cg1g022020	49kb	Cg1g022030	59kb	Cg1g022040	76kb	Cg1g022050	80kb	Cg1g022060	87kb
cmp0151	Unknown	Unknown	chr1:20910438	chr1	20910438	20Mb	both	Cg1g021990	-67kb	Cg1g022000	-58kb	Cg1g022010	13kb	Cg1g022020	30kb	Cg1g022030	40kb	Cg1g022040	57kb	Cg1g022050	61kb	Cg1g022060	68kb	Cg1g022070	90kb
cmp0105	Unknown	Unknown	chr1:21023805	chr1	21023805	21Mb	both	Cg1g022010	-93kb	Cg1g022020	-79kb	Cg1g022030	-72kb	Cg1g022040	-53kb	Cg1g022050	-51kb	Cg1g022060	-40kb	Cg1g022070	-21kb	Cg1g022080	-10kb	Cg1g022090	-5kb	Cg1g022100	0kb	Cg1g022110	14kb	Cg1g022120	27kb	Cg1g022130	37kb	Cg1g022140	44kb	Cg1g022150	47kb	Cg1g022160	60kb
cmp0645	Unknown	Unknown	chr1:21023885	chr1	21023885	21Mb	EMMAX	Cg1g022010	-93kb	Cg1g022020	-79kb	Cg1g022030	-72kb	Cg1g022040	-53kb	Cg1g022050	-51kb	Cg1g022060	-40kb	Cg1g022070	-21kb	Cg1g022080	-11kb	Cg1g022090	-5kb	Cg1g022100	0kb	Cg1g022110	14kb	Cg1g022120	27kb	Cg1g022130	37kb	Cg1g022140	44kb	Cg1g022150	47kb	Cg1g022160	60kb
cmp0231	Unknown	Unknown	chr1:21051784	chr1	21051784	21Mb	EMMAX	Cg1g022040	-81kb	Cg1g022050	-79kb	Cg1g022060	-68kb	Cg1g022070	-49kb	Cg1g022080	-38kb	Cg1g022090	-33kb	Cg1g022100	-28kb	Cg1g022110	-13kb	Cg1g022120	0kb	Cg1g022130	9kb	Cg1g022140	16kb	Cg1g022150	19kb	Cg1g022160	32kb	Cg1g022170	85kb	Cg1g022180	98kb
cmp0994	Caffeoyl shikimic acid	Polyphenol	chr1:21196212	chr1	21196212	21Mb	both	Cg1g022170	-58kb	Cg1g022180	-37kb	Cg1g022190	-35kb	Cg1g022200	-8kb	Cg1g022210	27kb	Cg1g022220	34kb	Cg1g022230	70kb
cmp0902	Limocitrin O-hexoside	Flavonoid	chr1:21199597	chr1	21199597	21Mb	EMMAX	Cg1g022170	-61kb	Cg1g022180	-41kb	Cg1g022190	-38kb	Cg1g022200	-11kb	Cg1g022210	24kb	Cg1g022220	31kb	Cg1g022230	67kb	Cg1g022240	97kb
cmp0076	Unknown	Unknown	chr1:21314669	chr1	21314669	21Mb	EMMAX	Cg1g022210	-89kb	Cg1g022220	-82kb	Cg1g022230	-47kb	Cg1g022240	-17kb	Cg1g022250	-1kb	Cg1g022260	18kb	Cg1g022270	31kb	Cg1g022280	40kb	Cg1g022290	63kb	Cg1g022300	94kb
cmp0879	Alanine	Amino acid	chr1:21333335	chr1	21333335	21Mb	EMMAX	Cg1g022230	-66kb	Cg1g022240	-36kb	Cg1g022250	-15kb	Cg1g022260	0kb	Cg1g022270	12kb	Cg1g022280	21kb	Cg1g022290	45kb	Cg1g022300	75kb	Cg1g022310	83kb	Cg1g022320	95kb
cmp0174	Unknown	Unknown	chr1:21357657	chr1	21357657	21Mb	EMMAX	Cg1g022230	-90kb	Cg1g022240	-60kb	Cg1g022250	-40kb	Cg1g022260	-23kb	Cg1g022270	-11kb	Cg1g022280	0kb	Cg1g022290	20kb	Cg1g022300	51kb	Cg1g022310	58kb	Cg1g022320	70kb	Cg1g022330	84kb
cmp0340	Unknown	Unknown	chr1:21397413	chr1	21397413	21Mb	EMMAX	Cg1g022250	-79kb	Cg1g022260	-63kb	Cg1g022270	-51kb	Cg1g022280	-39kb	Cg1g022290	-17kb	Cg1g022300	11kb	Cg1g022310	19kb	Cg1g022320	30kb	Cg1g022330	44kb	Cg1g022340	60kb	Cg1g022350	64kb	Cg1g022360	73kb	Cg1g022370	76kb	Cg1g022380	88kb	Cg1g022390	89kb	Cg1g022400	97kb
cmp0087	Unknown	Unknown	chr1:21432448	chr1	21432448	21Mb	both	Cg1g022260	-98kb	Cg1g022270	-86kb	Cg1g022280	-75kb	Cg1g022290	-52kb	Cg1g022300	-20kb	Cg1g022310	-12kb	Cg1g022320	0kb	Cg1g022330	9kb	Cg1g022340	25kb	Cg1g022350	29kb	Cg1g022360	38kb	Cg1g022370	41kb	Cg1g022380	53kb	Cg1g022390	54kb	Cg1g022400	62kb	Cg1g022410	99kb
cmp0415	Unknown	Unknown	chr1:21432448	chr1	21432448	21Mb	both	Cg1g022260	-98kb	Cg1g022270	-86kb	Cg1g022280	-75kb	Cg1g022290	-52kb	Cg1g022300	-20kb	Cg1g022310	-12kb	Cg1g022320	0kb	Cg1g022330	9kb	Cg1g022340	25kb	Cg1g022350	29kb	Cg1g022360	38kb	Cg1g022370	41kb	Cg1g022380	53kb	Cg1g022390	54kb	Cg1g022400	62kb	Cg1g022410	99kb
cmp0378	L-Tyramine	Amino acid	chr1:21534032	chr1	21534032	21Mb	both	Cg1g022330	-88kb	Cg1g022340	-74kb	Cg1g022350	-64kb	Cg1g022360	-62kb	Cg1g022370	-59kb	Cg1g022380	-47kb	Cg1g022390	-47kb	Cg1g022400	-38kb	Cg1g022410	0kb	Cg1g022420	15kb	Cg1g022430	27kb	Cg1g022440	33kb	Cg1g022450	38kb	Cg1g022460	54kb	Cg1g022470	59kb	Cg1g022480	64kb	Cg1g022490	73kb	Cg1g022500	77kb	Cg1g022510	95kb
cmp0385	Unknown	Unknown	chr1:21534032	chr1	21534032	21Mb	both	Cg1g022330	-88kb	Cg1g022340	-74kb	Cg1g022350	-64kb	Cg1g022360	-62kb	Cg1g022370	-59kb	Cg1g022380	-47kb	Cg1g022390	-47kb	Cg1g022400	-38kb	Cg1g022410	0kb	Cg1g022420	15kb	Cg1g022430	27kb	Cg1g022440	33kb	Cg1g022450	38kb	Cg1g022460	54kb	Cg1g022470	59kb	Cg1g022480	64kb	Cg1g022490	73kb	Cg1g022500	77kb	Cg1g022510	95kb
cmp0930	Tryptamine	Amino acid	chr1:21534032	chr1	21534032	21Mb	both	Cg1g022330	-88kb	Cg1g022340	-74kb	Cg1g022350	-64kb	Cg1g022360	-62kb	Cg1g022370	-59kb	Cg1g022380	-47kb	Cg1g022390	-47kb	Cg1g022400	-38kb	Cg1g022410	0kb	Cg1g022420	15kb	Cg1g022430	27kb	Cg1g022440	33kb	Cg1g022450	38kb	Cg1g022460	54kb	Cg1g022470	59kb	Cg1g022480	64kb	Cg1g022490	73kb	Cg1g022500	77kb	Cg1g022510	95kb
cmp0451	Unknown	Unknown	chr1:21580774	chr1	21580774	21Mb	EMMAX	Cg1g022380	-94kb	Cg1g022390	-93kb	Cg1g022400	-85kb	Cg1g022410	-46kb	Cg1g022420	-31kb	Cg1g022430	-18kb	Cg1g022440	-8kb	Cg1g022450	5kb	Cg1g022460	7kb	Cg1g022470	12kb	Cg1g022480	17kb	Cg1g022490	26kb	Cg1g022500	31kb	Cg1g022510	48kb	Cg1g022520	63kb	Cg1g022530	73kb	Cg1g022540	95kb
cmp0481	Unknown	Unknown	chr1:21597202	chr1	21597202	21Mb	EMMAX	Cg1g022410	-63kb	Cg1g022420	-47kb	Cg1g022430	-35kb	Cg1g022440	-25kb	Cg1g022450	-10kb	Cg1g022460	-8kb	Cg1g022470	0kb	Cg1g022480	1kb	Cg1g022490	10kb	Cg1g022500	14kb	Cg1g022510	32kb	Cg1g022520	47kb	Cg1g022530	57kb	Cg1g022540	79kb
cmp0214	Unknown	Unknown	chr1:21598812	chr1	21598812	21Mb	EMMAX	Cg1g022410	-64kb	Cg1g022420	-49kb	Cg1g022430	-36kb	Cg1g022440	-27kb	Cg1g022450	-12kb	Cg1g022460	-10kb	Cg1g022470	-2kb	Cg1g022480	0kb	Cg1g022490	8kb	Cg1g022500	13kb	Cg1g022510	30kb	Cg1g022520	45kb	Cg1g022530	55kb	Cg1g022540	77kb
cmp0833	Unknown	Unknown	chr1:21607090	chr1	21607090	21Mb	EMMAX	Cg1g022410	-73kb	Cg1g022420	-57kb	Cg1g022430	-45kb	Cg1g022440	-35kb	Cg1g022450	-20kb	Cg1g022460	-18kb	Cg1g022470	-10kb	Cg1g022480	-8kb	Cg1g022490	0kb	Cg1g022500	4kb	Cg1g022510	22kb	Cg1g022520	37kb	Cg1g022530	47kb	Cg1g022540	69kb	Cg1g022550	98kb
cmp0879	Alanine	Amino acid	chr1:21615838	chr1	21615838	21Mb	EMMAX	Cg1g022410	-81kb	Cg1g022420	-66kb	Cg1g022430	-53kb	Cg1g022440	-44kb	Cg1g022450	-29kb	Cg1g022460	-27kb	Cg1g022470	-19kb	Cg1g022480	-16kb	Cg1g022490	-4kb	Cg1g022500	-3kb	Cg1g022510	13kb	Cg1g022520	28kb	Cg1g022530	38kb	Cg1g022540	60kb	Cg1g022550	89kb	Cg1g022560	97kb
cmp0867	C-hexosyl-tricetin O-pentoside	Flavonoid	chr1:21721558	chr1	21721558	21Mb	EMMAX	Cg1g022510	-90kb	Cg1g022520	-71kb	Cg1g022530	-56kb	Cg1g022540	-44kb	Cg1g022550	-13kb	Cg1g022560	-6kb	Cg1g022570	6kb	Cg1g022580	11kb	Cg1g022590	27kb	Cg1g022600	50kb	Cg1g022610	60kb	Cg1g022620	61kb	Cg1g022630	78kb	Cg1g022640	92kb
cmp0378	L-Tyramine	Amino acid	chr1:21750774	chr1	21750774	21Mb	both	Cg1g022530	-85kb	Cg1g022540	-73kb	Cg1g022550	-42kb	Cg1g022560	-35kb	Cg1g022570	-21kb	Cg1g022580	-15kb	Cg1g022590	-1kb	Cg1g022600	20kb	Cg1g022610	31kb	Cg1g022620	32kb	Cg1g022630	49kb	Cg1g022640	62kb	Cg1g022650	81kb
cmp0025	Nicotinic acid-hexoside	Vitamin	chr1:21782255	chr1	21782255	21Mb	EMMAX	Cg1g022550	-74kb	Cg1g022560	-66kb	Cg1g022570	-52kb	Cg1g022580	-47kb	Cg1g022590	-33kb	Cg1g022600	-7kb	Cg1g022610	0kb	Cg1g022620	0kb	Cg1g022630	17kb	Cg1g022640	31kb	Cg1g022650	50kb
cmp0653	5-Methoxy-N, N-dimethyltryptamine	Others	chr1:21794135	chr1	21794135	21Mb	both	Cg1g022550	-85kb	Cg1g022560	-78kb	Cg1g022570	-64kb	Cg1g022580	-59kb	Cg1g022590	-45kb	Cg1g022600	-19kb	Cg1g022610	-11kb	Cg1g022620	-10kb	Cg1g022630	5kb	Cg1g022640	19kb	Cg1g022650	38kb
cmp0784	Unknown	Unknown	chr1:21794135	chr1	21794135	21Mb	both	Cg1g022550	-85kb	Cg1g022560	-78kb	Cg1g022570	-64kb	Cg1g022580	-59kb	Cg1g022590	-45kb	Cg1g022600	-19kb	Cg1g022610	-11kb	Cg1g022620	-10kb	Cg1g022630	5kb	Cg1g022640	19kb	Cg1g022650	38kb
cmp0232	Unknown	Unknown	chr1:21865622	chr1	21865622	21Mb	FaST-LMM	Cg1g022600	-91kb	Cg1g022610	-82kb	Cg1g022620	-82kb	Cg1g022630	-65kb	Cg1g022640	-49kb	Cg1g022650	-32kb	Cg1g022660	34kb	Cg1g022670	75kb	Cg1g022680	75kb	Cg1g022690	85kb
cmp0994	Caffeoyl shikimic acid	Polyphenol	chr1:21931112	chr1	21931112	21Mb	FaST-LMM	Cg1g022650	-98kb	Cg1g022660	-30kb	Cg1g022670	9kb	Cg1g022680	10kb	Cg1g022690	19kb	Cg1g022700	34kb	Cg1g022710	40kb	Cg1g022720	44kb	Cg1g022730	54kb	Cg1g022740	59kb	Cg1g022750	68kb	Cg1g022760	99kb
cmp0508	Unknown	Unknown	chr1:21953458	chr1	21953458	21Mb	EMMAX	Cg1g022660	-52kb	Cg1g022670	-12kb	Cg1g022680	-11kb	Cg1g022690	-2kb	Cg1g022700	12kb	Cg1g022710	18kb	Cg1g022720	21kb	Cg1g022730	32kb	Cg1g022740	37kb	Cg1g022750	45kb	Cg1g022760	76kb	Cg1g022770	92kb	Cg1g022780	96kb
cmp0371	Unknown	Unknown	chr1:21959883	chr1	21959883	21Mb	FaST-LMM	Cg1g022660	-59kb	Cg1g022670	-18kb	Cg1g022680	-17kb	Cg1g022690	-8kb	Cg1g022700	5kb	Cg1g022710	12kb	Cg1g022720	15kb	Cg1g022730	25kb	Cg1g022740	30kb	Cg1g022750	39kb	Cg1g022760	70kb	Cg1g022770	86kb	Cg1g022780	89kb	Cg1g022790	94kb	Cg1g022800	97kb
cmp0140	Unknown	Unknown	chr1:21980237	chr1	21980237	21Mb	FaST-LMM	Cg1g022660	-79kb	Cg1g022670	-38kb	Cg1g022680	-38kb	Cg1g022690	-29kb	Cg1g022700	-13kb	Cg1g022710	-6kb	Cg1g022720	-1kb	Cg1g022730	5kb	Cg1g022740	10kb	Cg1g022750	19kb	Cg1g022760	50kb	Cg1g022770	65kb	Cg1g022780	69kb	Cg1g022790	74kb	Cg1g022800	76kb
cmn0626	Kaempferol 3-O-β-rutinoside	Flavonoid	chr1:22000071	chr1	22000071	22Mb	EMMAX	Cg1g022660	-99kb	Cg1g022670	-58kb	Cg1g022680	-57kb	Cg1g022690	-49kb	Cg1g022700	-33kb	Cg1g022710	-26kb	Cg1g022720	-21kb	Cg1g022730	-14kb	Cg1g022740	-5kb	Cg1g022750	0kb	Cg1g022760	30kb	Cg1g022770	46kb	Cg1g022780	49kb	Cg1g022790	54kb	Cg1g022800	56kb	Cg1g022810	81kb	Cg1g022820	85kb	Cg1g022830	97kb
cmp0573	Kaempferol-3-O-rhamnosylhexoside-7-O-rhamnoside	Flavonoid	chr1:22003572	chr1	22003572	22Mb	EMMAX	Cg1g022670	-62kb	Cg1g022680	-61kb	Cg1g022690	-52kb	Cg1g022700	-36kb	Cg1g022710	-29kb	Cg1g022720	-25kb	Cg1g022730	-17kb	Cg1g022740	-9kb	Cg1g022750	-4kb	Cg1g022760	26kb	Cg1g022770	42kb	Cg1g022780	45kb	Cg1g022790	50kb	Cg1g022800	53kb	Cg1g022810	77kb	Cg1g022820	81kb	Cg1g022830	94kb	Cg1g022840	96kb
cmp0966	Kaempferol 3-O-glucoside-2‘-O-rhamnoside	Flavonoid	chr1:22003572	chr1	22003572	22Mb	EMMAX	Cg1g022670	-62kb	Cg1g022680	-61kb	Cg1g022690	-52kb	Cg1g022700	-36kb	Cg1g022710	-29kb	Cg1g022720	-25kb	Cg1g022730	-17kb	Cg1g022740	-9kb	Cg1g022750	-4kb	Cg1g022760	26kb	Cg1g022770	42kb	Cg1g022780	45kb	Cg1g022790	50kb	Cg1g022800	53kb	Cg1g022810	77kb	Cg1g022820	81kb	Cg1g022830	94kb	Cg1g022840	96kb
cmp0385	Unknown	Unknown	chr1:22004580	chr1	22004580	22Mb	FaST-LMM	Cg1g022670	-63kb	Cg1g022680	-62kb	Cg1g022690	-53kb	Cg1g022700	-37kb	Cg1g022710	-30kb	Cg1g022720	-26kb	Cg1g022730	-18kb	Cg1g022740	-10kb	Cg1g022750	-5kb	Cg1g022760	25kb	Cg1g022770	41kb	Cg1g022780	44kb	Cg1g022790	49kb	Cg1g022800	52kb	Cg1g022810	76kb	Cg1g022820	80kb	Cg1g022830	93kb	Cg1g022840	95kb
cmp0581	Unknown	Unknown	chr1:22049953	chr1	22049953	22Mb	both	Cg1g022690	-99kb	Cg1g022700	-83kb	Cg1g022710	-76kb	Cg1g022720	-71kb	Cg1g022730	-64kb	Cg1g022740	-55kb	Cg1g022750	-38kb	Cg1g022760	-5kb	Cg1g022770	-3kb	Cg1g022780	0kb	Cg1g022790	4kb	Cg1g022800	7kb	Cg1g022810	31kb	Cg1g022820	35kb	Cg1g022830	47kb	Cg1g022840	50kb	Cg1g022850	56kb	Cg1g022860	71kb	Cg1g022870	82kb
cmp0725	Unknown	Unknown	chr1:22121515	chr1	22121515	22Mb	both	Cg1g022760	-76kb	Cg1g022770	-74kb	Cg1g022780	-70kb	Cg1g022790	-66kb	Cg1g022800	-62kb	Cg1g022810	-39kb	Cg1g022820	-35kb	Cg1g022830	-23kb	Cg1g022840	-20kb	Cg1g022850	0kb	Cg1g022860	0kb	Cg1g022870	10kb	Cg1g022880	29kb	Cg1g022890	54kb	Cg1g022900	69kb	Cg1g022910	74kb	Cg1g022920	81kb	Cg1g022930	84kb	Cg1g022940	96kb
cmp0965	Chrysoeriol 7-O-hexoside	Flavonoid	chr1:22127682	chr1	22127682	22Mb	EMMAX	Cg1g022760	-82kb	Cg1g022770	-80kb	Cg1g022780	-76kb	Cg1g022790	-73kb	Cg1g022800	-68kb	Cg1g022810	-46kb	Cg1g022820	-41kb	Cg1g022830	-29kb	Cg1g022840	-26kb	Cg1g022850	-5kb	Cg1g022860	0kb	Cg1g022870	4kb	Cg1g022880	23kb	Cg1g022890	48kb	Cg1g022900	63kb	Cg1g022910	68kb	Cg1g022920	74kb	Cg1g022930	78kb	Cg1g022940	90kb	Cg1g022950	97kb
cmp0994	Caffeoyl shikimic acid	Polyphenol	chr1:22193342	chr1	22193342	22Mb	both	Cg1g022830	-95kb	Cg1g022840	-92kb	Cg1g022850	-71kb	Cg1g022860	-65kb	Cg1g022870	-60kb	Cg1g022880	-24kb	Cg1g022890	-14kb	Cg1g022900	-1kb	Cg1g022910	2kb	Cg1g022920	9kb	Cg1g022930	12kb	Cg1g022940	25kb	Cg1g022950	31kb	Cg1g022960	52kb	Cg1g022970	52kb	Cg1g022980	91kb
cmp0573	Kaempferol-3-O-rhamnosylhexoside-7-O-rhamnoside	Flavonoid	chr1:22232638	chr1	22232638	22Mb	EMMAX	Cg1g022870	99kb	Cg1g022880	-63kb	Cg1g022890	-54kb	Cg1g022900	-40kb	Cg1g022910	-36kb	Cg1g022920	-29kb	Cg1g022930	-21kb	Cg1g022940	-10kb	Cg1g022950	-6kb	Cg1g022960	12kb	Cg1g022970	13kb	Cg1g022980	52kb	Cg1g022990	67kb	Cg1g023000	69kb
cmp0867	C-hexosyl-tricetin O-pentoside	Flavonoid	chr1:22232638	chr1	22232638	22Mb	EMMAX	Cg1g022870	99kb	Cg1g022880	-63kb	Cg1g022890	-54kb	Cg1g022900	-40kb	Cg1g022910	-36kb	Cg1g022920	-29kb	Cg1g022930	-21kb	Cg1g022940	-10kb	Cg1g022950	-6kb	Cg1g022960	12kb	Cg1g022970	13kb	Cg1g022980	52kb	Cg1g022990	67kb	Cg1g023000	69kb
cmp0179	Unknown	Unknown	chr1:22278367	chr1	22278367	22Mb	FaST-LMM	Cg1g022890	99kb	Cg1g022900	-86kb	Cg1g022910	-81kb	Cg1g022920	-75kb	Cg1g022930	-67kb	Cg1g022940	-56kb	Cg1g022950	-52kb	Cg1g022960	-32kb	Cg1g022970	-31kb	Cg1g022980	6kb	Cg1g022990	22kb	Cg1g023000	24kb	Cg1g023010	69kb	Cg1g023020	76kb	Cg1g023030	87kb
cmp0743	Unknown	Unknown	chr1:22356084	chr1	22356084	22Mb	EMMAX	Cg1g022980	-70kb	Cg1g022990	-54kb	Cg1g023000	-50kb	Cg1g023010	-6kb	Cg1g023020	0kb	Cg1g023030	9kb	Cg1g023040	34kb	Cg1g023050	47kb	Cg1g023060	57kb
cmp0067	Unknown	Unknown	chr1:22356572	chr1	22356572	22Mb	EMMAX	Cg1g022980	-71kb	Cg1g022990	-54kb	Cg1g023000	-51kb	Cg1g023010	-6kb	Cg1g023020	-1kb	Cg1g023030	8kb	Cg1g023040	33kb	Cg1g023050	47kb	Cg1g023060	57kb
cmp0902	Limocitrin O-hexoside	Flavonoid	chr1:22377626	chr1	22377626	22Mb	both	Cg1g022980	-92kb	Cg1g022990	-75kb	Cg1g023000	-72kb	Cg1g023010	-27kb	Cg1g023020	-22kb	Cg1g023030	-11kb	Cg1g023040	12kb	Cg1g023050	26kb	Cg1g023060	36kb
cmp0962	Hesperetin 5-O-glucoside	Flavonoid	chr1:22388623	chr1	22388623	22Mb	EMMAX	Cg1g022990	-86kb	Cg1g023000	-83kb	Cg1g023010	-38kb	Cg1g023020	-33kb	Cg1g023030	-22kb	Cg1g023040	1kb	Cg1g023050	15kb	Cg1g023060	25kb
cmp0972	Quercetin 5-O-hexoside	Flavonoid	chr1:22388623	chr1	22388623	22Mb	EMMAX	Cg1g022990	-86kb	Cg1g023000	-83kb	Cg1g023010	-38kb	Cg1g023020	-33kb	Cg1g023030	-22kb	Cg1g023040	1kb	Cg1g023050	15kb	Cg1g023060	25kb
cmp0116	Unknown	Unknown	chr1:22407663	chr1	22407663	22Mb	EMMAX	Cg1g023010	-57kb	Cg1g023020	-52kb	Cg1g023030	-41kb	Cg1g023040	-15kb	Cg1g023050	-2kb	Cg1g023060	6kb
cmp0617	Unknown	Unknown	chr1:22407663	chr1	22407663	22Mb	both	Cg1g023010	-57kb	Cg1g023020	-52kb	Cg1g023030	-41kb	Cg1g023040	-15kb	Cg1g023050	-2kb	Cg1g023060	6kb
cmp0618	Unknown	Unknown	chr1:22407663	chr1	22407663	22Mb	both	Cg1g023010	-57kb	Cg1g023020	-52kb	Cg1g023030	-41kb	Cg1g023040	-15kb	Cg1g023050	-2kb	Cg1g023060	6kb
cmp0270	Unknown	Unknown	chr1:22429231	chr1	22429231	22Mb	EMMAX	Cg1g023010	-79kb	Cg1g023020	-73kb	Cg1g023030	-63kb	Cg1g023040	-37kb	Cg1g023050	-24kb	Cg1g023060	-15kb	Cg1g023070	94kb
cmp0171	Unknown	Unknown	chr1:22429575	chr1	22429575	22Mb	both	Cg1g023010	-79kb	Cg1g023020	-74kb	Cg1g023030	-63kb	Cg1g023040	-37kb	Cg1g023050	-24kb	Cg1g023060	-15kb	Cg1g023070	94kb
cmp0584	Unknown	Unknown	chr1:22429575	chr1	22429575	22Mb	both	Cg1g023010	-79kb	Cg1g023020	-74kb	Cg1g023030	-63kb	Cg1g023040	-37kb	Cg1g023050	-24kb	Cg1g023060	-15kb	Cg1g023070	94kb
cmp0336	Unknown	Unknown	chr1:22495406	chr1	22495406	22Mb	EMMAX	Cg1g023050	-90kb	Cg1g023060	25kb	Cg1g023070	28kb	Cg1g023080	57kb	Cg1g023090	66kb	Cg1g023100	71kb	Cg1g023110	89kb	Cg1g023120	92kb
cmp0658	Unknown	Unknown	chr1:22496619	chr1	22496619	22Mb	EMMAX	Cg1g023050	-91kb	Cg1g023060	23kb	Cg1g023070	26kb	Cg1g023080	55kb	Cg1g023090	65kb	Cg1g023100	70kb	Cg1g023110	88kb	Cg1g023120	90kb
cmp0836	N-Sinapoylagmatine	Polyamine	chr1:22497141	chr1	22497141	22Mb	both	Cg1g023050	-91kb	Cg1g023060	23kb	Cg1g023070	26kb	Cg1g023080	55kb	Cg1g023090	64kb	Cg1g023100	69kb	Cg1g023110	87kb	Cg1g023120	90kb
cmp0902	Limocitrin O-hexoside	Flavonoid	chr1:22519294	chr1	22519294	22Mb	EMMAX	Cg1g023060	-1kb	Cg1g023070	4kb	Cg1g023080	33kb	Cg1g023090	42kb	Cg1g023100	47kb	Cg1g023110	65kb	Cg1g023120	68kb	Cg1g023130	84kb
cmp0658	Unknown	Unknown	chr1:22521635	chr1	22521635	22Mb	EMMAX	Cg1g023060	1kb	Cg1g023070	1kb	Cg1g023080	30kb	Cg1g023090	40kb	Cg1g023100	45kb	Cg1g023110	63kb	Cg1g023120	65kb	Cg1g023130	82kb
cmp0558	Unknown	Unknown	chr1:22527113	chr1	22527113	22Mb	both	Cg1g023060	6kb	Cg1g023070	0kb	Cg1g023080	25kb	Cg1g023090	34kb	Cg1g023100	39kb	Cg1g023110	57kb	Cg1g023120	60kb	Cg1g023130	76kb	Cg1g023140	98kb
cmp0969	Tricetin O-hexoside	Flavonoid	chr1:22543471	chr1	22543471	22Mb	EMMAX	Cg1g023060	22kb	Cg1g023070	-16kb	Cg1g023080	8kb	Cg1g023090	18kb	Cg1g023100	23kb	Cg1g023110	41kb	Cg1g023120	44kb	Cg1g023130	60kb	Cg1g023140	82kb
cmp0882	beta-Homoisoleucine	Amino acid	chr1:22584221	chr1	22584221	22Mb	FaST-LMM	Cg1g023060	63kb	Cg1g023070	-57kb	Cg1g023080	-21kb	Cg1g023090	-19kb	Cg1g023100	-14kb	Cg1g023110	0kb	Cg1g023120	3kb	Cg1g023130	19kb	Cg1g023140	41kb	Cg1g023150	72kb	Cg1g023160	77kb	Cg1g023170	85kb	Cg1g023180	90kb
cmp0061	Unknown	Unknown	chr1:22595731	chr1	22595731	22Mb	both	Cg1g023060	75kb	Cg1g023070	-69kb	Cg1g023080	-32kb	Cg1g023090	-31kb	Cg1g023100	-26kb	Cg1g023110	-8kb	Cg1g023120	-6kb	Cg1g023130	8kb	Cg1g023140	30kb	Cg1g023150	61kb	Cg1g023160	66kb	Cg1g023170	74kb	Cg1g023180	78kb	Cg1g023190	90kb	Cg1g023200	93kb	Cg1g023210	93kb
cmp0282	Unknown	Unknown	chr1:22632270	chr1	22632270	22Mb	EMMAX	Cg1g023080	-69kb	Cg1g023090	-67kb	Cg1g023100	-62kb	Cg1g023110	-45kb	Cg1g023120	-42kb	Cg1g023130	-15kb	Cg1g023140	-5kb	Cg1g023150	24kb	Cg1g023160	29kb	Cg1g023170	37kb	Cg1g023180	42kb	Cg1g023190	53kb	Cg1g023200	57kb	Cg1g023210	57kb	Cg1g023220	84kb
cmp0265	Unknown	Unknown	chr1:22661205	chr1	22661205	22Mb	both	Cg1g023080	98kb	Cg1g023090	-96kb	Cg1g023100	-91kb	Cg1g023110	-74kb	Cg1g023120	-71kb	Cg1g023130	-44kb	Cg1g023140	-34kb	Cg1g023150	2kb	Cg1g023160	0kb	Cg1g023170	8kb	Cg1g023180	13kb	Cg1g023190	24kb	Cg1g023200	28kb	Cg1g023210	28kb	Cg1g023220	55kb	Cg1g023230	81kb	Cg1g023240	89kb	Cg1g023250	89kb	Cg1g023260	95kb
cmp0284	Unknown	Unknown	chr1:22661205	chr1	22661205	22Mb	both	Cg1g023080	98kb	Cg1g023090	-96kb	Cg1g023100	-91kb	Cg1g023110	-74kb	Cg1g023120	-71kb	Cg1g023130	-44kb	Cg1g023140	-34kb	Cg1g023150	2kb	Cg1g023160	0kb	Cg1g023170	8kb	Cg1g023180	13kb	Cg1g023190	24kb	Cg1g023200	28kb	Cg1g023210	28kb	Cg1g023220	55kb	Cg1g023230	81kb	Cg1g023240	89kb	Cg1g023250	89kb	Cg1g023260	95kb
cmp0558	Unknown	Unknown	chr1:22663458	chr1	22663458	22Mb	EMMAX	Cg1g023090	98kb	Cg1g023100	-93kb	Cg1g023110	-76kb	Cg1g023120	-73kb	Cg1g023130	-47kb	Cg1g023140	-36kb	Cg1g023150	0kb	Cg1g023160	-1kb	Cg1g023170	6kb	Cg1g023180	10kb	Cg1g023190	22kb	Cg1g023200	25kb	Cg1g023210	26kb	Cg1g023220	53kb	Cg1g023230	78kb	Cg1g023240	87kb	Cg1g023250	87kb	Cg1g023260	93kb
cmp0902	Limocitrin O-hexoside	Flavonoid	chr1:22663458	chr1	22663458	22Mb	both	Cg1g023090	98kb	Cg1g023100	-93kb	Cg1g023110	-76kb	Cg1g023120	-73kb	Cg1g023130	-47kb	Cg1g023140	-36kb	Cg1g023150	0kb	Cg1g023160	-1kb	Cg1g023170	6kb	Cg1g023180	10kb	Cg1g023190	22kb	Cg1g023200	25kb	Cg1g023210	26kb	Cg1g023220	53kb	Cg1g023230	78kb	Cg1g023240	87kb	Cg1g023250	87kb	Cg1g023260	93kb
cmn0018	Aconitic acid	Polyphenol	chr1:22675056	chr1	22675056	22Mb	FaST-LMM	Cg1g023110	-87kb	Cg1g023120	-85kb	Cg1g023130	-58kb	Cg1g023140	-47kb	Cg1g023150	-11kb	Cg1g023160	-8kb	Cg1g023170	-2kb	Cg1g023180	0kb	Cg1g023190	10kb	Cg1g023200	14kb	Cg1g023210	14kb	Cg1g023220	42kb	Cg1g023230	67kb	Cg1g023240	75kb	Cg1g023250	76kb	Cg1g023260	82kb	Cg1g023270	93kb	Cg1g023280	95kb
cmp0331	Phellopterin	Coumarin	chr1:22734104	chr1	22734104	22Mb	both	Cg1g023150	-70kb	Cg1g023160	-67kb	Cg1g023170	-61kb	Cg1g023180	-56kb	Cg1g023190	-44kb	Cg1g023200	-44kb	Cg1g023210	-42kb	Cg1g023220	-16kb	Cg1g023230	8kb	Cg1g023240	16kb	Cg1g023250	17kb	Cg1g023260	23kb	Cg1g023270	34kb	Cg1g023280	35kb	Cg1g023290	44kb	Cg1g023300	49kb	Cg1g023310	54kb	Cg1g023320	71kb	Cg1g023330	96kb
cmp0129	Unknown	Unknown	chr1:22770231	chr1	22770231	22Mb	both	Cg1g023170	97kb	Cg1g023180	-92kb	Cg1g023190	-80kb	Cg1g023200	-80kb	Cg1g023210	-78kb	Cg1g023220	-52kb	Cg1g023230	-19kb	Cg1g023240	-19kb	Cg1g023250	-18kb	Cg1g023260	-11kb	Cg1g023270	-1kb	Cg1g023280	0kb	Cg1g023290	7kb	Cg1g023300	13kb	Cg1g023310	18kb	Cg1g023320	35kb	Cg1g023330	60kb	Cg1g023340	66kb	Cg1g023350	72kb	Cg1g023360	79kb	Cg1g023370	87kb
cmp0836	N-Sinapoylagmatine	Polyamine	chr1:23057764	chr1	23057764	23Mb	EMMAX
cmp0415	Unknown	Unknown	chr1:23309929	chr1	23309929	23Mb	both	Cg1g023450	-90kb	Cg1g023460	-74kb	Cg1g023470	-73kb	Cg1g023480	1kb	Cg1g023490	6kb	Cg1g023500	49kb
cmp0859	Unknown	Unknown	chr1:23325870	chr1	23325870	23Mb	both	Cg1g023460	-90kb	Cg1g023470	-89kb	Cg1g023480	-10kb	Cg1g023490	-1kb	Cg1g023500	33kb
cmp0879	Alanine	Amino acid	chr1:23331195	chr1	23331195	23Mb	EMMAX	Cg1g023460	-95kb	Cg1g023470	-94kb	Cg1g023480	-15kb	Cg1g023490	-7kb	Cg1g023500	28kb
cmp0903	LPC(1-acyl 16:1)	Lipid	chr1:23541786	chr1	23541786	23Mb	EMMAX	Cg1g023510	-56kb	Cg1g023520	-33kb
cmp0939	L-Serine	Amino acid	chr1:23676480	chr1	23676480	23Mb	EMMAX	Cg1g023530	71kb
cmp0902	Limocitrin O-hexoside	Flavonoid	chr1:23716209	chr1	23716209	23Mb	both	Cg1g023530	31kb	Cg1g023540	94kb
cmp0078	Unknown	Unknown	chr1:23880962	chr1	23880962	23Mb	both	Cg1g023540	-61kb	Cg1g023550	33kb
cmp0085	Unknown	Unknown	chr1:23880962	chr1	23880962	23Mb	both	Cg1g023540	-61kb	Cg1g023550	33kb
cmp0378	L-Tyramine	Amino acid	chr1:24321665	chr1	24321665	24Mb	FaST-LMM	Cg1g023600	-9kb	Cg1g023610	56kb	Cg1g023620	67kb
cmp0385	Unknown	Unknown	chr1:24321665	chr1	24321665	24Mb	FaST-LMM	Cg1g023600	-9kb	Cg1g023610	56kb	Cg1g023620	67kb
cmp0930	Tryptamine	Amino acid	chr1:24321665	chr1	24321665	24Mb	FaST-LMM	Cg1g023600	-9kb	Cg1g023610	56kb	Cg1g023620	67kb
cmp0879	Alanine	Amino acid	chr1:24345036	chr1	24345036	24Mb	both	Cg1g023600	-32kb	Cg1g023610	32kb	Cg1g023620	43kb	Cg1g023630	89kb
cmp0994	Caffeoyl shikimic acid	Polyphenol	chr1:24414468	chr1	24414468	24Mb	FaST-LMM	Cg1g023610	-36kb	Cg1g023620	-22kb	Cg1g023630	20kb	Cg1g023640	50kb	Cg1g023650	53kb	Cg1g023660	89kb	Cg1g023670	90kb	Cg1g023680	99kb
cmn0626	Kaempferol 3-O-β-rutinoside	Flavonoid	chr1:24431123	chr1	24431123	24Mb	both	Cg1g023610	-52kb	Cg1g023620	-39kb	Cg1g023630	3kb	Cg1g023640	33kb	Cg1g023650	37kb	Cg1g023660	72kb	Cg1g023670	73kb	Cg1g023680	83kb	Cg1g023690	84kb
cmp0867	C-hexosyl-tricetin O-pentoside	Flavonoid	chr1:24431123	chr1	24431123	24Mb	FaST-LMM	Cg1g023610	-52kb	Cg1g023620	-39kb	Cg1g023630	3kb	Cg1g023640	33kb	Cg1g023650	37kb	Cg1g023660	72kb	Cg1g023670	73kb	Cg1g023680	83kb	Cg1g023690	84kb
cmp0908	Luteolin O-rahmnosyl-O-rutinoside	Flavonoid	chr1:24431123	chr1	24431123	24Mb	both	Cg1g023610	-52kb	Cg1g023620	-39kb	Cg1g023630	3kb	Cg1g023640	33kb	Cg1g023650	37kb	Cg1g023660	72kb	Cg1g023670	73kb	Cg1g023680	83kb	Cg1g023690	84kb
cmp0966	Kaempferol 3-O-glucoside-2‘-O-rhamnoside	Flavonoid	chr1:24431123	chr1	24431123	24Mb	both	Cg1g023610	-52kb	Cg1g023620	-39kb	Cg1g023630	3kb	Cg1g023640	33kb	Cg1g023650	37kb	Cg1g023660	72kb	Cg1g023670	73kb	Cg1g023680	83kb	Cg1g023690	84kb
cmp0895	Feruloyl putrescine O-hexoside	Polyamine	chr1:24440215	chr1	24440215	24Mb	EMMAX	Cg1g023610	-61kb	Cg1g023620	-48kb	Cg1g023630	0kb	Cg1g023640	24kb	Cg1g023650	27kb	Cg1g023660	63kb	Cg1g023670	64kb	Cg1g023680	74kb	Cg1g023690	75kb
cmp0901	Limocitrin O-hexoside	Flavonoid	chr1:24514777	chr1	24514777	24Mb	FaST-LMM	Cg1g023630	-75kb	Cg1g023640	-49kb	Cg1g023650	-12kb	Cg1g023660	-10kb	Cg1g023670	-7kb	Cg1g023680	0kb	Cg1g023690	0kb	Cg1g023700	33kb	Cg1g023710	54kb	Cg1g023720	81kb	Cg1g023730	95kb
cmp0129	Unknown	Unknown	chr1:24673359	chr1	24673359	24Mb	both	Cg1g023720	-64kb	Cg1g023730	-62kb	Cg1g023740	-14kb	Cg1g023750	-7kb	Cg1g023760	-5kb	Cg1g023770	0kb	Cg1g023780	10kb	Cg1g023790	28kb	Cg1g023800	28kb	Cg1g023810	34kb	Cg1g023820	88kb
cmn0156	GA7	Phytohormone	chr1:24738636	chr1	24738636	24Mb	both	Cg1g023740	-80kb	Cg1g023750	-72kb	Cg1g023760	-70kb	Cg1g023770	-64kb	Cg1g023780	-54kb	Cg1g023790	-36kb	Cg1g023800	-36kb	Cg1g023810	-29kb	Cg1g023820	22kb	Cg1g023830	65kb
cmp0282	Unknown	Unknown	chr1:25012929	chr1	25012929	25Mb	both	Cg1g023870	-41kb	Cg1g023880	-9kb	Cg1g023890	-1kb	Cg1g023900	5kb	Cg1g023910	10kb	Cg1g023920	53kb	Cg1g023930	53kb	Cg1g023940	74kb	Cg1g023950	76kb	Cg1g023960	83kb
cmp0618	Unknown	Unknown	chr1:25014885	chr1	25014885	25Mb	EMMAX	Cg1g023870	-43kb	Cg1g023880	-11kb	Cg1g023890	-3kb	Cg1g023900	3kb	Cg1g023910	8kb	Cg1g023920	51kb	Cg1g023930	52kb	Cg1g023940	72kb	Cg1g023950	74kb	Cg1g023960	81kb
cmp0573	Kaempferol-3-O-rhamnosylhexoside-7-O-rhamnoside	Flavonoid	chr1:25017161	chr1	25017161	25Mb	both	Cg1g023870	-46kb	Cg1g023880	-13kb	Cg1g023890	-5kb	Cg1g023900	1kb	Cg1g023910	5kb	Cg1g023920	48kb	Cg1g023930	49kb	Cg1g023940	70kb	Cg1g023950	71kb	Cg1g023960	79kb
cmp0867	C-hexosyl-tricetin O-pentoside	Flavonoid	chr1:25017161	chr1	25017161	25Mb	EMMAX	Cg1g023870	-46kb	Cg1g023880	-13kb	Cg1g023890	-5kb	Cg1g023900	1kb	Cg1g023910	5kb	Cg1g023920	48kb	Cg1g023930	49kb	Cg1g023940	70kb	Cg1g023950	71kb	Cg1g023960	79kb
cmp0021	Unknown	Unknown	chr1:25029057	chr1	25029057	25Mb	FaST-LMM	Cg1g023870	-58kb	Cg1g023880	-25kb	Cg1g023890	-17kb	Cg1g023900	-10kb	Cg1g023910	-2kb	Cg1g023920	37kb	Cg1g023930	37kb	Cg1g023940	58kb	Cg1g023950	60kb	Cg1g023960	67kb
cmp0386	Unknown	Unknown	chr1:25029057	chr1	25029057	25Mb	FaST-LMM	Cg1g023870	-58kb	Cg1g023880	-25kb	Cg1g023890	-17kb	Cg1g023900	-10kb	Cg1g023910	-2kb	Cg1g023920	37kb	Cg1g023930	37kb	Cg1g023940	58kb	Cg1g023950	60kb	Cg1g023960	67kb
cmp0922	Phenylalanine	Amino acid	chr1:25029057	chr1	25029057	25Mb	FaST-LMM	Cg1g023870	-58kb	Cg1g023880	-25kb	Cg1g023890	-17kb	Cg1g023900	-10kb	Cg1g023910	-2kb	Cg1g023920	37kb	Cg1g023930	37kb	Cg1g023940	58kb	Cg1g023950	60kb	Cg1g023960	67kb
cmp0997	Benzamidine	Polyphenol	chr1:25029057	chr1	25029057	25Mb	FaST-LMM	Cg1g023870	-58kb	Cg1g023880	-25kb	Cg1g023890	-17kb	Cg1g023900	-10kb	Cg1g023910	-2kb	Cg1g023920	37kb	Cg1g023930	37kb	Cg1g023940	58kb	Cg1g023950	60kb	Cg1g023960	67kb
cmp0386	Unknown	Unknown	chr1:25031051	chr1	25031051	25Mb	EMMAX	Cg1g023870	-59kb	Cg1g023880	-27kb	Cg1g023890	-19kb	Cg1g023900	-12kb	Cg1g023910	-4kb	Cg1g023920	35kb	Cg1g023930	35kb	Cg1g023940	56kb	Cg1g023950	58kb	Cg1g023960	65kb
cmp0997	Benzamidine	Polyphenol	chr1:25031051	chr1	25031051	25Mb	EMMAX	Cg1g023870	-59kb	Cg1g023880	-27kb	Cg1g023890	-19kb	Cg1g023900	-12kb	Cg1g023910	-4kb	Cg1g023920	35kb	Cg1g023930	35kb	Cg1g023940	56kb	Cg1g023950	58kb	Cg1g023960	65kb
cmp0497	Delphinidin-3-glucoside	Anthocyanin	chr1:25036858	chr1	25036858	25Mb	EMMAX	Cg1g023870	-65kb	Cg1g023880	-33kb	Cg1g023890	-25kb	Cg1g023900	-18kb	Cg1g023910	-10kb	Cg1g023920	29kb	Cg1g023930	30kb	Cg1g023940	50kb	Cg1g023950	52kb	Cg1g023960	59kb
cmp0085	Unknown	Unknown	chr1:25094479	chr1	25094479	25Mb	both	Cg1g023880	-91kb	Cg1g023890	-83kb	Cg1g023900	-76kb	Cg1g023910	-67kb	Cg1g023920	-28kb	Cg1g023930	-15kb	Cg1g023940	-5kb	Cg1g023950	1kb	Cg1g023960	1kb	Cg1g023970	84kb	Cg1g023980	93kb
cmp0415	Unknown	Unknown	chr1:25106063	chr1	25106063	25Mb	both	Cg1g023890	-94kb	Cg1g023900	-87kb	Cg1g023910	-79kb	Cg1g023920	-39kb	Cg1g023930	-27kb	Cg1g023940	-16kb	Cg1g023950	-10kb	Cg1g023960	-9kb	Cg1g023970	72kb	Cg1g023980	82kb	Cg1g023990	95kb
cmp0378	L-Tyramine	Amino acid	chr1:25204396	chr1	25204396	25Mb	EMMAX	Cg1g023970	-25kb	Cg1g023980	-14kb	Cg1g023990	-3kb	Cg1g024000	76kb	Cg1g024010	78kb	Cg1g024020	82kb	Cg1g024030	87kb
cmp0385	Unknown	Unknown	chr1:25204396	chr1	25204396	25Mb	EMMAX	Cg1g023970	-25kb	Cg1g023980	-14kb	Cg1g023990	-3kb	Cg1g024000	76kb	Cg1g024010	78kb	Cg1g024020	82kb	Cg1g024030	87kb
cmp0930	Tryptamine	Amino acid	chr1:25204396	chr1	25204396	25Mb	EMMAX	Cg1g023970	-25kb	Cg1g023980	-14kb	Cg1g023990	-3kb	Cg1g024000	76kb	Cg1g024010	78kb	Cg1g024020	82kb	Cg1g024030	87kb
cmp0720	Unknown	Unknown	chr1:25205281	chr1	25205281	25Mb	EMMAX	Cg1g023970	-26kb	Cg1g023980	-15kb	Cg1g023990	-3kb	Cg1g024000	75kb	Cg1g024010	77kb	Cg1g024020	81kb	Cg1g024030	87kb
cmp0840	Cocamidopropyl betaine	Others	chr1:25205281	chr1	25205281	25Mb	EMMAX	Cg1g023970	-26kb	Cg1g023980	-15kb	Cg1g023990	-3kb	Cg1g024000	75kb	Cg1g024010	77kb	Cg1g024020	81kb	Cg1g024030	87kb
cmp0962	Hesperetin 5-O-glucoside	Flavonoid	chr1:25256905	chr1	25256905	25Mb	both	Cg1g023970	-77kb	Cg1g023980	-67kb	Cg1g023990	-55kb	Cg1g024000	24kb	Cg1g024010	25kb	Cg1g024020	29kb	Cg1g024030	35kb	Cg1g024040	93kb
cmp0972	Quercetin 5-O-hexoside	Flavonoid	chr1:25256905	chr1	25256905	25Mb	both	Cg1g023970	-77kb	Cg1g023980	-67kb	Cg1g023990	-55kb	Cg1g024000	24kb	Cg1g024010	25kb	Cg1g024020	29kb	Cg1g024030	35kb	Cg1g024040	93kb
cmp0023	Unknown	Unknown	chr1:25261200	chr1	25261200	25Mb	both	Cg1g023970	-82kb	Cg1g023980	-71kb	Cg1g023990	-59kb	Cg1g024000	20kb	Cg1g024010	21kb	Cg1g024020	25kb	Cg1g024030	31kb	Cg1g024040	89kb
cmp0195	Unknown	Unknown	chr1:25312976	chr1	25312976	25Mb	EMMAX	Cg1g024000	-30kb	Cg1g024010	-28kb	Cg1g024020	-21kb	Cg1g024030	-12kb	Cg1g024040	37kb	Cg1g024050	60kb	Cg1g024060	67kb	Cg1g024070	87kb
cmp0234	Unknown	Unknown	chr1:25312976	chr1	25312976	25Mb	both	Cg1g024000	-30kb	Cg1g024010	-28kb	Cg1g024020	-21kb	Cg1g024030	-12kb	Cg1g024040	37kb	Cg1g024050	60kb	Cg1g024060	67kb	Cg1g024070	87kb
cmp0848	Unknown	Unknown	chr1:25336487	chr1	25336487	25Mb	both	Cg1g024000	-54kb	Cg1g024010	-51kb	Cg1g024020	-44kb	Cg1g024030	-36kb	Cg1g024040	13kb	Cg1g024050	36kb	Cg1g024060	44kb	Cg1g024070	64kb	Cg1g024080	98kb
cmp0228	Unknown	Unknown	chr1:25370430	chr1	25370430	25Mb	EMMAX	Cg1g024000	-87kb	Cg1g024010	-85kb	Cg1g024020	-78kb	Cg1g024030	-70kb	Cg1g024040	-19kb	Cg1g024050	2kb	Cg1g024060	10kb	Cg1g024070	30kb	Cg1g024080	64kb	Cg1g024090	89kb	Cg1g024100	92kb
cmp0656	Unknown	Unknown	chr1:25411394	chr1	25411394	25Mb	both	Cg1g024040	-60kb	Cg1g024050	-37kb	Cg1g024060	-26kb	Cg1g024070	-10kb	Cg1g024080	23kb	Cg1g024090	48kb	Cg1g024100	51kb	Cg1g024110	59kb	Cg1g024120	66kb	Cg1g024130	93kb
cmp0194	Unknown	Unknown	chr1:25425054	chr1	25425054	25Mb	EMMAX	Cg1g024040	-74kb	Cg1g024050	-51kb	Cg1g024060	-40kb	Cg1g024070	-24kb	Cg1g024080	9kb	Cg1g024090	34kb	Cg1g024100	38kb	Cg1g024110	46kb	Cg1g024120	53kb	Cg1g024130	80kb	Cg1g024140	97kb
cmp0538	Unknown	Unknown	chr1:25425054	chr1	25425054	25Mb	EMMAX	Cg1g024040	-74kb	Cg1g024050	-51kb	Cg1g024060	-40kb	Cg1g024070	-24kb	Cg1g024080	9kb	Cg1g024090	34kb	Cg1g024100	38kb	Cg1g024110	46kb	Cg1g024120	53kb	Cg1g024130	80kb	Cg1g024140	97kb
cmp0084	Unknown	Unknown	chr1:25435011	chr1	25435011	25Mb	EMMAX	Cg1g024040	-84kb	Cg1g024050	-61kb	Cg1g024060	-50kb	Cg1g024070	-34kb	Cg1g024080	0kb	Cg1g024090	24kb	Cg1g024100	28kb	Cg1g024110	36kb	Cg1g024120	43kb	Cg1g024130	70kb	Cg1g024140	87kb	Cg1g024150	94kb
cmp0870	Unknown	Unknown	chr1:25453920	chr1	25453920	25Mb	both	Cg1g024050	-80kb	Cg1g024060	-69kb	Cg1g024070	-53kb	Cg1g024080	-18kb	Cg1g024090	5kb	Cg1g024100	9kb	Cg1g024110	17kb	Cg1g024120	24kb	Cg1g024130	51kb	Cg1g024140	68kb	Cg1g024150	75kb	Cg1g024160	93kb
cmp0441	Scutellarein 5,6,7,4'-tetramethyl ether	Flavonoid	chr1:25503637	chr1	25503637	25Mb	EMMAX	Cg1g024080	-67kb	Cg1g024090	-43kb	Cg1g024100	-32kb	Cg1g024110	-30kb	Cg1g024120	-12kb	Cg1g024130	1kb	Cg1g024140	19kb	Cg1g024150	25kb	Cg1g024160	43kb	Cg1g024170	72kb	Cg1g024180	73kb	Cg1g024190	99kb
cmp0451	Unknown	Unknown	chr1:25503637	chr1	25503637	25Mb	EMMAX	Cg1g024080	-67kb	Cg1g024090	-43kb	Cg1g024100	-32kb	Cg1g024110	-30kb	Cg1g024120	-12kb	Cg1g024130	1kb	Cg1g024140	19kb	Cg1g024150	25kb	Cg1g024160	43kb	Cg1g024170	72kb	Cg1g024180	73kb	Cg1g024190	99kb
cmp0184	Unknown	Unknown	chr1:25508222	chr1	25508222	25Mb	both	Cg1g024080	-72kb	Cg1g024090	-48kb	Cg1g024100	-37kb	Cg1g024110	-35kb	Cg1g024120	-16kb	Cg1g024130	-2kb	Cg1g024140	14kb	Cg1g024150	20kb	Cg1g024160	39kb	Cg1g024170	67kb	Cg1g024180	68kb	Cg1g024190	94kb
cmp0190	Unknown	Unknown	chr1:25508222	chr1	25508222	25Mb	both	Cg1g024080	-72kb	Cg1g024090	-48kb	Cg1g024100	-37kb	Cg1g024110	-35kb	Cg1g024120	-16kb	Cg1g024130	-2kb	Cg1g024140	14kb	Cg1g024150	20kb	Cg1g024160	39kb	Cg1g024170	67kb	Cg1g024180	68kb	Cg1g024190	94kb
cmp0202	Unknown	Unknown	chr1:25508222	chr1	25508222	25Mb	EMMAX	Cg1g024080	-72kb	Cg1g024090	-48kb	Cg1g024100	-37kb	Cg1g024110	-35kb	Cg1g024120	-16kb	Cg1g024130	-2kb	Cg1g024140	14kb	Cg1g024150	20kb	Cg1g024160	39kb	Cg1g024170	67kb	Cg1g024180	68kb	Cg1g024190	94kb
cmp0725	Unknown	Unknown	chr1:25641596	chr1	25641596	25Mb	FaST-LMM	Cg1g024160	-93kb	Cg1g024170	-65kb	Cg1g024180	-64kb	Cg1g024190	-38kb	Cg1g024200	-31kb	Cg1g024210	-16kb	Cg1g024220	10kb	Cg1g024230	19kb	Cg1g024240	67kb	Cg1g024250	74kb	Cg1g024260	82kb
cmp0556	Tricin O-rhamnosyl-O-hexoside	Flavonoid	chr1:25757408	chr1	25757408	25Mb	EMMAX	Cg1g024230	-95kb	Cg1g024240	-44kb	Cg1g024250	-32kb	Cg1g024260	-32kb	Cg1g024270	-11kb	Cg1g024280	-9kb	Cg1g024290	1kb	Cg1g024300	20kb	Cg1g024310	21kb	Cg1g024320	31kb	Cg1g024330	51kb	Cg1g024340	85kb
cmp0007	Unknown	Unknown	chr1:25805644	chr1	25805644	25Mb	EMMAX	Cg1g024240	-92kb	Cg1g024250	-81kb	Cg1g024260	-80kb	Cg1g024270	-59kb	Cg1g024280	-57kb	Cg1g024290	-43kb	Cg1g024300	-26kb	Cg1g024310	-21kb	Cg1g024320	-7kb	Cg1g024330	3kb	Cg1g024340	36kb	Cg1g024350	70kb	Cg1g024360	71kb	Cg1g024370	92kb
cmp0374	Unknown	Unknown	chr1:25833526	chr1	25833526	25Mb	EMMAX	Cg1g024270	-87kb	Cg1g024280	-85kb	Cg1g024290	-71kb	Cg1g024300	-54kb	Cg1g024310	-49kb	Cg1g024320	-35kb	Cg1g024330	-12kb	Cg1g024340	8kb	Cg1g024350	42kb	Cg1g024360	43kb	Cg1g024370	64kb
cmp0593	Unknown	Unknown	chr1:25860310	chr1	25860310	25Mb	both	Cg1g024290	97kb	Cg1g024300	-81kb	Cg1g024310	-76kb	Cg1g024320	-62kb	Cg1g024330	-39kb	Cg1g024340	-12kb	Cg1g024350	15kb	Cg1g024360	16kb	Cg1g024370	37kb
cmp0331	Phellopterin	Coumarin	chr1:26065343	chr1	26065343	26Mb	both	Cg1g024380	-82kb	Cg1g024390	-82kb	Cg1g024400	-78kb	Cg1g024410	-68kb	Cg1g024420	-37kb	Cg1g024430	-28kb	Cg1g024440	-6kb	Cg1g024450	17kb	Cg1g024460	39kb	Cg1g024470	62kb	Cg1g024480	69kb	Cg1g024490	74kb
cmp0332	Unknown	Unknown	chr1:26065343	chr1	26065343	26Mb	both	Cg1g024380	-82kb	Cg1g024390	-82kb	Cg1g024400	-78kb	Cg1g024410	-68kb	Cg1g024420	-37kb	Cg1g024430	-28kb	Cg1g024440	-6kb	Cg1g024450	17kb	Cg1g024460	39kb	Cg1g024470	62kb	Cg1g024480	69kb	Cg1g024490	74kb
cmp0558	Unknown	Unknown	chr1:26162315	chr1	26162315	26Mb	both	Cg1g024450	-76kb	Cg1g024460	-48kb	Cg1g024470	-28kb	Cg1g024480	-22kb	Cg1g024490	-12kb	Cg1g024500	4kb	Cg1g024510	20kb	Cg1g024520	33kb	Cg1g024530	60kb	Cg1g024540	79kb	Cg1g024550	95kb	Cg1g024560	97kb
cmp0559	Tricin 5-O-hexosyl-O-hexoside	Flavonoid	chr1:26162315	chr1	26162315	26Mb	both	Cg1g024450	-76kb	Cg1g024460	-48kb	Cg1g024470	-28kb	Cg1g024480	-22kb	Cg1g024490	-12kb	Cg1g024500	4kb	Cg1g024510	20kb	Cg1g024520	33kb	Cg1g024530	60kb	Cg1g024540	79kb	Cg1g024550	95kb	Cg1g024560	97kb
cmp0902	Limocitrin O-hexoside	Flavonoid	chr1:26162315	chr1	26162315	26Mb	EMMAX	Cg1g024450	-76kb	Cg1g024460	-48kb	Cg1g024470	-28kb	Cg1g024480	-22kb	Cg1g024490	-12kb	Cg1g024500	4kb	Cg1g024510	20kb	Cg1g024520	33kb	Cg1g024530	60kb	Cg1g024540	79kb	Cg1g024550	95kb	Cg1g024560	97kb
cmn0626	Kaempferol 3-O-β-rutinoside	Flavonoid	chr1:26202548	chr1	26202548	26Mb	EMMAX	Cg1g024460	-88kb	Cg1g024470	-69kb	Cg1g024480	-62kb	Cg1g024490	-52kb	Cg1g024500	-30kb	Cg1g024510	-17kb	Cg1g024520	-6kb	Cg1g024530	20kb	Cg1g024540	38kb	Cg1g024550	55kb	Cg1g024560	56kb	Cg1g024570	72kb	Cg1g024580	82kb
cmp0116	Unknown	Unknown	chr1:26202562	chr1	26202562	26Mb	EMMAX	Cg1g024460	-88kb	Cg1g024470	-69kb	Cg1g024480	-62kb	Cg1g024490	-52kb	Cg1g024500	-30kb	Cg1g024510	-17kb	Cg1g024520	-6kb	Cg1g024530	20kb	Cg1g024540	38kb	Cg1g024550	55kb	Cg1g024560	56kb	Cg1g024570	72kb	Cg1g024580	82kb
cmp0548	Delphinidin-3-O-(6''-O-alpha-rhamnopyranosyl-beta-glucopyranoside)	Anthocyanin	chr1:26202562	chr1	26202562	26Mb	EMMAX	Cg1g024460	-88kb	Cg1g024470	-69kb	Cg1g024480	-62kb	Cg1g024490	-52kb	Cg1g024500	-30kb	Cg1g024510	-17kb	Cg1g024520	-6kb	Cg1g024530	20kb	Cg1g024540	38kb	Cg1g024550	55kb	Cg1g024560	56kb	Cg1g024570	72kb	Cg1g024580	82kb
cmp0282	Unknown	Unknown	chr1:26228385	chr1	26228385	26Mb	both	Cg1g024470	94kb	Cg1g024480	-88kb	Cg1g024490	-78kb	Cg1g024500	-56kb	Cg1g024510	-43kb	Cg1g024520	-8kb	Cg1g024530	-5kb	Cg1g024540	13kb	Cg1g024550	29kb	Cg1g024560	31kb	Cg1g024570	46kb	Cg1g024580	56kb
cmp0129	Unknown	Unknown	chr1:26242222	chr1	26242222	26Mb	EMMAX	Cg1g024490	91kb	Cg1g024500	-70kb	Cg1g024510	-57kb	Cg1g024520	-22kb	Cg1g024530	-5kb	Cg1g024540	0kb	Cg1g024550	15kb	Cg1g024560	17kb	Cg1g024570	32kb	Cg1g024580	42kb	Cg1g024590	87kb
cmp0965	Chrysoeriol 7-O-hexoside	Flavonoid	chr1:26268184	chr1	26268184	26Mb	EMMAX	Cg1g024500	96kb	Cg1g024510	-83kb	Cg1g024520	-48kb	Cg1g024530	-31kb	Cg1g024540	-26kb	Cg1g024550	-9kb	Cg1g024560	-3kb	Cg1g024570	6kb	Cg1g024580	17kb	Cg1g024590	61kb	Cg1g024600	79kb	Cg1g024610	80kb	Cg1g024620	99kb
cmp0334	Unknown	Unknown	chr1:26269907	chr1	26269907	26Mb	EMMAX	Cg1g024500	97kb	Cg1g024510	-85kb	Cg1g024520	-50kb	Cg1g024530	-33kb	Cg1g024540	-27kb	Cg1g024550	-11kb	Cg1g024560	-5kb	Cg1g024570	5kb	Cg1g024580	15kb	Cg1g024590	59kb	Cg1g024600	77kb	Cg1g024610	78kb	Cg1g024620	97kb
cmp0067	Unknown	Unknown	chr1:26270956	chr1	26270956	26Mb	EMMAX	Cg1g024500	98kb	Cg1g024510	-86kb	Cg1g024520	-51kb	Cg1g024530	-34kb	Cg1g024540	-28kb	Cg1g024550	-12kb	Cg1g024560	-6kb	Cg1g024570	4kb	Cg1g024580	14kb	Cg1g024590	58kb	Cg1g024600	76kb	Cg1g024610	77kb	Cg1g024620	96kb
cmp0484	Unknown	Unknown	chr1:26270956	chr1	26270956	26Mb	EMMAX	Cg1g024500	98kb	Cg1g024510	-86kb	Cg1g024520	-51kb	Cg1g024530	-34kb	Cg1g024540	-28kb	Cg1g024550	-12kb	Cg1g024560	-6kb	Cg1g024570	4kb	Cg1g024580	14kb	Cg1g024590	58kb	Cg1g024600	76kb	Cg1g024610	77kb	Cg1g024620	96kb
cmp0969	Tricetin O-hexoside	Flavonoid	chr1:26270956	chr1	26270956	26Mb	EMMAX	Cg1g024500	98kb	Cg1g024510	-86kb	Cg1g024520	-51kb	Cg1g024530	-34kb	Cg1g024540	-28kb	Cg1g024550	-12kb	Cg1g024560	-6kb	Cg1g024570	4kb	Cg1g024580	14kb	Cg1g024590	58kb	Cg1g024600	76kb	Cg1g024610	77kb	Cg1g024620	96kb
cmp0743	Unknown	Unknown	chr1:26328105	chr1	26328105	26Mb	both	Cg1g024530	91kb	Cg1g024540	-86kb	Cg1g024550	-69kb	Cg1g024560	-63kb	Cg1g024570	-49kb	Cg1g024580	-17kb	Cg1g024590	1kb	Cg1g024600	19kb	Cg1g024610	20kb	Cg1g024620	39kb	Cg1g024630	43kb	Cg1g024640	99kb
cmp0556	Tricin O-rhamnosyl-O-hexoside	Flavonoid	chr1:26342835	chr1	26342835	26Mb	FaST-LMM	Cg1g024550	-84kb	Cg1g024560	-78kb	Cg1g024570	-64kb	Cg1g024580	-32kb	Cg1g024590	-9kb	Cg1g024600	4kb	Cg1g024610	5kb	Cg1g024620	24kb	Cg1g024630	28kb	Cg1g024640	84kb	Cg1g024650	95kb	Cg1g024660	98kb
cmp0110	Unknown	Unknown	chr1:26376297	chr1	26376297	26Mb	both	Cg1g024570	97kb	Cg1g024580	-66kb	Cg1g024590	-43kb	Cg1g024600	-28kb	Cg1g024610	-26kb	Cg1g024620	-6kb	Cg1g024630	-4kb	Cg1g024640	50kb	Cg1g024650	62kb	Cg1g024660	64kb	Cg1g024670	81kb
cmp0631	Acetylcholine	Vitamin	chr1:26443779	chr1	26443779	26Mb	FaST-LMM	Cg1g024600	-95kb	Cg1g024610	-94kb	Cg1g024620	-73kb	Cg1g024630	-20kb	Cg1g024640	-10kb	Cg1g024650	-5kb	Cg1g024660	-2kb	Cg1g024670	14kb	Cg1g024680	83kb	Cg1g024690	91kb
cmp0025	Nicotinic acid-hexoside	Vitamin	chr1:26477428	chr1	26477428	26Mb	EMMAX	Cg1g024630	53kb	Cg1g024640	-43kb	Cg1g024650	-38kb	Cg1g024660	-36kb	Cg1g024670	-19kb	Cg1g024680	49kb	Cg1g024690	57kb	Cg1g024700	77kb	Cg1g024710	79kb	Cg1g024720	87kb
cmp0356	Hydroxy-bergamottin	Coumarin	chr1:26481213	chr1	26481213	26Mb	EMMAX	Cg1g024630	57kb	Cg1g024640	-47kb	Cg1g024650	-42kb	Cg1g024660	-39kb	Cg1g024670	-22kb	Cg1g024680	46kb	Cg1g024690	54kb	Cg1g024700	73kb	Cg1g024710	75kb	Cg1g024720	84kb	Cg1g024730	99kb
cmp0358	Unknown	Unknown	chr1:26481213	chr1	26481213	26Mb	EMMAX	Cg1g024630	57kb	Cg1g024640	-47kb	Cg1g024650	-42kb	Cg1g024660	-39kb	Cg1g024670	-22kb	Cg1g024680	46kb	Cg1g024690	54kb	Cg1g024700	73kb	Cg1g024710	75kb	Cg1g024720	84kb	Cg1g024730	99kb
cmp0359	Unknown	Unknown	chr1:26481213	chr1	26481213	26Mb	EMMAX	Cg1g024630	57kb	Cg1g024640	-47kb	Cg1g024650	-42kb	Cg1g024660	-39kb	Cg1g024670	-22kb	Cg1g024680	46kb	Cg1g024690	54kb	Cg1g024700	73kb	Cg1g024710	75kb	Cg1g024720	84kb	Cg1g024730	99kb
cmp0417	Unknown	Unknown	chr1:26481213	chr1	26481213	26Mb	EMMAX	Cg1g024630	57kb	Cg1g024640	-47kb	Cg1g024650	-42kb	Cg1g024660	-39kb	Cg1g024670	-22kb	Cg1g024680	46kb	Cg1g024690	54kb	Cg1g024700	73kb	Cg1g024710	75kb	Cg1g024720	84kb	Cg1g024730	99kb
cmp0725	Unknown	Unknown	chr1:26571171	chr1	26571171	26Mb	FaST-LMM	Cg1g024680	-40kb	Cg1g024690	-33kb	Cg1g024700	-14kb	Cg1g024710	-13kb	Cg1g024720	-3kb	Cg1g024730	9kb	Cg1g024740	18kb	Cg1g024750	30kb	Cg1g024760	42kb	Cg1g024770	59kb	Cg1g024780	62kb	Cg1g024790	67kb	Cg1g024800	79kb	Cg1g024810	86kb	Cg1g024820	90kb
cmp0306	Unknown	Unknown	chr1:26576225	chr1	26576225	26Mb	FaST-LMM	Cg1g024680	-45kb	Cg1g024690	-38kb	Cg1g024700	-19kb	Cg1g024710	-18kb	Cg1g024720	-8kb	Cg1g024730	4kb	Cg1g024740	13kb	Cg1g024750	25kb	Cg1g024760	37kb	Cg1g024770	54kb	Cg1g024780	56kb	Cg1g024790	62kb	Cg1g024800	74kb	Cg1g024810	81kb	Cg1g024820	85kb
cmp0265	Unknown	Unknown	chr1:26964759	chr1	26964759	26Mb	FaST-LMM	Cg1g024940	-96kb	Cg1g024950	-84kb	Cg1g024960	-61kb	Cg1g024970	-39kb	Cg1g024980	-36kb	Cg1g024990	-12kb	Cg1g025000	-6kb	Cg1g025010	-3kb	Cg1g025020	0kb	Cg1g025030	5kb	Cg1g025040	6kb	Cg1g025050	37kb	Cg1g025060	41kb	Cg1g025070	51kb	Cg1g025080	59kb	Cg1g025090	62kb	Cg1g025100	73kb	Cg1g025110	95kb	Cg1g025120	97kb
cmp0231	Unknown	Unknown	chr1:27023288	chr1	27023288	27Mb	EMMAX	Cg1g024970	-98kb	Cg1g024980	-95kb	Cg1g024990	-71kb	Cg1g025000	-64kb	Cg1g025010	-62kb	Cg1g025020	-58kb	Cg1g025030	-52kb	Cg1g025040	-46kb	Cg1g025050	-20kb	Cg1g025060	-14kb	Cg1g025070	-7kb	Cg1g025080	1kb	Cg1g025090	3kb	Cg1g025100	15kb	Cg1g025110	36kb	Cg1g025120	39kb	Cg1g025130	70kb	Cg1g025140	83kb
cmp0096	Apigenin-O-hexosylhexoside-O-rhamnoside	Flavonoid	chr1:27127567	chr1	27127567	27Mb	FaST-LMM	Cg1g025090	99kb	Cg1g025100	-87kb	Cg1g025110	-66kb	Cg1g025120	-63kb	Cg1g025130	-33kb	Cg1g025140	-14kb	Cg1g025150	2kb	Cg1g025160	6kb	Cg1g025170	16kb	Cg1g025180	34kb	Cg1g025190	43kb	Cg1g025200	49kb	Cg1g025210	60kb	Cg1g025220	67kb	Cg1g025230	74kb	Cg1g025240	92kb
cmp0986	N-p-Coumaroylagmatine	Polyamine	chr1:27128044	chr1	27128044	27Mb	both	Cg1g025090	99kb	Cg1g025100	-88kb	Cg1g025110	-66kb	Cg1g025120	-63kb	Cg1g025130	-34kb	Cg1g025140	-15kb	Cg1g025150	2kb	Cg1g025160	6kb	Cg1g025170	16kb	Cg1g025180	34kb	Cg1g025190	42kb	Cg1g025200	49kb	Cg1g025210	60kb	Cg1g025220	66kb	Cg1g025230	74kb	Cg1g025240	91kb	Cg1g025250	99kb
[truncated: 10,808 more rows]
[truncated: 172 more columns]
